# Supplementary material for: HIV-1 Transcription Inhibitor 1E7-03 Decreases Nucleophosmin Phosphorylation
Source: Mol Cell Proteomics. 2022 Dec 21;22(2):100488. doi: 10.1016/j.mcpro.2022.100488 (PMC9975258; doi:10.1016/j.mcpro.2022.100488)
Supplement: Supplemental Table S1 [file mmc2.xlsx]

## Sheet: Sheet1
Supplemental Table S1. Peptides identified in the study in all combined sets ( A=no enrichment; B=Fe-NTA enrichment and C=TiO2 enrichment).
Sequence	Protein Group Accessions	Modifications	MH+ [Da]	XCorr A2	XCorr B2	XCorr C2	m/z [Da] A2	m/z [Da] B2	m/z [Da] C2
FKDDSNHTIGVEFGSK	A0A023HJ61		1780.85		1.77434			890.928
SYYRGAAGALLVYDITR	A0A023HJ61		1889.03		0.865709			945.017
AEGLQVGQDARVLGGE	A0A024QZB7		1598.84	1.54151			533.619
EGPRGGVRCSSSR	A0A024QZB7	C9(Carbamidomethyl)	1404.72	1.2703			468.91
AEGLQVGQDAR	A0A024QZB7		1143.61	0.870877	0.882562		381.874	381.874
ISLAPTDVK	A0A024QZB7		943.548		0.851248			472.279
GINGGPSRMSPK	A0A024QZB7		1200.63		1.08252			400.881
EVDGLLTSEPMGSPVSSK	A0A024QZB7	S16(Phospho)	1912.89		2.14486			638.302
QIEETLAHFHLTK	A0A024QZK7	T12(Phospho)	1646.8		0.935911			549.603
THYDRLVDEYSLNAGK	A0A024QZK7	Y10(Phospho)	1960.91		1.72081			980.96
LHLLAESEIDKYLYAMR	A0A024QZK7		2065.12		0.617302			1033.06
TRGIFETKFLSQIESDR	A0A024QZK7	T7(Phospho)	2107.08		1.41655			1054.04
AAQLCGAGMAAVVDK	A0A024QZK7	C5(Carbamidomethyl)	1461.74		0.838429			487.917
KRTVEMHNK	A0A024QZK7	T3(Phospho)	1222.54			1.92849			408.185
GDFIALDLGGSSFR	A0A024QZK7		1454.76			1.01935			364.446
MRLSDETLIDIMTR	A0A024QZK7	S4(Phospho)	1773.79			1.12744			591.934
LSDETLIDIMTR	A0A024QZK7	T5(Phospho)	1486.67			0.953444			496.23
ILGAVAK	A0A024QZN4		671.44	1.51109			336.224
AQQVSQGLDVLTAK	A0A024QZN4		1457.79	1.97208		1.98979	486.603		486.603
AVAGNISDPGLQK	A0A024QZN4		1269.67	3.09314			635.338
ILLVAK	A0A024QZN4		656.465	1.36896			328.736
STVEGIQASVK	A0A024QZN4		1118.6	2.34928		2.08174	559.802		559.802
ELTPQVVSAAR	A0A024QZN4		1170.64	1.69594	1.17366	1.16688	585.824	390.88	585.824
EVENSEDPKFR	A0A024QZN4		1349.62	0.915343			450.546
AIPDLTAPVAAVQAAVSNLVR	A0A024QZN4		2076.17		4.67915			1038.59
RQGKGDSPEAR	A0A024QZN4		1200.63		0.890089			400.881
EAVKAASDELSK	A0A024QZN4		1247.68		0.747186			624.343
LEAMTNSKQSIAK	A0A024QZN4		1420.77		1.01844			474.26
SLLDASEEAIK	A0A024QZN4	S6(Phospho)	1255.58		0.764019			628.295
KWSSKGNDIIAAAK	A0A024QZN4		1488.77		0.892827			496.93
SLLDASEEAIKKDLDK	A0A024QZN4		1774.89			0.62373			592.304
GFGFGLVKLDVKTK	A0A024QZN9	T13(Phospho)	1588.87	2.53122	1.52724	2.06196	530.295	530.294	530.294
VNNSSLIGVGYTQTLRPGVK	A0A024QZN9		2103.14	2.31543	2.46309		701.719	701.726
GFGFGLVK	A0A024QZN9		824.46	0.994131	1.41566		412.734	412.734
LTLSALVDGK	A0A024QZN9		1016.59		2.53739			508.798
LPALKQHSIGR	A0A024QZN9		1219.72		0.594351			407.244
LTFDTTFSPNTGK	A0A024QZN9		1428.67			1.17912			476.893
GGGALQGPR	A0A024R0M6		812.456		1.8109			406.731
LAELSKSNK	A0A024R0M6	S7(Phospho)	1069.52		0.876853			535.263
RAPDQDISCLNRDPAR	A0A024R0M6	C9(Carbamidomethyl)	1883.89		1.17465			377.583
QNLFLGSLTSRLWPR	A0A024R0M6	S7(Phospho); S10(Phospho)	1947.98		1.57414			649.998
SGLRLGSRGLCTR	A0A024R0M6	S1(Phospho); C11(Carbamidomethyl); T12(Phospho)	1592.76			1.71315			531.591
QVRPMSDK	A0A024R0V9		960.492	0.947245			480.75
EKIVKENGEGDK	A0A024R0V9		1345.72	1.33081			673.365
VQALPTPATNGNRKK	A0A024R0V9	T6(Phospho)	1674.91	1.74782			558.974
FHFVDLAGSERLKR	A0A024R0V9	S9(Phospho)	1754.86	0.825361			585.625
AVKHLFK	A0A024R0V9		842.504	0.52659			421.756
RATHVPYR	A0A024R0V9	T3(Phospho)	1079.54	0.571903			540.276
SKKSNIR	A0A024R0V9		832.497	0.612363			416.752
ATAVCSEKLQQLLK	A0A024R0X0	C5(Carbamidomethyl)	1588.89	1.3274			794.948
VELGIKATAVCSEK	A0A024R0X0	C11(Carbamidomethyl)	1504.81	1.01577			752.909
SLGEKAVAFRHTK	A0A024R0X0	T12(Phospho)	1523.77	0.51056			762.389
FEQQQKLLEEER	A0A024R0X0		1576.8	0.608784			394.956
TADSVSPLEPPTK	A0A024R0X0		1341.71	1.50799	1.60365		447.908	447.908
AVAFRHTKEDSASVK	A0A024R0X0		1645.89	1.04897			549.301
ILETTMTPTGIDTAK	A0A024R0X0		1591.82	0.889741			796.416
TFPPSFPSGTIQQKQQTQVK	A0A024R0X0	T10(Phospho)	2327.12		1.554			776.377
LRLLSSVKPKTGEK	A0A024R0X0	S5(Phospho); T11(Phospho)	1715.91		0.689136			858.459
ALGPGSSKK	A0A024R0X0		844.507		1.06798			422.757
SSPSPALEQPFR	A0A024R0X0	S2(Phospho)	1395.67			1.85868			349.672
SNTLNEKPALPVIRDKYK	A0A024R0X0		2086.11			0.712197			696.043
AVSKTSR	A0A024R152	S3(Phospho)	828.415		0.599936			414.711
NAPSLPSRTCYKTAPGK	A0A024R152	C10(Carbamidomethyl)	1847.9		1.52705			924.455
QRQVLQSTQSPR	A0A024R152	S7(Phospho)	1507.78		0.976163			503.265
KQFQLMENSRQAVAK	A0A024R152		1777.94		2.73248			889.473
LSTKDVEELIQK	A0A024R152	T3(Phospho)	1482.74		0.95735			741.873
VKQLEDNIQR	A0A024R152		1242.67		0.703463			621.839
ERLQAIAEKR	A0A024R152		1213.73		0.594405			607.37
FPPRGPNLESHSHRR	A0A024R1M4	S10(Phospho)	1866.94			1.98513			467.491
YGVLGTAGEER	A0A024R1M4		1151.56			0.825058			576.285
TTVPLAVLR	A0A024R1N2	T2(Phospho)	1049.6	1.86808	0.906277	0.737013	525.304	350.538	350.539
CLVHIVRSTSLK	A0A024R1N2	C1(Carbamidomethyl); S8(Phospho); T9(Phospho)	1572.75		1.5105			786.876
GSLTIAKLLK	A0A024R1N2	S2(Phospho); T4(Phospho)	1203.6		0.803722			602.303
RGSLTIAK	A0A024R1N2		845.502			0.877231			423.255
QWQQHIQSEK	A0A024R1N2		1311.64			1.72527			437.886
ARCVSTSPVVAVLR	A0A024R1X0	C3(Carbamidomethyl); S5(Phospho)	1594.78	1.59462		1.51984	532.266		532.267
VGKKGPK	A0A024R1X0		713.487	0.896262			357.247
HQGLGGTLPPRTFINR	A0A024R1X0	T12(Phospho)	1843.95			0.838734			615.322
AKPAMPQGK	A0A024R1Y2		927.505		1.09414			464.256
EAGVFVPR	A0A024R1Y2;Q4LE36		874.492	0.817044			437.749
DLVSSLTSGLLTIGDR	A0A024R1Y2;Q4LE36		1646.89	2.71711	4.0199		823.948	823.946
ELLYKFICTTSAIQNRFK	A0A024R1Y2;Q4LE36	C8(Carbamidomethyl); S11(Phospho)	2312.14	1.53271			771.385
EGKLIMGIGHRVK	A0A024R1Y2;Q4LE36		1437.82	1.04392			479.944
LTLLNPKGR	A0A024R1Y2;Q4LE36	T2(Phospho)	1091.58		1.22837			546.292
EAQDIILQLR	A0A024R2J4		1198.67	1.37979			400.229
RGDPFTDLCFLNSPIFKQK	A0A024R2J4	C9(Carbamidomethyl)	2283.17	1.74518			761.727
ASPAVALPKRR	A0A024R2J4		1165.74	0.577753			389.251
VTIPTDLIASSGDIIK	A0A024R2W4	S10(Phospho)	1722.9	1.81802			574.972
GAIIQTPTLGPIQPTR	A0A024R2W4		1662.97	0.583251			554.995
KPPLPKRVR	A0A024R2W4		1090.69			1.74538			364.235
VTTKVSITR	A0A024R2W4	T3(Phospho); S6(Phospho)	1164.56			0.601855			582.782
VTTKVSITR	A0A024R2W4	T3(Phospho)	1084.55			0.589077			542.776
MREVEQQR	A0A024R2Y4		1075.56		0.828485			359.19
HGARVEK	A0A024R2Y4		796.45		1.16023			398.729
KAELLQR	A0A024R2Y4		857.513		1.53182			429.26
ISKFSPIEEAK	A0A024R2Y4		1248.69		1.31803			624.847
TGGTTSPKHGRAEHQAASK	A0A024R2Y4		1920.99		1.26986			961
VPEVPRAGDR	A0A024R2Y4		1095.6		0.898465			365.87
QASSRDLAFAEDK	A0A024R2Y4	S4(Phospho)	1517.7		1.2693			506.571
VPMIAPRVPLGPTGLYR	A0A024R2Y4	Y16(Phospho)	1917.02		0.754945			959.013
LKYLELGITQRK	A0A024R2Y4	Y3(Phospho)	1541.86		1.38561			309.177
LSSHDFSGWGKGYER	A0A024R2Y4	Y13(Phospho)	1805.81		1.34053			602.608
AEHQAASKAAAKPKTMPK	A0A024R2Y4		1865.04		0.890023			622.351
AEPATPVVK	A0A024R2Y4		911.524		0.473212			456.265
LKYLELGITQRK	A0A024R2Y4	Y3(Phospho); T9(Phospho)	1621.86		1.01941			811.432
EAKFAR	A0A024R2Y4		721.38		0.602857			361.194
SLSDPKPLSPTAEESAK	A0A024R2Y4		1756.95		1.11507			586.321
VNIGQGSHPQK	A0A024R321		1164.58		1.51168			582.794
APSGRDEPCLLK	A0A024R321	C9(Carbamidomethyl)	1342.7		1.19636	0.898319		448.239	448.238
SPFEVSVDK	A0A024R321		1007.5		1.19237			504.252
AAGSGELGVTMKGPK	A0A024R321	T10(Phospho)	1482.74		0.896941			741.873
VTVLFAGQHISK	A0A024R321		1299.72		1.33219			650.361
GAGGQGKLDVTILSPSR	A0A024R321		1655.93		0.767983			552.649
VFGPGIEGKDVFR	A0A024R321		1420.77		1.3681			474.261
IAGPGLGSGVR	A0A024R321		983.544		0.856902			492.276
YNDKHIPGSPFTAKITDDSR	A0A024R321	S9(Phospho)	2342.1		0.956944			1171.55
FIPHENGVHTIDVK	A0A024R321	T10(Phospho)	1685.84			1.66499			562.62
AQGDASKVTAK	A0A024R321		1075.56			0.499842			359.191
DQEFTVDTRGAGGQGK	A0A024R321	T5(Phospho)	1745.8			1.79271			582.604
HIPGSPFTAK	A0A024R321	S5(Phospho)	1134.53			1.00863			567.771
QFSQILER	A0A024R321		1020.58			0.857302			340.864
AQAAAPASVPAQAPK	A0A024R326		1377.74		3.25592			689.374
YESLKGVDPKFLR	A0A024R326	Y1(Phospho)	1631.82		1.9515			544.611
EVKPKIPK	A0A024R326		938.596		0.850038			469.801
MTTAARPTFEPARGGR	A0A024R3B4		1718.87		1.92042			859.939
GTNTIQDICLIK	A0A024R3B4	C9(Carbamidomethyl)	1375.73		2.27921			688.369
ELEERERAAAR	A0A024R3B4		1329.67			1.52183			443.895
RALSPLPTRTTPDPK	A0A024R3F4	S4(Phospho); T10(Phospho)	1809.81			1.30478			603.943
TVIGSAAR	A0A024R3F4		774.445			1.03735			387.726
ERDKEAEALETETK	A0A024R3F4		1648.85			1.5248			550.289
QLVGRTFSDGLATR	A0A024R3F4		1520.83			0.996956			507.615
SSEEPGVATQRLWESMER	A0A024R3F4		2091.93			1.33601			697.981
LYKCSECGKAFSLK	A0A024R4P6	Y2(Phospho); C4(Carbamidomethyl); C7(Carbamidomethyl)	1770.75	1.61239			443.444
VFKYNSSLIK	A0A024R4P6	Y4(Phospho)	1278.64	0.974848			639.826
SSALREEVQSLR	A0A024R5M9		1374.73	1.81078			458.916
VKVLEERQR	A0A024R5M9		1156.65	0.777534			578.828
QAASPLEPKELEELRDK	A0A024R5M9	S4(Phospho)	2033.04	2.05458	2.01069	1.30692	1017.03	1017.02	1017.03
RRTTQIINITMTK	A0A024R5M9		1575.94	1.8026			525.986
LGNSLLRRGASK	A0A024R5M9	S4(Phospho)	1351.74	0.831454			676.372
AELEMRLQNALNEQR	A0A024R5M9		1814.95	0.540356			605.654
QKEQQLKEVAEK	A0A024R5M9		1457.8	1.49021			486.604
VTKGSLEEEK	A0A024R5M9		1119.6	0.420655	0.562644		560.301	560.302
AWQEKFFQK	A0A024R5M9		1211.62		0.952383			404.544
QAAGGLRAELLR	A0A024R5M9		1254.7		1.48695			418.904
AQADLALEKAAR	A0A024R5M9		1256.67		1.42183			628.841
AARAELEMRLQNALNEQR	A0A024R5M9		2113.13		1.14547			1057.07
VAEQERTAQQLRAEK	A0A024R5M9		1756.95		1.30592			586.321
DQELAKLRGLEAAQIK	A0A024R5M9		1782.99		0.490946			595
AQRELGELIPLRQK	A0A024R5M9		1650.97		1.00836			550.993
LADDLSTLQEKMAATSK	A0A024R5M9		1821.96		0.883086			911.484
ELEELRQTVKQLK	A0A024R5M9	T8(Phospho)	1693.9		0.880725			847.456
AEVSKLEQQCQK	A0A024R5M9	S4(Phospho); C10(Carbamidomethyl)	1527.73		1.42977			509.916
DAALKQLEALEKEK	A0A024R5M9		1585.83		0.901066			793.421
QKVAEQER	A0A024R5M9		987.502		1.52947			494.255
KINQLSEENGDLSFKLR	A0A024R5M9	S13(Phospho)	2071.03		1.11101			1036.02
KAAPASTKQADR	A0A024R5M9		1243.64		0.94645			622.325
RTTQIINITMTKK	A0A024R5M9	T9(Phospho)	1627.83		1.8319			407.713
KQQNQELQEQLR	A0A024R5M9		1541.82			1.24857			386.21
EKVAGIESHSELQISR	A0A024R5M9		1782.94			1.13657			594.984
TTQIINITMTK	A0A024R5M9	T10(Phospho)	1343.67			0.989834			448.562
AETRSLVEQHK	A0A024R5M9	T3(Phospho)	1377.64			0.82602			689.324
EQAAEHYKLQMEKAK	A0A024R5M9	Y7(Phospho)	1883.89			1.00175			377.584
ATEKERVAQEK	A0A024R5M9	T2(Phospho)	1368.69			1.00622			456.901
RHREELEQSK	A0A024R5M9		1311.64			1.53398			437.886
EASLR	A0A024R5M9;Q8TD84	S3(Phospho)	655.291		0.480778			328.149
NIWVSGLSSNTKAADLK	A0A024R5X3	S8(Phospho)	1883.89	2.59836		2.48304	628.635		628.635
VLAAAAGCARVADRGR	A0A024R5X3	C8(Carbamidomethyl)	1613.89	1.12723			807.448
NLDITGVKTVLISR	A0A024R5X3	S13(Phospho)	1608.88	0.475627			804.942
KGPSSTGASGQAK	A0A024R5X3		1175.63	1.9689		2.1155	392.55		392.549
NSLKRPR	A0A024R5X3		870.533	0.785747		0.585194	435.771		435.77
VHAELADVLTEAVVGSILAIK	A0A024R5Z2	S16(Phospho)	2228.2		2.61758			743.405
AKRSLTSSLENIFSR	A0A024R637	S4(Phospho); T6(Phospho)	1868.9		1.74136			623.641
TMLFQVGRFEINLISPDTK	A0A024R637	T18(Phospho)	2289.18		0.638417			763.732
VHEGSQKSQPRR	A0A024R637	S5(Phospho); S8(Phospho)	1568.72		0.87019			523.577
IEGLYPPR	A0A024R637		944.524		1.21357			472.766
NDSRSFQIPQDLREK	A0A024R6G7	S5(Phospho)	1912.89		1.51895			638.302
MMAQLFLLQANAVLPLSHEIK	A0A024R6G7		2367.27		1.14251			1184.14
LPAPLYPPER	A0A024R6G7		1152.64		0.636622			384.886
VAEYARR	A0A024R725		864.484	1.67659			432.746
DIDFLAEK	A0A024R725		950.475	0.958407	0.919348	1.00066	475.741	475.742	475.741
DHTTLLSEANVPGPTGDDAK	A0A024R725		2038.01	1.72508	1.77511	1.71176	1019.51	1019.51	1019.51
LVGIVTSR	A0A024R725		844.519	1.1808			422.763
MDRLGDSELAMVCSQR	A0A024R751	C13(Carbamidomethyl)	1867.79	0.93445			623.269
GRATPAQTPR	A0A024R7U6	T8(Phospho)	1134.53	1.0879			567.77
LSNKVEAIDVEEAKR	A0A024R7U6		1700.95	0.556871			850.977
GILLQLFGGTR	A0A024R7U6		1174.68	3.11868	3.30097		587.846	587.846
MSSPASTPSRRGSR	A0A024R7U6		1476.73	0.980893	1.06295		738.87	738.871
RGRATPAQTPR	A0A024R7U6	T5(Phospho)	1290.61		1.52071			645.807
ELSRKPDIYER	A0A024R7U6	S3(Phospho)	1485.7		0.784353			495.906
NILKLDGSTHLNIFFAK	A0A024R842	T9(Phospho)	2011.07		1.57409			671.029
VSFSSPLVAISGVALR	A0A024R842	S11(Phospho)	1682.92		0.766088			841.961
SLPAALRVSSQRK	A0A024R856	S10(Phospho)	1492.77	2.48708	2.32222		498.261	498.26
NSVIRSLK	A0A024R856		916.562	0.497353	0.616857		458.784	458.784
SLPAALR	A0A024R856		727.433	0.549971			364.22
ALSLTKQDKLK	A0A024R856		1244.77	1.08788	0.965222		622.89	622.89
GPPAPPAATPAGVYTVFR	A0A024R856		1768.98	1.01635	1.02117		590.333	590.333
LKSPFK	A0A024R856	S3(Phospho)	799.396	0.74955			400.202
LAVEKGRK	A0A024R856		900.545	0.75446			450.776
ATKQAGKARPSAHSPGK	A0A024R856		1691.92	0.797933			564.646
LLRESK	A0A024R856		745.451	0.935267			373.229
AAGGPKLTK	A0A024R856		842.503	0.484255			421.755
REGVHLPTTKELAK	A0A024R856	T9(Phospho)	1658.85		1.24671			829.93
KSPPEPVDKR	A0A024R856	S2(Phospho)	1232.61		1.32919			616.81
LKSPFKFSDSAGGK	A0A024R856		1468.8		0.990257			734.904
DSEDRREEPHR	A0A024R856	S2(Phospho)	1505.64		1.11005			502.552
SPAGLLRPK	A0A024R856		938.596		0.586814			469.801
NSKAAGGPKLTK	A0A024R856	T11(Phospho)	1251.66		0.62328			626.334
EERLLGAR	A0A024R856		943.549		0.433502			472.278
SLLTSDDYELGAGIRK	A0A024R856		1737.9		0.514501			435.23
AQLEEERKR	A0A024R8L8		1158.63		1.44634			386.881
EAEVLLK	A0A024R8L8		801.464		1.4464			401.236
LATVQSRLK	A0A024R8L8	S6(Phospho)	1095.62		0.861343			365.879
RFQEEADSVSQTLAK	A0A024R8L8		1708.84		1.18885			854.925
KELLALEK	A0A024R8L8		943.565		0.70302			472.286
SQEKTIYKEVIR	A0A024R8L8	Y7(Phospho)	1573.81		1.14915			525.275
VETKTVSKEVVR	A0A024R8L8	T3(Phospho)	1454.74		0.46755			727.873
LSVGEAVQKGWMPR	A0A024R8L8		1557.81		0.769414			779.411
NLEMVKAAQALRLQMEEDAAR	A0A024R8L8		2387.18		1.59911			796.398
RPRVAPLQESIQAQEK	A0A024R8L8	S10(Phospho)	1930.02		0.478633			965.516
SSTSSKGK	A0A024R914		781.422	1.32285		1.34873	391.215		391.214
LDILKRR	A0A024R914		913.576	1.31742			457.292
ILDMSDGKVGESSK	A0A024R914	S13(Phospho)	1545.69	0.963371			515.902
ISLLTDSLLKVFVK	A0A024R914		1575.94	1.849			525.986
ISLLTDSLLKVFVK	A0A024R914	T5(Phospho)	1655.94	1.02222			552.65
ISRKDGR	A0A024R914		831.474	0.49049			416.241
IRQTTIKLQEK	A0A024R914	T4(Phospho)	1437.82	0.703648			719.414
AAHQSSLLRLREK	A0A024R914		1508.89	0.421702		0.442676	503.636		503.636
SLQFDVAGTSSERSK	A0A024R914	T9(Phospho)	1691.8			1.00516			564.603
ATAASLSSRIESEAK	A0A024R914		1520.83			1.12347			507.615
GSLEPIAEHVDASLSGSER	A0A024R914	S2(Phospho)	2033.94			1.45258			1017.47
LVLEQGDSSEILSKK	A0A024R914		1645.85			1.30981			412.219
QHAEELLEWK	A0A024R914		1282.65			0.73055			428.221
DTIDVLNQISEK	A0A024R914		1374.72			1.58408			458.91
LLNNLTSIK	A0A024R972	T6(Phospho)	1095.6	1.03171			365.87
KVSDLENEAKK	A0A024R972		1260.68	0.840375			420.897
NISQDLEKQAAR	A0A024R972		1372.72	1.65719	1.995		686.864	686.864
VADHRVK	A0A024R972		824.493	0.435052			412.75
KVSDLENEAK	A0A024R972		1132.58		1.24133			378.197
LTGKAEGGK	A0A024R9D8		860.492		1.48625			430.75
LLNLKDK	A0A024R9D8		843.523		1.10591			422.265
GSNSCLHVGKEKYSK	A0A024R9D8	C5(Carbamidomethyl); Y13(Phospho)	1773.79		1.66642			887.397
MTTKDYPSLWGFGTTK	A0A024R9D8	T3(Phospho)	1912.89		1.28			638.303
SISALPTVVAYNNR	A0A024R9D8		1504.81		0.750397			752.908
AERFKMMLTLISK	A0A024R9D8	S12(Phospho)	1647.8		1.0818			549.938
TFKIPIEHLDFK	A0A024R9D8		1487.87		0.683501			496.627
ILKTSR	A0A024R9R5		717.444	0.954761	0.956841		359.226	359.226
TQKEIHTGSLNHK	A0A024R9R5		1492.77	2.21013	2.08144		498.261	498.261
SLSQKQDPKNISK	A0A024R9R5		1472.84	1.41355			736.922
AASLRTGERAENVATQR	A0A024R9R5		1829.98	0.988919			610.664
VNCLLVTQTSGK	A0A024R9R5	C3(Carbamidomethyl)	1319.7	0.80094		1.56921	440.57		440.571
STRNYAK	A0A024R9R5		839.423		1.09587			420.215
KNSFPHSLRNGGGPR	A0A024R9R5	S3(Phospho)	1703.82		0.703716			568.611
VSGKNGSAAREKPR	A0A024R9R5		1456.77		0.524264			486.261
SSCPHVLKGNKSTFGSQK	A0A024R9R5	C3(Carbamidomethyl); S16(Phospho)	2041.93		1.53444			1021.47
TLEGHSKTILCMKAK	A0A024R9R5	C11(Carbamidomethyl)	1716.9		1.04426			858.956
QDPKNISKNTK	A0A024R9R5	S7(Phospho)	1352.67		0.729428			676.836
LSFASETPLEK	A0A024R9R5	T7(Phospho)	1301.63		1.08609			651.317
SNKSNKYSHDR	A0A024R9R5		1335.66		1.12052			668.336
QEVTPRAASLRTGER	A0A024R9R5	T4(Phospho); T12(Phospho)	1830.81		0.915789			915.907
SHVSYETEGFESASLDAELQK	A0A024R9R5	S12(Phospho)	2407.07		0.60159			1204.04
LSFASETPLEK	A0A024R9R5		1221.61			1.07582			611.309
FSVEQRNTRNR	A0A024R9R5	S2(Phospho)	1486.68			0.811681			496.23
TITMLDEQKEQLNR	A0A024R9R8		1718.87		1.79326			859.939
IDIANAR	A0A024R9R8		772.426		1.29466			386.717
QLKNQWK	A0A024R9T1		944.524	1.26868	1.37646		472.765	472.765
TPFLLVGTQIDLR	A0A024R9T1		1472.84	4.28214			736.922
TCLLISYTTNK	A0A024R9T1	C2(Carbamidomethyl)	1313.67	2.37038			657.338
NVFDEAILAALEPPEPK	A0A024R9T1		1852.95		2.64901			926.982
AKFLQFVTGTSK	A0A024R9Y3	T8(Phospho)	1406.71	1.07225			703.857
LLSLISIALPENK	A0A024R9Y3		1410.85	1.83203			705.928
DLKPNGANILVTEENKK	A0A024R9Y3		1883	0.839004			942.003
LLRLLSLISIALPENK	A0A024R9Y3		1793.08	0.691737			897.042
SILTLSHEPK	A0A024R9Y3;Q5H962	T4(Phospho); S6(Phospho)	1284.58	0.910452			428.866
VLLSPDYLPAMR	A0A024R9Y3;Q5H962	S4(Phospho)	1454.75	0.670219			364.443
ALAELFGLLVK	A0A024R9Y3;Q5H962		1173.72	3.39225			587.361
VLLSPDYLPAMRRR	A0A024R9Y3;Q5H962		1686.97	0.561763			562.994
TPTEAPADCRALIDK	A0A024R9Y3;Q5H962	C9(Carbamidomethyl)	1657.84	1.06646			829.424
RTPLLTR	A0A024R9Y3;Q5H962		856.556	0.90952			428.781
QIKPLLSASSRLGR	A0A024R9Y3;Q5H962		1525.92	1.02073			509.312
VTHLLNQDTLTVR	A0A024RA10		1509.85		1.58684			755.428
TDEFLQLDVKR	A0A024RA10		1363.75		0.731915			455.255
KTLCDVILMVQER	A0A024RA10	C4(Carbamidomethyl)	1604.85			1.68185			535.622
VTSYGGELRFTVTQR	A0A024RAB6		1713.87			1.99187			571.961
GHTPTQPGALNQR	A0A024RAB6		1376.69			1.06312			459.568
VGKAVTLECVSAGEPR	A0A024RAB6	C9(Carbamidomethyl)	1672.83			0.758705			558.28
DYTRNASNLER	A0A024RAC0		1338.65			0.934644			335.417
GTSKPGTESGLKGKVEK	A0A024RAC0	S9(Phospho)	1782.94			1.97042			594.983
ISSELEMLR	A0A024RAC0		1077.54			0.727694			539.271
VGGIYTVLQTKAK	A0A024RAU5	T10(Phospho)	1457.8	2.71751		2.55702	486.603		486.603
TQVELLEAPTPALK	A0A024RAU5	T10(Phospho)	1589.8	0.47322			530.605
LNFLLR	A0A024RAU5		775.476	1.1577			388.242
SDITVVVFFIMPAK	A0A024RAU5		1566.87	0.618561			783.94
KKLHGEYK	A0A024RAU5	Y7(Phospho)	1082.54			0.466232			541.776
KLHGEYK	A0A024RAU5		874.46			1.42975			437.733
ALMELR	A0A024RBC7		732.419		0.53468			366.713
ALMELRSTDALR	A0A024RBC7		1375.73		1.71616			688.368
DDIVKTVIEPMASEGLR	A0A024RBC7		1873.01		1.16785			937.006
RGQILWFR	A0A024RBC7		1075.61		1.00808			538.306
NKPLISRTMMK	A0A024RBC7;Q68DH9		1318.73			1.60175			659.867
AAIAQKKAK	A0A024RBD4		928.612		0.705171			464.81
VEQLAR	A0A024RBD4;A0A0A0MS84		715.405	1.5684			358.206
ANYQTLKAEHTR	A0A024RBD4;A0A0A0MS84		1431.75	1.32558	1.13676		477.922	477.922
EKLQRAAIAQK	A0A024RBD4;A0A0A0MS84		1255.75	0.737878			628.38
KELQSVRLK	A0A024RBD4;A0A0A0MS84	S5(Phospho)	1180.61	1.33875	1.19753		590.81	590.81
EINTLSSKVKELK	A0A024RBD4;A0A0A0MS84	S7(Phospho)	1568.81	1.05576	1.79519		784.91	784.908
EEGYQKLVVLQDEK	A0A024RBD4;A0A0A0MS84		1677.9	0.812918			839.451
YEHTFLKSEFEHQK	A0A024RBD4;A0A0A0MS84		1822.91		1.75031			608.308
AKSELERER	A0A024RBD4;A0A0A0MS84		1117.57		1.06797			559.291
KSLHENKLK	A0A024RBD4;A0A0A0MS84	S2(Phospho)	1176.58		0.704166			588.794
SQAEKAQLEAEKTLEEK	A0A024RBD4;A0A0A0MS84		1931.98		1.27688			644.666
RLEELETTQRK	A0A024RBD4;A0A0A0MS84	T7(Phospho)	1482.74		1.01046			741.873
ELKHSNKLEITDIK	A0A024RBD4;A0A0A0MS84	S5(Phospho)	1747.87		1.31794			874.438
RLEELETTQRK	A0A024RBD4;A0A0A0MS84		1402.79		1.12797			468.269
LQLLLEELR	A0A024RBD4;A0A0A0MS84		1126.7		0.412706			563.853
LGFKGVWK	A0A024RBE8		934.553		1.08708			467.78
IQTQPGYANTLR	A0A024RBE8		1361.71		3.08514			681.357
TVEALYK	A0A024RBE8		823.473		0.508213			412.24
TGLLTETSSRYAR	A0A024RBR1		1454.75	0.661662			364.444
QQLEAAEKQIK	A0A024RBR1		1285.74	2.29601		2.10663	643.373		643.373
LSKENESLKSK	A0A024RBR1		1262.69	0.9297			421.568
SISITSALLTEK	A0A024RBR1		1262.7	1.30082			631.854
ELEQSLLFEKTKADK	A0A024RBR1		1778.95	1.68012			889.981
APTKILKPGSTALK	A0A024RBR1	S10(Phospho)	1504.81	1.01271			752.909
YERATSETKTK	A0A024RBR1		1313.7	0.905749			657.354
TETLASLEDTKQTNAK	A0A024RBR1	S6(Phospho)	1829.85	1.17968			915.427
EENSGLLQELEELRKQAEK	A0A024RBR1		2243.2	0.434311			1122.1
HLEIEKNAESSK	A0A024RBR1	S10(Phospho)	1464.67			1.34241			732.837
LEHANKENSDVIALWK	A0A024RBR1		1866.94			1.02905			467.491
LLDYSLHKER	A0A024RD07		1273.73			0.420117			319.187
NHQEEDLTEFLCANHVLK	A0A024RD07	C12(Carbamidomethyl)	2197.02			3.45403			733.011
MPRPYTFQVSSGGKQILFPK	A0A024RD92	S10(Phospho)	2361.23	1.77384	1.67794		787.748	787.748
LRRTNYSLR	A0A024RD92	T4(Phospho); Y6(Phospho)	1338.64	1.13743			335.417
SKLFSRLSSMFLQQLGK	A0A024RD92	S1(Phospho); S9(Phospho)	2130.05		1.68474			1065.53
RDEEEEATER	A0A024RD92		1263.58		1.65654			421.863
EEQQRSLEAPR	A0A024RD92		1342.7		1.09348			448.238
RPETAVSRLERR	A0A024RD92		1469.86		0.473264			735.433
EAKQAEKLSK	A0A024RD92	S9(Phospho)	1211.62		0.86967			404.544
EAAALEQGRK	A0A024RD92		1072.59		0.769551			536.799
LPYPFSNKQVDK	A0A024RDB8	Y3(Phospho)	1515.75	1.59245			505.92
LEWPYQEQLLLR	A0A024RDB8		1587.86	1.48312	1.74569		794.435	794.435
LEWPYQEQLLLREHYQK	A0A024RDB8	Y5(Phospho)	2353.14		1.876			785.053
LEKMKEIR	A0A024RDN1		1046.59	1.52983	1.56331		523.8	523.8
NYSKAIKFYR	A0A024RDN1	S3(Phospho); Y9(Phospho)	1449.6		1.05967			483.872
IKELNNTCEPVVTQPKPK	A0A024RDQ0	T7(Phospho); C8(Carbamidomethyl)	2175.11		1.20737			1088.06
IEVPLYSLLEQTHLK	A0A024RDQ0		1782.99		3.01261			595
ELNNTCEPVVTQPKPK	A0A024RDQ0	C6(Carbamidomethyl)	1853.97		1.42798			618.661
QAGGIETIANEFSDR	A0A024RDQ0		1607.75		0.690875			536.588
AGGIETIANEFSDR	A0A024RDQ0		1479.69		2.99148			740.351
MARERPCR	A0A024RDQ0	C7(Carbamidomethyl)	1075.55		0.665294			359.19
IESPKLERTPNGPNIDK	A0A024RDQ0	T9(Phospho)	1988.02		1.13409			994.514
KKLTSLQK	A0A024RDQ0	T4(Phospho)	1025.59		0.489798			513.299
IFPEGSRRR	A0A024RDQ0	S6(Phospho)	1197.58		0.666686			399.865
NQQITHANNTVSNFK	A0A024RDQ0		1715.83			2.63225			572.615
GCALQCAILSPAFK	A0A024RDQ0;B4DXT2;Q59GF8	C2(Carbamidomethyl); C6(Carbamidomethyl)	1535.76		4.70264			768.384
QVIELAGK	A0A024RDT5		857.514		1.5942			429.261
IITGPEIK	A0A024RDT5	T3(Phospho)	950.487		1.02057			475.741
FSTFLSLLEAADLK	A0A024RDT5	S6(Phospho)	1634.78		0.964663			545.598
EIIKPAEK	A0A024RDT5		927.555		0.738184			464.281
IFLKEVNDTLLVNELKSK	A0A024RDT5	T9(Phospho)	2183.17		1.17233			728.393
TVTSATIVYHLAR	A0A059X4U2	Y9(Phospho)	1511.78	1.50001			378.7
VSCRVSGYTLTDLSMRWVR	A0A068LN17	C3(Carbamidomethyl); T9(Phospho); S14(Phospho)	2446.13		1.66179			816.047
QVQLVQSGAEVQKPGASVK	A0A068LN17		1953.12		1.16064			977.064
VSGYTLTDLSMR	A0A068LN17		1342.7		1.36445			448.238
KPQTPTSLAGSAK	A0A075B6F5		1285.74		0.505114			643.375
GEEGQSIVGKGLGTPKTTELK	A0A075B6F5	T18(Phospho)	2209.12		1.01487			1105.06
THALLSDVQLLLGTMEDGK	A0A075B6F5		2041.08		0.969139			1021.04
KAVEELLETLDLEK	A0A075B6F5		1629.85		1.50088			815.428
LQAFREVQELKSK	A0A075B6F5	S12(Phospho)	1655.85		0.97755			828.431
GPSVPSAGKVPKGR	A0A075B6F5	S6(Phospho)	1416.72		1.23526			708.862
SKHEQVQKK	A0A075B6F5		1111.64		0.729088			556.322
AQELGSSATPTKKTVPFK	A0A075B6F5	T11(Phospho)	1970.02		1.0187			985.516
EAKEAR	A0A075B6F5		703.366		0.467161			352.187
LWKLESSALEQQK	A0A075B6F5		1559.86		0.831913			780.432
RFEVLVIR	A0A075B6F5		1031.61		0.44454			516.31
SLFQAR	A0A075B6F5		721.38		0.600169			361.194
AVWRVLAAIYHLGAAGACK	A0A075B6F5	Y10(Phospho); C18(Carbamidomethyl)	2107.08		1.01194			1054.04
KLIWGLGTSLAVNP	A0A075B6W7		1468.81	1.77152		1.97019	367.958		367.959
GITLSVRP	A0A075B6Z2		842.504	1.55581			421.756
SRVKCSVCK	A0A075B784	C5(Carbamidomethyl); C8(Carbamidomethyl)	1123.56		1.03193			562.283
NIGNGIISSPLTGK	A0A075B784	S9(Phospho)	1450.76		1.77946			725.883
TPPSGADSKTVKLK	A0A075B784		1428.82		0.860338			714.913
MPIVDKLK	A0A075B784		943.56		0.573712			472.284
YVLLNPKTEGASRHK	A0A075B784		1712.95		0.675753			856.979
EDTEKAQRSLSEIER	A0A075EKM8		1790.88	1.55279	1.75434	1.45841	895.945	895.944	895.944
AQANEQR	A0A075EKM8		816.419		0.744603			408.713
LLRTKMEYHTK	A0A075EKM8	T4(Phospho)	1499.76		0.520944			750.385
MLLVGSR	A0A075EKM8		775.44		0.89915			388.224
ISDQGQR	A0A075EKM8		803.418		0.48628			402.213
KMLLVGSRK	A0A075EKM8		1031.61		0.43761			516.31
APPEPADSLTEACK	A0A075EKM8	C13(Carbamidomethyl)	1485.7		0.764133			495.906
SRAGDTGVKLEVNER	A0A075EKM8	S1(Phospho); T6(Phospho)	1790.8			2.67204			597.605
KELEDSLERISDQGQR	A0A075EKM8		1902.9			0.605511			476.48
DIAARNCLLTCPGPGR	A0A075EKM8;C1PHA2	C7(Carbamidomethyl); C11(Carbamidomethyl)	1770.91		0.558463			885.961
KPTAAEVSVR	A0A075EKM8;C1PHA2	T3(Phospho)	1137.54		0.8732			569.272
RSAKDHHPGK	A0A087WSY9		1132.58		1.26735			566.788
FLIATGERPR	A0A087WSY9	T5(Phospho)	1239.61		1.65487			413.876
LLAGEKHLTR	A0A087WSY9	T9(Phospho)	1217.67		1.46415			609.337
NVQFGLAYQEGRLQK	A0A087WSY9		1750.93		1.01581			875.967
LQAENTALQK	A0A087WT45	T6(Phospho)	1195.59	1.51985			399.201
DMEVLSQEIVRLSK	A0A087WT45		1646.89	0.781324			823.948
LFQTEEKIERTQR	A0A087WT57		1677.89	1.71478	1.88624		839.451	839.45
LQGSATAAEASLLR	A0A087WT57	S4(Phospho); T6(Phospho)	1547.72		1.31251			774.363
XGTVAIGGYWAGSRDVKK	A0A087WT77	X1(L); T3(Phospho); Y9(Phospho)	2037.99		1.60942			1019.5
IPNNSLPYFHK	A0A087WT77		1329.67		0.939429			443.894
LPTFK	A0A087WT77	T3(Phospho)	685.333		0.553899			343.17
YSYLTEPGMKTVERSTGATR	A0A087WTF3	S2(Phospho); T11(Phospho)	2407.06	1.81956			803.026
EIDLQTSTIKVPGK	A0A087WTP8	T6(Phospho)	1608.86		1.6315			804.935
SLGTRLSRVR	A0A087WTP8	T4(Phospho)	1224.64		0.793484			612.822
SVNSSRPGRPPKR	A0A087WTT5	S5(Phospho)	1517.76		1.08462			380.195
SLEPTSK	A0A087WTU9		761.392		0.554755			381.2
TGIQIASSSSYSNREK	A0A087WTU9		1727.85		0.929008			576.62
SHISNINVEAK	A0A087WTU9	S4(Phospho)	1291.63		1.25443			646.317
LQSMLQTERDALFNIDR	A0A087WTU9		2050.06		1.39456			1025.53
KELSLVDR	A0A087WTU9		959.545		0.844143			480.276
QQEIHSTRAVTEAAQAK	A0A087WTU9		1867.93		1.48553			934.47
GYLAGPGREAGR	A0A087WTU9		1203.64		1.24718			602.323
LPEKMKTPLSAFSEK	A0A087WTU9		1705.87		1.51797			853.438
TIPSQNSQIVTSR	A0A087WTU9	T11(Phospho)	1510.76		1.47116			755.886
TSSKLDSGTLDER	A0A087WTU9	T1(Phospho)	1488.66		1.17555			744.835
KSEYKSYR	A0A087WTU9	S2(Phospho)	1140.51		0.84108			570.758
TWIPRVLSTFYSQR	A0A087WTU9	S12(Phospho)	1833.93		0.738594			611.983
VSIVPGPGDQK	A0A087WTU9	S2(Phospho)	1176.58		0.651049			588.794
TVLPTALPSSFSHR	A0A087WTU9	T5(Phospho)	1592.76		1.50165			531.591
GHEIIEPGNQK	A0A087WTU9		1221.61			1.89942			611.309
TSLPAPMFSRSDFSVWTILK	A0A087WTV1		2283.17	2.08853			761.727
STVCLDKDSRK	A0A087WTW5	C4(Carbamidomethyl)	1308.65	0.847954			654.828
KSKTIPR	A0A087WTW5		829.522	0.98298	1.0166		415.265	415.265
ILEASQRLQGHPEK	A0A087WTW5		1605.88	0.593417			803.443
RSTSHLPTSVEK	A0A087WTW5		1341.71	1.73016	1.91873		447.908	447.908
DKVMSTSSLEK	A0A087WTW5	T6(Phospho)	1304.59		1.27325			652.799
GKSTVCLDK	A0A087WTW5	C6(Carbamidomethyl)	1007.5		0.976777			504.252
FEPSVIVTPLVESK	A0A087WTW5	T8(Phospho); S13(Phospho)	1704.84		1.21074			568.951
SVTTLQKNLCDIIESK	A0A087WTW5	C10(Carbamidomethyl); S15(Phospho)	1928.99		1.49866			965.001
NEITFSHNSSK	A0A087WTW5		1263.58		1.18187			421.863
LERQSERSQNINR	A0A087WTW5		1629.79		0.492813			815.4
KDKVMSTSSLEK	A0A087WTW5		1352.69		1.32857			676.871
YKTIHTGDKTPK	A0A087WTY0	T3(Phospho)	1468.69		1.69962			490.234
STTLTKHNR	A0A087WTY0	S1(Phospho)	1137.56		0.790231			569.285
IITSSSNVAKHK	A0A087WTY0		1284.74		0.970093			642.875
KIHTGEKPYR	A0A087WTY0	T4(Phospho)	1308.65		0.988101			654.827
VTLHKDPMR	A0A087WU38		1096.61	0.715628	0.656702		548.807	548.807
SVITIDRIKPASVVDR	A0A087WU38		1769	1.60726	2.2334		590.332	590.339
KRGEPLIISDIK	A0A087WU38	S9(Phospho)	1448.77	1.4186			724.889
NKSVITIDRIKPASVVDR	A0A087WU38	S3(Phospho); T6(Phospho); S14(Phospho)	2251.1	2.23029			751.04
SVELGITISSASRKR	A0A087WU38	S12(Phospho)	1683.9		0.751681			842.453
APHWSKIGR	A0A087WU64	S5(Phospho)	1131.52	0.946377			566.263
KEPPLTPVPLK	A0A087WU64	T6(Phospho)	1298.74	1.77148	0.572512	1.37946	433.584	649.872	433.563
KTADKAVDLSK	A0A087WU64		1175.63	1.96118		2.02037	392.549		392.549
AWDKESEPAEEVK	A0A087WU64		1517.7		1.5342			506.571
KQFFTPKVLQDYR	A0A087WU64	T5(Phospho); Y12(Phospho)	1829.84		0.805095			610.618
IASPVSRK	A0A087WU64		857.513		1.36557			429.26
QFFTPKVLQDYRK	A0A087WU64	T4(Phospho); Y11(Phospho)	1829.83		0.813547			610.616
VKSEVNKLYK	A0A087WU64	S3(Phospho)	1287.69			0.756355			322.677
KLKNTAEQFLSR	A0A087WU64	T5(Phospho); S11(Phospho)	1594.78			1.50767			532.266
YAALVVEPTSDGNYVTKQELK	A0A087WU64		2325.13			0.839086			775.714
MLRSLESGSNFAPLK	A0A087WU80		1649.84			1.62675			550.617
LNWCREVR	A0A087WU80	C4(Carbamidomethyl)	1132.58			0.456955			378.198
MLRSLESGSNFAPLK	A0A087WU80	S4(Phospho); S7(Phospho)	1809.82			1.18093			603.944
RDVPRTTQSTSRPK	A0A087WU80	S9(Phospho); T10(Phospho)	1788.82			1.03818			596.946
GRFEDLK	A0A087WU80		864.462			0.919802			432.735
TSITQQPSKHR	A0A087WUH9	S8(Phospho)	1362.65			1.86154			454.89
IIVDPTTGK	A0A087WUH9		943.561			0.409787			472.284
TSITQQPSKHR	A0A087WUH9		1282.65			0.708096			428.221
ISTTFR	A0A087WUH9	T3(Phospho)	804.384			0.415887			402.696
EYLNR	A0A087WUI6		694.347		0.415324			347.677
QLIERKELLHNIQLLK	A0A087WUI6		1988.18		1.74366			663.396
VLQLEKQNSLILK	A0A087WUI6	S9(Phospho)	1605.94		1.09294			535.986
LKSFESERVQLLQEETAR	A0A087WUI6		2163.14		1.31199			721.718
VLQLEKQNSLILK	A0A087WUI6		1525.9		1.79322			763.451
QEMETILLR	A0A087WUI6		1132.58		0.405683			378.197
KVSGCSQDCQDLPVSYK	A0A087WUR9	C5(Carbamidomethyl); C9(Carbamidomethyl)	1970.89		1.6291			985.95
RDGRNPTILR	A0A087WUR9		1197.69		0.956182			599.347
SSKSDHISTR	A0A087WUR9		1117.55		0.756167			559.28
TGLGVNLK	A0A087WUR9		801.466		1.04202			401.237
RIDLHKR	A0A087WUR9		937.544		0.82796			469.275
TKGVLISHRYK	A0A087WUR9	T1(Phospho); S7(Phospho)	1461.74		0.853094			487.917
LEHSKNVNTEKLR	A0A087WUT6		1567.82		1.21402			523.279
IFSAEIIYHLFDAFTKYR	A0A087WUT6		2234.13		1.64599			1117.57
VTVDTGVIPASEEK	A0A087WUT6		1444.76		1.29949	0.681128		722.883	722.883
ELEELSLEAQGIKADR	A0A087WUT6		1800.9		1.12023			900.949
IFSAEIIYHLFDAFTKYR	A0A087WUT6	T15(Phospho)	2314.14		0.540568			1157.58
EETPPPVEPGGK	A0A087WUT6		1236.63		1.16254			618.817
TVAQKKAEK	A0A087WUT6		1002.56		0.679079			501.786
KFEEETVK	A0A087WUT6		1009.5			1.30859			337.173
NKPGPNIESGNEDDDASFK	A0A087WUT6	S9(Phospho)	2113.86			2.04529			705.29
EELETGKKDQSK	A0A087WUT6		1391.71			1.3611			464.573
LSGNKAGQVWAPEGSTAFK	A0A087WV58		1948.01		1.62178			974.507
EAAGELGR	A0A087WVE7		802.414		0.584016			401.71
RTPSDK	A0A087WVE7		703.368		0.485453			352.188
AEVALGAQGPR	A0A087WVE7		1068.6		2.22131			356.87
APHRLCGR	A0A087WVE7	C6(Carbamidomethyl)	966.505		0.779481			322.839
EARPARAR	A0A087WVE7		926.523		0.581629			463.765
KPPPPDPATKPK	A0A087WVE7	T9(Phospho)	1352.66		0.684908			676.835
AGSLAALEKR	A0A087WVP4		1015.57	1.38518	1.41546		508.289	508.289
LEVTADLAER	A0A087WVP4	T4(Phospho)	1196.58	1.827			598.791
NGQTREHALLAYTQK	A0A087WVQ9	T13(Phospho)	1809.81			1.8556			603.943
FAHNVVTMRAVNR	A0A087WW43	T7(Phospho)	1594.78	1.51479		1.66274	532.266		532.266
VTSRFAHNVVTMR	A0A087WW43		1517.76			1.36493			380.195
TAGLVKASGR	A0A087WW43	S8(Phospho)	1039.52			1.02801			347.177
KPPTLQPSK	A0A087WWH3	T4(Phospho)	1075.56		1.85311			359.19
KPPTLQPSKEACFLEHLHK	A0A087WWH3	S8(Phospho); C12(Carbamidomethyl)	2340.1		1.22707			1170.55
LVLRL	A0A087WWJ1		613.435	1.39534	1.32976		307.221	307.221
GNLSKETKTILK	A0A087WWJ1	T9(Phospho)	1411.78	0.93291			706.394
FIKGACPKSYGFNAAR	A0A087WWJ1	C6(Carbamidomethyl)	1786.93	0.807742	0.599005		596.315	596.315
LLKPYTGSKSKEAQK	A0A087WWJ1		1677.94	1.64218			559.985
RLLKPYTGSKSK	A0A087WWJ1	Y6(Phospho)	1457.8	1.35052			729.403
YSDSLVQKGYKVAR	A0A087WWJ1		1613.89	1.27646	1.20146		807.448	807.454
SKILKQVISLQTK	A0A087WWJ1	S1(Phospho); S9(Phospho)	1645.89	1.73368	0.918949		823.449	823.437
TIVYWGIGRNR	A0A087WWJ1		1334.73	0.561873			667.869
ARKTGLITPK	A0A087WWJ1	T4(Phospho); T8(Phospho)	1244.62		0.751566			622.812
SELALSALGGCVFYLK	A0A087WWJ1	C11(Carbamidomethyl); Y14(Phospho)	1807.9		1.59137			904.452
NLNGGLRR	A0A087WWJ1		899.525		0.777527			450.266
IIDFLSALEGFK	A0A087WWJ1		1352.72		3.30862			676.861
NPEGRFPDLTVELNR	A0A087WWJ1		1756.95		0.577363			878.977
IHNVGSPLK	A0A087WWJ1		964.56		0.684181			482.784
VEQTETPEMMEAR	A0A087WWJ1		1550.73		0.471978			517.581
TLLEEEYFREK	A0A087WWJ1		1456.74		0.547351			486.252
QVISLQTKNPEGR	A0A087WWJ1	S4(Phospho)	1549.79		0.887334			517.268
HLGLVTPHKTELV	A0A087WX61	T6(Phospho); T10(Phospho)	1603.81			1.58451			535.274
SLGEFIKELAR	A0A087WX80		1262.69		0.939533			631.848
KNISEIKELINQAR	A0A087WX80		1655.93		0.978558			552.65
EIDPIVTRRYYYSVK	A0A087WX80	Y10(Phospho)	1981.98		1.09957			991.495
LEVHLSTGARTMR	A0A087WX80	T11(Phospho)	1550.73		1.02472			517.581
RNLSLNIRGK	A0A087WX80		1170.72		0.520424			585.866
ELEDNLKKNISEIK	A0A087WX80		1672.89		0.784017			836.949
AGTFLTK	A0A087WX80	T6(Phospho)	817.398		0.486061			409.202
EGNDILDEANR	A0A087WX80		1245.59		1.27605			623.297
IYFGGLPTLRNLSMK	A0A087WX80		1709.91		1.21245			855.459
SKQEGILYVDGASNRTISPK	A0A087WX80		2163.14		2.05631			721.718
EIDQMIKELR	A0A087WX80		1274.7		0.728086			637.854
LPPMSEELNDK	A0A087WX80		1272.63		0.730418			636.82
LATGPR	A0A087WX80	T3(Phospho)	694.346		0.459941			347.677
TLHTQAKTYGSIFRK	A0A087WX93	T8(Phospho); S11(Phospho)	1910.95			2.1255			478.492
TYGSIFRKQYGV	A0A087WX93		1418.71			0.821935			473.573
LKSEVVSPR	A0A087WXM3		1014.58	1.3766	1.72965		338.864	338.864
NLRSLNLGGTHLKEEDVR	A0A087WXM3	S4(Phospho); T10(Phospho)	2211.09	1.91624		1.73568	1106.05		1106.05
ISQILTTSPSLK	A0A087WXM3		1287.78	1.27927			644.393
FLFGLVSEDVR	A0A087WXM3	S7(Phospho)	1361.66	1.27408			454.559
TLSEKAR	A0A087WXM3		804.44	0.613344			402.724
VLLPESFLIVTVR	A0A087WXM3	S6(Phospho); T11(Phospho)	1645.87		1.32212			823.437
WQYPVQIR	A0A087WXM3		1089.61		1.45874			545.307
AFNYSSLLRK	A0A087WXT7		1198.67	1.30446			599.839
TFSHKSSLTCHR	A0A087WXT7	C10(Carbamidomethyl)	1460.75	1.58998			365.943
QQFVQSSTFKDPERASLR	A0A087WXV2		2124.13			1.85297			531.788
TTLGKELASKSGLK	A0A087WY94	T2(Phospho); S9(Phospho)	1592.76		1.76628			531.591
SGLKYINVGDLAR	A0A087WY94		1405.78		1.01386			703.395
SLKGTSR	A0A087WYA1	T5(Phospho)	828.415		0.493721			414.711
GYLARQR	A0A087WYA1		863.466		1.03111			432.237
LYKAHTVAAK	A0A087WYA1	T6(Phospho)	1181.58		1.49285			394.533
QITDNTSSKQDSCQRGWR	A0A087WYA1	C13(Carbamidomethyl)	2167.05		1.57975			1084.03
MPLPEFTIK	A0A087WYA1		1075.61		1.30946			538.306
SLSKASTAINWLTK	A0A087WYA1		1519.82		1.36392			760.413
AAAVAAAVASAAAAQEVGRR	A0A087WYA1		1811.02		0.872578			906.011
RRYLK	A0A087WYA1	Y3(Phospho)	815.42		0.482952			408.214
TLRFGGR	A0A087WYA1		806.446		0.933422			403.726
SLQESPAPRR	A0A087WYA1		1140.64		0.757895			570.826
TPGLPFQGIAK	A0A087WYA1	T1(Phospho)	1208.59		0.624713			604.801
LYKAHTVAAKFQQSLLDLVEK	A0A087WYA1	Y2(Phospho)	2482.38		1.39268			828.133
SDADDFRR	A0A087WYA1		981.437		0.635573			491.222
SLEPPEELTQTR	A0A087WYA1	T9(Phospho)	1479.69		1.10564			740.351
ISEDERLRMK	A0A087WYA1		1276.67		0.51646			638.838
LASLQHR	A0A087WYA1		824.492		0.431234			412.75
LFGKEK	A0A087WYA1		721.419		1.31892			361.213
LELPSSIELR	A0A087WYA1	S6(Phospho)	1236.66		0.459716			618.833
QYQQPFR	A0A087WYA1		966.503		0.427685			322.839
SLRHK	A0A087WYA1;B9EGR5		640.398		0.636704			320.703
TVRNDNSSR	A0A087WYA1;P11055		1048.54		0.976645			524.772
VTSGIKPASFNKVTDPEVK	A0A087WYK2		2017.12	1.59788	1.77229		673.044	673.044
RFKVMKPK	A0A087WYK2		1033.62	0.520269			517.314
SQLVEIEPATQNPK	A0A087WYK2	T10(Phospho)	1633.81		1.35108			817.409
VTDPEVK	A0A087WYK2		787.431		0.511591			394.219
TREKKPAGCLEER	A0A087WYK2	C9(Carbamidomethyl)	1573.81		1.1298			525.275
TSFSYEK	A0A087WYK2		861.404		0.615848			431.206
VDKLPSNVLR	A0A087WYK2		1140.64		0.745037			570.826
VRQVETEEMR	A0A087WYK2		1276.67		0.765926			638.837
AMSGSFQRGR	A0A087WYK2	S5(Phospho)	1176.51		0.821273			588.756
ETTKNVQQTVSAK	A0A087WYL7	S11(Phospho)	1513.76	0.511672			505.259
MRLHYIILSIKINSC	A0A087WYL7	Y5(Phospho); C15(Carbamidomethyl)	1940.97	1.57725			485.998
NVEEVFR	A0A087WYZ9		892.445		1.19049			446.726
GTFVCIYSGRLLSR	A0A087WYZ9	C5(Carbamidomethyl); S13(Phospho)	1708.84		1.36108			854.923
NAKTSPLSSDKITTGYK	A0A087WYZ9	T4(Phospho); S9(Phospho)	1970.89		1.6383			985.95
LQVFKTEQK	A0A087WYZ9	T6(Phospho)	1200.63		1.09452			400.881
DPESKTAIFQHNGKK	A0A087WYZ9		1699.88		1.4918			567.298
NFPLVAFFTNRYVK	A0A087WYZ9		1715.91		1.09525			858.458
TSPLSSDKITTGYKYK	A0A087WYZ9	Y15(Phospho)	1868.9		0.636977			623.638
LSCLR	A0A087WZG4	C3(Carbamidomethyl)	648.366	0.772108			324.687
KVVEARATR	A0A087WZG4		1029.62	1.56328			515.315
VSECEKGQRLR	A0A087WZG4	C4(Carbamidomethyl)	1361.73	1.08585	1.23013		681.37	681.37
EAQRAVER	A0A087WZG4		958.531	0.71149			479.769
QKEKGK	A0A087WZG4		717.424	1.00511			359.216
EKGKSPAHLK	A0A087WZG4		1094.65	0.675973			547.828
KIGNFSIVRR	A0A087WZG4	S6(Phospho)	1269.67	0.805608			635.339
LAASTKGGKDK	A0A087WZG4		1075.6		1.19388			538.306
LPTVLESELVQR	A0A087WZG4	T3(Phospho)	1463.73		0.886314			732.367
RQESLEEGSDR	A0A087WZG4		1305.61		0.982005			653.311
QFRLQSTRGNLLLEQER	A0A087WZG4		2088.12		1.78847			696.71
GEAAAERPGEAAVASSPSK	A0A087WZH7		1784.86		5.35189			595.627
SGGSPRGGARGR	A0A087WZH7		1114.58		1.03531			557.795
GEPAAAAAPEAGASPVEK	A0A087WZH7		1622.79		4.75314			811.898
AEDGATPSPSNETPK	A0A087WZH7	T13(Phospho)	1580.64		2.18203			790.822
DETPLSTPTARDSLDK	A0A087WZP2	S6(Phospho)	1825.86	1.35335			609.293
EELIVDQDNGLTIKK	A0A087WZP2		1714.97	1.01307			857.99
HLVGGLHTVYTKLK	A0A087WZP2	Y10(Phospho)	1645.89	1.57401			549.302
QAVNSSRPGRPPK	A0A087WZP2	S5(Phospho)	1473.77		1.18263			737.388
REQVEQALK	A0A087WZP2;A0A087WTT5		1100.62		2.29982			367.545
KELRLELYR	A0A087WZP2;A0A087WTT5		1219.72		0.654395			407.244
ENLERQLAVELQSR	A0A087WZP2;A0A087WTT5		1684.9		0.85963			842.952
GFVFITFK	A0A087WZV1		958.532	2.18181			479.77
GFGFILFK	A0A087WZV1		928.522	2.30569	2.1893		464.764	464.765
EVYQQQQYGSGGR	A0A087WZV1		1499.68		3.05072			750.342
GWTGAAAGLEARPRRPR	A0A087WZV1		1821.96		0.761471			911.484
RADIGISALTITPDR	A0A087X043	T10(Phospho)	1678.83			1.69512			420.463
NSKPWQGGR	A0A087X043		1029.5			1.17794			343.839
VESVFETLVEDSAEEESTLTK	A0A087X054		2342.1		5.15652			1171.55
RKTPVIVTLK	A0A087X054	T3(Phospho); T8(Phospho)	1314.73		1.23997			657.869
AEAGPEGVAPAPEGEK	A0A087X054		1508.72		1.20647			503.579
KTPVIVTLK	A0A087X054	T2(Phospho); T7(Phospho)	1158.63		1.18416			579.817
MMALDREVQYLLNK	A0A087X054		1723.85		0.657381			431.718
DAVITVPVFFNQAERR	A0A087X054		1861.95		1.48473			931.481
DLKLDNILLDK	A0A087X0I9		1299.72		1.67656			650.362
LDNILLDK	A0A087X0I9		943.549		0.540862			472.278
YISKPENLKLMMNLLRDK	A0A087X0K1		2206.22		1.92934			736.078
TQPILDILLK	A0A087X0K1		1153.71		1.69451			577.359
KAEKATEEVSK	A0A087X0K1		1219.65		0.779448			610.328
SLGLAIKALTRSR	A0A087X0K8	T10(Phospho)	1465.8	1.72295			367.205
SLSVASSR	A0A087X0K8		806.42	1.1608	1.03854		403.726	403.727
KATFWK	A0A087X0K8	T3(Phospho)	860.393	0.544964			430.7
LTSLGEDVSKGMAK	A0A087X0K8	S3(Phospho)	1515.75	1.58711			505.921
DLRESPAQAPK	A0A087X0K8		1211.62		0.709208			404.544
ALRQDPGDSQKK	A0A087X0K8		1342.7		1.12247			448.239
IRDKSEAGDSVEAR	A0A087X0K8		1532.79		1.4195			383.954
SLSVASSREK	A0A087X0K8		1063.57		0.62828			532.288
KPERLVR	A0A087X0K8		897.544		0.984611			449.276
GGLSPGSAPQDPGRIRDK	A0A087X0K8		1807.9		1.19458			904.452
LLSSSLQEPEGTPALHKSR	A0A087X0K8	T12(Phospho)	2130.05		1.62596			1065.53
TREEWTSAQVPR	A0A087X0K8		1459.69		0.43961			487.236
APEKSEPK	A0A087X0K8		885.449		0.594024			443.228
ALSVAVEK	A0A087X0K8	S3(Phospho)	896.445		0.762895			448.726
AGKTGLAMLRQVSR	A0A087X0K8	T4(Phospho); S13(Phospho)	1647.8		0.942805			549.939
XESAAQKTSEGLER	A0A087X0P9	X1(L); S9(Phospho)	1598.73		2.19719			799.869
EVRQEGRYR	A0A087X0P9		1192.61			1.56442			398.209
KAAEVLNK	A0A087X0X3		872.536	0.81685	0.795657		436.771	436.771
AFITNIPFDVK	A0A087X0X3		1264.69		3.15379			632.846
LKEVFSMAGVVVR	A0A087X0X3	S6(Phospho)	1514.78		1.35661			757.893
ISGREIDVRLDR	A0A087X0X3		1428.78		0.837027			714.892
VSVVVEFK	A0A087X0X3		906.523		0.86688			453.765
MGLVMDRMGSVERMGSGIER	A0A087X0X3;M0QZM1		2211.09	2.79849		2.8713	737.701		737.702
RFSLMTLRNFGMGK	A0A087X125		1657.84		1.57169			829.424
IYGPVFTLYFGLER	A0A087X125	T7(Phospho)	1754.81		0.767511			877.91
ATVTAMIAR	A0A087X1A5		933.516	0.63964			467.262
LGKKPMYKPVDPYSR	A0A087X1A5		1778.94	1.60927			593.65
VQGFQVEYKDFPKNNK	A0A087X1A5		1940.98	0.507815			647.665
VPQRSHQTRTQVR	A0A087X1A5	S5(Phospho)	1672.89	0.65079			836.948
GGAYPPR	A0A087X1A5		717.373	0.803357			359.19
VSVGEFVGEGEGKSK	A0A087X1A5		1508.72			1.11504			503.579
KSNLFLALGMK	A0A087X1A5	S2(Phospho)	1301.7			1.77887			434.57
LEDQLQGGQLEEVILQAEHELNLAR	A0A087X1G1		2845.45		3.11593			949.155
LWEPLVEEPPADQWK	A0A087X1G1		1836.96		1.47732			612.991
LRILYTK	A0A087X1G1		906.569		0.41533			453.788
LYTEKWNK	A0A087X1N7		1081.54		1.07797			541.276
IMNEHLYKQAWEADKTK	A0A087X1N7		2105.02		1.23277			1053.02
KKGYDLRPDAIPIK	A0A087X1N7		1613.9		0.949039			807.454
AAKASRDIASEFK	A0A087X1N7		1393.74		1.02139			697.373
QVSDILYKAK	A0A087X1N7	S3(Phospho)	1244.63		1.05037			415.549
DIISDYKYK	A0A087X1N7		1144.61		0.860132			572.809
YKKAYEQAK	A0A087X1N7	Y5(Phospho)	1208.58		1.03623			604.794
QNKINYSESLYR	A0A087X1N7		1514.78		1.42936			757.893
ASRDIASDYKYK	A0A087X1N7		1416.72		1.01764			708.861
LYKLALEESK	A0A087X1N7	Y2(Phospho)	1273.65		1.16238			637.33
MIGVLSINDDPK	A0A087X1N7	S6(Phospho)	1381.62		0.566837			691.316
KVYELQSENLYK	A0A087X1N7	Y11(Phospho)	1593.79		0.979039			797.401
SLQDDPK	A0A087X1N7		802.414		0.47015			401.71
FTSVTDSLEQVLAK	A0A087X1N7	T2(Phospho)	1617.76		0.611656			539.924
KGYDLRPDAIAIK	A0A087X1N7		1459.82		0.985638			487.277
AGDALNERKYR	A0A087X1N7	Y10(Phospho)	1372.64			1.42154			458.219
KVSQQVSK	A0A087X1N7		903.508			0.820758			452.258
QAASDVQYK	A0A087X1N7		1009.51			1.32636			337.173
GIGWVSIGSLDVEK	A0A087X1N7		1459.81			1.21517			487.276
KDYEKTK	A0A087X1N7		911.487			0.992654			456.247
FTSIVDSPVMVQAK	A0A087X1N7	T2(Phospho)	1601.76			1.06024			534.592
AYEQAKGK	A0A087X1N7	Y2(Phospho)	974.451			0.844458			487.729
GYDLRPDAIAIK	A0A087X1N7	Y2(Phospho)	1411.66			1.18077			471.225
LDTVLQNFSSDK	A0A087X1N7	S10(Phospho)	1446.64			0.43824			482.884
YRQHPSNFQFK	A0A087X1N7	Y1(Phospho)	1531.69			1.22356			511.236
GKMVGFRSLEDDPK	A0A087X1N7	S8(Phospho)	1658.78			0.425915			553.599
WKTKFSSPVDMLGVVLAK	A0A087X1N7	S6(Phospho)	2086.11			1.12984			696.042
KVTNQVSKQK	A0A087X1N7	S7(Phospho)	1239.61			1.05513			413.876
SLHMINVQAQR	A0A087X1N7;H0Y786		1296.7		0.571944	0.616727		648.851	648.853
KLWSNYLYTDKAR	A0A087X1N7;H0Y786	T9(Phospho)	1737.8			0.66061			579.939
IHTTPDTPEIRQVK	A0A087X1N7;H0Y786	T7(Phospho)	1714.9			1.58501			429.48
KATQAAK	A0A087X1N7;H0Y786		717.423			1.72344			359.215
VRNAQEILSDNVYK	A0A087X1N7;H0Y786		1648.85			1.08205			550.289
DLEESIRGK	A0A087X1N7;H0Y786		1046.52			0.679303			523.764
GTPLAVTPEMER	A0A087X1N7;H0Y786	T2(Phospho)	1380.66			0.767553			460.892
GRGLNAMANETPDFMR	A0A087X1N7;H0Y786		1779.88			0.68156			593.964
SLRGSQR	A0A087X1S5		803.456			0.749475			402.231
SLRGSQRTWAPEPR	A0A087X1S5	S5(Phospho); T8(Phospho)	1800.83			1.67377			450.962
FGMKPYTSFQELVGEK	A0A087X296	S8(Phospho)	1940.91	1.93911	1.50035		485.983	485.983
QYQLRLFKDGK	A0A087X296		1395.78	0.58638			698.392
AFLRSKTQSLDEEQK	A0A087X2A7		1779.87	1.03839			593.963
IVTMSREVEEIRR	A0A087X2A7		1617.89	0.821947			539.967
KSEQGLGSAEGLIASLQDSQER	A0A087X2A7		2303.12	1.56046		1.54626	768.377		768.38
KSAMSQLLQLKDR	A0A087X2A7		1517.88	0.865276			759.444
IAQLTKVIYALNTK	A0A087X2A7	Y9(Phospho)	1655.94	0.51446			552.65
NAARDSWQK	A0A087X2A7		1075.56			1.26965			359.191
LQHEEDKKSAMSQLLQLK	A0A087X2A7		2126.15			0.572854			709.387
HNHHQELAAAKMELER	A0A087X2A7		1913.96			0.49596			638.659
FIPQMNVVVSCSAIEK	A0A096LNH2	C11(Carbamidomethyl)	1821.96		0.74217			911.486
LSSLSPESVANTNLR	A0A096LNH2		1587.86		1.57182			794.433
STLQGSVTPK	A0A096LNH2		1017.56		0.466226			339.86
SSLVLTILPAKASK	A0A096LNH2	T6(Phospho); S13(Phospho)	1587.86		1.3829			794.433
EADTWAKLQK	A0A096LNH2		1189.6		0.552484	0.472597		397.204	595.331
GHQTSVTHILVDSR	A0A096LNH2	S13(Phospho)	1629.8		0.519912			815.402
LSGDAIGTFGLSVWKR	A0A096LNH2		1706.89			0.674258			569.635
ADKEADTWAK	A0A096LNH2		1134.53			1.53128			567.771
SPSPLQPK	A0A096LNH2		853.471			0.837105			427.239
SLVSAPPVMRCPR	A0A096LNH2	C11(Carbamidomethyl)	1469.78			0.915723			368.2
CLLTGLR	A0A096LNH2	C1(Carbamidomethyl)	832.482			0.76537			416.745
KVDIEVLSVLASLGASVHK	A0A096LP92		1965.12	5.04432			655.713
VDIEVLSVLASLGASVHK	A0A096LP92		1837.03	1.90732			613.014
MKIPNIGNVMNKFEILGV	A0A096LPI4		2017.12		1.65097			673.044
ASSSLPKKLALLK	A0A0A0MQS3		1355.84	0.65467			678.424
QPLKRIGAQEK	A0A0A0MQS3		1267.73	2.21238			423.247
IGAQEKANLEVGIRK	A0A0A0MQS3		1625.95	0.600366			813.481
KYGEVEEVEILYNPK	A0A0A0MQV9		1809.92	1.56816	1.59006	2.33896	453.236	453.235	453.236
LLSSFTGSCDSDLLKFNQLK	A0A0A0MQV9	C9(Carbamidomethyl); S11(Phospho)	2353.14	1.33319	1.37706		785.052	785.052
VITVESQK	A0A0A0MQV9		903.507	0.6488			452.257
HLGIAKVVFATVRGAK	A0A0A0MQV9	T11(Phospho)	1746.95	1.42139			582.988
SYKLMIDPALK	A0A0A0MQV9		1278.68		0.750408			426.9
NKELELSVPK	A0A0A0MQV9	S7(Phospho)	1236.65		0.53184			618.831
IVIYSK	A0A0A0MQV9	S5(Phospho)	802.415		0.421434			401.711
TVTLDFR	A0A0A0MQV9		851.483			0.555348			426.246
RLRPSTSVDEEDEESER	A0A0A0MQV9		2033.94			1.2156			1017.47
VVGIWTK	A0A0A0MQV9	T6(Phospho)	882.461			0.691924			441.734
NTPQAGLLHL	A0A0A0MQY8	T2(Phospho)	1143.59	1.1839			381.867
RESPPAGQKTPDSGHVSQEPK	A0A0A0MQY8	S17(Phospho)	2312.13	1.6044			771.383
SSAIGIENIQEVQEKR	A0A0A0MQY8		1800.92	0.593687			600.977
LTIDHTPER	A0A0A0MQZ4		1081.54	1.01508	0.791563	0.886852	541.276	541.276	541.276
MSTAALITLVRSGGNQVR	A0A0A0MQZ4	T3(Phospho)	1954.05	1.815	2.43625	1.56507	652.022	652.022	652.021
SIGDLDLK	A0A0A0MQZ4		860.479		1.30232			430.744
CGGFVAWNSLGQPHVNGR	A0A0A0MQZ4	C1(Carbamidomethyl)	1955.96			1.45533			489.744
EALLGPGTTAIR	A0A0A0MR21	T9(Phospho)	1278.65			1.55703			426.888
LVDKDCVLNATLK	A0A0A0MR87	C6(Carbamidomethyl); T11(Phospho)	1568.81		1.53824			784.909
NLKPSPAVNLRTGK	A0A0A0MR87		1494.84		0.795822			747.925
SLGVKIDSPTK	A0A0A0MR87	S1(Phospho)	1224.64		0.85427			612.822
YGYLTMDETRK	A0A0A0MR87	Y1(Phospho)	1456.65			1.53029			486.222
SNHSAQDSAVENLLLLSK	A0A0A0MRA0		1925.98			2.29399			642.666
VLLEELEALK	A0A0A0MRF6		1156.65	1.14876	0.970727		578.828	578.829
ELEQALLVSADTFQK	A0A0A0MRF6		1691.93	0.953846			564.647
DKEELEDLKFSLESQK	A0A0A0MRF6		1938.01	0.662871			646.674
VRDDLQKQVK	A0A0A0MRF6		1228.72	1.0749			614.862
LEQELLCASNR	A0A0A0MRF6	C7(Carbamidomethyl)	1332.63	0.473789			666.82
LEFRVR	A0A0A0MRF6		819.466	0.978976			410.236
AYINTISSLK	A0A0A0MRF6		1109.65	0.550032			555.33
QMERQREDQEQTR	A0A0A0MRF6		1733.85	1.19191			867.428
VIEEKNELIR	A0A0A0MRF6		1242.73	0.502067			621.87
AQHKHLKELEAFR	A0A0A0MRF6		1606.83	0.721628			803.921
WHRVTGSVSININR	A0A0A0MRF6	S7(Phospho)	1718.87		1.9072			859.938
KESTTRLQELEQENK	A0A0A0MRF6	T5(Phospho)	1912.89		2.15716			638.302
KNIDGTIEFSGEFGVK	A0A0A0MRF6		1740.9		1.3328			580.972
SKLSSLQDLEK	A0A0A0MRF6		1247.68		1.03515			624.343
EELEDLKFSLESQK	A0A0A0MRF6	S12(Phospho)	1774.77		1.47756			887.888
LLVLQTRLSK	A0A0A0MRF6		1170.72		0.4769			585.865
AESVATKAELASYKEK	A0A0A0MRF6		1724.87		0.735352			862.94
LEQQLKVVPR	A0A0A0MRF6		1209.7		0.749847			403.905
TFIVR	A0A0A0MRF6		635.38		0.497233	0.506963		318.194	318.194
NVLEKEKK	A0A0A0MRF6		987.586		0.578993			494.297
ETNMTSLQKDLSQVR	A0A0A0MRF6	S12(Phospho)	1829.84		0.701857			915.426
AYINTISSLK	A0A0A0MRF6	S8(Phospho)	1189.59		1.19148			595.298
LSSLQDLEK	A0A0A0MRF6		1032.57		0.872093			516.786
ELEAFRLEVK	A0A0A0MRF6		1233.67		0.814837			617.341
EHYVAVQLLKEECGTLK	A0A0A0MRF6	Y3(Phospho); C13(Carbamidomethyl)	2097			1.41838			699.672
MVVAELKSELAQTKLELETTLK	A0A0A0MRF6		2474.31			1.83135			619.334
ELEEMR	A0A0A0MRF6;Q5IBP5		806.366	1.70878			403.687
QLMGTVEELQKRNHK	A0A0A0MRF6;Q5IBP5	T5(Phospho)	1890.96	0.77201	0.796702		630.989	630.991
AEIVSASESRK	A0A0A0MRF6;Q5IBP5	S5(Phospho)	1256.59	1.29577		1.77413	419.535		419.535
DNLITKQNQLILEISK	A0A0A0MRF6;Q5IBP5	S15(Phospho)	1950.04	1.73841			650.684
SLKQEKEQVSLR	A0A0A0MRF6;Q5IBP5		1444.83	0.868644			722.919
QKHGEISFLNEEVK	A0A0A0MRF6;Q5IBP5		1657.84	0.770081			829.424
GAEGSVSKVNK	A0A0A0MRF6;Q5IBP5		1075.56	0.648669	1.11701	1.0641	359.19	359.19	359.191
AEIVSASESR	A0A0A0MRF6;Q5IBP5		1048.54		0.958619			524.772
AEIVSASESRK	A0A0A0MRF6;Q5IBP5		1176.65		1.0258			588.829
SLSTVEDLK	A0A0A0MRF6;Q5IBP5		991.536		0.990132			496.272
INIEKLK	A0A0A0MRF6;Q5IBP5		857.55		1.59497			429.279
KAQSDGQSPSK	A0A0A0MRF6;Q5IBP5		1132.58		1.21156			378.197
EKENDLQEK	A0A0A0MRF6;Q5IBP5		1132.58		0.461509			378.197
SLKQEK	A0A0A0MRF6;Q5IBP5		732.42		0.488868			366.714
LIFLDSIKSKSK	A0A0A0MRF6;Q5IBP5	S9(Phospho)	1458.82			1.94966			486.945
LSDLSEQLKQK	A0A0A0MRF6;Q5IBP5	S5(Phospho)	1368.69			1.01269			456.901
KSTPER	A0A0A0MRF9		717.372	0.978867			359.19
TTKIKFDDVVQAIK	A0A0A0MRF9		1605.95	1.70618	1.96487		535.987	535.987
QIYSVDQTRRNSISLR	A0A0A0MRF9	Y3(Phospho)	2015.99	1.54582	1.67698		672.667	672.667
KQIYSVDQTR	A0A0A0MRF9		1237.63	0.781676	0.870127		619.32	619.32
HSLYR	A0A0A0MRF9		675.354		0.494724			338.181
YDPMPPESQRKILMTLTVK	A0A0A0MRF9	T15(Phospho)	2327.11		1.21551			776.375
IKFDDVVQAIK	A0A0A0MRF9		1275.75		0.700357			638.376
TVQVIMETR	A0A0A0MRF9		1076.56		0.451564			359.525
AKARDAPK	A0A0A0MRP0		856.493		1.31659			428.751
FTAILYRTLER	A0A0A0MRP0	Y6(Phospho); T8(Phospho)	1542.68		0.87057			514.899
QDVVNRVATHSSNIR	A0A0A0MRP0		1695.84		1.94581			565.953
MSGYQRRPGATPLSRAR	A0A0A0MRP9		1903.98		1.96211			952.494
TKNLGLSKEDPASR	A0A0A0MRP9	T1(Phospho); S13(Phospho)	1675.79		1.10792			838.401
SLAIPDDFGYGKGK	A0A0A0MRP9	Y10(Phospho)	1547.72		1.42808			774.362
AQPLTSSCLASSR	A0A0A0MRQ6	C8(Carbamidomethyl)	1377.64			1.58352			459.885
RLCSLMGTVFLLR	A0A0A0MRR2	C3(Carbamidomethyl)	1565.88	1.66129	1.79217	1.57779	783.444	783.444	783.442
LDPEYWK	A0A0A0MRR2		950.474		0.992834	0.927643		475.741	475.741
WTTKHVAVWLK	A0A0A0MRR2		1368.77		0.49054			684.89
HRPRLHSGSPPR	A0A0A0MRR2	S7(Phospho); S9(Phospho)	1556.69		1.49235			778.847
LCSLMGTVFLLR	A0A0A0MRR2	C2(Carbamidomethyl)	1409.73			1.3983			470.581
KEELETEIR	A0A0A0MS84		1146.59		1.09255			573.799
LSLFLNVR	A0A0A0MSI9		961.576			0.480297			481.292
FALSLSPGAHQK	A0A0A0MSI9	S4(Phospho)	1335.67			2.04962			445.895
GTAIPVR	A0A0A0MSN2		713.416			0.742272			357.212
TITHIVAK	A0A0A0MSN2		882.562			0.540529			441.784
IEANVKGDIRIVTS	A0A0A0MSN2	T13(Phospho)	1594.79			1.54447			532.267
DSFVVSK	A0A0A0MSN2	S6(Phospho)	861.401			0.457817			431.204
NLSLLSPVPEDK	A0A0A0MSP7	S3(Phospho)	1391.67	1.50793			464.562
SLSQQLK	A0A0A0MSP7		803.456	1.14758			402.232
FLLLQDK	A0A0A0MSP7		876.512	1.8239			438.76
LQEQLGPR	A0A0A0MSP7		940.506	0.692636	0.70277		470.757	470.757
FLLLQDKQPLAYVVQR	A0A0A0MSP7		1931.15	0.766286	0.920633		966.083	966.081
SFTFDGRTTVKDVMLTLQDR	A0A0A0MSP7	T9(Phospho)	2410.16	1.62642	1.86019		1205.59	1205.59
VEEVVRNYTFLLR	A0A0A0MSP7		1637.9	1.10893			546.637
EAKEVEASLPIALGPK	A0A0A0MSP7	S8(Phospho)	1731.93	0.952184			577.981
EVEASLPIALGPKSR	A0A0A0MSP7		1566.87	0.544729			783.94
LLLDSRK	A0A0A0MSP7		844.508		1.23864			422.757
SYLLRTSR	A0A0A0MSP7	Y2(Phospho)	1075.55		0.61274			359.189
VFLENGQIKSFTFDGR	A0A0A0MSP7		1857.93		1.16536			929.468
SLVTAGGALGNPPSR	A0A0A0MSP7	T4(Phospho); S14(Phospho)	1556.69		1.22939			778.847
ISKIQLFR	A0A0A0MSP7		1004.61		0.530818			502.81
SLSQQLK	A0A0A0MSP7	S3(Phospho)	883.443		0.478091			442.225
INNFSADIKLIDFSNSVK	A0A0A0MSQ0	S14(Phospho)	2105.02		1.26152			1053.02
LIDFSNSVKDSK	A0A0A0MSQ0		1352.67		0.965876			676.861
AAGHLVR	A0A0A0MT55		723.446		0.571806			362.227
ADFGFAIDKTIATVTSMTPAVGR	A0A0A0MT55		2369.22		1.51807			790.413
NYSVVFPHDEPLAGRNMRR	A0A0A0MT55		2258.14		0.977588			753.385
LLRAAGHLVR	A0A0A0MT55		1105.72		0.644451			553.363
HHSDGSVSLSGHLQPPPVTTEQHGAR	A0A0A0MT98		2731.31			2.82472			547.067
LDLEDV	A0A0A0MTG4		703.368		0.53811			352.188
KVKELEEELQHLK	A0A0A0MTG4		1622.92		1.77634			811.966
QQQETLAIQVGDLR	A0A0A0MTG4		1598.88		0.926959			533.631
VQLACK	A0A0A0MTG4	C5(Carbamidomethyl)	718.407		0.603013			359.707
SNTEPQSPPIASPK	A0A0A0MTG4	S7(Phospho)	1532.71		1.46005			766.857
DIALEPKEQK	A0A0A0MTG4		1170.63		0.658458			585.818
QALSQAQKSIDR	A0A0A0MTG4		1344.75		0.440982			448.922
KAIFTQETIKEK	A0A0A0MTG4	T8(Phospho)	1515.75			1.46458			505.921
VSESVIDVK	A0A0A0MTG4	S4(Phospho)	1055.53			0.821394			528.269
EAQLLSLSK	A0A0A0MTG4	S8(Phospho)	1068.56			0.681694			534.786
LGESQTLLAAAVER	A0A0A0MTG4	S4(Phospho)	1537.76			1.02238			513.259
QENSRFQAQLESEK	A0A0A0MTG4	S12(Phospho)	1773.79			1.59593			591.934
VLPWLGAIDDSVK	A0A0A0MTH9	S11(Phospho)	1492.77	1.56962	1.83016		498.261	498.261
VWPFLHHTISSVRR	A0A0A0MTH9	S11(Phospho)	1814.95	0.764901			605.655
LENYKIPVPINAELR	A0A0A0MTH9		1769.03	0.931112	0.781647		885.017	885.012
AEKADTSTSGK	A0A0A0MTH9		1094.53	0.538987			547.768
TVDVLLK	A0A0A0MTH9		787.498	0.658049			394.253
GAEFALTTIVK	A0A0A0MTH9		1149.63		1.3582			575.32
AKERHFLEQLLDGK	A0A0A0MTH9		1683.9		0.939751			842.452
LFILLDTGTTPVTR	A0A0A0MTH9	T13(Phospho)	1626.87		1.28431			813.939
YGKPILASR	A0A0A0MTH9		1004.61		0.602545			502.81
RKIANVVINQSANDSK	A0A0A0MTH9		1756.95		0.819886			878.981
RMAKLFAK	A0A0A0MTH9		964.561		1.13675			482.784
LDGSIPPGQR	A0A0A0MTH9		1039.58		0.708268			520.296
LEPSNKTIHAELSK	A0A0A0MTJ1	S4(Phospho)	1646.78			2.27435			412.45
LSLTITDR	A0A0A0MTQ9	T4(Phospho)	998.512	0.885053			499.759
HDEQIAMKLLTYELK	A0A0A0MTQ9		1832.01	1.04583			916.506
MAVFLWQR	A0A0A0MTQ9		1050.58	0.508517			525.794
GLKLFLSDEELKR	A0A0A0MTQ9		1547.9	0.483969			516.639
TSLQTVDLR	A0A0A0MTQ9		1032.59	1.58974			344.867
DSHIFQLFWR	A0A0A0MTR7		1348.66	0.736924			674.831
IFVYFITKLSR	A0A0A0MTR7	S10(Phospho)	1466.79	2.05653			733.899
LLQDISEAR	A0A0A0MTR7		1044.58	1.86783	1.642	1.45717	522.793	522.793	522.793
VFIRGGEEFGESK	A0A0A0MTR7		1454.75	0.873964			485.59
LIVIEEK	A0A0A0MTR7		843.524	0.819185			422.265
EAELRLVK	A0A0A0MTR7		957.564	0.94547			479.286
LIAVADSVLTK	A0A0A0MTR7		1129.66	0.742415			377.226
HARFR	A0A0A0MTR7		686.394	0.487168			343.701
IFVYFITKLSRVGR	A0A0A0MTR7	T7(Phospho)	1778.96	1.22482			889.981
VLVEGIVCISK	A0A0A0MTR7	C8(Carbamidomethyl); S10(Phospho)	1296.7	0.794997	0.671398		648.853	648.851
HQQKKGEYVNR	A0A0A0MTR7	Y8(Phospho)	1466.68		0.509708			733.841
KTEDECSFVSLRDVER	A0A0A0MTR7	C6(Carbamidomethyl)	1969.92		1.18344			657.309
RSLETNGEINLPK	A0A0A0MTR7		1470.76		1.23607			735.883
QNIFGPSQKVPGGEQEDAESR	A0A0A0MTR7		2273.11		1.06682			1137.06
EEDLAPFSLR	A0A0A0MTR7		1176.58		0.970534			588.794
TQRMKQPPATTPPFK	A0A0A0MTR7	T11(Phospho)	1807.9		1.37888			904.452
QFQNVQQVEYSSIRGFLSK	A0A0A0MTR7	S12(Phospho)	2338.15		1.43636			1169.58
GREPANEASVEYLQEVARIR	A0A0A0MTR7		2287.15		0.989026			763.054
VGFVGISNWALDPAK	A0A0A0MTR7		1573.81		1.35148			525.275
ELLNKLMLMSGK	A0A0A0MTR7	S10(Phospho)	1456.74		0.674212			728.876
GGQKISPDTVLHLILPESPGSHEESR	A0A0A0MTR7		2783.42		1.01285			1392.21
EALGGINELK	A0A0A0MTR7		1043.6		0.510803			522.304
LSLKGIPTLVYR	A0A0A0MTR7	T8(Phospho)	1439.78		0.757954			720.393
VYLVRKLSSQR	A0A0A0MTR7	Y2(Phospho); S9(Phospho)	1508.78		0.687988			503.598
EAIEKHARFR	A0A0A0MTR7		1256.67		0.758689			628.841
RTSVPSRSSSALR	A0A0A0MTR7	S3(Phospho); S6(Phospho)	1563.74		0.826833			782.375
AGVGKSLYVKR	A0A0A0MTR7	Y8(Phospho)	1257.65		0.983775			419.888
VLVEGIVCISKK	A0A0A0MTR7	C8(Carbamidomethyl)	1344.75		0.851859			448.923
QFQNVQQVEYSSIR	A0A0A0MTR7	S11(Phospho)	1805.79			1.29142			602.601
EQMLDTSSLLQFMREK	A0A0A0MTR7		1955.95			0.633413			489.744
DFVNKYTDLDSELK	A0A0A0MTR7	S11(Phospho)	1766.78			1.01996			883.892
ILSPPDISR	A0A0A0MTR7	S3(Phospho)	1077.53			1.00487			539.271
EAIEKHAR	A0A0A0MTR7		953.531			0.559336			477.269
HSSDGLRQLLHNR	A0A0A0MTR7		1532.79			1.42967			383.955
ITVEYLQHIVEQKNGK	A0A0A0MTR7	Y5(Phospho)	1979.03			1.53069			660.349
RCLTLGSLGHK	A0A0A0MTR7	C2(Carbamidomethyl); S7(Phospho)	1321.68			0.832536			441.232
QYTVKEIR	A0A0A0MTS7	T3(Phospho)	1116.56	0.866454			372.858
RMEEEKVQVTK	A0A0A0MTS7	T10(Phospho)	1456.65	1.1401		0.9428	486.223		486.222
KSHFAK	A0A0A0MTS7		717.424	1.21571		1.21741	359.216		359.215
KVVTIR	A0A0A0MTS7	T4(Phospho)	795.466	0.592132			398.237
TKLKIPHLQK	A0A0A0MTS7	T1(Phospho)	1285.74	1.96542		1.79729	643.375		643.373
EIEYRIIK	A0A0A0MTS7	Y4(Phospho)	1143.61	1.30466	1.90902		381.874	572.307
IMKETRK	A0A0A0MTS7	T5(Phospho)	985.491	0.759656			493.249
LQDYTGVEK	A0A0A0MTS7	T5(Phospho)	1132.52	0.954218	1.24507		566.763	566.763
VSIEAPKR	A0A0A0MTS7		899.548	0.697568			450.278
DATKRTWSVVSHK	A0A0A0MTS7	S11(Phospho)	1594.78	1.74136		1.88844	532.266		532.266
RVLVVK	A0A0A0MTS7		713.487	1.38511			357.247
RELPDGRWLK	A0A0A0MTS7		1269.7	1.05037		0.822465	423.903		423.895
EYEKEQALIR	A0A0A0MTS7		1278.69	1.14769	1.24547	0.876736	426.9	426.9	426.9
AWTPVTYTVTR	A0A0A0MTS7		1294.7	1.02897			432.239
ISFFNKVSGLK	A0A0A0MTS7	S8(Phospho)	1319.71	1.24316			440.575
AGTSVKLR	A0A0A0MTS7		831.487	1.08992	1.04611	1.05396	416.247	416.247	416.247
LGASARLHVETVK	A0A0A0MTS7	S4(Phospho)	1460.8	0.78801			487.596
ITLSIKNAK	A0A0A0MTS7	T2(Phospho)	1067.61	0.628033		0.524199	356.542		356.543
IGLITK	A0A0A0MTS7		644.429	0.780387	0.835015	0.739938	322.718	322.718	322.718
LSAIIK	A0A0A0MTS7		644.43	0.722959	0.724804		322.718	322.718
KTWVHVSSEPK	A0A0A0MTS7		1297.73	0.747547			649.367
RMLILK	A0A0A0MTS7		773.508	1.50876			387.258
IAVPITVITLGPPSKPK	A0A0A0MTS7	T6(Phospho); T9(Phospho)	1890.96	1.30377	2.04177		630.99	630.99
EKQKPDIVLYPEPVR	A0A0A0MTS7	Y10(Phospho)	1890.96	2.05514	1.3954	1.33114	473.494	630.99	473.494
KGDQILK	A0A0A0MTS7		801.466	1.07891	1.33027		401.236	401.236
VTGLEKGNK	A0A0A0MTS7		945.545	0.892174	1.00049	1.10242	473.285	473.275	473.277
MPVKDTTYRVK	A0A0A0MTS7		1337.73	0.505178			446.581
VLDTPSPPVNLK	A0A0A0MTS7		1279.71	1.02855			640.356
LVIRTTHFK	A0A0A0MTS7		1114.67	0.99415	0.966557		557.841	557.841
FGKELIQSRK	A0A0A0MTS7	S8(Phospho)	1285.69	0.909488			643.351
YRAGTSVKLR	A0A0A0MTS7	T5(Phospho)	1230.67	0.719267			615.837
QLTFTVERLVEK	A0A0A0MTS7		1462.81	1.94699	2.26556	1.37223	731.906	731.906	731.905
KSTVTIVDSKR	A0A0A0MTS7		1233.71	0.896383			617.359
VLAKNAAGVISK	A0A0A0MTS7	S11(Phospho)	1250.68	1.09364	0.789341		625.844	625.843
KPEAPPAKVPEVPK	A0A0A0MTS7		1486.89	1.05392	0.858055		743.948	743.947
KERNSILWTK	A0A0A0MTS7	S5(Phospho)	1354.72	1.29909		0.853479	677.861		677.862
LNKTPIPQTKFK	A0A0A0MTS7	T4(Phospho)	1494.79	1.02547	1.34785		747.9	747.899
EVQVIEKQR	A0A0A0MTS7		1128.64	1.02748	1.03064		564.825	564.825
ETVTAVTVQDLR	A0A0A0MTS7	T4(Phospho)	1411.66	0.628356			353.671
SVSRSPIRMSPAR	A0A0A0MTS7	S10(Phospho)	1523.77	0.76578			762.389
QIVPSR	A0A0A0MTS7		699.402	0.565253		0.575811	350.204		350.205
MIKVRQYTVK	A0A0A0MTS7		1265.73	0.845712			422.582
SVRADAGIYTITLENK	A0A0A0MTS7		1750.94	0.83157			584.318
WLEVINITK	A0A0A0MTS7		1115.66	0.708287			558.333
LIIPRGTYRAK	A0A0A0MTS7		1287.78	0.718087			644.393
EKYVHRLLIPSTR	A0A0A0MTS7	Y3(Phospho)	1691.92	1.12758			564.646
ITNYIVEKCATTAER	A0A0A0MTS7	C9(Carbamidomethyl)	1768.89	0.54218	0.457978		590.303	590.302
AGTTVRFPAIIR	A0A0A0MTS7		1301.8	0.55875			651.401
TTPATLALEKIK	A0A0A0MTS7		1285.74	1.26913			429.251
VVAVNEKGR	A0A0A0MTS7		971.57	0.646939			486.288
LNKTPIPQTK	A0A0A0MTS7	T4(Phospho)	1219.66	1.15099			610.334
YCVVVENSTGSRK	A0A0A0MTS7	C2(Carbamidomethyl)	1498.77	0.846686			749.888
NVAGERSVTVNVK	A0A0A0MTS7		1372.73	0.702753			686.867
EQRVTLQK	A0A0A0MTS7	T5(Phospho)	1081.55	0.958613			541.276
LEPSQLLK	A0A0A0MTS7	S4(Phospho)	1007.49	1.11317	1.42229		504.25	504.25
ASITIGRKETPPVEER	A0A0A0MTS7		1782.94	1.36775	1.34072	1.25728	594.983	594.983	594.984
ASNVAGSDTTKSKVTIK	A0A0A0MTS7		1706.88	0.696357			569.631
HKFSFYNKISSLR	A0A0A0MTS7	S10(Phospho)	1706.87	0.608636			569.631
VYAENAAGLSLPSETSPLIR	A0A0A0MTS7		2088.07	1.00126			696.695
WFRNEEAIFDSSKYIILQK	A0A0A0MTS7		2387.3	1.25208			796.439
AEEVKIMTITRK	A0A0A0MTS7	T8(Phospho)	1498.77	0.959438			749.889
KEKPPPAKVPEVPK	A0A0A0MTS7		1543.91	0.790775			772.458
ETVFSVKNLIEGLEYEFR	A0A0A0MTS7		2173.06	0.976761			725.024
LGASARLHVETVKIIK	A0A0A0MTS7	T11(Phospho)	1815	0.855581			605.671
IEGDLRAMLKK	A0A0A0MTS7		1273.73	0.835903			425.248
QQKPFFKK	A0A0A0MTS7		1050.58	0.497783		0.467679	350.865		350.865
ELEGTAKLEIK	A0A0A0MTS7		1230.67	0.920518			615.837
KTLILRAGVTMR	A0A0A0MTS7		1358.79	1.13435			679.901
RCNEHLVPILTYTAK	A0A0A0MTS7	C2(Carbamidomethyl)	1815	0.55082			908.003
LSWTVK	A0A0A0MTS7		733.44	0.755858			367.224
TVPSKKR	A0A0A0MTS7		815.508	0.594296	0.708558		408.258	408.258
WVKVISKRPISETR	A0A0A0MTS7	T13(Phospho)	1779.02	0.642631	1.23242		593.655	593.679
TPVSDLRCK	A0A0A0MTS7	C8(Carbamidomethyl)	1075.56	0.457344			359.191
QQKPFFK	A0A0A0MTS7		922.519	1.13958		1.06413	308.178		308.178
TLVLPK	A0A0A0MTS7		670.456	0.473419			335.732
TSEITPQKK	A0A0A0MTS7		1031.59	0.875443			344.535
VAGSQPITVAWYK	A0A0A0MTS7	T8(Phospho)	1499.76	0.725			750.385
VEEGVVPDK	A0A0A0MTS7		971.528	0.662347			486.268
LTHSLNIR	A0A0A0MTS7	T2(Phospho)	1033.51	1.29283			345.175
SLLTVK	A0A0A0MTS7		660.424	0.51388			330.716
VTETAR	A0A0A0MTS7		676.373	0.599377			338.69
EPITVPERPEDLEVK	A0A0A0MTS7		1750.94	0.717342			584.318
IKVDVK	A0A0A0MTS7		701.45	0.753592	0.743422		351.229	351.228
TKLTSGEAPGIR	A0A0A0MTS7	S5(Phospho)	1309.67	0.573135			437.228
FRDTIVVNAGETFR	A0A0A0MTS7	T4(Phospho)	1704.82	1.53125			568.945
RYPAKLTLGER	A0A0A0MTS7		1303.73	0.985953			652.367
ATLFVKEPPQFIK	A0A0A0MTS7		1517.88	0.744372			759.445
SEEIKMSEAK	A0A0A0MTS7		1151.56	0.618034	1.16313		576.284	576.284
NSILWVKLNK	A0A0A0MTS7	S2(Phospho)	1294.7	0.461629			432.239
RSWQVISEKCTR	A0A0A0MTS7	C10(Carbamidomethyl)	1549.83	0.672626	0.701462		775.422	775.42
AYSTVATNCHK	A0A0A0MTS7	C9(Carbamidomethyl)	1251.57	0.473982			626.29
VKIDTRADSSK	A0A0A0MTS7		1219.66	1.13442	1.15268		610.333	610.333
HAQRESSSSASRLLR	A0A0A0MTS7		1684.9	1.19269	0.996168		842.951	842.951
EADRKTWSTVTPEVK	A0A0A0MTS7		1746.95	0.740845			582.989
AELDAR	A0A0A0MTS7		674.342		0.559154			337.674
DETEIQESSK	A0A0A0MTS7		1165.52		0.538863			389.175
VTWRKVGIDNVVR	A0A0A0MTS7		1541.86		1.88273			386.22
YTITLKNVAGTK	A0A0A0MTS7	T2(Phospho); T4(Phospho)	1468.68		1.47659			490.233
ILGYIVEYQK	A0A0A0MTS7		1225.66		0.793579			613.332
LVVEELPVR	A0A0A0MTS7		1053.63		0.450342			351.883
VEETRKDFR	A0A0A0MTS7	T4(Phospho)	1259.56		1.37198			630.286
ILKPQGR	A0A0A0MTS7		811.496		0.860614			406.252
VGETAPGFVYSEYEK	A0A0A0MTS7		1675.8		1.07012			838.402
VTNLQEGAIYYFR	A0A0A0MTS7		1573.81		1.1824			525.275
KAPAVVAK	A0A0A0MTS7		783.502		0.880882			392.255
DGQKLPPGKDYK	A0A0A0MTS7		1345.72		1.17743			673.366
ATNKYGTDHTSATLIVKDEK	A0A0A0MTS7	T13(Phospho)	2272.13		1.16723			1136.57
GDEEIIETGR	A0A0A0MTS7		1118.55		1.38854			559.778
YGKSTYLNSEPTVAQYPFK	A0A0A0MTS7	S9(Phospho)	2273.11		1.00286			1137.06
KLEPSRIVK	A0A0A0MTS7	S5(Phospho)	1149.63		1.6268	1.17291		575.32	575.32
EYVLRVR	A0A0A0MTS7		934.553		0.867708			467.78
VKSPEAVKSPK	A0A0A0MTS7		1169.71		1.39374			585.357
GISDPRQLSVPVIAK	A0A0A0MTS7	S9(Phospho)	1659.88		1.15884			830.445
LTAPELDIDANFK	A0A0A0MTS7		1446.73		1.50227			723.869
VKWFKNGTEILK	A0A0A0MTS7	T8(Phospho)	1542.79		1.86755			771.899
DKPAVAPATK	A0A0A0MTS7		997.585		0.879384			499.296
TFVPKVVISAAK	A0A0A0MTS7	T1(Phospho); S9(Phospho)	1419.73		1.20978			710.371
QLTFTVERLVEKTEYEFR	A0A0A0MTS7		2288.23		1.13145			763.414
LLEGHEYVFRIMAQNK	A0A0A0MTS7		1948.01		1.56165			974.506
IVKAGDSSRLECK	A0A0A0MTS7	C12(Carbamidomethyl)	1462.81		2.01842			731.906
LSAIIKGVPFPKVTWK	A0A0A0MTS7	S2(Phospho); T14(Phospho)	1944.02		1.23022			972.515
VGKLIPGQEYIFRVR	A0A0A0MTS7		1775.07		0.981887			888.037
EAIKPK	A0A0A0MTS7		685.419		0.407561			343.213
IIGYWVEKK	A0A0A0MTS7	Y4(Phospho)	1215.61		1.02889			608.307
RDLPNGRWLK	A0A0A0MTS7		1254.7		1.46886			418.905
VATSKTSAKLK	A0A0A0MTS7	T6(Phospho)	1213.67		1.11356			405.227
EPVLYDTHVNK	A0A0A0MTS7		1314.67		0.869405			657.838
IYALNK	A0A0A0MTS7		721.419		1.46958			361.213
NSVTLQWK	A0A0A0MTS7		975.543		0.766445			488.275
TTLKVTKLK	A0A0A0MTS7	T2(Phospho)	1111.64		0.669142			556.323
NSLLWKR	A0A0A0MTS7		916.562		0.411813			458.784
ATGEPRPTAIWTKDGK	A0A0A0MTS7	T12(Phospho)	1807.9		1.71831			904.455
KPPPPTTLIPAK	A0A0A0MTS7	T6(Phospho); T7(Phospho)	1419.73		1.30369			710.371
VGGGEYIELKNPVIAQDPK	A0A0A0MTS7	Y6(Phospho)	2107.08		0.663645			1054.04
VGQTIRILAR	A0A0A0MTS7		1126.7		0.568517			563.854
VYAVNK	A0A0A0MTS7	Y2(Phospho)	773.337		0.415803			387.172
AGASIR	A0A0A0MTS7	S4(Phospho)	654.304		0.543502			327.656
ISCGGAIRSQK	A0A0A0MTS7	C3(Carbamidomethyl); S9(Phospho)	1256.59		1.92042	2.28647		419.535	419.535
VCAENRYGK	A0A0A0MTS7	C2(Carbamidomethyl); Y7(Phospho)	1176.51		0.83406			588.756
VPPTKAPEVPK	A0A0A0MTS7		1162.7		0.502525			388.237
DRNSILWQK	A0A0A0MTS7	S4(Phospho)	1239.61		0.499014			413.876
VPNLEEGK	A0A0A0MTS7		885.451		0.768995			443.229
IEAEPIQFTK	A0A0A0MTS7	T9(Phospho)	1255.58		0.899721			628.297
EGIRWTRCHK	A0A0A0MTS7	C8(Carbamidomethyl)	1342.7		1.00515			448.239
DVTVPERR	A0A0A0MTS7	T3(Phospho)	1051.49		1.67973			526.249
VTNDNLLSRK	A0A0A0MTS7		1159.61		1.67755			580.308
EPSPNLQLQIVQSQK	A0A0A0MTS7	S13(Phospho)	1788.94		0.975311			894.974
TVLISSEGK	A0A0A0MTS7		933.515		0.808803			467.261
RSWQVISEKCTR	A0A0A0MTS7	S2(Phospho); C10(Carbamidomethyl)	1629.79		0.643009			815.401
EAAVLYKPAVSTKTVKGEFR	A0A0A0MTS7	Y6(Phospho)	2274.16		1.46813			758.724
IELPATVTGKPEPK	A0A0A0MTS7		1479.87		0.67434			740.437
NASVSDSGKYTIKAK	A0A0A0MTS7		1568.81		1.07294			784.909
VTGYPQPKVNWYLNGQLIR	A0A0A0MTS7		2246.17		1.11526			749.396
ITWSKPNVNLRDR	A0A0A0MTS7		1598.88		0.766824			533.631
VVIDNVGTK	A0A0A0MTS7		944.516		0.655362			472.762
NDAGKYILK	A0A0A0MTS7		1021.56		0.898855			511.284
IESYVIEMLK	A0A0A0MTS7		1224.62		0.883444			612.813
TPSPDYDFYYRPRR	A0A0A0MTS7	Y10(Phospho)	1912.89		0.785846			638.302
CSKTSFK	A0A0A0MTS7	C1(Carbamidomethyl)	857.398		0.93218			429.202
ASQTPGPVVDLK	A0A0A0MTS7		1211.67		0.670608			606.339
VAGSSPISVAWFHEK	A0A0A0MTS7		1614.88		0.847886			807.941
LHTSRTVLISSEGKTHK	A0A0A0MTS7		1894.02		1.49574			947.514
SAAFEDEAK	A0A0A0MTS7		967.463		0.942753			323.159
KYRFR	A0A0A0MTS7		769.45		0.590201			385.229
EALESSLELYLVK	A0A0A0MTS7	Y10(Phospho)	1573.81		1.26537			525.274
STHHVVSGLR	A0A0A0MTS7		1092.58		1.04515			546.795
GDWVTALASVTK	A0A0A0MTS7		1247.68		0.929498			624.343
LTGYVLEACKAGTER	A0A0A0MTS7	C9(Carbamidomethyl); T13(Phospho)	1747.82		1.03623			874.411
ISSLRILSVER	A0A0A0MTS7	S3(Phospho)	1352.73		0.968391			676.871
LFVTGIR	A0A0A0MTS7	T4(Phospho)	885.45		0.715208			443.228
KVPVTPPK	A0A0A0MTS7	T5(Phospho)	945.543		0.65415			473.275
APAKFVKR	A0A0A0MTS7		916.56		0.525339			458.784
VPEAAQEVVPEKKIPK	A0A0A0MTS7		1761.96		0.741289			587.993
TLRIPAVVTGRPVPTK	A0A0A0MTS7	T1(Phospho); T15(Phospho)	1865.04		1.08094			622.35
GIYQKLVIAKAGDNIK	A0A0A0MTS7	Y3(Phospho)	1811.01		1.13649			906.01
ANIAGATDVK	A0A0A0MTS7	T7(Phospho)	1039.51		0.724824			520.258
DSLRPDHGLYMIK	A0A0A0MTS7	Y10(Phospho)	1624.76		0.9618			542.257
VTGLVEGLEYQFR	A0A0A0MTS7		1510.76		0.563632			504.259
EVTEITEIEEEYEISK	A0A0A0MTS7		1940.91		1.11916	1.47449		388.988	388.988
DVLPGSAVCLK	A0A0A0MTS7	C9(Carbamidomethyl)	1158.63		1.0975			579.817
LYPPSPPR	A0A0A0MTS7		926.523		0.580301			463.765
ALVGGTAPMTIK	A0A0A0MTS7		1158.65		0.912725			579.83
IKNCAIVDESVYGFR	A0A0A0MTS7	C4(Carbamidomethyl)	1770.91		0.555048			885.961
RAAPLVRR	A0A0A0MTS7		938.596		0.883124			469.801
AAPLVRRR	A0A0A0MTS7		938.596		0.557654			469.801
VTGIPTPVVK	A0A0A0MTS7		1010.62		0.663633			505.812
TICSAYLKINSK	A0A0A0MTS7	C3(Carbamidomethyl)	1397.78		1.09146			699.393
LSGVLTVKAGDTIR	A0A0A0MTS7	T12(Phospho)	1509.85		1.52767			755.428
CTEKMIK	A0A0A0MTS7	C1(Carbamidomethyl)	909.48		0.432745			303.831
NASGSAKAEIK	A0A0A0MTS7		1075.56		0.51289	0.802499		359.19	359.19
AAEPPSPPGK	A0A0A0MTS7		950.475		0.847627			475.741
EIVTEEKIHVAISK	A0A0A0MTS7	S13(Phospho)	1675.83		1.2439			838.419
VDPSYLMLPGESARLHCKLK	A0A0A0MTS7	C17(Carbamidomethyl)	2314.14		0.815375			772.052
TKLKIPHLQK	A0A0A0MTS7		1205.75		0.767375			603.379
TVTTKCSKTLYR	A0A0A0MTS7	C6(Carbamidomethyl); S7(Phospho); Y11(Phospho)	1617.76		1.10614			539.924
EIKESSKHR	A0A0A0MTS7		1113.61		0.824754			557.307
ITLSIKNAKK	A0A0A0MTS7	T2(Phospho); S4(Phospho)	1275.63		1.01222			638.321
AEDPVFLPSPPSKPKIVDSGK	A0A0A0MTS7	S19(Phospho)	2288.11		1.17826			763.376
GGVEYLFRVSARNR	A0A0A0MTS7	Y5(Phospho)	1703.82		2.01284			852.415
TTLTVKDSMRGDSGR	A0A0A0MTS7	S8(Phospho)	1703.82		1.73996			852.415
GLSDPVTIGPITVK	A0A0A0MTS7	S3(Phospho)	1476.74		1.23557	1.08429		492.919	492.92
DFRYSTYHIPTK	A0A0A0MTS7	S5(Phospho)	1607.75		0.523977			536.588
YDGGSEIINYVLESR	A0A0A0MTS7		1714.86		1.29485			857.934
ISETKK	A0A0A0MTS7		705.424		0.498635			353.216
LKGELLRPSPTCEIKAEGGK	A0A0A0MTS7	C12(Carbamidomethyl)	2183.17		1.25686			728.393
RVNRDPIK	A0A0A0MTS7		997.584		0.858766			499.296
VTNDNLLSRKYTVK	A0A0A0MTS7		1650.97		0.647122			825.986
AGQRWIKCNK	A0A0A0MTS7	C8(Carbamidomethyl)	1260.67			1.51364			315.924
LSWTQVSTEVQALNYK	A0A0A0MTS7		1866.94			2.11499			467.491
GSPVIQVTWFK	A0A0A0MTS7		1261.67			1.92713			421.228
AVPVPTVSWHKDGK	A0A0A0MTS7		1520.83			1.13332			507.615
LEVTEMTK	A0A0A0MTS7		950.476			0.95146			475.741
DITKLDDGTYRCK	A0A0A0MTS7	T3(Phospho); C12(Carbamidomethyl)	1664.77			0.976488			555.594
KAPPPPK	A0A0A0MTS7		734.475			0.788353			367.741
STEYPCAGLVEGLEYSFR	A0A0A0MTS7	C6(Carbamidomethyl)	2078			1.0963			693.339
TVTNLECVVTGLQQGK	A0A0A0MTS7	C7(Carbamidomethyl)	1746.95			1.02631			582.988
FQWFKAGREIYESDK	A0A0A0MTS7		1903.93			1.12091			635.314
AGSSPPSKPTEYVTAR	A0A0A0MTS7		1647.8			0.991314			549.938
TVTSLSIKEASK	A0A0A0MTS7	S6(Phospho)	1343.67			0.717641			448.562
NVTGTTSETIK	A0A0A0MTS7	T9(Phospho)	1230.58			1.38316			410.864
KDGFNITTSEK	A0A0A0MTS7		1239.61			1.12276			413.876
EAKVTETAR	A0A0A0MTS7	T5(Phospho)	1084.5			0.564656			542.753
YDAGKYTIEAENQSGK	A0A0A0MTS7		1773.79			0.547495			591.934
KTYMAKFVK	A0A0A0MTS7	T2(Phospho)	1195.58			1.3598			399.198
YECKIGGSPEIK	A0A0A0MTS7	C3(Carbamidomethyl)	1380.66			0.605165			460.893
AENRFGISEPLTSPK	A0A0A0MTS7	T12(Phospho); S13(Phospho)	1805.79			1.3717			602.601
TSLTIENANR	A0A0A0MTS7		1118.6			0.681354			559.802
AKLTIPAVTK	A0A0A0MTS7	T9(Phospho)	1121.62			0.785524			374.546
EVTGK	A0A0A0MTS7	T3(Phospho)	613.274			0.406307			307.141
SLRFPLALEEK	A0A0A0MTS7		1302.71			0.713732			651.858
KKDESYEELLR	A0A0A0MTS7		1409.73			1.0369			470.581
EASKKAWVSVTNNCNR	A0A0A0MTS7	C14(Carbamidomethyl)	1863.92			1.03077			466.736
ITHEKVPEESEELRSK	A0A0A0MTS7		1910.95			1.36584			478.492
LSNVGGTKSIPITVK	A0A0A0MTS7	T7(Phospho)	1593.88			1.26106			531.966
ILGYIVEYQKVGDEEWR	A0A0A0MTS7		2097			1.43936			699.673
VLDKPGPPASVK	A0A0A0MTS7	S10(Phospho)	1287.69			0.983989			322.677
LVIHDCTPEDIK	A0A0A0MTS7	C6(Carbamidomethyl); T7(Phospho)	1519.68			1.1218			760.341
SIHEKVSK	A0A0A0MTS7	S7(Phospho)	1007.5			0.813516			504.251
EATRKSYSTATTK	A0A0A0MTS7	T12(Phospho)	1523.74			1.2526			508.585
GRPQATVNWRK	A0A0A0MTS7	T6(Phospho)	1392.67			0.796599			464.894
KIESTSSLR	A0A0A0MTS7		1020.58			0.757016			340.864
VGEAFALTGR	A0A0A0MTS7		1020.58			0.680523			340.864
VSLQYTGKRATAVIK	A0A0A0MTS7	S2(Phospho); T6(Phospho)	1794.92			0.528331			598.979
VSGSLPISAQWFK	A0A0A0MTS7	S8(Phospho)	1499.76			0.903034			500.591
WTRVNK	A0A0A0MTS7		803.456			0.508643			402.232
VTNDNLLSRKYTVK	A0A0A0MTS7	S8(Phospho); T12(Phospho)	1810.83			1.52728			453.463
AEVSK	A0A0A0MTS7;A0A024R5M9	S4(Phospho)	613.274			0.427528			307.141
NWPEVTQVENAR	A0A0A0MTT3		1442.71	1.57473			361.432
REPRPVWWSSSPTPTR	A0A0A0MTT3		1939.03	1.16931			485.513
FVKPCIR	A0A0A0YRJ5	C5(Carbamidomethyl)	919.541	1.54692			460.274
YIYNREEFVR	A0A0A7C6R2	Y3(Phospho)	1468.69		1.53567			490.233
FDSDVGEFR	A0A0A7C6R2		1071.46		1.49501			536.236
VTSAGGLGGPLPGSSPAR	A0A0B4J1R2	S15(Phospho)	1660.83			1.65136			554.281
DPHPTQNTCLRCRHFSLR	A0A0B4J1T8	T5(Phospho); C9(Carbamidomethyl); C12(Carbamidomethyl)	2375.13	1.5921	1.81635		792.38	792.38
QRRDFLR	A0A0B4J1T8		990.553		1.26728			495.78
LFNTVCESKDLSDTVR	A0A0B4J1W3	C6(Carbamidomethyl)	1883.89	1.46915	0.972336		471.728	471.727
DLSDTVR	A0A0B4J1W3		805.382	0.752262			403.216
QHPFYFKAARIAIEIYLK	A0A0B4J1W3	Y16(Phospho)	2288.14	0.798153	0.852769		1144.58	1144.57
VAIIEELVVGYETSLK	A0A0B4J1W3		1762.97	2.7245			881.992
VETPLEEAIK	A0A0B4J1W3	T3(Phospho)	1208.59		1.66729			604.801
FLLMLQSVKR	A0A0B4J1W3	S7(Phospho)	1314.67		0.873438			657.838
VETPLEEAIK	A0A0B4J1W3		1128.64		0.980822			564.825
NSLGRAPSLKR	A0A0B4J1X2	S8(Phospho)	1278.68	1.72009		1.57482	426.9		426.9
RQRSLGPDAEPSSVLAFWR	A0A0B4J1X2	S4(Phospho)	2252.11	0.81168	0.888601		1126.56	1126.56
VVALGWCFGEQAYLR	A0A0B4J1X2	C7(Carbamidomethyl)	1768.85	0.575915			884.931
RLAQVSRAAGVR	A0A0B4J1X2	S6(Phospho)	1363.75		1.09253			455.254
ASPAGSDHRHRGSLER	A0A0B4J1X2		1732.85		1.41367			866.928
SFMRLNDLSGAGGRPGPGSAEK	A0A0B4J1X2		2204.09		1.51241			1102.55
KLSPPSITIDPPESQGPR	A0A0B4J1X2	S3(Phospho); S6(Phospho); S14(Phospho)	2158.99		1.30188			1080
WVRHKYNFDNLGQVSPR	A0A0B4J1X2		2116.1		1.59839			529.781
CLALVSLGEHPELR	A0A0B4J1X2	C1(Carbamidomethyl)	1593.88			0.650403			531.966
YNFDNLGQALMSLFVLASK	A0A0B4J1X2;Q9P0X4	S12(Phospho)	2211.09	2.32255		2.24136	737.701		737.701
TLRPLRVISR	A0A0B4J1X2;Q9P0X4	T1(Phospho)	1290.73	0.820232	0.854083		645.87	645.87
RYLENGKQTLQR	A0A0B7NNL6	Y2(Phospho)	1585.76			1.22921			529.259
WEAAREAEQR	A0A0B7NNL6		1245.59			0.850844			623.297
EAEQRR	A0A0B7NNL6;A0A0U5KJ72		788.42	0.4665		0.481101	394.716		394.713
WEAAGEAEQRR	A0A0B7NRY9		1302.62			2.06524			434.879
EALLRDTINGLNK	A0A0C4DFP4		1456.77		1.71303			728.889
YRSIRIGNTAFSTR	A0A0C4DFP4	S3(Phospho); T13(Phospho)	1801.78		0.986482			901.393
LLETR	A0A0C4DFP4		631.371		0.98083			316.189
TLSLKLTTLK	A0A0C4DFP4	S3(Phospho)	1197.66		1.34052			399.892
TPKPGELGGRISGSVAWR	A0A0C4DFP4	S12(Phospho)	1948.01		0.899794			974.506
NVRPDYLK	A0A0C4DFU1		1004.54	1.58744			502.776
DFGSFDKFKEK	A0A0C4DFU1		1347.65	1.18321			449.887
HHAAYVNNLNVTEEKYQEALAK	A0A0C4DFU1		2542.25	3.94221			636.318
WVRHDAPAR	A0A0C4DFW7		1107.6		1.71643			554.301
EAGALRTRPR	A0A0C4DFW7		1126.64		0.755226			563.823
LPLLAPAYFLEK	A0A0C4DFW7	Y8(Phospho)	1454.74		0.797516			727.872
LDTVAGGLQGLR	A0A0C4DFX3		1199.67		1.3837			600.336
LVGSGLHTVEAAGEAR	A0A0C4DFX3	S4(Phospho)	1646.8		1.65238			823.904
GLEEGQAQAGQCPSLEGR	A0A0C4DFX3	C12(Carbamidomethyl)	1886.87		1.20053			943.938
ELQGLRGVLQGLSGR	A0A0C4DFX3		1582.94		0.626238			791.975
LTLTGAQVR	A0A0C4DFX4		958.561	0.994493			479.784
CHRIGQTR	A0A0C4DFX4	C1(Carbamidomethyl)	1027.52	1.01171			343.179
LPTPTLGTAR	A0A0C4DFX4		1026.61	0.594151			513.809
TVEENILKKANQK	A0A0C4DFX4		1514.86	0.811183			757.932
LSKRQR	A0A0C4DFX4		787.498	0.83971			394.253
CRLSKR	A0A0C4DFX4	C1(Carbamidomethyl)	819.466	0.951521			410.237
LQTLAVLLR	A0A0C4DFX4	T3(Phospho)	1106.62	1.80741	1.82498		553.816	553.815
RLVGTTNQGDQRILR	A0A0C4DFX4	T5(Phospho)	1806.97	0.913409			602.995
GYTLATTQVKTPIPLLLR	A0A0C4DFX4	T6(Phospho)	2065.2		0.654623			689.071
KAKAPERPGTR	A0A0C4DFX4		1210.73		0.589233			605.87
VVQFKQQSR	A0A0C4DFX4		1119.59		0.696441			560.301
TVEENILK	A0A0C4DFX4		945.547		0.488316			473.277
IVCNMRTQFPDLR	A0A0C4DFX4	C3(Carbamidomethyl)	1649.84			1.67907			550.617
EITDIAAAAESLQPK	A0A0C4DFX4		1556.78			1.09894			519.598
LDQLSEIIER	A0A0C4DFX4	S5(Phospho)	1295.61			1.42116			432.542
YLILDEAQNIK	A0A0C4DFX4		1319.7			1.27286			440.57
IAELR	A0A0C4DFX4;P53621		601.362	0.703381			301.185
DVAVTFTREEWR	A0A0C4DGB4		1508.72		1.5384			503.579
GKVTPETDLHKETHLGK	A0A0C4DGB4	T13(Phospho)	1970.03		1.3464			985.516
LYVIGGGPNGKLATDK	A0A0C4DGF2		1602.88		2.07532			801.943
RIVPGAVSV	A0A0C4DGF2		897.543		0.887766			449.276
MYHLSGNEIISER	A0A0C4DGF2		1548.71		1.68851			774.856
ALITKQNVQR	A0A0C4DGF2		1170.68		1.24203			585.841
QAVKDHNVGSPPK	A0A0C4DGH6		1376.72	1.53869		2.00648	459.577		459.577
AEDLLPEAASLSENLDISK	A0A0C4DGH6	S18(Phospho)	2095.03	1.79322		1.39774	1048.02		1048.02
SSPEISLR	A0A0C4DGH6	S6(Phospho)	968.456	0.969922			323.49
KQISRDINR	A0A0C4DGH6		1129.66			0.729064			377.226
LLNASAYR	A0A0C4DGN6		907.518	0.654324			454.263
EFATLIIDILSEAKR	A0A0C4DGN6	T4(Phospho)	1798.91	1.51332	1.57753		899.959	899.958
EFATLIIDILSEAK	A0A0C4DGN6	T4(Phospho); S11(Phospho)	1722.84	1.36947			574.952
VNSSLSDELR	A0A0C4DGN6		1119.6		0.511532			560.302
NQGRQKLAR	A0A0C4DGN6		1070.62		1.33391			535.815
AKYQMLAFVHKLPCR	A0A0C4DGN6	C14(Carbamidomethyl)	1862.02		0.961489			466.261
EGSRHTSK	A0A0C4DGN6	T6(Phospho)	981.438		0.54401			491.222
DLSKQLHSSVR	A0A0C4DGN6		1269.69		0.610824			635.351
TEQVTKNIQELLRAAQEFK	A0A0C4DGN6		2246.18		0.868199			1123.59
NTLLIAGLQAR	A0A0C4DGS1		1169.69	3.43511			585.349
TLVLLDNLNVR	A0A0C4DGS1		1269.74	1.77662			635.375
TADDPSLSLIK	A0A0C4DGS1	S8(Phospho)	1239.61		1.53236			413.876
YAENLKGESAMWRQR	A0A0C4DGS5		1838.9	1.00089			613.637
KLGELQEKLSELK	A0A0C4DGS5		1514.86	1.91056			757.933
EYQQRNSPGVPTGAK	A0A0C4DGS5		1631.82	1.2564			816.413
KLGELQEK	A0A0C4DGS5		944.524	1.04866		0.790433	472.765		472.766
LGELQEKLSELKETVELK	A0A0C4DGS5		2086.11			1.68048			696.043
NSPGVPTGAK	A0A0C4DGS5		927.482			0.741412			464.245
DSLREQTLSKQTYHK	A0A0C4DGT3		1833.94	0.839673			611.983
SLGGQQGSPKHGPHSGAPK	A0A0C4DGT3		1826.97	1.77819			457.499
ISQLPSQDRHFSLATFNRR	A0A0C4DGV0	S2(Phospho)	2353.14	1.67269	1.83725		1177.08	1177.08
GNAAGNKISQLPSQDR	A0A0C4DGV0		1655.85	1.02405	0.83479		828.429	828.431
HDVVKPAWLLECFK	A0A0C4DGV9	C12(Carbamidomethyl)	1741.89		1.96813			436.227
TQAHTKNEVIDALNEAIDKR	A0A0C4DGV9	T5(Phospho)	2346.18		0.847506			1173.59
NIILSNKHDVVKPAWLLECFK	A0A0C4DGV9	C19(Carbamidomethyl)	2524.38		0.975274			842.133
NSINQVVQLR	A0A0C4DGZ0		1170.63		1.04422			390.881
ILLSPER	A0A0C4DGZ0		827.492		1.08042			414.25
TPSLTVFLLGQSARDAER	A0A0C4DGZ0	T5(Phospho)	2041.03		1.43521			1021.02
AEIQELAMVPR	A0A0C4DGZ0		1256.68		1.78828			628.841
AMQKSGRPLKSLK	A0A0C4DGZ0	S5(Phospho); S11(Phospho)	1603.82		1.8073			802.415
RVQFGVLSPDELKR	A0A0C4DGZ0		1643.93		1.3704			822.467
VQFGVLSPDELKR	A0A0C4DGZ0		1487.87		1.26903			744.436
IKDILAKSK	A0A0C4DGZ0		1015.65		0.522966			508.33
LLVDSNNPK	A0A0C4DGZ0		999.539		0.534647			500.273
TPSLTVFLLGQSAR	A0A0C4DGZ0	S3(Phospho); T5(Phospho)	1649.78			1.79327			550.598
RVQFGVLSPDELK	A0A0C4DGZ0	S8(Phospho)	1567.83			1.42486			523.283
ISPWLLRVELDR	A0A0C4DGZ0	S2(Phospho)	1576.84			0.432202			788.925
SLKQR	A0A0C4DGZ0		631.384			0.599514			316.196
HLALHAASSGDLTCGVC	A0A0D9SEQ4	T13(Phospho); C14(Carbamidomethyl); C17(Carbamidomethyl)	1848.78	1.93017			370.561
YGRRK	A0A0D9SFB3		679.406	0.445496	0.53517		340.206	340.206
DLLDLLVEAK	A0A0D9SFB3		1128.64	2.85966	3.09724		564.824	564.825
AMKENGR	A0A0D9SFB3		805.382	0.685322			403.195
SFLLDLLNATGK	A0A0D9SFB3		1291.72	1.98981	4.19586		646.362	646.361
DSLTLVFVETK	A0A0D9SFB3		1251.67	2.71965			626.341
LPFNVK	A0A0D9SFD2		717.425	1.53113			359.216
TVNLTDFSNKWDSTNPFPK	A0A0D9SFD2		2211.09	4.26191		4.39982	737.702		737.702
IPKNRTR	A0A0D9SFD2		884.55	1.02511			442.779
FKHVQNHEIKQLEK	A0A0D9SG36		1777.94		1.71228			889.473
YDLERDLLDFR	A0A0D9SG36		1454.76			1.25289			364.446
MNIVFSRDSQVR	A0A0D9SG36	S9(Phospho)	1531.69			1.71625			511.235
VQWCSLSVIK	A0A0D9SGC1	C4(Carbamidomethyl)	1219.65		1.02947			610.328
TVRNNNSSRFGK	A0A0D9SGC1		1379.71		0.968072			690.357
TENTKFVLR	A0A0D9SGC1		1107.63		1.53479			554.319
LSFISVGNK	A0A0D9SGC1		964.518		0.515663			482.762
QEEEERKK	A0A0D9SGC1		1075.56		0.853956			359.19
SLDSYPVTSK	A0A0D9SGC1	Y5(Phospho)	1176.5		0.791629			588.755
QREIEMNR	A0A0D9SGC1		1075.55		0.40887			359.19
STGASFIR	A0A0D9SGC1	S5(Phospho)	918.409		0.480238			459.708
KQEEEERK	A0A0D9SGC1		1075.55		0.424946			359.19
LSFISVGNKFK	A0A0D9SGC1	S5(Phospho)	1319.71		1.10062			440.575
DLEKALSNILPK	A0A0D9SGD9		1340.77		0.796051			670.888
LAKIGGYTK	A0A0D9SGD9		950.595		0.563664			475.801
LAKIGGYTKK	A0A0D9SGD9	T8(Phospho)	1158.65		0.813385			579.83
QQNENVSRAVCALLNSGGGVIK	A0A0D9SGD9	C11(Carbamidomethyl)	2314.14		1.51661			772.052
MDLYVLR	A0A0D9SGF8		909.483		0.63803			303.832
QPPFTDYRQPPLDYR	A0A0D9SGF8	T5(Phospho)	1972.9		1.66125			986.951
NGQVNLTVR	A0A0D9SGF8		1000.53		0.858632			500.771
VGDQIIEINGESTR	A0A0D9SGF8		1530.78		0.940414			765.895
GEVYFIDHNTKTTSWLDPRLAK	A0A0D9SGF8	Y4(Phospho)	2671.27		1.50942			1336.14
RPTTADERSLRK	A0A0F6QNT9	S9(Phospho)	1509.79		1.61291			503.935
TSLMSVCLGR	A0A0F6QNT9	C7(Carbamidomethyl)	1123.56		0.769994			562.282
IQEQDIINFRR	A0A0F6QNT9		1431.75		1.09835			477.922
NEKPGGKRK	A0A0F6QNT9		1013.55		1.03761			507.281
KNNHSER	A0A0F6QNT9		884.444		0.701321			442.726
SEIEDSTKQVFSK	A0A0F6RAD4	S12(Phospho)	1577.73			1.01565			526.583
AHSLIDRVDLGTLR	A0A0F7ILB5	T12(Phospho)	1645.89	2.30899		2.09082	549.302		549.301
WASVVVPSGQEQR	A0A0F7ILB5		1442.77			0.928411			481.594
LSEAWKWR	A0A0G2JHC2		1075.56		1.1409			359.19
KAREWTPR	A0A0G2JHC2		1043.56		1.19218			522.286
RQEEASVRGR	A0A0G2JHC2		1187.64		1.01153			594.326
LSPGETPERSLR	A0A0G2JHC2		1341.71		1.58693			447.908
WTLNSRKAR	A0A0G2JHC2	S5(Phospho)	1211.62		0.875698			404.544
LSQMPAWKR	A0A0G2JHC2		1116.57		1.06955			558.79
ERLSQMPAWK	A0A0G2JHC2		1245.66		0.666149			623.333
RGLLERR	A0A0G2JHC2		899.535		0.442629			450.271
LSPGESAYQKLGLTEAHK	A0A0G2JHC2		1928.99		1.41404			965
LTRSALLLGIR	A0A0G2JJF2	T2(Phospho); S4(Phospho)	1372.72	0.971563			686.865
LQEELDHELGPGASSSRVPYK	A0A0G2JJF2		2312.14	1.55941			771.385
FGPIYRLHLGLQDK	A0A0G2JJF2		1656.93	1.04552			828.969
LVMAQHMIR	A0A0G2JK23		1098.62		1.19039			366.878
QRLIYQGRVLQDDK	A0A0G2JK23	Y5(Phospho)	1811.96		1.71786			453.747
LIYQGRVLQDDK	A0A0G2JK23	Y3(Phospho)	1527.73		0.659024			509.915
METLPYLQCR	A0A0G2JK23	C9(Carbamidomethyl)	1310.63		1.18294			655.818
KVKPQPPLSDAYLSGMPAKR	A0A0G2JK23		2183.17		0.809635			728.393
CVRICSKSYLTLENGK	A0A0G2JKF9	C1(Carbamidomethyl); C5(Carbamidomethyl); S8(Phospho); T11(Phospho)	2087.95		1.84088			1044.48
MAWTLIEQLQGGSYK	A0A0G2JKF9		1724.87		0.736535			862.941
SICSQGQWSTPKPHCQVNRTPHSER	A0A0G2JKF9	C3(Carbamidomethyl); C15(Carbamidomethyl)	2977.42		0.744857			1489.21
KSLPDSPLR	A0A0G2JL27		1012.61		1.49676			506.808
DEYITKVSEEVTR	A0A0G2JL27	S8(Phospho)	1648.73		1.2654			824.868
LRSRLEALSTER	A0A0G2JL27	S3(Phospho)	1510.76		0.941256			504.259
KHQVETAFER	A0A0G2JL27		1244.63		1.23806			415.549
FDGLPAVLGFPGFSSGR	A0A0G2JL27		1723.85		1.56988			431.718
NLPDSPLR	A0A0G2JL27		911.486		0.514575			456.247
DLLQPRTPPYQEPASDLK	A0A0G2JLP6		2068.09		1.51538			1034.55
AVRGSRVVKPEGSR	A0A0G2JME4	S13(Phospho)	1577.82			1.56783			526.61
EPNVLICFIDK	A0A0G2JMH6	C7(Carbamidomethyl)	1347.69	1.76133			674.347
FASFEAQGALANIAVDK	A0A0G2JMH6		1751.88	5.05074	5.29159		876.447	876.446
VEHWGLDEPLLK	A0A0G2JMH6		1435.75		4.64373			479.254
GLRKSNAAER	A0A0G2JMH6		1101.6		1.47627			551.303
GRGGPAAVPPLR	A0A0G2JNK2		1147.65		1.16918			383.221
LGAGCLVPAQRCPGAAGDR	A0A0G2JNK2	C5(Carbamidomethyl); C12(Carbamidomethyl)	1925.98		1.39801			963.494
ILSGGGDSSPR	A0A0G2JNK2		1045.51		1.75628			523.257
IGLASALQPR	A0A0G2JNL3		1025.6	0.971099			513.305
SLEPFTLEILAR	A0A0G2JNL3		1388.74	1.33569			694.875
DLRFQPVSIGRWGLGSR	A0A0G2JNL3		1944.02	1.79517			648.678
STQTTRESQTSTLTHR	A0A0G2JNL3		1833.94	1.18012			611.983
ISDTER	A0A0G2JNU3		720.361		0.528769			360.684
TPEVIDATEEIDK	A0A0G2JNU3		1459.69		0.413276			487.236
SSSTVSQRR	A0A0G2JNU3		1007.5		1.37741			504.252
NCLQEGSQLK	A0A0G2JNU3	C2(Carbamidomethyl)	1176.58		0.995794			588.794
SRLAKPKPNLEK	A0A0G2JNU3	S1(Phospho)	1460.77		1.35618			730.89
TSVEKNHVEK	A0A0G2JNU3		1170.63		0.410794			585.818
DKSHIPSSLDNVNHK	A0A0G2JNU3		1690.83		1.30705			845.919
KTEKPSTPVQTREQEGK	A0A0G2JNU3	S6(Phospho)	2023.02		2.10709			1012.01
EILISQEEIGANVEK	A0A0G2JNU3		1671.9		0.41499			836.452
EKVLAEFSAIR	A0A0G2JNU3		1262.69		0.963708			421.568
EKTPEVIDATEEIDLEETER	A0A0G2JNU3		2346.19		0.580016			1173.6
ANKLNQVPILR	A0A0G2JNU3		1265.75			0.648035			317.194
ILDVIDDTIEMETGLK	A0A0G2JNU3		1804.93			0.663118			902.971
RPLGFLSLICSK	A0A0G2JNU3	S7(Phospho); C10(Carbamidomethyl)	1470.74			0.874027			490.918
EMVPAEINTKEMQSDLK	A0A0G2JNU3	S14(Phospho)	2042.97			1.70851			511.499
GDDLQAIKQELTQIK	A0A0G2JPF8	T12(Phospho)	1779.88	1.44014			593.964
VPPPPPIALAVVPSK	A0A0G2JPF8	S14(Phospho)	1561.83	1.2274			521.281
DKTHVK	A0A0G2JPF8		727.431	0.439693			364.219
VDSLLENLEK	A0A0G2JPF8		1159.61		2.85052			580.309
QGVEVKNAK	A0A0G2JPF8		972.528		0.762423			486.767
VFIGNLNTLVVK	A0A0G2JPF8;D3DPI2		1316.79	2.98327	2.74953		658.896	658.896
LKGDDLQAIK	A0A0G2JPF8;D3DPI2		1100.62		3.37125			367.545
KSDVEAIFSK	A0A0G2JPF8;D3DPI2		1123.59			3.10406			562.299
FVIHSDLSKAASWK	A0A0G2JPW5		1588.87	1.91423	1.30422	1.79866	530.295	530.294	530.294
SLYTLFLESVQSR	A0A0G2JPW5		1542.84	0.986064			771.923
KKLPVHILDGLTLSYK	A0A0G2JPW5		1825.05	0.770383	0.63522		913.028	913.025
ASHLLNTLYK	A0A0G2JPW5		1159.65	1.85682			580.329
YLSTIHDRCLLREK	A0A0G2JPW5	T4(Phospho); C9(Carbamidomethyl)	1883.89		1.62274	1.60389		471.728	471.727
LPVHILDGLTLSYK	A0A0G2JPW5		1568.93		0.917184			784.969
TIEGIYEK	A0A0G2JPW5	T1(Phospho)	1032.47			0.440583			516.739
LDPCISWKDEPDDR	A0A0G2JPW5	C4(Carbamidomethyl)	1745.8			1.3284			437.204
SRFSPQGGQRGRPHSR	A0A0G2JQ02		1809.92	2.14525	1.65937	2.50049	453.236	453.236	453.236
QAEKPKKGR	A0A0G2JQ02		1041.63	0.589956			347.88
GRVGSSLLPER	A0A0G2JQ02		1170.66	0.786637			585.835
RLPGAGGGR	A0A0G2JQ02		840.455		0.892505			420.731
SRFSPQGGQR	A0A0G2JQ02		1119.6		0.603226			560.302
RQAEKPK	A0A0G2JQ02		856.493		0.703112			428.75
EFADFEYRVSVTVNK	A0A0G2JQ95	S10(Phospho)	1883.89	2.79921	2.34722	2.48496	471.728	471.727	471.728
LNAETFGIPLRPNRGR	A0A0G2JQ95	T5(Phospho)	1890.95	1.85408		1.6753	473.495		473.495
LEKELASQQEKR	A0A0G2JQM2		1458.82			1.80413			486.945
SEIAQLSQEK	A0A0G2JQM2		1132.58			0.712797			378.197
EQTLLDASEKLK	A0A0G2JQM2		1374.72			1.35821			458.91
KLEQISQK	A0A0G2JQM2	S6(Phospho)	1053.54			0.965742			351.851
HVQLLGR	A0A0G2JR96		822.488	1.63136			411.748
VQRQDGKDEIIK	A0A0G2JR96		1428.82	1.58022			714.915
FDLFDFCYHLLK	A0A0G2JR96	C7(Carbamidomethyl)	1617.8	0.724274			539.938
INLSKIDKYFK	A0A0G2JR96	S4(Phospho)	1448.77	0.93192			724.887
TALGVAELTVTDLFR	A0A0G2JRI7		1605.87	2.71693			803.441
ISLTSSPVR	A0A0G3VSE5		959.545		1.0988			480.276
KDRGLEK	A0A0G3VSE5		845.502		1.2277			423.255
YFRKLSK	A0A0G3VSE5	Y1(Phospho); S6(Phospho)	1101.47		0.718147			367.828
EAERCTGASWQFATNGEK	A0A0G3VSE5	C5(Carbamidomethyl)	2041.93		1.60145			1021.47
AFTQRCSLEAHLAKVHGQPASYAYR	A0A0J9YVN9	C6(Carbamidomethyl)	2861.42		1.88798			954.477
ILTRLVLSPDAPDR	A0A0J9YWJ4	T3(Phospho)	1645.89	1.66209			549.301
IVPELKSK	A0A0J9YWJ4		913.577	1.54589			457.292
ATHLIAARAGTEK	A0A0J9YWJ4	T2(Phospho)	1418.71	0.907204			709.858
LYAHTIAGFLDPEKK	A0A0J9YWJ4		1702.91	1.14898			568.308
SAGVGAR	A0A0J9YY01		617.352	0.696926		0.573585	309.18		309.179
LLCEQILR	A0A0J9YY01	C3(Carbamidomethyl)	1044.58	1.92592	1.65631	1.60618	522.793	522.793	522.793
GFQARSAGVGAR	A0A0J9YY01		1176.65	1.46302			588.831
SEQLVLHTAR	A0A0J9YY01		1153.65	0.915993			577.33
ALAHDPGLEVGAGGK	A0A0J9YY01		1391.73	1.35773	1.19138		696.371	696.371
QRLQLGR	A0A0J9YY01		870.533	0.616595			435.77
FLNRNR	A0A0J9YY01		819.466	0.87325	0.790832		410.237	410.236
SFAEVLGVECRGGSTLELSLK	A0A0J9YY01	C10(Carbamidomethyl)	2252.12	0.68909			751.377
RSQALLGQTDGGAAGK	A0A0J9YY01		1529.82	0.527201			765.413
MRGFQARSAGVGAR	A0A0J9YY01		1463.73		1.04326			732.367
DLLGGLEVDLDSLTTTEDSVK	A0A0J9YY01		2220.14		1.38313			1110.57
VTETPYGQVSR	A0A0J9YY01		1236.66		0.573061			618.831
QVNTASIK	A0A0J9YY01		860.48		1.30073			430.744
LLGALEQSQLASGATR	A0A0J9YY01	T15(Phospho)	1694.88		0.649602			847.945
VPPECLEGAVTRR	A0A0J9YY01	C5(Carbamidomethyl); T11(Phospho)	1563.74		1.16891			782.376
SEQLVLHTARAR	A0A0J9YY01		1380.8		0.776167			690.903
GGSTLELSLK	A0A0J9YY01	T4(Phospho)	1084.54			1.32458			362.186
TVKYGGR	A0A0J9YY01	Y4(Phospho)	860.395			0.453842			430.701
LYTLVLTDPDAPSR	A0A0K0K1J6		1560.82	3.56498	4.25469		780.912	780.911
LYEQLSGK	A0A0K0K1J6		937.491		1.22661			469.249
NRPTSISWDGLDSGK	A0A0K0K1J6		1632.78			3.91349			544.934
WLLELSKKNIFPYHEVTVK	A0A0M4G3H8	S6(Phospho)	2424.29		1.17284			1212.65
HGKAIKVSYDEWNR	A0A0M4G3H8	S8(Phospho); Y9(Phospho)	1862.83		1.60203			621.614
LRLSIQDITK	A0A0N4SWI6	S4(Phospho)	1266.65			1.6214			422.889
YTCHVQHEGLPK	A0A0N9MXA6	C3(Carbamidomethyl)	1468.69		3.02027	2.19076		490.234	367.927
LMLAVVK	A0A0S2Z377		773.507	1.83389			387.257
TNAEIRAINEAYK	A0A0S2Z377		1492.77	2.25634	1.87627		498.261	498.261
DAFVAIVQSVK	A0A0S2Z377		1176.65	3.61488			588.831
ALIEILATR	A0A0S2Z377		999.612	2.70306			500.31
GLGTDEDTIIDIITHR	A0A0S2Z377		1768.89	1.89095	2.1399		590.303	590.302
EAILDIITSR	A0A0S2Z377		1130.63	2.28223			565.82
ILISLATGHR	A0A0S2Z377		1080.65	1.9103			360.887
QLKKAMEGAGTDEK	A0A0S2Z377		1505.79	1.15485			753.397
GLGTRDNTLIRIMVSR	A0A0S2Z377	S15(Phospho)	1881.99		1.23283			941.501
SEIDLLNIR	A0A0S2Z377		1072.59		2.68544			536.8
EAILDIITSRSNR	A0A0S2Z377	S11(Phospho)	1567.79		0.873896			523.278
EIFRTKYEK	A0A0S2Z377	T5(Phospho)	1293.65		1.37017			647.328
YLNIVHATQLYR	A0A0S2Z3W9	T8(Phospho)	1570.77		2.07393			785.891
LKPEGLHQLLAGFEDK	A0A0S2Z423		1794.96			1.83938			449.495
LQEVIETLLSLEK	A0A0S2Z476		1514.86	4.48538			757.933
LQEVIETLLSLEKQTR	A0A0S2Z476	T7(Phospho); T15(Phospho)	2059.99	1.45764			687.335
ILVAVVK	A0A0S2Z476		741.518	1.21662			371.263
TVSLGAGAK	A0A0S2Z4G7		803.456	1.44007		0.925702	402.232		402.232
GPSSVEDIK	A0A0S2Z4G7		931.464	2.22377			466.236
VDNDENEHQLSLR	A0A0S2Z4G7		1568.72	2.74331	2.60053	2.96799	523.577	523.577	523.577
ADKDYHFKVDNDENEHQLSLR	A0A0S2Z4G7		2573.19	7.46768		5.24317	644.052		644.051
LLSISGK	A0A0S2Z4G7		717.445	1.37135	1.31082		359.226	359.226
FINYVK	A0A0S2Z4G7		783.434	1.79761	1.94074		392.221	392.22
VTLATLK	A0A0S2Z4G7		745.476	1.58439	1.36612	1.41286	373.242	373.241	373.242
CGSGPVHISGQHLVAVEEDAESEDEEEEDVK	A0A0S2Z4G7	C1(Carbamidomethyl); S22(Phospho)	3460.42	8.29328		7.9729	1154.15		1154.15
MSVQPTVSLGGFEITPPVVLR	A0A0S2Z4G7		2227.2	5.31439	4.98512	3.10312	1114.1	1114.1	1114.11
TVSLGAGAKDELHIVEAEAMNYEGSPIKVTLATLK	A0A0S2Z4G7		3655.9	5.91532			914.73
RSAPGGGSKVPQK	A0A0S2Z4G7	S2(Phospho)	1348.65	1.02459	0.881051		674.831	674.831
TVSLGAGAKDELHIVEAEAMNYEGSPIK	A0A0S2Z4G7		2929.44	3.13184			733.115
LAADEDDDDDDEEDDDEDDDDDDFDDEEAEEKAPVKK	A0A0S2Z4G7		4246.51			7.54451			1062.38
YEGSPIKVTLATLK	A0A0S2Z4G7	S4(Phospho); T9(Phospho)	1679.84			0.431166			840.425
VPQKKVK	A0A0S2Z4G7		826.531			0.468927			413.769
LPRQGFWHFQL	A0A0S2Z4H7		1428.77		1.04336			476.929
LSAVCGALGGR	A0A0S2Z4H7	C5(Carbamidomethyl)	1060.55		1.53387			530.778
VKEEIIEAFVQELR	A0A0S2Z4I9		1702.92	4.96702		1.68731	568.313		568.314
AESGRSGGGGLMEEMNAMLAR	A0A0S2Z4I9		2123.97			1.30204			708.661
KATQVGEKTPK	A0A0S2Z4I9		1186.69			0.888361			396.233
KSEKLLAELDR	A0A0S2Z647		1301.72	1.6163			434.578
QIRLR	A0A0S2Z647		685.456	1.00553			343.231
FLANLVPR	A0A0S2Z647		929.574	0.836089			465.291
LRGQTEALYILTK	A0A0S2Z6S7	T12(Phospho)	1585.84		1.27629			793.422
AYETSKMYRDFK	A0A0S2Z6S7	Y8(Phospho)	1618.69		1.582			809.849
LRSALIQNKQLR	A0A0S2Z6S7	S3(Phospho)	1519.86		0.710228			760.432
RYLQNGKETLQR	A0A0S4T1M1	Y2(Phospho)	1585.77			1.04228			529.259
THVTHHPVSDHEATLR	A0A0S4T1M1;A0A0B7NNL6		1836.89	4.89254		4.56341	459.978		459.979
RYLENRK	A0A0S4T1M1;A0A0B7NNL6		978.565			0.784675			489.786
YLKNGK	A0A0S4T1M1;A0A0B7NNL6;A0A0U5KJ72		722.403	1.00844			361.705
KTLQRAEHPK	A0A0S4T1M1;A0A0B7NNL6;S5DLH6;A0A0B7NRY9	T2(Phospho)	1287.68			0.901083			322.677
SEGVVAVLLTK	A0A0U1RQF0		1115.66	3.26691			558.333
LLRASGRTPEAVQK	A0A0U1RQF0		1525.92	0.705933			763.464
ALGLGVEQLPVVFEDVVLHQATILPK	A0A0U1RQF0		2785.57	3.54132	3.65545		929.195	929.194
TLLEGSGLESIISIIHSSLAEPR	A0A0U1RQF0		2422.3	2.6499	4.60262		808.105	808.106
DLVEAVAHILGIR	A0A0U1RQF0		1405.81	2.35987	4.50501		703.408	703.408
AGLYGLPRRSGK	A0A0U1RQF0		1274.74	0.665757			425.584
LQASVRCLATHGR	A0A0U1RQF0	C7(Carbamidomethyl)	1468.8	0.901388	0.993082		367.958	734.904
MKVVLAGHGHLYSR	A0A0U1RQF0		1567.82	0.561568			523.279
SEGVVAVLLTKKSLAR	A0A0U1RQF0	S13(Phospho)	1750.94		1.11105			584.318
VVVQVLAEEPEAVLK	A0A0U1RQF0		1622.93		3.78873			811.966
LQLNGNLQLELAQVLAQERPK	A0A0U1RQF0		2375.32		1.60299			792.446
LPEDPLLSGLLDSPALK	A0A0U1RQF0		1777.98		5.20817			889.495
YMAQGKHIGK	A0A0U1RQF0		1132.58		0.760606			378.197
DPSQQELPR	A0A0U1RQF0		1069.52		2.27698			535.263
VSVHVIEGDHR	A0A0U1RQF0		1247.66		1.31727			416.559
AGLYGLPRR	A0A0U1RQF0		1002.56		0.756319			501.786
GTPLISPLIK	A0A0U1RQF0		1038.65		0.535466			519.826
LRQAWIKAVQTSIATAYR	A0A0U1RQT1		2076.17		0.999582			1038.59
AVQTSIATAYREK	A0A0U1RQT1	Y10(Phospho)	1517.7		1.54604			506.571
EAYIRAKYVER	A0A0U1RQT1		1397.75		0.59611			699.38
ARLAELELELSEGDITQK	A0A0U1RQW6	T16(Phospho)	2095.03	2.30326		2.00381	1048.02		1048.02
KFLFLSEVLQWR	A0A0U1RQW6		1565.91	1.13511			522.642
LLRSREAAAAVDVR	A0A0U1RQW6	S4(Phospho)	1606.86	0.673458			803.933
EAAARER	A0A0U1RQW6		802.415		0.585338			401.71
VAYSILHKLGTK	A0A0U1RQW6	S4(Phospho); T11(Phospho)	1489.72		1.1536			745.366
EAAAAVDVR	A0A0U1RQW6		901.47		1.53032			451.239
YHPIDIETSVIRAHK	A0A0U1RQW6		1778.95		0.893949			593.655
APVTPSSASRYHRR	A0A0U1RQW6	S9(Phospho)	1664.77			0.750205			555.594
KMAVPMPSK	A0A0U1RQW6		988.514			0.964447			330.176
RRVYAQNLIDDK	A0A0U1RR93	Y4(Phospho)	1570.8		1.55601			785.906
LASLLEGRFPR	A0A0U1RR93	S3(Phospho)	1338.71		1.09307			669.86
SPEDKK	A0A0U1RR93		703.368		0.522867			352.188
CLRLDPAAPVWAAK	A0A0U1RR93	C1(Carbamidomethyl)	1567.82		1.23105			523.278
SPAWIPVPARREAEK	A0A0U1RR93	S1(Phospho)	1786.93		0.845946	0.580203		596.316	596.315
RKSPLVK	A0A0U1RR93	S3(Phospho)	907.54		0.831183			454.273
LLGTGPTAGR	A0A0U1RR93	T4(Phospho)	1022.49		0.667268			511.746
LLGTGPTAGR	A0A0U1RR93		942.53		1.08798			471.768
RLAGPSGLASPRPLQR	A0A0U1RR93	S6(Phospho); S10(Phospho)	1835.91			1.72903			612.644
APPPPKRAPSTTLTLR	A0A0U1RR93	S10(Phospho)	1782.94			1.17855			594.984
SSSLSIPHEPKEVRFVVR	A0A0U1RR93		2067.11			1.40245			517.532
THKDSDVVPFR	A0A0U1RR93	T1(Phospho)	1380.66			0.892804			460.893
NKYFKTYNER	A0A0U1RRB3		1362.66			1.92731			454.89
XQYAADLR	A0A0U1RRD5	X1(L); Y3(Phospho)	1029.5	1.58989			343.839
HPFLTALK	A0A0U4CQG9		926.523		1.18828			463.765
SLLSGLLKK	A0A0U4CQG9	S4(Phospho)	1038.59		0.455957			519.796
ATGRYYAMKILR	A0A0U4CQG9;J3KTC6	Y6(Phospho)	1522.76		1.52647			761.883
YYAMKILR	A0A0U4CQG9;J3KTC6	Y2(Phospho)	1137.55		0.880045			569.278
LENLMLDKDGHIK	A0A0U4CQG9;J3KTC6		1525.82		0.976722			763.415
THVTHHPXSDHEATLR	A0A0U5KJ72	X8(L)	1850.91	4.70225			463.483
DTAQIFRVNLRTLR	A0A0U5KJ72		1702.92	2.01928			568.313
CFDTAVSRPGR	A0A0U5KJ72	C1(Carbamidomethyl)	1265.63	1.00698			422.549
SDSDAASPR	A0A0U5KJ72		905.404	0.590982			453.206
EAEQXRAYLEGXCVEWLR	A0A0U5KJ72;A0A0S4T1M1;A0A0B7NNL6;D1G0U1	X5(L); X12(L); C13(Carbamidomethyl)	2235.16	1.53321			745.726
KSSGGKGGSYSK	A0A0U5KJ72;Q30171	S9(Phospho)	1222.54			1.65035			408.185
AAEAAASSRTPGR	A0A0X1KG75		1244.63	0.672298			622.818
RKPKAK	A0A0X1KG75		727.501	1.11726	0.897145		364.254	364.254
QDYNPKPKPSNEITR	A0A0X1KG75		1786.93	1.03324	1.09399	0.922605	596.316	596.316	596.315
ENHLAASSVPDQKLNQPSAEK	A0A0X1KG75		2263.1	0.838894			755.038
VSGHYVTSAAAKSVHAAPNPAPK	A0A0X1KG75		2260.13	1.39845	1.6867		1130.57	1130.57
HRPTFTR	A0A0X1KG75		914.506	0.62122	0.655134		457.757	457.757
THSVNKFVDIPQLGVSDK	A0A0X1KG75		1984.09	0.778953	1.11516		992.546	992.547
SVHAAPNPAPKELTNK	A0A0X1KG75	T14(Phospho)	1753.81	1.66611		1.64679	439.209		439.208
QSLLTAIRSGEAAAK	A0A0X1KG75		1515.86		0.791585			758.436
KAPSPPSK	A0A0X1KG75		811.483		0.551043			406.245
SVHAAPNPAPKELTDK	A0A0X1KG75	S1(Phospho)	1754.81		0.409239			877.91
SVHAAPNPAPK	A0A0X1KG75	S1(Phospho)	1168.57			1.38408			390.194
VEAENISPK	A0A0X1KG75		986.508			0.720299			493.757
DLNSGLIGALLVCKEGK	A0N0R6	S4(Phospho); C13(Carbamidomethyl)	1866.93	2.09869	1.74823		622.983	622.983
IYSTFIFGSGTR	A0N4Z3	S9(Phospho)	1428.67			1.53805			476.893
AAGSSLLNK	A1A4F3		860.48		1.61791			430.744
LLHTPHNPISLAMTLK	A1A4F3		1785.97		0.802849			893.49
MSDHKPLLTAISPGRGYWR	A1L3Z8	S12(Phospho)	2265.15	2.07438			755.721
IQVKAIAVSK	A1L3Z8	S9(Phospho)	1136.67	0.735494			379.562
AKKPR	A1L407		599.386	0.418324			300.197
SPVKARASK	A1L407		943.561		0.437145			472.284
LSLKSLVNK	A1L407	S5(Phospho)	1081.57		0.482568			541.291
KPAGLISASR	A1L407	S7(Phospho)	1079.54		1.2863			540.275
KPRATTPKTVR	A1L407	T9(Phospho)	1334.77		0.932895			445.595
GILVQTRGTGASGSFK	A1L407	T6(Phospho)	1658.85		1.26122			829.93
LITEALSVSQER	A1L407	T3(Phospho); S7(Phospho)	1505.64		0.829653			502.552
QKSPVKAR	A1L407	S3(Phospho)	993.517		0.818412			497.262
TVRSGRK	A1L407	S4(Phospho)	883.443		0.509912			442.225
HLGGITEEDLK	A1XPJ0		1211.62		0.965891			606.312
AGERPSDVAKR	A1XPJ0	S6(Phospho)	1265.63		0.970707			633.319
SGVDPSVTDKR	A1XPJ0;A1XPJ1	T8(Phospho)	1240.57		1.61216			620.789
LERDSEK	A1XPJ1		876.424		0.707507			438.715
KKMHFGSIHDAVR	A1XPJ1		1525.79		0.560292			509.268
ASEDRRSIR	A1XPJ1;A1XPJ0		1089.61		1.48989			363.874
ASGQAFELILSPR	A2A2D0		1388.74	2.99264			694.876
KQVYDSHTPKSAPCGQNETR	A2A3F3	C14(Carbamidomethyl)	2303.12	1.7516		1.74851	768.378		768.379
QRNTASLRNPFQR	A2A3F3		1587.86	0.508265			794.433
DFGQLAVELLDQSYK	A2A3F3	S13(Phospho)	1805.79			2.07562			602.601
LSRTSAFQSFESK	A2A3F3		1487.79			0.851463			496.603
SLSLHRATSSHSVAKEPK	A2A3F3	S10(Phospho)	2014.98			1.00613			672.332
KIYEFYNAPIVK	A2A3F3	Y3(Phospho); Y6(Phospho)	1644.78			0.747723			548.932
LDRQRNTASLR	A2A3F3		1329.72			0.480237			665.362
VDSGGGLVKPGGSLR	A2J1M7		1398.75	1.79673			466.921
QSVLTQPPSVSAAPGQK	A2MYD2	S2(Phospho); S11(Phospho)	1854.85			1.58547			618.955
LQPYFQTLPVMTK	A2NX48	Y4(Phospho)	1645.85			1.53785			412.219
LQKYAYSVRDSK	A2PYH4	Y4(Phospho)	1537.76	1.95042	1.403	1.74324	513.259	513.259	513.26
LMAWYYITFETVKKFYTISGK	A2PYH4		2589.37	1.29349	1.72782		863.796	863.794
SLLGIFDGIF	A2PYH4		1081.57	1.12088	1.24387		541.291	541.291
FIMTVEQKQR	A2PYH4		1279.66	0.528219			427.225
NFEQLQTK	A2PYH4		1007.5		0.931263			504.252
RPKMLTSNLK	A2PYH4		1187.67		0.963507			594.338
NAVSSVPPVKR	A2PYH4	S4(Phospho)	1233.65		0.866167			411.888
TLNTLNKDPNRITIR	A2PYH4		1769.02		0.879455			885.012
REIYDKVQFSTMLK	A2PYH4	S10(Phospho)	1837.94			1.1861			613.32
AGTLISASEDRGFK	A2RRH5	T3(Phospho)	1531.69			2.59396			511.235
KAQWR	A2RUB6		688.372		0.6918			344.689
KHITAENMK	A2RUB6	T4(Phospho)	1151.55		1.33021			576.278
SQYSLYLNSISNQPK	A2RUB6		1741.89		0.810938			436.227
EISPATPNMQK	A2RUB6		1215.61		0.982188			608.307
AITAQVEEK	A2RUB6		988.535		0.863509			494.771
ERSPSSPVPVVKNR	A2RUB6	S5(Phospho)	1631.82		1.60859			544.61
DVVMANSK	A2RUB6		863.43		1.09041			432.219
ISVKMGNKAK	A2RUB6		1075.64		0.464585			538.323
IAKCPLR	A2RUB6	C4(Carbamidomethyl)	857.513		1.07101			429.26
RELPALRTTNGK	A2RUE7		1355.76	1.70347			452.591
ADSLNVSR	A2RUE7		861.419	0.792939			431.213
SPAQSEYTGPRLYK	A2VCM1	S1(Phospho); Y13(Phospho)	1756.76		0.690962			878.881
KPLTSSSAAPQRPISTQR	A2VCR0		1925.04		2.94815			642.352
SIAMQYLELTK	A3KMH1		1296.7	0.973296			648.852
VEKMMENHVSQASVTIR	A3KMH1		1958.97	1.06338	1.02664		653.661	653.66
EVEYIALSR	A3KMH1		1079.54	0.644197	1.50349		540.275	540.275
EKGNSLTVLDVLEGR	A3KMH1		1629.85	1.68522	1.27592		815.427	815.427
LVVDVSGSMYR	A3KMH1		1225.66		0.877401			613.331
EYIQLHR	A3KMH1		958.512		0.483755			479.76
LVAAFGELR	A3KMH1		975.542		0.878835			488.275
SIFPIHPSFR	A3KMH1		1200.63		0.767647			400.88
TIEYTFFSSAHGTYSK	A4D0U4		1838.9	1.66365			613.637
AIKVEIKTK	A4D0U4	T8(Phospho)	1109.65	0.615714			555.33
IPIVEPQFSYLISTNITSK	A4D139	T14(Phospho)	2230.16		1.91413			744.06
ISFSSSERLTLESLR	A4D139	S13(Phospho)	1804.93		0.840987			902.97
KKCSGTLVK	A4D142	C3(Carbamidomethyl)	1020.58	0.829887			340.863
QLDAEIKADK	A4D1P6		1130.6	0.602989	1.08376		565.82	565.802
GFTHTLRQLDAEIK	A4D1P6		1628.92		1.40044			814.963
IKLTTLLAHK	A4D1P6;A0A024R751	T4(Phospho)	1217.67	1.73415	1.87617		609.339	609.338
LSPAQGPPQPQSSAK	A4D1P6;A0A024R751		1492.77		1.01799			746.888
VDCSGRRVASLDVDGVIK	A4D1P6;A0A024R751	C3(Carbamidomethyl)	1946.03		0.499282			649.347
AQESGLSPSKQLNR	A4D1R1	S7(Phospho)	1594.78			1.5789			532.266
LSTLTALK	A4D1R1	T3(Phospho)	926.523			1.16834			463.765
LEAKGFGQGPGK	A4D1V5		1188.65		0.938844			594.827
YQHNRDLVNFINMFADTRLELPR	A4D1V5	T17(Phospho)	2942.37		2.89663			981.463
GSNGLRRFCIEK	A4D1V5	S2(Phospho); C9(Carbamidomethyl)	1516.69		0.970683			506.235
KLEAKGFGQGPGK	A4D1V5		1316.76			1.50956			329.945
SAFSQSSLATQPPR	A4D1Y7	S6(Phospho)	1556.69		1.5571			778.848
LSHSSR	A4D231		686.353		0.509779			343.68
LSHSSRSVYSQAHSNRR	A4D231	S5(Phospho); S14(Phospho)	2131.98		1.8679			1066.49
TRTLQISGR	A4D231		1031.61		0.467706			516.31
RAMEAELKALPSDSPR	A4D231		1770.91		1.37988			885.961
SRSPSISKSSSPR	A4D2F6		1375.73		1.9095			688.369
CQGTVR	A4D2F6	C1(Carbamidomethyl)	720.362		0.503553			360.685
LSVTGKNNSTILSHAKMSR	A4D2F6	S2(Phospho); T10(Phospho)	2204.09		1.63705			1102.55
SPPKSPEGEK	A4D2F6		1055.53		0.995262			528.27
SLEGER	A4D2H0		690.336		0.595783			345.671
IEEEEKLSRVEEK	A4D2H0		1617.8		1.17697			539.938
LIHAAKLNVSLK	A4D2H0	S10(Phospho)	1386.82		1.51759			693.916
LSGSAEPR	A4D2H0		816.416		0.708334			408.712
DLEEELERTVHFYQKQVISYEK	A4D2H0		2783.42		0.707365			1392.21
VHAEQVLNDK	A4D2H0		1152.62		0.883374			576.812
LSGSAEPRSFKMTSLDK	A4D2H0		1853.97		0.726227			618.663
ENAHNKQKLTETELK	A4D2H0		1782.98		0.620523			595
ASRLSATGAGRPGVSGRGR	A4D2M3	S15(Phospho)	1892.94			1.68345			631.651
RPELLTEGVK	A4D2M8	T6(Phospho)	1221.63			1.72331			407.881
QVELLFNTR	A4D2M8		1119.63			0.805903			560.32
RLSPGGHK	A4D2M8		851.484			0.59718			426.245
GLTLSEQALHTK	A4D2M8	T11(Phospho)	1377.7			0.831943			459.905
DPLVGESLKRQGFQVR	A4D2M8	S7(Phospho)	1908.99			1.55669			478.003
TVRVYKGNK	A4D2P6	Y5(Phospho)	1144.61		1.39533			572.81
LRSLHFQATLQEK	A4D2P6		1570.88		0.815869			785.945
VDEILGDQPTAK	A4D2P6		1285.67		1.01457			643.336
ARFDEVVSQGLLGK	A4D2P6	S8(Phospho)	1598.84		1.49653			799.924
ATTSEAFFGIFAEFMSK	A4D2P6		1883.89		1.63587			377.583
LNSSFKGKMGTVSK	A4D2P6	S3(Phospho)	1563.74		0.779038			782.375
QAILQGNR	A4FU16		899.523	0.724579			450.265
AEAPGPVTVVDFCGHVHRLR	A4FU16	C13(Carbamidomethyl)	2217.14	1.89025			555.041
LSSKALLEEK	A4FU16		1117.65	1.21254			559.33
GKQGGFENKK	A4FVA8		1092.56		1.24421			546.783
LFASADISLERLK	A4FVA8	S8(Phospho)	1542.79		0.758149			771.898
LQIIPTLCHLLR	A4FVA8	T6(Phospho); C8(Carbamidomethyl)	1556.84		0.986697			778.926
LFASADISLERLKSSVK	A4FVA8	S4(Phospho); S14(Phospho); S15(Phospho)	2103.97		2.05893			1052.49
RIDSVYLDPLVFR	A4FVA8	S4(Phospho); Y6(Phospho)	1752.79			2.4996			584.936
AVILKDSK	A4FVA8	S7(Phospho)	953.53			0.459578			477.269
DPRTYDRR	A4QN19		1078.55	1.64172		1.52652	360.187		360.187
LGRIGQR	A4QN19		799.498	0.973015			400.24
KHLVLN	A4QN19		723.432	0.496177			362.22
GLANPEPAPEPK	A4QN19		1219.66	1.33094			610.334
RPGQAAK	A4QN19		727.432	0.527556		0.560607	364.219		364.22
SHLVGVKPFEADR	A4QN19		1454.76	0.771555			364.444
SIVWDEKK	A4QN19		1004.55	0.573432			335.52
DEKEDSKENTK	A5PKW7		1322.62		0.980064			661.815
SIVQIIYDENRKK	A5PKW7		1605.87		1.23035			803.44
FQRVGQRGAGLSATIAR	A5PKW7	S12(Phospho)	1867.93		1.56396			934.469
AEKKK	A5PKW7		603.395			0.508652			302.201
EEAASKGHVIYEGK	A5PKW7		1517.76			0.900385			380.195
WTEEEMETAKKGLLEHGR	A5PKW7		2144.03			1.40348			715.347
EKEAEKEEEKPEVENDK	A5PKW7		2059.98			0.900321			687.331
ERTVLSGSIMQGTPR	A5PKW7	T13(Phospho)	1711.79			0.579895			571.268
LILFFKRR	A5PKW7		1092.72			0.586665			364.91
SIHEIPR	A5PKW7		851.483			0.405092			426.245
SPGNTSQPPAFFSK	A5PKW7		1464.67			0.793889			732.838
VREYYEKQFPEIR	A5PKW7	Y5(Phospho)	1836.83			0.841391			612.947
SIVQIIYDENR	A5PKW7	Y7(Phospho)	1429.66			1.79456			477.226
LTESNSAMVKSKK	A5PKW7		1422.79			0.956962			474.933
NHTLALTETGSVFAFGENK	A5PLK7		2035.99			1.93034			679.335
ESTMYPKAVQDLCGWR	A5PLK7	C13(Carbamidomethyl)	1940.91			1.4408			388.988
GETPLMIACKTK	A5PLL1	T3(Phospho); C9(Carbamidomethyl)	1428.67			0.787285			476.894
TKHVDHQSVSKAK	A5PLL1	S10(Phospho)	1544.76			1.51059			386.945
EAQKSQAASQK	A5PLN4		1175.63	1.82807		1.88461	392.549		392.55
KVAEIR	A5PLN4		715.467	0.636878			358.237
ANRWFGVAPPKSGK	A5PLN4	S12(Phospho)	1594.79			1.23458			532.267
GLVTYMALGLALR	A5YKK6	T4(Phospho); Y5(Phospho)	1537.76			1.87348			385.196
SLLEVVVLSRNSR	A5YKK6	S1(Phospho)	1551.82			1.19216			776.415
EVTAAQVARVLGMMAR	A5YKK6		1702.91			0.910964			568.309
LDGSAYLECLQNLIWSSSPPR	A5YM74	C9(Carbamidomethyl)	2406.17			1.95631			802.729
FKAHFPPR	A5YM74		999.538			0.607571			333.851
LIITCHEVFK	A5YM74	C5(Carbamidomethyl)	1259.66			1.09796			420.559
DDKSDR	A6H8W6		735.347		0.815554			368.177
QDPVVHLSPNK	A6H8W6		1233.65		2.03035			411.888
EREKPLK	A6H8W6		899.548		1.33017			450.26
FRAMATRTR	A6H8W6	T8(Phospho)	1189.54		1.38137			595.273
LSDFLITGGGK	A6H8W6		1107.63		0.838844			554.32
VVIIPPHDDCTPR	A6H8W6	C10(Carbamidomethyl); T11(Phospho)	1598.73		0.432523			533.581
NVTNTPIDPSGKFPFISLASKK	A6H8W6		2361.23		0.890907			787.748
GPTPTKLSDFLITGGGK	A6H8W6	T5(Phospho)	1768.93		1.2135			884.966
GSVLEDAIPSTAKHSTAR	A6H8W6	S10(Phospho)	1919.95		1.40139			960.479
SISSDGRPLERR	A6H8W6		1372.72		1.09041			686.864
SFYPRQGATSK	A6H8W6		1241.65		1.07593			414.556
QKSMPEGFGVSR	A6H8W6		1322.62		0.831289			661.814
LPRLQEELR	A6NC98		1153.65		1.04719			385.221
QEAQALSGQAKRAELYR	A6NC98		1919.06		1.76042			960.032
GELQGERGELRGR	A6NC98		1456.77		1.04236			486.261
AQMLLAELSR	A6NC98		1131.65		0.417626			566.33
ALAQLQR	A6NC98		799.472		1.0467			400.24
QLLAEVQALSRENRELLER	A6NC98		2267.21		1.05365			756.407
RSSLQSPASVAPPQGPGTK	A6NC98		1865.04		1.04679			622.352
SLMGTLSKLAR	A6NC98		1176.68		0.440769			588.845
CLAQASPSPSIAWTYPLSMWR	A6NDA9	C1(Carbamidomethyl); S6(Phospho)	2502.15		1.97164	1.94134		834.723	834.723
GLVQFVK	A6NDA9		790.476		0.453707			395.742
TLQCTSVSLGK	A6NDA9	C4(Carbamidomethyl)	1193.64			0.931301			398.551
VIQHQSMHSGLKPYK	A6NDX5	S9(Phospho); Y14(Phospho)	1912.89		1.97674			638.302
AFSLNSKLSRHQR	A6NDX5	S3(Phospho); S9(Phospho)	1703.82		1.42457			568.611
LSDLTQHK	A6NDX5	T5(Phospho)	1021.49		0.727126			511.25
SLASLQSRVK	A6NE01	S7(Phospho)	1168.61		0.58355			390.21
RPTAAEIKVEPTTESLDK	A6NE01	T3(Phospho); T13(Phospho)	2144.97		1.89029			1072.99
SKASLPTGQSIISR	A6NE01		1444.83		1.05283			722.917
GLEDLERQIK	A6NE01		1200.63		0.889866			400.881
DVQRSYEGK	A6NE01		1081.54		0.835313			541.275
LDDYGKKVMQVWTEK	A6NE01		1839.96		1.20616			613.991
LLQLEVQSTFR	A6NE01		1333.74		0.971875			667.375
LREAEGALR	A6NEE1		1014.58	1.81158	1.95205		338.864	338.864
LNQVLEAEK	A6NEE1		1043.56		1.14526			522.286
EAEGALRSLEQGLNSK	A6NEE1		1701.9		1.16447			851.451
EQREELERLNQVLEAEK	A6NEE1		2113.12		1.06234			1057.07
FLLETMAYVKNNLSR	A6NES4		1798.91	1.95266	2.0282		899.96	899.957
AIVSADEPRMSIR	A6NES4		1444.76	0.567357			722.882
ISATSKADIWR	A6NES4		1247.65	0.525156	0.574781		624.331	624.331
LLVLMSSPYKGEGR	A6NES4		1549.84	0.694387			775.423
MSIRAIYLAIR	A6NES4	Y7(Phospho)	1386.75		1.15643			693.877
EAVRVGTLNLIR	A6NES4		1340.79		1.02695			670.9
KTLASVIIMEK	A6NES4	T2(Phospho); S5(Phospho)	1392.65		1.20469			696.832
AEVASDTLVALSR	A6NES4		1331.68		0.601635			666.342
TDTTGAGLDMRK	A6NES4		1265.6		1.38544			633.304
MKASESSRLK	A6NI56		1136.62	0.433238			379.543
CERATRSLLR	A6NI56	C1(Carbamidomethyl)	1261.71	1.15312			631.356
EFKVGALR	A6NI56		919.541	1.35736			460.273
ALPSLVRPRVFIK	A6NI56	S4(Phospho)	1575.94	1.59326			525.986
RGAEQEAGLRLAK	A6NI56		1398.75	0.98293			466.921
SFLALEKR	A6NI56		963.556	0.912004			321.857
TIQNLR	A6NI56		744.431	0.560217			372.719
LLALPADFAQLQSLR	A6NIK2		1655.94	1.53972	1.12395		552.65	552.65
RLPSAVCALSR	A6NIK2	C7(Carbamidomethyl); S10(Phospho)	1309.67	0.572159	0.532895		437.229	437.229
LTRLYLGGNR	A6NIK2		1162.7		0.746253			388.237
LPRLTRLYLGGNR	A6NIK2	T5(Phospho); Y8(Phospho)	1688.83		2.21103			844.92
ELPEEIEELR	A6NIK2		1256.67		0.474054			628.839
TNQGISELNASSVGMAK	A6NIT2		1706.8			2.44834			569.605
SRSNSGVRLDGYAR	A6NIT2		1537.76			0.668122			513.259
EGGLGPLNIPLLADVTR	A6NIW5		1734.96		4.51673			867.984
DLQADNQRLK	A6NIZ0		1200.63		1.83399			600.818
YVRELEQANDDLER	A6NIZ0	Y1(Phospho)	1829.84		0.857183			610.617
ISALNIVGDLLR	A6NIZ0;Q9NXR1	S2(Phospho)	1363.75		1.35593			455.254
LYKPESCNNACDNIAKISK	A6NK75	C7(Carbamidomethyl); C11(Carbamidomethyl)	2225.1	1.76891			742.373
AFNRLSHLTTHKIIHTGK	A6NK75		2074.14	0.898874			692.05
VILRTYKK	A6NK75	T5(Phospho); Y6(Phospho)	1180.58			1.62259			394.199
FVLVR	A6NK89		633.404	0.893121			317.206
TQLSTSLYIGLR	A6NK89	Y8(Phospho)	1431.76	1.83056			477.923
QTEQLLRDKALGSFLIR	A6NKC9	S13(Phospho)	2068.09		1.7461			690.035
KQTEQLLRDK	A6NKC9	T3(Phospho)	1338.69		1.37683			446.902
DKALGSFLIR	A6NKC9		1119.66		0.445078			560.335
LPIDVTEGEVISLGLPFGK	A6NLN1		1984.09	4.63944	5.78089		992.546	992.546
LLFRRLHSVPR	A6NLN1	S8(Phospho)	1473.83	0.491151			737.418
IAIPGLAGAGNSVLLVSNLNPER	A6NLN1		2275.26		5.98338			1138.13
GKNQGLTK	A6NLN1		845.502		1.19182			423.255
NNQFQALLQYADPVSAQHAK	A6NLN1		2243.11			3.68613			748.374
HQNVQLPR	A6NLN1		991.536			2.34876			496.271
IISVGVQK	A6NMZ7		843.524	0.93726			422.266
LNATAKALR	A6NMZ7		957.565	1.72059			479.286
YRVALAQYSDK	A6NMZ7		1313.7	1.01683			657.354
LNSIDPKQPPRPFR	A6NMZ7		1664.95	0.666711			832.977
KEVFSAR	A6NMZ7		836.456	0.526428			418.731
WLSKLTVHKVIHTAEKPCK	A6NN14	C18(Carbamidomethyl)	2275.26		0.841099			1138.14
AFSQFSTLKKHK	A6NN14	T7(Phospho)	1501.78		0.749613			751.394
VIHTGEKPCK	A6NN14	T4(Phospho); C9(Carbamidomethyl)	1248.59		0.745868			624.799
KPYKCEECGKAFSQSSSLR	A6NN14	C5(Carbamidomethyl); C8(Carbamidomethyl); S13(Phospho)	2342.1		1.8021			1171.55
LIHTREKLYK	A6NN14	T4(Phospho)	1380.72		1.00552			690.864
AFNHFSDLRRHK	A6NN14	S6(Phospho)	1607.75		0.659593			536.588
RIHTGEKTYK	A6NN14;Q8N4W9	T4(Phospho); Y9(Phospho)	1392.62		1.81606			464.877
RLPEAAAAK	A6NNE9		926.523		0.724384			463.765
YLPPLPASPETPER	A6NNE9	Y1(Phospho)	1646.8		1.57966			823.903
RGAGDQPETR	A6NNE9		1086.55		1.04875			543.776
ETVEILVHDPLLWK	A6PVI9		1691.92	2.36667			564.646
TELQTFPLSPVCK	A6PVK7	C12(Carbamidomethyl)	1519.82	2.12248	2.17365		760.414	760.413
DLTNKHGIEDIGDIK	A6PVK7		1667.87	1.27679			834.439
ASDNIIMRLMALSLQYR	A6PVK7	Y16(Phospho)	2074.98		1.96708			1037.99
MISEVTGGVSDTISYR	A6PVM9		1714.86		1.77033			857.935
KNFGGGNTAWEEKTLSK	A6PWM2		1866.94			2.43267			467.491
DDSVSNTATEIKDEQK	A6QL64		1779.87		1.55655			890.437
KIAGDYAIEAKNR	A6QL64		1448.75		1.35634			724.882
TVSSRKKPALK	A6QL64		1214.75		0.66553			607.879
ANVSPEQPPLFTHTVK	A6QL64	T14(Phospho)	1844.94		1.42087			922.971
TVSSEKPSGLKATSAEK	A6QL64	S8(Phospho)	1799.92		1.14928			900.461
SALIHAVTLGEK	A6QL64	T8(Phospho)	1318.69		0.949537			659.849
VSSQKQPAEK	A6QL64		1101.61		1.03194			551.307
KKPSLEATSDEK	A6QL64		1332.71		0.910463			666.856
VVDLLYWRDIK	A6XGP7	Y6(Phospho)	1499.76		0.522346			750.386
AALEQGERSR	A7E2Y1		1116.56	0.865718			372.858
VRVGNEYVTK	A7E2Y1	Y7(Phospho)	1244.63	0.711651			622.817
VLTLLQAR	A7E2Y1		913.577	1.57698	1.44136		457.292	457.292
ATQPHFVRCIVPNENK	A7E2Y1	C9(Carbamidomethyl)	1909.91	0.619795			478.234
WLPVYTASVVAAYK	A7E2Y1		1567.82	0.890246	1.2029		523.279	523.278
SELRMEVDDLAANVETLTRAK	A7E2Y1		2361.23	1.39817	1.98032		787.747	787.748
NHQRAVESLQASLDAETRAR	A7E2Y1		2252.12	1.43966	0.63597		751.377	1126.56
VRELEAELDAEQKK	A7E2Y1		1657.84	0.89483			829.424
ATQPHFVR	A7E2Y1		955.507	0.779091			319.174
AVESLQASLDAETRAR	A7E2Y1		1716.89	1.04997			572.969
MKKTLEQTVR	A7E2Y1		1233.71	0.799838	0.810684		617.342	617.359
EAELGR	A7E2Y1		674.341		0.601526			337.674
LASADIDSYLLEK	A7E2Y1	Y9(Phospho)	1517.7		1.46409			506.572
LLYTDFRQR	A7E2Y1		1211.67		0.776458			606.338
LRMDTERAK	A7E2Y1		1119.59		0.870866			560.302
DALFTIQWNIR	A7E2Y1	T5(Phospho)	1456.74		1.28214			486.252
KAQFLATK	A7E2Y1		906.568		0.444903			453.788
LQTESGELSRLLEEK	A7E2Y1		1731.89		1.45627			866.45
ELEAELDAEQKK	A7E2Y1		1402.74		0.872241			701.876
SLDKMENANIPSVSLSK	A7E2Y1;Q9NR30;Q8IVE3;B4DZK6	S16(Phospho)	1912.94		1.5991			956.973
GQDKPESLQPRQNKSK	A7E2Y1;Q9NR30;Q8IVE3;B4DZK6	S7(Phospho)	1919.95		1.1308			960.48
MTATKLNSGEDK	A7E2Y1;Q9NR30;Q8IVE3;B4DZK6		1294.59		1.10822			647.801
SHSLKLHHTQNVER	A7KAX9	S3(Phospho); T9(Phospho)	1845.81			1.66788			462.209
HAAKAISPEGEDR	A7KAX9		1380.66			0.97669			460.892
EKGGTVNTSSKIWEPSL	A7LBF9	S16(Phospho)	1912.89		2.55731			638.303
SISRERQR	A7Y9J9		1031.59	0.87587			344.535
AVTLSLDGGDTAIR	A7Y9J9		1388.74	2.02279			694.875
VDGVVIQLTK	A7Y9J9		1071.61	0.897985			536.31
KTSVFIR	A7Y9J9		850.519	0.664789	0.704943		425.763	425.763
VLTSTATTPTVISSR	A7Y9J9	S4(Phospho); T8(Phospho); T10(Phospho)	1773.78	0.764813	1.37248		887.396	887.396
VLMKVDGVVIQLTK	A7Y9J9	T13(Phospho)	1622.93	1.39547			541.649
VPTTTTTGFTVTPSSSPGTAR	A7Y9J9		2065.98		1.38511			689.331
LALLWALALALACTR	A7Y9J9	C13(Carbamidomethyl)	1655.93		0.59611			552.65
KQMLPLPAGKGVFASPK	A7Y9J9		1769.02		1.52443			885.013
RGLVGSRPVVTR	A7Y9J9	S6(Phospho); T11(Phospho)	1456.74		1.22748			728.875
VSFVPPVTVFPSLSRK	A7Y9J9	S14(Phospho)	1839.96		1.15317			613.991
SSLAKAASPIAK	A7YF73		1143.66		1.00357			572.336
GGLDILKSLENTVSTAISK	A7YF73		1946.03		1.86723			649.347
EPEKEKPPVAGDAEKIK	A7YF73		1865.04		1.63738			622.351
EKSSLAKAASPIAK	A7YF73		1400.79		1.00507			700.898
GEGERKDIVSSSMPRPNR	A8K079	S11(Phospho)	2095.03			1.00009			1048.02
TPVTERELADFTR	A8K079	T1(Phospho); T12(Phospho)	1694.69			0.77807			847.85
AFRSKVELIAYFEK	A8K079	S4(Phospho)	1780.95			2.23636			594.321
SEDQDLQGLK	A8K079		1132.58			0.767095			378.197
KTEADPQAIPKK	A8K079		1325.74			1.45658			442.586
ITGLTKGEIKK	A8K0G7	T2(Phospho)	1267.73	1.85711			423.247
LTMVKR	A8K0G7		747.455	0.535054			374.231
RGRGRPK	A8K0G7		826.534	0.648686			413.771
RRRPEAAER	A8K0Q6		1140.64		1.57326			380.885
YPVAVAAAGDLMYLLK	A8K0Q6		1694.9		1.08498			847.955
AEGQDVASRSR	A8K0Q6		1175.55		0.472288			588.276
IAAEFEVPKLVQYLEIVPETR	A8K0Q6	T20(Phospho)	2524.38		1.21561			842.133
DHYSNGFCTVYAK	A8K0T9	C8(Carbamidomethyl)	1561.67		1.36714			781.338
LLLNNDNLLR	A8K0T9		1197.69		2.48181			599.347
FLDPRNKISFK	A8K0T9	S9(Phospho)	1444.76		0.830663			722.883
KSNSVQEQR	A8K1Z4		1075.55		0.976723			359.19
AEIRLDK	A8K1Z4		844.508		1.18671			422.757
IEQVVGMGK	A8K1Z4		960.543		0.993671			320.853
NITDISQKTLR	A8K1Z4	T9(Phospho)	1368.72		1.59987			684.864
LSWHLPGNFAK	A8K1Z4		1269.69		0.437769			635.35
KSNSVQEQRNVTIK	A8K1Z4	S2(Phospho); T12(Phospho)	1790.8			1.59178			597.605
LSLREPPAGEGIILLQPGK	A8K2F6		1988.17	1.67377	1.5031		663.396	663.396
LSLREPPAGEGIILLQPGK	A8K2F6	S2(Phospho)	2068.09		0.976564			1034.55
IPPVTPSILDCCIIR	A8K2F6	T5(Phospho); C11(Carbamidomethyl); C12(Carbamidomethyl)	1833.91		0.799837			917.457
VTTVAADQSFTIR	A8K2T6		1408.78			1.10691			470.265
LPPPVDCPAPLYELMK	A8K2T6	C7(Carbamidomethyl)	1839.89			1.79135			613.97
MLRSFIEISNNCLSK	A8K2V7	C12(Carbamidomethyl)	1811.96	1.54468			453.747
LTVLRTIQLQPPQK	A8K2V7	T6(Phospho)	1714.97	0.786916			857.991
NFKRLQGQDR	A8K2V7		1261.7	0.723742			631.356
EQELMRAAVTREQR	A8K2V7		1716.89	0.897885			572.969
LTVLR	A8K2V7		601.399	1.08508			301.203
VTSFQPLLFTEAHR	A8K2V7		1645.89			1.03514			549.301
SRLHQTVQQFK	A8K2V7	S1(Phospho); T6(Phospho)	1531.69			1.70186			511.235
GQLASGPDPAFPR	A8K2V7	S5(Phospho)	1392.67			0.874873			464.894
EQRRHLLETFFR	A8K2V7	T9(Phospho)	1711.8			0.863404			571.27
RLQGQDRQSIVSEK	A8K2V7		1643.93			0.4673			822.468
AREKSQAQTLHK	A8K3H2	S5(Phospho)	1476.74		0.966114			492.919
GEAVRKGTPECSQPWK	A8K3H2	C11(Carbamidomethyl)	1829.85		1.52899			915.428
LQDEIEEALR	A8K3H2		1215.61		0.680557			608.31
KPRETDVR	A8K3H2		1000.53		0.919735			500.771
IYSRKTTTQSLR	A8K3H2	S3(Phospho); T8(Phospho)	1613.78		0.843211			807.393
VQLCAK	A8K3H2	C4(Carbamidomethyl)	718.407		0.610633			359.707
LTEQELHDVSGK	A8K3H2		1355.68		0.959657			452.565
LSPNLR	A8K3T1		699.401	0.578318		0.556898	350.204		350.204
GHIISLKLSPNLRK	A8K3T1		1575.95	1.95641			525.986
GHIISLK	A8K3T1		767.457		0.437637			384.233
QSISIGRGTRK	A8K3T1	S2(Phospho); T9(Phospho)	1362.65			1.62581			454.889
LSITALCWNPK	A8K3T1	C7(Carbamidomethyl)	1302.71			1.03151			651.856
KLTSMESQTDDLIKLSQAAK	A8K3T1;Q5T8G8	S16(Phospho)	2287.15		1.97844			1144.08
LSQAAK	A8K3T1;Q5T8G8		617.352			0.407953			309.179
KKVLAQYYTVTDEHHR	A8K3Y5		1988.02		1.50286			994.514
KISKNPTFK	A8K3Y5	S3(Phospho)	1142.6		0.73467			571.802
NHVKCISEDQKYGGK	A8K3Y5	C5(Carbamidomethyl)	1762.89		0.865961			881.947
KISKNPTFK	A8K3Y5	S3(Phospho); T7(Phospho)	1222.54			1.61378			408.185
IQVEKHVSVCR	A8K3Y5	C10(Carbamidomethyl)	1354.72			0.486476			677.862
RHSEVETDSK	A8K3Y5	T7(Phospho)	1267.55			1.03895			423.188
FEDENFILK	A8K486		1154.56	2.74096	3.27614		577.785	577.786
VSFELFADK	A8K486;B4DM82		1055.53	2.87037	2.85364	2.27799	528.27	528.27	528.271
KITIADCGQLE	A8K486;B4DM82	C7(Carbamidomethyl)	1247.62		2.73653			624.313
EGMNIVEAMERFGSR	A8K486;B4DM82	S14(Phospho)	1805.79			1.63861			602.601
HVVFGK	A8K486;V9HWC6;B4DM82		686.394	2.06555			343.7
QLLAPGNMLGSFMIR	A8K4G3	S11(Phospho)	1727.85		1.57896			576.62
QLLAPGNMLGSFMIRDSETTK	A8K4G3		2309.12		1.35991			770.38
EAALSQEQIQILAK	A8K4Q6		1541.86		1.86669			386.22
ISESPEPGQR	A8K4Q6		1099.56		0.701342			550.282
IAAQRCRK	A8K4Q6	C6(Carbamidomethyl)	1002.53		1.07467			501.77
DMLLANKSDVQLIK	A8K4Z4	S8(Phospho)	1667.89	1.13342	0.945361		834.447	834.448
IIQLLDDYPK	A8K4Z4		1217.67	3.0635	3.34837		609.339	609.338
AFLADPSAFVAAAPVAAATTAAPAAAAAPAK	A8K4Z4		2752.45		5.31932			1376.73
GTIEILSDVQLIK	A8K4Z4;F8VW21		1428.82	2.99076	1.8465		714.916	714.913
TSFFQALGITTK	A8K4Z4;F8VW21		1313.7	3.49346	3.64015		657.354	657.354
GNVGFVFTK	A8K4Z4;F8VW21		968.513	2.48449			484.76
AGAIAPCEVTVPAQNTGLGPEK	A8K4Z4;F8VW21	C7(Carbamidomethyl)	2180.09		3.74564			1090.55
QMQQIRMSLR	A8K4Z4;F8VW21		1290.67		0.440225			323.423
GHLENNPALEK	A8K4Z4;F8VW21		1221.61			3.01377			611.309
NLTVHPKFHYK	A8K564	T3(Phospho)	1463.73		1.13545			732.367
IPDSHEITLKHGTK	A8K564	T13(Phospho)	1655.85		0.858008			828.431
SHKPEPPVAGPGRGGR	A8K564		1598.88		1.5117			400.475
DLLYSIDAYR	A8K5D9		1228.62		1.70541			614.813
NTFELITVRPQR	A8K5D9		1473.83		0.64133			737.42
RENLQRK	A8K5D9		943.55		0.573175			472.279
GGNSKSKQLETK	A8K5D9		1276.67		0.804864			638.838
LKNEGPQRK	A8K5D9		1069.58		0.640425			535.294
AITPKRLLTSITTK	A8K5D9	T9(Phospho); T13(Phospho)	1702.88		1.15533			851.944
NSSTEPK	A8K5D9		762.372		0.824376			381.69
TLLIDELNK	A8K5D9	T1(Phospho)	1138.59		0.556447			569.801
VWSGPPAVGQER	A8K5H3	S3(Phospho)	1362.65			1.61381			454.889
QSGLASRAANGEVASLRR	A8K5H3		1842.96			0.491672			614.993
LEKLTAFDRTNTESAK	A8K5H3	T5(Phospho)	1903.93			1.17875			635.314
REQQIDEK	A8K5H3		1045.56			0.62603			523.282
TLWALSERLIQER	A8K5I5		1614.87		1.27905			807.94
SAPARVIVVSSESHR	A8K5I5	S11(Phospho)	1674.82		1.52542			558.945
INQLIRQLN	A8K5J5		1111.67	1.55346			556.341
VKNKTIPLTDNTVIEEHLGK	A8K5J5		2249.19	0.986525			750.4
LYKCK	A8K5U8	Y2(Phospho); C4(Carbamidomethyl)	791.374		0.489032			396.191
MPHLLVTFR	A8K5U8		1113.61		0.589951			557.307
ECGKAFIRVAYLTQHEK	A8K5U8	C2(Carbamidomethyl)	2050.05		0.938913			684.022
AFISNSNLIQHQR	A8K5U8		1527.77		1.50324			764.389
AFVDFLSDEIKEER	A8K651		1697.82	1.62072	2.24903		566.613	566.613
QLLQPAPR	A8K651		922.519	1.28893			308.178
VEEQEPELTSTPNFVVEVIK	A8K651		2287.15		4.70438			1144.08
AFVDFLSDEIK	A8K651		1283.64		3.03709			642.324
SNVKPNSGELDPLYVVEVLLR	A8K6I4		2341.26	4.0572			781.09
IKRDIVFAASLYL	A8K6I4	S10(Phospho)	1588.87	1.0847			530.297
SIQEVQKR	A8K6I4		987.587	0.4733	0.436421	0.503349	494.289	494.296	494.297
LGKEFEEYIHKPK	A8K6I4		1617.89	0.790072	1.98386		539.968	539.967
TVCAEYAIALALREK	A8K6I4	C3(Carbamidomethyl)	1707.88		1.03686			427.725
VIFTSPIK	A8K6I4	T4(Phospho); S5(Phospho)	1064.51		1.00638			532.76
IKRDIVFAASLYL	A8K6I4		1508.89		0.998101			503.635
DIVFAASLYL	A8K6I4		1111.64		0.756999			556.322
TVLQMDELK	A8K6I4		1076.59		1.18286			538.797
QRVIFTSPIK	A8K6I4	S7(Phospho)	1268.64		0.991818			423.551
EFEEYIHKPK	A8K6I4		1319.7			0.590406			330.68
QSVLKSIQEVQKR	A8K6I4	S6(Phospho)	1622.84			1.04322			811.924
KGGTKGPSNVFK	A8K6I4	S8(Phospho)	1299.62			1.68286			433.879
TVLFTNARK	A8K6I4		1049.6			0.68096			350.539
NILFVITKPDVYK	A8K6N6		1549.89	4.37195	4.32245		775.448	775.448
IPTWFLGKPRLR	A8K6N6		1483.87	0.915338	1.12145		742.441	742.439
IYLRKHN	A8K6N6		943.56		0.631509			472.284
AKQSRSEK	A8K6N6		933.514		0.691849			467.261
QVTGVTRVTIR	A8K6N6	T6(Phospho)	1309.73		0.795275			655.368
NVKLTVSNVLK	A8K6Q8	T5(Phospho)	1294.7	0.971852			432.239
ILNIFGVIK	A8K6Q8		1016.64	2.79543	1.64976		508.825	508.824
VSASPLLYTLIEK	A8K6Q8	S4(Phospho)	1513.79		1.15655			757.401
VSASPLLYTLIEK	A8K6Q8		1433.82		2.59886			717.412
AATATGKLVHANFGTKK	A8K6Q8		1714.97		0.848615			857.99
MTTKNLETK	A8K6R0	T8(Phospho)	1145.55	1.71261		1.56793	382.523		382.523
AVNSHLLGNVGINNQK	A8K6R0		1677.94	1.88098			559.984
VTVTSSPIR	A8K6R0	S6(Phospho)	1039.51	0.46209			520.258
EQFRQEMIATQK	A8K6R0		1508.72			0.837644			503.579
LVYILNRDAAAR	A8K6V3	Y3(Phospho)	1454.75	0.977277			364.444
FLAVGLVDNTVR	A8K6V3		1303.73	3.67752			652.368
KGTNIILNIGR	A8K6W3	T3(Phospho)	1278.73	1.58422			639.869
ISWLYKKYEK	A8K6W3	S2(Phospho); Y5(Phospho)	1517.7		1.65965			506.571
ALSGPGLVR	A8K6W3		869.502		0.490864			435.255
LEEVTNESGYVDVLTLLRR	A8K6W3		2206.21		1.33732			736.076
TTRPFFMKESAIVVK	A8K6W3	T2(Phospho)	1833.93		1.51572			611.983
YIAMVMMK	A8K6W3		986.464		0.508389			329.493
LEEVTNESGYVDVLTLLR	A8K6W3		2050.05		0.577493			684.022
SLVEASSSGVSVLSLCEK	A8K6Y1	C16(Carbamidomethyl)	1851.92	3.33937		1.65082	926.468		926.466
AAHLCAEAALR	A8K6Y1	C5(Carbamidomethyl)	1182.6		2.44977			394.87
TIIQNPTDQQK	A8K6Y1		1285.67		2.67289			643.336
HELLQPFNVLYEK	A8K6Y1		1629.85			0.4983			815.427
QYPFQIVYK	A8K709	Y2(Phospho)	1265.63		1.23736			633.319
TNLSYYEYDKMKR	A8K709	Y6(Phospho)	1790.8		1.64129	1.67533		597.604	597.605
LRHPVSTK	A8K709		937.543		0.599452			469.275
RPTFQQLLSSIEPLR	A8K709		1784.98		1.1287			595.665
ISNSLILDVK	A8K739	S4(Phospho)	1181.59		1.77137			394.533
NKNPAPPIDAVEQILPTLVR	A8K7D9		2185.22			2.51151			729.078
SPDGFLSAAEMPLFK	A8K7F3		1609.83		0.451614			537.281
STPAVIQGPSGK	A8K7F3		1141.6		1.44756			571.305
HLQDASGTDGKVAVNLAKLK	A8K7F3		2065.12		1.64565			689.044
FVQRKAHSVYNFEKPVVMK	A8K7H4	Y10(Phospho)	2387.18	1.61826	2.13235		796.399	796.399
QSPHSNLFGVQVQYK	A8K7H4		1731.89		2.28001			866.45
LYVYINELCTVLK	A8K822	C9(Carbamidomethyl)	1627.83		1.83096			407.712
QISRSSGEQQNK	A8K822		1361.68		0.834992			681.343
SRPAKLYVYINELCTVLK	A8K822	Y7(Phospho); Y9(Phospho); C14(Carbamidomethyl)	2327.11		1.55864			776.376
HSLGLPRQQLQLMAQDAFR	A8K822	S2(Phospho)	2289.18		1.12352			1145.09
SLAMSR	A8K822		664.358		0.485877			332.682
AHSLFLASAEFCNILSR	A8K822	S3(Phospho); C12(Carbamidomethyl)	2015.99		1.2624			672.668
KCYKLENEK	A8K822	C2(Carbamidomethyl)	1211.62		0.855017			404.544
REPLPPR	A8K8A6		864.484	1.72288			432.745
LFIGGLNLETDEK	A8K8A6		1448.77	1.40481	1.69996		724.888	724.887
[truncated: 11,673 more rows]
