# Supplementary material for: HIV-1 Transcription Inhibitor 1E7-03 Decreases Nucleophosmin Phosphorylation
Source: Mol Cell Proteomics. 2022 Dec 21;22(2):100488. doi: 10.1016/j.mcpro.2022.100488 (PMC9975258; doi:10.1016/j.mcpro.2022.100488)
Supplement: Supplemental Table S2 [file mmc3.xlsx]

## Sheet: Sheet1
Supplemental Table S2. Proteins and corresponding peptides identified in the study in all combined sets ( A=no enrichment; B=Fe-NTA enrichment and C=TiO2 enrichment).
Accession	Description	ΣCoverage	Σ# Proteins	Σ# Unique Peptides	Σ# Peptides	Σ# PSMs
Q9C0C9	(E3-independent) E2 ubiquitin-conjugating enzyme OS=Homo sapiens GN=UBE2O PE=1 SV=3 - [UBE2O_HUMAN]	7.66	2	4	12	102
	Sequence	# PSMs	# Protein Groups	Protein Group Accessions	Modifications	MH+ [Da]	A2	XCorr A2	Probability A2	B2	XCorr B2	Probability B2	C2	XCorr C2	Probability C2	m/z [Da] A2	m/z [Da] B2	m/z [Da] C2
	GFIKSIRGVLTQFR	55	1	Q9C0C9	T11(Phospho)	1701.89	High	2.24449	0	High	2.28267	0				851.452	851.451
	EAIKILESLK	14	1	Q9C0C9		1143.66	Medium	1.0341	0	Medium	0.928635	0				572.336	572.336
	SIPLSIKNLK	2	1	Q9C0C9	S5(Phospho)	1192.65	Medium	0.799568	0							596.827
	ASPLRRGYVR	3	1	Q9C0C9		1174.69	Medium	0.75737	0	Medium	0.939586	0				587.846	587.846
	LLFSHDLVSGR	5	1	Q9C0C9		1243.64	Low	0.749944	0							415.219
	KGESKTK	1	1	Q9C0C9		777.443				Medium	1.19937	0					389.225
	VEVVWADNSK	1	1	Q9C0C9		1146.59				Medium	0.911396	0					573.799
	GVLTQFR	12	1	Q9C0C9		820.485				Medium	0.822628	0					410.746
	SVVPRDVVR	2	1	Q9C0C9		1026.61				Medium	0.757475	0					513.809
	SIRGVLTQFR	1	1	Q9C0C9	T7(Phospho)	1256.67				Medium	0.724877	0					628.841
	YRGSVHFGLVR	1	1	Q9C0C9	S4(Phospho)	1370.67				Medium	0.593564	0					685.84
	KLQENLK	5	1	Q9C0C9		872.535				Medium	0.588818	0					436.771
O14874	[3-methyl-2-oxobutanoate dehydrogenase [lipoamide]] kinase, mitochondrial OS=Homo sapiens GN=BCKDK PE=1 SV=2 - [BCKD_HUMAN]	7.04	1	1	2	48
	Sequence	# PSMs	# Protein Groups	Protein Group Accessions	Modifications	MH+ [Da]	A2	XCorr A2	Probability A2	B2	XCorr B2	Probability B2	C2	XCorr C2	Probability C2	m/z [Da] A2	m/z [Da] B2	m/z [Da] C2
	LRHIDGREESFR	47	1	O14874	S10(Phospho)	1594.78	Medium	1.86575	0				High	2.00586	0	532.266		532.266
	FPFIPMPLDYILPELLK	1	1	O14874	Y10(Phospho)	2126.15							Medium	1.67468	0			709.387
Q9P2J9	[Pyruvate dehydrogenase [acetyl-transferring]]-phosphatase 2, mitochondrial OS=Homo sapiens GN=PDP2 PE=2 SV=2 - [PDP2_HUMAN]	8.32	1	1	3	28
	Sequence	# PSMs	# Protein Groups	Protein Group Accessions	Modifications	MH+ [Da]	A2	XCorr A2	Probability A2	B2	XCorr B2	Probability B2	C2	XCorr C2	Probability C2	m/z [Da] A2	m/z [Da] B2	m/z [Da] C2
	KASGLHEADQNAATR	15	1	Q9P2J9	S3(Phospho)	1648.73				High	1.60203	0					824.867
	RLYSRYVSNR	5	1	Q9P2J9	S8(Phospho)	1393.7				Medium	0.776343	0	Medium	0.745733	0		697.354	697.354
	LDSDISLEIQAPLEDEVTR	8	1	Q9P2J9		2143.06							Medium	1.72806	0			715.026
P61604	10 kDa heat shock protein, mitochondrial OS=Homo sapiens GN=HSPE1 PE=1 SV=2 - [CH10_HUMAN]	75.49	6	9	11	425
	Sequence	# PSMs	# Protein Groups	Protein Group Accessions	Modifications	MH+ [Da]	A2	XCorr A2	Probability A2	B2	XCorr B2	Probability B2	C2	XCorr C2	Probability C2	m/z [Da] A2	m/z [Da] B2	m/z [Da] C2
	VLQATVVAVGSGSK	82	1	P61604		1315.75	High	4.25174	0	High	4.35611	0				658.378	658.378
	GKGGEIQPVSVK	17	1	P61604		1198.67	High	3.3622	0							599.839
	VVLDDKDYFLFR	49	1	P61604		1529.79	High	2.95177	0	High	3.31505	0				510.601	765.398
	GGEIQPVSVK	65	1	P61604		1013.56	High	2.76083	0	High	2.79583	0				507.281	507.281
	VGDKVLLPEYGGTK	21	1	P61604		1475.8	High	2.50765	0							492.604
	DGDILGKYVD	13	1	P61604		1094.53	High	2.02518	0				High	1.61807	0	547.768		547.768
	VLLPEYGGTK	71	1	P61604		1076.59	High	1.88295	0	High	1.89479	0	Medium	0.994539	0	538.798	538.799	538.799
	DGDILGK	24	1	P61604		717.372	High	1.83054	0							359.19
	FLPLFDR	81	1	P61604		907.496	Medium	1.40404	0	Medium	1.22104	0				454.252	454.252
	SAAETVTK	1	1	P61604		806.42				Low	0.483062	0					403.713
	VLQATVVAVGSGSKGK	1	1	P61604	T5(Phospho); S13(Phospho)	1660.83							Medium	1.05916	0			554.282
P31946	14-3-3 protein beta/alpha OS=Homo sapiens GN=YWHAB PE=1 SV=3 - [1433B_HUMAN]	36.99	9	4	9	228
	Sequence	# PSMs	# Protein Groups	Protein Group Accessions	Modifications	MH+ [Da]	A2	XCorr A2	Probability A2	B2	XCorr B2	Probability B2	C2	XCorr C2	Probability C2	m/z [Da] A2	m/z [Da] B2	m/z [Da] C2
	EKIEAELQDICNDVLELLDK	27	1	P31946	C11(Carbamidomethyl)	2387.18	High	5.51444	0	High	6.10115	0				796.4	796.398
	DSTLIMQLLR	62	6	P31946;P63104;P62258;B2R6N6;B3KNB4;P27348		1189.65	High	2.78095	0	High	2.65903	0				595.33	595.329
	IEAELQDICNDVLELLDK	25	1	P31946	C9(Carbamidomethyl)	2130.05	High	2.42924	0	High	5.80147	0				1065.53	1065.53
	NLLSVAYK	29	6	P31946;P63104;P62258;B2R6N6;B3KNB4;P27348		907.518	High	1.705	0	High	1.68477	0				454.263	454.263
	VISSIEQK	3	4	P31946;B2R6N6;B3KNB4;P27348		903.508	Medium	1.38041	0							452.258
	VFYLK	42	5	P31946;P63104;B2R6N6;B3KNB4;P27348		669.392	Medium	1.04577	0	Medium	1.11645	0				335.2	335.2
	TAFDEAIAELDTLNEESYK	18	1	P31946		2158.99				High	5.60898	0					1080
	AVTEQGHELSNEER	6	1	P31946		1598.73				High	5.23789	0					799.869
	LAEQAER	16	6	P31946;P63104;P62258;B2R6N6;B3KNB4;P27348		816.415				Medium	0.623521	0					408.711
P62258	14-3-3 protein epsilon OS=Homo sapiens GN=YWHAE PE=1 SV=1 - [1433E_HUMAN]	32.94	10	4	8	210
	Sequence	# PSMs	# Protein Groups	Protein Group Accessions	Modifications	MH+ [Da]	A2	XCorr A2	Probability A2	B2	XCorr B2	Probability B2	C2	XCorr C2	Probability C2	m/z [Da] A2	m/z [Da] B2	m/z [Da] C2
	LICCDILDVLDK	71	1	P62258	C3(Carbamidomethyl); C4(Carbamidomethyl)	1476.74	High	3.85859	0	High	4.25908	0				738.87	738.871
	DSTLIMQLLR	62	6	P31946;P63104;P62258;B2R6N6;B3KNB4;P27348		1189.65	High	2.78095	0	High	2.65903	0				595.33	595.329
	NLLSVAYK	29	6	P31946;P63104;P62258;B2R6N6;B3KNB4;P27348		907.518	High	1.705	0	High	1.68477	0				454.263	454.263
	HLIPAANTGESK	3	1	P62258		1237.66	Medium	1.66428	0							413.224
	AAFDDAIAELDTLSEESYK	26	1	P62258		2087.95				High	6.5853	0					1044.48
	IISSIEQKEENK	2	1	P62258	S3(Phospho); S4(Phospho)	1577.73				Medium	1.23234	0					789.37
	ASWRIISSIEQK	1	1	P62258	S7(Phospho); S8(Phospho)	1577.73				Medium	1.19969	0					526.582
	LAEQAER	16	6	P31946;P63104;P62258;B2R6N6;B3KNB4;P27348		816.415				Medium	0.623521	0					408.711
P27348	14-3-3 protein theta OS=Homo sapiens GN=YWHAQ PE=1 SV=1 - [1433T_HUMAN]	40.82	9	3	10	265
	Sequence	# PSMs	# Protein Groups	Protein Group Accessions	Modifications	MH+ [Da]	A2	XCorr A2	Probability A2	B2	XCorr B2	Probability B2	C2	XCorr C2	Probability C2	m/z [Da] A2	m/z [Da] B2	m/z [Da] C2
	SICTTVLELLDK	86	1	P27348	C3(Carbamidomethyl)	1391.74	High	3.00367	0	High	3.01627	0				696.371	696.371
	DSTLIMQLLR	62	6	P31946;P63104;P62258;B2R6N6;B3KNB4;P27348		1189.65	High	2.78095	0	High	2.65903	0				595.33	595.329
	NLLSVAYK	29	6	P31946;P63104;P62258;B2R6N6;B3KNB4;P27348		907.518	High	1.705	0	High	1.68477	0				454.263	454.263
	VISSIEQK	3	4	P31946;B2R6N6;B3KNB4;P27348		903.508	Medium	1.38041	0							452.258
	VFYLK	42	5	P31946;P63104;B2R6N6;B3KNB4;P27348		669.392	Medium	1.04577	0	Medium	1.11645	0				335.2	335.2
	TAFDEAIAELDTLNEDSYK	17	1	P27348		2144.97				High	5.51724	0					1072.99
	AVTEQGAELSNEER	2	1	P27348		1532.71				High	4.2962	0					766.857
	LQLIKDYR	7	1	P27348		1048.64				Medium	0.726549	0					524.823
	LAEQAER	16	6	P31946;P63104;P62258;B2R6N6;B3KNB4;P27348		816.415				Medium	0.623521	0					408.711
	MEKTELIQK	1	6	P27348;P31946;P63104;P62258;B3KNB4;B2R6N6		1119.6				Medium	0.607016	0					560.301
P63104	14-3-3 protein zeta/delta OS=Homo sapiens GN=YWHAZ PE=1 SV=1 - [1433Z_HUMAN]	35.1	13	4	8	308
	Sequence	# PSMs	# Protein Groups	Protein Group Accessions	Modifications	MH+ [Da]	A2	XCorr A2	Probability A2	B2	XCorr B2	Probability B2	C2	XCorr C2	Probability C2	m/z [Da] A2	m/z [Da] B2	m/z [Da] C2
	DICNDVLSLLEK	63	1	P63104	C3(Carbamidomethyl)	1418.71	High	3.25944	0	High	4.57632	0				709.858	709.858
	DSTLIMQLLR	62	6	P31946;P63104;P62258;B2R6N6;B3KNB4;P27348		1189.65	High	2.78095	0	High	2.65903	0				595.33	595.329
	NLLSVAYK	29	6	P31946;P63104;P62258;B2R6N6;B3KNB4;P27348		907.518	High	1.705	0	High	1.68477	0				454.263	454.263
	VFYLK	42	5	P31946;P63104;B2R6N6;B3KNB4;P27348		669.392	Medium	1.04577	0	Medium	1.11645	0				335.2	335.2
	YLAEVAAGDDK	27	1	P63104		1151.56	Medium	1.02287	0	Medium	1.44507	0				576.278	576.284
	TAFDEAIAELDTLSEESYK	61	1	P63104		2131.97				High	6.41737	0					1066.49
	SVTEQGAELSNEER	8	1	P63104		1548.71				High	4.98301	0					774.856
	LAEQAER	16	6	P31946;P63104;P62258;B2R6N6;B3KNB4;P27348		816.415				Medium	0.623521	0					408.711
Q9C0C2	182 kDa tankyrase-1-binding protein OS=Homo sapiens GN=TNKS1BP1 PE=1 SV=4 - [TB182_HUMAN]	5.67	1	1	7	47
	Sequence	# PSMs	# Protein Groups	Protein Group Accessions	Modifications	MH+ [Da]	A2	XCorr A2	Probability A2	B2	XCorr B2	Probability B2	C2	XCorr C2	Probability C2	m/z [Da] A2	m/z [Da] B2	m/z [Da] C2
	GWVGEFSLSVGPQR	2	1	Q9C0C2	S9(Phospho)	1598.73				High	2.28894	0					799.869
	VNLFPGLSPSALKAK	1	1	Q9C0C2	S10(Phospho)	1621.86				High	1.5097	0					811.433
	MSLGTKGLK	10	1	Q9C0C2		934.552				Medium	0.856381	0					467.78
	SLPSDLAFNGDLAK	3	1	Q9C0C2	S4(Phospho)	1527.73				Low	0.656441	0					509.915
	DWTSKYGQGAGEGSTR	1	1	Q9C0C2		1699.75				Low	0.64034	0					567.254
	DLEVTCDPDSGGSQGLR	27	1	Q9C0C2	C6(Carbamidomethyl)	1805.79							Medium	1.74813	0			602.601
	EAAFSPGQQDWSR	3	1	Q9C0C2		1478.68							Medium	1.18041	0			493.564
Q15147	1-phosphatidylinositol 4,5-bisphosphate phosphodiesterase beta-4 OS=Homo sapiens GN=PLCB4 PE=1 SV=3 - [PLCB4_HUMAN]	4.85	1	2	5	22
	Sequence	# PSMs	# Protein Groups	Protein Group Accessions	Modifications	MH+ [Da]	A2	XCorr A2	Probability A2	B2	XCorr B2	Probability B2	C2	XCorr C2	Probability C2	m/z [Da] A2	m/z [Da] B2	m/z [Da] C2
	AMGIETSDIADVPSDTSK	9	1	Q15147		1836.82				Medium	1.66868	0	Medium	1.59742	0		612.947	612.947
	IYPKGGR	4	1	Q15147		790.476				Medium	0.916999	0					395.741
	EGQVLECSLINSIR	1	1	Q15147	C7(Carbamidomethyl)	1617.8				Low	0.489055	0					539.938
	SIKNKAER	1	1	Q15147		945.544							Medium	0.891273	0			473.275
	SITRTFASGK	7	1	Q15147		1067.56							Medium	0.532516	0			534.283
Q8N3E9	1-phosphatidylinositol 4,5-bisphosphate phosphodiesterase delta-3 OS=Homo sapiens GN=PLCD3 PE=1 SV=3 - [PLCD3_HUMAN]	4.56	2	1	2	45
	Sequence	# PSMs	# Protein Groups	Protein Group Accessions	Modifications	MH+ [Da]	A2	XCorr A2	Probability A2	B2	XCorr B2	Probability B2	C2	XCorr C2	Probability C2	m/z [Da] A2	m/z [Da] B2	m/z [Da] C2
	TLHPAPNAPQPCQVSSLSERK	32	1	Q8N3E9	C12(Carbamidomethyl)	2317.15				Medium	1.92442	0					773.054
	TTLSIQVLTAQQLPK	12	1	Q8N3E9	T9(Phospho)	1720.92				High	1.612	0					860.963
	TTLSIQVLTAQQLPK	1	1	Q8N3E9	S4(Phospho); T9(Phospho)	1800.89				Medium	1.21842	0					900.949
Q4KWH8	1-phosphatidylinositol 4,5-bisphosphate phosphodiesterase eta-1 OS=Homo sapiens GN=PLCH1 PE=1 SV=1 - [PLCH1_HUMAN]	6.79	1	1	10	238
	Sequence	# PSMs	# Protein Groups	Protein Group Accessions	Modifications	MH+ [Da]	A2	XCorr A2	Probability A2	B2	XCorr B2	Probability B2	C2	XCorr C2	Probability C2	m/z [Da] A2	m/z [Da] B2	m/z [Da] C2
	GWLPKSPTK	65	1	Q4KWH8		1013.56	High	1.60724	0	High	1.59316	0				507.282	507.281
	GLFNKNPR	122	1	Q4KWH8		945.545	Medium	1.09513	0	Medium	1.21731	0				473.276	473.276
	LSSRSQSRVR	11	1	Q4KWH8		1175.64	Medium	1.08724	0	Low	0.487729	0				392.55	588.343
	GWLPKSPTK	3	1	Q4KWH8	T8(Phospho)	1093.55	Medium	0.878243	0							547.277
	VEQKMNNVTTDYCLDIIKK	1	1	Q4KWH8	C13(Carbamidomethyl)	2312.13	Medium	0.857712	0							771.383
	ALVRKLSSR	30	1	Q4KWH8	S8(Phospho)	1109.65	Medium	0.622703	0	Medium	0.673487	0				555.33	555.33
	QTFEEADK	1	1	Q4KWH8		967.463				Medium	0.994931	0					323.159
	SILSGSVLSHSNLEIK	1	1	Q4KWH8		1683.9				Medium	0.826876	0					842.454
	DHLTVEELAQFLKVEQK	1	1	Q4KWH8	T4(Phospho)	2107.08				Medium	0.772123	0					1054.04
	ATHEGLNAHLKQSPDVKESGK	2	1	Q4KWH8		2246.18				Low	0.49564	0					1123.6
	RSIGDR	1	1	Q4KWH8		703.369				Low	0.465494	0					352.188
H0YJT1	26S protease regulatory subunit 10B OS=Homo sapiens GN=PSMC6 PE=1 SV=2 - [H0YJT1_HUMAN]	24.74	6	1	2	6
	Sequence	# PSMs	# Protein Groups	Protein Group Accessions	Modifications	MH+ [Da]	A2	XCorr A2	Probability A2	B2	XCorr B2	Probability B2	C2	XCorr C2	Probability C2	m/z [Da] A2	m/z [Da] B2	m/z [Da] C2
	ALQSVGQIVGEVLK	5	1	H0YJT1		1440.83				High	2.68367	0					720.92
	FIVKATNGPR	1	1	H0YJT1	T6(Phospho)	1182.6				Medium	1.28597	0					394.87
P62191	26S protease regulatory subunit 4 OS=Homo sapiens GN=PSMC1 PE=1 SV=1 - [PRS4_HUMAN]	6.36	2	1	2	11
	Sequence	# PSMs	# Protein Groups	Protein Group Accessions	Modifications	MH+ [Da]	A2	XCorr A2	Probability A2	B2	XCorr B2	Probability B2	C2	XCorr C2	Probability C2	m/z [Da] A2	m/z [Da] B2	m/z [Da] C2
	VAEEHAPSIVFIDEIDAIGTK	1	1	P62191		2254.14	High	5.17413	0							752.052
	LVRELFR	10	1	P62191		932.549	Medium	0.531839	0							466.778
E9PN50	26S protease regulatory subunit 6A (Fragment) OS=Homo sapiens GN=PSMC3 PE=1 SV=8 - [E9PN50_HUMAN]	6.2	7	1	1	14
	Sequence	# PSMs	# Protein Groups	Protein Group Accessions	Modifications	MH+ [Da]	A2	XCorr A2	Probability A2	B2	XCorr B2	Probability B2	C2	XCorr C2	Probability C2	m/z [Da] A2	m/z [Da] B2	m/z [Da] C2
	APSIIFIDELDAIGTK	14	1	E9PN50		1702.91	High	3.96198	0	High	2.43814	0				851.961	851.943
P43686	26S protease regulatory subunit 6B OS=Homo sapiens GN=PSMC4 PE=1 SV=2 - [PRS6B_HUMAN]	23.68	1	3	7	109
	Sequence	# PSMs	# Protein Groups	Protein Group Accessions	Modifications	MH+ [Da]	A2	XCorr A2	Probability A2	B2	XCorr B2	Probability B2	C2	XCorr C2	Probability C2	m/z [Da] A2	m/z [Da] B2	m/z [Da] C2
	ENAPAIIFIDEIDAIATK	59	1	P43686		1944.02	High	4.36973	0	High	4.59178	0				972.514	972.514
	LQQELEFLEVQEEYIKDEQK	3	1	P43686		2538.24	High	3.5284	0							846.753
	ADTLDPALLRPGRLDR	37	1	P43686		1778.95	Medium	1.00213	0	Medium	1.32817	0				593.656	593.655
	YIVLAKDFEKAYK	7	1	P43686	Y1(Phospho)	1667.89				Medium	1.23347	0					834.448
	NLKKEFLHAQEEVK	1	1	P43686		1712.95				Medium	0.943902	0					856.979
	IEFPLPDR	1	1	P43686		986.508				Medium	0.865111	0					493.758
	KDEQEHEFYK	1	1	P43686		1352.6							Medium	1.59965	0			451.539
O00231	26S proteasome non-ATPase regulatory subunit 11 OS=Homo sapiens GN=PSMD11 PE=1 SV=3 - [PSD11_HUMAN]	21.8	3	2	8	89
	Sequence	# PSMs	# Protein Groups	Protein Group Accessions	Modifications	MH+ [Da]	A2	XCorr A2	Probability A2	B2	XCorr B2	Probability B2	C2	XCorr C2	Probability C2	m/z [Da] A2	m/z [Da] B2	m/z [Da] C2
	ADVERKLSQMILDK	78	1	O00231		1645.89	Medium	1.62142	0				Medium	1.51546	0	549.301		549.301
	VQIEHISSLIKLSK	3	1	O00231	S7(Phospho)	1674.91	Medium	0.896746	0							558.974
	VVDSLYNKAK	1	1	O00231		1136.62	Low	0.500035	0							379.543
	EQSILELGSLLAK	1	1	O00231		1400.79				High	2.53063	0					700.898
	EQSILELGSLLAKTGQAAELGGLLK	2	1	O00231		2539.4				High	2.37304	0					847.14
	YQEALHLGSQLLR	2	1	O00231	S9(Phospho)	1607.75				Low	0.783849	0					536.588
	SLADFEK	1	1	O00231		809.416				Low	0.410935	0					405.211
	CVAQASKNRSLADFEK	1	1	O00231	C1(Carbamidomethyl); S6(Phospho)	1903.93							Medium	1.51858	0			635.313
P82909	28S ribosomal protein S36, mitochondrial OS=Homo sapiens GN=MRPS36 PE=1 SV=2 - [RT36_HUMAN]	12.62	1	1	1	84
	Sequence	# PSMs	# Protein Groups	Protein Group Accessions	Modifications	MH+ [Da]	A2	XCorr A2	Probability A2	B2	XCorr B2	Probability B2	C2	XCorr C2	Probability C2	m/z [Da] A2	m/z [Da] B2	m/z [Da] C2
	VVQVVKPHTPLIR	84	1	P82909	T9(Phospho)	1565.88	High	1.70329	0	High	1.79335	0	High	1.59451	0	783.443	783.444	783.442
Q16880	2-hydroxyacylsphingosine 1-beta-galactosyltransferase OS=Homo sapiens GN=UGT8 PE=2 SV=2 - [CGT_HUMAN]	1.85	1	1	1	15
	Sequence	# PSMs	# Protein Groups	Protein Group Accessions	Modifications	MH+ [Da]	A2	XCorr A2	Probability A2	B2	XCorr B2	Probability B2	C2	XCorr C2	Probability C2	m/z [Da] A2	m/z [Da] B2	m/z [Da] C2
	TIYWIDYIIR	15	1	Q16880		1355.76	Medium	1.72019	0							452.59
A8MYK1	39S ribosomal protein L23, mitochondrial OS=Homo sapiens GN=MRPL23 PE=1 SV=1 - [A8MYK1_HUMAN]	13.61	1	1	2	4
	Sequence	# PSMs	# Protein Groups	Protein Group Accessions	Modifications	MH+ [Da]	A2	XCorr A2	Probability A2	B2	XCorr B2	Probability B2	C2	XCorr C2	Probability C2	m/z [Da] A2	m/z [Da] B2	m/z [Da] C2
	KAGSGGPANRIAQDGR	3	1	A8MYK1		1554.82				Medium	1.61853	0					518.944
	VPRREQPATR	1	1	A8MYK1		1209.7				Medium	0.928331	0					403.905
Q13405	39S ribosomal protein L49, mitochondrial OS=Homo sapiens GN=MRPL49 PE=1 SV=1 - [RM49_HUMAN]	23.49	3	1	4	60
	Sequence	# PSMs	# Protein Groups	Protein Group Accessions	Modifications	MH+ [Da]	A2	XCorr A2	Probability A2	B2	XCorr B2	Probability B2	C2	XCorr C2	Probability C2	m/z [Da] A2	m/z [Da] B2	m/z [Da] C2
	VEGDIWALQK	34	1	Q13405		1158.63				Medium	1.69062	0	Medium	1.56334	0		386.88	386.881
	MAATMFRATLRGWR	24	1	Q13405	T9(Phospho)	1747.87				Medium	1.27956	0					874.438
	KVEGDIWALQK	1	1	Q13405		1286.72							Medium	0.829642	0			429.578
	TPVTQVNEVTGTLR	1	1	Q13405	T10(Phospho)	1594.79							Low	0.568421	0			532.267
P46783	40S ribosomal protein S10 OS=Homo sapiens GN=RPS10 PE=1 SV=1 - [RS10_HUMAN]	5.45	4	1	1	111
	Sequence	# PSMs	# Protein Groups	Protein Group Accessions	Modifications	MH+ [Da]	A2	XCorr A2	Probability A2	B2	XCorr B2	Probability B2	C2	XCorr C2	Probability C2	m/z [Da] A2	m/z [Da] B2	m/z [Da] C2
	IAIYELLFK	111	1	P46783		1109.65	High	2.53563	0	High	2.45613	0				555.33	555.33
P25398	40S ribosomal protein S12 OS=Homo sapiens GN=RPS12 PE=1 SV=3 - [RS12_HUMAN]	25.76	1	3	3	46
	Sequence	# PSMs	# Protein Groups	Protein Group Accessions	Modifications	MH+ [Da]	A2	XCorr A2	Probability A2	B2	XCorr B2	Probability B2	C2	XCorr C2	Probability C2	m/z [Da] A2	m/z [Da] B2	m/z [Da] C2
	LVEALCAEHQINLIK	29	1	P25398	C6(Carbamidomethyl)	1750.94	High	2.68762	0	Medium	1.49253	0				584.318	584.318
	LGEWVGLCK	15	1	P25398	C8(Carbamidomethyl)	1061.54				High	3.02596	0					531.272
	TALIHDGLAR	2	1	P25398		1066.59				High	2.0548	0					356.202
P62277	40S ribosomal protein S13 OS=Homo sapiens GN=RPS13 PE=1 SV=2 - [RS13_HUMAN]	22.52	2	3	3	148
	Sequence	# PSMs	# Protein Groups	Protein Group Accessions	Modifications	MH+ [Da]	A2	XCorr A2	Probability A2	B2	XCorr B2	Probability B2	C2	XCorr C2	Probability C2	m/z [Da] A2	m/z [Da] B2	m/z [Da] C2
	GLTPSQIGVILR	44	1	P62277		1253.75	High	2.41418	0	High	2.41343	0				627.378	627.378
	LILIESR	52	1	P62277		843.524	High	1.89672	0	High	1.50176	0				422.265	422.265
	GLAPDLPEDLYHLIK	50	1	P62277		1693.91				High	4.03175	0					847.455
	GLTPSQIGVILR	2	1	P62277	T3(Phospho)	1333.7				Medium	1.23608	0					667.373
H0YB22	40S ribosomal protein S14 (Fragment) OS=Homo sapiens GN=RPS14 PE=1 SV=1 - [H0YB22_HUMAN]	30.83	4	2	4	8
	Sequence	# PSMs	# Protein Groups	Protein Group Accessions	Modifications	MH+ [Da]	A2	XCorr A2	Probability A2	B2	XCorr B2	Probability B2	C2	XCorr C2	Probability C2	m/z [Da] A2	m/z [Da] B2	m/z [Da] C2
	ELGITALHIK	3	1	H0YB22		1094.65	High	1.53267	0							547.828
	ALARSGMK	1	1	H0YB22	S5(Phospho)	913.438	Medium	0.534309	0							457.223
	TPGPGAQSALR	3	1	H0YB22		1054.56				High	2.71864	0					527.781
	XMKVKADR	1	1	H0YB22	X1(L)	960.587				Low	0.414439	0					480.797
I3L3P7	40S ribosomal protein S15a OS=Homo sapiens GN=RPS15A PE=1 SV=1 - [I3L3P7_HUMAN]	22	5	2	2	21
	Sequence	# PSMs	# Protein Groups	Protein Group Accessions	Modifications	MH+ [Da]	A2	XCorr A2	Probability A2	B2	XCorr B2	Probability B2	C2	XCorr C2	Probability C2	m/z [Da] A2	m/z [Da] B2	m/z [Da] C2
	HGYIGEFEIIDDHR	2	1	I3L3P7		1700.79	High	4.70824	0							567.602
	IVVNLTGR	19	1	I3L3P7		871.53	High	2.14214	0							436.268
M0R210	40S ribosomal protein S16 OS=Homo sapiens GN=RPS16 PE=1 SV=1 - [M0R210_HUMAN]	33.33	6	1	6	85
	Sequence	# PSMs	# Protein Groups	Protein Group Accessions	Modifications	MH+ [Da]	A2	XCorr A2	Probability A2	B2	XCorr B2	Probability B2	C2	XCorr C2	Probability C2	m/z [Da] A2	m/z [Da] B2	m/z [Da] C2
	LLEPVLLLGK	68	2	M0R210;M0R3H0		1094.71	High	1.9246	0	High	2.27482	0				547.859	547.858
	DILIQYDR	3	1	M0R210		1035.54	High	1.84501	0							518.273
	GPLQSVQVFGRK	1	2	M0R210;M0R3H0		1315.75	Medium	0.855021	0							658.378
	GPLQSVQVFGR	4	2	M0R210;M0R3H0		1187.64				High	2.7861	0					594.326
	FAGVDIR	3	2	M0R210;M0R3H0		777.419				High	1.95775	0					389.213
	YQKSYR	6	1	M0R210	S4(Phospho)	924.417				Medium	0.711371	0					462.712
M0R3H0	40S ribosomal protein S16 OS=Homo sapiens GN=RPS16 PE=1 SV=1 - [M0R3H0_HUMAN]	39	5	1	5	77
	Sequence	# PSMs	# Protein Groups	Protein Group Accessions	Modifications	MH+ [Da]	A2	XCorr A2	Probability A2	B2	XCorr B2	Probability B2	C2	XCorr C2	Probability C2	m/z [Da] A2	m/z [Da] B2	m/z [Da] C2
	LLEPVLLLGK	68	2	M0R210;M0R3H0		1094.71	High	1.9246	0	High	2.27482	0				547.859	547.858
	GPLQSVQVFGRK	1	2	M0R210;M0R3H0		1315.75	Medium	0.855021	0							658.378
	ALVAYYQKCE	1	1	M0R3H0	C9(Carbamidomethyl)	1244.63	Medium	0.529086	0							622.818
	GPLQSVQVFGR	4	2	M0R210;M0R3H0		1187.64				High	2.7861	0					594.326
	FAGVDIR	3	2	M0R210;M0R3H0		777.419				High	1.95775	0					389.213
H0YN73	40S ribosomal protein S17 (Fragment) OS=Homo sapiens GN=RPS17 PE=1 SV=1 - [H0YN73_HUMAN]	18.64	4	1	1	6
	Sequence	# PSMs	# Protein Groups	Protein Group Accessions	Modifications	MH+ [Da]	A2	XCorr A2	Probability A2	B2	XCorr B2	Probability B2	C2	XCorr C2	Probability C2	m/z [Da] A2	m/z [Da] B2	m/z [Da] C2
	VCEEIAIIPSK	6	1	H0YN73	C2(Carbamidomethyl)	1258.66				High	1.56392	0					629.835
P62269	40S ribosomal protein S18 OS=Homo sapiens GN=RPS18 PE=1 SV=3 - [RS18_HUMAN]	32.89	4	6	7	43
	Sequence	# PSMs	# Protein Groups	Protein Group Accessions	Modifications	MH+ [Da]	A2	XCorr A2	Probability A2	B2	XCorr B2	Probability B2	C2	XCorr C2	Probability C2	m/z [Da] A2	m/z [Da] B2	m/z [Da] C2
	IAFAITAIK	21	1	P62269		947.586	High	2.78544	0							474.296
	VLNTNIDGRRK	2	1	P62269		1285.74	Medium	1.33115	0							429.251
	FQHILR	3	1	P62269		813.475	Medium	0.737952	0	Medium	0.773034	0				407.242	407.241
	IPDWFLNR	1	1	P62269		1060.55				High	2.24574	0					530.778
	VLNTNIDGR	12	1	P62269		1001.53				Medium	1.46143	0					501.268
	TVGVSKKK	1	1	P62269	S5(Phospho)	926.523				Medium	1.18978	0					463.765
	KADIDLTK	3	1	P62269		903.508							High	2.11667	0			452.258
P39019	40S ribosomal protein S19 OS=Homo sapiens GN=RPS19 PE=1 SV=2 - [RS19_HUMAN]	42.76	7	5	7	97
	Sequence	# PSMs	# Protein Groups	Protein Group Accessions	Modifications	MH+ [Da]	A2	XCorr A2	Probability A2	B2	XCorr B2	Probability B2	C2	XCorr C2	Probability C2	m/z [Da] A2	m/z [Da] B2	m/z [Da] C2
	VLQALEGLKMVEK	59	1	P39019		1457.82	High	1.64119	0	High	2.24772	0				729.435	729.412
	SGKLKVPEWVDTVK	8	1	P39019	S1(Phospho)	1665.91	High	1.53571	0							833.457
	KLTPQGQR	2	1	P39019		927.555	Medium	0.982177	0							464.281
	DVNQQEFVR	3	1	P39019		1134.54				High	2.6501	0					567.776
	VLQALEGLK	22	1	P39019		970.585				High	2.59999	0					485.796
	ALAAFLK	2	1	P39019		733.455				High	1.59425	0					367.231
	AASTARHLYLR	1	1	P39019		1258.66				Medium	0.71261	0					629.836
P15880	40S ribosomal protein S2 OS=Homo sapiens GN=RPS2 PE=1 SV=2 - [RS2_HUMAN]	26.62	13	1	8	178
	Sequence	# PSMs	# Protein Groups	Protein Group Accessions	Modifications	MH+ [Da]	A2	XCorr A2	Probability A2	B2	XCorr B2	Probability B2	C2	XCorr C2	Probability C2	m/z [Da] A2	m/z [Da] B2	m/z [Da] C2
	SLEEIYLFSLPIK	58	2	P15880;Q8J014		1551.86	High	4.19815	0	High	3.33925	0				776.431	776.432
	ESEIIDFFLGASLK	100	2	P15880;Q8J014		1568.81	High	3.80626	0	High	5.09857	0				784.909	784.909
	AFVAIGDYNGHVGLGVK	1	2	P15880;Q8J014		1716.89	Medium	1.86887	0							572.969
	GAIILAK	4	2	P15880;Q8J014		685.456	High	1.61492	0							343.231
	LSIVPVRR	5	2	P15880;Q8J014		939.628	Medium	0.698106	0							470.318
	LSIVPVR	4	2	P15880;Q8J014		783.503				Medium	1.47238	0					392.255
	SLEEIYLFSLPIK	1	2	P15880;Q8J014	S9(Phospho)	1631.87				Medium	1.4675	0					408.722
	GTGIVSAPVPK	2	2	P15880;Q8J014		1025.59				Medium	1.4181	0					513.299
	ATFDAISK	3	1	P15880		852.439				Medium	0.769154	0					426.723
P60866	40S ribosomal protein S20 OS=Homo sapiens GN=RPS20 PE=1 SV=1 - [RS20_HUMAN]	51.26	4	4	6	43
	Sequence	# PSMs	# Protein Groups	Protein Group Accessions	Modifications	MH+ [Da]	A2	XCorr A2	Probability A2	B2	XCorr B2	Probability B2	C2	XCorr C2	Probability C2	m/z [Da] A2	m/z [Da] B2	m/z [Da] C2
	TPVEPEVAIHR	27	1	P60866		1247.66				High	4.30014	0					416.56
	LIDLHSPSEIVK	1	1	P60866		1350.75				High	2.57691	0					450.923
	VCADLIR	5	1	P60866	C2(Carbamidomethyl)	846.443				High	1.51024	0					423.725
	ITLTSRNVK	6	1	P60866		1031.61				Medium	1.26125	0					516.306
	IRITLTSRNVK	2	1	P60866	T6(Phospho)	1380.8				Medium	0.96681	0					690.904
	QITSISIEPGVEVEVTIADA	1	1	P60866		2071.03				Medium	0.624977	0					1036.02
	ITLTSRNVK	1	1	P60866	S5(Phospho)	1111.61				Low	0.613467	0					371.209
P62266	40S ribosomal protein S23 OS=Homo sapiens GN=RPS23 PE=1 SV=3 - [RS23_HUMAN]	30.07	5	2	4	67
	Sequence	# PSMs	# Protein Groups	Protein Group Accessions	Modifications	MH+ [Da]	A2	XCorr A2	Probability A2	B2	XCorr B2	Probability B2	C2	XCorr C2	Probability C2	m/z [Da] A2	m/z [Da] B2	m/z [Da] C2
	VANVSLLALYK	39	1	P62266		1190.71	High	3.64035	0	High	3.52405	0				595.857	595.856
	VGVEAKQPNSAIR	19	1	P62266		1368.77	High	1.59217	0							684.891
	WHDKQYKK	4	1	P62266		1132.58				Low	0.522238	0	Low	0.664537	0		378.197	378.197
	ANPFGGASHAK	5	1	P62266		1056.51							High	1.94682	0			528.761
P62851	40S ribosomal protein S25 OS=Homo sapiens GN=RPS25 PE=1 SV=1 - [RS25_HUMAN]	35.2	1	4	6	59
	Sequence	# PSMs	# Protein Groups	Protein Group Accessions	Modifications	MH+ [Da]	A2	XCorr A2	Probability A2	B2	XCorr B2	Probability B2	C2	XCorr C2	Probability C2	m/z [Da] A2	m/z [Da] B2	m/z [Da] C2
	LNNLVLFDK	8	1	P62851		1075.61				High	3.163	0					538.306
	AALQELLSK	18	1	P62851		972.565				High	2.44697	0					486.786
	LITPAVVSER	6	1	P62851		1084.63				Medium	1.37519	0					542.817
	KDAGKSAK	2	1	P62851	S6(Phospho)	884.445				Medium	0.777189	0					442.726
	EVPNYKLITPAVVSER	1	1	P62851		1815				Medium	0.726217	0					908.002
	DKLNNLVLFDK	24	1	P62851		1318.73							High	3.48388	0			659.867
P62857	40S ribosomal protein S28 OS=Homo sapiens GN=RPS28 PE=1 SV=1 - [RS28_HUMAN]	17.39	1	1	1	29
	Sequence	# PSMs	# Protein Groups	Protein Group Accessions	Modifications	MH+ [Da]	A2	XCorr A2	Probability A2	B2	XCorr B2	Probability B2	C2	XCorr C2	Probability C2	m/z [Da] A2	m/z [Da] B2	m/z [Da] C2
	EGDVLTLLESER	29	1	P62857		1360.68				High	3.37044	0					680.846
P23396	40S ribosomal protein S3 OS=Homo sapiens GN=RPS3 PE=1 SV=2 - [RS3_HUMAN]	48.97	16	10	12	171
	Sequence	# PSMs	# Protein Groups	Protein Group Accessions	Modifications	MH+ [Da]	A2	XCorr A2	Probability A2	B2	XCorr B2	Probability B2	C2	XCorr C2	Probability C2	m/z [Da] A2	m/z [Da] B2	m/z [Da] C2
	TEIIILATR	33	1	P23396		1029.62	High	3.04493	0							515.314
	LLGGLAVR	23	1	P23396		798.513	High	2.25923	0	High	1.5673	0				399.761	399.76
	TQNVLGEK	8	1	P23396		888.471	Medium	1.39111	0				Medium	1.19455	0	444.74		444.74
	TQNVLGEKGR	1	1	P23396		1101.6	Medium	1.22286	0							551.304
	ACYGVLR	6	1	P23396	C2(Carbamidomethyl)	838.416	Medium	0.929771	0	Medium	1.41816	0				419.712	419.712
	FGFPEGSVELYAEK	15	1	P23396		1572.75				High	3.43116	0					786.876
	DEILPTTPISEQK	2	1	P23396		1470.76				High	2.8464	0					735.883
	ELAEDGYSGVEVR	1	1	P23396		1423.66				High	2.79116	0					712.334
	AELNEFLTR	27	1	P23396		1092.56				High	2.47925	0					546.783
	VATRGLCAIAQAESLR	1	1	P23396	C7(Carbamidomethyl)	1715.92				Medium	1.4669	0					858.466
	LRGQRAK	5	1	P23396		828.513				Medium	0.873963	0					414.76
	KPLPDHVSIVEPK	49	1	P23396		1458.82							High	4.7846	0			486.945
P62861	40S ribosomal protein S30 OS=Homo sapiens GN=FAU PE=1 SV=1 - [RS30_HUMAN]	16.95	2	1	1	28
	Sequence	# PSMs	# Protein Groups	Protein Group Accessions	Modifications	MH+ [Da]	A2	XCorr A2	Probability A2	B2	XCorr B2	Probability B2	C2	XCorr C2	Probability C2	m/z [Da] A2	m/z [Da] B2	m/z [Da] C2
	FVNVVPTFGK	28	1	P62861		1107.61				High	2.28526	0					554.309
D6RB09	40S ribosomal protein S3a (Fragment) OS=Homo sapiens GN=RPS3A PE=1 SV=7 - [D6RB09_HUMAN]	27.32	14	5	5	38
	Sequence	# PSMs	# Protein Groups	Protein Group Accessions	Modifications	MH+ [Da]	A2	XCorr A2	Probability A2	B2	XCorr B2	Probability B2	C2	XCorr C2	Probability C2	m/z [Da] A2	m/z [Da] B2	m/z [Da] C2
	ACQSIYPLHDVFVR	15	1	D6RB09	C2(Carbamidomethyl)	1704.84				High	3.03609	0					568.951
	LITEDVQGK	5	1	D6RB09		1002.54				High	1.71782	0					501.773
	NIGKTLVTRTQGTK	11	1	D6RB09	T5(Phospho)	1596.86				Medium	1.41792	0					798.935
	LIPDSIGK	6	1	D6RB09		842.504				Medium	0.58993	0					421.755
	LFCVGFTK	1	1	D6RB09	C3(Carbamidomethyl)	971.494				Medium	0.570521	0					486.251
M0QZN2	40S ribosomal protein S5 OS=Homo sapiens GN=RPS5 PE=1 SV=1 - [M0QZN2_HUMAN]	11.19	5	1	1	114
	Sequence	# PSMs	# Protein Groups	Protein Group Accessions	Modifications	MH+ [Da]	A2	XCorr A2	Probability A2	B2	XCorr B2	Probability B2	C2	XCorr C2	Probability C2	m/z [Da] A2	m/z [Da] B2	m/z [Da] C2
	TIAECLADELINAAK	114	1	M0QZN2	C5(Carbamidomethyl)	1631.82	High	4.25768	0	High	5.30218	0				816.414	544.611
P62753	40S ribosomal protein S6 OS=Homo sapiens GN=RPS6 PE=1 SV=1 - [RS6_HUMAN]	37.35	6	5	11	116
	Sequence	# PSMs	# Protein Groups	Protein Group Accessions	Modifications	MH+ [Da]	A2	XCorr A2	Probability A2	B2	XCorr B2	Probability B2	C2	XCorr C2	Probability C2	m/z [Da] A2	m/z [Da] B2	m/z [Da] C2
	GCIVDANLSVLNLVIVK	54	1	P62753	C2(Carbamidomethyl)	1827.03	High	5.58071	0							914.019
	ISGGNDK	2	1	P62753		690.341	Medium	1.13608	0							345.674
	IRKLFNLSK	30	1	P62753		1118.67	Medium	0.97889	0	Medium	0.993606	0				559.84	559.84
	APKIQRLVTPR	3	1	P62753	T9(Phospho)	1358.79	Medium	0.871577	0							679.901
	LNISFPATGCQK	12	1	P62753	C10(Carbamidomethyl)	1335.66				High	2.78894	0					668.334
	LFNLSK	2	1	P62753		721.419				High	1.75127	0					361.213
	LIEVDDER	5	1	P62753		988.488				High	1.68642	0					494.747
	RASRIR	5	1	P62753	S3(Phospho)	838.417				Medium	0.97173	0					419.712
	GYVVRISGGNDK	1	1	P62753		1264.68				Medium	0.887598	0					632.845
	QGVLTHGRVRLLLSK	1	1	P62753	S14(Phospho)	1756.95				Medium	0.608609	0					878.977
	LFNLSKEDDVR	1	1	P62753		1335.66				Medium	0.604329	0					668.335
B5MCP9	40S ribosomal protein S7 OS=Homo sapiens GN=RPS7 PE=1 SV=1 - [B5MCP9_HUMAN]	35.83	3	3	6	135
	Sequence	# PSMs	# Protein Groups	Protein Group Accessions	Modifications	MH+ [Da]	A2	XCorr A2	Probability A2	B2	XCorr B2	Probability B2	C2	XCorr C2	Probability C2	m/z [Da] A2	m/z [Da] B2	m/z [Da] C2
	AIIIFVPVPQLK	76	1	B5MCP9		1337.85	High	2.4481	0	High	2.91394	0				669.427	669.427
	TLTAVHDAILEDLVFPSEIVGK	23	1	B5MCP9		2367.27				High	5.39979	0					1184.14
	LDGSRLIK	24	1	B5MCP9		901.527				Medium	1.40158	0					451.267
	ELNITAAKEIEVGGGR	1	1	B5MCP9	T5(Phospho)	1736.84				Medium	1.37008	0					579.617
	HVVFIAQR	9	1	B5MCP9		969.54				Medium	1.2588	0					485.273
	EIEVGGGRK	2	1	B5MCP9		944.516				Medium	0.669559	0					472.762
Q5JR95	40S ribosomal protein S8 OS=Homo sapiens GN=RPS8 PE=1 SV=1 - [Q5JR95_HUMAN]	23.4	3	3	5	44
	Sequence	# PSMs	# Protein Groups	Protein Group Accessions	Modifications	MH+ [Da]	A2	XCorr A2	Probability A2	B2	XCorr B2	Probability B2	C2	XCorr C2	Probability C2	m/z [Da] A2	m/z [Da] B2	m/z [Da] C2
	ISSLLEEQFQQGK	2	1	Q5JR95		1506.77				High	3.61742	0					753.888
	LTPEEEEILNK	3	1	Q5JR95		1314.67				High	2.01952	0					657.838
	VRGGCTR	8	1	Q5JR95	C5(Carbamidomethyl)	805.425				Medium	0.803005	0					403.216
	LTPEEEEILNKK	2	1	Q5JR95		1442.79				Medium	0.802654	0					721.901
	NCIVLIDSTPYR	29	1	Q5JR95	C2(Carbamidomethyl); S8(Phospho)	1530.7							Medium	1.65109	0			383.431
B5MCT8	40S ribosomal protein S9 OS=Homo sapiens GN=RPS9 PE=1 SV=1 - [B5MCT8_HUMAN]	36.69	7	6	7	87
	Sequence	# PSMs	# Protein Groups	Protein Group Accessions	Modifications	MH+ [Da]	A2	XCorr A2	Probability A2	B2	XCorr B2	Probability B2	C2	XCorr C2	Probability C2	m/z [Da] A2	m/z [Da] B2	m/z [Da] C2
	LIGEYGLR	5	1	B5MCT8		920.513	High	1.57113	0	High	2.05536	0				460.76	460.76
	KTYVTPR	31	1	B5MCT8		864.483	Medium	1.42839	0							432.745
	DPRRLFEGNALLR	17	1	B5MCT8		1556.9	Low	0.634106	0							519.637
	LFEGNALLR	5	1	B5MCT8		1032.58				High	2.73161	0					516.792
	LDYILGLK	14	1	B5MCT8		934.553				High	2.40996	0					467.78
	IGVLDEGK	8	1	B5MCT8		830.454				High	2.37783	0					415.731
	LQTQVFK	7	1	B5MCT8		863.491				High	1.75069	0					432.249
C9J9K3	40S ribosomal protein SA (Fragment) OS=Homo sapiens GN=RPSA PE=1 SV=7 - [C9J9K3_HUMAN]	36.36	6	6	7	58
	Sequence	# PSMs	# Protein Groups	Protein Group Accessions	Modifications	MH+ [Da]	A2	XCorr A2	Probability A2	B2	XCorr B2	Probability B2	C2	XCorr C2	Probability C2	m/z [Da] A2	m/z [Da] B2	m/z [Da] C2
	SDGIYIINLK	22	1	C9J9K3		1135.63	High	2.90309	0	High	2.92773	0				568.317	568.318
	LLVVTDPR	18	1	C9J9K3		912.546	High	2.5374	0							456.776
	LLLAAR	8	2	Q14669;C9J9K3		656.44	Medium	1.44345	0							328.724
	ADHQPLTEASYVNLPTIALCNTDSPLR	2	1	C9J9K3	C20(Carbamidomethyl)	2996.46				High	6.3068	0					999.49
	FAAATGATPIAGR	5	1	C9J9K3		1203.64				High	3.55153	0					602.323
	AIVAIENPADVSVISSR	1	1	C9J9K3		1740.94				High	3.02937	0					870.972
	FTPGTFTNQIQAAFR	1	1	C9J9K3		1698.85				High	1.99495	0					849.926
	FAAATGATPIAGR	1	1	C9J9K3	T8(Phospho)	1283.64				Medium	0.7778	0					642.324
H0Y6R3	5-aminolevulinate synthase, erythroid-specific, mitochondrial (Fragment) OS=Homo sapiens GN=ALAS2 PE=1 SV=7 - [H0Y6R3_HUMAN]	14.41	2	1	2	29
	Sequence	# PSMs	# Protein Groups	Protein Group Accessions	Modifications	MH+ [Da]	A2	XCorr A2	Probability A2	B2	XCorr B2	Probability B2	C2	XCorr C2	Probability C2	m/z [Da] A2	m/z [Da] B2	m/z [Da] C2
	AFKTDLPSSLVSVSLR	25	1	H0Y6R3	S12(Phospho)	1799.88				High	2.17754	0					900.445
	HGAGAGGTRNISGTSK	4	1	H0Y6R3	T8(Phospho)	1550.73				Medium	0.999523	0					517.581
P41595	5-hydroxytryptamine receptor 2B OS=Homo sapiens GN=HTR2B PE=1 SV=1 - [5HT2B_HUMAN]	9.56	2	2	4	10
	Sequence	# PSMs	# Protein Groups	Protein Group Accessions	Modifications	MH+ [Da]	A2	XCorr A2	Probability A2	B2	XCorr B2	Probability B2	C2	XCorr C2	Probability C2	m/z [Da] A2	m/z [Da] B2	m/z [Da] C2
	KPIQANQYNSR	5	1	P41595		1318.69				High	1.51722	0					659.849
	KSVQTISNEQRASK	2	1	P41595	T5(Phospho)	1655.85				Medium	1.07658	0					828.431
	ALPNSGDETLMRR	1	1	P41595		1459.69				Low	0.740261	0					487.236
	VAMLDGSR	2	1	P41595		848.408				Medium	0.68275	0					424.708
C9JL25	60 kDa heat shock protein, mitochondrial (Fragment) OS=Homo sapiens GN=HSPD1 PE=1 SV=1 - [C9JL25_HUMAN]	38.86	5	1	5	91
	Sequence	# PSMs	# Protein Groups	Protein Group Accessions	Modifications	MH+ [Da]	A2	XCorr A2	Probability A2	B2	XCorr B2	Probability B2	C2	XCorr C2	Probability C2	m/z [Da] A2	m/z [Da] B2	m/z [Da] C2
	TVIIEQSWGSPK	33	2	B3GQS7;C9JL25		1344.71	High	3.55715	0							672.857
	ALMLQGVDLLADAVAVTMGPK	21	2	B3GQS7;C9JL25		2113.12	High	2.90845	0	High	4.56479	0				705.047	1057.07
	LVQDVANNTNEEAGDGTTTATVLAR	24	2	B3GQS7;C9JL25		2560.23				High	7.12133	0					1280.62
	QGEVVKGK	12	1	C9JL25		844.482				Medium	0.69618	0					422.745
	GRTVIIEQSWGSPK	1	2	B3GQS7;C9JL25		1557.82				Low	0.414873	0					779.412
F8VW21	60S acidic ribosomal protein P0 (Fragment) OS=Homo sapiens GN=RPLP0 PE=1 SV=1 - [F8VW21_HUMAN]	30.74	3	1	6	128
	Sequence	# PSMs	# Protein Groups	Protein Group Accessions	Modifications	MH+ [Da]	A2	XCorr A2	Probability A2	B2	XCorr B2	Probability B2	C2	XCorr C2	Probability C2	m/z [Da] A2	m/z [Da] B2	m/z [Da] C2
	TSFFQALGITTK	75	2	A8K4Z4;F8VW21		1313.7	High	3.49346	0	High	3.64015	0				657.354	657.354
	GTIEILSDVQLIK	33	2	A8K4Z4;F8VW21		1428.82	High	2.99076	0	High	1.8465	0				714.916	714.913
	GNVGFVFTK	2	2	A8K4Z4;F8VW21		968.513	High	2.48449	0							484.76
	IIQMQQIR	2	1	F8VW21		1029.58	Medium	1.19157	0							343.864
	AGAIAPCEVTVPAQNTGLGPEK	2	2	A8K4Z4;F8VW21	C7(Carbamidomethyl)	2180.09				High	3.74564	0					1090.55
	GHLENNPALEK	14	2	A8K4Z4;F8VW21		1221.61							High	3.01377	0			611.309
A8K4Z4	60S acidic ribosomal protein P0 OS=Homo sapiens PE=2 SV=1 - [A8K4Z4_HUMAN]	37.22	18	2	8	171
	Sequence	# PSMs	# Protein Groups	Protein Group Accessions	Modifications	MH+ [Da]	A2	XCorr A2	Probability A2	B2	XCorr B2	Probability B2	C2	XCorr C2	Probability C2	m/z [Da] A2	m/z [Da] B2	m/z [Da] C2
	TSFFQALGITTK	75	2	A8K4Z4;F8VW21		1313.7	High	3.49346	0	High	3.64015	0				657.354	657.354
	IIQLLDDYPK	23	1	A8K4Z4		1217.67	High	3.0635	0	High	3.34837	0				609.339	609.338
	GTIEILSDVQLIK	33	2	A8K4Z4;F8VW21		1428.82	High	2.99076	0	High	1.8465	0				714.916	714.913
	GNVGFVFTK	2	2	A8K4Z4;F8VW21		968.513	High	2.48449	0							484.76
	AFLADPSAFVAAAPVAAATTAAPAAAAAPAK	21	1	A8K4Z4		2752.45				High	5.31932	0					1376.73
	AGAIAPCEVTVPAQNTGLGPEK	2	2	A8K4Z4;F8VW21	C7(Carbamidomethyl)	2180.09				High	3.74564	0					1090.55
	QMQQIRMSLR	1	2	A8K4Z4;F8VW21		1290.67				Low	0.440225	0					323.423
	GHLENNPALEK	14	2	A8K4Z4;F8VW21		1221.61							High	3.01377	0			611.309
P05387	60S acidic ribosomal protein P2 OS=Homo sapiens GN=RPLP2 PE=1 SV=1 - [RLA2_HUMAN]	55.65	2	3	3	47
	Sequence	# PSMs	# Protein Groups	Protein Group Accessions	Modifications	MH+ [Da]	A2	XCorr A2	Probability A2	B2	XCorr B2	Probability B2	C2	XCorr C2	Probability C2	m/z [Da] A2	m/z [Da] B2	m/z [Da] C2
	YVASYLLAALGGNSSPSAK	11	1	P05387		1868.96	High	3.6258	0							934.989
	LASVPAGGAVAVSAAPGSAAPAAGSAPAAAEEK	14	1	P05387		2774.42				High	4.66105	0					1387.71
	NIEDVIAQGIGK	22	1	P05387		1256.68				High	3.69095	0					628.841
P30050	60S ribosomal protein L12 OS=Homo sapiens GN=RPL12 PE=1 SV=1 - [RL12_HUMAN]	42.42	3	5	6	106
	Sequence	# PSMs	# Protein Groups	Protein Group Accessions	Modifications	MH+ [Da]	A2	XCorr A2	Probability A2	B2	XCorr B2	Probability B2	C2	XCorr C2	Probability C2	m/z [Da] A2	m/z [Da] B2	m/z [Da] C2
	HSGNITFDEIVNIAR	24	1	P30050		1685.85	High	4.33738	0				High	4.26325	0	562.621		562.622
	VVYLR	7	1	P30050		649.398	Medium	1.23313	0							325.203
	LTIQNR	4	1	P30050		744.431	Medium	1.13672	0							372.719
	ATGDWKGLR	1	1	P30050		1003.51	Low	0.505879	0							335.176
	EILGTAQSVGCNVDGR	33	1	P30050	C11(Carbamidomethyl)	1675.8				High	3.41312	0					838.401
	HPHDIIDDINSGAVECPAS	37	1	P30050	C16(Carbamidomethyl)	2046.91							High	3.22357	0			682.973
P26373	60S ribosomal protein L13 OS=Homo sapiens GN=RPL13 PE=1 SV=4 - [RL13_HUMAN]	18.01	3	4	4	67
	Sequence	# PSMs	# Protein Groups	Protein Group Accessions	Modifications	MH+ [Da]	A2	XCorr A2	Probability A2	B2	XCorr B2	Probability B2	C2	XCorr C2	Probability C2	m/z [Da] A2	m/z [Da] B2	m/z [Da] C2
	STESLQANVQR	22	1	P26373		1232.61				High	2.95002	0					616.81
	GFSLEELR	3	1	P26373		950.487				High	2.04324	0					475.747
	LILFPR	21	1	P26373		758.487				High	1.62838	0					379.747
	LATQLTGPVMPVR	21	1	P26373		1382.76				Medium	1.19579	0					461.593
M0QYS1	60S ribosomal protein L13a (Fragment) OS=Homo sapiens GN=RPL13A PE=1 SV=2 - [M0QYS1_HUMAN]	24.29	8	3	5	25
	Sequence	# PSMs	# Protein Groups	Protein Group Accessions	Modifications	MH+ [Da]	A2	XCorr A2	Probability A2	B2	XCorr B2	Probability B2	C2	XCorr C2	Probability C2	m/z [Da] A2	m/z [Da] B2	m/z [Da] C2
	YLAFLR	15	1	M0QYS1		782.45	High	1.64061	0							391.729
	LAAIVAK	3	1	M0QYS1		685.456	High	1.59306	0							343.232
	TVRGEQSVGTAGMLPHKTK	5	1	M0QYS1		1997.01	Medium	1.0274	0							999.009
	FAYLGR	1	1	M0QYS1	Y3(Phospho)	806.365	Medium	0.558929	0							403.686
	YQAVTATLEEKRK	1	1	M0QYS1		1536.87	Low	0.44185	0							512.961
J3KRX5	60S ribosomal protein L17 (Fragment) OS=Homo sapiens GN=RPL17 PE=3 SV=1 - [J3KRX5_HUMAN]	25.86	13	1	5	127
	Sequence	# PSMs	# Protein Groups	Protein Group Accessions	Modifications	MH+ [Da]	A2	XCorr A2	Probability A2	B2	XCorr B2	Probability B2	C2	XCorr C2	Probability C2	m/z [Da] A2	m/z [Da] B2	m/z [Da] C2
	GLDVDSLVIEHIQVNK	106	1	J3KRX5		1778.95	High	4.91472	0	High	4.25437	0	Medium	1.92361	0	889.981	889.979	593.654
	DVTLQKQCVPFRR	3	1	J3KRX5	C8(Carbamidomethyl)	1646.88	Medium	0.735513	0							823.945
	DVTLQKQCVPFR	2	1	J3KRX5	T3(Phospho); C8(Carbamidomethyl)	1570.78				Medium	1.16444	0					785.894
	KSAEFLLHMLK	6	1	J3KRX5		1316.76							Low	0.913313	0			329.945
	ISQKK	10	2	P53618;J3KRX5		603.395							Medium	0.509334	0			302.201
G3V203	60S ribosomal protein L18 OS=Homo sapiens GN=RPL18 PE=1 SV=1 - [G3V203_HUMAN]	44.51	9	4	7	125
	Sequence	# PSMs	# Protein Groups	Protein Group Accessions	Modifications	MH+ [Da]	A2	XCorr A2	Probability A2	B2	XCorr B2	Probability B2	C2	XCorr C2	Probability C2	m/z [Da] A2	m/z [Da] B2	m/z [Da] C2
	ILTFDQLALDSPK	55	1	G3V203		1460.79	High	4.26756	0	High	3.5045	0				730.899	730.898
	TAVVVGTITDDVR	21	1	G3V203		1345.72	High	3.56778	0	High	3.31308	0				673.365	673.364
	KEPKSQDIYLR	2	1	G3V203		1376.72	Medium	1.23313	0							459.577
	VTSRARSR	1	1	G3V203		932.549	Medium	0.509193	0							466.778
	TNRPPLSLSR	17	1	G3V203		1140.64				High	2.9169	0					380.885
	GCGTVLLSGPR	5	1	G3V203	C2(Carbamidomethyl)	1116.57				High	2.74478	0					558.791
	SRILRAGGK	23	1	G3V203		957.606				Medium	1.25181	0					479.306
	KEPKSQDIYLR	1	1	G3V203	Y9(Phospho)	1456.74				Medium	0.836089	0					728.875
B4DM74	60S ribosomal protein L18a OS=Homo sapiens PE=2 SV=1 - [B4DM74_HUMAN]	26.62	8	1	5	40
	Sequence	# PSMs	# Protein Groups	Protein Group Accessions	Modifications	MH+ [Da]	A2	XCorr A2	Probability A2	B2	XCorr B2	Probability B2	C2	XCorr C2	Probability C2	m/z [Da] A2	m/z [Da] B2	m/z [Da] C2
	DLTTAGAVTQCYR	1	1	B4DM74	C11(Carbamidomethyl)	1455.68				High	2.35656	0					728.343
	AHSIQIMK	14	1	B4DM74	S3(Phospho)	1007.49				Medium	1.30778	0					504.25
	MKASGTLR	23	1	B4DM74		863.469				Medium	1.14113	0					432.238
	MRIFAPNHVVAK	1	1	B4DM74		1382.76				Medium	1.02719	0					461.593
	IFAPNHVVAK	1	1	B4DM74		1095.62				Low	0.698729	0					365.879
G3V1B3	60S ribosomal protein L21 OS=Homo sapiens GN=RPL21 PE=1 SV=1 - [G3V1B3_HUMAN]	17.24	4	1	1	2
	Sequence	# PSMs	# Protein Groups	Protein Group Accessions	Modifications	MH+ [Da]	A2	XCorr A2	Probability A2	B2	XCorr B2	Probability B2	C2	XCorr C2	Probability C2	m/z [Da] A2	m/z [Da] B2	m/z [Da] C2
	VYNVTQHAVGIVVNK	2	1	G3V1B3		1640.9	High	3.4542	0							547.638
K7EJT5	60S ribosomal protein L22 (Fragment) OS=Homo sapiens GN=RPL22 PE=1 SV=1 - [K7EJT5_HUMAN]	59.57	8	2	3	20
	Sequence	# PSMs	# Protein Groups	Protein Group Accessions	Modifications	MH+ [Da]	A2	XCorr A2	Probability A2	B2	XCorr B2	Probability B2	C2	XCorr C2	Probability C2	m/z [Da] A2	m/z [Da] B2	m/z [Da] C2
	ITVTSEVPFSK	1	1	K7EJT5		1207.65				High	2.39289	0					604.329
	AGNLGGGVVTIER	5	1	K7EJT5		1242.67				High	1.98158	0					621.839
	SKSKITVTSEVPFSK	14	1	K7EJT5	S9(Phospho)	1717.88				Medium	1.22502	0					859.442
C9JD32	60S ribosomal protein L23 (Fragment) OS=Homo sapiens GN=RPL23 PE=1 SV=1 - [C9JD32_HUMAN]	38.46	5	2	3	51
	Sequence	# PSMs	# Protein Groups	Protein Group Accessions	Modifications	MH+ [Da]	A2	XCorr A2	Probability A2	B2	XCorr B2	Probability B2	C2	XCorr C2	Probability C2	m/z [Da] A2	m/z [Da] B2	m/z [Da] C2
	NLYIISVK	22	2	C9JD32;A4D142		949.565	High	2.06617	0							475.286
	ISLGLPVGAVINCADNTGAK	27	1	C9JD32	C13(Carbamidomethyl)	1970.03				High	5.424	0					985.515
	KGKPELR	2	1	C9JD32		827.493				Medium	0.966209	0					414.249
P62750	60S ribosomal protein L23a OS=Homo sapiens GN=RPL23A PE=1 SV=1 - [RL23A_HUMAN]	59.62	7	9	11	139
	Sequence	# PSMs	# Protein Groups	Protein Group Accessions	Modifications	MH+ [Da]	A2	XCorr A2	Probability A2	B2	XCorr B2	Probability B2	C2	XCorr C2	Probability C2	m/z [Da] A2	m/z [Da] B2	m/z [Da] C2
	IEDNNTLVFIVDVK	3	1	P62750		1618.86	High	5.0579	0							809.932
	KIEDNNTLVFIVDVK	9	1	P62750		1746.95	High	3.88029	0				High	3.1182	0	582.988		582.988
	TSPTFRRPK	65	1	P62750		1089.62	Medium	1.01984	0	Medium	1.04687	0				545.314	545.315
	HQIKQAVK	8	1	P62750		951.559	Medium	0.783706	0							476.283
	AEAKAKALK	24	1	P62750		929.574	Medium	0.688632	0	Medium	0.940255	0				465.291	465.291
	LDHYAIIK	12	1	P62750		972.545				High	3.18659	0					324.853
	LAPDYDALDVANK	4	1	P62750		1404.69				High	2.03229	0					702.848
	VNTLIRPDGEK	1	1	P62750		1241.68				Medium	1.40132	0					414.564
	LYDIDVAK	1	1	P62750		936.497				Medium	1.33009	0					468.752
	AVLKGVHSHK	9	1	P62750		1075.64				Medium	0.596725	0					538.323
	NKLDHYAIIK	3	1	P62750		1214.68							High	2.93796	0			405.565
P83731	60S ribosomal protein L24 OS=Homo sapiens GN=RPL24 PE=1 SV=1 - [RL24_HUMAN]	22.29	3	2	4	29
	Sequence	# PSMs	# Protein Groups	Protein Group Accessions	Modifications	MH+ [Da]	A2	XCorr A2	Probability A2	B2	XCorr B2	Probability B2	C2	XCorr C2	Probability C2	m/z [Da] A2	m/z [Da] B2	m/z [Da] C2
	VFQFLNAK	23	1	P83731		966.534	High	1.90221	0	High	2.3842	0				483.771	483.77
	IVKPVKVSAPR	3	1	P83731	S8(Phospho)	1273.73	Medium	1.52156	0							425.247
	QASKKTAMAAAK	2	1	P83731	T6(Phospho)	1285.64				Medium	0.972676	0					643.324
	VSAPRVGGK	1	1	P83731	S2(Phospho)	950.475				Medium	0.873452	0					475.741
J3QRC4	60S ribosomal protein L26 (Fragment) OS=Homo sapiens GN=RPL26 PE=4 SV=1 - [J3QRC4_HUMAN]	32.59	12	3	5	66
	Sequence	# PSMs	# Protein Groups	Protein Group Accessions	Modifications	MH+ [Da]	A2	XCorr A2	Probability A2	B2	XCorr B2	Probability B2	C2	XCorr C2	Probability C2	m/z [Da] A2	m/z [Da] B2	m/z [Da] C2
	HFNAPSHIR	46	1	J3QRC4		1078.55	High	3.43476	0				High	3.57798	0	360.187		360.187
	YVIYIER	12	1	J3QRC4		955.517	High	1.78037	0							478.263
	VVQVYR	1	1	J3QRC4		763.465	Medium	0.526737	0							382.236
	FNPFVTSDRSKNR	3	1	J3QRC4	S10(Phospho)	1647.8							Medium	1.12292	0			549.939
	TESQISPSR	4	1	J3QRC4	S8(Phospho)	1084.5							Medium	0.695459	0			542.753
K7ERY7	60S ribosomal protein L27 OS=Homo sapiens GN=RPL27 PE=1 SV=1 - [K7ERY7_HUMAN]	20	4	1	1	44
	Sequence	# PSMs	# Protein Groups	Protein Group Accessions	Modifications	MH+ [Da]	A2	XCorr A2	Probability A2	B2	XCorr B2	Probability B2	C2	XCorr C2	Probability C2	m/z [Da] A2	m/z [Da] B2	m/z [Da] C2
	VVLVLAGR	44	1	K7ERY7		826.544	High	2.37357	0							413.776
P46776	60S ribosomal protein L27a OS=Homo sapiens GN=RPL27A PE=1 SV=2 - [RL27A_HUMAN]	33.11	6	3	5	38
	Sequence	# PSMs	# Protein Groups	Protein Group Accessions	Modifications	MH+ [Da]	A2	XCorr A2	Probability A2	B2	XCorr B2	Probability B2	C2	XCorr C2	Probability C2	m/z [Da] A2	m/z [Da] B2	m/z [Da] C2
	YHPGYFGK	4	1	P46776		968.455	High	2.41047	0							323.49
	VGMKHYHLK	8	1	P46776		1112.6	Medium	0.847714	0							556.803
	VLGKGKLPK	1	1	P46776		939.628	Low	0.420516	0							470.317
	TGAAPIIDVVR	23	1	P46776		1111.64				High	2.41754	0					556.323
	NQSFCPTVNLDK	2	1	P46776	C5(Carbamidomethyl)	1422.66							High	1.9591	0			711.833
P39023	60S ribosomal protein L3 OS=Homo sapiens GN=RPL3 PE=1 SV=2 - [RL3_HUMAN]	15.14	13	4	7	49
	Sequence	# PSMs	# Protein Groups	Protein Group Accessions	Modifications	MH+ [Da]	A2	XCorr A2	Probability A2	B2	XCorr B2	Probability B2	C2	XCorr C2	Probability C2	m/z [Da] A2	m/z [Da] B2	m/z [Da] C2
	YCQVIR	1	1	P39023	C2(Carbamidomethyl)	838.417	High	1.51593	0							419.712
	SLLVQTK	2	1	P39023		788.482	Medium	1.3011	0							394.745
	FYKNWHKSK	3	1	P39023		1237.66	Medium	1.25882	0							413.225
	VIAHTQMR	3	1	P39023		955.507	Medium	1.15063	0							319.174
	VKSFPK	24	1	P39023		705.424	Medium	1.11694	0							353.216
	DDPSKPVHLTAFLGYK	15	1	P39023		1787.92							High	3.83257	0			596.644
	HGSLGFLPR	1	1	P39023		983.546							Medium	0.669495	0			492.277
E5RI99	60S ribosomal protein L30 (Fragment) OS=Homo sapiens GN=RPL30 PE=1 SV=1 - [E5RI99_HUMAN]	33.33	5	2	3	20
	Sequence	# PSMs	# Protein Groups	Protein Group Accessions	Modifications	MH+ [Da]	A2	XCorr A2	Probability A2	B2	XCorr B2	Probability B2	C2	XCorr C2	Probability C2	m/z [Da] A2	m/z [Da] B2	m/z [Da] C2
	LVILANNCPALR	16	1	E5RI99	C8(Carbamidomethyl)	1353.76	High	3.00507	0							677.382
	VCTLAIIDPGDSDIIR	3	1	E5RI99	C2(Carbamidomethyl)	1757.9				High	4.6528	0					879.453
	YVLGYKQTLK	1	1	E5RI99		1212.67				Medium	0.522334	0					606.841
P49207	60S ribosomal protein L34 OS=Homo sapiens GN=RPL34 PE=1 SV=3 - [RL34_HUMAN]	5.98	1	1	1	6
	Sequence	# PSMs	# Protein Groups	Protein Group Accessions	Modifications	MH+ [Da]	A2	XCorr A2	Probability A2	B2	XCorr B2	Probability B2	C2	XCorr C2	Probability C2	m/z [Da] A2	m/z [Da] B2	m/z [Da] C2
	IVYLYTK	6	1	P49207		899.517	High	1.5898	0							450.262
P42766	60S ribosomal protein L35 OS=Homo sapiens GN=RPL35 PE=1 SV=2 - [RL35_HUMAN]	46.34	4	3	7	91
	Sequence	# PSMs	# Protein Groups	Protein Group Accessions	Modifications	MH+ [Da]	A2	XCorr A2	Probability A2	B2	XCorr B2	Probability B2	C2	XCorr C2	Probability C2	m/z [Da] A2	m/z [Da] B2	m/z [Da] C2
	VLTVINQTQK	33	1	P42766		1143.66	High	2.41322	0	High	2.29227	0				572.336	572.336
	YKPLDLRPK	35	1	P42766		1129.66	Medium	1.43151	0	Medium	1.79831	0	Medium	1.86579	0	377.226	377.226	377.226
	QLDDLKVELSQLR	1	1	P42766		1556.89	Low	0.405152	0							519.636
	VELSQLR	15	1	P42766		844.481				High	1.94909	0					422.744
	SIARVLTVINQTQKENLR	2	1	P42766	T7(Phospho)	2163.14				Medium	1.20806	0					1082.07
	QQRKER	3	1	P42766		844.482				Medium	0.505141	0					422.744
	VTGGAASKLSK	2	1	P42766		1018.59				Low	0.488705	0					509.801
P83881	60S ribosomal protein L36a OS=Homo sapiens GN=RPL36A PE=1 SV=2 - [RL36A_HUMAN]	30.19	7	2	3	18
	Sequence	# PSMs	# Protein Groups	Protein Group Accessions	Modifications	MH+ [Da]	A2	XCorr A2	Probability A2	B2	XCorr B2	Probability B2	C2	XCorr C2	Probability C2	m/z [Da] A2	m/z [Da] B2	m/z [Da] C2
	LECVEPNCR	11	1	P83881	C3(Carbamidomethyl); C8(Carbamidomethyl)	1176.5				High	2.27855	0					588.756
	KQSGYGGQTKPIFR	1	1	P83881	T9(Phospho)	1646.79				Medium	0.885292	0					549.603
	HFELGGDKK	6	1	P83881		1030.52							High	2.90658	0			344.179
J3KT73	60S ribosomal protein L38 OS=Homo sapiens GN=RPL38 PE=1 SV=1 - [J3KT73_HUMAN]	35.94	4	3	3	65
	Sequence	# PSMs	# Protein Groups	Protein Group Accessions	Modifications	MH+ [Da]	A2	XCorr A2	Probability A2	B2	XCorr B2	Probability B2	C2	XCorr C2	Probability C2	m/z [Da] A2	m/z [Da] B2	m/z [Da] C2
	KIEEIKDFLLTAR	21	1	J3KT73		1575.9	High	4.11129	0							525.971
	YLYTLVITDK	43	1	J3KT73		1228.67	High	2.78372	0							614.841
	IEEIKDFLLTAR	1	1	J3KT73		1447.81	High	2.25754	0							483.273
P36578	60S ribosomal protein L4 OS=Homo sapiens GN=RPL4 PE=1 SV=5 - [RL4_HUMAN]	22.25	10	5	8	198
	Sequence	# PSMs	# Protein Groups	Protein Group Accessions	Modifications	MH+ [Da]	A2	XCorr A2	Probability A2	B2	XCorr B2	Probability B2	C2	XCorr C2	Probability C2	m/z [Da] A2	m/z [Da] B2	m/z [Da] C2
	EAVLLLK	87	1	P36578		785.507	High	1.64498	0	High	1.65994	0				393.257	393.257
	AAAAAAALQAKSDEK	1	1	P36578		1415.76	Medium	1.07155	0							354.695
	LNILKLAPGGHVGR	5	1	P36578		1444.83	Medium	0.905274	0							722.919
	QKKPLVGK	6	1	P36578		897.582	Medium	0.873436	0							449.294
	SPEIQRALR	39	1	P36578		1069.62	Medium	0.841872	0	Medium	1.00323	0				535.312	535.311
	IEEVPELPLVVEDK	25	1	P36578		1608.86				High	3.66614	0					804.935
	APIRPDIVNFVHTNLR	11	1	P36578		1862.02				High	2.63157	0					466.262
	NIPGITLLNVSK	24	1	P36578		1268.75				High	2.02962	0					634.877
B2R4K7	60S ribosomal protein L6 OS=Homo sapiens PE=2 SV=1 - [B2R4K7_HUMAN]	19.1	12	5	5	152
	Sequence	# PSMs	# Protein Groups	Protein Group Accessions	Modifications	MH+ [Da]	A2	XCorr A2	Probability A2	B2	XCorr B2	Probability B2	C2	XCorr C2	Probability C2	m/z [Da] A2	m/z [Da] B2	m/z [Da] C2
	ASITPGTILIILTGR	101	1	B2R4K7		1525.92	High	3.66005	0							509.311
	VLATVTKPVGGDK	28	1	B2R4K7		1284.74				High	2.77277	0					428.919
	HQEGEIFDTEK	19	1	B2R4K7		1332.6				High	2.70219	0	High	3.48822	0		666.802	666.803
	YYPTEDVPR	1	1	B2R4K7		1139.53				Medium	1.33856	0					570.268
	EKKPEAK	3	1	B2R4K7		829.454				Medium	1.07182	0					415.23
P18124	60S ribosomal protein L7 OS=Homo sapiens GN=RPL7 PE=1 SV=1 - [RL7_HUMAN]	42.34	7	8	11	113
	Sequence	# PSMs	# Protein Groups	Protein Group Accessions	Modifications	MH+ [Da]	A2	XCorr A2	Probability A2	B2	XCorr B2	Probability B2	C2	XCorr C2	Probability C2	m/z [Da] A2	m/z [Da] B2	m/z [Da] C2
	IALTDNALIAR	13	1	P18124		1170.68	High	2.35208	0	High	2.96032	0				585.841	585.841
	VLQLLR	22	2	P18124;Q9Y4A5		741.492	High	2.12715	0	High	1.87703	0				371.25	371.25
	YGIICMEDLIHEIYTVGK	1	1	P18124	C5(Carbamidomethyl)	2154.05	Medium	0.990539	0							718.688
	RKLIYEK	1	1	P18124	Y5(Phospho)	1029.58	Medium	0.953285	0							343.864
	GINGVSPKVR	1	1	P18124	S6(Phospho)	1106.54	Medium	0.896957	0							369.518
	ASINMLR	1	1	P18124		804.43	Medium	0.586039	0							402.719
	TTHFVEGGDAGNREDQINR	11	1	P18124		2115.96				High	5.26396	0					529.746
	EANNFLWPFK	18	1	P18124		1265.64				High	1.89856	0					633.314
	LIYEKAKHYHK	4	1	P18124	Y3(Phospho)	1509.79				Medium	1.79213	0					503.935
	KTTHFVEGGDAGNREDQINR	1	1	P18124		2244.09				Medium	1.37504	0					1122.55
	EVPAVPETLK	40	1	P18124		1082.63				Medium	1.16375	0					541.816
Q5T8U3	60S ribosomal protein L7a (Fragment) OS=Homo sapiens GN=RPL7A PE=1 SV=1 - [Q5T8U3_HUMAN]	21.47	4	2	4	65
	Sequence	# PSMs	# Protein Groups	Protein Group Accessions	Modifications	MH+ [Da]	A2	XCorr A2	Probability A2	B2	XCorr B2	Probability B2	C2	XCorr C2	Probability C2	m/z [Da] A2	m/z [Da] B2	m/z [Da] C2
	VPPAINQFTQALDR	22	1	Q5T8U3		1569.83				High	4.50706	0					785.418
	AGVNTVTTLVENK	23	1	Q5T8U3		1345.72				High	3.34044	0					673.365
	QTATQLLK	19	1	Q5T8U3		902.524				Medium	1.41635	0					451.766
	AILYKR	1	2	Q5T8U3;H3BPX2	Y4(Phospho)	843.45				Low	0.434896	0					422.228
P62917	60S ribosomal protein L8 OS=Homo sapiens GN=RPL8 PE=1 SV=2 - [RL8_HUMAN]	18.29	6	2	4	15
	Sequence	# PSMs	# Protein Groups	Protein Group Accessions	Modifications	MH+ [Da]	A2	XCorr A2	Probability A2	B2	XCorr B2	Probability B2	C2	XCorr C2	Probability C2	m/z [Da] A2	m/z [Da] B2	m/z [Da] C2
	AVVGVVAGGGR	9	1	P62917		941.546	High	3.10421	0	High	3.13075	0				471.276	471.277
	LRAVDFAERHGYIK	3	1	P62917		1674.91	Medium	0.93057	0							558.975
	ASGNYATVISHNPETK	1	1	P62917		1688.81				High	2.02291	0					563.608
	RTGRLR	2	1	P62917	T2(Phospho)	838.417				Medium	0.84968	0					419.712
D6RAN4	60S ribosomal protein L9 (Fragment) OS=Homo sapiens GN=RPL9 PE=1 SV=7 - [D6RAN4_HUMAN]	45.05	7	5	5	37
	Sequence	# PSMs	# Protein Groups	Protein Group Accessions	Modifications	MH+ [Da]	A2	XCorr A2	Probability A2	B2	XCorr B2	Probability B2	C2	XCorr C2	Probability C2	m/z [Da] A2	m/z [Da] B2	m/z [Da] C2
	DFNHINVELSLLGK	15	1	D6RAN4		1598.84	High	4.11162	0	High	3.92209	0				533.619	799.924
	DELILEGNDIELVSNSAALIQQATTVK	3	1	D6RAN4		2884.5	High	3.15309	0							962.172
	FLDGIYVSEK	1	1	D6RAN4		1170.6	High	2.07857	0							585.802
	TILSNQTVDIPENVDITLK	15	1	D6RAN4		2113.13				High	5.86507	0					1057.07
	WWGNRKELATVR	3	1	D6RAN4		1515.86				Medium	1.04562	0					758.435
P11021	78 kDa glucose-regulated protein OS=Homo sapiens GN=HSPA5 PE=1 SV=2 - [GRP78_HUMAN]	18.96	2	7	11	115
	Sequence	# PSMs	# Protein Groups	Protein Group Accessions	Modifications	MH+ [Da]	A2	XCorr A2	Probability A2	B2	XCorr B2	Probability B2	C2	XCorr C2	Probability C2	m/z [Da] A2	m/z [Da] B2	m/z [Da] C2
	IINEPTAAAIAYGLDK	45	3	P11021;B3KTV0;E9PI65		1659.88	High	4.22158	0	High	5.86318	0				830.445	830.446
	ITITNDQNR	3	1	P11021		1074.55	High	1.65142	0							537.776
	VEIIANDQGNR	28	3	B3KTV0;P11021;E9PI65		1228.62				High	3.53868	0					614.814
	ELEEIVQPIISK	14	1	P11021		1397.78				High	3.06496	0					699.392
	ERIDTRNELESYAYSLK	2	1	P11021	T5(Phospho)	2167.05				Medium	1.07102	0					723.022
	LTPEEIER	1	1	P11021		986.508				Medium	1.03529	0					493.758
	VTAEDKGTGNKNK	13	1	P11021		1361.68				Medium	0.926453	0					681.342
	NTVVPTK	1	1	P11021	T2(Phospho)	838.416				Medium	0.845815	0					419.712
	VTAEDKGTGNK	3	1	P11021		1119.6				Medium	0.806496	0					560.302
	NQLTSNPENTVFDAKR	1	1	P11021		1833.94				Low	0.738461	0					459.24
	TKPYIQVDIGGGQTK	4	1	P11021		1604.85							High	3.60967	0			535.622
E7EV88	A disintegrin and metalloproteinase with thrombospondin motifs 13 OS=Homo sapiens GN=ADAMTS13 PE=1 SV=2 - [E7EV88_HUMAN]	3.15	3	1	1	2
	Sequence	# PSMs	# Protein Groups	Protein Group Accessions	Modifications	MH+ [Da]	A2	XCorr A2	Probability A2	B2	XCorr B2	Probability B2	C2	XCorr C2	Probability C2	m/z [Da] A2	m/z [Da] B2	m/z [Da] C2
	SLVELTPIAAVHGR	2	1	E7EV88		1462.84							Medium	1.55194	0			366.465
P59510	A disintegrin and metalloproteinase with thrombospondin motifs 20 OS=Homo sapiens GN=ADAMTS20 PE=2 SV=2 - [ATS20_HUMAN]	1.78	1	1	3	37
	Sequence	# PSMs	# Protein Groups	Protein Group Accessions	Modifications	MH+ [Da]	A2	XCorr A2	Probability A2	B2	XCorr B2	Probability B2	C2	XCorr C2	Probability C2	m/z [Da] A2	m/z [Da] B2	m/z [Da] C2
	WLTQGSYTSVSIR	28	1	P59510	S11(Phospho)	1577.73				High	1.54728	0					789.369
	YIEIMVTADAK	8	1	P59510		1253.61				Medium	1.18882	0					627.307
	GTQARYVSCR	1	1	P59510	C9(Carbamidomethyl)	1197.58				Low	0.579424	0					399.865
Q9UNA0	A disintegrin and metalloproteinase with thrombospondin motifs 5 OS=Homo sapiens GN=ADAMTS5 PE=1 SV=2 - [ATS5_HUMAN]	5.81	1	2	4	81
	Sequence	# PSMs	# Protein Groups	Protein Group Accessions	Modifications	MH+ [Da]	A2	XCorr A2	Probability A2	B2	XCorr B2	Probability B2	C2	XCorr C2	Probability C2	m/z [Da] A2	m/z [Da] B2	m/z [Da] C2
	VTDGTECRLYSNSVCVR	2	1	Q9UNA0	C7(Carbamidomethyl); C15(Carbamidomethyl)	2015.99	Medium	1.50154	0							672.667
	LPLAAVGPAATPAQDK	59	1	Q9UNA0		1519.82	Medium	1.43355	0							760.413
	GRICLQGK	2	1	Q9UNA0	C4(Carbamidomethyl)	931.492	Medium	0.882075	0							311.169
	AEPPGHPHPLAQR	18	1	Q9UNA0		1406.71	Medium	0.760957	0							703.857
Q2L6I2	ABC50 protein OS=Homo sapiens GN=ABCF1 PE=4 SV=1 - [Q2L6I2_HUMAN]	5.45	4	1	5	46
	Sequence	# PSMs	# Protein Groups	Protein Group Accessions	Modifications	MH+ [Da]	A2	XCorr A2	Probability A2	B2	XCorr B2	Probability B2	C2	XCorr C2	Probability C2	m/z [Da] A2	m/z [Da] B2	m/z [Da] C2
	STLLLLLTGK	4	1	Q2L6I2		1058.67	High	2.0381	0							529.841
	QEKKLK	3	1	Q2L6I2		773.506	Medium	1.17482	0							387.257
	YGLVGPNGKGK	13	1	Q2L6I2		1089.62	Medium	1.04857	0							545.315
	VVKKGK	24	1	Q2L6I2		658.445	Medium	0.834848	0							329.726
	GFNLPYQDARK	2	1	Q2L6I2		1308.65	Medium	0.703782	0							654.828
Q8IZT6	Abnormal spindle-like microcephaly-associated protein OS=Homo sapiens GN=ASPM PE=1 SV=2 - [ASPM_HUMAN]	12.11	6	16	46	311
	Sequence	# PSMs	# Protein Groups	Protein Group Accessions	Modifications	MH+ [Da]	A2	XCorr A2	Probability A2	B2	XCorr B2	Probability B2	C2	XCorr C2	Probability C2	m/z [Da] A2	m/z [Da] B2	m/z [Da] C2
	TALALHYLLTYKHLSAILEALK	49	1	Q8IZT6		2482.38	Medium	1.51021	0	High	1.63451	0				828.134	1241.7
	VLQASFRGVR	5	1	Q8IZT6	S5(Phospho)	1212.62	Medium	1.48693	0							606.812
	EKIVISVNWTPLK	4	1	Q8IZT6	S6(Phospho)	1606.91	Medium	1.35547	0							803.958
	AAVVLQNHYR	5	1	Q8IZT6		1170.63	Medium	1.27484	0							390.881
	LYQFLHLR	4	1	Q8IZT6		1089.61	Medium	1.25715	0	Medium	1.35978	0				363.874	363.874
	QVYLQIR	11	1	Q8IZT6		919.541	Medium	1.2218	0	Medium	1.10011	0				460.274	460.273
	KKTDLSIFR	8	1	Q8IZT6	T3(Phospho)	1187.61	Medium	1.20136	0							396.542
	KFQEIKNSTIK	2	1	Q8IZT6	T9(Phospho)	1415.76	Medium	1.18734	0							354.695
	MVTRKLETQK	1	1	Q8IZT6		1233.68	Medium	1.0946	0							617.342
	FTSGIIK	2	1	Q8IZT6		765.428	Medium	1.02678	0							383.218
	YLTILK	54	1	Q8IZT6		750.47	Medium	0.963052	0				Medium	0.877056	0	375.738		375.739
	KTKNVTTPISK	1	1	Q8IZT6	T7(Phospho)	1296.7	Medium	0.911896	0							432.904
	SCVVIIQKRFR	53	1	Q8IZT6	C2(Carbamidomethyl)	1405.78	Medium	0.907901	0	Medium	1.37358	0				703.398	703.396
	GFKVR	6	1	Q8IZT6		606.356	Medium	0.888985	0							303.682
	KATCTRENQTEINKPK	4	1	Q8IZT6	C4(Carbamidomethyl); T5(Phospho)	1997.93	Low	0.858001	0	Medium	1.54596	0				500.238	500.238
	GIKITNHQHK	13	1	Q8IZT6		1175.69	Medium	0.840924	0	Medium	0.79393	0				588.35	588.351
	ISHFPAADLGFSVSQR	1	1	Q8IZT6		1731.93	Low	0.761235	0							577.982
	IHFSPSEPKTSAVKK	1	1	Q8IZT6		1655.94	Low	0.7083	0							552.65
	SKKIAAQK	7	1	Q8IZT6	S1(Phospho)	953.529	Medium	0.587004	0				Low	0.477944	0	477.268		477.269
	YRKLTAVR	2	1	Q8IZT6		1006.59	Medium	0.564961	0							503.797
	VRQLIKQQSIAALK	1	1	Q8IZT6	S9(Phospho)	1675.96	Low	0.552213	0							559.325
	LMVKKK	1	1	Q8IZT6		746.512	Low	0.48239	0							373.76
	KAAVIIQTHFR	3	1	Q8IZT6	T8(Phospho)	1363.75				Medium	1.42413	0					455.254
	KVENFTVSFSDGR	3	1	Q8IZT6		1485.71				Medium	1.10057	0					495.908
	MIIAVTSYK	2	1	Q8IZT6	Y8(Phospho)	1105.56				Medium	1.06972	0					553.285
	RFLEQRAK	1	1	Q8IZT6		1047.61				Medium	0.769878	0					524.309
	TVQQRYWAMK	1	1	Q8IZT6		1310.69				Medium	0.742455	0					655.849
	AATFIK	8	1	Q8IZT6		650.382				Medium	0.715287	0					325.695
	YLTILKAVKVLQASFR	3	1	Q8IZT6	S14(Phospho)	1930.08				Medium	0.696685	0					965.543
	GWLVRK	2	1	Q8IZT6		758.471				Medium	0.665978	0					379.739
	RLKAHNLCR	1	1	Q8IZT6	C8(Carbamidomethyl)	1167.67				Low	0.627706	0					389.896
	HREKTLR	2	1	Q8IZT6	T5(Phospho)	1019.49				Medium	0.624559	0					510.25
	AATLIQSFYR	1	1	Q8IZT6	T3(Phospho)	1249.61				Medium	0.61634	0					625.308
	KYLCKVK	1	1	Q8IZT6	Y2(Phospho); C4(Carbamidomethyl)	1018.51				Medium	0.574959	0					509.759
	ISNREKLNLK	4	1	Q8IZT6		1214.75				Low	0.486886	0					607.88
	GYKVRQLIK	1	1	Q8IZT6		1104.71				Low	0.43204	0					552.861
	QEKFTSGIIK	2	1	Q8IZT6	T5(Phospho)	1230.58							Medium	1.64172	0			410.864
	AVTETSFNSVNVNGQR	18	1	Q8IZT6	T5(Phospho)	1802.82							Medium	1.43835	0			601.61
	IIQGCFYTKLER	2	1	Q8IZT6	C5(Carbamidomethyl); T8(Phospho)	1607.8							Medium	1.0579	0			804.402
	TYITFQTWK	1	1	Q8IZT6		1187.61							Medium	1.04967	0			396.542
	KATIFVQRK	15	1	Q8IZT6		1090.69							Medium	1.04011	0			364.235
	FIQKYHSIKK	1	1	Q8IZT6	Y5(Phospho)	1371.75							Medium	0.973978	0			457.922
	IRMIIAVTSYK	1	1	Q8IZT6	Y10(Phospho)	1374.72							Medium	0.953337	0			458.91
	EAGKHERIK	1	1	Q8IZT6		1067.61							Medium	0.648911	0			534.311
	TDLSIFR	1	1	Q8IZT6		851.483							Low	0.481429	0			426.245
	KHYLHLR	1	1	Q8IZT6	Y3(Phospho)	1046.51							Low	0.447517	0			523.761
Q9Y4K1	Absent in melanoma 1 protein OS=Homo sapiens GN=AIM1 PE=1 SV=3 - [AIM1_HUMAN]	3.02	6	2	4	4
	Sequence	# PSMs	# Protein Groups	Protein Group Accessions	Modifications	MH+ [Da]	A2	XCorr A2	Probability A2	B2	XCorr B2	Probability B2	C2	XCorr C2	Probability C2	m/z [Da] A2	m/z [Da] B2	m/z [Da] C2
	GSSIDVLGIVANLK	1	1	Q9Y4K1		1385.79	High	2.22824	0							693.398
	SRALEAVPAPPASGPR	1	1	Q9Y4K1	S13(Phospho)	1655.85	Medium	0.817232	0							828.43
	SLGFNTQIR	1	1	Q9Y4K1		1035.54	Medium	0.71506	0							518.273
	VTVSEEEILPATR	1	1	Q9Y4K1	T12(Phospho)	1523.77	Medium	0.604192	0							762.389
P24752	Acetyl-CoA acetyltransferase, mitochondrial OS=Homo sapiens GN=ACAT1 PE=1 SV=1 - [THIL_HUMAN]	8.67	2	2	3	39
	Sequence	# PSMs	# Protein Groups	Protein Group Accessions	Modifications	MH+ [Da]	A2	XCorr A2	Probability A2	B2	XCorr B2	Probability B2	C2	XCorr C2	Probability C2	m/z [Da] A2	m/z [Da] B2	m/z [Da] C2
	TPIGSFLGSLSLLPATK	33	1	P24752		1701.97				High	3.76823	0					851.489
	TPIGSFLGSLSLLPATK	3	1	P24752	S9(Phospho); T16(Phospho)	1861.96				High	1.64835	0					931.482
	SGARSRSPLLR	2	1	P24752		1199.66				Medium	1.08389	0					600.335
	RLNVTPLAR	1	1	P24752	T5(Phospho)	1119.6				Medium	0.604005	0					560.302
H0YN26	Acidic leucine-rich nuclear phosphoprotein 32 family member A OS=Homo sapiens GN=ANP32A PE=1 SV=1 - [H0YN26_HUMAN]	35.59	10	4	5	31
	Sequence	# PSMs	# Protein Groups	Protein Group Accessions	Modifications	MH+ [Da]	A2	XCorr A2	Probability A2	B2	XCorr B2	Probability B2	C2	XCorr C2	Probability C2	m/z [Da] A2	m/z [Da] B2	m/z [Da] C2
	IHLELR	1	1	H0YN26		780.467	High	1.57033	0							390.737
	TPSDVKELVLDNSRSNEGK	13	1	H0YN26		2088.08	Medium	0.845259	0				Medium	1.58313	0	696.699		696.691
	SLDLFNCEVTNLNDYR	14	1	H0YN26	C7(Carbamidomethyl)	1972.89				High	5.26226	0					986.951
	VSGGLEVLAEK	2	1	H0YN26		1101.61				High	2.6354	0					551.308
	IKDLSTIEPLK	1	1	H0YN26		1256.77				Medium	0.93099	0					628.89
Q4LE36	ACLY variant protein (Fragment) OS=Homo sapiens GN=ACLY variant protein PE=2 SV=1 - [Q4LE36_HUMAN]	6.24	2	1	6	58
	Sequence	# PSMs	# Protein Groups	Protein Group Accessions	Modifications	MH+ [Da]	A2	XCorr A2	Probability A2	B2	XCorr B2	Probability B2	C2	XCorr C2	Probability C2	m/z [Da] A2	m/z [Da] B2	m/z [Da] C2
	DLVSSLTSGLLTIGDR	39	2	A0A024R1Y2;Q4LE36		1646.89	High	2.71711	0	High	4.0199	0				823.948	823.946
	ELLYKFICTTSAIQNRFK	5	2	A0A024R1Y2;Q4LE36	C8(Carbamidomethyl); S11(Phospho)	2312.14	Medium	1.53271	0							771.385
	EGKLIMGIGHRVK	8	2	A0A024R1Y2;Q4LE36		1437.82	Medium	1.04392	0							479.944
	EAGVFVPR	3	2	A0A024R1Y2;Q4LE36		874.492	Medium	0.817044	0							437.749
	LTLLNPKGR	2	2	A0A024R1Y2;Q4LE36	T2(Phospho)	1091.58				Medium	1.22837	0					546.292
	TSAETGR	1	1	Q4LE36		721.353				Medium	0.633033	0					361.18
Q8N556	Actin filament-associated protein 1 OS=Homo sapiens GN=AFAP1 PE=1 SV=2 - [AFAP1_HUMAN]	5.89	1	1	4	9
	Sequence	# PSMs	# Protein Groups	Protein Group Accessions	Modifications	MH+ [Da]	A2	XCorr A2	Probability A2	B2	XCorr B2	Probability B2	C2	XCorr C2	Probability C2	m/z [Da] A2	m/z [Da] B2	m/z [Da] C2
	VSLELELTEVKESLK	2	1	Q8N556		1716.92				High	1.66025	0					858.962
	SEAKGTVSKVTGK	3	1	Q8N556		1291.71				Medium	1.12245	0					646.361
	ITKIISLGK	3	1	Q8N556	T2(Phospho); S6(Phospho)	1132.58				Medium	0.832082	0					378.197
	EALRNR	1	1	Q8N556		758.409				Low	0.482295	0					379.708
P53999	Activated RNA polymerase II transcriptional coactivator p15 OS=Homo sapiens GN=SUB1 PE=1 SV=3 - [TCP4_HUMAN]	14.17	2	1	2	29
	Sequence	# PSMs	# Protein Groups	Protein Group Accessions	Modifications	MH+ [Da]	A2	XCorr A2	Probability A2	B2	XCorr B2	Probability B2	C2	XCorr C2	Probability C2	m/z [Da] A2	m/z [Da] B2	m/z [Da] C2
	VLIDIR	26	1	P53999		728.461	High	1.79934	0	High	1.74702	0				364.734	364.734
	EQISDIDDAVRK	3	1	P53999	S4(Phospho)	1468.69				Low	0.425809	0					367.927
Q8N3C0	Activating signal cointegrator 1 complex subunit 3 OS=Homo sapiens GN=ASCC3 PE=1 SV=3 - [ASCC3_HUMAN]	2.95	2	1	5	53
	Sequence	# PSMs	# Protein Groups	Protein Group Accessions	Modifications	MH+ [Da]	A2	XCorr A2	Probability A2	B2	XCorr B2	Probability B2	C2	XCorr C2	Probability C2	m/z [Da] A2	m/z [Da] B2	m/z [Da] C2
	FRPVPLGQTFLGIKCANK	29	1	Q8N3C0	T9(Phospho); C15(Carbamidomethyl)	2126.15				High	2.04722	0	Medium	1.92844	0		709.387	709.386
	QVESTQSMIR	2	1	Q8N3C0		1178.56				Medium	1.3742	0					589.784
	SVPILSRQRDADVEK	15	1	Q8N3C0		1712.96				Medium	1.0974	0					571.656
	LSHYLTLLTQR	2	1	Q8N3C0	T9(Phospho)	1424.73				Medium	0.724883	0					712.871
	MALPRLTGALR	5	1	Q8N3C0	T7(Phospho)	1278.69							Medium	1.34368	0			426.9
I3L505	Acyl carrier protein (Fragment) OS=Homo sapiens GN=NDUFAB1 PE=1 SV=1 - [I3L505_HUMAN]	25.71	3	2	2	19
	Sequence	# PSMs	# Protein Groups	Protein Group Accessions	Modifications	MH+ [Da]	A2	XCorr A2	Probability A2	B2	XCorr B2	Probability B2	C2	XCorr C2	Probability C2	m/z [Da] A2	m/z [Da] B2	m/z [Da] C2
	VLYVLK	18	1	I3L505		734.475	High	1.62751	0				High	1.50501	0	367.742		367.741
	MPPLTLEGIQDR	1	1	I3L505	T5(Phospho)	1449.7							Medium	0.800348	0			483.906
F8W1I9	Acyl-CoA dehydrogenase family member 10 OS=Homo sapiens GN=ACAD10 PE=1 SV=1 - [F8W1I9_HUMAN]	6.62	4	1	4	32
	Sequence	# PSMs	# Protein Groups	Protein Group Accessions	Modifications	MH+ [Da]	A2	XCorr A2	Probability A2	B2	XCorr B2	Probability B2	C2	XCorr C2	Probability C2	m/z [Da] A2	m/z [Da] B2	m/z [Da] C2
	TWVKQYRASETSTIPAMER	1	1	F8W1I9		2254.14	Medium	1.94523	0							752.052
	DPSLPGLEPSHRR	1	1	F8W1I9		1460.8	Medium	0.606326	0							730.903
	LQWVWRTAFLKHTQR	24	1	F8W1I9	T7(Phospho)	2050.06				High	1.85176	0					1025.53
	DPSLPGLEPSHR	6	1	F8W1I9		1304.68				Medium	1.49641	0					435.566
A0A0B4J1R2	Acyl-CoA synthetase short-chain family member 3, mitochondrial OS=Homo sapiens GN=ACSS3 PE=1 SV=1 - [A0A0B4J1R2_HUMAN]	2.63	2	1	1	3
	Sequence	# PSMs	# Protein Groups	Protein Group Accessions	Modifications	MH+ [Da]	A2	XCorr A2	Probability A2	B2	XCorr B2	Probability B2	C2	XCorr C2	Probability C2	m/z [Da] A2	m/z [Da] B2	m/z [Da] C2
	VTSAGGLGGPLPGSSPAR	3	1	A0A0B4J1R2	S15(Phospho)	1660.83							Medium	1.65136	0			554.281
B3KPA6	Acyl-Coenzyme A dehydrogenase, very long chain, isoform CRA_e OS=Homo sapiens GN=ACADVL PE=2 SV=1 - [B3KPA6_HUMAN]	8.29	5	1	4	14
	Sequence	# PSMs	# Protein Groups	Protein Group Accessions	Modifications	MH+ [Da]	A2	XCorr A2	Probability A2	B2	XCorr B2	Probability B2	C2	XCorr C2	Probability C2	m/z [Da] A2	m/z [Da] B2	m/z [Da] C2
	MGIKASNTAEVFFDGVR	6	1	B3KPA6		1841.88				High	1.83103	0					921.444
	IFRIFEGTNDILR	4	1	B3KPA6		1593.88				Medium	1.47553	0					797.442
	GILLFGTKAQK	3	1	B3KPA6		1175.69				Medium	0.827084	0					588.351
	NFKSISK	1	1	B3KPA6	S4(Phospho)	903.456				Medium	0.683541	0					452.232
Q9NUZ1	Acyl-coenzyme A oxidase-like protein OS=Homo sapiens GN=ACOXL PE=2 SV=3 - [ACOXL_HUMAN]	9.69	1	1	4	76
	Sequence	# PSMs	# Protein Groups	Protein Group Accessions	Modifications	MH+ [Da]	A2	XCorr A2	Probability A2	B2	XCorr B2	Probability B2	C2	XCorr C2	Probability C2	m/z [Da] A2	m/z [Da] B2	m/z [Da] C2
	ELVNSRSLQALVAGLK	36	1	Q9NUZ1	S5(Phospho)	1777.94				High	1.65893	0					889.473
	AGQDLAEKTK	1	1	Q9NUZ1	T9(Phospho)	1140.51				Medium	0.787792	0					570.758
	QFGPKTKEEVK	1	1	Q9NUZ1		1290.67				Low	0.643181	0					323.423
	AWYLEHKYLTPMASTR	38	1	Q9NUZ1	Y8(Phospho)	2046.9							Medium	1.60342	0			682.972
Q8WYK0	Acyl-coenzyme A thioesterase 12 OS=Homo sapiens GN=ACOT12 PE=1 SV=1 - [ACO12_HUMAN]	11.89	1	1	5	21
	Sequence	# PSMs	# Protein Groups	Protein Group Accessions	Modifications	MH+ [Da]	A2	XCorr A2	Probability A2	B2	XCorr B2	Probability B2	C2	XCorr C2	Probability C2	m/z [Da] A2	m/z [Da] B2	m/z [Da] C2
	VGQVITIK	7	1	Q8WYK0		857.549				High	2.08363	0					429.279
	YVISHKEEVPLCIHWDISK	5	1	Q8WYK0	C12(Carbamidomethyl)	2353.14				Medium	1.14807	0					785.053
	VTRAFSTSMEISIK	4	1	Q8WYK0		1569.83				Medium	1.03796	0					785.419
	RGWEVTSTVEK	4	1	Q8WYK0		1291.63				Medium	0.941397	0					646.317
	ENLITFPRIQPISK	1	1	Q8WYK0		1655.93				Low	0.516171	0					552.649
G3V3F8	Acylphosphatase-1 OS=Homo sapiens GN=ACYP1 PE=1 SV=1 - [G3V3F8_HUMAN]	35.14	1	1	1	11
	Sequence	# PSMs	# Protein Groups	Protein Group Accessions	Modifications	MH+ [Da]	A2	XCorr A2	Probability A2	B2	XCorr B2	Probability B2	C2	XCorr C2	Probability C2	m/z [Da] A2	m/z [Da] B2	m/z [Da] C2
	KHTQVCGLQALGW	11	1	G3V3F8	T3(Phospho); C6(Carbamidomethyl)	1577.73				Medium	1.94214	0					526.582
O95996	Adenomatous polyposis coli protein 2 OS=Homo sapiens GN=APC2 PE=1 SV=1 - [APC2_HUMAN]	10.64	5	2	21	316
	Sequence	# PSMs	# Protein Groups	Protein Group Accessions	Modifications	MH+ [Da]	A2	XCorr A2	Probability A2	B2	XCorr B2	Probability B2	C2	XCorr C2	Probability C2	m/z [Da] A2	m/z [Da] B2	m/z [Da] C2
	SLHRPAKTSELATLSQPPR	40	1	O95996	S9(Phospho); S15(Phospho)	2249.04	High	3.15273	0				High	2.85462	0	563.014		563.014
	RPEKRGAASVK	2	1	O95996		1198.67	Medium	1.27919	0							599.839
	LAAAPLSVASK	108	1	O95996	S7(Phospho)	1107.56	Medium	1.25173	0	Medium	1.33763	0				554.284	554.283
	RQLTFIKESPGLR	40	1	O95996		1544.89	Medium	1.11743	0	Medium	0.925225	0				772.949	772.949
	RPPVSGLR	1	1	O95996		881.514	Medium	0.725037	0							441.26
	GRQAEGEMGSAR	28	1	O95996		1248.59	Medium	0.701752	0	Medium	0.908418	0				624.799	624.8
	EAPAPSK	4	1	O95996		699.377	Low	0.478454	0							350.192
	ATRLDERPAEGSR	1	1	O95996		1457.77	Low	0.473438	0							729.39
	ERCFLLNEIEK	2	1	O95996	C3(Carbamidomethyl)	1450.7				High	2.03839	0					725.853
	GAASVKTSGSPR	30	1	O95996		1117.57				Medium	1.29039	0					559.291
	RFLDIADCRER	4	1	O95996	C8(Carbamidomethyl)	1450.76				Medium	1.10015	0					725.883
	LEQIDKELLEAQDR	3	1	O95996		1699.88				Medium	1.04419	0					567.298
	GRTVIYVPSPAPRAQPK	1	1	O95996	S9(Phospho)	1917.02				Medium	1.03717	0					959.015
	ALEAELDAR	1	1	O95996		987.503				Medium	0.882778	0					494.255
	VQQTEPQALLAVK	1	1	O95996	T4(Phospho)	1504.81				Medium	0.81601	0					752.909
	EATSADARVR	4	1	O95996		1075.56				Low	0.689647	0	Low	0.557995	0		359.19	359.19
	EPAVTKDPGPGGGRDSSPSPR	1	1	O95996	S19(Phospho)	2144.03							Medium	1.46756	0			715.347
	AGAPGAPGAK	40	1	O95996		796.45							Medium	1.46166	0			398.729
	APATASATLLE	1	1	O95996		1044.58							Medium	1.0509	0			522.793
	TTPGVPAVLR	1	1	O95996		1010.61							Low	0.499645	0			337.541
	LSFDEEYR	3	1	O95996		1058.5							Low	0.499182	0			353.506
P25054	Adenomatous polyposis coli protein OS=Homo sapiens GN=APC PE=1 SV=2 - [APC_HUMAN]	2.99	2	3	8	46
	Sequence	# PSMs	# Protein Groups	Protein Group Accessions	Modifications	MH+ [Da]	A2	XCorr A2	Probability A2	B2	XCorr B2	Probability B2	C2	XCorr C2	Probability C2	m/z [Da] A2	m/z [Da] B2	m/z [Da] C2
	QPLQANMPSISR	8	1	P25054		1341.71				High	1.7425	0					671.359
	GPPLKTPASK	11	1	P25054	T6(Phospho)	1075.56				Medium	1.50242	0					359.19
	GLQISTTAAQIAK	2	1	P25054		1301.72				Medium	1.25607	0					651.365
	ASAALHNIIHSQPDDK	4	1	P25054		1716.9				Medium	1.21137	0					858.956
	LLPSQNR	18	1	P25054		827.492				Medium	0.935137	0					414.249
	LPINRSGTWKR	1	1	P25054	S6(Phospho); T8(Phospho)	1487.69				Medium	0.849864	0					744.35
	SLLLADLDK	1	1	P25054		987.587				Low	0.497961	0					494.297
	EGSVSSR	1	1	P25054		721.353				Low	0.492836	0					361.18
Q1RMG2	Adenosylhomocysteinase OS=Homo sapiens GN=AHCY PE=2 SV=1 - [Q1RMG2_HUMAN]	5.56	2	1	2	34
	Sequence	# PSMs	# Protein Groups	Protein Group Accessions	Modifications	MH+ [Da]	A2	XCorr A2	Probability A2	B2	XCorr B2	Probability B2	C2	XCorr C2	Probability C2	m/z [Da] A2	m/z [Da] B2	m/z [Da] C2
	IILLAEGR	30	1	Q1RMG2		884.55	High	2.57896	0							442.779
	ESLIDGIKR	4	1	Q1RMG2		1030.6	Medium	1.1827	0							515.802
O95622	Adenylate cyclase type 5 OS=Homo sapiens GN=ADCY5 PE=1 SV=3 - [ADCY5_HUMAN]	4.36	7	3	6	25
	Sequence	# PSMs	# Protein Groups	Protein Group Accessions	Modifications	MH+ [Da]	A2	XCorr A2	Probability A2	B2	XCorr B2	Probability B2	C2	XCorr C2	Probability C2	m/z [Da] A2	m/z [Da] B2	m/z [Da] C2
	FDKLAAENHCLRIK	8	1	O95622	C10(Carbamidomethyl)	1714.86				High	1.99071	0					857.935
	LFPSPLQTLSRK	1	1	O95622		1386.83				Medium	0.948199	0					693.918
	KFPSDKLER	7	1	O95622		1119.6				Medium	0.871822	0					560.301
	VGKTHIK	4	1	O95622	T4(Phospho)	862.445				Medium	0.838853	0					431.727
	KEEKAMIAK	4	1	O95622		1047.61				Medium	0.756148	0					524.309
	FPSDKLERLYQR	1	1	O95622	S3(Phospho); Y10(Phospho)	1711.79				Low	0.521271	0					571.267
Q9Y6K8	Adenylate kinase isoenzyme 5 OS=Homo sapiens GN=AK5 PE=1 SV=2 - [KAD5_HUMAN]	3.02	1	1	2	61
	Sequence	# PSMs	# Protein Groups	Protein Group Accessions	Modifications	MH+ [Da]	A2	XCorr A2	Probability A2	B2	XCorr B2	Probability B2	C2	XCorr C2	Probability C2	m/z [Da] A2	m/z [Da] B2	m/z [Da] C2
	LIRDIMER	58	1	Q9Y6K8		1045.56							High	1.5552	0			523.285
	KIHSTSSNR	3	1	Q9Y6K8		1029.53							Medium	1.0705	0			343.848
A0A087WY94	Adenylate kinase isoenzyme 6 OS=Homo sapiens GN=AK6 PE=1 SV=1 - [A0A087WY94_HUMAN]	48.94	3	1	2	12
	Sequence	# PSMs	# Protein Groups	Protein Group Accessions	Modifications	MH+ [Da]	A2	XCorr A2	Probability A2	B2	XCorr B2	Probability B2	C2	XCorr C2	Probability C2	m/z [Da] A2	m/z [Da] B2	m/z [Da] C2
	TTLGKELASKSGLK	5	1	A0A087WY94	T2(Phospho); S9(Phospho)	1592.76				Medium	1.76628	0					531.591
	SGLKYINVGDLAR	7	1	A0A087WY94		1405.78				Medium	1.01386	0					703.395
A0A096LP92	Adenylosuccinate lyase (Fragment) OS=Homo sapiens GN=ADSL PE=1 SV=1 - [A0A096LP92_HUMAN]	24.36	12	2	2	24
	Sequence	# PSMs	# Protein Groups	Protein Group Accessions	Modifications	MH+ [Da]	A2	XCorr A2	Probability A2	B2	XCorr B2	Probability B2	C2	XCorr C2	Probability C2	m/z [Da] A2	m/z [Da] B2	m/z [Da] C2
	KVDIEVLSVLASLGASVHK	16	1	A0A096LP92		1965.12	High	5.04432	0							655.713
	VDIEVLSVLASLGASVHK	8	1	A0A096LP92		1837.03	Medium	1.90732	0							613.014
B4DNY3	Adenylyl cyclase-associated protein OS=Homo sapiens PE=2 SV=1 - [B4DNY3_HUMAN]	11.97	16	3	3	55
	Sequence	# PSMs	# Protein Groups	Protein Group Accessions	Modifications	MH+ [Da]	A2	XCorr A2	Probability A2	B2	XCorr B2	Probability B2	C2	XCorr C2	Probability C2	m/z [Da] A2	m/z [Da] B2	m/z [Da] C2
	LGLVFDDVVGIVEIINSK	51	1	B4DNY3		1930.08	High	2.26591	0	High	4.62983	0				965.543	965.541
	LSDLLAPISEQIK	1	1	B4DNY3		1426.81				High	1.56336	0					713.907
	TLWNGQKLVTTVTEIAG	3	1	B4DNY3	T10(Phospho)	1910.97				Medium	0.884577	0					955.989
Q6QNK2	Adhesion G-protein coupled receptor D1 OS=Homo sapiens GN=ADGRD1 PE=1 SV=1 - [AGRD1_HUMAN]	6.06	2	4	4	64
	Sequence	# PSMs	# Protein Groups	Protein Group Accessions	Modifications	MH+ [Da]	A2	XCorr A2	Probability A2	B2	XCorr B2	Probability B2	C2	XCorr C2	Probability C2	m/z [Da] A2	m/z [Da] B2	m/z [Da] C2
	ALTPDEIAMYFTAAIGK	49	1	Q6QNK2		1811.88				High	2.05743	0					604.633
	VISQISADNYK	12	1	Q6QNK2		1237.63				Medium	1.12797	0					619.32
	LSPWDKSSHSAHR	2	1	Q6QNK2		1507.78				Medium	0.916796	0					503.264
	SLSEQTALNLTK	1	1	Q6QNK2		1304.7				Medium	0.847475	0					652.853
Q8IZF5	Adhesion G-protein coupled receptor F3 OS=Homo sapiens GN=ADGRF3 PE=2 SV=1 - [AGRF3_HUMAN]	1.85	3	1	2	76
	Sequence	# PSMs	# Protein Groups	Protein Group Accessions	Modifications	MH+ [Da]	A2	XCorr A2	Probability A2	B2	XCorr B2	Probability B2	C2	XCorr C2	Probability C2	m/z [Da] A2	m/z [Da] B2	m/z [Da] C2
	SLWTLAQAR	64	1	Q8IZF5		1045.56							High	1.56524	0			523.285
	RQWGPLIGRDK	12	1	Q8IZF5		1325.74							Medium	1.03732	0			663.375
P05141	ADP/ATP translocase 2 OS=Homo sapiens GN=SLC25A5 PE=1 SV=7 - [ADT2_HUMAN]	19.8	9	1	6	198
	Sequence	# PSMs	# Protein Groups	Protein Group Accessions	Modifications	MH+ [Da]	A2	XCorr A2	Probability A2	B2	XCorr B2	Probability B2	C2	XCorr C2	Probability C2	m/z [Da] A2	m/z [Da] B2	m/z [Da] C2
	DFLAGGVAAAISK	76	1	P05141		1219.66	High	4.20301	0	High	4.0355	0				610.334	610.333
	LLLQVQHASK	51	2	P05141;P12236		1136.67	Medium	1.74579	0	Medium	1.49396	0				379.562	379.561
	YFPTQALNFAFK	41	2	P05141;P12236		1446.73				High	3.1745	0					723.869
	GLGDCLVK	14	2	P05141;P12236	C5(Carbamidomethyl)	861.444				High	2.13435	0					431.226
	GNLANVIR	10	2	P05141;P12236		856.493				High	2.08589	0					428.75
	TAVAPIER	6	2	P05141;P12236		856.493				Medium	1.18812	0					428.75
P12236	ADP/ATP translocase 3 OS=Homo sapiens GN=SLC25A6 PE=1 SV=4 - [ADT3_HUMAN]	22.48	9	1	7	157
	Sequence	# PSMs	# Protein Groups	Protein Group Accessions	Modifications	MH+ [Da]	A2	XCorr A2	Probability A2	B2	XCorr B2	Probability B2	C2	XCorr C2	Probability C2	m/z [Da] A2	m/z [Da] B2	m/z [Da] C2
	DFLAGGIAAAISK	34	1	P12236		1233.68	High	4.04917	0	High	3.64059	0				617.341	617.34
	LLLQVQHASK	51	2	P05141;P12236		1136.67	Medium	1.74579	0	Medium	1.49396	0				379.562	379.561
	GLGDCLVKITKSDGIR	1	1	P12236	C5(Carbamidomethyl)	1731.93	Medium	0.936313	0							577.982
	YFPTQALNFAFK	41	2	P05141;P12236		1446.73				High	3.1745	0					723.869
	GLGDCLVK	14	2	P05141;P12236	C5(Carbamidomethyl)	861.444				High	2.13435	0					431.226
	GNLANVIR	10	2	P05141;P12236		856.493				High	2.08589	0					428.75
	TAVAPIER	6	2	P05141;P12236		856.493				Medium	1.18812	0					428.75
U3KQF2	ADP-ribosylation factor 4 OS=Homo sapiens GN=ARF4 PE=1 SV=1 - [U3KQF2_HUMAN]	14.08	4	1	1	26
	Sequence	# PSMs	# Protein Groups	Protein Group Accessions	Modifications	MH+ [Da]	A2	XCorr A2	Probability A2	B2	XCorr B2	Probability B2	C2	XCorr C2	Probability C2	m/z [Da] A2	m/z [Da] B2	m/z [Da] C2
	DAVLLLFANK	26	1	U3KQF2		1103.64	High	3.6563	0							552.323
Q9UJY5	ADP-ribosylation factor-binding protein GGA1 OS=Homo sapiens GN=GGA1 PE=1 SV=1 - [GGA1_HUMAN]	5.32	22	1	3	47
	Sequence	# PSMs	# Protein Groups	Protein Group Accessions	Modifications	MH+ [Da]	A2	XCorr A2	Probability A2	B2	XCorr B2	Probability B2	C2	XCorr C2	Probability C2	m/z [Da] A2	m/z [Da] B2	m/z [Da] C2
	FLNELIK	18	1	Q9UJY5		876.512	High	2.02709	0							438.76
	SDVLVVVVSMLSTAPQPIR	27	1	Q9UJY5		2011.07	Medium	0.906133	0	Medium	1.56764	0				671.028	671.029
	RFHDEVGK	2	1	Q9UJY5		987.503	Medium	0.676813	0	Medium	1.00411	0				494.24	494.255
J3KPB3	ADP-ribosylation factor-like protein 13A (Fragment) OS=Homo sapiens GN=ARL13A PE=4 SV=7 - [J3KPB3_HUMAN]	15.85	1	1	2	26
	Sequence	# PSMs	# Protein Groups	Protein Group Accessions	Modifications	MH+ [Da]	A2	XCorr A2	Probability A2	B2	XCorr B2	Probability B2	C2	XCorr C2	Probability C2	m/z [Da] A2	m/z [Da] B2	m/z [Da] C2
	KALMPCDIIDYLLLKK	22	1	J3KPB3	C6(Carbamidomethyl); Y11(Phospho)	2014.01				High	1.99002	0					1007.51
	SILYSLRGSR	4	1	J3KPB3	Y4(Phospho); S9(Phospho)	1311.56				Medium	0.631555	0					656.283
H0YEY4	ADP-sugar pyrophosphatase (Fragment) OS=Homo sapiens GN=NUDT5 PE=1 SV=1 - [H0YEY4_HUMAN]	16.06	3	1	2	19
	Sequence	# PSMs	# Protein Groups	Protein Group Accessions	Modifications	MH+ [Da]	A2	XCorr A2	Probability A2	B2	XCorr B2	Probability B2	C2	XCorr C2	Probability C2	m/z [Da] A2	m/z [Da] B2	m/z [Da] C2
	TLHYECIVLVK	17	2	Q9UKK9;H0YEY4	C6(Carbamidomethyl)	1374.74	High	4.39028	0							458.916
	XTWESVKRTTR	2	1	H0YEY4	X1(L); T10(Phospho)	1456.74	Medium	1.08563	0							486.251
Q9UKK9	ADP-sugar pyrophosphatase OS=Homo sapiens GN=NUDT5 PE=1 SV=1 - [NUDT5_HUMAN]	16.89	4	1	3	19
	Sequence	# PSMs	# Protein Groups	Protein Group Accessions	Modifications	MH+ [Da]	A2	XCorr A2	Probability A2	B2	XCorr B2	Probability B2	C2	XCorr C2	Probability C2	m/z [Da] A2	m/z [Da] B2	m/z [Da] C2
	TLHYECIVLVK	17	2	Q9UKK9;H0YEY4	C6(Carbamidomethyl)	1374.74	High	4.39028	0							458.916
	HANAKPFEVPFLK	1	1	Q9UKK9		1497.81							High	3.40284	0			499.942
	QYIISEELISEGK	1	1	Q9UKK9	S10(Phospho)	1588.71							Medium	1.18491	0			530.243
O75366	Advillin OS=Homo sapiens GN=AVIL PE=1 SV=3 - [AVIL_HUMAN]	3.17	1	2	3	25
	Sequence	# PSMs	# Protein Groups	Protein Group Accessions	Modifications	MH+ [Da]	A2	XCorr A2	Probability A2	B2	XCorr B2	Probability B2	C2	XCorr C2	Probability C2	m/z [Da] A2	m/z [Da] B2	m/z [Da] C2
	IGVIEGDK	8	1	O75366		830.455				High	1.58081	0					415.731
	LFQIHGNDKSNTK	1	1	O75366		1501.78				Medium	1.00408	0					751.395
	VEVWR	16	1	O75366		688.372				Medium	0.622591	0					344.689
P51826	AF4/FMR2 family member 3 OS=Homo sapiens GN=AFF3 PE=1 SV=2 - [AFF3_HUMAN]	4	4	4	6	126
	Sequence	# PSMs	# Protein Groups	Protein Group Accessions	Modifications	MH+ [Da]	A2	XCorr A2	Probability A2	B2	XCorr B2	Probability B2	C2	XCorr C2	Probability C2	m/z [Da] A2	m/z [Da] B2	m/z [Da] C2
	GLSRIVPKSK	37	1	P51826	S3(Phospho); S9(Phospho)	1244.63							Medium	1.53143	0			415.549
	IDLTLLSR	1	1	P51826	T4(Phospho); S7(Phospho)	1090.52							Medium	1.08315	0			364.178
	APGSKGVKQK	3	1	P51826	S4(Phospho)	1079.58							Medium	0.888261	0			540.294
	ASHRKELR	55	1	P51826		996.593							Medium	0.831717	0			332.869
	LSKFSIPK	1	1	P51826	S5(Phospho)	999.538							Low	0.601093	0			333.851
	RMKHK	29	1	P51826		699.402							Low	0.496562	0			350.204
C9JCE0	AF4/FMR2 family member 4 (Fragment) OS=Homo sapiens GN=AFF4 PE=1 SV=1 - [C9JCE0_HUMAN]	12.16	3	1	1	4
	Sequence	# PSMs	# Protein Groups	Protein Group Accessions	Modifications	MH+ [Da]	A2	XCorr A2	Probability A2	B2	XCorr B2	Probability B2	C2	XCorr C2	Probability C2	m/z [Da] A2	m/z [Da] B2	m/z [Da] C2
	SNPNFFEQRHGGSHQSSK	4	1	C9JCE0	S16(Phospho)	2123.97							Medium	1.92881	0			708.661
Q9Y4W6	AFG3-like protein 2 OS=Homo sapiens GN=AFG3L2 PE=1 SV=2 - [AFG32_HUMAN]	9.66	3	5	7	41
	Sequence	# PSMs	# Protein Groups	Protein Group Accessions	Modifications	MH+ [Da]	A2	XCorr A2	Probability A2	B2	XCorr B2	Probability B2	C2	XCorr C2	Probability C2	m/z [Da] A2	m/z [Da] B2	m/z [Da] C2
	HFEQAIER	13	1	Q9Y4W6		1029.5	Medium	1.59747	0				Medium	1.50239	0	343.839		343.839
	FKDVAGCEEAK	1	1	Q9Y4W6	C7(Carbamidomethyl)	1253.59	Medium	1.01927	0							627.296
	TLYRFVTTQARASR	2	1	Q9Y4W6	Y3(Phospho); T8(Phospho)	1829.85	Medium	0.867507	0							915.427
	TVALLTEKKADVEK	1	1	Q9Y4W6		1544.89	Medium	0.764444	0							772.949
	VTFTPGK	1	1	Q9Y4W6		749.437	Medium	0.723662	0							375.222
	GKGLGYAQYLPK	22	1	Q9Y4W6	Y6(Phospho)	1374.72							Medium	1.87929	0			458.91
	QYQDLGAKIPK	1	1	Q9Y4W6		1260.67							Medium	0.817668	0			420.896
Q86ST5	AGAP3 protein OS=Homo sapiens GN=AGAP3 PE=2 SV=1 - [Q86ST5_HUMAN]	7.47	1	1	3	18
	Sequence	# PSMs	# Protein Groups	Protein Group Accessions	Modifications	MH+ [Da]	A2	XCorr A2	Probability A2	B2	XCorr B2	Probability B2	C2	XCorr C2	Probability C2	m/z [Da] A2	m/z [Da] B2	m/z [Da] C2
	EPAPAAPLWSRRAAAAPELLR	4	1	Q86ST5	S10(Phospho)	2323.24				Medium	1.64746	0					775.086
	KEIVVDGQSYLLLIR	12	1	Q86ST5	S9(Phospho)	1826				Medium	1.25659	0					609.339
	KLSTDLK	2	1	Q86ST5	T4(Phospho)	884.444				Medium	0.698436	0					442.726
Q5IBP5	AKAP9-BRAF fusion protein OS=Homo sapiens PE=2 SV=1 - [Q5IBP5_HUMAN]	13.61	3	2	20	286
	Sequence	# PSMs	# Protein Groups	Protein Group Accessions	Modifications	MH+ [Da]	A2	XCorr A2	Probability A2	B2	XCorr B2	Probability B2	C2	XCorr C2	Probability C2	m/z [Da] A2	m/z [Da] B2	m/z [Da] C2
	DNLITKQNQLILEISK	1	2	A0A0A0MRF6;Q5IBP5	S15(Phospho)	1950.04	Medium	1.73841	0							650.684
	ELEEMR	21	2	A0A0A0MRF6;Q5IBP5		806.366	High	1.70878	0							403.687
	AEIVSASESRK	4	2	A0A0A0MRF6;Q5IBP5	S5(Phospho)	1256.59	Medium	1.29577	0				Medium	1.77413	0	419.535		419.535
	LIDIARQTAQGMDYLHAK	11	1	Q5IBP5	Y14(Phospho)	2124.09	Medium	1.26609	0	Medium	1.25892	0				708.701	708.701
	KRDERPLFPQILASIELLAR	18	1	Q5IBP5		2365.32	Medium	1.04584	0	Medium	0.99667	0				1183.17	1183.16
	SLKQEKEQVSLR	14	2	A0A0A0MRF6;Q5IBP5		1444.83	Medium	0.868644	0							722.919
	QLMGTVEELQKRNHK	4	2	A0A0A0MRF6;Q5IBP5	T5(Phospho)	1890.96	Low	0.77201	0	Low	0.796702	0				630.989	630.991
	QKHGEISFLNEEVK	1	2	A0A0A0MRF6;Q5IBP5		1657.84	Medium	0.770081	0							829.424
	SLPKIHR	3	1	Q5IBP5		850.519	Medium	0.736306	0	Medium	0.729682	0				425.763	425.763
	GAEGSVSKVNK	22	2	A0A0A0MRF6;Q5IBP5		1075.56	Low	0.648669	0	Medium	1.11701	0	Medium	1.0641	0	359.19	359.19	359.191
	NEVGVLRK	12	1	Q5IBP5		914.56	Medium	0.597539	0							457.784
	INIEKLK	1	2	A0A0A0MRF6;Q5IBP5		857.55				High	1.59497	0					429.279
	KAQSDGQSPSK	3	2	A0A0A0MRF6;Q5IBP5		1132.58				Medium	1.21156	0					378.197
	AEIVSASESRK	15	2	A0A0A0MRF6;Q5IBP5		1176.65				Medium	1.0258	0					588.829
	SLSTVEDLK	7	2	A0A0A0MRF6;Q5IBP5		991.536				Medium	0.990132	0					496.272
	AEIVSASESR	5	2	A0A0A0MRF6;Q5IBP5		1048.54				Medium	0.958619	0					524.772
	SLKQEK	1	2	A0A0A0MRF6;Q5IBP5		732.42				Low	0.488868	0					366.714
	EKENDLQEK	1	2	A0A0A0MRF6;Q5IBP5		1132.58				Low	0.461509	0					378.197
	LIFLDSIKSKSK	139	2	A0A0A0MRF6;Q5IBP5	S9(Phospho)	1458.82							Medium	1.94966	0			486.945
	LSDLSEQLKQK	1	2	A0A0A0MRF6;Q5IBP5	S5(Phospho)	1368.69							Medium	1.01269	0			456.901
	SIIHRDLK	2	1	Q5IBP5	S1(Phospho)	1061.56							Medium	0.672993	0			531.283
Q92667	A-kinase anchor protein 1, mitochondrial OS=Homo sapiens GN=AKAP1 PE=1 SV=1 - [AKAP1_HUMAN]	8.97	3	1	5	15
	Sequence	# PSMs	# Protein Groups	Protein Group Accessions	Modifications	MH+ [Da]	A2	XCorr A2	Probability A2	B2	XCorr B2	Probability B2	C2	XCorr C2	Probability C2	m/z [Da] A2	m/z [Da] B2	m/z [Da] C2
	AAFQIISQVISEATEQVLATTVGK	1	1	Q92667		2504.34				Medium	1.96136	0					835.452
	QGRYVSFLKQTSGAK	11	1	Q92667	Y4(Phospho); S12(Phospho)	1829.85				High	1.68429	0					915.428
	VAGRVCQASQLQGQK	1	1	Q92667	C6(Carbamidomethyl)	1629.84				Medium	1.25741	0					543.951
	AQVVASYEETNEVEIR	1	1	Q92667		1836.89				Medium	0.92129	0					918.947
	FIESAHTELAK	1	1	Q92667	T7(Phospho)	1325.62				Medium	0.912501	0					663.313
E7EMD6	A-kinase anchor protein 10, mitochondrial OS=Homo sapiens GN=AKAP10 PE=1 SV=3 - [E7EMD6_HUMAN]	11.75	5	3	7	30
	Sequence	# PSMs	# Protein Groups	Protein Group Accessions	Modifications	MH+ [Da]	A2	XCorr A2	Probability A2	B2	XCorr B2	Probability B2	C2	XCorr C2	Probability C2	m/z [Da] A2	m/z [Da] B2	m/z [Da] C2
	KSKGSMFSQAMK	21	1	E7EMD6		1329.67				Medium	1.81653	0	Medium	1.54383	0		443.894	443.894
	NSPASPLKELSGK	2	1	E7EMD6	S5(Phospho); S11(Phospho)	1487.69				Medium	0.958751	0					744.349
	SIKASISVHSPQK	2	1	E7EMD6	S5(Phospho)	1461.74				Medium	0.836146	0					731.374
	KWVQGNTDEAQEELAWKIAK	1	1	E7EMD6		2344.16				Medium	0.695742	0					1172.59
	GSMFSQAMK	1	1	E7EMD6		986.464				Low	0.679237	0					329.493
	QSSLAEPVSPSKK	2	1	E7EMD6	S9(Phospho)	1437.73							Medium	0.847496	0			479.916
	ELSGK	1	1	E7EMD6	S3(Phospho)	613.274							Low	0.468048	0			307.141
A8MYJ1	A-kinase anchor protein 13 OS=Homo sapiens GN=AKAP13 PE=1 SV=3 - [A8MYJ1_HUMAN]	5.02	5	2	6	35
	Sequence	# PSMs	# Protein Groups	Protein Group Accessions	Modifications	MH+ [Da]	A2	XCorr A2	Probability A2	B2	XCorr B2	Probability B2	C2	XCorr C2	Probability C2	m/z [Da] A2	m/z [Da] B2	m/z [Da] C2
	LNEIYTKTDSKSIMR	1	1	A8MYJ1		1798.91				High	1.52657	0					899.959
	RIGDVLVNQFSGENAER	2	1	A8MYJ1		1903.98				Medium	1.33183	0					952.494
	IIDSKFLK	11	1	A8MYJ1	S4(Phospho)	1043.56				Medium	1.30547	0					522.287
	SLSRPSSLIEQEK	2	1	A8MYJ1	S6(Phospho)	1553.8				Medium	1.28179	0					518.606
	VDRTVDVVLLK	18	1	A8MYJ1		1256.77				Medium	1.26502	0					628.89
	LSQRQTER	1	1	A8MYJ1		1017.57				Low	0.433723	0					339.86
O75969	A-kinase anchor protein 3 OS=Homo sapiens GN=AKAP3 PE=1 SV=2 - [AKAP3_HUMAN]	6.8	2	4	6	42
	Sequence	# PSMs	# Protein Groups	Protein Group Accessions	Modifications	MH+ [Da]	A2	XCorr A2	Probability A2	B2	XCorr B2	Probability B2	C2	XCorr C2	Probability C2	m/z [Da] A2	m/z [Da] B2	m/z [Da] C2
	IQVKDTTIATILLK	11	1	O75969	T7(Phospho)	1636.95				Medium	1.68261	0					546.322
	VSGSSQSPPNLK	1	1	O75969		1200.63				Medium	1.32671	0					600.817
	IQVKDTTIATILLK	6	1	O75969	T7(Phospho); T10(Phospho)	1716.9				Medium	0.981975	0					858.956
	IQVKDTTIATILLKK	2	1	O75969	T6(Phospho); T7(Phospho)	1844.94				Medium	0.944655	0					922.972
	VLSWLRRDLEK	4	1	O75969	S3(Phospho)	1494.79				Medium	0.940137	0	Low	0.421015	0		747.9	747.899
	KDLRSVFFNFIR	9	1	O75969		1541.82							Medium	1.5256	0			386.21
	EGLTLWHK	9	1	O75969		983.546							Medium	0.763093	0			492.276
G3V3H7	A-kinase anchor protein 6 OS=Homo sapiens GN=AKAP6 PE=1 SV=1 - [G3V3H7_HUMAN]	6.02	4	3	6	34
	Sequence	# PSMs	# Protein Groups	Protein Group Accessions	Modifications	MH+ [Da]	A2	XCorr A2	Probability A2	B2	XCorr B2	Probability B2	C2	XCorr C2	Probability C2	m/z [Da] A2	m/z [Da] B2	m/z [Da] C2
	NTKSSAVPNGELSYTSK	14	1	G3V3H7		1782.94	Medium	1.67121	0				Medium	1.37218	0	594.983		594.983
	KGQASSPSHVTR	13	1	G3V3H7	T11(Phospho)	1334.65	Medium	1.32016	0							445.555
	RQHSWILR	1	1	G3V3H7		1095.62	Medium	0.981014	0							365.879
	QTEVLALK	3	1	G3V3H7		901.518	Medium	0.714131	0				Medium	0.589127	0	451.263		451.263
	IVLHLPEIETWLRMTSER	1	1	G3V3H7	T10(Phospho)	2303.12							Medium	1.55652	0			768.378
	LSLPFITLTSPK	2	1	G3V3H7	T9(Phospho); S10(Phospho)	1476.75							Medium	0.924057	0			492.92
A0A0A0MRF6	A-kinase anchor protein 9 OS=Homo sapiens GN=AKAP9 PE=1 SV=1 - [A0A0A0MRF6_HUMAN]	10.38	11	9	39	397
	Sequence	# PSMs	# Protein Groups	Protein Group Accessions	Modifications	MH+ [Da]	A2	XCorr A2	Probability A2	B2	XCorr B2	Probability B2	C2	XCorr C2	Probability C2	m/z [Da] A2	m/z [Da] B2	m/z [Da] C2
	DNLITKQNQLILEISK	1	2	A0A0A0MRF6;Q5IBP5	S15(Phospho)	1950.04	Medium	1.73841	0							650.684
	ELEEMR	21	2	A0A0A0MRF6;Q5IBP5		806.366	High	1.70878	0							403.687
	AEIVSASESRK	4	2	A0A0A0MRF6;Q5IBP5	S5(Phospho)	1256.59	Medium	1.29577	0				Medium	1.77413	0	419.535		419.535
	VLLEELEALK	26	1	A0A0A0MRF6		1156.65	Medium	1.14876	0	Medium	0.970727	0				578.828	578.829
	VRDDLQKQVK	2	1	A0A0A0MRF6		1228.72	Medium	1.0749	0							614.862
	LEFRVR	4	1	A0A0A0MRF6		819.466	Medium	0.978976	0							410.236
	ELEQALLVSADTFQK	2	1	A0A0A0MRF6		1691.93	Medium	0.953846	0							564.647
	SLKQEKEQVSLR	14	2	A0A0A0MRF6;Q5IBP5		1444.83	Medium	0.868644	0							722.919
	QLMGTVEELQKRNHK	4	2	A0A0A0MRF6;Q5IBP5	T5(Phospho)	1890.96	Low	0.77201	0	Low	0.796702	0				630.989	630.991
	QKHGEISFLNEEVK	1	2	A0A0A0MRF6;Q5IBP5		1657.84	Medium	0.770081	0							829.424
	AQHKHLKELEAFR	2	1	A0A0A0MRF6		1606.83	Medium	0.721628	0							803.921
	DKEELEDLKFSLESQK	1	1	A0A0A0MRF6		1938.01	Low	0.662871	0							646.674
	GAEGSVSKVNK	22	2	A0A0A0MRF6;Q5IBP5		1075.56	Low	0.648669	0	Medium	1.11701	0	Medium	1.0641	0	359.19	359.19	359.191
	AYINTISSLK	2	1	A0A0A0MRF6		1109.65	Medium	0.550032	0							555.33
	VIEEKNELIR	1	1	A0A0A0MRF6		1242.73	Medium	0.502067	0							621.87
	LEQELLCASNR	3	1	A0A0A0MRF6	C7(Carbamidomethyl)	1332.63	Low	0.473789	0							666.82
	KESTTRLQELEQENK	36	1	A0A0A0MRF6	T5(Phospho)	1912.89				High	2.15716	0					638.302
	WHRVTGSVSININR	9	1	A0A0A0MRF6	S7(Phospho)	1718.87				High	1.9072	0					859.938
	INIEKLK	1	2	A0A0A0MRF6;Q5IBP5		857.55				High	1.59497	0					429.279
	EELEDLKFSLESQK	24	1	A0A0A0MRF6	S12(Phospho)	1774.77				Medium	1.47756	0					887.888
	KNIDGTIEFSGEFGVK	3	1	A0A0A0MRF6		1740.9				Medium	1.3328	0					580.972
	KAQSDGQSPSK	3	2	A0A0A0MRF6;Q5IBP5		1132.58				Medium	1.21156	0					378.197
	AYINTISSLK	2	1	A0A0A0MRF6	S8(Phospho)	1189.59				Medium	1.19148	0					595.298
	SKLSSLQDLEK	11	1	A0A0A0MRF6		1247.68				Medium	1.03515	0					624.343
	AEIVSASESRK	15	2	A0A0A0MRF6;Q5IBP5		1176.65				Medium	1.0258	0					588.829
	SLSTVEDLK	7	2	A0A0A0MRF6;Q5IBP5		991.536				Medium	0.990132	0					496.272
	AEIVSASESR	5	2	A0A0A0MRF6;Q5IBP5		1048.54				Medium	0.958619	0					524.772
	LSSLQDLEK	4	1	A0A0A0MRF6		1032.57				Medium	0.872093	0					516.786
	ELEAFRLEVK	1	1	A0A0A0MRF6		1233.67				Medium	0.814837	0					617.341
	LEQQLKVVPR	1	1	A0A0A0MRF6		1209.7				Low	0.749847	0					403.905
	AESVATKAELASYKEK	1	1	A0A0A0MRF6		1724.87				Medium	0.735352	0					862.94
	ETNMTSLQKDLSQVR	2	1	A0A0A0MRF6	S12(Phospho)	1829.84				Medium	0.701857	0					915.426
	NVLEKEKK	1	1	A0A0A0MRF6		987.586				Medium	0.578993	0					494.297
	TFIVR	8	1	A0A0A0MRF6		635.38				Low	0.497233	0	Medium	0.506963	0		318.194	318.194
	SLKQEK	1	2	A0A0A0MRF6;Q5IBP5		732.42				Low	0.488868	0					366.714
	LLVLQTRLSK	7	1	A0A0A0MRF6		1170.72				Low	0.4769	0					585.865
	EKENDLQEK	1	2	A0A0A0MRF6;Q5IBP5		1132.58				Low	0.461509	0					378.197
	LIFLDSIKSKSK	139	2	A0A0A0MRF6;Q5IBP5	S9(Phospho)	1458.82							Medium	1.94966	0			486.945
	MVVAELKSELAQTKLELETTLK	2	1	A0A0A0MRF6		2474.31							Medium	1.83135	0			619.334
	EHYVAVQLLKEECGTLK	2	1	A0A0A0MRF6	Y3(Phospho); C13(Carbamidomethyl)	2097							Medium	1.41838	0			699.672
	LSDLSEQLKQK	1	2	A0A0A0MRF6;Q5IBP5	S5(Phospho)	1368.69							Medium	1.01269	0			456.901
Q64FY1	AKNA transcript B1 (Fragment) OS=Homo sapiens GN=AKNA PE=2 SV=1 - [Q64FY1_HUMAN]	6.52	4	4	7	62
	Sequence	# PSMs	# Protein Groups	Protein Group Accessions	Modifications	MH+ [Da]	A2	XCorr A2	Probability A2	B2	XCorr B2	Probability B2	C2	XCorr C2	Probability C2	m/z [Da] A2	m/z [Da] B2	m/z [Da] C2
	GQLNYPLPDFSKVGPR	27	1	Q64FY1		1787.92	High	1.56932	0				High	1.81667	0	894.461		894.462
	ARGSLIPRR	9	1	Q64FY1		1025.6	Medium	1.13419	0							513.305
	VTFRGQYTGHEYHVLSPK	3	1	Q64FY1		2119.13	Medium	1.04042	0							707.047
	FPKDESYRPPKSR	4	1	Q64FY1		1606.86	Medium	0.871848	0							803.921
	GEEQIVPPGR	14	1	Q64FY1		1081.55	Medium	0.500945	0				Medium	0.780397	0	541.291		541.276
	STERLPGEPR	4	1	Q64FY1	T2(Phospho)	1221.58							Medium	0.987358	0			407.864
	ATEPSTPRSQAQR	1	1	Q64FY1	T2(Phospho)	1508.72							Medium	0.905811	0			503.579
Q8TD30	Alanine aminotransferase 2 OS=Homo sapiens GN=GPT2 PE=1 SV=1 - [ALAT2_HUMAN]	5.93	1	1	3	157
	Sequence	# PSMs	# Protein Groups	Protein Group Accessions	Modifications	MH+ [Da]	A2	XCorr A2	Probability A2	B2	XCorr B2	Probability B2	C2	XCorr C2	Probability C2	m/z [Da] A2	m/z [Da] B2	m/z [Da] C2
	KPFTEVIR	126	2	Q8TD30;B4E1C6		989.57	High	1.63415	0	High	1.56187	0				495.289	495.289
	EGTYHFRMTILPPVEK	2	1	Q8TD30	T9(Phospho)	1997.93	Medium	1.45519	0							500.238
	VRPERSR	29	1	Q8TD30		899.534				Medium	0.717321	0					450.271
P14550	Alcohol dehydrogenase [NADP(+)] OS=Homo sapiens GN=AKR1A1 PE=1 SV=3 - [AK1A1_HUMAN]	9.54	1	1	2	4
	Sequence	# PSMs	# Protein Groups	Protein Group Accessions	Modifications	MH+ [Da]	A2	XCorr A2	Probability A2	B2	XCorr B2	Probability B2	C2	XCorr C2	Probability C2	m/z [Da] A2	m/z [Da] B2	m/z [Da] C2
	DPDEPVLLEEPVVLALAEK	3	1	P14550		2076.09				High	4.87818	0					1038.55
	AVPREELFVTSK	1	1	P14550		1375.74				Medium	0.539607	0					688.372
P40394	Alcohol dehydrogenase class 4 mu/sigma chain OS=Homo sapiens GN=ADH7 PE=1 SV=2 - [ADH7_HUMAN]	6.74	4	1	2	17
	Sequence	# PSMs	# Protein Groups	Protein Group Accessions	Modifications	MH+ [Da]	A2	XCorr A2	Probability A2	B2	XCorr B2	Probability B2	C2	XCorr C2	Probability C2	m/z [Da] A2	m/z [Da] B2	m/z [Da] C2
	ISEGFELLNSGQSIR	16	1	P40394		1649.83							High	2.25589	0			550.617
	DRMGTAGKVIK	1	1	P40394		1175.65							Medium	0.94696	0			588.328
F8VSB0	Aldehyde dehydrogenase, mitochondrial OS=Homo sapiens GN=ALDH2 PE=1 SV=1 - [F8VSB0_HUMAN]	39.24	1	2	2	20
	Sequence	# PSMs	# Protein Groups	Protein Group Accessions	Modifications	MH+ [Da]	A2	XCorr A2	Probability A2	B2	XCorr B2	Probability B2	C2	XCorr C2	Probability C2	m/z [Da] A2	m/z [Da] B2	m/z [Da] C2
	RKWELGHPPTTPRPR	2	1	F8VSB0	T10(Phospho)	1907.93	Medium	1.82921	0							477.739
	LKMSTPDITVLLETIK	18	1	F8VSB0	T14(Phospho)	1881.99				High	1.76842	0					941.501
O00116	Alkyldihydroxyacetonephosphate synthase, peroxisomal OS=Homo sapiens GN=AGPS PE=1 SV=1 - [ADAS_HUMAN]	6.38	4	2	4	42
	Sequence	# PSMs	# Protein Groups	Protein Group Accessions	Modifications	MH+ [Da]	A2	XCorr A2	Probability A2	B2	XCorr B2	Probability B2	C2	XCorr C2	Probability C2	m/z [Da] A2	m/z [Da] B2	m/z [Da] C2
	GQIELTGKR	38	1	O00116		1001.54				High	1.50432	0					501.276
	RQEVMKWNGWGYNDSK	2	1	O00116		1997.93				Medium	1.43909	0					500.238
	ITRECK	1	1	O00116	C5(Carbamidomethyl)	806.41				Medium	0.740778	0					403.708
	GIIEKSCQGPR	1	1	O00116	C7(Carbamidomethyl)	1244.62				Medium	0.589838	0					622.813
Q6ZNB7	Alkylglycerol monooxygenase OS=Homo sapiens GN=AGMO PE=1 SV=1 - [ALKMO_HUMAN]	3.6	1	1	1	1
	Sequence	# PSMs	# Protein Groups	Protein Group Accessions	Modifications	MH+ [Da]	A2	XCorr A2	Probability A2	B2	XCorr B2	Probability B2	C2	XCorr C2	Probability C2	m/z [Da] A2	m/z [Da] B2	m/z [Da] C2
	VVYGLTHPINTFEPIK	1	1	Q6ZNB7	T11(Phospho)	1907.93	Medium	1.84635	0							477.738
A6PVM9	Allograft inflammatory factor 1-like OS=Homo sapiens GN=AIF1L PE=1 SV=1 - [A6PVM9_HUMAN]	17.02	2	1	1	6
	Sequence	# PSMs	# Protein Groups	Protein Group Accessions	Modifications	MH+ [Da]	A2	XCorr A2	Probability A2	B2	XCorr B2	Probability B2	C2	XCorr C2	Probability C2	m/z [Da] A2	m/z [Da] B2	m/z [Da] C2
	MISEVTGGVSDTISYR	6	1	A6PVM9		1714.86				High	1.77033	0					857.935
Q6P4F1	Alpha-(1,3)-fucosyltransferase 10 OS=Homo sapiens GN=FUT10 PE=2 SV=2 - [FUT10_HUMAN]	5.01	3	2	2	8
	Sequence	# PSMs	# Protein Groups	Protein Group Accessions	Modifications	MH+ [Da]	A2	XCorr A2	Probability A2	B2	XCorr B2	Probability B2	C2	XCorr C2	Probability C2	m/z [Da] A2	m/z [Da] B2	m/z [Da] C2
	KEFKSSSLQDGHTK	2	1	Q6P4F1	S5(Phospho)	1671.79							Medium	1.55653	0			557.936
	LQEKGLPPKR	6	1	Q6P4F1		1165.74							Medium	0.608067	0			583.373
H0YC56	Alpha-1,3-mannosyl-glycoprotein 4-beta-N-acetylglucosaminyltransferase B (Fragment) OS=Homo sapiens GN=MGAT4B PE=1 SV=1 - [H0YC56_HUMAN]	16	1	2	2	6
	Sequence	# PSMs	# Protein Groups	Protein Group Accessions	Modifications	MH+ [Da]	A2	XCorr A2	Probability A2	B2	XCorr B2	Probability B2	C2	XCorr C2	Probability C2	m/z [Da] A2	m/z [Da] B2	m/z [Da] C2
	TWGRLTGPPIEAVER	1	1	H0YC56		1681.9				High	1.68003	0					841.453
	AARGALVPD	5	1	H0YC56		869.477				Medium	0.840441	0					435.242
B4DRQ4	Alpha-1,4 glucan phosphorylase OS=Homo sapiens PE=2 SV=1 - [B4DRQ4_HUMAN]	15.8	5	2	8	53
	Sequence	# PSMs	# Protein Groups	Protein Group Accessions	Modifications	MH+ [Da]	A2	XCorr A2	Probability A2	B2	XCorr B2	Probability B2	C2	XCorr C2	Probability C2	m/z [Da] A2	m/z [Da] B2	m/z [Da] C2
	QLLNCLHVITLYNR	1	1	B4DRQ4	C5(Carbamidomethyl); Y12(Phospho)	1836.96				Medium	1.69033	0					612.991
	TVMIGGKAAPGYHMAK	39	1	B4DRQ4		1631.82				Medium	1.48501	0					816.413
	FAAYLEREYK	3	1	B4DRQ4	Y4(Phospho); Y9(Phospho)	1449.6				Medium	1.11577	0					483.872
	VSALYKNPR	5	1	B4DRQ4		1047.61				Medium	0.982725	0					524.309
	NLVEEGAVK	1	1	B4DRQ4		958.492				Low	0.736229	0					320.169
	QVIEQLSSGFFSPK	1	1	B4DRQ4	S7(Phospho)	1646.78							Medium	1.87375	0			412.45
	DIVNMLMHHDR	1	1	B4DRQ4		1380.66							Low	0.776597	0			460.893
	MVIRNIATSGK	2	1	B4DRQ4	T8(Phospho)	1269.67							Low	0.760627	0			423.895
Q9NS89	Alpha1A-voltage-dependent calcium channel (Fragment) OS=Homo sapiens GN=CACNA1A PE=2 SV=1 - [Q9NS89_HUMAN]	2.39	4	1	6	142
	Sequence	# PSMs	# Protein Groups	Protein Group Accessions	Modifications	MH+ [Da]	A2	XCorr A2	Probability A2	B2	XCorr B2	Probability B2	C2	XCorr C2	Probability C2	m/z [Da] A2	m/z [Da] B2	m/z [Da] C2
	AKEVAEVSPLSAANMSIAVK	92	1	Q9NS89	S16(Phospho)	2095.03	High	1.95893	0				High	1.71319	0	1048.02		1048.02
	ALRLLR	8	1	Q9NS89		741.492	Medium	1.31182	0							371.25
	LFRAAR	22	1	Q9NS89		733.456	Medium	1.01893	0							367.232
	VMSPPLGLGKK	3	1	Q9NS89		1126.67	Medium	0.941658	0							563.841
	SPRTPR	7	1	Q9NS89		713.416	Medium	0.550788	0				Medium	0.506741	0	357.212		357.212
	YLLYEKNEVK	10	1	Q9NS89		1298.68							Medium	1.41957	0			433.564
O43707	Alpha-actinin-4 OS=Homo sapiens GN=ACTN4 PE=1 SV=2 - [ACTN4_HUMAN]	11.75	23	2	9	62
	Sequence	# PSMs	# Protein Groups	Protein Group Accessions	Modifications	MH+ [Da]	A2	XCorr A2	Probability A2	B2	XCorr B2	Probability B2	C2	XCorr C2	Probability C2	m/z [Da] A2	m/z [Da] B2	m/z [Da] C2
	KHEAFESDLAAHQDR	34	2	O43707;B4E337		1753.81	High	4.40104	0				High	4.73765	0	439.208		439.208
	HRPELIEYDK	2	2	O43707;B4E337		1299.66	High	3.89904	0				High	3.14392	0	433.891		433.891
	VHKPPK	1	2	O43707;B4E337		705.424	Medium	0.640627	0							353.216
	QKASIHEAWTDGK	3	2	O43707;B4E337	S4(Phospho)	1550.73	Low	0.413619	0	Low	0.566941	0				517.582	517.582
	VGWEQLLTTIAR	2	1	O43707		1386.76				High	3.16484	0					693.885
	DLLLDPAWEK	2	1	O43707		1199.67				Medium	1.09091	0					600.336
	KDDPVTNLNNAFEVAEK	14	2	O43707;B4E337		1903.92							High	3.29626	0			635.313
	EAQRIAESNHIK	1	1	O43707	S8(Phospho)	1475.7							Medium	1.39751	0			492.572
	MTLGMIWTIILR	3	2	O43707;B4E337	T2(Phospho); T8(Phospho)	1607.8							Medium	0.519221	0			804.402
P06733	Alpha-enolase OS=Homo sapiens GN=ENO1 PE=1 SV=2 - [ENOA_HUMAN]	61.06	9	19	24	1209
	Sequence	# PSMs	# Protein Groups	Protein Group Accessions	Modifications	MH+ [Da]	A2	XCorr A2	Probability A2	B2	XCorr B2	Probability B2	C2	XCorr C2	Probability C2	m/z [Da] A2	m/z [Da] B2	m/z [Da] C2
	FTASAGIQVVGDDLTVTNPK	76	1	P06733		2033.04	High	6.18104	0	High	6.15383	0	High	4.00108	0	1017.03	1017.02	1017.03
	SGETEDTFIADLVVGLCTGQIK	180	1	P06733	C17(Carbamidomethyl)	2353.14	High	5.73328	0	High	6.82975	0	High	2.02888	0	785.053	1177.08	785.05
	FGANAILGVSLAVCK	155	1	P06733	C14(Carbamidomethyl)	1519.82	High	5.34479	0	High	5.00251	0	High	3.24391	0	760.414	760.415	760.413
	AAVPSGASTGIYEALELR	154	1	P06733		1804.93	High	5.27487	0	High	5.24943	0	High	1.95623	0	902.971	902.97	902.971
	YISPDQLADLYK	64	1	P06733		1425.71	High	2.91813	0	High	3.30194	0	High	1.92575	0	713.361	713.362	713.362
	IGAEVYHNLK	102	1	P06733		1143.61	High	2.71802	0	High	3.45087	0	Medium	1.17774	0	381.874	572.307	381.874
	GNPTVEVDLFTSK	100	1	P06733		1406.71	High	2.63471	0	High	2.96913	0	High	1.82025	0	703.857	703.856	703.856
	SCNCLLLK	47	1	P06733	C2(Carbamidomethyl); C4(Carbamidomethyl)	1007.49	High	2.23562	0	High	2.93154	0				504.25	504.25
	LNVTEQEK	1	1	P06733		960.492	High	2.0468	0							480.75
	YNQLLR	35	1	P06733		806.446	High	1.92747	0	High	1.76138	0	High	1.67901	0	403.726	403.727	403.726
	IEEELGSK	2	1	P06733		904.455	High	1.81407	0							452.731
	LAKYNQLLR	5	1	P06733	Y4(Phospho)	1198.67	Medium	1.4591	0							400.228
	EGLELLK	30	1	P06733		801.466	Medium	1.11454	0	Medium	1.23961	0				401.236	401.236
	AGAVEKGVPLYR	5	1	P06733		1259.69	Medium	1.05657	0							420.569
	TIAPALVSK	46	1	P06733		899.549	Medium	1.01269	0	Medium	1.11248	0				450.278	450.278
	KLNVTEQEKIDK	3	1	P06733		1444.83	Medium	0.991613	0	Medium	0.800428	0				722.918	722.883
	HIADLAGNSEVILPVPAFNVINGGSHAGNK	53	1	P06733		3011.55				High	8.7375	0	High	6.49818	0		1004.52	1004.52
	DATNVGDEGGFAPNILENK	23	1	P06733		1960.91				High	5.6021	0					980.96
	VNQIGSVTESLQACK	44	1	P06733	C14(Carbamidomethyl)	1633.81				High	4.82869	0					817.409
	YDLDFK	27	1	P06733		800.375				High	2.03508	0					400.691
	TGAPCR	20	1	P06733	C5(Carbamidomethyl)	661.303				Medium	1.20949	0					331.155
	SPDDPSR	34	1	P06733		773.335				Medium	1.20881	0					387.172
	TIAPALVSKK	2	1	P06733	T1(Phospho)	1107.61				Medium	0.969992	0					554.309
	AVEHINK	1	1	P06733		810.44				Low	0.426367	0					405.724
H0YKM7	Alpha-mannosidase 2x (Fragment) OS=Homo sapiens GN=MAN2A2 PE=1 SV=7 - [H0YKM7_HUMAN]	10.61	1	1	2	40
	Sequence	# PSMs	# Protein Groups	Protein Group Accessions	Modifications	MH+ [Da]	A2	XCorr A2	Probability A2	B2	XCorr B2	Probability B2	C2	XCorr C2	Probability C2	m/z [Da] A2	m/z [Da] B2	m/z [Da] C2
	SAANLISNACLVGASTALGR	36	1	H0YKM7	C10(Carbamidomethyl)	1945.99				High	1.75978	0					973.498
	QVIIHAAHYLVLGDK	4	1	H0YKM7	Y9(Phospho)	1756.95				Medium	1.64352	0					586.322
G3XAD9	Alpha-N-acetylgalactosaminide alpha-2,6-sialyltransferase 1 OS=Homo sapiens GN=ST6GALNAC1 PE=1 SV=1 - [G3XAD9_HUMAN]	5.52	3	1	3	20
	Sequence	# PSMs	# Protein Groups	Protein Group Accessions	Modifications	MH+ [Da]	A2	XCorr A2	Probability A2	B2	XCorr B2	Probability B2	C2	XCorr C2	Probability C2	m/z [Da] A2	m/z [Da] B2	m/z [Da] C2
	SLQSLAKPKSQAPTRAR	17	1	G3XAD9	T14(Phospho)	1919.06	High	2.04176	0	Medium	1.94799	0				640.357	640.357
	SLQSLAKPK	2	1	G3XAD9		971.568	Medium	0.772343	0							486.288
	AHTTGDRGK	1	1	G3XAD9		942.46				Medium	0.750624	0					471.734
O75443	Alpha-tectorin OS=Homo sapiens GN=TECTA PE=1 SV=3 - [TECTA_HUMAN]	3.16	1	1	6	68
	Sequence	# PSMs	# Protein Groups	Protein Group Accessions	Modifications	MH+ [Da]	A2	XCorr A2	Probability A2	B2	XCorr B2	Probability B2	C2	XCorr C2	Probability C2	m/z [Da] A2	m/z [Da] B2	m/z [Da] C2
	QCLQTSSLPFFSVEAK	15	1	O75443	C2(Carbamidomethyl)	1841.88	High	1.58415	0	High	1.90394	0				921.445	921.443
	ILIPKGSYGR	35	1	O75443		1103.65	Medium	1.16692	0	Medium	1.25514	0				552.328	552.328
	KFQLCGSLAAYGEACR	2	1	O75443	C5(Carbamidomethyl); C15(Carbamidomethyl)	1830.83	Medium	0.534835	0							915.92
	FYRSRSR	1	1	O75443		971.527	Low	0.426102	0							486.267
	HTVLVNSER	1	1	O75443	T2(Phospho)	1134.55				Medium	1.47071	0					567.776
	ISISERLQNK	2	1	O75443	S2(Phospho); S4(Phospho)	1347.6				Medium	1.44467	0					674.303
	ISISERLQNK	12	1	O75443		1187.67				Medium	1.39093	0					594.338
A0A087WTU9	Alstrom syndrome protein 1 OS=Homo sapiens GN=ALMS1 PE=1 SV=1 - [A0A087WTU9_HUMAN]	4.53	6	4	15	96
	Sequence	# PSMs	# Protein Groups	Protein Group Accessions	Modifications	MH+ [Da]	A2	XCorr A2	Probability A2	B2	XCorr B2	Probability B2	C2	XCorr C2	Probability C2	m/z [Da] A2	m/z [Da] B2	m/z [Da] C2
	LPEKMKTPLSAFSEK	3	1	A0A087WTU9		1705.87				High	1.51797	0					853.438
	TVLPTALPSSFSHR	1	1	A0A087WTU9	T5(Phospho)	1592.76				Medium	1.50165	0					531.591
	QQEIHSTRAVTEAAQAK	2	1	A0A087WTU9		1867.93				Medium	1.48553	0					934.47
	TIPSQNSQIVTSR	5	1	A0A087WTU9	T11(Phospho)	1510.76				Medium	1.47116	0					755.886
	LQSMLQTERDALFNIDR	4	1	A0A087WTU9		2050.06				Medium	1.39456	0					1025.53
	SHISNINVEAK	27	1	A0A087WTU9	S4(Phospho)	1291.63				Medium	1.25443	0					646.317
	GYLAGPGREAGR	5	1	A0A087WTU9		1203.64				Medium	1.24718	0					602.323
	TSSKLDSGTLDER	26	1	A0A087WTU9	T1(Phospho)	1488.66				Medium	1.17555	0					744.835
	TGIQIASSSSYSNREK	1	1	A0A087WTU9		1727.85				Medium	0.929008	0					576.62
	KELSLVDR	1	1	A0A087WTU9		959.545				Medium	0.844143	0					480.276
	KSEYKSYR	3	1	A0A087WTU9	S2(Phospho)	1140.51				Medium	0.84108	0					570.758
	TWIPRVLSTFYSQR	2	1	A0A087WTU9	S12(Phospho)	1833.93				Low	0.738594	0					611.983
	VSIVPGPGDQK	1	1	A0A087WTU9	S2(Phospho)	1176.58				Medium	0.651049	0					588.794
	SLEPTSK	1	1	A0A087WTU9		761.392				Medium	0.554755	0					381.2
	GHEIIEPGNQK	14	1	A0A087WTU9		1221.61							High	1.89942	0			611.309
L0R5A1	Alternative protein CSF2RB OS=Homo sapiens GN=CSF2RB PE=4 SV=1 - [L0R5A1_HUMAN]	7.41	1	1	1	19
	Sequence	# PSMs	# Protein Groups	Protein Group Accessions	Modifications	MH+ [Da]	A2	XCorr A2	Probability A2	B2	XCorr B2	Probability B2	C2	XCorr C2	Probability C2	m/z [Da] A2	m/z [Da] B2	m/z [Da] C2
	LASIVTPR	19	1	L0R5A1		856.519				High	1.76428	0					428.763
L0R4Y5	Alternative protein HEPACAM OS=Homo sapiens GN=HEPACAM PE=4 SV=1 - [L0R4Y5_HUMAN]	11.11	1	1	1	4
	Sequence	# PSMs	# Protein Groups	Protein Group Accessions	Modifications	MH+ [Da]	A2	XCorr A2	Probability A2	B2	XCorr B2	Probability B2	C2	XCorr C2	Probability C2	m/z [Da] A2	m/z [Da] B2	m/z [Da] C2
	NGGGRRR	4	1	L0R4Y5		772.426	High	1.56364	0							386.717
L8EAR6	Alternative protein RALGAPA1 OS=Homo sapiens GN=RALGAPA1 PE=4 SV=1 - [L8EAR6_HUMAN]	19.4	1	1	1	18
	Sequence	# PSMs	# Protein Groups	Protein Group Accessions	Modifications	MH+ [Da]	A2	XCorr A2	Probability A2	B2	XCorr B2	Probability B2	C2	XCorr C2	Probability C2	m/z [Da] A2	m/z [Da] B2	m/z [Da] C2
	MMLLMLSLSNIQK	18	1	L8EAR6	S9(Phospho)	1601.78				High	1.56771	0					801.393
L8ECN1	Alternative protein RASEF OS=Homo sapiens GN=RASEF PE=4 SV=1 - [L8ECN1_HUMAN]	59.09	1	1	3	114
	Sequence	# PSMs	# Protein Groups	Protein Group Accessions	Modifications	MH+ [Da]	A2	XCorr A2	Probability A2	B2	XCorr B2	Probability B2	C2	XCorr C2	Probability C2	m/z [Da] A2	m/z [Da] B2	m/z [Da] C2
	TVTPWPSVILCRGQIVK	86	1	L8ECN1	C11(Carbamidomethyl)	1954.05	Medium	1.72551	0	High	2.14027	0	Medium	1.72704	0	652.021	652.022	652.022
	AASTAACLP	3	1	L8ECN1	C7(Carbamidomethyl)	861.389				Medium	0.602274	0					431.198
	TVTPWPSVILCR	25	1	L8ECN1	T3(Phospho); C11(Carbamidomethyl)	1508.72							Medium	1.57373	0			503.579
L8E8T1	Alternative protein TET2 OS=Homo sapiens GN=TET2 PE=4 SV=1 - [L8E8T1_HUMAN]	16.44	1	1	1	19
	Sequence	# PSMs	# Protein Groups	Protein Group Accessions	Modifications	MH+ [Da]	A2	XCorr A2	Probability A2	B2	XCorr B2	Probability B2	C2	XCorr C2	Probability C2	m/z [Da] A2	m/z [Da] B2	m/z [Da] C2
	LPATRYWHRLQR	19	1	L8E8T1		1596.86				High	1.50547	0					798.935
L8E9I3	Alternative protein TRIM67 OS=Homo sapiens GN=TRIM67 PE=4 SV=1 - [L8E9I3_HUMAN]	7.22	1	1	2	3
	Sequence	# PSMs	# Protein Groups	Protein Group Accessions	Modifications	MH+ [Da]	A2	XCorr A2	Probability A2	B2	XCorr B2	Probability B2	C2	XCorr C2	Probability C2	m/z [Da] A2	m/z [Da] B2	m/z [Da] C2
	RAPPPLPLWSTTLR	2	1	L8E9I3	T12(Phospho)	1684.9	High	1.50845	0							842.952
	EVAETTR	1	1	L8E9I3		805.381	Medium	0.543962	0							403.194
L8ECA3	Alternative protein ZNF132 OS=Homo sapiens GN=ZNF132 PE=4 SV=1 - [L8ECA3_HUMAN]	15.29	1	2	3	33
	Sequence	# PSMs	# Protein Groups	Protein Group Accessions	Modifications	MH+ [Da]	A2	XCorr A2	Probability A2	B2	XCorr B2	Probability B2	C2	XCorr C2	Probability C2	m/z [Da] A2	m/z [Da] B2	m/z [Da] C2
	SSAKSNFMQQNPHTRK	28	1	L8ECA3	T14(Phospho)	1940.91	High	2.16533	0	Medium	1.64616	0	Medium	2.20912	0	647.642	485.983	485.983
	KSSAKSNFMQQNPHTR	4	1	L8ECA3	S6(Phospho)	1940.91	Medium	1.28864	0				Medium	1.55731	0	485.983		485.983
	TPFSLSIRK	1	1	L8ECA3		1048.64				Low	0.410297	0					524.823
L8E7G9	Alternative protein ZNF74 OS=Homo sapiens GN=ZNF74 PE=4 SV=1 - [L8E7G9_HUMAN]	4.23	1	1	1	26
	Sequence	# PSMs	# Protein Groups	Protein Group Accessions	Modifications	MH+ [Da]	A2	XCorr A2	Probability A2	B2	XCorr B2	Probability B2	C2	XCorr C2	Probability C2	m/z [Da] A2	m/z [Da] B2	m/z [Da] C2
	LSVRNVGRCSTGAR	26	1	L8E7G9	C9(Carbamidomethyl)	1532.8							Medium	1.65762	0			383.954
A0A0M4G3H8	Amylo-alpha-1, 6-glucosidase, 4-alpha-glucanotransferaseprovided OS=Homo sapiens GN=AGL PE=4 SV=1 - [A0A0M4G3H8_HUMAN]	2.15	2	1	2	3
	Sequence	# PSMs	# Protein Groups	Protein Group Accessions	Modifications	MH+ [Da]	A2	XCorr A2	Probability A2	B2	XCorr B2	Probability B2	C2	XCorr C2	Probability C2	m/z [Da] A2	m/z [Da] B2	m/z [Da] C2
	HGKAIKVSYDEWNR	2	1	A0A0M4G3H8	S8(Phospho); Y9(Phospho)	1862.83				Medium	1.60203	0					621.614
	WLLELSKKNIFPYHEVTVK	1	1	A0A0M4G3H8	S6(Phospho)	2424.29				Medium	1.17284	0					1212.65
Q92624	Amyloid protein-binding protein 2 OS=Homo sapiens GN=APPBP2 PE=1 SV=2 - [APBP2_HUMAN]	6.32	1	1	4	23
	Sequence	# PSMs	# Protein Groups	Protein Group Accessions	Modifications	MH+ [Da]	A2	XCorr A2	Probability A2	B2	XCorr B2	Probability B2	C2	XCorr C2	Probability C2	m/z [Da] A2	m/z [Da] B2	m/z [Da] C2
	VASVLAYSFSRR	8	1	Q92624	Y7(Phospho)	1435.75				Medium	1.57183	0					479.253
	EITAGLPVK	13	1	Q92624	T3(Phospho)	1007.5				Medium	0.904406	0					504.252
	QASKACVVK	1	1	Q92624	C6(Carbamidomethyl)	990.537				Medium	0.846288	0					495.772
	HYGNLGR	1	1	Q92624		816.418				Low	0.475125	0					408.713
B2MXE2	Anaplastic lymphoma kinase (Fragment) OS=Homo sapiens GN=ALK PE=4 SV=1 - [B2MXE2_HUMAN]	91.67	1	1	1	1
	Sequence	# PSMs	# Protein Groups	Protein Group Accessions	Modifications	MH+ [Da]	A2	XCorr A2	Probability A2	B2	XCorr B2	Probability B2	C2	XCorr C2	Probability C2	m/z [Da] A2	m/z [Da] B2	m/z [Da] C2
	LNHQNIVRCIG	1	1	B2MXE2	C9(Carbamidomethyl)	1323.67							Medium	1.91019	0			441.896
Q6PIK7	Angiogenic factor with G patch and FHA domains 1 OS=Homo sapiens GN=AGGF1 PE=1 SV=1 - [Q6PIK7_HUMAN]	3.5	2	2	2	15
	Sequence	# PSMs	# Protein Groups	Protein Group Accessions	Modifications	MH+ [Da]	A2	XCorr A2	Probability A2	B2	XCorr B2	Probability B2	C2	XCorr C2	Probability C2	m/z [Da] A2	m/z [Da] B2	m/z [Da] C2
	KDPDSSATNEEK	14	1	Q6PIK7		1320.59				High	1.73947	0					660.798
	AKIGIHHKNSPPK	1	1	Q6PIK7		1426.84				Medium	0.564183	0					713.923
Q9Y264	Angiopoietin-4 OS=Homo sapiens GN=ANGPT4 PE=1 SV=1 - [ANGP4_HUMAN]	9.34	1	2	5	75
	Sequence	# PSMs	# Protein Groups	Protein Group Accessions	Modifications	MH+ [Da]	A2	XCorr A2	Probability A2	B2	XCorr B2	Probability B2	C2	XCorr C2	Probability C2	m/z [Da] A2	m/z [Da] B2	m/z [Da] C2
	KLERAIK	3	1	Q9Y264		857.55				High	1.61849	0					429.279
	QSAALTNIERGLR	9	1	Q9Y264		1428.8				Medium	1.03319	0					714.904
	LSVVGYSGSAGR	4	1	Q9Y264		1152.62				Medium	0.815887	0					576.812
	AIKTILRSK	57	1	Q9Y264	T4(Phospho)	1109.65				Medium	0.755987	0					555.329
	AKLLNTLSR	2	1	Q9Y264		1015.65				Medium	0.725557	0					508.326
K7EJY6	Angiopoietin-like protein 8 (Fragment) OS=Homo sapiens GN=ANGPTL8 PE=1 SV=1 - [K7EJY6_HUMAN]	24.14	5	1	1	41
	Sequence	# PSMs	# Protein Groups	Protein Group Accessions	Modifications	MH+ [Da]	A2	XCorr A2	Probability A2	B2	XCorr B2	Probability B2	C2	XCorr C2	Probability C2	m/z [Da] A2	m/z [Da] B2	m/z [Da] C2
	QSHILWALTGHVQR	41	1	K7EJY6		1645.89	Medium	1.74856	0				Medium	1.52044	0	549.301		549.301
Q86VZ9	AngRem52 OS=Homo sapiens PE=2 SV=1 - [Q86VZ9_HUMAN]	5.29	1	1	1	6
	Sequence	# PSMs	# Protein Groups	Protein Group Accessions	Modifications	MH+ [Da]	A2	XCorr A2	Probability A2	B2	XCorr B2	Probability B2	C2	XCorr C2	Probability C2	m/z [Da] A2	m/z [Da] B2	m/z [Da] C2
	FRCIFLTITMLTDAGVYK	6	1	Q86VZ9	C3(Carbamidomethyl); T12(Phospho)	2229.02				Medium	1.61937	0					743.678
Q9P0K7	Ankycorbin OS=Homo sapiens GN=RAI14 PE=1 SV=2 - [RAI14_HUMAN]	12.55	2	4	13	147
	Sequence	# PSMs	# Protein Groups	Protein Group Accessions	Modifications	MH+ [Da]	A2	XCorr A2	Probability A2	B2	XCorr B2	Probability B2	C2	XCorr C2	Probability C2	m/z [Da] A2	m/z [Da] B2	m/z [Da] C2
	ISSERSGTPKK	63	1	Q9P0K7		1189.65	High	1.55688	0	High	1.55304	0	Medium	0.704942	0	595.33	595.329	595.331
	AEISSIRENK	4	1	Q9P0K7		1146.64	Medium	0.944318	0							573.825
	RLESSEAER	5	1	Q9P0K7		1076.55	Medium	0.867097	0							538.778
	GADLNLVDSLGYNALHYSK	2	1	Q9P0K7	Y17(Phospho)	2130.05	Medium	0.562339	0							1065.53
	ISQDADLKTPTKPK	44	1	Q9P0K7		1541.86				Medium	1.57272	0					386.22
	EHLASKEVEVAKLEK	15	1	Q9P0K7		1709.91				Medium	1.46091	0					855.459
	LVEREK	2	1	Q9P0K7		773.471				Medium	1.14082	0					387.239
	SLEDVTAEYIHK	2	1	Q9P0K7		1404.69				Medium	1.0461	0					702.848
	VHSEVVQIR	2	1	Q9P0K7	S3(Phospho)	1146.59				Medium	0.978343	0					573.799
	QVSELSQLYK	1	1	Q9P0K7		1194.64				Medium	0.914924	0					597.823
	KSLEDVTAEYIHK	1	1	Q9P0K7		1532.8				Low	0.895069	0					383.954
	VHSEVVQIRSEVSQVK	2	1	Q9P0K7		1823.95							Medium	1.54129	0			608.655
	ISSERSGTPK	4	1	Q9P0K7		1061.56							Medium	0.68023	0			531.283
Q92625	Ankyrin repeat and SAM domain-containing protein 1A OS=Homo sapiens GN=ANKS1A PE=1 SV=4 - [ANS1A_HUMAN]	4.14	1	1	4	40
	Sequence	# PSMs	# Protein Groups	Protein Group Accessions	Modifications	MH+ [Da]	A2	XCorr A2	Probability A2	B2	XCorr B2	Probability B2	C2	XCorr C2	Probability C2	m/z [Da] A2	m/z [Da] B2	m/z [Da] C2
	RVGYLTGLPTTNSR	35	1	Q92625	Y4(Phospho); T6(Phospho); S13(Phospho)	1774.77				High	1.55107	0					887.888
	KIPTIILSITYKGVK	1	1	Q92625	T4(Phospho); T10(Phospho)	1833.94				Medium	1.44627	0					611.984
	LSRSLSK	1	1	Q92625		790.476				Medium	0.606216	0					395.742
	AERFRIQEEHR	3	1	Q92625		1470.74				Low	0.575662	0					490.92
Q8WXH4	Ankyrin repeat and SOCS box protein 11 OS=Homo sapiens GN=ASB11 PE=1 SV=1 - [ASB11_HUMAN]	7.12	1	1	2	8
	Sequence	# PSMs	# Protein Groups	Protein Group Accessions	Modifications	MH+ [Da]	A2	XCorr A2	Probability A2	B2	XCorr B2	Probability B2	C2	XCorr C2	Probability C2	m/z [Da] A2	m/z [Da] B2	m/z [Da] C2
	VFLALLTHFYIVKGNR	5	1	Q8WXH4	Y10(Phospho)	1971.01				High	1.5593	0					986.008
	RRNAQGK	3	1	Q8WXH4		829.452				Medium	0.925508	0					415.23
Q8WXK1	Ankyrin repeat and SOCS box protein 15 OS=Homo sapiens GN=ASB15 PE=2 SV=3 - [ASB15_HUMAN]	10.2	3	1	5	41
	Sequence	# PSMs	# Protein Groups	Protein Group Accessions	Modifications	MH+ [Da]	A2	XCorr A2	Probability A2	B2	XCorr B2	Probability B2	C2	XCorr C2	Probability C2	m/z [Da] A2	m/z [Da] B2	m/z [Da] C2
	KGSYDMVSTLIK	19	1	Q8WXK1		1341.71	Medium	1.50276	0	Medium	1.91915	0				447.908	447.908
	HNTSLDQPCVKR	1	1	Q8WXK1	C9(Carbamidomethyl)	1454.75	Low	0.69923	0							364.444
	KLVEAIK	6	1	Q8WXK1		800.528				High	1.88313	0					400.768
	QGHIPELQEYVKYK	13	1	Q8WXK1		1731.89				High	1.54325	0					866.45
	LKSALEVQREWPEIR	2	1	Q8WXK1		1853.97				Medium	1.03869	0					618.662
Q6ZVZ8	Ankyrin repeat and SOCS box protein 18 OS=Homo sapiens GN=ASB18 PE=2 SV=2 - [ASB18_HUMAN]	4.94	1	1	1	108
	Sequence	# PSMs	# Protein Groups	Protein Group Accessions	Modifications	MH+ [Da]	A2	XCorr A2	Probability A2	B2	XCorr B2	Probability B2	C2	XCorr C2	Probability C2	m/z [Da] A2	m/z [Da] B2	m/z [Da] C2
	GAHVDARNGRGETALSAACGAAR	108	1	Q6ZVZ8	C19(Carbamidomethyl)	2268.11	High	3.21557	0				High	2.90202	0	756.709		756.708
F6TX30	Ankyrin repeat and SOCS box protein 6 OS=Homo sapiens GN=ASB6 PE=1 SV=1 - [F6TX30_HUMAN]	15.31	1	2	4	36
	Sequence	# PSMs	# Protein Groups	Protein Group Accessions	Modifications	MH+ [Da]	A2	XCorr A2	Probability A2	B2	XCorr B2	Probability B2	C2	XCorr C2	Probability C2	m/z [Da] A2	m/z [Da] B2	m/z [Da] C2
	LLDLGADVNAADKHGADVKATTK	8	1	F6TX30		2323.25	Medium	1.68931	0	Medium	1.65799	0				775.087	775.086
	ILVLTELLER	2	1	F6TX30	T5(Phospho)	1278.69	Medium	1.13741	0							426.9
	IQALHFSLR	25	1	F6TX30	S7(Phospho)	1164.58				Medium	1.23978	0					582.794
	DRIHESSPLDLASEEPER	1	1	F6TX30		2080.04				Low	0.62965	0					694.019
Q6UB99	Ankyrin repeat domain-containing protein 11 OS=Homo sapiens GN=ANKRD11 PE=1 SV=3 - [ANR11_HUMAN]	7.13	5	9	22	221
	Sequence	# PSMs	# Protein Groups	Protein Group Accessions	Modifications	MH+ [Da]	A2	XCorr A2	Probability A2	B2	XCorr B2	Probability B2	C2	XCorr C2	Probability C2	m/z [Da] A2	m/z [Da] B2	m/z [Da] C2
	DKSEKSILEK	22	1	Q6UB99	S6(Phospho)	1256.59				High	2.31797	0	High	2.37674	0		419.535	419.536
	SKDRPSKLEK	23	1	Q6UB99	S1(Phospho); S6(Phospho)	1347.6				High	2.06701	0					674.302
	KPPGLDPPFK	11	1	Q6UB99		1095.6				Medium	1.36954	0					365.87
	NNTIAPKKASHR	10	1	Q6UB99	S10(Phospho)	1416.72				Medium	1.34359	0					708.862
	KDALESCKER	22	1	Q6UB99	C7(Carbamidomethyl)	1235.59				Medium	1.33767	0					618.3
	LSAHTILPGSK	43	1	Q6UB99	S10(Phospho)	1203.6				Medium	1.17305	0					602.303
	NDLKEDK	9	1	Q6UB99		861.442				Medium	1.15938	0					431.225
	LERGDGGKEVR	2	1	Q6UB99		1215.61				Medium	1.10152	0					608.308
	KEKVFEK	5	1	Q6UB99		907.541				Medium	1.07569	0					454.274
	SPFLSSAEGAVPKLDK	2	1	Q6UB99		1645.87				Medium	0.980494	0					823.438
	LSAHTILPGSKTR	8	1	Q6UB99	S10(Phospho)	1460.77				Medium	0.970316	0					730.89
	HHRDELLR	39	1	Q6UB99		1075.56				Medium	0.968114	0	Low	0.515375	0		359.19	359.19
	SNSFISIPK	7	1	Q6UB99		992.545				Medium	0.939546	0					496.776
	ESAEAGRDRK	2	1	Q6UB99		1118.55				Medium	0.928867	0					559.778
	LSAHTILPGSKTR	2	1	Q6UB99		1380.8				Medium	0.810731	0					690.903
	VPPVDDKHLLK	2	1	Q6UB99		1260.71				Medium	0.662709	0					630.858
	EVRER	1	1	Q6UB99		688.373				Low	0.496359	0					344.69
	AEKKEK	2	1	Q6UB99		732.42				Low	0.48871	0					366.714
	LDKEGKVVK	1	1	Q6UB99		1015.64				Low	0.460057	0					508.326
	SYTKNNTIAPK	1	1	Q6UB99		1236.66				Low	0.410429	0					618.832
	RQEHRK	5	1	Q6UB99		853.472							Medium	1.06901	0			427.24
	AFPGIISEDFSEKK	1	1	Q6UB99		1567.77							Low	0.447624	0			392.698
	FKDGAEKEK	1	1	Q6UB99		1051.52							Low	0.432948	0			526.263
Q9UPS8	Ankyrin repeat domain-containing protein 26 OS=Homo sapiens GN=ANKRD26 PE=1 SV=3 - [ANR26_HUMAN]	11.7	3	3	19	113
	Sequence	# PSMs	# Protein Groups	Protein Group Accessions	Modifications	MH+ [Da]	A2	XCorr A2	Probability A2	B2	XCorr B2	Probability B2	C2	XCorr C2	Probability C2	m/z [Da] A2	m/z [Da] B2	m/z [Da] C2
	YVDPLAGAADGK	12	1	Q9UPS8	Y1(Phospho)	1256.59	High	2.56109	0	High	2.31166	0	High	2.45538	0	419.535	419.535	419.535
	LENEKQSKER	1	1	Q9UPS8		1260.68	Medium	1.17469	0							420.897
	IREQLRR	24	1	Q9UPS8		970.597	Medium	1.04903	0							485.802
	DLSHKNSMLQEEIAMLR	1	1	Q9UPS8		2014.99	Medium	1.04879	0							672.336
	KNVELEREITGFK	2	1	Q9UPS8		1562.88	Medium	0.81357	0							781.946
	LEQEVINLR	28	1	Q9UPS8		1113.61	Medium	0.762336	0	Medium	0.956777	0	Medium	0.730033	0	557.307	557.307	557.307
	KIFSKK	9	1	Q9UPS8		750.471	Medium	0.691943	0				Medium	0.661422	0	375.739		375.739
	DLGKIHKAASAGNVAK	2	1	Q9UPS8	S10(Phospho)	1659.88				Medium	1.14721	0					830.446
	ELELAFQR	1	1	Q9UPS8		1005.55				Medium	1.02729	0					503.28
	SNLNQVVQER	1	1	Q9UPS8		1186.59				Medium	1.00743	0					396.2
	IKTSQEDFNKTELEK	1	1	Q9UPS8	T3(Phospho); T11(Phospho)	1969.91				Medium	0.95658	0					657.309
	YQNEQVKVNKYIGK	1	1	Q9UPS8	Y11(Phospho)	1790.88				Medium	0.784956	0					895.943
	VTVKKQMDK	2	1	Q9UPS8		1076.59				Medium	0.579467	0					538.799
	MLQDGILTNHLSK	1	1	Q9UPS8	S12(Phospho)	1549.79				Low	0.542853	0					517.268
	IKDLESELSKIK	1	1	Q9UPS8		1402.78				Low	0.423744	0					701.892
	LMTASQQSRK	3	1	Q9UPS8		1149.63							Medium	1.04298	0			575.32
	IKTSQEDFNKTELEK	1	1	Q9UPS8		1809.92							Low	0.716194	0			603.979
	TVQKK	20	1	Q9UPS8		603.395							Medium	0.672757	0			302.201
	NLLKMTRK	1	1	Q9UPS8	T6(Phospho)	1083.6							Low	0.475121	0			542.301
	QEIAEKLK	1	1	Q9UPS8		958.561							Low	0.458531	0			320.192
Q5W026	Ankyrin repeat domain-containing protein 30A OS=Homo sapiens GN=ANKRD30A PE=1 SV=1 - [Q5W026_HUMAN]	8.84	3	2	7	39
	Sequence	# PSMs	# Protein Groups	Protein Group Accessions	Modifications	MH+ [Da]	A2	XCorr A2	Probability A2	B2	XCorr B2	Probability B2	C2	XCorr C2	Probability C2	m/z [Da] A2	m/z [Da] B2	m/z [Da] C2
	EIDKINGKLEGSPVK	12	1	Q5W026		1626.87				High	2.40253	0					813.94
	VTSNKTKVLEK	7	1	Q5W026	S3(Phospho); T6(Phospho)	1406.69				Medium	1.35532	0					469.568
	LEESPNKDGLLK	1	1	Q5W026		1342.7				Medium	1.33724	0					671.854
	EMDKISGKLEDSTSLSK	1	1	Q5W026		1867.93				Medium	1.10151	0					934.47
	KTINLNIQDAQKR	12	1	Q5W026		1541.86				Medium	1.04707	0					514.624
	ASLTPLLLSITK	2	1	Q5W026		1256.77				Medium	0.920715	0					628.89
	DGLLKANCGMKVSIPTK	4	1	Q5W026	C8(Carbamidomethyl)	1832				Medium	0.794662	0					916.506
A5PLL1	Ankyrin repeat domain-containing protein 34B OS=Homo sapiens GN=ANKRD34B PE=2 SV=3 - [AN34B_HUMAN]	4.47	1	1	2	5
	Sequence	# PSMs	# Protein Groups	Protein Group Accessions	Modifications	MH+ [Da]	A2	XCorr A2	Probability A2	B2	XCorr B2	Probability B2	C2	XCorr C2	Probability C2	m/z [Da] A2	m/z [Da] B2	m/z [Da] C2
	TKHVDHQSVSKAK	4	1	A5PLL1	S10(Phospho)	1544.76							Medium	1.51059	0			386.945
	GETPLMIACKTK	1	1	A5PLL1	T3(Phospho); C9(Carbamidomethyl)	1428.67							Low	0.787285	0			476.894
A6QL64	Ankyrin repeat domain-containing protein 36A OS=Homo sapiens GN=ANKRD36 PE=2 SV=3 - [AN36A_HUMAN]	7.21	1	2	11	60
	Sequence	# PSMs	# Protein Groups	Protein Group Accessions	Modifications	MH+ [Da]	A2	XCorr A2	Probability A2	B2	XCorr B2	Probability B2	C2	XCorr C2	Probability C2	m/z [Da] A2	m/z [Da] B2	m/z [Da] C2
	DDSVSNTATEIKDEQK	14	1	A6QL64		1779.87				High	1.55655	0					890.437
	ANVSPEQPPLFTHTVK	2	1	A6QL64	T14(Phospho)	1844.94				Medium	1.42087	0					922.971
	KIAGDYAIEAKNR	11	1	A6QL64		1448.75				Medium	1.35634	0					724.882
	TVSSEKPSGLKATSAEK	1	1	A6QL64	S8(Phospho)	1799.92				Medium	1.14928	0					900.461
	VSSQKQPAEK	2	1	A6QL64		1101.61				Medium	1.03194	0					551.307
	SALIHAVTLGEK	1	1	A6QL64	T8(Phospho)	1318.69				Medium	0.949537	0					659.849
	KKPSLEATSDEK	1	1	A6QL64		1332.71				Medium	0.910463	0					666.856
	ISEKEEIK	3	2	Q8N2N9;A6QL64		975.543				Medium	0.780111	0					488.275
	AESKSRVLK	9	2	Q8N2N9;A6QL64		1017.6				Medium	0.677487	0					509.304
	TVSSRKKPALK	15	1	A6QL64		1214.75				Medium	0.66553	0					607.879
	ATSDDK	1	2	Q8N2N9;A6QL64		636.273				Low	0.454066	0					318.64
Q8N2N9	Ankyrin repeat domain-containing protein 36B OS=Homo sapiens GN=ANKRD36B PE=1 SV=4 - [AN36B_HUMAN]	12.12	2	4	14	90
	Sequence	# PSMs	# Protein Groups	Protein Group Accessions	Modifications	MH+ [Da]	A2	XCorr A2	Probability A2	B2	XCorr B2	Probability B2	C2	XCorr C2	Probability C2	m/z [Da] A2	m/z [Da] B2	m/z [Da] C2
	LETEMQSYRCRLNAAR	22	1	Q8N2N9	C10(Carbamidomethyl)	1997.93	Medium	1.56464	0	Medium	1.59664	0	Medium	1.84492	0	500.238	500.238	500.238
	QPAWKATSVK	8	1	Q8N2N9	T7(Phospho)	1195.58	Medium	1.35846	0				Medium	1.43401	0	399.202		399.198
	RVSSHKQPSLK	3	1	Q8N2N9		1266.73	Medium	0.94883	0							633.87
	TVSSQKPPALK	7	1	Q8N2N9		1155.69	Medium	0.884298	0							578.349
	SGTVSPQKQSAQKVIFK	4	1	Q8N2N9		1832.97				Medium	0.925849	0					916.99
	DSVSNIAR	1	1	Q8N2N9		861.444				Medium	0.865393	0					431.226
	ISEKEEIK	3	2	Q8N2N9;A6QL64		975.543				Medium	0.780111	0					488.275
	AESKSRVLK	9	2	Q8N2N9;A6QL64		1017.6				Medium	0.677487	0					509.304
	ATSDDK	1	2	Q8N2N9;A6QL64		636.273				Low	0.454066	0					318.64
	DEKDSLLNIARGK	24	1	Q8N2N9		1458.82							Medium	1.38533	0			486.945
	YLLLTYYDANK	1	1	Q8N2N9		1376.72							Medium	1.09984	0			459.578
	QPALKATSDKK	1	1	Q8N2N9		1186.69							Medium	0.80713	0			396.233
	RVSSHK	5	1	Q8N2N9		713.416							Medium	0.683326	0			357.212
	KVSLLNIATRITGGGK	1	1	Q8N2N9	S3(Phospho); T12(Phospho)	1787.92							Medium	0.615621	0			894.461
Q3KP44	Ankyrin repeat domain-containing protein 55 OS=Homo sapiens GN=ANKRD55 PE=2 SV=3 - [ANR55_HUMAN]	6.68	3	3	4	13
	Sequence	# PSMs	# Protein Groups	Protein Group Accessions	Modifications	MH+ [Da]	A2	XCorr A2	Probability A2	B2	XCorr B2	Probability B2	C2	XCorr C2	Probability C2	m/z [Da] A2	m/z [Da] B2	m/z [Da] C2
	HNIPDKNGR	4	1	Q3KP44		1050.53							Medium	1.50804	0			350.848
	TALHWAVQSGNR	3	1	Q3KP44	T1(Phospho)	1419.67							Medium	1.26755	0			473.896
	KGADPTLVDKDFK	5	1	Q3KP44		1433.74							Medium	1.11779	0			359.203
	NKKEEQR	1	1	Q3KP44		931.493							Medium	0.873857	0			311.169
C9J2M7	Ankyrin repeat domain-containing protein 7 (Fragment) OS=Homo sapiens GN=ANKRD7 PE=4 SV=1 - [C9J2M7_HUMAN]	22.12	3	1	2	10
	Sequence	# PSMs	# Protein Groups	Protein Group Accessions	Modifications	MH+ [Da]	A2	XCorr A2	Probability A2	B2	XCorr B2	Probability B2	C2	XCorr C2	Probability C2	m/z [Da] A2	m/z [Da] B2	m/z [Da] C2
	KNETRSQGYNLR	6	1	C9J2M7	S6(Phospho)	1545.69	Medium	1.52224	0							515.902
	LHRAASVGDLK	4	1	C9J2M7		1166.67	Medium	0.743473	0							583.84
A0A087WTF3	Ankyrin-3 (Fragment) OS=Homo sapiens GN=ANK3 PE=1 SV=1 - [A0A087WTF3_HUMAN]	2.98	1	1	4	22
	Sequence	# PSMs	# Protein Groups	Protein Group Accessions	Modifications	MH+ [Da]	A2	XCorr A2	Probability A2	B2	XCorr B2	Probability B2	C2	XCorr C2	Probability C2	m/z [Da] A2	m/z [Da] B2	m/z [Da] C2
	YSYLTEPGMKTVERSTGATR	2	1	A0A087WTF3	S2(Phospho); T11(Phospho)	2407.06	Medium	1.81956	0							803.026
	ENRLPFSIK	14	2	Q12955;A0A087WTF3		1103.64	Medium	1.0064	0							552.322
	YPSSSTLINGCK	5	2	Q12955;A0A087WTF3	C11(Carbamidomethyl)	1326.66	Medium	0.897555	0							663.836
	GGSMRGSR	1	2	Q12955;A0A087WTF3		807.394	Medium	0.68291	0							404.201
Q12955	Ankyrin-3 OS=Homo sapiens GN=ANK3 PE=1 SV=3 - [ANK3_HUMAN]	1.78	1	1	8	117
	Sequence	# PSMs	# Protein Groups	Protein Group Accessions	Modifications	MH+ [Da]	A2	XCorr A2	Probability A2	B2	XCorr B2	Probability B2	C2	XCorr C2	Probability C2	m/z [Da] A2	m/z [Da] B2	m/z [Da] C2
	VDRTVK	48	1	Q12955		717.424	High	1.57379	0							359.216
	STSLKQTTVEETAVER	3	1	Q12955		1778.94	Medium	1.22332	0							593.651
	LSHVLVHDVR	7	1	Q12955		1174.69	Medium	1.03099	0							587.846
	ENRLPFSIK	14	2	Q12955;A0A087WTF3		1103.64	Medium	1.0064	0							552.322
	KSQLK	3	1	Q12955		603.382	Medium	0.981026	0							302.195
	GNQAEPTEVIIR	36	1	Q12955	T7(Phospho)	1406.71	Medium	0.93591	0							703.857
	YPSSSTLINGCK	5	2	Q12955;A0A087WTF3	C11(Carbamidomethyl)	1326.66	Medium	0.897555	0							663.836
	GGSMRGSR	1	2	Q12955;A0A087WTF3		807.394	Medium	0.68291	0							404.201
Q5T3N0	Annexin (Fragment) OS=Homo sapiens GN=ANXA1 PE=1 SV=1 - [Q5T3N0_HUMAN]	22.61	4	2	3	69
	Sequence	# PSMs	# Protein Groups	Protein Group Accessions	Modifications	MH+ [Da]	A2	XCorr A2	Probability A2	B2	XCorr B2	Probability B2	C2	XCorr C2	Probability C2	m/z [Da] A2	m/z [Da] B2	m/z [Da] C2
	ALTGHLEEVVLALLK	67	1	Q5T3N0		1605.95	High	4.58055	0	High	5.02564	0				535.987	803.476
	ALTGHLEEVVLALLKTP	1	1	Q5T3N0	T3(Phospho)	1884.05	Medium	0.595823	0							942.529
	MAMVSEFLK	1	1	Q5T3N0		1055.53				Medium	0.810557	0					528.27
H0YN42	Annexin (Fragment) OS=Homo sapiens GN=ANXA2 PE=1 SV=1 - [H0YN42_HUMAN]	23.05	19	2	4	96
	Sequence	# PSMs	# Protein Groups	Protein Group Accessions	Modifications	MH+ [Da]	A2	XCorr A2	Probability A2	B2	XCorr B2	Probability B2	C2	XCorr C2	Probability C2	m/z [Da] A2	m/z [Da] B2	m/z [Da] C2
	SALSGHLETVILGLLK	72	1	H0YN42		1650.97	High	3.65242	0	High	5.62675	0				550.993	825.987
	GVDEVTIVNILTNR	14	1	H0YN42		1542.84	High	3.09453	0							771.923
	LSLEGDHSTPPSAYGSVK	1	1	H0YN42		1844.94				Medium	0.872669	0					922.973
	KEVKGDLENAF	9	1	H0YN42		1249.61				Medium	0.757307	0					625.308
A0A0S2Z377	Annexin (Fragment) OS=Homo sapiens GN=ANXA6 PE=2 SV=1 - [A0A0S2Z377_HUMAN]	19.04	15	11	12	222
	Sequence	# PSMs	# Protein Groups	Protein Group Accessions	Modifications	MH+ [Da]	A2	XCorr A2	Probability A2	B2	XCorr B2	Probability B2	C2	XCorr C2	Probability C2	m/z [Da] A2	m/z [Da] B2	m/z [Da] C2
	DAFVAIVQSVK	48	1	A0A0S2Z377		1176.65	High	3.61488	0							588.831
	ALIEILATR	22	1	A0A0S2Z377		999.612	High	2.70306	0							500.31
	EAILDIITSR	8	1	A0A0S2Z377		1130.63	High	2.28223	0							565.82
	TNAEIRAINEAYK	60	1	A0A0S2Z377		1492.77	High	2.25634	0	Medium	1.87627	0				498.261	498.261
	ILISLATGHR	1	1	A0A0S2Z377		1080.65	Medium	1.9103	0							360.887
	GLGTDEDTIIDIITHR	47	1	A0A0S2Z377		1768.89	Medium	1.89095	0	High	2.1399	0				590.303	590.302
	LMLAVVK	14	1	A0A0S2Z377		773.507	High	1.83389	0							387.257
	QLKKAMEGAGTDEK	3	1	A0A0S2Z377		1505.79	Medium	1.15485	0							753.397
	SEIDLLNIR	2	1	A0A0S2Z377		1072.59				High	2.68544	0					536.8
	EIFRTKYEK	1	1	A0A0S2Z377	T5(Phospho)	1293.65				Medium	1.37017	0					647.328
	GLGTRDNTLIRIMVSR	14	1	A0A0S2Z377	S15(Phospho)	1881.99				Medium	1.23283	0					941.501
	EAILDIITSRSNR	2	1	A0A0S2Z377	S11(Phospho)	1567.79				Medium	0.873896	0					523.278
P27216	Annexin A13 OS=Homo sapiens GN=ANXA13 PE=1 SV=3 - [ANX13_HUMAN]	4.75	4	1	1	2
	Sequence	# PSMs	# Protein Groups	Protein Group Accessions	Modifications	MH+ [Da]	A2	XCorr A2	Probability A2	B2	XCorr B2	Probability B2	C2	XCorr C2	Probability C2	m/z [Da] A2	m/z [Da] B2	m/z [Da] C2
	SLSDMVRSDTSGDFR	2	1	P27216	S8(Phospho); T10(Phospho)	1832.75							Medium	1.50947	0			611.587
P08758	Annexin A5 OS=Homo sapiens GN=ANXA5 PE=1 SV=2 - [ANXA5_HUMAN]	21.88	3	2	5	56
	Sequence	# PSMs	# Protein Groups	Protein Group Accessions	Modifications	MH+ [Da]	A2	XCorr A2	Probability A2	B2	XCorr B2	Probability B2	C2	XCorr C2	Probability C2	m/z [Da] A2	m/z [Da] B2	m/z [Da] C2
	ETSGNLEQLLLAVVK	34	1	P08758		1613.9	High	3.8629	0	High	3.29411	0				807.453	807.454
	KAMKGLGTDEESILTLLTSR	9	1	P08758		2163.14				Medium	1.3411	0					721.718
	TLFGRDLLDDLK	1	1	P08758		1405.8				Medium	0.825153	0					703.406
	ADAETLRKAMK	1	1	P08758		1233.65				Low	0.489482	0					309.168
	GAGTNEKVLTEIIASR	11	1	P08758	T10(Phospho)	1738.89							High	2.14758	0			580.3
B4DPJ2	Annexin OS=Homo sapiens PE=2 SV=1 - [B4DPJ2_HUMAN]	16.79	5	2	5	63
	Sequence	# PSMs	# Protein Groups	Protein Group Accessions	Modifications	MH+ [Da]	A2	XCorr A2	Probability A2	B2	XCorr B2	Probability B2	C2	XCorr C2	Probability C2	m/z [Da] A2	m/z [Da] B2	m/z [Da] C2
	GVGTDEACLIEILASR	12	1	B4DPJ2	C8(Carbamidomethyl)	1703.85	High	4.37924	0	High	3.86515	0				852.43	852.428
	QQILLSFKTAYGK	21	1	B4DPJ2	Y11(Phospho)	1576.84	Medium	1.17471	0	Medium	1.03351	0				788.924	788.923
	TAYGKDLIKDLK	28	1	B4DPJ2	T1(Phospho)	1444.76				Medium	0.863519	0					722.883
	AHLVAVFNEYQRMTGRDIEK	1	1	B4DPJ2		2377.27				Low	0.799023	0					793.095
	SETDLLDIRSEYK	1	1	B4DPJ2		1568.77				Low	0.44002	0					523.596
B4DT77	Annexin OS=Homo sapiens PE=2 SV=1 - [B4DT77_HUMAN]	8.63	7	1	3	86
	Sequence	# PSMs	# Protein Groups	Protein Group Accessions	Modifications	MH+ [Da]	A2	XCorr A2	Probability A2	B2	XCorr B2	Probability B2	C2	XCorr C2	Probability C2	m/z [Da] A2	m/z [Da] B2	m/z [Da] C2
	VLIEILCTR	11	1	B4DT77	C7(Carbamidomethyl)	1116.64	High	2.78247	0							558.822
	TSYGKDLIKDLK	40	1	B4DT77		1380.8	Medium	1.17408	0							690.904
	LLLAIVGQ	35	1	B4DT77		826.545	Medium	0.717268	0							413.776
P46013	Antigen KI-67 OS=Homo sapiens GN=MKI67 PE=1 SV=2 - [KI67_HUMAN]	14.07	3	7	33	366
	Sequence	# PSMs	# Protein Groups	Protein Group Accessions	Modifications	MH+ [Da]	A2	XCorr A2	Probability A2	B2	XCorr B2	Probability B2	C2	XCorr C2	Probability C2	m/z [Da] A2	m/z [Da] B2	m/z [Da] C2
	VLNNFISNQK	78	1	P46013	S7(Phospho)	1256.59	High	2.88625	0	High	2.69671	0	High	2.77032	0	419.535	419.535	419.536
	APRESAQAIEDLAGFK	2	1	P46013		1702.91	Medium	1.45426	0							568.308
	TKEKAQPLEDLAGLK	56	1	P46013	T1(Phospho)	1720.92	Medium	1.39483	0	High	1.70265	0				860.963	860.964
	ITKMPCQSLQPEPINTPTHTK	30	1	P46013	T2(Phospho); C6(Carbamidomethyl)	2501.25	Medium	1.36047	0	High	1.51366	0				1251.13	1251.13
	SLRKADTEEEFLAFR	4	1	P46013		1811.97	Medium	1.28859	0	Medium	1.34615	0				453.747	453.747
	SQPAASTLESK	40	1	P46013	S1(Phospho)	1198.51	Medium	1.02455	0	Medium	1.01731	0	Medium	1.06586	0	599.761	599.759	599.761
	VTENKRCLR	3	1	P46013	C7(Carbamidomethyl)	1175.64	Medium	0.970453	0							392.55
	LDLLGNLPGSK	5	1	P46013		1126.67	Medium	0.939163	0							563.841
	SAKVLMQNQK	1	1	P46013		1146.64	Medium	0.853218	0							573.825
	KRTPSAGK	1	1	P46013		844.519	Medium	0.78463	0							422.763
	RCPKTRPR	1	1	P46013	C2(Carbamidomethyl)	1070.58	Medium	0.780079	0							535.792
	ETAGDGKSIKAFK	1	1	P46013		1351.72	Medium	0.679592	0							676.362
	QQLKASLGKVGVK	15	1	P46013		1355.84	Medium	0.64906	0	Medium	0.748176	0				678.424	678.424
	AQSLVISPPAPSPR	2	1	P46013	S7(Phospho)	1499.76	Medium	0.628817	0							750.386
	QILDSAASLTGSK	7	1	P46013		1290.66				Medium	1.43026	0					645.836
	EPASGDEGIKVLK	2	1	P46013		1342.7				Medium	1.42372	0					671.853
	TPKEEAQSLEDLAGFK	11	1	P46013		1762.89				Medium	1.38747	0					881.948
	TEAEQQITEVFVLAER	2	1	P46013		1862.92				Medium	1.25948	0					931.965
	SLPDTELMKDTAR	1	1	P46013	T5(Phospho)	1556.69				Medium	1.16656	0					778.847
	LDPAASVTGSK	2	1	P46013	S6(Phospho)	1125.52				Medium	1.14469	0					563.265
	GKGRDVESVQTPSK	1	1	P46013	S8(Phospho)	1567.75				Medium	1.09837	0					784.38
	SLRTSAKR	22	1	P46013	S5(Phospho)	998.512				Medium	0.957612	0	Medium	0.616378	0		499.76	499.759
	QTPDSGKPLKISRR	2	1	P46013		1582.94				Medium	0.877408	0					791.973
	ALKESAKQTPAPAASVTGSR	6	1	P46013	T17(Phospho)	2050.06				Medium	0.79487	0					1025.53
	GINVFR	4	1	P46013		705.424				Low	0.436882	0					353.216
	KKPNPVEEEPSR	57	1	P46013		1409.73							High	2.63955	0			470.581
	QKLDPAASVTGSKR	2	1	P46013	T10(Phospho)	1537.76							Medium	1.48499	0			769.383
	QNESSQPKVAEESGGQK	2	1	P46013		1802.82							Medium	1.31973	0			601.61
	SIRTFKESPK	1	1	P46013	T4(Phospho); S8(Phospho)	1352.6							Medium	0.960344	0			451.539
	LTPSAGKAMHTPK	2	1	P46013		1338.69							Medium	0.858908	0			446.902
	TSDTETEPSKTVSTANRSGR	1	1	P46013		2123.97							Medium	0.810263	0			708.661
	EPAGDGKSIR	1	1	P46013		1029.53							Low	0.795142	0			343.847
	TPVASDQRR	1	1	P46013		1029.53							Low	0.484256	0			343.847
A0A024R0X0	AP1 gamma subunit binding protein 1, isoform CRA_d OS=Homo sapiens GN=AP1GBP1 PE=4 SV=1 - [A0A024R0X0_HUMAN]	11.64	2	2	12	38
	Sequence	# PSMs	# Protein Groups	Protein Group Accessions	Modifications	MH+ [Da]	A2	XCorr A2	Probability A2	B2	XCorr B2	Probability B2	C2	XCorr C2	Probability C2	m/z [Da] A2	m/z [Da] B2	m/z [Da] C2
	TADSVSPLEPPTK	10	1	A0A024R0X0		1341.71	Medium	1.50799	0	Medium	1.60365	0				447.908	447.908
	ATAVCSEKLQQLLK	9	1	A0A024R0X0	C5(Carbamidomethyl)	1588.89	Medium	1.3274	0							794.948
	AVAFRHTKEDSASVK	1	1	A0A024R0X0		1645.89	Medium	1.04897	0							549.301
	VELGIKATAVCSEK	3	1	A0A024R0X0	C11(Carbamidomethyl)	1504.81	Medium	1.01577	0							752.909
	ILETTMTPTGIDTAK	1	1	A0A024R0X0		1591.82	Medium	0.889741	0							796.416
	FEQQQKLLEEER	5	1	A0A024R0X0		1576.8	Low	0.608784	0							394.956
	SLGEKAVAFRHTK	2	1	A0A024R0X0	T12(Phospho)	1523.77	Medium	0.51056	0							762.389
	TFPPSFPSGTIQQKQQTQVK	3	1	A0A024R0X0	T10(Phospho)	2327.12				Medium	1.554	0					776.377
	ALGPGSSKK	1	1	A0A024R0X0		844.507				Medium	1.06798	0					422.757
	LRLLSSVKPKTGEK	1	1	A0A024R0X0	S5(Phospho); T11(Phospho)	1715.91				Medium	0.689136	0					858.459
	SSPSPALEQPFR	1	1	A0A024R0X0	S2(Phospho)	1395.67							Medium	1.85868	0			349.672
	SNTLNEKPALPVIRDKYK	1	1	A0A024R0X0		2086.11							Low	0.712197	0			696.043
Q9UPM8	AP-4 complex subunit epsilon-1 OS=Homo sapiens GN=AP4E1 PE=1 SV=2 - [AP4E1_HUMAN]	6.68	1	1	5	38
	Sequence	# PSMs	# Protein Groups	Protein Group Accessions	Modifications	MH+ [Da]	A2	XCorr A2	Probability A2	B2	XCorr B2	Probability B2	C2	XCorr C2	Probability C2	m/z [Da] A2	m/z [Da] B2	m/z [Da] C2
	ETLELLYRITNAQNITVIVQK	8	1	Q9UPM8	T10(Phospho)	2539.4	High	2.30819	0	High	2.14941	0				847.14	847.14
	ILGLLGK	1	1	Q9UPM8		713.487	Medium	1.10757	0							357.247
	DLTGSFVTILK	2	1	Q9UPM8	T3(Phospho)	1273.65				Medium	1.38432	0					637.331
	EKQLLASSLFVGLGSESTINLLGK	6	1	Q9UPM8	S17(Phospho)	2584.31				Medium	1.26254	0					1292.66
	MSESQAALPSALK	21	1	Q9UPM8		1332.69				Medium	1.18688	0					666.849
A0A0G2JME4	Apolipoprotein L5 OS=Homo sapiens GN=APOL5 PE=4 SV=1 - [A0A0G2JME4_HUMAN]	3.23	2	1	1	3
	Sequence	# PSMs	# Protein Groups	Protein Group Accessions	Modifications	MH+ [Da]	A2	XCorr A2	Probability A2	B2	XCorr B2	Probability B2	C2	XCorr C2	Probability C2	m/z [Da] A2	m/z [Da] B2	m/z [Da] C2
	AVRGSRVVKPEGSR	3	1	A0A0G2JME4	S13(Phospho)	1577.82							Medium	1.56783	0			526.61
G3V1C3	Apoptosis inhibitor 5 OS=Homo sapiens GN=API5 PE=1 SV=1 - [G3V1C3_HUMAN]	15.69	4	3	8	42
	Sequence	# PSMs	# Protein Groups	Protein Group Accessions	Modifications	MH+ [Da]	A2	XCorr A2	Probability A2	B2	XCorr B2	Probability B2	C2	XCorr C2	Probability C2	m/z [Da] A2	m/z [Da] B2	m/z [Da] C2
	GTLGGLFSQILQGEDIVR	9	1	G3V1C3		1903.02				High	4.66697	0					952.012
	TGEALKTEENKIK	20	1	G3V1C3		1460.77				High	1.75644	0					730.889
	AIKFLSTK	2	1	G3V1C3	T7(Phospho)	987.503				Medium	1.0387	0					494.255
	GLQVYIRQLR	6	1	G3V1C3	Y5(Phospho)	1325.74				Medium	0.992275	0					663.376
	LAAQFIPKFFK	1	1	G3V1C3		1309.73				Medium	0.987692	0					655.368
	TLPDEVLTK	2	1	G3V1C3		1015.57				Medium	0.748757	0					508.289
	LETNLRK	1	1	G3V1C3	T3(Phospho)	953.473				Low	0.663162	0					318.496
	LETNLRKLFDK	1	1	G3V1C3	T3(Phospho)	1456.74				Medium	0.528489	0					728.875
E7EQT4	Apoptotic chromatin condensation inducer in the nucleus OS=Homo sapiens GN=ACIN1 PE=1 SV=2 - [E7EQT4_HUMAN]	8.46	4	4	10	94
	Sequence	# PSMs	# Protein Groups	Protein Group Accessions	Modifications	MH+ [Da]	A2	XCorr A2	Probability A2	B2	XCorr B2	Probability B2	C2	XCorr C2	Probability C2	m/z [Da] A2	m/z [Da] B2	m/z [Da] C2
	EAAELEGKSSSISEEK	62	1	E7EQT4	S13(Phospho)	1773.78				High	1.83387	0					887.397
	IEELALAK	9	1	E7EQT4		886.528				High	1.54106	0					443.768
	KEKAQEEPPAK	1	1	E7EQT4		1254.7				Medium	1.23504	0					418.905
	TALHGVKWPQSNPK	1	1	E7EQT4	T1(Phospho)	1642.86				Medium	1.16948	0					821.933
	GVLSGNRGVEYGSGR	4	1	E7EQT4		1507.78				Medium	0.945277	0					503.264
	QPSLEQK	1	1	E7EQT4		829.453				Medium	0.907302	0					415.23
	SGVSITIDDPVR	4	1	E7EQT4		1258.66				Medium	0.811374	0					629.835
	VTLGDTLTRR	9	1	E7EQT4		1131.65				Medium	0.63195	0					566.33
	SQEQEVLER	1	1	E7EQT4		1117.55				Medium	0.602554	0					559.279
	VRQARAAK	2	1	E7EQT4		899.535				Medium	0.59099	0					450.271
Q8IW19	Aprataxin and PNK-like factor OS=Homo sapiens GN=APLF PE=1 SV=1 - [APLF_HUMAN]	3.13	2	2	2	47
	Sequence	# PSMs	# Protein Groups	Protein Group Accessions	Modifications	MH+ [Da]	A2	XCorr A2	Probability A2	B2	XCorr B2	Probability B2	C2	XCorr C2	Probability C2	m/z [Da] A2	m/z [Da] B2	m/z [Da] C2
	GPLLGITDK	45	1	Q8IW19		913.529	High	1.71252	0	High	1.62925	0				457.268	457.268
	EAKRFMK	2	1	Q8IW19		909.485				Medium	0.5848	0					455.245
A0A0C4DGN6	ARF GTPase-activating protein GIT1 OS=Homo sapiens GN=GIT1 PE=1 SV=1 - [A0A0C4DGN6_HUMAN]	12.72	6	1	9	33
	Sequence	# PSMs	# Protein Groups	Protein Group Accessions	Modifications	MH+ [Da]	A2	XCorr A2	Probability A2	B2	XCorr B2	Probability B2	C2	XCorr C2	Probability C2	m/z [Da] A2	m/z [Da] B2	m/z [Da] C2
	EFATLIIDILSEAKR	10	1	A0A0C4DGN6	T4(Phospho)	1798.91	High	1.51332	0	High	1.57753	0				899.959	899.958
	EFATLIIDILSEAK	2	1	A0A0C4DGN6	T4(Phospho); S11(Phospho)	1722.84	Medium	1.36947	0							574.952
	LLNASAYR	6	1	A0A0C4DGN6		907.518	Medium	0.654324	0							454.263
	NQGRQKLAR	9	1	A0A0C4DGN6		1070.62				Medium	1.33391	0					535.815
	AKYQMLAFVHKLPCR	1	1	A0A0C4DGN6	C14(Carbamidomethyl)	1862.02				Low	0.961489	0					466.261
	TEQVTKNIQELLRAAQEFK	1	1	A0A0C4DGN6		2246.18				Medium	0.868199	0					1123.59
	DLSKQLHSSVR	1	1	A0A0C4DGN6		1269.69				Medium	0.610824	0					635.351
	EGSRHTSK	2	1	A0A0C4DGN6	T6(Phospho)	981.438				Medium	0.54401	0					491.222
	VNSSLSDELR	1	1	A0A0C4DGN6		1119.6				Medium	0.511532	0					560.302
I3L0K9	Arf-GAP with coiled-coil, ANK repeat and PH domain-containing protein 1 (Fragment) OS=Homo sapiens GN=ACAP1 PE=1 SV=2 - [I3L0K9_HUMAN]	17.57	2	1	2	28
	Sequence	# PSMs	# Protein Groups	Protein Group Accessions	Modifications	MH+ [Da]	A2	XCorr A2	Probability A2	B2	XCorr B2	Probability B2	C2	XCorr C2	Probability C2	m/z [Da] A2	m/z [Da] B2	m/z [Da] C2
	RAQEAEEAGAALRTAR	16	2	Q15027;I3L0K9		1699.88				High	2.07909	0					567.298
	LSQYRKELGA	12	1	I3L0K9	Y4(Phospho)	1244.62				Medium	0.774251	0					622.812
Q15027	Arf-GAP with coiled-coil, ANK repeat and PH domain-containing protein 1 OS=Homo sapiens GN=ACAP1 PE=1 SV=1 - [ACAP1_HUMAN]	4.46	2	1	3	87
	Sequence	# PSMs	# Protein Groups	Protein Group Accessions	Modifications	MH+ [Da]	A2	XCorr A2	Probability A2	B2	XCorr B2	Probability B2	C2	XCorr C2	Probability C2	m/z [Da] A2	m/z [Da] B2	m/z [Da] C2
	RAQEAEEAGAALRTAR	16	2	Q15027;I3L0K9		1699.88				High	2.07909	0					567.298
	RWFTIQSNQLVYQKK	70	1	Q15027	T4(Phospho); Y12(Phospho)	2098.99				High	1.85858	0					1050
	WFTIQSNQLVYQKKYK	1	1	Q15027		2074.13				Low	0.65303	0					519.289
A0A0U1RQT1	Arf-GAP with coiled-coil, ANK repeat and PH domain-containing protein 2 (Fragment) OS=Homo sapiens GN=ACAP2 PE=1 SV=1 - [A0A0U1RQT1_HUMAN]	5.67	4	1	3	20
	Sequence	# PSMs	# Protein Groups	Protein Group Accessions	Modifications	MH+ [Da]	A2	XCorr A2	Probability A2	B2	XCorr B2	Probability B2	C2	XCorr C2	Probability C2	m/z [Da] A2	m/z [Da] B2	m/z [Da] C2
	AVQTSIATAYREK	10	1	A0A0U1RQT1	Y10(Phospho)	1517.7				Medium	1.54604	0					506.571
	LRQAWIKAVQTSIATAYR	8	1	A0A0U1RQT1		2076.17				Medium	0.999582	0					1038.59
	EAYIRAKYVER	2	1	A0A0U1RQT1		1397.75				Medium	0.59611	0					699.38
Q99490	Arf-GAP with GTPase, ANK repeat and PH domain-containing protein 2 OS=Homo sapiens GN=AGAP2 PE=1 SV=2 - [AGAP2_HUMAN]	8.72	6	3	8	30
	Sequence	# PSMs	# Protein Groups	Protein Group Accessions	Modifications	MH+ [Da]	A2	XCorr A2	Probability A2	B2	XCorr B2	Probability B2	C2	XCorr C2	Probability C2	m/z [Da] A2	m/z [Da] B2	m/z [Da] C2
	AISAFGPSASINGLVK	5	1	Q99490	S8(Phospho); S10(Phospho)	1691.8				Medium	1.55985	0					564.605
	EMLVDGQTHLVLIR	1	1	Q99490	T8(Phospho)	1703.82				Medium	1.04002	0					568.61
	EPPPSPMVKKQR	5	1	Q99490		1393.74				Medium	1.00576	0					697.372
	TGGGVPGSSSPHPGTGSRR	1	1	Q99490	S17(Phospho)	1830.81				Medium	0.983848	0					915.907
	LGVLGDARSGK	2	1	Q99490		1072.59				Medium	0.976499	0					536.8
	LTTPSKTEGSAGQAEAK	1	1	Q99490		1675.83				Medium	0.951149	0					838.417
	LKSFGSLR	14	1	Q99490		907.54				Medium	0.81637	0					454.274
	ISASSPR	1	1	Q99490		717.372				Low	0.473042	0					359.19
A0A087WTP8	Arf-GAP with GTPase, ANK repeat and PH domain-containing protein 4 OS=Homo sapiens GN=AGAP4 PE=4 SV=1 - [A0A087WTP8_HUMAN]	3.65	5	1	2	76
	Sequence	# PSMs	# Protein Groups	Protein Group Accessions	Modifications	MH+ [Da]	A2	XCorr A2	Probability A2	B2	XCorr B2	Probability B2	C2	XCorr C2	Probability C2	m/z [Da] A2	m/z [Da] B2	m/z [Da] C2
	EIDLQTSTIKVPGK	75	1	A0A087WTP8	T6(Phospho)	1608.86				High	1.6315	0					804.935
	SLGTRLSRVR	1	1	A0A087WTP8	T4(Phospho)	1224.64				Medium	0.793484	0					612.822
D3DPS3	Arginine/proline rich coiled-coil 1, isoform CRA_b OS=Homo sapiens GN=RPRC1 PE=4 SV=1 - [D3DPS3_HUMAN]	10.48	4	2	7	30
	Sequence	# PSMs	# Protein Groups	Protein Group Accessions	Modifications	MH+ [Da]	A2	XCorr A2	Probability A2	B2	XCorr B2	Probability B2	C2	XCorr C2	Probability C2	m/z [Da] A2	m/z [Da] B2	m/z [Da] C2
	LMTPTLSFLAR	4	1	D3DPS3	S7(Phospho)	1329.67				Medium	1.64729	0					443.895
	GPTWGRAGASLARGPQPDR	18	1	D3DPS3		1949.98				Medium	1.54258	0					650.664
	AELGAGAPPAVVAR	2	1	D3DPS3		1278.68				Medium	1.25429	0					426.899
	LSKSSATLWNSPSR	3	1	D3DPS3	T7(Phospho)	1613.78				Medium	0.929282	0					807.393
	EKSALARER	1	1	D3DPS3	S3(Phospho)	1139.53				Medium	0.889158	0					570.268
	RKPNAGGSPAPVRR	1	1	D3DPS3		1462.81				Medium	0.73712	0					731.906
	NGRDQGR	1	1	D3DPS3		802.415				Low	0.483444	0					401.711
E5RJ86	Armadillo repeat-containing protein 1 (Fragment) OS=Homo sapiens GN=ARMC1 PE=1 SV=1 - [E5RJ86_HUMAN]	5.79	2	1	1	31
	Sequence	# PSMs	# Protein Groups	Protein Group Accessions	Modifications	MH+ [Da]	A2	XCorr A2	Probability A2	B2	XCorr B2	Probability B2	C2	XCorr C2	Probability C2	m/z [Da] A2	m/z [Da] B2	m/z [Da] C2
	KAQFFLGTTNK	31	1	E5RJ86		1254.7				Medium	1.78386	0					418.905
Q5T2S8	Armadillo repeat-containing protein 4 OS=Homo sapiens GN=ARMC4 PE=1 SV=1 - [ARMC4_HUMAN]	7.57	6	4	8	58
	Sequence	# PSMs	# Protein Groups	Protein Group Accessions	Modifications	MH+ [Da]	A2	XCorr A2	Probability A2	B2	XCorr B2	Probability B2	C2	XCorr C2	Probability C2	m/z [Da] A2	m/z [Da] B2	m/z [Da] C2
	LGISFSEDQQKEK	23	1	Q5T2S8		1508.72				Medium	1.73479	0	Medium	1.50515	0		503.579	503.579
	SNDTNVHR	5	1	Q5T2S8		942.461				Medium	1.10043	0					471.734
	EKDQLGKAPK	3	1	Q5T2S8		1113.61				Medium	0.924287	0					557.307
	LRHHLAEAISR	18	1	Q5T2S8		1302.71				Medium	0.915429	0	Medium	0.968406	0		651.856	651.857
	ERLAAVTGAIWK	2	1	Q5T2S8		1314.73				Medium	0.798973	0					657.87
	EAQACVEANR	1	1	Q5T2S8	C5(Carbamidomethyl)	1147.5				Low	0.596035	0					383.173
	TGKLKEAQACVEANR	1	1	Q5T2S8	T1(Phospho); C10(Carbamidomethyl)	1754.81				Medium	0.514212	0					877.911
	CLAAETIANVAK	5	1	Q5T2S8	C1(Carbamidomethyl)	1260.67							Medium	1.88591	0			315.924
F8W8Y7	Armadillo repeat-containing X-linked protein 4 OS=Homo sapiens GN=ARMCX4 PE=1 SV=3 - [F8W8Y7_HUMAN]	3.84	3	2	7	80
	Sequence	# PSMs	# Protein Groups	Protein Group Accessions	Modifications	MH+ [Da]	A2	XCorr A2	Probability A2	B2	XCorr B2	Probability B2	C2	XCorr C2	Probability C2	m/z [Da] A2	m/z [Da] B2	m/z [Da] C2
	TKPQVEIGAETGARSGPR	12	1	F8W8Y7		1853.97				Medium	1.68414	0					618.662
	ANSQVEALPDARDK	49	1	F8W8Y7		1513.78				High	1.63226	0					757.392
	EAVTQTKAKAWALVAK	12	1	F8W8Y7	T4(Phospho)	1794.92				Medium	1.37528	0					598.978
	TEAKREAMTQTK	4	1	F8W8Y7		1393.7				Medium	1.02079	0					697.354
	GNTIAVPKAGTGAGTR	1	1	F8W8Y7	T3(Phospho)	1550.73				Low	0.72152	0					517.581
	VDGRGNPNATSK	1	1	F8W8Y7		1215.61				Medium	0.656445	0					608.308
	EAVTQTKAK	1	1	F8W8Y7		975.544				Medium	0.617877	0					488.275
Q8TBH0	Arrestin domain-containing protein 2 OS=Homo sapiens GN=ARRDC2 PE=2 SV=2 - [ARRD2_HUMAN]	4.42	1	1	1	51
	Sequence	# PSMs	# Protein Groups	Protein Group Accessions	Modifications	MH+ [Da]	A2	XCorr A2	Probability A2	B2	XCorr B2	Probability B2	C2	XCorr C2	Probability C2	m/z [Da] A2	m/z [Da] B2	m/z [Da] C2
	ATLLAPDTGETTTLPPGR	51	1	Q8TBH0	T12(Phospho)	1890.95	Medium	2.33427	0	Medium	1.62052	0	Medium	1.96648	0	473.494	473.494	473.495
X5DP31	Aryl-hydrocarbon receptor nuclear translocator 2 isoform E OS=Homo sapiens GN=ARNT2 PE=2 SV=1 - [X5DP31_HUMAN]	8.48	1	1	4	34
	Sequence	# PSMs	# Protein Groups	Protein Group Accessions	Modifications	MH+ [Da]	A2	XCorr A2	Probability A2	B2	XCorr B2	Probability B2	C2	XCorr C2	Probability C2	m/z [Da] A2	m/z [Da] B2	m/z [Da] C2
	SGKASTMASRAVSSTPTSSPVR	21	1	X5DP31	S5(Phospho); T17(Phospho)	2325.1				High	2.34096	0					775.704
	HLILEAADGFLFVVAAETGR	3	1	X5DP31	T18(Phospho)	2209.12				Medium	1.11587	0					1105.06
	GGPRKSGR	4	1	X5DP31	S6(Phospho)	894.425				Medium	0.853557	0					447.716
	VAGSSKGGPR	6	1	X5DP31		915.507				Medium	0.811713	0					458.257
Q96EG1	Arylsulfatase G OS=Homo sapiens GN=ARSG PE=1 SV=1 - [ARSG_HUMAN]	8.95	3	1	3	4
	Sequence	# PSMs	# Protein Groups	Protein Group Accessions	Modifications	MH+ [Da]	A2	XCorr A2	Probability A2	B2	XCorr B2	Probability B2	C2	XCorr C2	Probability C2	m/z [Da] A2	m/z [Da] B2	m/z [Da] C2
	CELAGSVGPFTGFWQTR	2	1	Q96EG1	C1(Carbamidomethyl)	1912.89				Medium	1.64364	0					478.979
	LERYKAFYITGGAR	1	1	Q96EG1		1644.91				Medium	1.22432	0					822.961
	ASLLTGRLGLRNGVTR	1	1	Q96EG1		1683.99				Medium	0.698503	0					842.5
B3KUZ8	Aspartate aminotransferase OS=Homo sapiens PE=2 SV=1 - [B3KUZ8_HUMAN]	15.63	5	3	5	10
	Sequence	# PSMs	# Protein Groups	Protein Group Accessions	Modifications	MH+ [Da]	A2	XCorr A2	Probability A2	B2	XCorr B2	Probability B2	C2	XCorr C2	Probability C2	m/z [Da] A2	m/z [Da] B2	m/z [Da] C2
	FVTVQTISGTGALR	2	1	B3KUZ8		1449.8	High	2.94754	0							725.402
	KQWLQEVKGMADR	1	1	B3KUZ8		1588.87	Medium	0.926557	0							794.939
	DAWAVR	1	1	B3KUZ8		717.373	Medium	0.798653	0							359.19
	EYLPIGGLAEFCK	5	1	B3KUZ8	C12(Carbamidomethyl)	1496.74				High	3.14544	0					748.873
	AEAQIAAKNLDK	1	1	B3KUZ8		1271.69				Medium	0.555138	0					636.348
D3DP78	Aspartyl-tRNA synthetase, isoform CRA_b OS=Homo sapiens GN=DARS PE=4 SV=1 - [D3DP78_HUMAN]	5.34	4	1	2	4
	Sequence	# PSMs	# Protein Groups	Protein Group Accessions	Modifications	MH+ [Da]	A2	XCorr A2	Probability A2	B2	XCorr B2	Probability B2	C2	XCorr C2	Probability C2	m/z [Da] A2	m/z [Da] B2	m/z [Da] C2
	ALHHGIDLEK	3	1	D3DP78		1132.6							High	2.72099	0			378.206
	ADEVVWVRARVHTSR	1	1	D3DP78		1780.95							Low	0.500753	0			445.992
H0Y3A8	Astrotactin-2 (Fragment) OS=Homo sapiens GN=ASTN2 PE=1 SV=1 - [H0Y3A8_HUMAN]	5.74	3	1	5	16
	Sequence	# PSMs	# Protein Groups	Protein Group Accessions	Modifications	MH+ [Da]	A2	XCorr A2	Probability A2	B2	XCorr B2	Probability B2	C2	XCorr C2	Probability C2	m/z [Da] A2	m/z [Da] B2	m/z [Da] C2
	LSLYYQINATSPWVR	1	1	H0Y3A8	S11(Phospho)	1890.96	Medium	1.66275	0							473.495
	AAAEATQETVESLMQK	2	1	H0Y3A8		1706.87	Medium	1.15659	0							569.629
	SKSRGGISFGR	10	1	H0Y3A8	S1(Phospho)	1231.61	Medium	1.00811	0							616.309
	GRHSELSTVTLR	1	1	H0Y3A8		1355.76	Medium	0.897837	0							452.591
	RSKGLLK	2	1	H0Y3A8	S2(Phospho)	881.514	Medium	0.546666	0							441.261
A0A024QZB7	Ataxin 2-like, isoform CRA_b OS=Homo sapiens GN=ATXN2L PE=4 SV=1 - [A0A024QZB7_HUMAN]	7.14	5	2	6	92
	Sequence	# PSMs	# Protein Groups	Protein Group Accessions	Modifications	MH+ [Da]	A2	XCorr A2	Probability A2	B2	XCorr B2	Probability B2	C2	XCorr C2	Probability C2	m/z [Da] A2	m/z [Da] B2	m/z [Da] C2
	AEGLQVGQDARVLGGE	10	1	A0A024QZB7		1598.84	Medium	1.54151	0							533.619
	EGPRGGVRCSSSR	2	1	A0A024QZB7	C9(Carbamidomethyl)	1404.72	Medium	1.2703	0							468.91
	AEGLQVGQDAR	3	1	A0A024QZB7		1143.61	Medium	0.870877	0	Medium	0.882562	0				381.874	381.874
	EVDGLLTSEPMGSPVSSK	20	1	A0A024QZB7	S16(Phospho)	1912.89				High	2.14486	0					638.302
	GINGGPSRMSPK	4	1	A0A024QZB7		1200.63				Medium	1.08252	0					400.881
	ISLAPTDVK	53	1	A0A024QZB7		943.548				Medium	0.851248	0					472.279
O15265	Ataxin-7 OS=Homo sapiens GN=ATXN7 PE=1 SV=1 - [ATX7_HUMAN]	5.61	1	3	6	33
	Sequence	# PSMs	# Protein Groups	Protein Group Accessions	Modifications	MH+ [Da]	A2	XCorr A2	Probability A2	B2	XCorr B2	Probability B2	C2	XCorr C2	Probability C2	m/z [Da] A2	m/z [Da] B2	m/z [Da] C2
	VEKIHPKMDGTLLK	19	1	O15265		1608.88	High	1.55014	0							804.942
	LSSEEGEGDDK	5	1	O15265		1165.52	Medium	1.27579	0							389.178
	IMTPSVKVEKIHPK	1	1	O15265		1606.91	Medium	1.06933	0							803.958
	IMTPSVKVEK	2	1	O15265		1131.63	Medium	0.871223	0							566.317
	VPHGRIMTPSVKVEK	4	1	O15265		1677.94	Medium	0.832362	0							839.474
	THSLTQRRAVQGR	2	1	O15265	T5(Phospho)	1589.8	Low	0.740686	0							530.605
Q5T6C5	Ataxin-7-like protein 2 OS=Homo sapiens GN=ATXN7L2 PE=3 SV=1 - [AT7L2_HUMAN]	10.53	4	2	6	39
	Sequence	# PSMs	# Protein Groups	Protein Group Accessions	Modifications	MH+ [Da]	A2	XCorr A2	Probability A2	B2	XCorr B2	Probability B2	C2	XCorr C2	Probability C2	m/z [Da] A2	m/z [Da] B2	m/z [Da] C2
	VPSLDDFAGQSWSSWVER	12	1	Q5T6C5		2065.98				Medium	1.7131	0					689.331
	LPGPTLRPACPASMPPTK	2	1	Q5T6C5	C10(Carbamidomethyl); S13(Phospho)	1971.01				Medium	1.48027	0					986.008
	IHSVHQRR	7	1	Q5T6C5		1032.59				Medium	1.25204	0					516.797
	KPGPALAFEEKCSTLKSK	3	1	Q5T6C5	C12(Carbamidomethyl); S17(Phospho)	2071.04				Medium	0.980552	0					1036.02
	REVQGRAK	12	1	Q5T6C5		943.55				Medium	0.655508	0					472.279
	ASQLENR	3	1	Q5T6C5		817.4				Low	0.448476	0					409.203
Q5TGY3	AT-hook DNA-binding motif-containing protein 1 OS=Homo sapiens GN=AHDC1 PE=1 SV=1 - [AHDC1_HUMAN]	5.55	1	4	7	101
	Sequence	# PSMs	# Protein Groups	Protein Group Accessions	Modifications	MH+ [Da]	A2	XCorr A2	Probability A2	B2	XCorr B2	Probability B2	C2	XCorr C2	Probability C2	m/z [Da] A2	m/z [Da] B2	m/z [Da] C2
	GRKADAGPEGR	56	1	Q5TGY3		1113.61				Medium	1.97627	0	Medium	1.10258	0		371.874	557.307
	GGKAGGFGGR	5	1	Q5TGY3		863.43				Medium	1.24626	0					432.218
	LASPQPSYAADANDSK	15	1	Q5TGY3	S7(Phospho); Y8(Phospho)	1794.73				Medium	1.04235	0					897.87
	DSLLPLQDTAYR	1	1	Q5TGY3		1391.73				Medium	0.90512	0					696.371
	ELGLRVSAEPTPLLK	2	1	Q5TGY3		1622.93				Low	0.593361	0					541.649
	AAETFPKLVPPPSAMAR	21	1	Q5TGY3		1782.94							Medium	1.85032	0			594.983
	GDDPLPPR	1	1	Q5TGY3		866.461							Medium	0.557009	0			433.734
A8MRA7	ATP synthase mitochondrial F1 complex assembly factor 1 OS=Homo sapiens GN=ATPAF1 PE=1 SV=2 - [A8MRA7_HUMAN]	11.31	4	1	3	5
	Sequence	# PSMs	# Protein Groups	Protein Group Accessions	Modifications	MH+ [Da]	A2	XCorr A2	Probability A2	B2	XCorr B2	Probability B2	C2	XCorr C2	Probability C2	m/z [Da] A2	m/z [Da] B2	m/z [Da] C2
	RSDPAAFESR	3	1	A8MRA7		1135.57							Medium	1.51024	0			379.193
	DTVYAVIPAEK	1	1	A8MRA7	Y4(Phospho)	1285.63							Medium	1.01926	0			429.215
	QSVNRGFTKDK	1	1	A8MRA7	T8(Phospho)	1359.65							Medium	0.922056	0			680.33
G4W1I6	ATP synthase protein 8 OS=Homo sapiens GN=ATP8 PE=3 SV=1 - [G4W1I6_HUMAN]	23.53	1	1	1	3
	Sequence	# PSMs	# Protein Groups	Protein Group Accessions	Modifications	MH+ [Da]	A2	XCorr A2	Probability A2	B2	XCorr B2	Probability B2	C2	XCorr C2	Probability C2	m/z [Da] A2	m/z [Da] B2	m/z [Da] C2
	MLNTKYHLPPSPKPMK	3	1	G4W1I6	T4(Phospho); Y6(Phospho)	2041.98							Medium	2.12994	0			511.25
P25705	ATP synthase subunit alpha, mitochondrial OS=Homo sapiens GN=ATP5A1 PE=1 SV=1 - [ATPA_HUMAN]	24.05	7	9	12	148
	Sequence	# PSMs	# Protein Groups	Protein Group Accessions	Modifications	MH+ [Da]	A2	XCorr A2	Probability A2	B2	XCorr B2	Probability B2	C2	XCorr C2	Probability C2	m/z [Da] A2	m/z [Da] B2	m/z [Da] C2
	LKEIVTNFLAGFEA	25	1	P25705		1551.83	High	3.99463	0							776.419
	HALIIYDDLSK	24	1	P25705		1287.68	High	3.25249	0							644.346
	ADGKISEQSDAK	11	1	P25705		1248.6	Medium	0.706331	0	Medium	1.07716	0				624.799	624.802
	EVAAFAQFGSDLDAATQQLLSR	30	1	P25705		2338.15				High	7.12432	0					1169.58
	TGAIVDVPVGEELLGR	11	1	P25705		1624.88				High	3.79981	0					812.944
	VLSIGDGIAR	12	1	P25705		1000.57				High	2.25257	0					500.789
	APGIIPR	3	1	P25705		723.446				High	2.06868	0					362.227
	LTELLK	8	1	P25705		716.45				High	1.67878	0					358.729
	LELAQYR	1	1	P25705		892.482				Medium	1.40048	0					446.745
	TSIAIDTIINQKR	1	1	P25705	S2(Phospho)	1552.81				Low	0.969357	0					388.957
	RAGLVSR	21	1	P25705		758.472				Medium	0.886163	0					379.74
	STVAQLVK	1	1	P25705		845.503				Medium	0.833148	0					423.255
H0YH81	ATP synthase subunit beta (Fragment) OS=Homo sapiens GN=ATP5B PE=1 SV=1 - [H0YH81_HUMAN]	27.35	6	8	9	255
	Sequence	# PSMs	# Protein Groups	Protein Group Accessions	Modifications	MH+ [Da]	A2	XCorr A2	Probability A2	B2	XCorr B2	Probability B2	C2	XCorr C2	Probability C2	m/z [Da] A2	m/z [Da] B2	m/z [Da] C2
	TVLIMELINNVAK	92	1	H0YH81		1457.83	High	4.6161	0	High	3.61613	0				729.419	729.412
	VALTGLTVAEYFR	51	1	H0YH81		1439.78	High	3.7211	0	High	3.57911	0				720.392	720.393
	VLDSGAPIK	59	1	H0YH81		899.513	Medium	0.857297	0	High	2.35363	0				450.262	450.26
	AIAELGIYPAVDPLDSTSR	21	1	H0YH81		1988.02				High	4.73376	0					994.513
	FTQAGSEVSALLGR	8	1	H0YH81		1435.74				High	3.57356	0					718.375
	VVDLLAPYAK	10	1	H0YH81		1088.63				High	2.74047	0					544.817
	IPVGPETLGR	4	1	H0YH81		1038.59				High	1.61948	0					519.797
	VLDSGAPIKIPVGPETLGR	8	1	H0YH81		1919.06				Medium	1.38974	0					960.032
	IGLFGGAGVGK	2	1	H0YH81		975.554				Medium	1.38264	0					488.281
O75947	ATP synthase subunit d, mitochondrial OS=Homo sapiens GN=ATP5H PE=1 SV=3 - [ATP5H_HUMAN]	24.22	1	1	3	7
	Sequence	# PSMs	# Protein Groups	Protein Group Accessions	Modifications	MH+ [Da]	A2	XCorr A2	Probability A2	B2	XCorr B2	Probability B2	C2	XCorr C2	Probability C2	m/z [Da] A2	m/z [Da] B2	m/z [Da] C2
	YTAQVDAEEKEDVK	2	1	O75947		1624.76				High	2.01855	0					542.257
	AGLVDDFEKKFNALK	1	1	O75947		1694.89				Medium	0.753097	0					847.946
	EDVKSCAEWVSLSK	4	1	O75947	S5(Phospho); C6(Carbamidomethyl)	1717.79				Low	0.477562	0					430.204
P30049	ATP synthase subunit delta, mitochondrial OS=Homo sapiens GN=ATP5D PE=1 SV=2 - [ATPD_HUMAN]	5.36	1	1	1	1
	Sequence	# PSMs	# Protein Groups	Protein Group Accessions	Modifications	MH+ [Da]	A2	XCorr A2	Probability A2	B2	XCorr B2	Probability B2	C2	XCorr C2	Probability C2	m/z [Da] A2	m/z [Da] B2	m/z [Da] C2
	IEANEALVK	1	1	P30049		986.544				High	1.83934	0					493.776
P48047	ATP synthase subunit O, mitochondrial OS=Homo sapiens GN=ATP5O PE=1 SV=1 - [ATPO_HUMAN]	18.78	3	1	3	26
	Sequence	# PSMs	# Protein Groups	Protein Group Accessions	Modifications	MH+ [Da]	A2	XCorr A2	Probability A2	B2	XCorr B2	Probability B2	C2	XCorr C2	Probability C2	m/z [Da] A2	m/z [Da] B2	m/z [Da] C2
	FSPLTTNLINLLAENGR	24	1	P48047		1873.01				High	5.54533	0					937.006
	VKSLNDITAK	1	1	P48047		1088.63				Medium	0.787093	0					544.817
	IGEKYVDMSVKTK	1	1	P48047	Y5(Phospho)	1577.73				Medium	0.717561	0					789.37
Q6PL18	ATPase family AAA domain-containing protein 2 OS=Homo sapiens GN=ATAD2 PE=1 SV=1 - [ATAD2_HUMAN]	4.68	2	5	7	68
	Sequence	# PSMs	# Protein Groups	Protein Group Accessions	Modifications	MH+ [Da]	A2	XCorr A2	Probability A2	B2	XCorr B2	Probability B2	C2	XCorr C2	Probability C2	m/z [Da] A2	m/z [Da] B2	m/z [Da] C2
	QPMDLSSVISKIDLHK	34	1	Q6PL18	S7(Phospho)	1890.96				Medium	1.50646	0					630.991
	QLARQQADK	23	1	Q6PL18		1057.56				Medium	1.11916	0					529.284
	GEIVVIGATNR	2	1	Q6PL18	T9(Phospho)	1208.57				Medium	1.01968	0					604.788
	RLRSAGAAQK	3	1	Q6PL18	S4(Phospho)	1137.56				Medium	0.910257	0					569.286
	LSSAGPR	2	1	Q6PL18		687.384				Medium	0.680225	0					344.196
	RVAFFMR	3	1	Q6PL18		926.523				Medium	0.63639	0					463.765
	RMNRR	1	1	Q6PL18		732.42				Low	0.461944	0					366.714
Q86UQ4	ATP-binding cassette sub-family A member 13 OS=Homo sapiens GN=ABCA13 PE=2 SV=3 - [ABCAD_HUMAN]	5.42	2	6	26	290
	Sequence	# PSMs	# Protein Groups	Protein Group Accessions	Modifications	MH+ [Da]	A2	XCorr A2	Probability A2	B2	XCorr B2	Probability B2	C2	XCorr C2	Probability C2	m/z [Da] A2	m/z [Da] B2	m/z [Da] C2
	FLQLDGALR	80	1	Q86UQ4		1032.59	High	2.18184	0	High	2.24158	0				344.867	344.867
	ILTHIHLNVFQDK	68	1	Q86UQ4	T3(Phospho)	1657.84	High	1.60003	0	High	1.89645	0				829.425	829.424
	NLQNIYDVLK	4	1	Q86UQ4		1219.66	Medium	1.21919	0	Medium	0.647594	0				610.333	610.328
	VQYDLK	11	1	Q86UQ4		765.409	Medium	1.11828	0							383.208
	VLTIVAENPSWTK	5	1	Q86UQ4		1457.83	Medium	1.10014	0							729.419
	QCIPEVAGDLIR	2	1	Q86UQ4	C2(Carbamidomethyl)	1370.72	Medium	0.899752	0							685.866
	LQHISGLGYR	2	1	Q86UQ4		1143.61	Low	0.771567	0	Medium	0.995115	0				381.874	381.873
	LLAIISK	1	1	Q86UQ4	S6(Phospho)	837.466	Medium	0.688038	0							419.236
	LKNVNFTK	1	1	Q86UQ4		963.58	Medium	0.63792	0							482.294
	VTSGENILDK	16	1	Q86UQ4		1075.55	Low	0.627941	0	Low	0.793352	0				359.19	359.19
	CLGSPQHIK	1	1	Q86UQ4	C1(Carbamidomethyl)	1039.51	Low	0.400365	0							520.259
	HQLVSTVIFHTLEK	5	1	Q86UQ4	T11(Phospho)	1731.89				Medium	1.49798	0					866.449
	KLSLGIAFMGMSR	22	1	Q86UQ4	S12(Phospho)	1490.7				Medium	1.49117	0					745.853
	VTSVMRTLKK	13	1	Q86UQ4	T7(Phospho)	1242.67				Medium	1.31408	0					621.84
	NFVENQLHIDVDK	7	1	Q86UQ4		1570.8				Medium	1.21852	0					785.906
	TNVLYSVRTDVVK	1	1	Q86UQ4	T9(Phospho)	1573.81				Medium	1.11451	0					525.275
	LSRFQTAADPK	2	1	Q86UQ4		1233.65				Medium	0.930563	0					411.888
	DVYSFTLLHGITISNITK	22	1	Q86UQ4	T17(Phospho)	2102.11				Medium	0.917961	0					1051.56
	KVTSVMRTLK	4	1	Q86UQ4	T3(Phospho); S4(Phospho)	1322.62				Medium	0.893229	0					661.815
	ATTGKNVTSEKEER	1	1	Q86UQ4		1549.79				Medium	0.845395	0					517.268
	DTDKACLK	3	1	Q86UQ4	C6(Carbamidomethyl)	950.475				Medium	0.842837	0					475.741
	LLQGVPGK	10	1	Q86UQ4		811.497				Medium	0.793546	0					406.252
	AIHNVLSRIALWR	1	1	Q86UQ4	S7(Phospho)	1628.92				Medium	0.722554	0					814.961
	LGGWSFGLK	2	1	Q86UQ4		964.538				Medium	0.670651	0					482.773
	QPSVLEAHDLK	5	1	Q86UQ4		1236.66				Medium	0.636932	0					618.832
	HLLSEMNKGIK	1	1	Q86UQ4		1269.69				Low	0.486284	0					635.351
Q9BZC7	ATP-binding cassette sub-family A member 2 OS=Homo sapiens GN=ABCA2 PE=1 SV=3 - [ABCA2_HUMAN]	2.55	4	1	4	47
	Sequence	# PSMs	# Protein Groups	Protein Group Accessions	Modifications	MH+ [Da]	A2	XCorr A2	Probability A2	B2	XCorr B2	Probability B2	C2	XCorr C2	Probability C2	m/z [Da] A2	m/z [Da] B2	m/z [Da] C2
	LHRYGAITFGNVLK	8	1	Q9BZC7		1588.87	Medium	1.67058	0							530.294
	TEAWEWSWPWARTPR	15	1	Q9BZC7		1958.97	Medium	1.33017	0							653.661
	LAIMVNGRLRCLGSIQHLK	22	1	Q9BZC7	C11(Carbamidomethyl)	2179.2	Medium	1.28357	0							1090.1
	KDGSLPPHVHYKIR	2	1	Q9BZC7		1646.88	Medium	0.864716	0							823.946
Q9NRK6	ATP-binding cassette sub-family B member 10, mitochondrial OS=Homo sapiens GN=ABCB10 PE=1 SV=2 - [ABCBA_HUMAN]	13.41	1	1	10	141
	Sequence	# PSMs	# Protein Groups	Protein Group Accessions	Modifications	MH+ [Da]	A2	XCorr A2	Probability A2	B2	XCorr B2	Probability B2	C2	XCorr C2	Probability C2	m/z [Da] A2	m/z [Da] B2	m/z [Da] C2
	LSSDTALLGR	95	1	Q9NRK6		1032.59	High	2.05622	0	High	2.01109	0	Medium	1.52561	0	344.867	344.867	344.867
	GGGPGASRGVLGLAR	22	1	Q9NRK6	S7(Phospho)	1404.72	Medium	1.29187	0	Medium	1.13186	0				702.862	702.861
	TVLVIAHRLSTIK	4	1	Q9NRK6	S10(Phospho); T11(Phospho)	1610.85	Medium	1.17529	0							805.928
	LRTSLFSSILR	1	1	Q9NRK6	S7(Phospho)	1372.77	Medium	0.700703	0							686.889
	LWELLER	1	1	Q9NRK6		958.531	Medium	0.569684	0							479.769
	IGNVRTVR	12	1	Q9NRK6	T6(Phospho)	994.513				Medium	1.32179	0					497.76
	NFPQGFNTVVGEK	1	1	Q9NRK6		1436.73				Medium	1.26508	0					718.868
	YLRKLTK	2	1	Q9NRK6	Y1(Phospho)	1001.54				Medium	0.848001	0					501.272
	QLNPVWLR	2	1	Q9NRK6		1025.59				Medium	0.536513	0					513.299
	GLGAGGRLWELLER	1	1	Q9NRK6		1526.88				Low	0.446765	0					763.944
H0YFV4	ATP-binding cassette sub-family C member 9 (Fragment) OS=Homo sapiens GN=ABCC9 PE=4 SV=1 - [H0YFV4_HUMAN]	3.23	4	1	2	7
	Sequence	# PSMs	# Protein Groups	Protein Group Accessions	Modifications	MH+ [Da]	A2	XCorr A2	Probability A2	B2	XCorr B2	Probability B2	C2	XCorr C2	Probability C2	m/z [Da] A2	m/z [Da] B2	m/z [Da] C2
	SLPGGLDAVVTEGGENFSVGQR	1	1	H0YFV4	T11(Phospho)	2269.09							High	2.16579	0			757.036
	DGSVLREGTLKDIQTK	6	1	H0YFV4	S3(Phospho)	1839.9							Medium	1.31137	0			613.97
P28288	ATP-binding cassette sub-family D member 3 OS=Homo sapiens GN=ABCD3 PE=1 SV=1 - [ABCD3_HUMAN]	3.34	3	2	2	13
	Sequence	# PSMs	# Protein Groups	Protein Group Accessions	Modifications	MH+ [Da]	A2	XCorr A2	Probability A2	B2	XCorr B2	Probability B2	C2	XCorr C2	Probability C2	m/z [Da] A2	m/z [Da] B2	m/z [Da] C2
	MAAFSKYLTAR	9	1	P28288	Y7(Phospho)	1338.65	Medium	1.53415	0							335.417
	REKQTVHSVFR	4	1	P28288	S8(Phospho)	1466.71							Medium	1.8951	0			489.576
D6R9I9	ATP-binding cassette sub-family E member 1 OS=Homo sapiens GN=ABCE1 PE=1 SV=1 - [D6R9I9_HUMAN]	4.04	2	1	1	14
	Sequence	# PSMs	# Protein Groups	Protein Group Accessions	Modifications	MH+ [Da]	A2	XCorr A2	Probability A2	B2	XCorr B2	Probability B2	C2	XCorr C2	Probability C2	m/z [Da] A2	m/z [Da] B2	m/z [Da] C2
	VAETANEEEVKKMCMYK	14	1	D6R9I9	C14(Carbamidomethyl)	2059.98							Medium	1.57808	0			687.331
Q9H172	ATP-binding cassette sub-family G member 4 OS=Homo sapiens GN=ABCG4 PE=1 SV=2 - [ABCG4_HUMAN]	7.12	1	1	4	57
	Sequence	# PSMs	# Protein Groups	Protein Group Accessions	Modifications	MH+ [Da]	A2	XCorr A2	Probability A2	B2	XCorr B2	Probability B2	C2	XCorr C2	Probability C2	m/z [Da] A2	m/z [Da] B2	m/z [Da] C2
	GYKTLLKCLSGK	5	1	Q9H172	T4(Phospho); C8(Carbamidomethyl); S10(Phospho)	1527.73				High	1.50607	0					764.37
	TFLSILRDTVLTHLR	14	1	Q9H172	T12(Phospho)	1865.04				Medium	1.40721	0					622.351
	SLAQGGR	37	1	Q9H172		688.373				Medium	0.755142	0					344.69
	LLAYLVLRYRVK	1	1	Q9H172	Y4(Phospho)	1586.88				Medium	0.733514	0					793.943
A0A024R1Y2	ATP-citrate synthase OS=Homo sapiens GN=ACLY PE=3 SV=1 - [A0A024R1Y2_HUMAN]	6.69	3	1	6	58
	Sequence	# PSMs	# Protein Groups	Protein Group Accessions	Modifications	MH+ [Da]	A2	XCorr A2	Probability A2	B2	XCorr B2	Probability B2	C2	XCorr C2	Probability C2	m/z [Da] A2	m/z [Da] B2	m/z [Da] C2
	DLVSSLTSGLLTIGDR	39	2	A0A024R1Y2;Q4LE36		1646.89	High	2.71711	0	High	4.0199	0				823.948	823.946
	ELLYKFICTTSAIQNRFK	5	2	A0A024R1Y2;Q4LE36	C8(Carbamidomethyl); S11(Phospho)	2312.14	Medium	1.53271	0							771.385
	EGKLIMGIGHRVK	8	2	A0A024R1Y2;Q4LE36		1437.82	Medium	1.04392	0							479.944
	EAGVFVPR	3	2	A0A024R1Y2;Q4LE36		874.492	Medium	0.817044	0							437.749
	LTLLNPKGR	2	2	A0A024R1Y2;Q4LE36	T2(Phospho)	1091.58				Medium	1.22837	0					546.292
	AKPAMPQGK	1	1	A0A024R1Y2		927.505				Medium	1.09414	0					464.256
Q08211	ATP-dependent RNA helicase A OS=Homo sapiens GN=DHX9 PE=1 SV=4 - [DHX9_HUMAN]	9.45	4	3	9	63
	Sequence	# PSMs	# Protein Groups	Protein Group Accessions	Modifications	MH+ [Da]	A2	XCorr A2	Probability A2	B2	XCorr B2	Probability B2	C2	XCorr C2	Probability C2	m/z [Da] A2	m/z [Da] B2	m/z [Da] C2
	DINTDFLLVVLR	9	1	Q08211		1417.79	High	2.74792	0							709.401
	ISAVSVAERVAFER	17	1	Q08211		1533.84	High	2.12004	0							511.952
	AAMEALVVEVTK	1	1	Q08211		1260.68	Medium	1.07307	0							420.897
	AGYGAGVGGGYR	2	1	Q08211		1084.55	Medium	0.915949	0							362.187
	ETPFELIEALLK	6	1	Q08211		1402.77				High	1.96472	0					701.892
	VQSDGQIVLVDDWIK	4	1	Q08211		1714.86				High	1.69321	0					857.935
	TTQVPQFILDDFIQNDR	14	1	Q08211		2050.06				High	1.58486	0					1025.53
	QLYHLGVVEAYSGLTK	3	1	Q08211	Y11(Phospho)	1857.92				Medium	1.00518	0					929.464
	MTWEAKVQLK	7	1	Q08211		1233.65				Low	0.692028	0					309.167
Q92499	ATP-dependent RNA helicase DDX1 OS=Homo sapiens GN=DDX1 PE=1 SV=2 - [DDX1_HUMAN]	10.81	4	3	6	47
	Sequence	# PSMs	# Protein Groups	Protein Group Accessions	Modifications	MH+ [Da]	A2	XCorr A2	Probability A2	B2	XCorr B2	Probability B2	C2	XCorr C2	Probability C2	m/z [Da] A2	m/z [Da] B2	m/z [Da] C2
	ELLIIGGVAAR	13	1	Q92499		1111.68	High	3.37145	0							556.341
	AERMGLAISLVATEK	1	1	Q92499		1588.89	Medium	0.730621	0							794.948
	VTYGQKRAAGGGSYK	4	1	Q92499	Y3(Phospho)	1622.79				High	1.76948	0					811.898
	VGWSTMQASLDLGTDK	19	1	Q92499		1708.84				Medium	1.4775	0					854.925
	GKTTIKTGASVLNK	3	1	Q92499	T7(Phospho); S10(Phospho)	1577.73				Medium	1.29325	0					526.581
	ILKGEYAVR	7	1	Q92499		1048.64				Medium	0.849899	0					524.823
O00148	ATP-dependent RNA helicase DDX39A OS=Homo sapiens GN=DDX39A PE=1 SV=2 - [DX39A_HUMAN]	15.46	7	2	7	75
	Sequence	# PSMs	# Protein Groups	Protein Group Accessions	Modifications	MH+ [Da]	A2	XCorr A2	Probability A2	B2	XCorr B2	Probability B2	C2	XCorr C2	Probability C2	m/z [Da] A2	m/z [Da] B2	m/z [Da] C2
	GLAITFVSDENDAK	9	2	O00148;B4DP52		1479.72	High	3.72351	0							740.365
	ILVATNLFGR	36	2	O00148;B4DP52		1103.65	High	2.87011	0	High	2.87956	0				552.328	552.328
	VSVFFGGLSIK	22	1	O00148		1153.65	High	2.51513	0							577.331
	ILALVR	1	1	O00148		684.472	Medium	1.00212	0							342.739
	KDEEVLK	1	2	O00148;B4DP52		860.48				Medium	1.32234	0					430.744
	VSVFFGGLSIK	4	1	O00148	S9(Phospho)	1233.65				Medium	1.27018	0					411.888
	VARAGRFGTK	1	2	O00148;B4DP52	T9(Phospho)	1142.6				Medium	0.723111	0					571.802
	LSRYQQFK	1	2	O00148;B4DP52		1069.58				Low	0.403561	0					535.293
A0A0D9SFB3	ATP-dependent RNA helicase DDX3X OS=Homo sapiens GN=DDX3X PE=1 SV=1 - [A0A0D9SFB3_HUMAN]	7.03	12	5	5	98
	Sequence	# PSMs	# Protein Groups	Protein Group Accessions	Modifications	MH+ [Da]	A2	XCorr A2	Probability A2	B2	XCorr B2	Probability B2	C2	XCorr C2	Probability C2	m/z [Da] A2	m/z [Da] B2	m/z [Da] C2
	DLLDLLVEAK	44	1	A0A0D9SFB3		1128.64	High	2.85966	0	High	3.09724	0				564.824	564.825
	DSLTLVFVETK	5	1	A0A0D9SFB3		1251.67	High	2.71965	0							626.341
	SFLLDLLNATGK	25	1	A0A0D9SFB3		1291.72	High	1.98981	0	High	4.19586	0				646.362	646.361
	AMKENGR	2	1	A0A0D9SFB3		805.382	Medium	0.685322	0							403.195
	YGRRK	22	1	A0A0D9SFB3		679.406	Low	0.445496	0	Medium	0.53517	0				340.206	340.206
Q8TDD1	ATP-dependent RNA helicase DDX54 OS=Homo sapiens GN=DDX54 PE=1 SV=2 - [DDX54_HUMAN]	6.92	2	2	5	34
	Sequence	# PSMs	# Protein Groups	Protein Group Accessions	Modifications	MH+ [Da]	A2	XCorr A2	Probability A2	B2	XCorr B2	Probability B2	C2	XCorr C2	Probability C2	m/z [Da] A2	m/z [Da] B2	m/z [Da] C2
	KKSGGFQSMGLSYPVFK	13	1	Q8TDD1	S12(Phospho)	1940.91	High	2.21566	0				High	2.12944	0	647.642		647.642
	SLTLARPLK	16	1	Q8TDD1	T3(Phospho)	1078.61	Medium	1.10911	0							539.806
	LNEQLKTSFFLVR	3	1	Q8TDD1	T7(Phospho)	1674.91	Low	0.69286	0							558.975
	ELALQTLKFTK	1	1	Q8TDD1	T10(Phospho)	1371.75							Medium	1.06322	0			457.923
	LKTHSAQTGAR	1	1	Q8TDD1	S5(Phospho)	1249.63							Medium	1.05021	0			417.216
H0Y2R3	AT-rich interactive domain-containing protein 1B (Fragment) OS=Homo sapiens GN=ARID1B PE=1 SV=1 - [H0Y2R3_HUMAN]	4.95	1	2	3	20
	Sequence	# PSMs	# Protein Groups	Protein Group Accessions	Modifications	MH+ [Da]	A2	XCorr A2	Probability A2	B2	XCorr B2	Probability B2	C2	XCorr C2	Probability C2	m/z [Da] A2	m/z [Da] B2	m/z [Da] C2
	ARAGGSRHTQASGGR	1	1	H0Y2R3	T9(Phospho)	1548.7				High	1.54316	0					774.856
	KASWSRPAPRAR	18	1	H0Y2R3		1382.76				Medium	1.16498	0					461.592
	VYELGNEPERK	1	1	H0Y2R3		1333.7				Medium	0.516855	0					667.354
Q8NFD5	AT-rich interactive domain-containing protein 1B OS=Homo sapiens GN=ARID1B PE=1 SV=2 - [ARI1B_HUMAN]	1.3	2	1	3	20
	Sequence	# PSMs	# Protein Groups	Protein Group Accessions	Modifications	MH+ [Da]	A2	XCorr A2	Probability A2	B2	XCorr B2	Probability B2	C2	XCorr C2	Probability C2	m/z [Da] A2	m/z [Da] B2	m/z [Da] C2
	FPFGIQQAKSHR	2	1	Q8NFD5		1415.76	Medium	1.5314	0							354.694
	LYVCVK	12	1	Q8NFD5	C4(Carbamidomethyl)	781.422	Medium	1.36075	0							391.215
	KSSSSTTTGEK	6	1	Q8NFD5		1112.56	Medium	1.03419	0							556.781
B5BUB5	Autoantigen La (Fragment) OS=Homo sapiens GN=SSB PE=2 SV=1 - [B5BUB5_HUMAN]	15.93	7	5	6	117
	Sequence	# PSMs	# Protein Groups	Protein Group Accessions	Modifications	MH+ [Da]	A2	XCorr A2	Probability A2	B2	XCorr B2	Probability B2	C2	XCorr C2	Probability C2	m/z [Da] A2	m/z [Da] B2	m/z [Da] C2
	GSIFVVFDSIESAK	30	1	B5BUB5		1498.77	High	3.97574	0							749.888
	LTTDFNVIVEALSK	56	1	B5BUB5		1549.84	High	3.57578	0	High	3.84052	0				775.421	775.422
	YKETDLLILFK	3	1	B5BUB5		1382.78	High	3.24779	0							461.599
	ETDLLILFK	26	1	B5BUB5		1091.63	High	1.81795	0							546.317
	EETDKEEPASKQQK	1	1	B5BUB5		1646.78				Medium	1.46099	0					412.449
	AELMEISEDKTK	1	1	B5BUB5		1393.7				Medium	0.591472	0					697.355
H7C3T2	Autophagy-related protein 2 homolog A (Fragment) OS=Homo sapiens GN=ATG2A PE=1 SV=1 - [H7C3T2_HUMAN]	2.64	2	2	4	33
	Sequence	# PSMs	# Protein Groups	Protein Group Accessions	Modifications	MH+ [Da]	A2	XCorr A2	Probability A2	B2	XCorr B2	Probability B2	C2	XCorr C2	Probability C2	m/z [Da] A2	m/z [Da] B2	m/z [Da] C2
	LTGTAVQLSWELR	6	1	H7C3T2		1473.83	High	1.72578	0							737.417
	LSAPRATLRLR	23	1	H7C3T2		1253.75	High	1.58594	0							627.378
	TFQSRTLALSR	3	1	H7C3T2	S4(Phospho)	1359.67	Medium	1.018	0							340.673
	GLTGAVGGVIR	1	1	H7C3T2	T3(Phospho)	1079.55	Medium	0.620121	0							540.277
B7ZKL5	AXIN2 protein OS=Homo sapiens GN=AXIN2 PE=2 SV=1 - [B7ZKL5_HUMAN]	5.14	4	1	3	281
	Sequence	# PSMs	# Protein Groups	Protein Group Accessions	Modifications	MH+ [Da]	A2	XCorr A2	Probability A2	B2	XCorr B2	Probability B2	C2	XCorr C2	Probability C2	m/z [Da] A2	m/z [Da] B2	m/z [Da] C2
	QTTKHVHHHYIHHHAVPK	268	1	B7ZKL5	T3(Phospho)	2287.15				High	2.18617	0					1144.08
	QLQREMHRSVK	12	1	B7ZKL5		1411.78				Medium	1.22585	0					706.394
	LSPTVVGLSSK	1	1	B7ZKL5		1087.63				Medium	0.510123	0					544.317
Q5W0U4	B box and SPRY domain-containing protein OS=Homo sapiens GN=BSPRY PE=2 SV=1 - [BSPRY_HUMAN]	9.2	1	1	3	39
	Sequence	# PSMs	# Protein Groups	Protein Group Accessions	Modifications	MH+ [Da]	A2	XCorr A2	Probability A2	B2	XCorr B2	Probability B2	C2	XCorr C2	Probability C2	m/z [Da] A2	m/z [Da] B2	m/z [Da] C2
	TLTFSTKKSK	17	1	Q5W0U4		1140.64				Medium	1.66795	0					380.885
	VGVASGHLPR	21	1	Q5W0U4		992.543				Medium	0.917456	0					496.777
	IDERTVSPFLQLSDDRK	1	1	Q5W0U4	S13(Phospho)	2098.98				Medium	0.891362	0					700.333
A2NX48	Bactericidal /Permeability Increasing Protein OS=Homo sapiens GN=BPI' PE=4 SV=1 - [A2NX48_HUMAN]	5.2	1	1	1	5
	Sequence	# PSMs	# Protein Groups	Protein Group Accessions	Modifications	MH+ [Da]	A2	XCorr A2	Probability A2	B2	XCorr B2	Probability B2	C2	XCorr C2	Probability C2	m/z [Da] A2	m/z [Da] B2	m/z [Da] C2
	LQPYFQTLPVMTK	5	1	A2NX48	Y4(Phospho)	1645.85							Medium	1.53785	0			412.219
F8WBW8	BAH and coiled-coil domain-containing protein 1 OS=Homo sapiens GN=BAHCC1 PE=1 SV=2 - [F8WBW8_HUMAN]	7.36	3	4	19	100
	Sequence	# PSMs	# Protein Groups	Protein Group Accessions	Modifications	MH+ [Da]	A2	XCorr A2	Probability A2	B2	XCorr B2	Probability B2	C2	XCorr C2	Probability C2	m/z [Da] A2	m/z [Da] B2	m/z [Da] C2
	LFYKAIVR	37	2	F8WBW8;A0A024R856	Y3(Phospho)	1089.61	Medium	1.57776	0	Medium	1.73103	0				363.874	363.874
	EKQRELAR	3	1	F8WBW8		1029.59	Medium	1.2228	0							515.296
	LTPRMQILQR	6	1	F8WBW8		1255.75	Medium	1.00971	0							628.38
	NGALSITLATR	2	1	F8WBW8		1116.64	Medium	0.942664	0							558.822
	QGKGRAVSR	1	1	F8WBW8		958.561	Medium	0.822514	0							320.192
	DGLPVLIPK	1	1	F8WBW8		951.559	Medium	0.685373	0							476.283
	SAAAAAR	3	1	F8WBW8		617.352	Medium	0.516869	0							309.18
	RKHSSSLPAPRPTGPLPR	8	1	F8WBW8		1954.05				Medium	1.66704	0					652.022
	NLLKYSSQALVVGQK	3	1	F8WBW8	Y5(Phospho); S6(Phospho)	1807.9				High	1.54922	0					904.452
	QRELAR	7	1	F8WBW8		772.425				Medium	1.4051	0					386.716
	AGGEFLVKLDHEGVTSPKNK	3	1	F8WBW8		2126.14				Medium	1.33669	0					709.385
	ARKLFYK	8	2	F8WBW8;A0A024R856	Y6(Phospho)	1005.55				Medium	1.16773	0					503.28
	TSLGLLCAELR	1	1	F8WBW8	C7(Carbamidomethyl)	1232.65				Medium	0.975599	0					616.831
	SISKDKAGK	10	1	F8WBW8		933.516				Medium	0.785001	0					467.262
	ASCIQQEAKFLSSK	2	1	F8WBW8	C3(Carbamidomethyl); S12(Phospho); S13(Phospho)	1756.76				Medium	0.753204	0					878.881
	LERSVYAGLQTASVEK	1	1	F8WBW8		1750.92				Low	0.742087	0					584.312
	KAVAAASK	1	1	F8WBW8	S7(Phospho)	825.441				Medium	0.640549	0					413.224
	ELGREKAGK	1	1	F8WBW8		987.586				Low	0.454694	0					494.297
	EALSFSK	2	1	F8WBW8		781.431				Low	0.428136	0					391.219
A8K968	Band 4.1-like protein 3 OS=Homo sapiens GN=EPB41L3 PE=1 SV=1 - [A8K968_HUMAN]	10.71	11	3	6	112
	Sequence	# PSMs	# Protein Groups	Protein Group Accessions	Modifications	MH+ [Da]	A2	XCorr A2	Probability A2	B2	XCorr B2	Probability B2	C2	XCorr C2	Probability C2	m/z [Da] A2	m/z [Da] B2	m/z [Da] C2
	RIVITGDADIDHDQALAQAIK	77	1	A8K968		2263.24	Medium	1.75863	0	High	2.24871	0				755.085	755.085
	SGAWHFSFNVK	1	1	A8K968		1279.66	Low	0.609883	0							427.224
	GISQTNLITTVTPEKK	2	1	A8K968		1729.99	Low	0.467275	0	Medium	0.56327	0				865.499	865.496
	LEISTKEVPVVHTETK	28	1	A8K968	S4(Phospho); T15(Phospho)	1969.92				Medium	1.65597	0					657.309
	NWLDPAK	3	1	A8K968		843.451				Medium	0.530378	0					422.229
	LLLPEAPPKK	1	1	A8K968		1105.72				Medium	0.51428	0					553.363
A0A0S2Z6S7	Bardet-Biedl syndrome 5 isoform 2 (Fragment) OS=Homo sapiens GN=BBS5 PE=2 SV=1 - [A0A0S2Z6S7_HUMAN]	11.56	4	1	3	13
	Sequence	# PSMs	# Protein Groups	Protein Group Accessions	Modifications	MH+ [Da]	A2	XCorr A2	Probability A2	B2	XCorr B2	Probability B2	C2	XCorr C2	Probability C2	m/z [Da] A2	m/z [Da] B2	m/z [Da] C2
	AYETSKMYRDFK	3	1	A0A0S2Z6S7	Y8(Phospho)	1618.69				High	1.582	0					809.849
	LRGQTEALYILTK	9	1	A0A0S2Z6S7	T12(Phospho)	1585.84				Medium	1.27629	0					793.422
	LRSALIQNKQLR	1	1	A0A0S2Z6S7	S3(Phospho)	1519.86				Medium	0.710228	0					760.432
A0A024R2Y4	Bassoon (Presynaptic cytomatrix protein), isoform CRA_a OS=Homo sapiens GN=BSN PE=4 SV=1 - [A0A024R2Y4_HUMAN]	4.1	2	3	14	51
	Sequence	# PSMs	# Protein Groups	Protein Group Accessions	Modifications	MH+ [Da]	A2	XCorr A2	Probability A2	B2	XCorr B2	Probability B2	C2	XCorr C2	Probability C2	m/z [Da] A2	m/z [Da] B2	m/z [Da] C2
	KAELLQR	8	1	A0A024R2Y4		857.513				High	1.53182	0					429.26
	LKYLELGITQRK	1	1	A0A024R2Y4	Y3(Phospho)	1541.86				Medium	1.38561	0					309.177
	LSSHDFSGWGKGYER	3	1	A0A024R2Y4	Y13(Phospho)	1805.81				Medium	1.34053	0					602.608
	ISKFSPIEEAK	1	1	A0A024R2Y4		1248.69				Medium	1.31803	0					624.847
	TGGTTSPKHGRAEHQAASK	9	1	A0A024R2Y4		1920.99				Medium	1.26986	0					961
	QASSRDLAFAEDK	3	1	A0A024R2Y4	S4(Phospho)	1517.7				Medium	1.2693	0					506.571
	HGARVEK	2	1	A0A024R2Y4		796.45				Medium	1.16023	0					398.729
	SLSDPKPLSPTAEESAK	1	1	A0A024R2Y4		1756.95				Medium	1.11507	0					586.321
	LKYLELGITQRK	2	1	A0A024R2Y4	Y3(Phospho); T9(Phospho)	1621.86				Medium	1.01941	0					811.432
	VPEVPRAGDR	2	1	A0A024R2Y4		1095.6				Medium	0.898465	0					365.87
	AEHQAASKAAAKPKTMPK	2	1	A0A024R2Y4		1865.04				Medium	0.890023	0					622.351
	MREVEQQR	10	1	A0A024R2Y4		1075.56				Medium	0.828485	0					359.19
	VPMIAPRVPLGPTGLYR	3	1	A0A024R2Y4	Y16(Phospho)	1917.02				Medium	0.754945	0					959.013
	EAKFAR	2	1	A0A024R2Y4		721.38				Medium	0.602857	0					361.194
	AEPATPVVK	2	1	A0A024R2Y4		911.524				Low	0.473212	0					456.265
F8W1V3	Bax inhibitor 1 OS=Homo sapiens GN=TMBIM6 PE=1 SV=1 - [F8W1V3_HUMAN]	6	3	1	1	2
	Sequence	# PSMs	# Protein Groups	Protein Group Accessions	Modifications	MH+ [Da]	A2	XCorr A2	Probability A2	B2	XCorr B2	Probability B2	C2	XCorr C2	Probability C2	m/z [Da] A2	m/z [Da] B2	m/z [Da] C2
	LMMILAMNEKDK	2	1	F8W1V3		1436.73				High	1.62367	0					718.868
P20749	B-cell lymphoma 3 protein OS=Homo sapiens GN=BCL3 PE=1 SV=2 - [BCL3_HUMAN]	8.37	1	1	3	5
	Sequence	# PSMs	# Protein Groups	Protein Group Accessions	Modifications	MH+ [Da]	A2	XCorr A2	Probability A2	B2	XCorr B2	Probability B2	C2	XCorr C2	Probability C2	m/z [Da] A2	m/z [Da] B2	m/z [Da] C2
	GPGRPVPPSPAPGGS	3	1	P20749		1329.67				Medium	1.65633	0					443.895
	QTPLHLAVITTLPSVVR	1	1	P20749	T10(Phospho)	1925.04				Medium	1.57944	0					642.352
	VIDILR	1	2	P42345;P20749		728.46				Medium	1.45135	0					364.734
E3UVQ2	BCL6 corepressor/retinoic acid receptor alpha fusion protein OS=Homo sapiens GN=BCOR-RARA PE=2 SV=1 - [E3UVQ2_HUMAN]	6.16	15	2	10	116
	Sequence	# PSMs	# Protein Groups	Protein Group Accessions	Modifications	MH+ [Da]	A2	XCorr A2	Probability A2	B2	XCorr B2	Probability B2	C2	XCorr C2	Probability C2	m/z [Da] A2	m/z [Da] B2	m/z [Da] C2
	KQAQPSCAPASRPPAK	7	1	E3UVQ2	C7(Carbamidomethyl); S11(Phospho)	1773.9	Medium	1.66688	0	Medium	1.45264	0				591.971	591.971
	QSPLNINGASYLR	2	1	E3UVQ2	S2(Phospho)	1512.73	Medium	1.60085	0							378.939
	FSPADWERLKGNQDK	56	1	E3UVQ2		1790.88	Medium	1.2317	0	Medium	1.34791	0				895.945	895.944
	MLMKITDLRSISAK	41	1	E3UVQ2	S10(Phospho)	1686.87	Medium	1.06852	0	Medium	1.35527	0				843.938	843.937
	DKNCIINK	1	1	E3UVQ2	C4(Carbamidomethyl)	1004.55	Low	0.513364	0							335.52
	SISAKGAERVITLK	4	2	Q5QHG3;E3UVQ2	T12(Phospho)	1552.81				Medium	1.61764	0					388.957
	SLPWK	1	1	E3UVQ2		630.364				Medium	0.703274	0					315.686
	TAVQDRKDGSSPPLLEK	2	1	E3UVQ2	S10(Phospho)	1920.99				Medium	0.656779	0					960.999
	LSNGKYPK	1	1	E3UVQ2		906.522				Medium	0.55325	0					453.765
	LVYVDLLREEPDAK	1	1	E3UVQ2		1659.88				Low	0.444822	0					830.445
A9UEZ6	BCR/ABL fusion protein isoform X3 OS=Homo sapiens GN=BCR/ABL fusion PE=2 SV=1 - [A9UEZ6_HUMAN]	2.45	6	1	5	14
	Sequence	# PSMs	# Protein Groups	Protein Group Accessions	Modifications	MH+ [Da]	A2	XCorr A2	Probability A2	B2	XCorr B2	Probability B2	C2	XCorr C2	Probability C2	m/z [Da] A2	m/z [Da] B2	m/z [Da] C2
	KTNLFSALIK	6	1	A9UEZ6	T2(Phospho)	1214.68							Medium	1.64367	0			405.565
	TRQPPER	3	1	A9UEZ6		883.492							Medium	1.06797	0			442.25
	TSRRAAEHR	3	1	A9UEZ6		1083.6							Medium	0.587264	0			542.302
	SNFERIRK	1	1	A9UEZ6		1049.6							Low	0.523203	0			350.539
	AEEQRR	1	1	A9UEZ6		788.42							Low	0.484412	0			394.713
Q8WYA6	Beta-catenin-like protein 1 OS=Homo sapiens GN=CTNNBL1 PE=1 SV=1 - [CTBL1_HUMAN]	3.55	2	2	2	21
	Sequence	# PSMs	# Protein Groups	Protein Group Accessions	Modifications	MH+ [Da]	A2	XCorr A2	Probability A2	B2	XCorr B2	Probability B2	C2	XCorr C2	Probability C2	m/z [Da] A2	m/z [Da] B2	m/z [Da] C2
	TIFPLFMKSPR	18	1	Q8WYA6	T1(Phospho)	1416.72				High	1.605	0					708.862
	KISRSSALK	3	1	Q8WYA6	S6(Phospho)	1069.58				Medium	0.657114	0					535.294
P15907	Beta-galactoside alpha-2,6-sialyltransferase 1 OS=Homo sapiens GN=ST6GAL1 PE=1 SV=1 - [SIAT1_HUMAN]	14.04	2	1	4	44
	Sequence	# PSMs	# Protein Groups	Protein Group Accessions	Modifications	MH+ [Da]	A2	XCorr A2	Probability A2	B2	XCorr B2	Probability B2	C2	XCorr C2	Probability C2	m/z [Da] A2	m/z [Da] B2	m/z [Da] C2
	FNGAPTANFQQDVGTK	29	1	P15907	T15(Phospho)	1774.77				High	1.51744	0					887.887
	LQTKEFQVLKSLGK	1	1	P15907	T3(Phospho); S11(Phospho)	1778.93				Medium	1.24173	0					889.971
	AKPEASFQVWNK	6	1	P15907		1404.69				Medium	1.03198	0					702.848
	TTIRLMNSQLVTTEK	8	1	P15907		1734.96				Medium	0.945549	0					867.986
K9MS24	Beta-spectrin non-erythrocytic 1 OS=Homo sapiens GN=SPTBN1 PE=2 SV=1 - [K9MS24_HUMAN]	1.78	5	1	3	49
	Sequence	# PSMs	# Protein Groups	Protein Group Accessions	Modifications	MH+ [Da]	A2	XCorr A2	Probability A2	B2	XCorr B2	Probability B2	C2	XCorr C2	Probability C2	m/z [Da] A2	m/z [Da] B2	m/z [Da] C2
	HQILEQAVEDYAETVHQLSK	36	1	K9MS24		2338.15							High	5.41244	0			780.055
	HRPDLIDFDK	12	2	K9MS24;B2RMN7		1255.63							High	3.91737	0			419.215
	ITDLYTDLRDGR	1	2	K9MS24;B2RMN7		1437.73							Medium	0.865495	0			479.916
O95340	Bifunctional 3'-phosphoadenosine 5'-phosphosulfate synthase 2 OS=Homo sapiens GN=PAPSS2 PE=1 SV=2 - [PAPS2_HUMAN]	9.12	2	2	3	40
	Sequence	# PSMs	# Protein Groups	Protein Group Accessions	Modifications	MH+ [Da]	A2	XCorr A2	Probability A2	B2	XCorr B2	Probability B2	C2	XCorr C2	Probability C2	m/z [Da] A2	m/z [Da] B2	m/z [Da] C2
	LDLQWVQVLSEGWATPLK	4	1	O95340	T15(Phospho)	2163.14				Medium	1.96788	0					721.718
	VLSMAPGLTSVEIIPFRVAAYNKAK	30	1	O95340	S10(Phospho)	2755.5				Medium	1.31261	0					1378.25
	STNVVYQAHHVSR	6	1	O95340	Y6(Phospho)	1577.73				Medium	1.2381	0					526.582
Q8NFC6	Biorientation of chromosomes in cell division protein 1-like 1 OS=Homo sapiens GN=BOD1L1 PE=1 SV=2 - [BD1L1_HUMAN]	7.8	1	10	23	105
	Sequence	# PSMs	# Protein Groups	Protein Group Accessions	Modifications	MH+ [Da]	A2	XCorr A2	Probability A2	B2	XCorr B2	Probability B2	C2	XCorr C2	Probability C2	m/z [Da] A2	m/z [Da] B2	m/z [Da] C2
	HVHAKSEPSKPAR	24	1	Q8NFC6	S6(Phospho)	1523.77	Medium	1.59897	0							508.595
	LSDGHKSRSLK	4	1	Q8NFC6		1227.65	Medium	1.12901	0							409.888
	DKDVTLSPVK	10	1	Q8NFC6	S7(Phospho)	1181.59	Medium	0.997408	0	Medium	1.61745	0				394.534	394.533
	AKTVEGTK	3	1	Q8NFC6	T3(Phospho)	913.438	Medium	0.786867	0							457.222
	LSDGHKSR	2	1	Q8NFC6		899.488	Medium	0.567847	0							450.248
	QATTPKPDK	1	1	Q8NFC6	T4(Phospho)	1065.49	Medium	0.556909	0							533.249
	QATTPKPDK	3	1	Q8NFC6		985.542	Medium	0.54627	0							493.275
	NDYSGKWTDQASAEK	2	1	Q8NFC6		1699.75	Low	0.512601	0							567.254
	LTGVIVENENITK	4	1	Q8NFC6	T12(Phospho)	1509.79				Medium	1.57914	0					503.935
	EVESLKLPSEK	8	1	Q8NFC6		1258.68				Medium	1.33241	0					629.843
	KDGIAVDHVVGLNTEK	3	1	Q8NFC6		1694.9				Medium	1.15541	0					847.955
	AEKTSVATSTEGK	2	1	Q8NFC6		1308.65				Medium	0.781404	0					654.827
	RQINREK	10	1	Q8NFC6		943.55				Medium	0.698197	0					472.279
	EKSTADSGGEGLETAPK	3	1	Q8NFC6	T4(Phospho)	1756.76				Medium	0.556185	0					878.882
	SLKHSSK	1	1	Q8NFC6		786.428				Low	0.489117	0					393.718
	STLTKKMHIQSAVSK	4	1	Q8NFC6	T4(Phospho)	1738.89							Medium	1.61364	0			580.3
	RAEKTSVATSTEGK	1	1	Q8NFC6	S10(Phospho)	1544.76							Medium	1.12017	0			386.945
	LSESLHVVDENK	11	1	Q8NFC6	S4(Phospho)	1449.7							Medium	1.00338	0			483.907
	GSLSQEMAK	1	1	Q8NFC6		950.476							Medium	0.787749	0			475.741
	VKDISIDVERR	2	1	Q8NFC6		1329.72							Medium	0.774806	0			665.362
	LSAEKTKAEHK	1	1	Q8NFC6	T6(Phospho)	1321.68							Low	0.725492	0			441.232
	KQQYEEDSKETLK	1	1	Q8NFC6	Y4(Phospho)	1705.73							Medium	0.699794	0			853.369
	KPDSNEKGERK	1	1	Q8NFC6		1287.68							Low	0.652002	0			322.677
	SLEPKAAR	2	1	Q8NFC6		871.482							Medium	0.628822	0			436.245
	LSDGHKSR	1	1	Q8NFC6	S7(Phospho)	979.452							Low	0.419371	0			490.23
Q9NZE6	BM-010 OS=Homo sapiens GN=EIF4A2 PE=2 SV=1 - [Q9NZE6_HUMAN]	13.78	7	1	4	77
	Sequence	# PSMs	# Protein Groups	Protein Group Accessions	Modifications	MH+ [Da]	A2	XCorr A2	Probability A2	B2	XCorr B2	Probability B2	C2	XCorr C2	Probability C2	m/z [Da] A2	m/z [Da] B2	m/z [Da] C2
	VLITTDLLAR	57	1	Q9NZE6		1114.67	High	2.69816	0	High	2.62187	0				557.841	557.841
	KVDWLTEKMHAR	15	1	Q9NZE6		1513.76	Medium	1.22515	0	Medium	1.42815	0				505.259	505.259
	DFTVSALHGDMDQK	2	1	Q9NZE6		1563.74				Medium	0.817444	0					782.374
	VFDMLNR	3	1	Q9NZE6		894.425				Medium	0.781375	0					447.716
Q9NSY1	BMP-2-inducible protein kinase OS=Homo sapiens GN=BMP2K PE=1 SV=2 - [BMP2K_HUMAN]	2.41	2	1	2	16
	Sequence	# PSMs	# Protein Groups	Protein Group Accessions	Modifications	MH+ [Da]	A2	XCorr A2	Probability A2	B2	XCorr B2	Probability B2	C2	XCorr C2	Probability C2	m/z [Da] A2	m/z [Da] B2	m/z [Da] C2
	REITIMKELSGHK	10	1	Q9NSY1		1541.86				Medium	1.69025	0					386.22
	LTEEELLDREFDLLR	6	1	Q9NSY1		1890.96				Medium	1.03265	0					630.99
Q10589	Bone marrow stromal antigen 2 OS=Homo sapiens GN=BST2 PE=1 SV=1 - [BST2_HUMAN]	8.33	2	1	1	1
	Sequence	# PSMs	# Protein Groups	Protein Group Accessions	Modifications	MH+ [Da]	A2	XCorr A2	Probability A2	B2	XCorr B2	Probability B2	C2	XCorr C2	Probability C2	m/z [Da] A2	m/z [Da] B2	m/z [Da] C2
	KVEELEGEITTLNHK	1	1	Q10589		1739.9							High	4.56083	0			580.639
O95393	Bone morphogenetic protein 10 OS=Homo sapiens GN=BMP10 PE=1 SV=1 - [BMP10_HUMAN]	5.9	1	1	2	10
	Sequence	# PSMs	# Protein Groups	Protein Group Accessions	Modifications	MH+ [Da]	A2	XCorr A2	Probability A2	B2	XCorr B2	Probability B2	C2	XCorr C2	Probability C2	m/z [Da] A2	m/z [Da] B2	m/z [Da] C2
	TSMPSANIIRSFK	8	1	O95393	S5(Phospho)	1531.69							Medium	1.55564	0			511.235
	SNIIYDSTARIR	2	1	O95393		1408.78							Medium	1.16001	0			470.265
Q7Z606	Breast and ovarian cancer susceptibility protein (Fragment) OS=Homo sapiens GN=BRCA1 PE=4 SV=1 - [Q7Z606_HUMAN]	8.41	11	1	7	65
	Sequence	# PSMs	# Protein Groups	Protein Group Accessions	Modifications	MH+ [Da]	A2	XCorr A2	Probability A2	B2	XCorr B2	Probability B2	C2	XCorr C2	Probability C2	m/z [Da] A2	m/z [Da] B2	m/z [Da] C2
	YNQMPVRHSRNLQLMEGK	50	1	Q7Z606		2201.12	Medium	1.57436	0	Medium	1.89579	0				734.377	734.378
	GNETGLITPNK	5	1	Q7Z606		1143.59	Medium	1.12994	0							381.867
	CSIKGGSRFCLSSQFR	1	1	Q7Z606	C1(Carbamidomethyl); S2(Phospho); C10(Carbamidomethyl)	1969.91				Medium	0.914238	0					657.309
	EEKEEKLETVK	1	1	Q7Z606		1361.73				Medium	0.735512	0					681.37
	GPKLNAMLRLGVLQPEVYK	5	1	Q7Z606	Y18(Phospho)	2206.22				Low	0.675939	0					736.077
	MNVEKAEFCNKSK	1	1	Q7Z606	C9(Carbamidomethyl)	1584.71				Medium	0.615348	0					792.861
	KADLAVQK	2	1	Q7Z606		872.535				Medium	0.535997	0					436.771
P51587	Breast cancer type 2 susceptibility protein OS=Homo sapiens GN=BRCA2 PE=1 SV=3 - [BRCA2_HUMAN]	5.94	5	3	18	76
	Sequence	# PSMs	# Protein Groups	Protein Group Accessions	Modifications	MH+ [Da]	A2	XCorr A2	Probability A2	B2	XCorr B2	Probability B2	C2	XCorr C2	Probability C2	m/z [Da] A2	m/z [Da] B2	m/z [Da] C2
	LDLGRNVPNSR	15	1	P51587		1240.64				Medium	1.73753	0					414.219
	LHKSVSSANTCGIFSTASGK	1	1	P51587	S6(Phospho); C11(Carbamidomethyl)	2131.98				Medium	1.05226	0					1066.49
	TSSGLYIFR	1	1	P51587		1043.57				Medium	1.02395	0					522.286
	LDSGIEPVLKNVEDQK	1	1	P51587		1783.97				Medium	0.929516	0					892.49
	EAAKYVEAQQK	1	1	P51587		1264.64				Medium	0.871884	0					422.22
	NNLALGNTK	11	1	P51587		944.515				Medium	0.830196	0					472.761
	LAAMECAFPK	16	1	P51587	C6(Carbamidomethyl)	1137.56				Medium	0.787343	0					569.285
	VHENVEKETAK	12	1	P51587		1283.64				Medium	0.775662	0					642.324
	LAAMECAFPKEFANR	1	1	P51587	C6(Carbamidomethyl)	1754.82				Medium	0.749949	0					877.912
	CEEEPLDLITSLQNAR	1	1	P51587	C1(Carbamidomethyl)	1887.97				Low	0.615663	0					472.747
	ILPRVDK	4	1	P51587		840.523				Low	0.434218	0					420.765
	QVFSKVLFK	3	2	P51587;A0A0F6RAD4	S4(Phospho)	1175.63							Medium	1.71528	0			392.549
	KELNSPQMTPFK	4	1	P51587		1419.73							Medium	0.940825	0			473.916
	QATQVSIK	1	1	P51587		874.492							Medium	0.928676	0			437.75
	QVFSEIEDSTK	1	1	P51587		1282.65							Medium	0.918587	0			428.221
	VAIIELTDGWYAVK	1	1	P51587		1577.85							Medium	0.867349	0			526.623
	EQGTSEITSFSHQWAK	1	1	P51587		1835.91							Low	0.475979	0			612.641
	LSEHNIKK	1	1	P51587		968.581							Low	0.434402	0			323.532
Q9Y6D6	Brefeldin A-inhibited guanine nucleotide-exchange protein 1 OS=Homo sapiens GN=ARFGEF1 PE=1 SV=2 - [BIG1_HUMAN]	5.73	5	3	10	39
	Sequence	# PSMs	# Protein Groups	Protein Group Accessions	Modifications	MH+ [Da]	A2	XCorr A2	Probability A2	B2	XCorr B2	Probability B2	C2	XCorr C2	Probability C2	m/z [Da] A2	m/z [Da] B2	m/z [Da] C2
	KKGLECLVSILK	3	1	Q9Y6D6	C6(Carbamidomethyl)	1387.81				High	1.57061	0					694.407
	QNVASEKQRR	2	1	Q9Y6D6		1215.65				Medium	1.04477	0					608.329
	GSQELGMSNVQELSLR	6	1	Q9Y6D6		1747.87				Medium	1.04051	0					874.435
	GLECLVSILK	7	1	Q9Y6D6	C4(Carbamidomethyl); S7(Phospho)	1211.59				Medium	0.99846	0					606.296
	QSPPHGEAK	6	1	Q9Y6D6		950.476				Medium	0.996026	0					475.742
	GELANFR	8	1	Q9Y6D6		806.409				Medium	0.951178	0					403.708
	LVNDLSKIAQGR	1	1	Q9Y6D6	S6(Phospho)	1393.7				Medium	0.944758	0					697.355
	NLINQTTAK	4	1	Q9Y6D6		1002.57				Medium	0.905537	0					501.786
	QQKEIIEQGIDLFNK	1	1	Q9Y6D6		1802.95				Low	0.735746	0					601.655
	KACEVALEEIKAETEK	1	1	Q9Y6D6	C3(Carbamidomethyl)	1847.9				Medium	0.640961	0					924.454
S4R418	Bridging integrator 2 (Fragment) OS=Homo sapiens GN=BIN2 PE=1 SV=2 - [S4R418_HUMAN]	4.29	7	1	2	25
	Sequence	# PSMs	# Protein Groups	Protein Group Accessions	Modifications	MH+ [Da]	A2	XCorr A2	Probability A2	B2	XCorr B2	Probability B2	C2	XCorr C2	Probability C2	m/z [Da] A2	m/z [Da] B2	m/z [Da] C2
	TSAPPSRPPPPR	24	1	S4R418	S6(Phospho)	1339.67							Medium	1.64666	0			447.23
	GRKLVDYDSAR	1	1	S4R418	S9(Phospho)	1359.65							Medium	0.624719	0			680.33
D3DS96	Bromodomain adjacent to zinc finger domain, 1A, isoform CRA_c OS=Homo sapiens GN=BAZ1A PE=4 SV=1 - [D3DS96_HUMAN]	8.17	5	3	14	55
	Sequence	# PSMs	# Protein Groups	Protein Group Accessions	Modifications	MH+ [Da]	A2	XCorr A2	Probability A2	B2	XCorr B2	Probability B2	C2	XCorr C2	Probability C2	m/z [Da] A2	m/z [Da] B2	m/z [Da] C2
	LLKQEEMKSLAFEK	3	1	D3DS96	S9(Phospho)	1773.9	Medium	1.51772	0	Medium	1.42176	0				591.972	591.971
	QLELRLR	9	1	D3DS96		927.555	Medium	1.11239	0							464.281
	IKASSLSTYK	3	1	D3DS96	S5(Phospho)	1177.61	Medium	1.07092	0							589.31
	SVIWSKSILNAR	3	1	D3DS96		1373.81	Medium	0.960335	0							687.406
	IYQGTLGAIK	5	1	D3DS96	T5(Phospho)	1143.59	Medium	0.823313	0	Medium	1.08757	0				381.867	381.874
	IVEEERLKK	3	1	D3DS96		1143.67	Medium	0.767757	0							572.336
	RGRPQVR	9	1	D3DS96		868.546	Medium	0.618056	0							434.777
	SLRKINSAPPTETK	12	1	D3DS96		1541.86				Medium	1.5239	0					386.22
	SLAFEKAKLK	1	1	D3DS96	S1(Phospho)	1214.63				Medium	0.95028	0					405.547
	IQSAIACTNIFPLGRDR	1	1	D3DS96	C7(Carbamidomethyl)	1931.98				Medium	0.926179	0					644.666
	IVEEERLK	3	1	D3DS96		1015.57				Medium	0.783666	0					508.288
	SRICAQLARFSEEK	1	1	D3DS96	C4(Carbamidomethyl)	1694.89				Medium	0.649494	0					847.947
	DAIDPLLFK	1	1	D3DS96		1031.6				Medium	0.622628	0					516.306
	LLKQEEMK	1	1	D3DS96		1018.57				Low	0.471724	0					340.194
Q9NSI6	Bromodomain and WD repeat-containing protein 1 OS=Homo sapiens GN=BRWD1 PE=1 SV=4 - [BRWD1_HUMAN]	7.07	2	1	17	169
	Sequence	# PSMs	# Protein Groups	Protein Group Accessions	Modifications	MH+ [Da]	A2	XCorr A2	Probability A2	B2	XCorr B2	Probability B2	C2	XCorr C2	Probability C2	m/z [Da] A2	m/z [Da] B2	m/z [Da] C2
	KMDLRDQELVK	17	1	Q9NSI6		1374.73	High	2.46841	0							458.916
	SDSVVLVSQSRQR	3	1	Q9NSI6		1460.75	Medium	2.08497	0	Medium	0.661814	0				365.943	730.891
	FNEKLR	15	1	Q9NSI6		806.446	Medium	1.09631	0							403.726
	MLFLRGFR	72	1	Q9NSI6		1039.59	Medium	1.02221	0	Medium	0.823194	0				520.297	520.296
	NNIYELNPNK	2	1	Q9NSI6		1218.63	Medium	1.00031	0							609.819
	VYLSDSDNNSLETGEILK	2	1	Q9NSI6		1997.01	Medium	0.977218	0							999.009
	SAKKITDQLLK	31	1	Q9NSI6		1244.77	Medium	0.70191	0	Medium	0.628177	0				622.89	622.89
	KMLFLR	1	1	Q9NSI6		807.474	Medium	0.674009	0							404.241
	AESISEEADSEPGRSGGRK	7	1	Q9NSI6	S15(Phospho)	2041.93				High	1.52292	0					1021.47
	KLEDFR	2	1	Q9NSI6		807.441				Medium	1.18887	0					404.224
	DLQAWKRR	1	1	Q9NSI6		1072.59				Medium	1.11961	0					536.799
	NRSWRELSSGNESSSSVR	3	1	Q9NSI6		2037.98				Medium	0.984822	0					679.999
[truncated: 16,752 more rows]
