# Supplementary material for: HIV-1 Transcription Inhibitor 1E7-03 Decreases Nucleophosmin Phosphorylation
Source: Mol Cell Proteomics. 2022 Dec 21;22(2):100488. doi: 10.1016/j.mcpro.2022.100488 (PMC9975258; doi:10.1016/j.mcpro.2022.100488)
Supplement: Supplemental Table S3 [file mmc4.xlsx]

## Sheet: Sheet1
	Supplemental Table S3. Non-enriched samples quantified by SIEVE 2.1. 1R, no infection; 2R, no infection +1E7-03; 3R, HIV-1 infection; 4R - HIV-1 infection +1E7-03. Filtered for ratio>1.5 and p<0.05. II - ion integration (abundance).
proteins: 279 Items
PROTEINID	DESCRIPTION	PEPTIDES	FRAMES	HITS	Ratio_1R	StdDev_1R	PValue_1R	Ratio_2R	StdDev_2R	PValue_2R	Ratio_3R	StdDev_3R	PValue_3R	Ratio_4R	StdDev_4R	PValue_4R
SP://B4DG30	B4DG30_HUMAN cDNA FLJ58802_ highly similar to Muskelin OS=Homo sapiens PE=2 SV=1	6	1	10	1	0.0294963	1	1.61362	0.0610371	3.96602e-10	1.78057	0.0736731	1.92149e-09	1.66047	0.106021	1.65874e-05
	peptides: 6 Items
	PEPTIDE	FRAMES	HITS	Ratio_1R	StdDev_1R	PValue_1R	Ratio_2R	StdDev_2R	PValue_2R	Ratio_3R	StdDev_3R	PValue_3R	Ratio_4R	StdDev_4R	PValue_4R	OtherAssignments	AvgPepPValue
	QIYTLGRYLDSSVR+Phospho(3)Phospho(11)	1	2	1	0.0722509	1	1.61362	0.14951	0.00305194	1.78057	0.180461	0.00414819	1.66047	0.259697	0.0260146	0	0
		hits: 2 Items
		FRAMEID	RAWFILE	MS2	FrameID1	CompID	MZ	Time	GoodID	II_1R	II_1R_160812094720	II_1R_160812114313	II_2R	II_2R_160812153456	II_2R_160812173050	II_3R	II_3R_160812212233	II_3R_160812231824	II_4R	II_4R_160813031009	II_4R_160813050602	Ratio_1R	StdDev_1R	PValue_1R	Ratio_2R	StdDev_2R	PValue_2R	Ratio_3R	StdDev_3R	PValue_3R	Ratio_4R	StdDev_4R	PValue_4R	NRatio_1R	NStdDev_1R	NPValue_1R	NRatio_2R	NStdDev_2R	NPValue_2R	NRatio_3R	NStdDev_3R	NPValue_3R	NRatio_4R	NStdDev_4R	NPValue_4R	Avg_1R	Avg_2R	Avg_3R	Avg_4R
		6176	3R	30	6176	266	915.906	49.0515	0	3.3742e+08	3.62493e+08	3.53277e+08	5.32761e+08	5.96482e+08	5.70205e+08	6.58145e+08	6.37604e+08	5.79533e+08	6.52674e+08	5.12456e+08	5.83664e+08	1	0.0722509	1	1.61362	0.14951	0.00305194	1.78057	0.180461	0.00414819	1.66047	0.259697	0.0260146	1	0.0722509	1	1.61362	0.14951	0.00305194	1.78057	0.180461	0.00414819	1.66047	0.259697	0.0260146	3.51064e+08	5.66483e+08	6.25094e+08	5.82931e+08
		6176	3R	30	6176	266	915.906	49.0515	0	3.3742e+08	3.62493e+08	3.53277e+08	5.32761e+08	5.96482e+08	5.70205e+08	6.58145e+08	6.37604e+08	5.79533e+08	6.52674e+08	5.12456e+08	5.83664e+08	1	0.0722509	1	1.61362	0.14951	0.00305194	1.78057	0.180461	0.00414819	1.66047	0.259697	0.0260146	1	0.0722509	1	1.61362	0.14951	0.00305194	1.78057	0.180461	0.00414819	1.66047	0.259697	0.0260146	3.51064e+08	5.66483e+08	6.25094e+08	5.82931e+08
	QIYTLGRYLDSSVR+Phospho(3)Phospho(12)	1	2	1	0.0722509	1	1.61362	0.14951	0.00305194	1.78057	0.180461	0.00414819	1.66047	0.259697	0.0260146	0	0
		hits: 2 Items
		FRAMEID	RAWFILE	MS2	FrameID1	CompID	MZ	Time	GoodID	II_1R	II_1R_160812094720	II_1R_160812114313	II_2R	II_2R_160812153456	II_2R_160812173050	II_3R	II_3R_160812212233	II_3R_160812231824	II_4R	II_4R_160813031009	II_4R_160813050602	Ratio_1R	StdDev_1R	PValue_1R	Ratio_2R	StdDev_2R	PValue_2R	Ratio_3R	StdDev_3R	PValue_3R	Ratio_4R	StdDev_4R	PValue_4R	NRatio_1R	NStdDev_1R	NPValue_1R	NRatio_2R	NStdDev_2R	NPValue_2R	NRatio_3R	NStdDev_3R	NPValue_3R	NRatio_4R	NStdDev_4R	NPValue_4R	Avg_1R	Avg_2R	Avg_3R	Avg_4R
		6176	3R	30	6176	266	915.906	49.0515	0	3.3742e+08	3.62493e+08	3.53277e+08	5.32761e+08	5.96482e+08	5.70205e+08	6.58145e+08	6.37604e+08	5.79533e+08	6.52674e+08	5.12456e+08	5.83664e+08	1	0.0722509	1	1.61362	0.14951	0.00305194	1.78057	0.180461	0.00414819	1.66047	0.259697	0.0260146	1	0.0722509	1	1.61362	0.14951	0.00305194	1.78057	0.180461	0.00414819	1.66047	0.259697	0.0260146	3.51064e+08	5.66483e+08	6.25094e+08	5.82931e+08
		6176	3R	30	6176	266	915.906	49.0515	0	3.3742e+08	3.62493e+08	3.53277e+08	5.32761e+08	5.96482e+08	5.70205e+08	6.58145e+08	6.37604e+08	5.79533e+08	6.52674e+08	5.12456e+08	5.83664e+08	1	0.0722509	1	1.61362	0.14951	0.00305194	1.78057	0.180461	0.00414819	1.66047	0.259697	0.0260146	1	0.0722509	1	1.61362	0.14951	0.00305194	1.78057	0.180461	0.00414819	1.66047	0.259697	0.0260146	3.51064e+08	5.66483e+08	6.25094e+08	5.82931e+08
	QIYTLGRYLDSSVR+Phospho(3)Phospho(8)	1	1	1	0.0722509	1	1.61362	0.14951	0.00305194	1.78057	0.180461	0.00414819	1.66047	0.259697	0.0260146	0	0
		hits: 1 Items
		FRAMEID	RAWFILE	MS2	FrameID1	CompID	MZ	Time	GoodID	II_1R	II_1R_160812094720	II_1R_160812114313	II_2R	II_2R_160812153456	II_2R_160812173050	II_3R	II_3R_160812212233	II_3R_160812231824	II_4R	II_4R_160813031009	II_4R_160813050602	Ratio_1R	StdDev_1R	PValue_1R	Ratio_2R	StdDev_2R	PValue_2R	Ratio_3R	StdDev_3R	PValue_3R	Ratio_4R	StdDev_4R	PValue_4R	NRatio_1R	NStdDev_1R	NPValue_1R	NRatio_2R	NStdDev_2R	NPValue_2R	NRatio_3R	NStdDev_3R	NPValue_3R	NRatio_4R	NStdDev_4R	NPValue_4R	Avg_1R	Avg_2R	Avg_3R	Avg_4R
		6176	3R	30	6176	266	915.906	49.0515	0	3.3742e+08	3.62493e+08	3.53277e+08	5.32761e+08	5.96482e+08	5.70205e+08	6.58145e+08	6.37604e+08	5.79533e+08	6.52674e+08	5.12456e+08	5.83664e+08	1	0.0722509	1	1.61362	0.14951	0.00305194	1.78057	0.180461	0.00414819	1.66047	0.259697	0.0260146	1	0.0722509	1	1.61362	0.14951	0.00305194	1.78057	0.180461	0.00414819	1.66047	0.259697	0.0260146	3.51064e+08	5.66483e+08	6.25094e+08	5.82931e+08
	QIYTLGRYLDSSVR+Phospho(4)Phospho(11)	1	2	1	0.0722509	1	1.61362	0.14951	0.00305194	1.78057	0.180461	0.00414819	1.66047	0.259697	0.0260146	0	0
		hits: 2 Items
		FRAMEID	RAWFILE	MS2	FrameID1	CompID	MZ	Time	GoodID	II_1R	II_1R_160812094720	II_1R_160812114313	II_2R	II_2R_160812153456	II_2R_160812173050	II_3R	II_3R_160812212233	II_3R_160812231824	II_4R	II_4R_160813031009	II_4R_160813050602	Ratio_1R	StdDev_1R	PValue_1R	Ratio_2R	StdDev_2R	PValue_2R	Ratio_3R	StdDev_3R	PValue_3R	Ratio_4R	StdDev_4R	PValue_4R	NRatio_1R	NStdDev_1R	NPValue_1R	NRatio_2R	NStdDev_2R	NPValue_2R	NRatio_3R	NStdDev_3R	NPValue_3R	NRatio_4R	NStdDev_4R	NPValue_4R	Avg_1R	Avg_2R	Avg_3R	Avg_4R
		6176	3R	30	6176	266	915.906	49.0515	0	3.3742e+08	3.62493e+08	3.53277e+08	5.32761e+08	5.96482e+08	5.70205e+08	6.58145e+08	6.37604e+08	5.79533e+08	6.52674e+08	5.12456e+08	5.83664e+08	1	0.0722509	1	1.61362	0.14951	0.00305194	1.78057	0.180461	0.00414819	1.66047	0.259697	0.0260146	1	0.0722509	1	1.61362	0.14951	0.00305194	1.78057	0.180461	0.00414819	1.66047	0.259697	0.0260146	3.51064e+08	5.66483e+08	6.25094e+08	5.82931e+08
		6176	3R	30	6176	266	915.906	49.0515	0	3.3742e+08	3.62493e+08	3.53277e+08	5.32761e+08	5.96482e+08	5.70205e+08	6.58145e+08	6.37604e+08	5.79533e+08	6.52674e+08	5.12456e+08	5.83664e+08	1	0.0722509	1	1.61362	0.14951	0.00305194	1.78057	0.180461	0.00414819	1.66047	0.259697	0.0260146	1	0.0722509	1	1.61362	0.14951	0.00305194	1.78057	0.180461	0.00414819	1.66047	0.259697	0.0260146	3.51064e+08	5.66483e+08	6.25094e+08	5.82931e+08
	QIYTLGRYLDSSVR+Phospho(4)Phospho(12)	1	2	1	0.0722509	1	1.61362	0.14951	0.00305194	1.78057	0.180461	0.00414819	1.66047	0.259697	0.0260146	0	0
		hits: 2 Items
		FRAMEID	RAWFILE	MS2	FrameID1	CompID	MZ	Time	GoodID	II_1R	II_1R_160812094720	II_1R_160812114313	II_2R	II_2R_160812153456	II_2R_160812173050	II_3R	II_3R_160812212233	II_3R_160812231824	II_4R	II_4R_160813031009	II_4R_160813050602	Ratio_1R	StdDev_1R	PValue_1R	Ratio_2R	StdDev_2R	PValue_2R	Ratio_3R	StdDev_3R	PValue_3R	Ratio_4R	StdDev_4R	PValue_4R	NRatio_1R	NStdDev_1R	NPValue_1R	NRatio_2R	NStdDev_2R	NPValue_2R	NRatio_3R	NStdDev_3R	NPValue_3R	NRatio_4R	NStdDev_4R	NPValue_4R	Avg_1R	Avg_2R	Avg_3R	Avg_4R
		6176	3R	30	6176	266	915.906	49.0515	0	3.3742e+08	3.62493e+08	3.53277e+08	5.32761e+08	5.96482e+08	5.70205e+08	6.58145e+08	6.37604e+08	5.79533e+08	6.52674e+08	5.12456e+08	5.83664e+08	1	0.0722509	1	1.61362	0.14951	0.00305194	1.78057	0.180461	0.00414819	1.66047	0.259697	0.0260146	1	0.0722509	1	1.61362	0.14951	0.00305194	1.78057	0.180461	0.00414819	1.66047	0.259697	0.0260146	3.51064e+08	5.66483e+08	6.25094e+08	5.82931e+08
		6176	3R	30	6176	266	915.906	49.0515	0	3.3742e+08	3.62493e+08	3.53277e+08	5.32761e+08	5.96482e+08	5.70205e+08	6.58145e+08	6.37604e+08	5.79533e+08	6.52674e+08	5.12456e+08	5.83664e+08	1	0.0722509	1	1.61362	0.14951	0.00305194	1.78057	0.180461	0.00414819	1.66047	0.259697	0.0260146	1	0.0722509	1	1.61362	0.14951	0.00305194	1.78057	0.180461	0.00414819	1.66047	0.259697	0.0260146	3.51064e+08	5.66483e+08	6.25094e+08	5.82931e+08
	QIYTLGRYLDSSVR+Phospho(4)Phospho(8)	1	1	1	0.0722509	1	1.61362	0.14951	0.00305194	1.78057	0.180461	0.00414819	1.66047	0.259697	0.0260146	0	0
		hits: 1 Items
		FRAMEID	RAWFILE	MS2	FrameID1	CompID	MZ	Time	GoodID	II_1R	II_1R_160812094720	II_1R_160812114313	II_2R	II_2R_160812153456	II_2R_160812173050	II_3R	II_3R_160812212233	II_3R_160812231824	II_4R	II_4R_160813031009	II_4R_160813050602	Ratio_1R	StdDev_1R	PValue_1R	Ratio_2R	StdDev_2R	PValue_2R	Ratio_3R	StdDev_3R	PValue_3R	Ratio_4R	StdDev_4R	PValue_4R	NRatio_1R	NStdDev_1R	NPValue_1R	NRatio_2R	NStdDev_2R	NPValue_2R	NRatio_3R	NStdDev_3R	NPValue_3R	NRatio_4R	NStdDev_4R	NPValue_4R	Avg_1R	Avg_2R	Avg_3R	Avg_4R
		6176	3R	30	6176	266	915.906	49.0515	0	3.3742e+08	3.62493e+08	3.53277e+08	5.32761e+08	5.96482e+08	5.70205e+08	6.58145e+08	6.37604e+08	5.79533e+08	6.52674e+08	5.12456e+08	5.83664e+08	1	0.0722509	1	1.61362	0.14951	0.00305194	1.78057	0.180461	0.00414819	1.66047	0.259697	0.0260146	1	0.0722509	1	1.61362	0.14951	0.00305194	1.78057	0.180461	0.00414819	1.66047	0.259697	0.0260146	3.51064e+08	5.66483e+08	6.25094e+08	5.82931e+08
SP://C9J7E8	C9J7E8_HUMAN Muskelin OS=Homo sapiens GN=MKLN1 PE=1 SV=1	6	1	10	1	0.0294963	1	1.61362	0.0610371	3.96602e-10	1.78057	0.0736731	1.92149e-09	1.66047	0.106021	1.65874e-05
	peptides: 6 Items
	PEPTIDE	FRAMES	HITS	Ratio_1R	StdDev_1R	PValue_1R	Ratio_2R	StdDev_2R	PValue_2R	Ratio_3R	StdDev_3R	PValue_3R	Ratio_4R	StdDev_4R	PValue_4R	OtherAssignments	AvgPepPValue
	QIYTLGRYLDSSVR+Phospho(3)Phospho(11)	1	2	1	0.0722509	1	1.61362	0.14951	0.00305194	1.78057	0.180461	0.00414819	1.66047	0.259697	0.0260146	0	0
		hits: 2 Items
		FRAMEID	RAWFILE	MS2	FrameID1	CompID	MZ	Time	GoodID	II_1R	II_1R_160812094720	II_1R_160812114313	II_2R	II_2R_160812153456	II_2R_160812173050	II_3R	II_3R_160812212233	II_3R_160812231824	II_4R	II_4R_160813031009	II_4R_160813050602	Ratio_1R	StdDev_1R	PValue_1R	Ratio_2R	StdDev_2R	PValue_2R	Ratio_3R	StdDev_3R	PValue_3R	Ratio_4R	StdDev_4R	PValue_4R	NRatio_1R	NStdDev_1R	NPValue_1R	NRatio_2R	NStdDev_2R	NPValue_2R	NRatio_3R	NStdDev_3R	NPValue_3R	NRatio_4R	NStdDev_4R	NPValue_4R	Avg_1R	Avg_2R	Avg_3R	Avg_4R
		6176	3R	30	6176	266	915.906	49.0515	0	3.3742e+08	3.62493e+08	3.53277e+08	5.32761e+08	5.96482e+08	5.70205e+08	6.58145e+08	6.37604e+08	5.79533e+08	6.52674e+08	5.12456e+08	5.83664e+08	1	0.0722509	1	1.61362	0.14951	0.00305194	1.78057	0.180461	0.00414819	1.66047	0.259697	0.0260146	1	0.0722509	1	1.61362	0.14951	0.00305194	1.78057	0.180461	0.00414819	1.66047	0.259697	0.0260146	3.51064e+08	5.66483e+08	6.25094e+08	5.82931e+08
		6176	3R	30	6176	266	915.906	49.0515	0	3.3742e+08	3.62493e+08	3.53277e+08	5.32761e+08	5.96482e+08	5.70205e+08	6.58145e+08	6.37604e+08	5.79533e+08	6.52674e+08	5.12456e+08	5.83664e+08	1	0.0722509	1	1.61362	0.14951	0.00305194	1.78057	0.180461	0.00414819	1.66047	0.259697	0.0260146	1	0.0722509	1	1.61362	0.14951	0.00305194	1.78057	0.180461	0.00414819	1.66047	0.259697	0.0260146	3.51064e+08	5.66483e+08	6.25094e+08	5.82931e+08
	QIYTLGRYLDSSVR+Phospho(3)Phospho(12)	1	2	1	0.0722509	1	1.61362	0.14951	0.00305194	1.78057	0.180461	0.00414819	1.66047	0.259697	0.0260146	0	0
		hits: 2 Items
		FRAMEID	RAWFILE	MS2	FrameID1	CompID	MZ	Time	GoodID	II_1R	II_1R_160812094720	II_1R_160812114313	II_2R	II_2R_160812153456	II_2R_160812173050	II_3R	II_3R_160812212233	II_3R_160812231824	II_4R	II_4R_160813031009	II_4R_160813050602	Ratio_1R	StdDev_1R	PValue_1R	Ratio_2R	StdDev_2R	PValue_2R	Ratio_3R	StdDev_3R	PValue_3R	Ratio_4R	StdDev_4R	PValue_4R	NRatio_1R	NStdDev_1R	NPValue_1R	NRatio_2R	NStdDev_2R	NPValue_2R	NRatio_3R	NStdDev_3R	NPValue_3R	NRatio_4R	NStdDev_4R	NPValue_4R	Avg_1R	Avg_2R	Avg_3R	Avg_4R
		6176	3R	30	6176	266	915.906	49.0515	0	3.3742e+08	3.62493e+08	3.53277e+08	5.32761e+08	5.96482e+08	5.70205e+08	6.58145e+08	6.37604e+08	5.79533e+08	6.52674e+08	5.12456e+08	5.83664e+08	1	0.0722509	1	1.61362	0.14951	0.00305194	1.78057	0.180461	0.00414819	1.66047	0.259697	0.0260146	1	0.0722509	1	1.61362	0.14951	0.00305194	1.78057	0.180461	0.00414819	1.66047	0.259697	0.0260146	3.51064e+08	5.66483e+08	6.25094e+08	5.82931e+08
		6176	3R	30	6176	266	915.906	49.0515	0	3.3742e+08	3.62493e+08	3.53277e+08	5.32761e+08	5.96482e+08	5.70205e+08	6.58145e+08	6.37604e+08	5.79533e+08	6.52674e+08	5.12456e+08	5.83664e+08	1	0.0722509	1	1.61362	0.14951	0.00305194	1.78057	0.180461	0.00414819	1.66047	0.259697	0.0260146	1	0.0722509	1	1.61362	0.14951	0.00305194	1.78057	0.180461	0.00414819	1.66047	0.259697	0.0260146	3.51064e+08	5.66483e+08	6.25094e+08	5.82931e+08
	QIYTLGRYLDSSVR+Phospho(3)Phospho(8)	1	1	1	0.0722509	1	1.61362	0.14951	0.00305194	1.78057	0.180461	0.00414819	1.66047	0.259697	0.0260146	0	0
		hits: 1 Items
		FRAMEID	RAWFILE	MS2	FrameID1	CompID	MZ	Time	GoodID	II_1R	II_1R_160812094720	II_1R_160812114313	II_2R	II_2R_160812153456	II_2R_160812173050	II_3R	II_3R_160812212233	II_3R_160812231824	II_4R	II_4R_160813031009	II_4R_160813050602	Ratio_1R	StdDev_1R	PValue_1R	Ratio_2R	StdDev_2R	PValue_2R	Ratio_3R	StdDev_3R	PValue_3R	Ratio_4R	StdDev_4R	PValue_4R	NRatio_1R	NStdDev_1R	NPValue_1R	NRatio_2R	NStdDev_2R	NPValue_2R	NRatio_3R	NStdDev_3R	NPValue_3R	NRatio_4R	NStdDev_4R	NPValue_4R	Avg_1R	Avg_2R	Avg_3R	Avg_4R
		6176	3R	30	6176	266	915.906	49.0515	0	3.3742e+08	3.62493e+08	3.53277e+08	5.32761e+08	5.96482e+08	5.70205e+08	6.58145e+08	6.37604e+08	5.79533e+08	6.52674e+08	5.12456e+08	5.83664e+08	1	0.0722509	1	1.61362	0.14951	0.00305194	1.78057	0.180461	0.00414819	1.66047	0.259697	0.0260146	1	0.0722509	1	1.61362	0.14951	0.00305194	1.78057	0.180461	0.00414819	1.66047	0.259697	0.0260146	3.51064e+08	5.66483e+08	6.25094e+08	5.82931e+08
	QIYTLGRYLDSSVR+Phospho(4)Phospho(11)	1	2	1	0.0722509	1	1.61362	0.14951	0.00305194	1.78057	0.180461	0.00414819	1.66047	0.259697	0.0260146	0	0
		hits: 2 Items
		FRAMEID	RAWFILE	MS2	FrameID1	CompID	MZ	Time	GoodID	II_1R	II_1R_160812094720	II_1R_160812114313	II_2R	II_2R_160812153456	II_2R_160812173050	II_3R	II_3R_160812212233	II_3R_160812231824	II_4R	II_4R_160813031009	II_4R_160813050602	Ratio_1R	StdDev_1R	PValue_1R	Ratio_2R	StdDev_2R	PValue_2R	Ratio_3R	StdDev_3R	PValue_3R	Ratio_4R	StdDev_4R	PValue_4R	NRatio_1R	NStdDev_1R	NPValue_1R	NRatio_2R	NStdDev_2R	NPValue_2R	NRatio_3R	NStdDev_3R	NPValue_3R	NRatio_4R	NStdDev_4R	NPValue_4R	Avg_1R	Avg_2R	Avg_3R	Avg_4R
		6176	3R	30	6176	266	915.906	49.0515	0	3.3742e+08	3.62493e+08	3.53277e+08	5.32761e+08	5.96482e+08	5.70205e+08	6.58145e+08	6.37604e+08	5.79533e+08	6.52674e+08	5.12456e+08	5.83664e+08	1	0.0722509	1	1.61362	0.14951	0.00305194	1.78057	0.180461	0.00414819	1.66047	0.259697	0.0260146	1	0.0722509	1	1.61362	0.14951	0.00305194	1.78057	0.180461	0.00414819	1.66047	0.259697	0.0260146	3.51064e+08	5.66483e+08	6.25094e+08	5.82931e+08
		6176	3R	30	6176	266	915.906	49.0515	0	3.3742e+08	3.62493e+08	3.53277e+08	5.32761e+08	5.96482e+08	5.70205e+08	6.58145e+08	6.37604e+08	5.79533e+08	6.52674e+08	5.12456e+08	5.83664e+08	1	0.0722509	1	1.61362	0.14951	0.00305194	1.78057	0.180461	0.00414819	1.66047	0.259697	0.0260146	1	0.0722509	1	1.61362	0.14951	0.00305194	1.78057	0.180461	0.00414819	1.66047	0.259697	0.0260146	3.51064e+08	5.66483e+08	6.25094e+08	5.82931e+08
	QIYTLGRYLDSSVR+Phospho(4)Phospho(12)	1	2	1	0.0722509	1	1.61362	0.14951	0.00305194	1.78057	0.180461	0.00414819	1.66047	0.259697	0.0260146	0	0
		hits: 2 Items
		FRAMEID	RAWFILE	MS2	FrameID1	CompID	MZ	Time	GoodID	II_1R	II_1R_160812094720	II_1R_160812114313	II_2R	II_2R_160812153456	II_2R_160812173050	II_3R	II_3R_160812212233	II_3R_160812231824	II_4R	II_4R_160813031009	II_4R_160813050602	Ratio_1R	StdDev_1R	PValue_1R	Ratio_2R	StdDev_2R	PValue_2R	Ratio_3R	StdDev_3R	PValue_3R	Ratio_4R	StdDev_4R	PValue_4R	NRatio_1R	NStdDev_1R	NPValue_1R	NRatio_2R	NStdDev_2R	NPValue_2R	NRatio_3R	NStdDev_3R	NPValue_3R	NRatio_4R	NStdDev_4R	NPValue_4R	Avg_1R	Avg_2R	Avg_3R	Avg_4R
		6176	3R	30	6176	266	915.906	49.0515	0	3.3742e+08	3.62493e+08	3.53277e+08	5.32761e+08	5.96482e+08	5.70205e+08	6.58145e+08	6.37604e+08	5.79533e+08	6.52674e+08	5.12456e+08	5.83664e+08	1	0.0722509	1	1.61362	0.14951	0.00305194	1.78057	0.180461	0.00414819	1.66047	0.259697	0.0260146	1	0.0722509	1	1.61362	0.14951	0.00305194	1.78057	0.180461	0.00414819	1.66047	0.259697	0.0260146	3.51064e+08	5.66483e+08	6.25094e+08	5.82931e+08
		6176	3R	30	6176	266	915.906	49.0515	0	3.3742e+08	3.62493e+08	3.53277e+08	5.32761e+08	5.96482e+08	5.70205e+08	6.58145e+08	6.37604e+08	5.79533e+08	6.52674e+08	5.12456e+08	5.83664e+08	1	0.0722509	1	1.61362	0.14951	0.00305194	1.78057	0.180461	0.00414819	1.66047	0.259697	0.0260146	1	0.0722509	1	1.61362	0.14951	0.00305194	1.78057	0.180461	0.00414819	1.66047	0.259697	0.0260146	3.51064e+08	5.66483e+08	6.25094e+08	5.82931e+08
	QIYTLGRYLDSSVR+Phospho(4)Phospho(8)	1	1	1	0.0722509	1	1.61362	0.14951	0.00305194	1.78057	0.180461	0.00414819	1.66047	0.259697	0.0260146	0	0
		hits: 1 Items
		FRAMEID	RAWFILE	MS2	FrameID1	CompID	MZ	Time	GoodID	II_1R	II_1R_160812094720	II_1R_160812114313	II_2R	II_2R_160812153456	II_2R_160812173050	II_3R	II_3R_160812212233	II_3R_160812231824	II_4R	II_4R_160813031009	II_4R_160813050602	Ratio_1R	StdDev_1R	PValue_1R	Ratio_2R	StdDev_2R	PValue_2R	Ratio_3R	StdDev_3R	PValue_3R	Ratio_4R	StdDev_4R	PValue_4R	NRatio_1R	NStdDev_1R	NPValue_1R	NRatio_2R	NStdDev_2R	NPValue_2R	NRatio_3R	NStdDev_3R	NPValue_3R	NRatio_4R	NStdDev_4R	NPValue_4R	Avg_1R	Avg_2R	Avg_3R	Avg_4R
		6176	3R	30	6176	266	915.906	49.0515	0	3.3742e+08	3.62493e+08	3.53277e+08	5.32761e+08	5.96482e+08	5.70205e+08	6.58145e+08	6.37604e+08	5.79533e+08	6.52674e+08	5.12456e+08	5.83664e+08	1	0.0722509	1	1.61362	0.14951	0.00305194	1.78057	0.180461	0.00414819	1.66047	0.259697	0.0260146	1	0.0722509	1	1.61362	0.14951	0.00305194	1.78057	0.180461	0.00414819	1.66047	0.259697	0.0260146	3.51064e+08	5.66483e+08	6.25094e+08	5.82931e+08
SP://Q9UL63	MKLN1_HUMAN Muskelin OS=Homo sapiens GN=MKLN1 PE=1 SV=2	6	1	10	1	0.0294963	1	1.61362	0.0610371	3.96602e-10	1.78057	0.0736731	1.92149e-09	1.66047	0.106021	1.65874e-05
	peptides: 6 Items
	PEPTIDE	FRAMES	HITS	Ratio_1R	StdDev_1R	PValue_1R	Ratio_2R	StdDev_2R	PValue_2R	Ratio_3R	StdDev_3R	PValue_3R	Ratio_4R	StdDev_4R	PValue_4R	OtherAssignments	AvgPepPValue
	QIYTLGRYLDSSVR+Phospho(3)Phospho(11)	1	2	1	0.0722509	1	1.61362	0.14951	0.00305194	1.78057	0.180461	0.00414819	1.66047	0.259697	0.0260146	0	0
		hits: 2 Items
		FRAMEID	RAWFILE	MS2	FrameID1	CompID	MZ	Time	GoodID	II_1R	II_1R_160812094720	II_1R_160812114313	II_2R	II_2R_160812153456	II_2R_160812173050	II_3R	II_3R_160812212233	II_3R_160812231824	II_4R	II_4R_160813031009	II_4R_160813050602	Ratio_1R	StdDev_1R	PValue_1R	Ratio_2R	StdDev_2R	PValue_2R	Ratio_3R	StdDev_3R	PValue_3R	Ratio_4R	StdDev_4R	PValue_4R	NRatio_1R	NStdDev_1R	NPValue_1R	NRatio_2R	NStdDev_2R	NPValue_2R	NRatio_3R	NStdDev_3R	NPValue_3R	NRatio_4R	NStdDev_4R	NPValue_4R	Avg_1R	Avg_2R	Avg_3R	Avg_4R
		6176	3R	30	6176	266	915.906	49.0515	0	3.3742e+08	3.62493e+08	3.53277e+08	5.32761e+08	5.96482e+08	5.70205e+08	6.58145e+08	6.37604e+08	5.79533e+08	6.52674e+08	5.12456e+08	5.83664e+08	1	0.0722509	1	1.61362	0.14951	0.00305194	1.78057	0.180461	0.00414819	1.66047	0.259697	0.0260146	1	0.0722509	1	1.61362	0.14951	0.00305194	1.78057	0.180461	0.00414819	1.66047	0.259697	0.0260146	3.51064e+08	5.66483e+08	6.25094e+08	5.82931e+08
		6176	3R	30	6176	266	915.906	49.0515	0	3.3742e+08	3.62493e+08	3.53277e+08	5.32761e+08	5.96482e+08	5.70205e+08	6.58145e+08	6.37604e+08	5.79533e+08	6.52674e+08	5.12456e+08	5.83664e+08	1	0.0722509	1	1.61362	0.14951	0.00305194	1.78057	0.180461	0.00414819	1.66047	0.259697	0.0260146	1	0.0722509	1	1.61362	0.14951	0.00305194	1.78057	0.180461	0.00414819	1.66047	0.259697	0.0260146	3.51064e+08	5.66483e+08	6.25094e+08	5.82931e+08
	QIYTLGRYLDSSVR+Phospho(3)Phospho(12)	1	2	1	0.0722509	1	1.61362	0.14951	0.00305194	1.78057	0.180461	0.00414819	1.66047	0.259697	0.0260146	0	0
		hits: 2 Items
		FRAMEID	RAWFILE	MS2	FrameID1	CompID	MZ	Time	GoodID	II_1R	II_1R_160812094720	II_1R_160812114313	II_2R	II_2R_160812153456	II_2R_160812173050	II_3R	II_3R_160812212233	II_3R_160812231824	II_4R	II_4R_160813031009	II_4R_160813050602	Ratio_1R	StdDev_1R	PValue_1R	Ratio_2R	StdDev_2R	PValue_2R	Ratio_3R	StdDev_3R	PValue_3R	Ratio_4R	StdDev_4R	PValue_4R	NRatio_1R	NStdDev_1R	NPValue_1R	NRatio_2R	NStdDev_2R	NPValue_2R	NRatio_3R	NStdDev_3R	NPValue_3R	NRatio_4R	NStdDev_4R	NPValue_4R	Avg_1R	Avg_2R	Avg_3R	Avg_4R
		6176	3R	30	6176	266	915.906	49.0515	0	3.3742e+08	3.62493e+08	3.53277e+08	5.32761e+08	5.96482e+08	5.70205e+08	6.58145e+08	6.37604e+08	5.79533e+08	6.52674e+08	5.12456e+08	5.83664e+08	1	0.0722509	1	1.61362	0.14951	0.00305194	1.78057	0.180461	0.00414819	1.66047	0.259697	0.0260146	1	0.0722509	1	1.61362	0.14951	0.00305194	1.78057	0.180461	0.00414819	1.66047	0.259697	0.0260146	3.51064e+08	5.66483e+08	6.25094e+08	5.82931e+08
		6176	3R	30	6176	266	915.906	49.0515	0	3.3742e+08	3.62493e+08	3.53277e+08	5.32761e+08	5.96482e+08	5.70205e+08	6.58145e+08	6.37604e+08	5.79533e+08	6.52674e+08	5.12456e+08	5.83664e+08	1	0.0722509	1	1.61362	0.14951	0.00305194	1.78057	0.180461	0.00414819	1.66047	0.259697	0.0260146	1	0.0722509	1	1.61362	0.14951	0.00305194	1.78057	0.180461	0.00414819	1.66047	0.259697	0.0260146	3.51064e+08	5.66483e+08	6.25094e+08	5.82931e+08
	QIYTLGRYLDSSVR+Phospho(3)Phospho(8)	1	1	1	0.0722509	1	1.61362	0.14951	0.00305194	1.78057	0.180461	0.00414819	1.66047	0.259697	0.0260146	0	0
		hits: 1 Items
		FRAMEID	RAWFILE	MS2	FrameID1	CompID	MZ	Time	GoodID	II_1R	II_1R_160812094720	II_1R_160812114313	II_2R	II_2R_160812153456	II_2R_160812173050	II_3R	II_3R_160812212233	II_3R_160812231824	II_4R	II_4R_160813031009	II_4R_160813050602	Ratio_1R	StdDev_1R	PValue_1R	Ratio_2R	StdDev_2R	PValue_2R	Ratio_3R	StdDev_3R	PValue_3R	Ratio_4R	StdDev_4R	PValue_4R	NRatio_1R	NStdDev_1R	NPValue_1R	NRatio_2R	NStdDev_2R	NPValue_2R	NRatio_3R	NStdDev_3R	NPValue_3R	NRatio_4R	NStdDev_4R	NPValue_4R	Avg_1R	Avg_2R	Avg_3R	Avg_4R
		6176	3R	30	6176	266	915.906	49.0515	0	3.3742e+08	3.62493e+08	3.53277e+08	5.32761e+08	5.96482e+08	5.70205e+08	6.58145e+08	6.37604e+08	5.79533e+08	6.52674e+08	5.12456e+08	5.83664e+08	1	0.0722509	1	1.61362	0.14951	0.00305194	1.78057	0.180461	0.00414819	1.66047	0.259697	0.0260146	1	0.0722509	1	1.61362	0.14951	0.00305194	1.78057	0.180461	0.00414819	1.66047	0.259697	0.0260146	3.51064e+08	5.66483e+08	6.25094e+08	5.82931e+08
	QIYTLGRYLDSSVR+Phospho(4)Phospho(11)	1	2	1	0.0722509	1	1.61362	0.14951	0.00305194	1.78057	0.180461	0.00414819	1.66047	0.259697	0.0260146	0	0
		hits: 2 Items
		FRAMEID	RAWFILE	MS2	FrameID1	CompID	MZ	Time	GoodID	II_1R	II_1R_160812094720	II_1R_160812114313	II_2R	II_2R_160812153456	II_2R_160812173050	II_3R	II_3R_160812212233	II_3R_160812231824	II_4R	II_4R_160813031009	II_4R_160813050602	Ratio_1R	StdDev_1R	PValue_1R	Ratio_2R	StdDev_2R	PValue_2R	Ratio_3R	StdDev_3R	PValue_3R	Ratio_4R	StdDev_4R	PValue_4R	NRatio_1R	NStdDev_1R	NPValue_1R	NRatio_2R	NStdDev_2R	NPValue_2R	NRatio_3R	NStdDev_3R	NPValue_3R	NRatio_4R	NStdDev_4R	NPValue_4R	Avg_1R	Avg_2R	Avg_3R	Avg_4R
		6176	3R	30	6176	266	915.906	49.0515	0	3.3742e+08	3.62493e+08	3.53277e+08	5.32761e+08	5.96482e+08	5.70205e+08	6.58145e+08	6.37604e+08	5.79533e+08	6.52674e+08	5.12456e+08	5.83664e+08	1	0.0722509	1	1.61362	0.14951	0.00305194	1.78057	0.180461	0.00414819	1.66047	0.259697	0.0260146	1	0.0722509	1	1.61362	0.14951	0.00305194	1.78057	0.180461	0.00414819	1.66047	0.259697	0.0260146	3.51064e+08	5.66483e+08	6.25094e+08	5.82931e+08
		6176	3R	30	6176	266	915.906	49.0515	0	3.3742e+08	3.62493e+08	3.53277e+08	5.32761e+08	5.96482e+08	5.70205e+08	6.58145e+08	6.37604e+08	5.79533e+08	6.52674e+08	5.12456e+08	5.83664e+08	1	0.0722509	1	1.61362	0.14951	0.00305194	1.78057	0.180461	0.00414819	1.66047	0.259697	0.0260146	1	0.0722509	1	1.61362	0.14951	0.00305194	1.78057	0.180461	0.00414819	1.66047	0.259697	0.0260146	3.51064e+08	5.66483e+08	6.25094e+08	5.82931e+08
	QIYTLGRYLDSSVR+Phospho(4)Phospho(12)	1	2	1	0.0722509	1	1.61362	0.14951	0.00305194	1.78057	0.180461	0.00414819	1.66047	0.259697	0.0260146	0	0
		hits: 2 Items
		FRAMEID	RAWFILE	MS2	FrameID1	CompID	MZ	Time	GoodID	II_1R	II_1R_160812094720	II_1R_160812114313	II_2R	II_2R_160812153456	II_2R_160812173050	II_3R	II_3R_160812212233	II_3R_160812231824	II_4R	II_4R_160813031009	II_4R_160813050602	Ratio_1R	StdDev_1R	PValue_1R	Ratio_2R	StdDev_2R	PValue_2R	Ratio_3R	StdDev_3R	PValue_3R	Ratio_4R	StdDev_4R	PValue_4R	NRatio_1R	NStdDev_1R	NPValue_1R	NRatio_2R	NStdDev_2R	NPValue_2R	NRatio_3R	NStdDev_3R	NPValue_3R	NRatio_4R	NStdDev_4R	NPValue_4R	Avg_1R	Avg_2R	Avg_3R	Avg_4R
		6176	3R	30	6176	266	915.906	49.0515	0	3.3742e+08	3.62493e+08	3.53277e+08	5.32761e+08	5.96482e+08	5.70205e+08	6.58145e+08	6.37604e+08	5.79533e+08	6.52674e+08	5.12456e+08	5.83664e+08	1	0.0722509	1	1.61362	0.14951	0.00305194	1.78057	0.180461	0.00414819	1.66047	0.259697	0.0260146	1	0.0722509	1	1.61362	0.14951	0.00305194	1.78057	0.180461	0.00414819	1.66047	0.259697	0.0260146	3.51064e+08	5.66483e+08	6.25094e+08	5.82931e+08
		6176	3R	30	6176	266	915.906	49.0515	0	3.3742e+08	3.62493e+08	3.53277e+08	5.32761e+08	5.96482e+08	5.70205e+08	6.58145e+08	6.37604e+08	5.79533e+08	6.52674e+08	5.12456e+08	5.83664e+08	1	0.0722509	1	1.61362	0.14951	0.00305194	1.78057	0.180461	0.00414819	1.66047	0.259697	0.0260146	1	0.0722509	1	1.61362	0.14951	0.00305194	1.78057	0.180461	0.00414819	1.66047	0.259697	0.0260146	3.51064e+08	5.66483e+08	6.25094e+08	5.82931e+08
	QIYTLGRYLDSSVR+Phospho(4)Phospho(8)	1	1	1	0.0722509	1	1.61362	0.14951	0.00305194	1.78057	0.180461	0.00414819	1.66047	0.259697	0.0260146	0	0
		hits: 1 Items
		FRAMEID	RAWFILE	MS2	FrameID1	CompID	MZ	Time	GoodID	II_1R	II_1R_160812094720	II_1R_160812114313	II_2R	II_2R_160812153456	II_2R_160812173050	II_3R	II_3R_160812212233	II_3R_160812231824	II_4R	II_4R_160813031009	II_4R_160813050602	Ratio_1R	StdDev_1R	PValue_1R	Ratio_2R	StdDev_2R	PValue_2R	Ratio_3R	StdDev_3R	PValue_3R	Ratio_4R	StdDev_4R	PValue_4R	NRatio_1R	NStdDev_1R	NPValue_1R	NRatio_2R	NStdDev_2R	NPValue_2R	NRatio_3R	NStdDev_3R	NPValue_3R	NRatio_4R	NStdDev_4R	NPValue_4R	Avg_1R	Avg_2R	Avg_3R	Avg_4R
		6176	3R	30	6176	266	915.906	49.0515	0	3.3742e+08	3.62493e+08	3.53277e+08	5.32761e+08	5.96482e+08	5.70205e+08	6.58145e+08	6.37604e+08	5.79533e+08	6.52674e+08	5.12456e+08	5.83664e+08	1	0.0722509	1	1.61362	0.14951	0.00305194	1.78057	0.180461	0.00414819	1.66047	0.259697	0.0260146	1	0.0722509	1	1.61362	0.14951	0.00305194	1.78057	0.180461	0.00414819	1.66047	0.259697	0.0260146	3.51064e+08	5.66483e+08	6.25094e+08	5.82931e+08
SP://A0A0A0MRA8	A0A0A0MRA8_HUMAN Band 4.1_like protein 3 OS=Homo sapiens GN=EPB41L3 PE=1 SV=1	4	1	10	1	0.213196	1	1.57742	0.186295	0.00109023	1.37889	0.246534	0.0126526	1.48611	0.178783	0.00293731
	peptides: 4 Items
	PEPTIDE	FRAMES	HITS	Ratio_1R	StdDev_1R	PValue_1R	Ratio_2R	StdDev_2R	PValue_2R	Ratio_3R	StdDev_3R	PValue_3R	Ratio_4R	StdDev_4R	PValue_4R	OtherAssignments	AvgPepPValue
	LEISTKEVPVVHTETK+Phospho(4)Phospho(13)	1	3	1	0.426393	1	1.57742	0.372591	0.0392361	1.37889	0.493069	0.0879818	1.48611	0.357565	0.0539684	0	0
		hits: 3 Items
		FRAMEID	RAWFILE	MS2	FrameID1	CompID	MZ	Time	GoodID	II_1R	II_1R_160812094720	II_1R_160812114313	II_2R	II_2R_160812153456	II_2R_160812173050	II_3R	II_3R_160812212233	II_3R_160812231824	II_4R	II_4R_160813031009	II_4R_160813050602	Ratio_1R	StdDev_1R	PValue_1R	Ratio_2R	StdDev_2R	PValue_2R	Ratio_3R	StdDev_3R	PValue_3R	Ratio_4R	StdDev_4R	PValue_4R	NRatio_1R	NStdDev_1R	NPValue_1R	NRatio_2R	NStdDev_2R	NPValue_2R	NRatio_3R	NStdDev_3R	NPValue_3R	NRatio_4R	NStdDev_4R	NPValue_4R	Avg_1R	Avg_2R	Avg_3R	Avg_4R
		5117	4R_160813031009	44	5117	114	657.31	41.8508	0	5.54364e+08	6.35557e+08	8.33947e+08	1.08436e+09	1.03694e+09	1.0712e+09	8.59663e+08	1.08512e+09	8.45913e+08	1.02209e+09	1.01447e+09	9.71143e+08	1	0.426393	1	1.57742	0.372591	0.0392361	1.37889	0.493069	0.0879818	1.48611	0.357565	0.0539684	1	0.426393	1	1.57742	0.372591	0.0392361	1.37889	0.493069	0.0879818	1.48611	0.357565	0.0539684	6.74623e+08	1.06417e+09	9.30232e+08	1.00257e+09
		5117	4R_160813031009	44	5117	114	657.31	41.8508	0	5.54364e+08	6.35557e+08	8.33947e+08	1.08436e+09	1.03694e+09	1.0712e+09	8.59663e+08	1.08512e+09	8.45913e+08	1.02209e+09	1.01447e+09	9.71143e+08	1	0.426393	1	1.57742	0.372591	0.0392361	1.37889	0.493069	0.0879818	1.48611	0.357565	0.0539684	1	0.426393	1	1.57742	0.372591	0.0392361	1.37889	0.493069	0.0879818	1.48611	0.357565	0.0539684	6.74623e+08	1.06417e+09	9.30232e+08	1.00257e+09
		5117	2R	44	5117	114	657.31	41.8508	0	5.54364e+08	6.35557e+08	8.33947e+08	1.08436e+09	1.03694e+09	1.0712e+09	8.59663e+08	1.08512e+09	8.45913e+08	1.02209e+09	1.01447e+09	9.71143e+08	1	0.426393	1	1.57742	0.372591	0.0392361	1.37889	0.493069	0.0879818	1.48611	0.357565	0.0539684	1	0.426393	1	1.57742	0.372591	0.0392361	1.37889	0.493069	0.0879818	1.48611	0.357565	0.0539684	6.74623e+08	1.06417e+09	9.30232e+08	1.00257e+09
	LEISTKEVPVVHTETK+Phospho(4)Phospho(15)	1	3	1	0.426393	1	1.57742	0.372591	0.0392361	1.37889	0.493069	0.0879818	1.48611	0.357565	0.0539684	0	0
		hits: 3 Items
		FRAMEID	RAWFILE	MS2	FrameID1	CompID	MZ	Time	GoodID	II_1R	II_1R_160812094720	II_1R_160812114313	II_2R	II_2R_160812153456	II_2R_160812173050	II_3R	II_3R_160812212233	II_3R_160812231824	II_4R	II_4R_160813031009	II_4R_160813050602	Ratio_1R	StdDev_1R	PValue_1R	Ratio_2R	StdDev_2R	PValue_2R	Ratio_3R	StdDev_3R	PValue_3R	Ratio_4R	StdDev_4R	PValue_4R	NRatio_1R	NStdDev_1R	NPValue_1R	NRatio_2R	NStdDev_2R	NPValue_2R	NRatio_3R	NStdDev_3R	NPValue_3R	NRatio_4R	NStdDev_4R	NPValue_4R	Avg_1R	Avg_2R	Avg_3R	Avg_4R
		5117	4R_160813031009	44	5117	114	657.31	41.8508	0	5.54364e+08	6.35557e+08	8.33947e+08	1.08436e+09	1.03694e+09	1.0712e+09	8.59663e+08	1.08512e+09	8.45913e+08	1.02209e+09	1.01447e+09	9.71143e+08	1	0.426393	1	1.57742	0.372591	0.0392361	1.37889	0.493069	0.0879818	1.48611	0.357565	0.0539684	1	0.426393	1	1.57742	0.372591	0.0392361	1.37889	0.493069	0.0879818	1.48611	0.357565	0.0539684	6.74623e+08	1.06417e+09	9.30232e+08	1.00257e+09
		5117	4R_160813031009	44	5117	114	657.31	41.8508	0	5.54364e+08	6.35557e+08	8.33947e+08	1.08436e+09	1.03694e+09	1.0712e+09	8.59663e+08	1.08512e+09	8.45913e+08	1.02209e+09	1.01447e+09	9.71143e+08	1	0.426393	1	1.57742	0.372591	0.0392361	1.37889	0.493069	0.0879818	1.48611	0.357565	0.0539684	1	0.426393	1	1.57742	0.372591	0.0392361	1.37889	0.493069	0.0879818	1.48611	0.357565	0.0539684	6.74623e+08	1.06417e+09	9.30232e+08	1.00257e+09
		5117	2R	44	5117	114	657.31	41.8508	0	5.54364e+08	6.35557e+08	8.33947e+08	1.08436e+09	1.03694e+09	1.0712e+09	8.59663e+08	1.08512e+09	8.45913e+08	1.02209e+09	1.01447e+09	9.71143e+08	1	0.426393	1	1.57742	0.372591	0.0392361	1.37889	0.493069	0.0879818	1.48611	0.357565	0.0539684	1	0.426393	1	1.57742	0.372591	0.0392361	1.37889	0.493069	0.0879818	1.48611	0.357565	0.0539684	6.74623e+08	1.06417e+09	9.30232e+08	1.00257e+09
	LEISTKEVPVVHTETK+Phospho(5)Phospho(13)	1	2	1	0.426393	1	1.57742	0.372591	0.0392361	1.37889	0.493069	0.0879818	1.48611	0.357565	0.0539684	0	0
		hits: 2 Items
		FRAMEID	RAWFILE	MS2	FrameID1	CompID	MZ	Time	GoodID	II_1R	II_1R_160812094720	II_1R_160812114313	II_2R	II_2R_160812153456	II_2R_160812173050	II_3R	II_3R_160812212233	II_3R_160812231824	II_4R	II_4R_160813031009	II_4R_160813050602	Ratio_1R	StdDev_1R	PValue_1R	Ratio_2R	StdDev_2R	PValue_2R	Ratio_3R	StdDev_3R	PValue_3R	Ratio_4R	StdDev_4R	PValue_4R	NRatio_1R	NStdDev_1R	NPValue_1R	NRatio_2R	NStdDev_2R	NPValue_2R	NRatio_3R	NStdDev_3R	NPValue_3R	NRatio_4R	NStdDev_4R	NPValue_4R	Avg_1R	Avg_2R	Avg_3R	Avg_4R
		5117	4R_160813031009	44	5117	114	657.31	41.8508	0	5.54364e+08	6.35557e+08	8.33947e+08	1.08436e+09	1.03694e+09	1.0712e+09	8.59663e+08	1.08512e+09	8.45913e+08	1.02209e+09	1.01447e+09	9.71143e+08	1	0.426393	1	1.57742	0.372591	0.0392361	1.37889	0.493069	0.0879818	1.48611	0.357565	0.0539684	1	0.426393	1	1.57742	0.372591	0.0392361	1.37889	0.493069	0.0879818	1.48611	0.357565	0.0539684	6.74623e+08	1.06417e+09	9.30232e+08	1.00257e+09
		5117	2R	44	5117	114	657.31	41.8508	0	5.54364e+08	6.35557e+08	8.33947e+08	1.08436e+09	1.03694e+09	1.0712e+09	8.59663e+08	1.08512e+09	8.45913e+08	1.02209e+09	1.01447e+09	9.71143e+08	1	0.426393	1	1.57742	0.372591	0.0392361	1.37889	0.493069	0.0879818	1.48611	0.357565	0.0539684	1	0.426393	1	1.57742	0.372591	0.0392361	1.37889	0.493069	0.0879818	1.48611	0.357565	0.0539684	6.74623e+08	1.06417e+09	9.30232e+08	1.00257e+09
	LEISTKEVPVVHTETK+Phospho(5)Phospho(15)	1	2	1	0.426393	1	1.57742	0.372591	0.0392361	1.37889	0.493069	0.0879818	1.48611	0.357565	0.0539684	0	0
		hits: 2 Items
		FRAMEID	RAWFILE	MS2	FrameID1	CompID	MZ	Time	GoodID	II_1R	II_1R_160812094720	II_1R_160812114313	II_2R	II_2R_160812153456	II_2R_160812173050	II_3R	II_3R_160812212233	II_3R_160812231824	II_4R	II_4R_160813031009	II_4R_160813050602	Ratio_1R	StdDev_1R	PValue_1R	Ratio_2R	StdDev_2R	PValue_2R	Ratio_3R	StdDev_3R	PValue_3R	Ratio_4R	StdDev_4R	PValue_4R	NRatio_1R	NStdDev_1R	NPValue_1R	NRatio_2R	NStdDev_2R	NPValue_2R	NRatio_3R	NStdDev_3R	NPValue_3R	NRatio_4R	NStdDev_4R	NPValue_4R	Avg_1R	Avg_2R	Avg_3R	Avg_4R
		5117	4R_160813031009	44	5117	114	657.31	41.8508	0	5.54364e+08	6.35557e+08	8.33947e+08	1.08436e+09	1.03694e+09	1.0712e+09	8.59663e+08	1.08512e+09	8.45913e+08	1.02209e+09	1.01447e+09	9.71143e+08	1	0.426393	1	1.57742	0.372591	0.0392361	1.37889	0.493069	0.0879818	1.48611	0.357565	0.0539684	1	0.426393	1	1.57742	0.372591	0.0392361	1.37889	0.493069	0.0879818	1.48611	0.357565	0.0539684	6.74623e+08	1.06417e+09	9.30232e+08	1.00257e+09
		5117	2R	44	5117	114	657.31	41.8508	0	5.54364e+08	6.35557e+08	8.33947e+08	1.08436e+09	1.03694e+09	1.0712e+09	8.59663e+08	1.08512e+09	8.45913e+08	1.02209e+09	1.01447e+09	9.71143e+08	1	0.426393	1	1.57742	0.372591	0.0392361	1.37889	0.493069	0.0879818	1.48611	0.357565	0.0539684	1	0.426393	1	1.57742	0.372591	0.0392361	1.37889	0.493069	0.0879818	1.48611	0.357565	0.0539684	6.74623e+08	1.06417e+09	9.30232e+08	1.00257e+09
SP://A0A0J9YY18	A0A0J9YY18_HUMAN Band 4.1_like protein 3 (Fragment) OS=Homo sapiens GN=EPB41L3 PE=1 SV=1	4	1	10	1	0.213196	1	1.57742	0.186295	0.00109023	1.37889	0.246534	0.0126526	1.48611	0.178783	0.00293731
	peptides: 4 Items
	PEPTIDE	FRAMES	HITS	Ratio_1R	StdDev_1R	PValue_1R	Ratio_2R	StdDev_2R	PValue_2R	Ratio_3R	StdDev_3R	PValue_3R	Ratio_4R	StdDev_4R	PValue_4R	OtherAssignments	AvgPepPValue
	LEISTKEVPVVHTETK+Phospho(4)Phospho(13)	1	3	1	0.426393	1	1.57742	0.372591	0.0392361	1.37889	0.493069	0.0879818	1.48611	0.357565	0.0539684	0	0
		hits: 3 Items
		FRAMEID	RAWFILE	MS2	FrameID1	CompID	MZ	Time	GoodID	II_1R	II_1R_160812094720	II_1R_160812114313	II_2R	II_2R_160812153456	II_2R_160812173050	II_3R	II_3R_160812212233	II_3R_160812231824	II_4R	II_4R_160813031009	II_4R_160813050602	Ratio_1R	StdDev_1R	PValue_1R	Ratio_2R	StdDev_2R	PValue_2R	Ratio_3R	StdDev_3R	PValue_3R	Ratio_4R	StdDev_4R	PValue_4R	NRatio_1R	NStdDev_1R	NPValue_1R	NRatio_2R	NStdDev_2R	NPValue_2R	NRatio_3R	NStdDev_3R	NPValue_3R	NRatio_4R	NStdDev_4R	NPValue_4R	Avg_1R	Avg_2R	Avg_3R	Avg_4R
		5117	4R_160813031009	44	5117	114	657.31	41.8508	0	5.54364e+08	6.35557e+08	8.33947e+08	1.08436e+09	1.03694e+09	1.0712e+09	8.59663e+08	1.08512e+09	8.45913e+08	1.02209e+09	1.01447e+09	9.71143e+08	1	0.426393	1	1.57742	0.372591	0.0392361	1.37889	0.493069	0.0879818	1.48611	0.357565	0.0539684	1	0.426393	1	1.57742	0.372591	0.0392361	1.37889	0.493069	0.0879818	1.48611	0.357565	0.0539684	6.74623e+08	1.06417e+09	9.30232e+08	1.00257e+09
		5117	4R_160813031009	44	5117	114	657.31	41.8508	0	5.54364e+08	6.35557e+08	8.33947e+08	1.08436e+09	1.03694e+09	1.0712e+09	8.59663e+08	1.08512e+09	8.45913e+08	1.02209e+09	1.01447e+09	9.71143e+08	1	0.426393	1	1.57742	0.372591	0.0392361	1.37889	0.493069	0.0879818	1.48611	0.357565	0.0539684	1	0.426393	1	1.57742	0.372591	0.0392361	1.37889	0.493069	0.0879818	1.48611	0.357565	0.0539684	6.74623e+08	1.06417e+09	9.30232e+08	1.00257e+09
		5117	2R	44	5117	114	657.31	41.8508	0	5.54364e+08	6.35557e+08	8.33947e+08	1.08436e+09	1.03694e+09	1.0712e+09	8.59663e+08	1.08512e+09	8.45913e+08	1.02209e+09	1.01447e+09	9.71143e+08	1	0.426393	1	1.57742	0.372591	0.0392361	1.37889	0.493069	0.0879818	1.48611	0.357565	0.0539684	1	0.426393	1	1.57742	0.372591	0.0392361	1.37889	0.493069	0.0879818	1.48611	0.357565	0.0539684	6.74623e+08	1.06417e+09	9.30232e+08	1.00257e+09
	LEISTKEVPVVHTETK+Phospho(4)Phospho(15)	1	3	1	0.426393	1	1.57742	0.372591	0.0392361	1.37889	0.493069	0.0879818	1.48611	0.357565	0.0539684	0	0
		hits: 3 Items
		FRAMEID	RAWFILE	MS2	FrameID1	CompID	MZ	Time	GoodID	II_1R	II_1R_160812094720	II_1R_160812114313	II_2R	II_2R_160812153456	II_2R_160812173050	II_3R	II_3R_160812212233	II_3R_160812231824	II_4R	II_4R_160813031009	II_4R_160813050602	Ratio_1R	StdDev_1R	PValue_1R	Ratio_2R	StdDev_2R	PValue_2R	Ratio_3R	StdDev_3R	PValue_3R	Ratio_4R	StdDev_4R	PValue_4R	NRatio_1R	NStdDev_1R	NPValue_1R	NRatio_2R	NStdDev_2R	NPValue_2R	NRatio_3R	NStdDev_3R	NPValue_3R	NRatio_4R	NStdDev_4R	NPValue_4R	Avg_1R	Avg_2R	Avg_3R	Avg_4R
		5117	4R_160813031009	44	5117	114	657.31	41.8508	0	5.54364e+08	6.35557e+08	8.33947e+08	1.08436e+09	1.03694e+09	1.0712e+09	8.59663e+08	1.08512e+09	8.45913e+08	1.02209e+09	1.01447e+09	9.71143e+08	1	0.426393	1	1.57742	0.372591	0.0392361	1.37889	0.493069	0.0879818	1.48611	0.357565	0.0539684	1	0.426393	1	1.57742	0.372591	0.0392361	1.37889	0.493069	0.0879818	1.48611	0.357565	0.0539684	6.74623e+08	1.06417e+09	9.30232e+08	1.00257e+09
		5117	4R_160813031009	44	5117	114	657.31	41.8508	0	5.54364e+08	6.35557e+08	8.33947e+08	1.08436e+09	1.03694e+09	1.0712e+09	8.59663e+08	1.08512e+09	8.45913e+08	1.02209e+09	1.01447e+09	9.71143e+08	1	0.426393	1	1.57742	0.372591	0.0392361	1.37889	0.493069	0.0879818	1.48611	0.357565	0.0539684	1	0.426393	1	1.57742	0.372591	0.0392361	1.37889	0.493069	0.0879818	1.48611	0.357565	0.0539684	6.74623e+08	1.06417e+09	9.30232e+08	1.00257e+09
		5117	2R	44	5117	114	657.31	41.8508	0	5.54364e+08	6.35557e+08	8.33947e+08	1.08436e+09	1.03694e+09	1.0712e+09	8.59663e+08	1.08512e+09	8.45913e+08	1.02209e+09	1.01447e+09	9.71143e+08	1	0.426393	1	1.57742	0.372591	0.0392361	1.37889	0.493069	0.0879818	1.48611	0.357565	0.0539684	1	0.426393	1	1.57742	0.372591	0.0392361	1.37889	0.493069	0.0879818	1.48611	0.357565	0.0539684	6.74623e+08	1.06417e+09	9.30232e+08	1.00257e+09
	LEISTKEVPVVHTETK+Phospho(5)Phospho(13)	1	2	1	0.426393	1	1.57742	0.372591	0.0392361	1.37889	0.493069	0.0879818	1.48611	0.357565	0.0539684	0	0
		hits: 2 Items
		FRAMEID	RAWFILE	MS2	FrameID1	CompID	MZ	Time	GoodID	II_1R	II_1R_160812094720	II_1R_160812114313	II_2R	II_2R_160812153456	II_2R_160812173050	II_3R	II_3R_160812212233	II_3R_160812231824	II_4R	II_4R_160813031009	II_4R_160813050602	Ratio_1R	StdDev_1R	PValue_1R	Ratio_2R	StdDev_2R	PValue_2R	Ratio_3R	StdDev_3R	PValue_3R	Ratio_4R	StdDev_4R	PValue_4R	NRatio_1R	NStdDev_1R	NPValue_1R	NRatio_2R	NStdDev_2R	NPValue_2R	NRatio_3R	NStdDev_3R	NPValue_3R	NRatio_4R	NStdDev_4R	NPValue_4R	Avg_1R	Avg_2R	Avg_3R	Avg_4R
		5117	4R_160813031009	44	5117	114	657.31	41.8508	0	5.54364e+08	6.35557e+08	8.33947e+08	1.08436e+09	1.03694e+09	1.0712e+09	8.59663e+08	1.08512e+09	8.45913e+08	1.02209e+09	1.01447e+09	9.71143e+08	1	0.426393	1	1.57742	0.372591	0.0392361	1.37889	0.493069	0.0879818	1.48611	0.357565	0.0539684	1	0.426393	1	1.57742	0.372591	0.0392361	1.37889	0.493069	0.0879818	1.48611	0.357565	0.0539684	6.74623e+08	1.06417e+09	9.30232e+08	1.00257e+09
		5117	2R	44	5117	114	657.31	41.8508	0	5.54364e+08	6.35557e+08	8.33947e+08	1.08436e+09	1.03694e+09	1.0712e+09	8.59663e+08	1.08512e+09	8.45913e+08	1.02209e+09	1.01447e+09	9.71143e+08	1	0.426393	1	1.57742	0.372591	0.0392361	1.37889	0.493069	0.0879818	1.48611	0.357565	0.0539684	1	0.426393	1	1.57742	0.372591	0.0392361	1.37889	0.493069	0.0879818	1.48611	0.357565	0.0539684	6.74623e+08	1.06417e+09	9.30232e+08	1.00257e+09
	LEISTKEVPVVHTETK+Phospho(5)Phospho(15)	1	2	1	0.426393	1	1.57742	0.372591	0.0392361	1.37889	0.493069	0.0879818	1.48611	0.357565	0.0539684	0	0
		hits: 2 Items
		FRAMEID	RAWFILE	MS2	FrameID1	CompID	MZ	Time	GoodID	II_1R	II_1R_160812094720	II_1R_160812114313	II_2R	II_2R_160812153456	II_2R_160812173050	II_3R	II_3R_160812212233	II_3R_160812231824	II_4R	II_4R_160813031009	II_4R_160813050602	Ratio_1R	StdDev_1R	PValue_1R	Ratio_2R	StdDev_2R	PValue_2R	Ratio_3R	StdDev_3R	PValue_3R	Ratio_4R	StdDev_4R	PValue_4R	NRatio_1R	NStdDev_1R	NPValue_1R	NRatio_2R	NStdDev_2R	NPValue_2R	NRatio_3R	NStdDev_3R	NPValue_3R	NRatio_4R	NStdDev_4R	NPValue_4R	Avg_1R	Avg_2R	Avg_3R	Avg_4R
		5117	4R_160813031009	44	5117	114	657.31	41.8508	0	5.54364e+08	6.35557e+08	8.33947e+08	1.08436e+09	1.03694e+09	1.0712e+09	8.59663e+08	1.08512e+09	8.45913e+08	1.02209e+09	1.01447e+09	9.71143e+08	1	0.426393	1	1.57742	0.372591	0.0392361	1.37889	0.493069	0.0879818	1.48611	0.357565	0.0539684	1	0.426393	1	1.57742	0.372591	0.0392361	1.37889	0.493069	0.0879818	1.48611	0.357565	0.0539684	6.74623e+08	1.06417e+09	9.30232e+08	1.00257e+09
		5117	2R	44	5117	114	657.31	41.8508	0	5.54364e+08	6.35557e+08	8.33947e+08	1.08436e+09	1.03694e+09	1.0712e+09	8.59663e+08	1.08512e+09	8.45913e+08	1.02209e+09	1.01447e+09	9.71143e+08	1	0.426393	1	1.57742	0.372591	0.0392361	1.37889	0.493069	0.0879818	1.48611	0.357565	0.0539684	1	0.426393	1	1.57742	0.372591	0.0392361	1.37889	0.493069	0.0879818	1.48611	0.357565	0.0539684	6.74623e+08	1.06417e+09	9.30232e+08	1.00257e+09
SP://A8K968	A8K968_HUMAN Band 4.1_like protein 3 OS=Homo sapiens GN=EPB41L3 PE=1 SV=1	4	1	10	1	0.213196	1	1.57742	0.186295	0.00109023	1.37889	0.246534	0.0126526	1.48611	0.178783	0.00293731
	peptides: 4 Items
	PEPTIDE	FRAMES	HITS	Ratio_1R	StdDev_1R	PValue_1R	Ratio_2R	StdDev_2R	PValue_2R	Ratio_3R	StdDev_3R	PValue_3R	Ratio_4R	StdDev_4R	PValue_4R	OtherAssignments	AvgPepPValue
	LEISTKEVPVVHTETK+Phospho(4)Phospho(13)	1	3	1	0.426393	1	1.57742	0.372591	0.0392361	1.37889	0.493069	0.0879818	1.48611	0.357565	0.0539684	0	0
		hits: 3 Items
		FRAMEID	RAWFILE	MS2	FrameID1	CompID	MZ	Time	GoodID	II_1R	II_1R_160812094720	II_1R_160812114313	II_2R	II_2R_160812153456	II_2R_160812173050	II_3R	II_3R_160812212233	II_3R_160812231824	II_4R	II_4R_160813031009	II_4R_160813050602	Ratio_1R	StdDev_1R	PValue_1R	Ratio_2R	StdDev_2R	PValue_2R	Ratio_3R	StdDev_3R	PValue_3R	Ratio_4R	StdDev_4R	PValue_4R	NRatio_1R	NStdDev_1R	NPValue_1R	NRatio_2R	NStdDev_2R	NPValue_2R	NRatio_3R	NStdDev_3R	NPValue_3R	NRatio_4R	NStdDev_4R	NPValue_4R	Avg_1R	Avg_2R	Avg_3R	Avg_4R
		5117	4R_160813031009	44	5117	114	657.31	41.8508	0	5.54364e+08	6.35557e+08	8.33947e+08	1.08436e+09	1.03694e+09	1.0712e+09	8.59663e+08	1.08512e+09	8.45913e+08	1.02209e+09	1.01447e+09	9.71143e+08	1	0.426393	1	1.57742	0.372591	0.0392361	1.37889	0.493069	0.0879818	1.48611	0.357565	0.0539684	1	0.426393	1	1.57742	0.372591	0.0392361	1.37889	0.493069	0.0879818	1.48611	0.357565	0.0539684	6.74623e+08	1.06417e+09	9.30232e+08	1.00257e+09
		5117	4R_160813031009	44	5117	114	657.31	41.8508	0	5.54364e+08	6.35557e+08	8.33947e+08	1.08436e+09	1.03694e+09	1.0712e+09	8.59663e+08	1.08512e+09	8.45913e+08	1.02209e+09	1.01447e+09	9.71143e+08	1	0.426393	1	1.57742	0.372591	0.0392361	1.37889	0.493069	0.0879818	1.48611	0.357565	0.0539684	1	0.426393	1	1.57742	0.372591	0.0392361	1.37889	0.493069	0.0879818	1.48611	0.357565	0.0539684	6.74623e+08	1.06417e+09	9.30232e+08	1.00257e+09
		5117	2R	44	5117	114	657.31	41.8508	0	5.54364e+08	6.35557e+08	8.33947e+08	1.08436e+09	1.03694e+09	1.0712e+09	8.59663e+08	1.08512e+09	8.45913e+08	1.02209e+09	1.01447e+09	9.71143e+08	1	0.426393	1	1.57742	0.372591	0.0392361	1.37889	0.493069	0.0879818	1.48611	0.357565	0.0539684	1	0.426393	1	1.57742	0.372591	0.0392361	1.37889	0.493069	0.0879818	1.48611	0.357565	0.0539684	6.74623e+08	1.06417e+09	9.30232e+08	1.00257e+09
	LEISTKEVPVVHTETK+Phospho(4)Phospho(15)	1	3	1	0.426393	1	1.57742	0.372591	0.0392361	1.37889	0.493069	0.0879818	1.48611	0.357565	0.0539684	0	0
		hits: 3 Items
		FRAMEID	RAWFILE	MS2	FrameID1	CompID	MZ	Time	GoodID	II_1R	II_1R_160812094720	II_1R_160812114313	II_2R	II_2R_160812153456	II_2R_160812173050	II_3R	II_3R_160812212233	II_3R_160812231824	II_4R	II_4R_160813031009	II_4R_160813050602	Ratio_1R	StdDev_1R	PValue_1R	Ratio_2R	StdDev_2R	PValue_2R	Ratio_3R	StdDev_3R	PValue_3R	Ratio_4R	StdDev_4R	PValue_4R	NRatio_1R	NStdDev_1R	NPValue_1R	NRatio_2R	NStdDev_2R	NPValue_2R	NRatio_3R	NStdDev_3R	NPValue_3R	NRatio_4R	NStdDev_4R	NPValue_4R	Avg_1R	Avg_2R	Avg_3R	Avg_4R
		5117	4R_160813031009	44	5117	114	657.31	41.8508	0	5.54364e+08	6.35557e+08	8.33947e+08	1.08436e+09	1.03694e+09	1.0712e+09	8.59663e+08	1.08512e+09	8.45913e+08	1.02209e+09	1.01447e+09	9.71143e+08	1	0.426393	1	1.57742	0.372591	0.0392361	1.37889	0.493069	0.0879818	1.48611	0.357565	0.0539684	1	0.426393	1	1.57742	0.372591	0.0392361	1.37889	0.493069	0.0879818	1.48611	0.357565	0.0539684	6.74623e+08	1.06417e+09	9.30232e+08	1.00257e+09
		5117	4R_160813031009	44	5117	114	657.31	41.8508	0	5.54364e+08	6.35557e+08	8.33947e+08	1.08436e+09	1.03694e+09	1.0712e+09	8.59663e+08	1.08512e+09	8.45913e+08	1.02209e+09	1.01447e+09	9.71143e+08	1	0.426393	1	1.57742	0.372591	0.0392361	1.37889	0.493069	0.0879818	1.48611	0.357565	0.0539684	1	0.426393	1	1.57742	0.372591	0.0392361	1.37889	0.493069	0.0879818	1.48611	0.357565	0.0539684	6.74623e+08	1.06417e+09	9.30232e+08	1.00257e+09
		5117	2R	44	5117	114	657.31	41.8508	0	5.54364e+08	6.35557e+08	8.33947e+08	1.08436e+09	1.03694e+09	1.0712e+09	8.59663e+08	1.08512e+09	8.45913e+08	1.02209e+09	1.01447e+09	9.71143e+08	1	0.426393	1	1.57742	0.372591	0.0392361	1.37889	0.493069	0.0879818	1.48611	0.357565	0.0539684	1	0.426393	1	1.57742	0.372591	0.0392361	1.37889	0.493069	0.0879818	1.48611	0.357565	0.0539684	6.74623e+08	1.06417e+09	9.30232e+08	1.00257e+09
	LEISTKEVPVVHTETK+Phospho(5)Phospho(13)	1	2	1	0.426393	1	1.57742	0.372591	0.0392361	1.37889	0.493069	0.0879818	1.48611	0.357565	0.0539684	0	0
		hits: 2 Items
		FRAMEID	RAWFILE	MS2	FrameID1	CompID	MZ	Time	GoodID	II_1R	II_1R_160812094720	II_1R_160812114313	II_2R	II_2R_160812153456	II_2R_160812173050	II_3R	II_3R_160812212233	II_3R_160812231824	II_4R	II_4R_160813031009	II_4R_160813050602	Ratio_1R	StdDev_1R	PValue_1R	Ratio_2R	StdDev_2R	PValue_2R	Ratio_3R	StdDev_3R	PValue_3R	Ratio_4R	StdDev_4R	PValue_4R	NRatio_1R	NStdDev_1R	NPValue_1R	NRatio_2R	NStdDev_2R	NPValue_2R	NRatio_3R	NStdDev_3R	NPValue_3R	NRatio_4R	NStdDev_4R	NPValue_4R	Avg_1R	Avg_2R	Avg_3R	Avg_4R
		5117	4R_160813031009	44	5117	114	657.31	41.8508	0	5.54364e+08	6.35557e+08	8.33947e+08	1.08436e+09	1.03694e+09	1.0712e+09	8.59663e+08	1.08512e+09	8.45913e+08	1.02209e+09	1.01447e+09	9.71143e+08	1	0.426393	1	1.57742	0.372591	0.0392361	1.37889	0.493069	0.0879818	1.48611	0.357565	0.0539684	1	0.426393	1	1.57742	0.372591	0.0392361	1.37889	0.493069	0.0879818	1.48611	0.357565	0.0539684	6.74623e+08	1.06417e+09	9.30232e+08	1.00257e+09
		5117	2R	44	5117	114	657.31	41.8508	0	5.54364e+08	6.35557e+08	8.33947e+08	1.08436e+09	1.03694e+09	1.0712e+09	8.59663e+08	1.08512e+09	8.45913e+08	1.02209e+09	1.01447e+09	9.71143e+08	1	0.426393	1	1.57742	0.372591	0.0392361	1.37889	0.493069	0.0879818	1.48611	0.357565	0.0539684	1	0.426393	1	1.57742	0.372591	0.0392361	1.37889	0.493069	0.0879818	1.48611	0.357565	0.0539684	6.74623e+08	1.06417e+09	9.30232e+08	1.00257e+09
	LEISTKEVPVVHTETK+Phospho(5)Phospho(15)	1	2	1	0.426393	1	1.57742	0.372591	0.0392361	1.37889	0.493069	0.0879818	1.48611	0.357565	0.0539684	0	0
		hits: 2 Items
		FRAMEID	RAWFILE	MS2	FrameID1	CompID	MZ	Time	GoodID	II_1R	II_1R_160812094720	II_1R_160812114313	II_2R	II_2R_160812153456	II_2R_160812173050	II_3R	II_3R_160812212233	II_3R_160812231824	II_4R	II_4R_160813031009	II_4R_160813050602	Ratio_1R	StdDev_1R	PValue_1R	Ratio_2R	StdDev_2R	PValue_2R	Ratio_3R	StdDev_3R	PValue_3R	Ratio_4R	StdDev_4R	PValue_4R	NRatio_1R	NStdDev_1R	NPValue_1R	NRatio_2R	NStdDev_2R	NPValue_2R	NRatio_3R	NStdDev_3R	NPValue_3R	NRatio_4R	NStdDev_4R	NPValue_4R	Avg_1R	Avg_2R	Avg_3R	Avg_4R
		5117	4R_160813031009	44	5117	114	657.31	41.8508	0	5.54364e+08	6.35557e+08	8.33947e+08	1.08436e+09	1.03694e+09	1.0712e+09	8.59663e+08	1.08512e+09	8.45913e+08	1.02209e+09	1.01447e+09	9.71143e+08	1	0.426393	1	1.57742	0.372591	0.0392361	1.37889	0.493069	0.0879818	1.48611	0.357565	0.0539684	1	0.426393	1	1.57742	0.372591	0.0392361	1.37889	0.493069	0.0879818	1.48611	0.357565	0.0539684	6.74623e+08	1.06417e+09	9.30232e+08	1.00257e+09
		5117	2R	44	5117	114	657.31	41.8508	0	5.54364e+08	6.35557e+08	8.33947e+08	1.08436e+09	1.03694e+09	1.0712e+09	8.59663e+08	1.08512e+09	8.45913e+08	1.02209e+09	1.01447e+09	9.71143e+08	1	0.426393	1	1.57742	0.372591	0.0392361	1.37889	0.493069	0.0879818	1.48611	0.357565	0.0539684	1	0.426393	1	1.57742	0.372591	0.0392361	1.37889	0.493069	0.0879818	1.48611	0.357565	0.0539684	6.74623e+08	1.06417e+09	9.30232e+08	1.00257e+09
SP://B3KT50	B3KT50_HUMAN cDNA FLJ37633 fis_ clone BRCOC2017652_ highly similar to Band 4.1_like protein 3 OS=Homo sapiens PE=2 SV=1	4	1	10	1	0.213196	1	1.57742	0.186295	0.00109023	1.37889	0.246534	0.0126526	1.48611	0.178783	0.00293731
	peptides: 4 Items
	PEPTIDE	FRAMES	HITS	Ratio_1R	StdDev_1R	PValue_1R	Ratio_2R	StdDev_2R	PValue_2R	Ratio_3R	StdDev_3R	PValue_3R	Ratio_4R	StdDev_4R	PValue_4R	OtherAssignments	AvgPepPValue
	LEISTKEVPVVHTETK+Phospho(4)Phospho(13)	1	3	1	0.426393	1	1.57742	0.372591	0.0392361	1.37889	0.493069	0.0879818	1.48611	0.357565	0.0539684	0	0
		hits: 3 Items
		FRAMEID	RAWFILE	MS2	FrameID1	CompID	MZ	Time	GoodID	II_1R	II_1R_160812094720	II_1R_160812114313	II_2R	II_2R_160812153456	II_2R_160812173050	II_3R	II_3R_160812212233	II_3R_160812231824	II_4R	II_4R_160813031009	II_4R_160813050602	Ratio_1R	StdDev_1R	PValue_1R	Ratio_2R	StdDev_2R	PValue_2R	Ratio_3R	StdDev_3R	PValue_3R	Ratio_4R	StdDev_4R	PValue_4R	NRatio_1R	NStdDev_1R	NPValue_1R	NRatio_2R	NStdDev_2R	NPValue_2R	NRatio_3R	NStdDev_3R	NPValue_3R	NRatio_4R	NStdDev_4R	NPValue_4R	Avg_1R	Avg_2R	Avg_3R	Avg_4R
		5117	4R_160813031009	44	5117	114	657.31	41.8508	0	5.54364e+08	6.35557e+08	8.33947e+08	1.08436e+09	1.03694e+09	1.0712e+09	8.59663e+08	1.08512e+09	8.45913e+08	1.02209e+09	1.01447e+09	9.71143e+08	1	0.426393	1	1.57742	0.372591	0.0392361	1.37889	0.493069	0.0879818	1.48611	0.357565	0.0539684	1	0.426393	1	1.57742	0.372591	0.0392361	1.37889	0.493069	0.0879818	1.48611	0.357565	0.0539684	6.74623e+08	1.06417e+09	9.30232e+08	1.00257e+09
		5117	4R_160813031009	44	5117	114	657.31	41.8508	0	5.54364e+08	6.35557e+08	8.33947e+08	1.08436e+09	1.03694e+09	1.0712e+09	8.59663e+08	1.08512e+09	8.45913e+08	1.02209e+09	1.01447e+09	9.71143e+08	1	0.426393	1	1.57742	0.372591	0.0392361	1.37889	0.493069	0.0879818	1.48611	0.357565	0.0539684	1	0.426393	1	1.57742	0.372591	0.0392361	1.37889	0.493069	0.0879818	1.48611	0.357565	0.0539684	6.74623e+08	1.06417e+09	9.30232e+08	1.00257e+09
		5117	2R	44	5117	114	657.31	41.8508	0	5.54364e+08	6.35557e+08	8.33947e+08	1.08436e+09	1.03694e+09	1.0712e+09	8.59663e+08	1.08512e+09	8.45913e+08	1.02209e+09	1.01447e+09	9.71143e+08	1	0.426393	1	1.57742	0.372591	0.0392361	1.37889	0.493069	0.0879818	1.48611	0.357565	0.0539684	1	0.426393	1	1.57742	0.372591	0.0392361	1.37889	0.493069	0.0879818	1.48611	0.357565	0.0539684	6.74623e+08	1.06417e+09	9.30232e+08	1.00257e+09
	LEISTKEVPVVHTETK+Phospho(4)Phospho(15)	1	3	1	0.426393	1	1.57742	0.372591	0.0392361	1.37889	0.493069	0.0879818	1.48611	0.357565	0.0539684	0	0
		hits: 3 Items
		FRAMEID	RAWFILE	MS2	FrameID1	CompID	MZ	Time	GoodID	II_1R	II_1R_160812094720	II_1R_160812114313	II_2R	II_2R_160812153456	II_2R_160812173050	II_3R	II_3R_160812212233	II_3R_160812231824	II_4R	II_4R_160813031009	II_4R_160813050602	Ratio_1R	StdDev_1R	PValue_1R	Ratio_2R	StdDev_2R	PValue_2R	Ratio_3R	StdDev_3R	PValue_3R	Ratio_4R	StdDev_4R	PValue_4R	NRatio_1R	NStdDev_1R	NPValue_1R	NRatio_2R	NStdDev_2R	NPValue_2R	NRatio_3R	NStdDev_3R	NPValue_3R	NRatio_4R	NStdDev_4R	NPValue_4R	Avg_1R	Avg_2R	Avg_3R	Avg_4R
		5117	4R_160813031009	44	5117	114	657.31	41.8508	0	5.54364e+08	6.35557e+08	8.33947e+08	1.08436e+09	1.03694e+09	1.0712e+09	8.59663e+08	1.08512e+09	8.45913e+08	1.02209e+09	1.01447e+09	9.71143e+08	1	0.426393	1	1.57742	0.372591	0.0392361	1.37889	0.493069	0.0879818	1.48611	0.357565	0.0539684	1	0.426393	1	1.57742	0.372591	0.0392361	1.37889	0.493069	0.0879818	1.48611	0.357565	0.0539684	6.74623e+08	1.06417e+09	9.30232e+08	1.00257e+09
		5117	4R_160813031009	44	5117	114	657.31	41.8508	0	5.54364e+08	6.35557e+08	8.33947e+08	1.08436e+09	1.03694e+09	1.0712e+09	8.59663e+08	1.08512e+09	8.45913e+08	1.02209e+09	1.01447e+09	9.71143e+08	1	0.426393	1	1.57742	0.372591	0.0392361	1.37889	0.493069	0.0879818	1.48611	0.357565	0.0539684	1	0.426393	1	1.57742	0.372591	0.0392361	1.37889	0.493069	0.0879818	1.48611	0.357565	0.0539684	6.74623e+08	1.06417e+09	9.30232e+08	1.00257e+09
		5117	2R	44	5117	114	657.31	41.8508	0	5.54364e+08	6.35557e+08	8.33947e+08	1.08436e+09	1.03694e+09	1.0712e+09	8.59663e+08	1.08512e+09	8.45913e+08	1.02209e+09	1.01447e+09	9.71143e+08	1	0.426393	1	1.57742	0.372591	0.0392361	1.37889	0.493069	0.0879818	1.48611	0.357565	0.0539684	1	0.426393	1	1.57742	0.372591	0.0392361	1.37889	0.493069	0.0879818	1.48611	0.357565	0.0539684	6.74623e+08	1.06417e+09	9.30232e+08	1.00257e+09
	LEISTKEVPVVHTETK+Phospho(5)Phospho(13)	1	2	1	0.426393	1	1.57742	0.372591	0.0392361	1.37889	0.493069	0.0879818	1.48611	0.357565	0.0539684	0	0
		hits: 2 Items
		FRAMEID	RAWFILE	MS2	FrameID1	CompID	MZ	Time	GoodID	II_1R	II_1R_160812094720	II_1R_160812114313	II_2R	II_2R_160812153456	II_2R_160812173050	II_3R	II_3R_160812212233	II_3R_160812231824	II_4R	II_4R_160813031009	II_4R_160813050602	Ratio_1R	StdDev_1R	PValue_1R	Ratio_2R	StdDev_2R	PValue_2R	Ratio_3R	StdDev_3R	PValue_3R	Ratio_4R	StdDev_4R	PValue_4R	NRatio_1R	NStdDev_1R	NPValue_1R	NRatio_2R	NStdDev_2R	NPValue_2R	NRatio_3R	NStdDev_3R	NPValue_3R	NRatio_4R	NStdDev_4R	NPValue_4R	Avg_1R	Avg_2R	Avg_3R	Avg_4R
		5117	4R_160813031009	44	5117	114	657.31	41.8508	0	5.54364e+08	6.35557e+08	8.33947e+08	1.08436e+09	1.03694e+09	1.0712e+09	8.59663e+08	1.08512e+09	8.45913e+08	1.02209e+09	1.01447e+09	9.71143e+08	1	0.426393	1	1.57742	0.372591	0.0392361	1.37889	0.493069	0.0879818	1.48611	0.357565	0.0539684	1	0.426393	1	1.57742	0.372591	0.0392361	1.37889	0.493069	0.0879818	1.48611	0.357565	0.0539684	6.74623e+08	1.06417e+09	9.30232e+08	1.00257e+09
		5117	2R	44	5117	114	657.31	41.8508	0	5.54364e+08	6.35557e+08	8.33947e+08	1.08436e+09	1.03694e+09	1.0712e+09	8.59663e+08	1.08512e+09	8.45913e+08	1.02209e+09	1.01447e+09	9.71143e+08	1	0.426393	1	1.57742	0.372591	0.0392361	1.37889	0.493069	0.0879818	1.48611	0.357565	0.0539684	1	0.426393	1	1.57742	0.372591	0.0392361	1.37889	0.493069	0.0879818	1.48611	0.357565	0.0539684	6.74623e+08	1.06417e+09	9.30232e+08	1.00257e+09
	LEISTKEVPVVHTETK+Phospho(5)Phospho(15)	1	2	1	0.426393	1	1.57742	0.372591	0.0392361	1.37889	0.493069	0.0879818	1.48611	0.357565	0.0539684	0	0
		hits: 2 Items
		FRAMEID	RAWFILE	MS2	FrameID1	CompID	MZ	Time	GoodID	II_1R	II_1R_160812094720	II_1R_160812114313	II_2R	II_2R_160812153456	II_2R_160812173050	II_3R	II_3R_160812212233	II_3R_160812231824	II_4R	II_4R_160813031009	II_4R_160813050602	Ratio_1R	StdDev_1R	PValue_1R	Ratio_2R	StdDev_2R	PValue_2R	Ratio_3R	StdDev_3R	PValue_3R	Ratio_4R	StdDev_4R	PValue_4R	NRatio_1R	NStdDev_1R	NPValue_1R	NRatio_2R	NStdDev_2R	NPValue_2R	NRatio_3R	NStdDev_3R	NPValue_3R	NRatio_4R	NStdDev_4R	NPValue_4R	Avg_1R	Avg_2R	Avg_3R	Avg_4R
		5117	4R_160813031009	44	5117	114	657.31	41.8508	0	5.54364e+08	6.35557e+08	8.33947e+08	1.08436e+09	1.03694e+09	1.0712e+09	8.59663e+08	1.08512e+09	8.45913e+08	1.02209e+09	1.01447e+09	9.71143e+08	1	0.426393	1	1.57742	0.372591	0.0392361	1.37889	0.493069	0.0879818	1.48611	0.357565	0.0539684	1	0.426393	1	1.57742	0.372591	0.0392361	1.37889	0.493069	0.0879818	1.48611	0.357565	0.0539684	6.74623e+08	1.06417e+09	9.30232e+08	1.00257e+09
		5117	2R	44	5117	114	657.31	41.8508	0	5.54364e+08	6.35557e+08	8.33947e+08	1.08436e+09	1.03694e+09	1.0712e+09	8.59663e+08	1.08512e+09	8.45913e+08	1.02209e+09	1.01447e+09	9.71143e+08	1	0.426393	1	1.57742	0.372591	0.0392361	1.37889	0.493069	0.0879818	1.48611	0.357565	0.0539684	1	0.426393	1	1.57742	0.372591	0.0392361	1.37889	0.493069	0.0879818	1.48611	0.357565	0.0539684	6.74623e+08	1.06417e+09	9.30232e+08	1.00257e+09
SP://B3KY28	B3KY28_HUMAN cDNA FLJ46689 fis_ clone TRACH3012106_ highly similar to Band 4.1_like protein 3 OS=Homo sapiens PE=2 SV=1	4	1	10	1	0.213196	1	1.57742	0.186295	0.00109023	1.37889	0.246534	0.0126526	1.48611	0.178783	0.00293731
	peptides: 4 Items
	PEPTIDE	FRAMES	HITS	Ratio_1R	StdDev_1R	PValue_1R	Ratio_2R	StdDev_2R	PValue_2R	Ratio_3R	StdDev_3R	PValue_3R	Ratio_4R	StdDev_4R	PValue_4R	OtherAssignments	AvgPepPValue
	LEISTKEVPVVHTETK+Phospho(4)Phospho(13)	1	3	1	0.426393	1	1.57742	0.372591	0.0392361	1.37889	0.493069	0.0879818	1.48611	0.357565	0.0539684	0	0
		hits: 3 Items
		FRAMEID	RAWFILE	MS2	FrameID1	CompID	MZ	Time	GoodID	II_1R	II_1R_160812094720	II_1R_160812114313	II_2R	II_2R_160812153456	II_2R_160812173050	II_3R	II_3R_160812212233	II_3R_160812231824	II_4R	II_4R_160813031009	II_4R_160813050602	Ratio_1R	StdDev_1R	PValue_1R	Ratio_2R	StdDev_2R	PValue_2R	Ratio_3R	StdDev_3R	PValue_3R	Ratio_4R	StdDev_4R	PValue_4R	NRatio_1R	NStdDev_1R	NPValue_1R	NRatio_2R	NStdDev_2R	NPValue_2R	NRatio_3R	NStdDev_3R	NPValue_3R	NRatio_4R	NStdDev_4R	NPValue_4R	Avg_1R	Avg_2R	Avg_3R	Avg_4R
		5117	4R_160813031009	44	5117	114	657.31	41.8508	0	5.54364e+08	6.35557e+08	8.33947e+08	1.08436e+09	1.03694e+09	1.0712e+09	8.59663e+08	1.08512e+09	8.45913e+08	1.02209e+09	1.01447e+09	9.71143e+08	1	0.426393	1	1.57742	0.372591	0.0392361	1.37889	0.493069	0.0879818	1.48611	0.357565	0.0539684	1	0.426393	1	1.57742	0.372591	0.0392361	1.37889	0.493069	0.0879818	1.48611	0.357565	0.0539684	6.74623e+08	1.06417e+09	9.30232e+08	1.00257e+09
		5117	4R_160813031009	44	5117	114	657.31	41.8508	0	5.54364e+08	6.35557e+08	8.33947e+08	1.08436e+09	1.03694e+09	1.0712e+09	8.59663e+08	1.08512e+09	8.45913e+08	1.02209e+09	1.01447e+09	9.71143e+08	1	0.426393	1	1.57742	0.372591	0.0392361	1.37889	0.493069	0.0879818	1.48611	0.357565	0.0539684	1	0.426393	1	1.57742	0.372591	0.0392361	1.37889	0.493069	0.0879818	1.48611	0.357565	0.0539684	6.74623e+08	1.06417e+09	9.30232e+08	1.00257e+09
		5117	2R	44	5117	114	657.31	41.8508	0	5.54364e+08	6.35557e+08	8.33947e+08	1.08436e+09	1.03694e+09	1.0712e+09	8.59663e+08	1.08512e+09	8.45913e+08	1.02209e+09	1.01447e+09	9.71143e+08	1	0.426393	1	1.57742	0.372591	0.0392361	1.37889	0.493069	0.0879818	1.48611	0.357565	0.0539684	1	0.426393	1	1.57742	0.372591	0.0392361	1.37889	0.493069	0.0879818	1.48611	0.357565	0.0539684	6.74623e+08	1.06417e+09	9.30232e+08	1.00257e+09
	LEISTKEVPVVHTETK+Phospho(4)Phospho(15)	1	3	1	0.426393	1	1.57742	0.372591	0.0392361	1.37889	0.493069	0.0879818	1.48611	0.357565	0.0539684	0	0
		hits: 3 Items
		FRAMEID	RAWFILE	MS2	FrameID1	CompID	MZ	Time	GoodID	II_1R	II_1R_160812094720	II_1R_160812114313	II_2R	II_2R_160812153456	II_2R_160812173050	II_3R	II_3R_160812212233	II_3R_160812231824	II_4R	II_4R_160813031009	II_4R_160813050602	Ratio_1R	StdDev_1R	PValue_1R	Ratio_2R	StdDev_2R	PValue_2R	Ratio_3R	StdDev_3R	PValue_3R	Ratio_4R	StdDev_4R	PValue_4R	NRatio_1R	NStdDev_1R	NPValue_1R	NRatio_2R	NStdDev_2R	NPValue_2R	NRatio_3R	NStdDev_3R	NPValue_3R	NRatio_4R	NStdDev_4R	NPValue_4R	Avg_1R	Avg_2R	Avg_3R	Avg_4R
		5117	4R_160813031009	44	5117	114	657.31	41.8508	0	5.54364e+08	6.35557e+08	8.33947e+08	1.08436e+09	1.03694e+09	1.0712e+09	8.59663e+08	1.08512e+09	8.45913e+08	1.02209e+09	1.01447e+09	9.71143e+08	1	0.426393	1	1.57742	0.372591	0.0392361	1.37889	0.493069	0.0879818	1.48611	0.357565	0.0539684	1	0.426393	1	1.57742	0.372591	0.0392361	1.37889	0.493069	0.0879818	1.48611	0.357565	0.0539684	6.74623e+08	1.06417e+09	9.30232e+08	1.00257e+09
		5117	4R_160813031009	44	5117	114	657.31	41.8508	0	5.54364e+08	6.35557e+08	8.33947e+08	1.08436e+09	1.03694e+09	1.0712e+09	8.59663e+08	1.08512e+09	8.45913e+08	1.02209e+09	1.01447e+09	9.71143e+08	1	0.426393	1	1.57742	0.372591	0.0392361	1.37889	0.493069	0.0879818	1.48611	0.357565	0.0539684	1	0.426393	1	1.57742	0.372591	0.0392361	1.37889	0.493069	0.0879818	1.48611	0.357565	0.0539684	6.74623e+08	1.06417e+09	9.30232e+08	1.00257e+09
		5117	2R	44	5117	114	657.31	41.8508	0	5.54364e+08	6.35557e+08	8.33947e+08	1.08436e+09	1.03694e+09	1.0712e+09	8.59663e+08	1.08512e+09	8.45913e+08	1.02209e+09	1.01447e+09	9.71143e+08	1	0.426393	1	1.57742	0.372591	0.0392361	1.37889	0.493069	0.0879818	1.48611	0.357565	0.0539684	1	0.426393	1	1.57742	0.372591	0.0392361	1.37889	0.493069	0.0879818	1.48611	0.357565	0.0539684	6.74623e+08	1.06417e+09	9.30232e+08	1.00257e+09
	LEISTKEVPVVHTETK+Phospho(5)Phospho(13)	1	2	1	0.426393	1	1.57742	0.372591	0.0392361	1.37889	0.493069	0.0879818	1.48611	0.357565	0.0539684	0	0
		hits: 2 Items
		FRAMEID	RAWFILE	MS2	FrameID1	CompID	MZ	Time	GoodID	II_1R	II_1R_160812094720	II_1R_160812114313	II_2R	II_2R_160812153456	II_2R_160812173050	II_3R	II_3R_160812212233	II_3R_160812231824	II_4R	II_4R_160813031009	II_4R_160813050602	Ratio_1R	StdDev_1R	PValue_1R	Ratio_2R	StdDev_2R	PValue_2R	Ratio_3R	StdDev_3R	PValue_3R	Ratio_4R	StdDev_4R	PValue_4R	NRatio_1R	NStdDev_1R	NPValue_1R	NRatio_2R	NStdDev_2R	NPValue_2R	NRatio_3R	NStdDev_3R	NPValue_3R	NRatio_4R	NStdDev_4R	NPValue_4R	Avg_1R	Avg_2R	Avg_3R	Avg_4R
		5117	4R_160813031009	44	5117	114	657.31	41.8508	0	5.54364e+08	6.35557e+08	8.33947e+08	1.08436e+09	1.03694e+09	1.0712e+09	8.59663e+08	1.08512e+09	8.45913e+08	1.02209e+09	1.01447e+09	9.71143e+08	1	0.426393	1	1.57742	0.372591	0.0392361	1.37889	0.493069	0.0879818	1.48611	0.357565	0.0539684	1	0.426393	1	1.57742	0.372591	0.0392361	1.37889	0.493069	0.0879818	1.48611	0.357565	0.0539684	6.74623e+08	1.06417e+09	9.30232e+08	1.00257e+09
		5117	2R	44	5117	114	657.31	41.8508	0	5.54364e+08	6.35557e+08	8.33947e+08	1.08436e+09	1.03694e+09	1.0712e+09	8.59663e+08	1.08512e+09	8.45913e+08	1.02209e+09	1.01447e+09	9.71143e+08	1	0.426393	1	1.57742	0.372591	0.0392361	1.37889	0.493069	0.0879818	1.48611	0.357565	0.0539684	1	0.426393	1	1.57742	0.372591	0.0392361	1.37889	0.493069	0.0879818	1.48611	0.357565	0.0539684	6.74623e+08	1.06417e+09	9.30232e+08	1.00257e+09
	LEISTKEVPVVHTETK+Phospho(5)Phospho(15)	1	2	1	0.426393	1	1.57742	0.372591	0.0392361	1.37889	0.493069	0.0879818	1.48611	0.357565	0.0539684	0	0
		hits: 2 Items
		FRAMEID	RAWFILE	MS2	FrameID1	CompID	MZ	Time	GoodID	II_1R	II_1R_160812094720	II_1R_160812114313	II_2R	II_2R_160812153456	II_2R_160812173050	II_3R	II_3R_160812212233	II_3R_160812231824	II_4R	II_4R_160813031009	II_4R_160813050602	Ratio_1R	StdDev_1R	PValue_1R	Ratio_2R	StdDev_2R	PValue_2R	Ratio_3R	StdDev_3R	PValue_3R	Ratio_4R	StdDev_4R	PValue_4R	NRatio_1R	NStdDev_1R	NPValue_1R	NRatio_2R	NStdDev_2R	NPValue_2R	NRatio_3R	NStdDev_3R	NPValue_3R	NRatio_4R	NStdDev_4R	NPValue_4R	Avg_1R	Avg_2R	Avg_3R	Avg_4R
		5117	4R_160813031009	44	5117	114	657.31	41.8508	0	5.54364e+08	6.35557e+08	8.33947e+08	1.08436e+09	1.03694e+09	1.0712e+09	8.59663e+08	1.08512e+09	8.45913e+08	1.02209e+09	1.01447e+09	9.71143e+08	1	0.426393	1	1.57742	0.372591	0.0392361	1.37889	0.493069	0.0879818	1.48611	0.357565	0.0539684	1	0.426393	1	1.57742	0.372591	0.0392361	1.37889	0.493069	0.0879818	1.48611	0.357565	0.0539684	6.74623e+08	1.06417e+09	9.30232e+08	1.00257e+09
		5117	2R	44	5117	114	657.31	41.8508	0	5.54364e+08	6.35557e+08	8.33947e+08	1.08436e+09	1.03694e+09	1.0712e+09	8.59663e+08	1.08512e+09	8.45913e+08	1.02209e+09	1.01447e+09	9.71143e+08	1	0.426393	1	1.57742	0.372591	0.0392361	1.37889	0.493069	0.0879818	1.48611	0.357565	0.0539684	1	0.426393	1	1.57742	0.372591	0.0392361	1.37889	0.493069	0.0879818	1.48611	0.357565	0.0539684	6.74623e+08	1.06417e+09	9.30232e+08	1.00257e+09
SP://B4DV64	B4DV64_HUMAN cDNA FLJ61420_ highly similar to Homo sapiens olfactomedin 4 (OLFM4)_ mRNA OS=Homo sapiens PE=2 SV=1	4	1	4	1	0.213196	1	1.57742	0.186295	0.00109023	1.37889	0.246534	0.0126526	1.48611	0.178783	0.00293731
	peptides: 4 Items
	PEPTIDE	FRAMES	HITS	Ratio_1R	StdDev_1R	PValue_1R	Ratio_2R	StdDev_2R	PValue_2R	Ratio_3R	StdDev_3R	PValue_3R	Ratio_4R	StdDev_4R	PValue_4R	OtherAssignments	AvgPepPValue
	LNDTTLQVLNTWYTK+Phospho(4)Phospho(13)	1	1	1	0.426393	1	1.57742	0.372591	0.0392361	1.37889	0.493069	0.0879818	1.48611	0.357565	0.0539684	0	0
		hits: 1 Items
		FRAMEID	RAWFILE	MS2	FrameID1	CompID	MZ	Time	GoodID	II_1R	II_1R_160812094720	II_1R_160812114313	II_2R	II_2R_160812153456	II_2R_160812173050	II_3R	II_3R_160812212233	II_3R_160812231824	II_4R	II_4R_160813031009	II_4R_160813050602	Ratio_1R	StdDev_1R	PValue_1R	Ratio_2R	StdDev_2R	PValue_2R	Ratio_3R	StdDev_3R	PValue_3R	Ratio_4R	StdDev_4R	PValue_4R	NRatio_1R	NStdDev_1R	NPValue_1R	NRatio_2R	NStdDev_2R	NPValue_2R	NRatio_3R	NStdDev_3R	NPValue_3R	NRatio_4R	NStdDev_4R	NPValue_4R	Avg_1R	Avg_2R	Avg_3R	Avg_4R
		5117	4R	44	5117	114	657.31	41.8508	0	5.54364e+08	6.35557e+08	8.33947e+08	1.08436e+09	1.03694e+09	1.0712e+09	8.59663e+08	1.08512e+09	8.45913e+08	1.02209e+09	1.01447e+09	9.71143e+08	1	0.426393	1	1.57742	0.372591	0.0392361	1.37889	0.493069	0.0879818	1.48611	0.357565	0.0539684	1	0.426393	1	1.57742	0.372591	0.0392361	1.37889	0.493069	0.0879818	1.48611	0.357565	0.0539684	6.74623e+08	1.06417e+09	9.30232e+08	1.00257e+09
	LNDTTLQVLNTWYTK+Phospho(4)Phospho(14)	1	1	1	0.426393	1	1.57742	0.372591	0.0392361	1.37889	0.493069	0.0879818	1.48611	0.357565	0.0539684	0	0
		hits: 1 Items
		FRAMEID	RAWFILE	MS2	FrameID1	CompID	MZ	Time	GoodID	II_1R	II_1R_160812094720	II_1R_160812114313	II_2R	II_2R_160812153456	II_2R_160812173050	II_3R	II_3R_160812212233	II_3R_160812231824	II_4R	II_4R_160813031009	II_4R_160813050602	Ratio_1R	StdDev_1R	PValue_1R	Ratio_2R	StdDev_2R	PValue_2R	Ratio_3R	StdDev_3R	PValue_3R	Ratio_4R	StdDev_4R	PValue_4R	NRatio_1R	NStdDev_1R	NPValue_1R	NRatio_2R	NStdDev_2R	NPValue_2R	NRatio_3R	NStdDev_3R	NPValue_3R	NRatio_4R	NStdDev_4R	NPValue_4R	Avg_1R	Avg_2R	Avg_3R	Avg_4R
		5117	4R	44	5117	114	657.31	41.8508	0	5.54364e+08	6.35557e+08	8.33947e+08	1.08436e+09	1.03694e+09	1.0712e+09	8.59663e+08	1.08512e+09	8.45913e+08	1.02209e+09	1.01447e+09	9.71143e+08	1	0.426393	1	1.57742	0.372591	0.0392361	1.37889	0.493069	0.0879818	1.48611	0.357565	0.0539684	1	0.426393	1	1.57742	0.372591	0.0392361	1.37889	0.493069	0.0879818	1.48611	0.357565	0.0539684	6.74623e+08	1.06417e+09	9.30232e+08	1.00257e+09
	LNDTTLQVLNTWYTK+Phospho(5)Phospho(13)	1	1	1	0.426393	1	1.57742	0.372591	0.0392361	1.37889	0.493069	0.0879818	1.48611	0.357565	0.0539684	0	0
		hits: 1 Items
		FRAMEID	RAWFILE	MS2	FrameID1	CompID	MZ	Time	GoodID	II_1R	II_1R_160812094720	II_1R_160812114313	II_2R	II_2R_160812153456	II_2R_160812173050	II_3R	II_3R_160812212233	II_3R_160812231824	II_4R	II_4R_160813031009	II_4R_160813050602	Ratio_1R	StdDev_1R	PValue_1R	Ratio_2R	StdDev_2R	PValue_2R	Ratio_3R	StdDev_3R	PValue_3R	Ratio_4R	StdDev_4R	PValue_4R	NRatio_1R	NStdDev_1R	NPValue_1R	NRatio_2R	NStdDev_2R	NPValue_2R	NRatio_3R	NStdDev_3R	NPValue_3R	NRatio_4R	NStdDev_4R	NPValue_4R	Avg_1R	Avg_2R	Avg_3R	Avg_4R
		5117	4R	44	5117	114	657.31	41.8508	0	5.54364e+08	6.35557e+08	8.33947e+08	1.08436e+09	1.03694e+09	1.0712e+09	8.59663e+08	1.08512e+09	8.45913e+08	1.02209e+09	1.01447e+09	9.71143e+08	1	0.426393	1	1.57742	0.372591	0.0392361	1.37889	0.493069	0.0879818	1.48611	0.357565	0.0539684	1	0.426393	1	1.57742	0.372591	0.0392361	1.37889	0.493069	0.0879818	1.48611	0.357565	0.0539684	6.74623e+08	1.06417e+09	9.30232e+08	1.00257e+09
	LNDTTLQVLNTWYTK+Phospho(5)Phospho(14)	1	1	1	0.426393	1	1.57742	0.372591	0.0392361	1.37889	0.493069	0.0879818	1.48611	0.357565	0.0539684	0	0
		hits: 1 Items
		FRAMEID	RAWFILE	MS2	FrameID1	CompID	MZ	Time	GoodID	II_1R	II_1R_160812094720	II_1R_160812114313	II_2R	II_2R_160812153456	II_2R_160812173050	II_3R	II_3R_160812212233	II_3R_160812231824	II_4R	II_4R_160813031009	II_4R_160813050602	Ratio_1R	StdDev_1R	PValue_1R	Ratio_2R	StdDev_2R	PValue_2R	Ratio_3R	StdDev_3R	PValue_3R	Ratio_4R	StdDev_4R	PValue_4R	NRatio_1R	NStdDev_1R	NPValue_1R	NRatio_2R	NStdDev_2R	NPValue_2R	NRatio_3R	NStdDev_3R	NPValue_3R	NRatio_4R	NStdDev_4R	NPValue_4R	Avg_1R	Avg_2R	Avg_3R	Avg_4R
		5117	4R	44	5117	114	657.31	41.8508	0	5.54364e+08	6.35557e+08	8.33947e+08	1.08436e+09	1.03694e+09	1.0712e+09	8.59663e+08	1.08512e+09	8.45913e+08	1.02209e+09	1.01447e+09	9.71143e+08	1	0.426393	1	1.57742	0.372591	0.0392361	1.37889	0.493069	0.0879818	1.48611	0.357565	0.0539684	1	0.426393	1	1.57742	0.372591	0.0392361	1.37889	0.493069	0.0879818	1.48611	0.357565	0.0539684	6.74623e+08	1.06417e+09	9.30232e+08	1.00257e+09
SP://B7Z2D7	B7Z2D7_HUMAN cDNA FLJ54069_ highly similar to Band 4.1_like protein 3 OS=Homo sapiens PE=2 SV=1	4	1	10	1	0.213196	1	1.57742	0.186295	0.00109023	1.37889	0.246534	0.0126526	1.48611	0.178783	0.00293731
	peptides: 4 Items
	PEPTIDE	FRAMES	HITS	Ratio_1R	StdDev_1R	PValue_1R	Ratio_2R	StdDev_2R	PValue_2R	Ratio_3R	StdDev_3R	PValue_3R	Ratio_4R	StdDev_4R	PValue_4R	OtherAssignments	AvgPepPValue
	LEISTKEVPVVHTETK+Phospho(4)Phospho(13)	1	3	1	0.426393	1	1.57742	0.372591	0.0392361	1.37889	0.493069	0.0879818	1.48611	0.357565	0.0539684	0	0
		hits: 3 Items
		FRAMEID	RAWFILE	MS2	FrameID1	CompID	MZ	Time	GoodID	II_1R	II_1R_160812094720	II_1R_160812114313	II_2R	II_2R_160812153456	II_2R_160812173050	II_3R	II_3R_160812212233	II_3R_160812231824	II_4R	II_4R_160813031009	II_4R_160813050602	Ratio_1R	StdDev_1R	PValue_1R	Ratio_2R	StdDev_2R	PValue_2R	Ratio_3R	StdDev_3R	PValue_3R	Ratio_4R	StdDev_4R	PValue_4R	NRatio_1R	NStdDev_1R	NPValue_1R	NRatio_2R	NStdDev_2R	NPValue_2R	NRatio_3R	NStdDev_3R	NPValue_3R	NRatio_4R	NStdDev_4R	NPValue_4R	Avg_1R	Avg_2R	Avg_3R	Avg_4R
		5117	4R_160813031009	44	5117	114	657.31	41.8508	0	5.54364e+08	6.35557e+08	8.33947e+08	1.08436e+09	1.03694e+09	1.0712e+09	8.59663e+08	1.08512e+09	8.45913e+08	1.02209e+09	1.01447e+09	9.71143e+08	1	0.426393	1	1.57742	0.372591	0.0392361	1.37889	0.493069	0.0879818	1.48611	0.357565	0.0539684	1	0.426393	1	1.57742	0.372591	0.0392361	1.37889	0.493069	0.0879818	1.48611	0.357565	0.0539684	6.74623e+08	1.06417e+09	9.30232e+08	1.00257e+09
		5117	4R_160813031009	44	5117	114	657.31	41.8508	0	5.54364e+08	6.35557e+08	8.33947e+08	1.08436e+09	1.03694e+09	1.0712e+09	8.59663e+08	1.08512e+09	8.45913e+08	1.02209e+09	1.01447e+09	9.71143e+08	1	0.426393	1	1.57742	0.372591	0.0392361	1.37889	0.493069	0.0879818	1.48611	0.357565	0.0539684	1	0.426393	1	1.57742	0.372591	0.0392361	1.37889	0.493069	0.0879818	1.48611	0.357565	0.0539684	6.74623e+08	1.06417e+09	9.30232e+08	1.00257e+09
		5117	2R	44	5117	114	657.31	41.8508	0	5.54364e+08	6.35557e+08	8.33947e+08	1.08436e+09	1.03694e+09	1.0712e+09	8.59663e+08	1.08512e+09	8.45913e+08	1.02209e+09	1.01447e+09	9.71143e+08	1	0.426393	1	1.57742	0.372591	0.0392361	1.37889	0.493069	0.0879818	1.48611	0.357565	0.0539684	1	0.426393	1	1.57742	0.372591	0.0392361	1.37889	0.493069	0.0879818	1.48611	0.357565	0.0539684	6.74623e+08	1.06417e+09	9.30232e+08	1.00257e+09
	LEISTKEVPVVHTETK+Phospho(4)Phospho(15)	1	3	1	0.426393	1	1.57742	0.372591	0.0392361	1.37889	0.493069	0.0879818	1.48611	0.357565	0.0539684	0	0
		hits: 3 Items
		FRAMEID	RAWFILE	MS2	FrameID1	CompID	MZ	Time	GoodID	II_1R	II_1R_160812094720	II_1R_160812114313	II_2R	II_2R_160812153456	II_2R_160812173050	II_3R	II_3R_160812212233	II_3R_160812231824	II_4R	II_4R_160813031009	II_4R_160813050602	Ratio_1R	StdDev_1R	PValue_1R	Ratio_2R	StdDev_2R	PValue_2R	Ratio_3R	StdDev_3R	PValue_3R	Ratio_4R	StdDev_4R	PValue_4R	NRatio_1R	NStdDev_1R	NPValue_1R	NRatio_2R	NStdDev_2R	NPValue_2R	NRatio_3R	NStdDev_3R	NPValue_3R	NRatio_4R	NStdDev_4R	NPValue_4R	Avg_1R	Avg_2R	Avg_3R	Avg_4R
		5117	4R_160813031009	44	5117	114	657.31	41.8508	0	5.54364e+08	6.35557e+08	8.33947e+08	1.08436e+09	1.03694e+09	1.0712e+09	8.59663e+08	1.08512e+09	8.45913e+08	1.02209e+09	1.01447e+09	9.71143e+08	1	0.426393	1	1.57742	0.372591	0.0392361	1.37889	0.493069	0.0879818	1.48611	0.357565	0.0539684	1	0.426393	1	1.57742	0.372591	0.0392361	1.37889	0.493069	0.0879818	1.48611	0.357565	0.0539684	6.74623e+08	1.06417e+09	9.30232e+08	1.00257e+09
		5117	4R_160813031009	44	5117	114	657.31	41.8508	0	5.54364e+08	6.35557e+08	8.33947e+08	1.08436e+09	1.03694e+09	1.0712e+09	8.59663e+08	1.08512e+09	8.45913e+08	1.02209e+09	1.01447e+09	9.71143e+08	1	0.426393	1	1.57742	0.372591	0.0392361	1.37889	0.493069	0.0879818	1.48611	0.357565	0.0539684	1	0.426393	1	1.57742	0.372591	0.0392361	1.37889	0.493069	0.0879818	1.48611	0.357565	0.0539684	6.74623e+08	1.06417e+09	9.30232e+08	1.00257e+09
		5117	2R	44	5117	114	657.31	41.8508	0	5.54364e+08	6.35557e+08	8.33947e+08	1.08436e+09	1.03694e+09	1.0712e+09	8.59663e+08	1.08512e+09	8.45913e+08	1.02209e+09	1.01447e+09	9.71143e+08	1	0.426393	1	1.57742	0.372591	0.0392361	1.37889	0.493069	0.0879818	1.48611	0.357565	0.0539684	1	0.426393	1	1.57742	0.372591	0.0392361	1.37889	0.493069	0.0879818	1.48611	0.357565	0.0539684	6.74623e+08	1.06417e+09	9.30232e+08	1.00257e+09
	LEISTKEVPVVHTETK+Phospho(5)Phospho(13)	1	2	1	0.426393	1	1.57742	0.372591	0.0392361	1.37889	0.493069	0.0879818	1.48611	0.357565	0.0539684	0	0
		hits: 2 Items
		FRAMEID	RAWFILE	MS2	FrameID1	CompID	MZ	Time	GoodID	II_1R	II_1R_160812094720	II_1R_160812114313	II_2R	II_2R_160812153456	II_2R_160812173050	II_3R	II_3R_160812212233	II_3R_160812231824	II_4R	II_4R_160813031009	II_4R_160813050602	Ratio_1R	StdDev_1R	PValue_1R	Ratio_2R	StdDev_2R	PValue_2R	Ratio_3R	StdDev_3R	PValue_3R	Ratio_4R	StdDev_4R	PValue_4R	NRatio_1R	NStdDev_1R	NPValue_1R	NRatio_2R	NStdDev_2R	NPValue_2R	NRatio_3R	NStdDev_3R	NPValue_3R	NRatio_4R	NStdDev_4R	NPValue_4R	Avg_1R	Avg_2R	Avg_3R	Avg_4R
		5117	4R_160813031009	44	5117	114	657.31	41.8508	0	5.54364e+08	6.35557e+08	8.33947e+08	1.08436e+09	1.03694e+09	1.0712e+09	8.59663e+08	1.08512e+09	8.45913e+08	1.02209e+09	1.01447e+09	9.71143e+08	1	0.426393	1	1.57742	0.372591	0.0392361	1.37889	0.493069	0.0879818	1.48611	0.357565	0.0539684	1	0.426393	1	1.57742	0.372591	0.0392361	1.37889	0.493069	0.0879818	1.48611	0.357565	0.0539684	6.74623e+08	1.06417e+09	9.30232e+08	1.00257e+09
		5117	2R	44	5117	114	657.31	41.8508	0	5.54364e+08	6.35557e+08	8.33947e+08	1.08436e+09	1.03694e+09	1.0712e+09	8.59663e+08	1.08512e+09	8.45913e+08	1.02209e+09	1.01447e+09	9.71143e+08	1	0.426393	1	1.57742	0.372591	0.0392361	1.37889	0.493069	0.0879818	1.48611	0.357565	0.0539684	1	0.426393	1	1.57742	0.372591	0.0392361	1.37889	0.493069	0.0879818	1.48611	0.357565	0.0539684	6.74623e+08	1.06417e+09	9.30232e+08	1.00257e+09
	LEISTKEVPVVHTETK+Phospho(5)Phospho(15)	1	2	1	0.426393	1	1.57742	0.372591	0.0392361	1.37889	0.493069	0.0879818	1.48611	0.357565	0.0539684	0	0
		hits: 2 Items
		FRAMEID	RAWFILE	MS2	FrameID1	CompID	MZ	Time	GoodID	II_1R	II_1R_160812094720	II_1R_160812114313	II_2R	II_2R_160812153456	II_2R_160812173050	II_3R	II_3R_160812212233	II_3R_160812231824	II_4R	II_4R_160813031009	II_4R_160813050602	Ratio_1R	StdDev_1R	PValue_1R	Ratio_2R	StdDev_2R	PValue_2R	Ratio_3R	StdDev_3R	PValue_3R	Ratio_4R	StdDev_4R	PValue_4R	NRatio_1R	NStdDev_1R	NPValue_1R	NRatio_2R	NStdDev_2R	NPValue_2R	NRatio_3R	NStdDev_3R	NPValue_3R	NRatio_4R	NStdDev_4R	NPValue_4R	Avg_1R	Avg_2R	Avg_3R	Avg_4R
		5117	4R_160813031009	44	5117	114	657.31	41.8508	0	5.54364e+08	6.35557e+08	8.33947e+08	1.08436e+09	1.03694e+09	1.0712e+09	8.59663e+08	1.08512e+09	8.45913e+08	1.02209e+09	1.01447e+09	9.71143e+08	1	0.426393	1	1.57742	0.372591	0.0392361	1.37889	0.493069	0.0879818	1.48611	0.357565	0.0539684	1	0.426393	1	1.57742	0.372591	0.0392361	1.37889	0.493069	0.0879818	1.48611	0.357565	0.0539684	6.74623e+08	1.06417e+09	9.30232e+08	1.00257e+09
		5117	2R	44	5117	114	657.31	41.8508	0	5.54364e+08	6.35557e+08	8.33947e+08	1.08436e+09	1.03694e+09	1.0712e+09	8.59663e+08	1.08512e+09	8.45913e+08	1.02209e+09	1.01447e+09	9.71143e+08	1	0.426393	1	1.57742	0.372591	0.0392361	1.37889	0.493069	0.0879818	1.48611	0.357565	0.0539684	1	0.426393	1	1.57742	0.372591	0.0392361	1.37889	0.493069	0.0879818	1.48611	0.357565	0.0539684	6.74623e+08	1.06417e+09	9.30232e+08	1.00257e+09
SP://B7Z2G3	B7Z2G3_HUMAN cDNA FLJ53317_ highly similar to Band 4.1_like protein 3 OS=Homo sapiens PE=2 SV=1	4	1	10	1	0.213196	1	1.57742	0.186295	0.00109023	1.37889	0.246534	0.0126526	1.48611	0.178783	0.00293731
	peptides: 4 Items
	PEPTIDE	FRAMES	HITS	Ratio_1R	StdDev_1R	PValue_1R	Ratio_2R	StdDev_2R	PValue_2R	Ratio_3R	StdDev_3R	PValue_3R	Ratio_4R	StdDev_4R	PValue_4R	OtherAssignments	AvgPepPValue
	LEISTKEVPVVHTETK+Phospho(4)Phospho(13)	1	3	1	0.426393	1	1.57742	0.372591	0.0392361	1.37889	0.493069	0.0879818	1.48611	0.357565	0.0539684	0	0
		hits: 3 Items
		FRAMEID	RAWFILE	MS2	FrameID1	CompID	MZ	Time	GoodID	II_1R	II_1R_160812094720	II_1R_160812114313	II_2R	II_2R_160812153456	II_2R_160812173050	II_3R	II_3R_160812212233	II_3R_160812231824	II_4R	II_4R_160813031009	II_4R_160813050602	Ratio_1R	StdDev_1R	PValue_1R	Ratio_2R	StdDev_2R	PValue_2R	Ratio_3R	StdDev_3R	PValue_3R	Ratio_4R	StdDev_4R	PValue_4R	NRatio_1R	NStdDev_1R	NPValue_1R	NRatio_2R	NStdDev_2R	NPValue_2R	NRatio_3R	NStdDev_3R	NPValue_3R	NRatio_4R	NStdDev_4R	NPValue_4R	Avg_1R	Avg_2R	Avg_3R	Avg_4R
		5117	4R_160813031009	44	5117	114	657.31	41.8508	0	5.54364e+08	6.35557e+08	8.33947e+08	1.08436e+09	1.03694e+09	1.0712e+09	8.59663e+08	1.08512e+09	8.45913e+08	1.02209e+09	1.01447e+09	9.71143e+08	1	0.426393	1	1.57742	0.372591	0.0392361	1.37889	0.493069	0.0879818	1.48611	0.357565	0.0539684	1	0.426393	1	1.57742	0.372591	0.0392361	1.37889	0.493069	0.0879818	1.48611	0.357565	0.0539684	6.74623e+08	1.06417e+09	9.30232e+08	1.00257e+09
		5117	4R_160813031009	44	5117	114	657.31	41.8508	0	5.54364e+08	6.35557e+08	8.33947e+08	1.08436e+09	1.03694e+09	1.0712e+09	8.59663e+08	1.08512e+09	8.45913e+08	1.02209e+09	1.01447e+09	9.71143e+08	1	0.426393	1	1.57742	0.372591	0.0392361	1.37889	0.493069	0.0879818	1.48611	0.357565	0.0539684	1	0.426393	1	1.57742	0.372591	0.0392361	1.37889	0.493069	0.0879818	1.48611	0.357565	0.0539684	6.74623e+08	1.06417e+09	9.30232e+08	1.00257e+09
		5117	2R	44	5117	114	657.31	41.8508	0	5.54364e+08	6.35557e+08	8.33947e+08	1.08436e+09	1.03694e+09	1.0712e+09	8.59663e+08	1.08512e+09	8.45913e+08	1.02209e+09	1.01447e+09	9.71143e+08	1	0.426393	1	1.57742	0.372591	0.0392361	1.37889	0.493069	0.0879818	1.48611	0.357565	0.0539684	1	0.426393	1	1.57742	0.372591	0.0392361	1.37889	0.493069	0.0879818	1.48611	0.357565	0.0539684	6.74623e+08	1.06417e+09	9.30232e+08	1.00257e+09
	LEISTKEVPVVHTETK+Phospho(4)Phospho(15)	1	3	1	0.426393	1	1.57742	0.372591	0.0392361	1.37889	0.493069	0.0879818	1.48611	0.357565	0.0539684	0	0
		hits: 3 Items
		FRAMEID	RAWFILE	MS2	FrameID1	CompID	MZ	Time	GoodID	II_1R	II_1R_160812094720	II_1R_160812114313	II_2R	II_2R_160812153456	II_2R_160812173050	II_3R	II_3R_160812212233	II_3R_160812231824	II_4R	II_4R_160813031009	II_4R_160813050602	Ratio_1R	StdDev_1R	PValue_1R	Ratio_2R	StdDev_2R	PValue_2R	Ratio_3R	StdDev_3R	PValue_3R	Ratio_4R	StdDev_4R	PValue_4R	NRatio_1R	NStdDev_1R	NPValue_1R	NRatio_2R	NStdDev_2R	NPValue_2R	NRatio_3R	NStdDev_3R	NPValue_3R	NRatio_4R	NStdDev_4R	NPValue_4R	Avg_1R	Avg_2R	Avg_3R	Avg_4R
		5117	4R_160813031009	44	5117	114	657.31	41.8508	0	5.54364e+08	6.35557e+08	8.33947e+08	1.08436e+09	1.03694e+09	1.0712e+09	8.59663e+08	1.08512e+09	8.45913e+08	1.02209e+09	1.01447e+09	9.71143e+08	1	0.426393	1	1.57742	0.372591	0.0392361	1.37889	0.493069	0.0879818	1.48611	0.357565	0.0539684	1	0.426393	1	1.57742	0.372591	0.0392361	1.37889	0.493069	0.0879818	1.48611	0.357565	0.0539684	6.74623e+08	1.06417e+09	9.30232e+08	1.00257e+09
		5117	4R_160813031009	44	5117	114	657.31	41.8508	0	5.54364e+08	6.35557e+08	8.33947e+08	1.08436e+09	1.03694e+09	1.0712e+09	8.59663e+08	1.08512e+09	8.45913e+08	1.02209e+09	1.01447e+09	9.71143e+08	1	0.426393	1	1.57742	0.372591	0.0392361	1.37889	0.493069	0.0879818	1.48611	0.357565	0.0539684	1	0.426393	1	1.57742	0.372591	0.0392361	1.37889	0.493069	0.0879818	1.48611	0.357565	0.0539684	6.74623e+08	1.06417e+09	9.30232e+08	1.00257e+09
		5117	2R	44	5117	114	657.31	41.8508	0	5.54364e+08	6.35557e+08	8.33947e+08	1.08436e+09	1.03694e+09	1.0712e+09	8.59663e+08	1.08512e+09	8.45913e+08	1.02209e+09	1.01447e+09	9.71143e+08	1	0.426393	1	1.57742	0.372591	0.0392361	1.37889	0.493069	0.0879818	1.48611	0.357565	0.0539684	1	0.426393	1	1.57742	0.372591	0.0392361	1.37889	0.493069	0.0879818	1.48611	0.357565	0.0539684	6.74623e+08	1.06417e+09	9.30232e+08	1.00257e+09
	LEISTKEVPVVHTETK+Phospho(5)Phospho(13)	1	2	1	0.426393	1	1.57742	0.372591	0.0392361	1.37889	0.493069	0.0879818	1.48611	0.357565	0.0539684	0	0
		hits: 2 Items
		FRAMEID	RAWFILE	MS2	FrameID1	CompID	MZ	Time	GoodID	II_1R	II_1R_160812094720	II_1R_160812114313	II_2R	II_2R_160812153456	II_2R_160812173050	II_3R	II_3R_160812212233	II_3R_160812231824	II_4R	II_4R_160813031009	II_4R_160813050602	Ratio_1R	StdDev_1R	PValue_1R	Ratio_2R	StdDev_2R	PValue_2R	Ratio_3R	StdDev_3R	PValue_3R	Ratio_4R	StdDev_4R	PValue_4R	NRatio_1R	NStdDev_1R	NPValue_1R	NRatio_2R	NStdDev_2R	NPValue_2R	NRatio_3R	NStdDev_3R	NPValue_3R	NRatio_4R	NStdDev_4R	NPValue_4R	Avg_1R	Avg_2R	Avg_3R	Avg_4R
		5117	4R_160813031009	44	5117	114	657.31	41.8508	0	5.54364e+08	6.35557e+08	8.33947e+08	1.08436e+09	1.03694e+09	1.0712e+09	8.59663e+08	1.08512e+09	8.45913e+08	1.02209e+09	1.01447e+09	9.71143e+08	1	0.426393	1	1.57742	0.372591	0.0392361	1.37889	0.493069	0.0879818	1.48611	0.357565	0.0539684	1	0.426393	1	1.57742	0.372591	0.0392361	1.37889	0.493069	0.0879818	1.48611	0.357565	0.0539684	6.74623e+08	1.06417e+09	9.30232e+08	1.00257e+09
		5117	2R	44	5117	114	657.31	41.8508	0	5.54364e+08	6.35557e+08	8.33947e+08	1.08436e+09	1.03694e+09	1.0712e+09	8.59663e+08	1.08512e+09	8.45913e+08	1.02209e+09	1.01447e+09	9.71143e+08	1	0.426393	1	1.57742	0.372591	0.0392361	1.37889	0.493069	0.0879818	1.48611	0.357565	0.0539684	1	0.426393	1	1.57742	0.372591	0.0392361	1.37889	0.493069	0.0879818	1.48611	0.357565	0.0539684	6.74623e+08	1.06417e+09	9.30232e+08	1.00257e+09
	LEISTKEVPVVHTETK+Phospho(5)Phospho(15)	1	2	1	0.426393	1	1.57742	0.372591	0.0392361	1.37889	0.493069	0.0879818	1.48611	0.357565	0.0539684	0	0
		hits: 2 Items
		FRAMEID	RAWFILE	MS2	FrameID1	CompID	MZ	Time	GoodID	II_1R	II_1R_160812094720	II_1R_160812114313	II_2R	II_2R_160812153456	II_2R_160812173050	II_3R	II_3R_160812212233	II_3R_160812231824	II_4R	II_4R_160813031009	II_4R_160813050602	Ratio_1R	StdDev_1R	PValue_1R	Ratio_2R	StdDev_2R	PValue_2R	Ratio_3R	StdDev_3R	PValue_3R	Ratio_4R	StdDev_4R	PValue_4R	NRatio_1R	NStdDev_1R	NPValue_1R	NRatio_2R	NStdDev_2R	NPValue_2R	NRatio_3R	NStdDev_3R	NPValue_3R	NRatio_4R	NStdDev_4R	NPValue_4R	Avg_1R	Avg_2R	Avg_3R	Avg_4R
		5117	4R_160813031009	44	5117	114	657.31	41.8508	0	5.54364e+08	6.35557e+08	8.33947e+08	1.08436e+09	1.03694e+09	1.0712e+09	8.59663e+08	1.08512e+09	8.45913e+08	1.02209e+09	1.01447e+09	9.71143e+08	1	0.426393	1	1.57742	0.372591	0.0392361	1.37889	0.493069	0.0879818	1.48611	0.357565	0.0539684	1	0.426393	1	1.57742	0.372591	0.0392361	1.37889	0.493069	0.0879818	1.48611	0.357565	0.0539684	6.74623e+08	1.06417e+09	9.30232e+08	1.00257e+09
		5117	2R	44	5117	114	657.31	41.8508	0	5.54364e+08	6.35557e+08	8.33947e+08	1.08436e+09	1.03694e+09	1.0712e+09	8.59663e+08	1.08512e+09	8.45913e+08	1.02209e+09	1.01447e+09	9.71143e+08	1	0.426393	1	1.57742	0.372591	0.0392361	1.37889	0.493069	0.0879818	1.48611	0.357565	0.0539684	1	0.426393	1	1.57742	0.372591	0.0392361	1.37889	0.493069	0.0879818	1.48611	0.357565	0.0539684	6.74623e+08	1.06417e+09	9.30232e+08	1.00257e+09
SP://B7Z338	B7Z338_HUMAN cDNA FLJ59529_ highly similar to Band 4.1_like protein 3 OS=Homo sapiens PE=2 SV=1	4	1	10	1	0.213196	1	1.57742	0.186295	0.00109023	1.37889	0.246534	0.0126526	1.48611	0.178783	0.00293731
	peptides: 4 Items
	PEPTIDE	FRAMES	HITS	Ratio_1R	StdDev_1R	PValue_1R	Ratio_2R	StdDev_2R	PValue_2R	Ratio_3R	StdDev_3R	PValue_3R	Ratio_4R	StdDev_4R	PValue_4R	OtherAssignments	AvgPepPValue
	LEISTKEVPVVHTETK+Phospho(4)Phospho(13)	1	3	1	0.426393	1	1.57742	0.372591	0.0392361	1.37889	0.493069	0.0879818	1.48611	0.357565	0.0539684	0	0
		hits: 3 Items
		FRAMEID	RAWFILE	MS2	FrameID1	CompID	MZ	Time	GoodID	II_1R	II_1R_160812094720	II_1R_160812114313	II_2R	II_2R_160812153456	II_2R_160812173050	II_3R	II_3R_160812212233	II_3R_160812231824	II_4R	II_4R_160813031009	II_4R_160813050602	Ratio_1R	StdDev_1R	PValue_1R	Ratio_2R	StdDev_2R	PValue_2R	Ratio_3R	StdDev_3R	PValue_3R	Ratio_4R	StdDev_4R	PValue_4R	NRatio_1R	NStdDev_1R	NPValue_1R	NRatio_2R	NStdDev_2R	NPValue_2R	NRatio_3R	NStdDev_3R	NPValue_3R	NRatio_4R	NStdDev_4R	NPValue_4R	Avg_1R	Avg_2R	Avg_3R	Avg_4R
		5117	4R_160813031009	44	5117	114	657.31	41.8508	0	5.54364e+08	6.35557e+08	8.33947e+08	1.08436e+09	1.03694e+09	1.0712e+09	8.59663e+08	1.08512e+09	8.45913e+08	1.02209e+09	1.01447e+09	9.71143e+08	1	0.426393	1	1.57742	0.372591	0.0392361	1.37889	0.493069	0.0879818	1.48611	0.357565	0.0539684	1	0.426393	1	1.57742	0.372591	0.0392361	1.37889	0.493069	0.0879818	1.48611	0.357565	0.0539684	6.74623e+08	1.06417e+09	9.30232e+08	1.00257e+09
		5117	4R_160813031009	44	5117	114	657.31	41.8508	0	5.54364e+08	6.35557e+08	8.33947e+08	1.08436e+09	1.03694e+09	1.0712e+09	8.59663e+08	1.08512e+09	8.45913e+08	1.02209e+09	1.01447e+09	9.71143e+08	1	0.426393	1	1.57742	0.372591	0.0392361	1.37889	0.493069	0.0879818	1.48611	0.357565	0.0539684	1	0.426393	1	1.57742	0.372591	0.0392361	1.37889	0.493069	0.0879818	1.48611	0.357565	0.0539684	6.74623e+08	1.06417e+09	9.30232e+08	1.00257e+09
		5117	2R	44	5117	114	657.31	41.8508	0	5.54364e+08	6.35557e+08	8.33947e+08	1.08436e+09	1.03694e+09	1.0712e+09	8.59663e+08	1.08512e+09	8.45913e+08	1.02209e+09	1.01447e+09	9.71143e+08	1	0.426393	1	1.57742	0.372591	0.0392361	1.37889	0.493069	0.0879818	1.48611	0.357565	0.0539684	1	0.426393	1	1.57742	0.372591	0.0392361	1.37889	0.493069	0.0879818	1.48611	0.357565	0.0539684	6.74623e+08	1.06417e+09	9.30232e+08	1.00257e+09
	LEISTKEVPVVHTETK+Phospho(4)Phospho(15)	1	3	1	0.426393	1	1.57742	0.372591	0.0392361	1.37889	0.493069	0.0879818	1.48611	0.357565	0.0539684	0	0
		hits: 3 Items
		FRAMEID	RAWFILE	MS2	FrameID1	CompID	MZ	Time	GoodID	II_1R	II_1R_160812094720	II_1R_160812114313	II_2R	II_2R_160812153456	II_2R_160812173050	II_3R	II_3R_160812212233	II_3R_160812231824	II_4R	II_4R_160813031009	II_4R_160813050602	Ratio_1R	StdDev_1R	PValue_1R	Ratio_2R	StdDev_2R	PValue_2R	Ratio_3R	StdDev_3R	PValue_3R	Ratio_4R	StdDev_4R	PValue_4R	NRatio_1R	NStdDev_1R	NPValue_1R	NRatio_2R	NStdDev_2R	NPValue_2R	NRatio_3R	NStdDev_3R	NPValue_3R	NRatio_4R	NStdDev_4R	NPValue_4R	Avg_1R	Avg_2R	Avg_3R	Avg_4R
		5117	4R_160813031009	44	5117	114	657.31	41.8508	0	5.54364e+08	6.35557e+08	8.33947e+08	1.08436e+09	1.03694e+09	1.0712e+09	8.59663e+08	1.08512e+09	8.45913e+08	1.02209e+09	1.01447e+09	9.71143e+08	1	0.426393	1	1.57742	0.372591	0.0392361	1.37889	0.493069	0.0879818	1.48611	0.357565	0.0539684	1	0.426393	1	1.57742	0.372591	0.0392361	1.37889	0.493069	0.0879818	1.48611	0.357565	0.0539684	6.74623e+08	1.06417e+09	9.30232e+08	1.00257e+09
		5117	4R_160813031009	44	5117	114	657.31	41.8508	0	5.54364e+08	6.35557e+08	8.33947e+08	1.08436e+09	1.03694e+09	1.0712e+09	8.59663e+08	1.08512e+09	8.45913e+08	1.02209e+09	1.01447e+09	9.71143e+08	1	0.426393	1	1.57742	0.372591	0.0392361	1.37889	0.493069	0.0879818	1.48611	0.357565	0.0539684	1	0.426393	1	1.57742	0.372591	0.0392361	1.37889	0.493069	0.0879818	1.48611	0.357565	0.0539684	6.74623e+08	1.06417e+09	9.30232e+08	1.00257e+09
		5117	2R	44	5117	114	657.31	41.8508	0	5.54364e+08	6.35557e+08	8.33947e+08	1.08436e+09	1.03694e+09	1.0712e+09	8.59663e+08	1.08512e+09	8.45913e+08	1.02209e+09	1.01447e+09	9.71143e+08	1	0.426393	1	1.57742	0.372591	0.0392361	1.37889	0.493069	0.0879818	1.48611	0.357565	0.0539684	1	0.426393	1	1.57742	0.372591	0.0392361	1.37889	0.493069	0.0879818	1.48611	0.357565	0.0539684	6.74623e+08	1.06417e+09	9.30232e+08	1.00257e+09
	LEISTKEVPVVHTETK+Phospho(5)Phospho(13)	1	2	1	0.426393	1	1.57742	0.372591	0.0392361	1.37889	0.493069	0.0879818	1.48611	0.357565	0.0539684	0	0
		hits: 2 Items
		FRAMEID	RAWFILE	MS2	FrameID1	CompID	MZ	Time	GoodID	II_1R	II_1R_160812094720	II_1R_160812114313	II_2R	II_2R_160812153456	II_2R_160812173050	II_3R	II_3R_160812212233	II_3R_160812231824	II_4R	II_4R_160813031009	II_4R_160813050602	Ratio_1R	StdDev_1R	PValue_1R	Ratio_2R	StdDev_2R	PValue_2R	Ratio_3R	StdDev_3R	PValue_3R	Ratio_4R	StdDev_4R	PValue_4R	NRatio_1R	NStdDev_1R	NPValue_1R	NRatio_2R	NStdDev_2R	NPValue_2R	NRatio_3R	NStdDev_3R	NPValue_3R	NRatio_4R	NStdDev_4R	NPValue_4R	Avg_1R	Avg_2R	Avg_3R	Avg_4R
		5117	4R_160813031009	44	5117	114	657.31	41.8508	0	5.54364e+08	6.35557e+08	8.33947e+08	1.08436e+09	1.03694e+09	1.0712e+09	8.59663e+08	1.08512e+09	8.45913e+08	1.02209e+09	1.01447e+09	9.71143e+08	1	0.426393	1	1.57742	0.372591	0.0392361	1.37889	0.493069	0.0879818	1.48611	0.357565	0.0539684	1	0.426393	1	1.57742	0.372591	0.0392361	1.37889	0.493069	0.0879818	1.48611	0.357565	0.0539684	6.74623e+08	1.06417e+09	9.30232e+08	1.00257e+09
		5117	2R	44	5117	114	657.31	41.8508	0	5.54364e+08	6.35557e+08	8.33947e+08	1.08436e+09	1.03694e+09	1.0712e+09	8.59663e+08	1.08512e+09	8.45913e+08	1.02209e+09	1.01447e+09	9.71143e+08	1	0.426393	1	1.57742	0.372591	0.0392361	1.37889	0.493069	0.0879818	1.48611	0.357565	0.0539684	1	0.426393	1	1.57742	0.372591	0.0392361	1.37889	0.493069	0.0879818	1.48611	0.357565	0.0539684	6.74623e+08	1.06417e+09	9.30232e+08	1.00257e+09
	LEISTKEVPVVHTETK+Phospho(5)Phospho(15)	1	2	1	0.426393	1	1.57742	0.372591	0.0392361	1.37889	0.493069	0.0879818	1.48611	0.357565	0.0539684	0	0
		hits: 2 Items
		FRAMEID	RAWFILE	MS2	FrameID1	CompID	MZ	Time	GoodID	II_1R	II_1R_160812094720	II_1R_160812114313	II_2R	II_2R_160812153456	II_2R_160812173050	II_3R	II_3R_160812212233	II_3R_160812231824	II_4R	II_4R_160813031009	II_4R_160813050602	Ratio_1R	StdDev_1R	PValue_1R	Ratio_2R	StdDev_2R	PValue_2R	Ratio_3R	StdDev_3R	PValue_3R	Ratio_4R	StdDev_4R	PValue_4R	NRatio_1R	NStdDev_1R	NPValue_1R	NRatio_2R	NStdDev_2R	NPValue_2R	NRatio_3R	NStdDev_3R	NPValue_3R	NRatio_4R	NStdDev_4R	NPValue_4R	Avg_1R	Avg_2R	Avg_3R	Avg_4R
		5117	4R_160813031009	44	5117	114	657.31	41.8508	0	5.54364e+08	6.35557e+08	8.33947e+08	1.08436e+09	1.03694e+09	1.0712e+09	8.59663e+08	1.08512e+09	8.45913e+08	1.02209e+09	1.01447e+09	9.71143e+08	1	0.426393	1	1.57742	0.372591	0.0392361	1.37889	0.493069	0.0879818	1.48611	0.357565	0.0539684	1	0.426393	1	1.57742	0.372591	0.0392361	1.37889	0.493069	0.0879818	1.48611	0.357565	0.0539684	6.74623e+08	1.06417e+09	9.30232e+08	1.00257e+09
		5117	2R	44	5117	114	657.31	41.8508	0	5.54364e+08	6.35557e+08	8.33947e+08	1.08436e+09	1.03694e+09	1.0712e+09	8.59663e+08	1.08512e+09	8.45913e+08	1.02209e+09	1.01447e+09	9.71143e+08	1	0.426393	1	1.57742	0.372591	0.0392361	1.37889	0.493069	0.0879818	1.48611	0.357565	0.0539684	1	0.426393	1	1.57742	0.372591	0.0392361	1.37889	0.493069	0.0879818	1.48611	0.357565	0.0539684	6.74623e+08	1.06417e+09	9.30232e+08	1.00257e+09
SP://B7Z8M8	B7Z8M8_HUMAN cDNA FLJ56196_ highly similar to Band 4.1_like protein 3 OS=Homo sapiens PE=2 SV=1	4	1	10	1	0.213196	1	1.57742	0.186295	0.00109023	1.37889	0.246534	0.0126526	1.48611	0.178783	0.00293731
	peptides: 4 Items
	PEPTIDE	FRAMES	HITS	Ratio_1R	StdDev_1R	PValue_1R	Ratio_2R	StdDev_2R	PValue_2R	Ratio_3R	StdDev_3R	PValue_3R	Ratio_4R	StdDev_4R	PValue_4R	OtherAssignments	AvgPepPValue
	LEISTKEVPVVHTETK+Phospho(4)Phospho(13)	1	3	1	0.426393	1	1.57742	0.372591	0.0392361	1.37889	0.493069	0.0879818	1.48611	0.357565	0.0539684	0	0
		hits: 3 Items
		FRAMEID	RAWFILE	MS2	FrameID1	CompID	MZ	Time	GoodID	II_1R	II_1R_160812094720	II_1R_160812114313	II_2R	II_2R_160812153456	II_2R_160812173050	II_3R	II_3R_160812212233	II_3R_160812231824	II_4R	II_4R_160813031009	II_4R_160813050602	Ratio_1R	StdDev_1R	PValue_1R	Ratio_2R	StdDev_2R	PValue_2R	Ratio_3R	StdDev_3R	PValue_3R	Ratio_4R	StdDev_4R	PValue_4R	NRatio_1R	NStdDev_1R	NPValue_1R	NRatio_2R	NStdDev_2R	NPValue_2R	NRatio_3R	NStdDev_3R	NPValue_3R	NRatio_4R	NStdDev_4R	NPValue_4R	Avg_1R	Avg_2R	Avg_3R	Avg_4R
		5117	4R_160813031009	44	5117	114	657.31	41.8508	0	5.54364e+08	6.35557e+08	8.33947e+08	1.08436e+09	1.03694e+09	1.0712e+09	8.59663e+08	1.08512e+09	8.45913e+08	1.02209e+09	1.01447e+09	9.71143e+08	1	0.426393	1	1.57742	0.372591	0.0392361	1.37889	0.493069	0.0879818	1.48611	0.357565	0.0539684	1	0.426393	1	1.57742	0.372591	0.0392361	1.37889	0.493069	0.0879818	1.48611	0.357565	0.0539684	6.74623e+08	1.06417e+09	9.30232e+08	1.00257e+09
		5117	4R_160813031009	44	5117	114	657.31	41.8508	0	5.54364e+08	6.35557e+08	8.33947e+08	1.08436e+09	1.03694e+09	1.0712e+09	8.59663e+08	1.08512e+09	8.45913e+08	1.02209e+09	1.01447e+09	9.71143e+08	1	0.426393	1	1.57742	0.372591	0.0392361	1.37889	0.493069	0.0879818	1.48611	0.357565	0.0539684	1	0.426393	1	1.57742	0.372591	0.0392361	1.37889	0.493069	0.0879818	1.48611	0.357565	0.0539684	6.74623e+08	1.06417e+09	9.30232e+08	1.00257e+09
		5117	2R	44	5117	114	657.31	41.8508	0	5.54364e+08	6.35557e+08	8.33947e+08	1.08436e+09	1.03694e+09	1.0712e+09	8.59663e+08	1.08512e+09	8.45913e+08	1.02209e+09	1.01447e+09	9.71143e+08	1	0.426393	1	1.57742	0.372591	0.0392361	1.37889	0.493069	0.0879818	1.48611	0.357565	0.0539684	1	0.426393	1	1.57742	0.372591	0.0392361	1.37889	0.493069	0.0879818	1.48611	0.357565	0.0539684	6.74623e+08	1.06417e+09	9.30232e+08	1.00257e+09
	LEISTKEVPVVHTETK+Phospho(4)Phospho(15)	1	3	1	0.426393	1	1.57742	0.372591	0.0392361	1.37889	0.493069	0.0879818	1.48611	0.357565	0.0539684	0	0
		hits: 3 Items
		FRAMEID	RAWFILE	MS2	FrameID1	CompID	MZ	Time	GoodID	II_1R	II_1R_160812094720	II_1R_160812114313	II_2R	II_2R_160812153456	II_2R_160812173050	II_3R	II_3R_160812212233	II_3R_160812231824	II_4R	II_4R_160813031009	II_4R_160813050602	Ratio_1R	StdDev_1R	PValue_1R	Ratio_2R	StdDev_2R	PValue_2R	Ratio_3R	StdDev_3R	PValue_3R	Ratio_4R	StdDev_4R	PValue_4R	NRatio_1R	NStdDev_1R	NPValue_1R	NRatio_2R	NStdDev_2R	NPValue_2R	NRatio_3R	NStdDev_3R	NPValue_3R	NRatio_4R	NStdDev_4R	NPValue_4R	Avg_1R	Avg_2R	Avg_3R	Avg_4R
		5117	4R_160813031009	44	5117	114	657.31	41.8508	0	5.54364e+08	6.35557e+08	8.33947e+08	1.08436e+09	1.03694e+09	1.0712e+09	8.59663e+08	1.08512e+09	8.45913e+08	1.02209e+09	1.01447e+09	9.71143e+08	1	0.426393	1	1.57742	0.372591	0.0392361	1.37889	0.493069	0.0879818	1.48611	0.357565	0.0539684	1	0.426393	1	1.57742	0.372591	0.0392361	1.37889	0.493069	0.0879818	1.48611	0.357565	0.0539684	6.74623e+08	1.06417e+09	9.30232e+08	1.00257e+09
		5117	4R_160813031009	44	5117	114	657.31	41.8508	0	5.54364e+08	6.35557e+08	8.33947e+08	1.08436e+09	1.03694e+09	1.0712e+09	8.59663e+08	1.08512e+09	8.45913e+08	1.02209e+09	1.01447e+09	9.71143e+08	1	0.426393	1	1.57742	0.372591	0.0392361	1.37889	0.493069	0.0879818	1.48611	0.357565	0.0539684	1	0.426393	1	1.57742	0.372591	0.0392361	1.37889	0.493069	0.0879818	1.48611	0.357565	0.0539684	6.74623e+08	1.06417e+09	9.30232e+08	1.00257e+09
		5117	2R	44	5117	114	657.31	41.8508	0	5.54364e+08	6.35557e+08	8.33947e+08	1.08436e+09	1.03694e+09	1.0712e+09	8.59663e+08	1.08512e+09	8.45913e+08	1.02209e+09	1.01447e+09	9.71143e+08	1	0.426393	1	1.57742	0.372591	0.0392361	1.37889	0.493069	0.0879818	1.48611	0.357565	0.0539684	1	0.426393	1	1.57742	0.372591	0.0392361	1.37889	0.493069	0.0879818	1.48611	0.357565	0.0539684	6.74623e+08	1.06417e+09	9.30232e+08	1.00257e+09
	LEISTKEVPVVHTETK+Phospho(5)Phospho(13)	1	2	1	0.426393	1	1.57742	0.372591	0.0392361	1.37889	0.493069	0.0879818	1.48611	0.357565	0.0539684	0	0
		hits: 2 Items
		FRAMEID	RAWFILE	MS2	FrameID1	CompID	MZ	Time	GoodID	II_1R	II_1R_160812094720	II_1R_160812114313	II_2R	II_2R_160812153456	II_2R_160812173050	II_3R	II_3R_160812212233	II_3R_160812231824	II_4R	II_4R_160813031009	II_4R_160813050602	Ratio_1R	StdDev_1R	PValue_1R	Ratio_2R	StdDev_2R	PValue_2R	Ratio_3R	StdDev_3R	PValue_3R	Ratio_4R	StdDev_4R	PValue_4R	NRatio_1R	NStdDev_1R	NPValue_1R	NRatio_2R	NStdDev_2R	NPValue_2R	NRatio_3R	NStdDev_3R	NPValue_3R	NRatio_4R	NStdDev_4R	NPValue_4R	Avg_1R	Avg_2R	Avg_3R	Avg_4R
		5117	4R_160813031009	44	5117	114	657.31	41.8508	0	5.54364e+08	6.35557e+08	8.33947e+08	1.08436e+09	1.03694e+09	1.0712e+09	8.59663e+08	1.08512e+09	8.45913e+08	1.02209e+09	1.01447e+09	9.71143e+08	1	0.426393	1	1.57742	0.372591	0.0392361	1.37889	0.493069	0.0879818	1.48611	0.357565	0.0539684	1	0.426393	1	1.57742	0.372591	0.0392361	1.37889	0.493069	0.0879818	1.48611	0.357565	0.0539684	6.74623e+08	1.06417e+09	9.30232e+08	1.00257e+09
		5117	2R	44	5117	114	657.31	41.8508	0	5.54364e+08	6.35557e+08	8.33947e+08	1.08436e+09	1.03694e+09	1.0712e+09	8.59663e+08	1.08512e+09	8.45913e+08	1.02209e+09	1.01447e+09	9.71143e+08	1	0.426393	1	1.57742	0.372591	0.0392361	1.37889	0.493069	0.0879818	1.48611	0.357565	0.0539684	1	0.426393	1	1.57742	0.372591	0.0392361	1.37889	0.493069	0.0879818	1.48611	0.357565	0.0539684	6.74623e+08	1.06417e+09	9.30232e+08	1.00257e+09
	LEISTKEVPVVHTETK+Phospho(5)Phospho(15)	1	2	1	0.426393	1	1.57742	0.372591	0.0392361	1.37889	0.493069	0.0879818	1.48611	0.357565	0.0539684	0	0
		hits: 2 Items
		FRAMEID	RAWFILE	MS2	FrameID1	CompID	MZ	Time	GoodID	II_1R	II_1R_160812094720	II_1R_160812114313	II_2R	II_2R_160812153456	II_2R_160812173050	II_3R	II_3R_160812212233	II_3R_160812231824	II_4R	II_4R_160813031009	II_4R_160813050602	Ratio_1R	StdDev_1R	PValue_1R	Ratio_2R	StdDev_2R	PValue_2R	Ratio_3R	StdDev_3R	PValue_3R	Ratio_4R	StdDev_4R	PValue_4R	NRatio_1R	NStdDev_1R	NPValue_1R	NRatio_2R	NStdDev_2R	NPValue_2R	NRatio_3R	NStdDev_3R	NPValue_3R	NRatio_4R	NStdDev_4R	NPValue_4R	Avg_1R	Avg_2R	Avg_3R	Avg_4R
		5117	4R_160813031009	44	5117	114	657.31	41.8508	0	5.54364e+08	6.35557e+08	8.33947e+08	1.08436e+09	1.03694e+09	1.0712e+09	8.59663e+08	1.08512e+09	8.45913e+08	1.02209e+09	1.01447e+09	9.71143e+08	1	0.426393	1	1.57742	0.372591	0.0392361	1.37889	0.493069	0.0879818	1.48611	0.357565	0.0539684	1	0.426393	1	1.57742	0.372591	0.0392361	1.37889	0.493069	0.0879818	1.48611	0.357565	0.0539684	6.74623e+08	1.06417e+09	9.30232e+08	1.00257e+09
		5117	2R	44	5117	114	657.31	41.8508	0	5.54364e+08	6.35557e+08	8.33947e+08	1.08436e+09	1.03694e+09	1.0712e+09	8.59663e+08	1.08512e+09	8.45913e+08	1.02209e+09	1.01447e+09	9.71143e+08	1	0.426393	1	1.57742	0.372591	0.0392361	1.37889	0.493069	0.0879818	1.48611	0.357565	0.0539684	1	0.426393	1	1.57742	0.372591	0.0392361	1.37889	0.493069	0.0879818	1.48611	0.357565	0.0539684	6.74623e+08	1.06417e+09	9.30232e+08	1.00257e+09
SP://J3QS83	J3QS83_HUMAN Band 4.1_like protein 3 (Fragment) OS=Homo sapiens GN=EPB41L3 PE=1 SV=2	4	1	10	1	0.213196	1	1.57742	0.186295	0.00109023	1.37889	0.246534	0.0126526	1.48611	0.178783	0.00293731
	peptides: 4 Items
	PEPTIDE	FRAMES	HITS	Ratio_1R	StdDev_1R	PValue_1R	Ratio_2R	StdDev_2R	PValue_2R	Ratio_3R	StdDev_3R	PValue_3R	Ratio_4R	StdDev_4R	PValue_4R	OtherAssignments	AvgPepPValue
	LEISTKEVPVVHTETK+Phospho(4)Phospho(13)	1	3	1	0.426393	1	1.57742	0.372591	0.0392361	1.37889	0.493069	0.0879818	1.48611	0.357565	0.0539684	0	0
		hits: 3 Items
		FRAMEID	RAWFILE	MS2	FrameID1	CompID	MZ	Time	GoodID	II_1R	II_1R_160812094720	II_1R_160812114313	II_2R	II_2R_160812153456	II_2R_160812173050	II_3R	II_3R_160812212233	II_3R_160812231824	II_4R	II_4R_160813031009	II_4R_160813050602	Ratio_1R	StdDev_1R	PValue_1R	Ratio_2R	StdDev_2R	PValue_2R	Ratio_3R	StdDev_3R	PValue_3R	Ratio_4R	StdDev_4R	PValue_4R	NRatio_1R	NStdDev_1R	NPValue_1R	NRatio_2R	NStdDev_2R	NPValue_2R	NRatio_3R	NStdDev_3R	NPValue_3R	NRatio_4R	NStdDev_4R	NPValue_4R	Avg_1R	Avg_2R	Avg_3R	Avg_4R
		5117	4R_160813031009	44	5117	114	657.31	41.8508	0	5.54364e+08	6.35557e+08	8.33947e+08	1.08436e+09	1.03694e+09	1.0712e+09	8.59663e+08	1.08512e+09	8.45913e+08	1.02209e+09	1.01447e+09	9.71143e+08	1	0.426393	1	1.57742	0.372591	0.0392361	1.37889	0.493069	0.0879818	1.48611	0.357565	0.0539684	1	0.426393	1	1.57742	0.372591	0.0392361	1.37889	0.493069	0.0879818	1.48611	0.357565	0.0539684	6.74623e+08	1.06417e+09	9.30232e+08	1.00257e+09
		5117	4R_160813031009	44	5117	114	657.31	41.8508	0	5.54364e+08	6.35557e+08	8.33947e+08	1.08436e+09	1.03694e+09	1.0712e+09	8.59663e+08	1.08512e+09	8.45913e+08	1.02209e+09	1.01447e+09	9.71143e+08	1	0.426393	1	1.57742	0.372591	0.0392361	1.37889	0.493069	0.0879818	1.48611	0.357565	0.0539684	1	0.426393	1	1.57742	0.372591	0.0392361	1.37889	0.493069	0.0879818	1.48611	0.357565	0.0539684	6.74623e+08	1.06417e+09	9.30232e+08	1.00257e+09
		5117	2R	44	5117	114	657.31	41.8508	0	5.54364e+08	6.35557e+08	8.33947e+08	1.08436e+09	1.03694e+09	1.0712e+09	8.59663e+08	1.08512e+09	8.45913e+08	1.02209e+09	1.01447e+09	9.71143e+08	1	0.426393	1	1.57742	0.372591	0.0392361	1.37889	0.493069	0.0879818	1.48611	0.357565	0.0539684	1	0.426393	1	1.57742	0.372591	0.0392361	1.37889	0.493069	0.0879818	1.48611	0.357565	0.0539684	6.74623e+08	1.06417e+09	9.30232e+08	1.00257e+09
	LEISTKEVPVVHTETK+Phospho(4)Phospho(15)	1	3	1	0.426393	1	1.57742	0.372591	0.0392361	1.37889	0.493069	0.0879818	1.48611	0.357565	0.0539684	0	0
		hits: 3 Items
		FRAMEID	RAWFILE	MS2	FrameID1	CompID	MZ	Time	GoodID	II_1R	II_1R_160812094720	II_1R_160812114313	II_2R	II_2R_160812153456	II_2R_160812173050	II_3R	II_3R_160812212233	II_3R_160812231824	II_4R	II_4R_160813031009	II_4R_160813050602	Ratio_1R	StdDev_1R	PValue_1R	Ratio_2R	StdDev_2R	PValue_2R	Ratio_3R	StdDev_3R	PValue_3R	Ratio_4R	StdDev_4R	PValue_4R	NRatio_1R	NStdDev_1R	NPValue_1R	NRatio_2R	NStdDev_2R	NPValue_2R	NRatio_3R	NStdDev_3R	NPValue_3R	NRatio_4R	NStdDev_4R	NPValue_4R	Avg_1R	Avg_2R	Avg_3R	Avg_4R
		5117	4R_160813031009	44	5117	114	657.31	41.8508	0	5.54364e+08	6.35557e+08	8.33947e+08	1.08436e+09	1.03694e+09	1.0712e+09	8.59663e+08	1.08512e+09	8.45913e+08	1.02209e+09	1.01447e+09	9.71143e+08	1	0.426393	1	1.57742	0.372591	0.0392361	1.37889	0.493069	0.0879818	1.48611	0.357565	0.0539684	1	0.426393	1	1.57742	0.372591	0.0392361	1.37889	0.493069	0.0879818	1.48611	0.357565	0.0539684	6.74623e+08	1.06417e+09	9.30232e+08	1.00257e+09
		5117	4R_160813031009	44	5117	114	657.31	41.8508	0	5.54364e+08	6.35557e+08	8.33947e+08	1.08436e+09	1.03694e+09	1.0712e+09	8.59663e+08	1.08512e+09	8.45913e+08	1.02209e+09	1.01447e+09	9.71143e+08	1	0.426393	1	1.57742	0.372591	0.0392361	1.37889	0.493069	0.0879818	1.48611	0.357565	0.0539684	1	0.426393	1	1.57742	0.372591	0.0392361	1.37889	0.493069	0.0879818	1.48611	0.357565	0.0539684	6.74623e+08	1.06417e+09	9.30232e+08	1.00257e+09
		5117	2R	44	5117	114	657.31	41.8508	0	5.54364e+08	6.35557e+08	8.33947e+08	1.08436e+09	1.03694e+09	1.0712e+09	8.59663e+08	1.08512e+09	8.45913e+08	1.02209e+09	1.01447e+09	9.71143e+08	1	0.426393	1	1.57742	0.372591	0.0392361	1.37889	0.493069	0.0879818	1.48611	0.357565	0.0539684	1	0.426393	1	1.57742	0.372591	0.0392361	1.37889	0.493069	0.0879818	1.48611	0.357565	0.0539684	6.74623e+08	1.06417e+09	9.30232e+08	1.00257e+09
	LEISTKEVPVVHTETK+Phospho(5)Phospho(13)	1	2	1	0.426393	1	1.57742	0.372591	0.0392361	1.37889	0.493069	0.0879818	1.48611	0.357565	0.0539684	0	0
		hits: 2 Items
		FRAMEID	RAWFILE	MS2	FrameID1	CompID	MZ	Time	GoodID	II_1R	II_1R_160812094720	II_1R_160812114313	II_2R	II_2R_160812153456	II_2R_160812173050	II_3R	II_3R_160812212233	II_3R_160812231824	II_4R	II_4R_160813031009	II_4R_160813050602	Ratio_1R	StdDev_1R	PValue_1R	Ratio_2R	StdDev_2R	PValue_2R	Ratio_3R	StdDev_3R	PValue_3R	Ratio_4R	StdDev_4R	PValue_4R	NRatio_1R	NStdDev_1R	NPValue_1R	NRatio_2R	NStdDev_2R	NPValue_2R	NRatio_3R	NStdDev_3R	NPValue_3R	NRatio_4R	NStdDev_4R	NPValue_4R	Avg_1R	Avg_2R	Avg_3R	Avg_4R
		5117	4R_160813031009	44	5117	114	657.31	41.8508	0	5.54364e+08	6.35557e+08	8.33947e+08	1.08436e+09	1.03694e+09	1.0712e+09	8.59663e+08	1.08512e+09	8.45913e+08	1.02209e+09	1.01447e+09	9.71143e+08	1	0.426393	1	1.57742	0.372591	0.0392361	1.37889	0.493069	0.0879818	1.48611	0.357565	0.0539684	1	0.426393	1	1.57742	0.372591	0.0392361	1.37889	0.493069	0.0879818	1.48611	0.357565	0.0539684	6.74623e+08	1.06417e+09	9.30232e+08	1.00257e+09
		5117	2R	44	5117	114	657.31	41.8508	0	5.54364e+08	6.35557e+08	8.33947e+08	1.08436e+09	1.03694e+09	1.0712e+09	8.59663e+08	1.08512e+09	8.45913e+08	1.02209e+09	1.01447e+09	9.71143e+08	1	0.426393	1	1.57742	0.372591	0.0392361	1.37889	0.493069	0.0879818	1.48611	0.357565	0.0539684	1	0.426393	1	1.57742	0.372591	0.0392361	1.37889	0.493069	0.0879818	1.48611	0.357565	0.0539684	6.74623e+08	1.06417e+09	9.30232e+08	1.00257e+09
	LEISTKEVPVVHTETK+Phospho(5)Phospho(15)	1	2	1	0.426393	1	1.57742	0.372591	0.0392361	1.37889	0.493069	0.0879818	1.48611	0.357565	0.0539684	0	0
		hits: 2 Items
		FRAMEID	RAWFILE	MS2	FrameID1	CompID	MZ	Time	GoodID	II_1R	II_1R_160812094720	II_1R_160812114313	II_2R	II_2R_160812153456	II_2R_160812173050	II_3R	II_3R_160812212233	II_3R_160812231824	II_4R	II_4R_160813031009	II_4R_160813050602	Ratio_1R	StdDev_1R	PValue_1R	Ratio_2R	StdDev_2R	PValue_2R	Ratio_3R	StdDev_3R	PValue_3R	Ratio_4R	StdDev_4R	PValue_4R	NRatio_1R	NStdDev_1R	NPValue_1R	NRatio_2R	NStdDev_2R	NPValue_2R	NRatio_3R	NStdDev_3R	NPValue_3R	NRatio_4R	NStdDev_4R	NPValue_4R	Avg_1R	Avg_2R	Avg_3R	Avg_4R
		5117	4R_160813031009	44	5117	114	657.31	41.8508	0	5.54364e+08	6.35557e+08	8.33947e+08	1.08436e+09	1.03694e+09	1.0712e+09	8.59663e+08	1.08512e+09	8.45913e+08	1.02209e+09	1.01447e+09	9.71143e+08	1	0.426393	1	1.57742	0.372591	0.0392361	1.37889	0.493069	0.0879818	1.48611	0.357565	0.0539684	1	0.426393	1	1.57742	0.372591	0.0392361	1.37889	0.493069	0.0879818	1.48611	0.357565	0.0539684	6.74623e+08	1.06417e+09	9.30232e+08	1.00257e+09
		5117	2R	44	5117	114	657.31	41.8508	0	5.54364e+08	6.35557e+08	8.33947e+08	1.08436e+09	1.03694e+09	1.0712e+09	8.59663e+08	1.08512e+09	8.45913e+08	1.02209e+09	1.01447e+09	9.71143e+08	1	0.426393	1	1.57742	0.372591	0.0392361	1.37889	0.493069	0.0879818	1.48611	0.357565	0.0539684	1	0.426393	1	1.57742	0.372591	0.0392361	1.37889	0.493069	0.0879818	1.48611	0.357565	0.0539684	6.74623e+08	1.06417e+09	9.30232e+08	1.00257e+09
SP://Q6UX06	OLFM4_HUMAN Olfactomedin_4 OS=Homo sapiens GN=OLFM4 PE=1 SV=1	4	1	4	1	0.213196	1	1.57742	0.186295	0.00109023	1.37889	0.246534	0.0126526	1.48611	0.178783	0.00293731
	peptides: 4 Items
	PEPTIDE	FRAMES	HITS	Ratio_1R	StdDev_1R	PValue_1R	Ratio_2R	StdDev_2R	PValue_2R	Ratio_3R	StdDev_3R	PValue_3R	Ratio_4R	StdDev_4R	PValue_4R	OtherAssignments	AvgPepPValue
	LNDTTLQVLNTWYTK+Phospho(4)Phospho(13)	1	1	1	0.426393	1	1.57742	0.372591	0.0392361	1.37889	0.493069	0.0879818	1.48611	0.357565	0.0539684	0	0
		hits: 1 Items
		FRAMEID	RAWFILE	MS2	FrameID1	CompID	MZ	Time	GoodID	II_1R	II_1R_160812094720	II_1R_160812114313	II_2R	II_2R_160812153456	II_2R_160812173050	II_3R	II_3R_160812212233	II_3R_160812231824	II_4R	II_4R_160813031009	II_4R_160813050602	Ratio_1R	StdDev_1R	PValue_1R	Ratio_2R	StdDev_2R	PValue_2R	Ratio_3R	StdDev_3R	PValue_3R	Ratio_4R	StdDev_4R	PValue_4R	NRatio_1R	NStdDev_1R	NPValue_1R	NRatio_2R	NStdDev_2R	NPValue_2R	NRatio_3R	NStdDev_3R	NPValue_3R	NRatio_4R	NStdDev_4R	NPValue_4R	Avg_1R	Avg_2R	Avg_3R	Avg_4R
		5117	4R	44	5117	114	657.31	41.8508	0	5.54364e+08	6.35557e+08	8.33947e+08	1.08436e+09	1.03694e+09	1.0712e+09	8.59663e+08	1.08512e+09	8.45913e+08	1.02209e+09	1.01447e+09	9.71143e+08	1	0.426393	1	1.57742	0.372591	0.0392361	1.37889	0.493069	0.0879818	1.48611	0.357565	0.0539684	1	0.426393	1	1.57742	0.372591	0.0392361	1.37889	0.493069	0.0879818	1.48611	0.357565	0.0539684	6.74623e+08	1.06417e+09	9.30232e+08	1.00257e+09
	LNDTTLQVLNTWYTK+Phospho(4)Phospho(14)	1	1	1	0.426393	1	1.57742	0.372591	0.0392361	1.37889	0.493069	0.0879818	1.48611	0.357565	0.0539684	0	0
		hits: 1 Items
		FRAMEID	RAWFILE	MS2	FrameID1	CompID	MZ	Time	GoodID	II_1R	II_1R_160812094720	II_1R_160812114313	II_2R	II_2R_160812153456	II_2R_160812173050	II_3R	II_3R_160812212233	II_3R_160812231824	II_4R	II_4R_160813031009	II_4R_160813050602	Ratio_1R	StdDev_1R	PValue_1R	Ratio_2R	StdDev_2R	PValue_2R	Ratio_3R	StdDev_3R	PValue_3R	Ratio_4R	StdDev_4R	PValue_4R	NRatio_1R	NStdDev_1R	NPValue_1R	NRatio_2R	NStdDev_2R	NPValue_2R	NRatio_3R	NStdDev_3R	NPValue_3R	NRatio_4R	NStdDev_4R	NPValue_4R	Avg_1R	Avg_2R	Avg_3R	Avg_4R
		5117	4R	44	5117	114	657.31	41.8508	0	5.54364e+08	6.35557e+08	8.33947e+08	1.08436e+09	1.03694e+09	1.0712e+09	8.59663e+08	1.08512e+09	8.45913e+08	1.02209e+09	1.01447e+09	9.71143e+08	1	0.426393	1	1.57742	0.372591	0.0392361	1.37889	0.493069	0.0879818	1.48611	0.357565	0.0539684	1	0.426393	1	1.57742	0.372591	0.0392361	1.37889	0.493069	0.0879818	1.48611	0.357565	0.0539684	6.74623e+08	1.06417e+09	9.30232e+08	1.00257e+09
	LNDTTLQVLNTWYTK+Phospho(5)Phospho(13)	1	1	1	0.426393	1	1.57742	0.372591	0.0392361	1.37889	0.493069	0.0879818	1.48611	0.357565	0.0539684	0	0
		hits: 1 Items
		FRAMEID	RAWFILE	MS2	FrameID1	CompID	MZ	Time	GoodID	II_1R	II_1R_160812094720	II_1R_160812114313	II_2R	II_2R_160812153456	II_2R_160812173050	II_3R	II_3R_160812212233	II_3R_160812231824	II_4R	II_4R_160813031009	II_4R_160813050602	Ratio_1R	StdDev_1R	PValue_1R	Ratio_2R	StdDev_2R	PValue_2R	Ratio_3R	StdDev_3R	PValue_3R	Ratio_4R	StdDev_4R	PValue_4R	NRatio_1R	NStdDev_1R	NPValue_1R	NRatio_2R	NStdDev_2R	NPValue_2R	NRatio_3R	NStdDev_3R	NPValue_3R	NRatio_4R	NStdDev_4R	NPValue_4R	Avg_1R	Avg_2R	Avg_3R	Avg_4R
		5117	4R	44	5117	114	657.31	41.8508	0	5.54364e+08	6.35557e+08	8.33947e+08	1.08436e+09	1.03694e+09	1.0712e+09	8.59663e+08	1.08512e+09	8.45913e+08	1.02209e+09	1.01447e+09	9.71143e+08	1	0.426393	1	1.57742	0.372591	0.0392361	1.37889	0.493069	0.0879818	1.48611	0.357565	0.0539684	1	0.426393	1	1.57742	0.372591	0.0392361	1.37889	0.493069	0.0879818	1.48611	0.357565	0.0539684	6.74623e+08	1.06417e+09	9.30232e+08	1.00257e+09
	LNDTTLQVLNTWYTK+Phospho(5)Phospho(14)	1	1	1	0.426393	1	1.57742	0.372591	0.0392361	1.37889	0.493069	0.0879818	1.48611	0.357565	0.0539684	0	0
		hits: 1 Items
		FRAMEID	RAWFILE	MS2	FrameID1	CompID	MZ	Time	GoodID	II_1R	II_1R_160812094720	II_1R_160812114313	II_2R	II_2R_160812153456	II_2R_160812173050	II_3R	II_3R_160812212233	II_3R_160812231824	II_4R	II_4R_160813031009	II_4R_160813050602	Ratio_1R	StdDev_1R	PValue_1R	Ratio_2R	StdDev_2R	PValue_2R	Ratio_3R	StdDev_3R	PValue_3R	Ratio_4R	StdDev_4R	PValue_4R	NRatio_1R	NStdDev_1R	NPValue_1R	NRatio_2R	NStdDev_2R	NPValue_2R	NRatio_3R	NStdDev_3R	NPValue_3R	NRatio_4R	NStdDev_4R	NPValue_4R	Avg_1R	Avg_2R	Avg_3R	Avg_4R
		5117	4R	44	5117	114	657.31	41.8508	0	5.54364e+08	6.35557e+08	8.33947e+08	1.08436e+09	1.03694e+09	1.0712e+09	8.59663e+08	1.08512e+09	8.45913e+08	1.02209e+09	1.01447e+09	9.71143e+08	1	0.426393	1	1.57742	0.372591	0.0392361	1.37889	0.493069	0.0879818	1.48611	0.357565	0.0539684	1	0.426393	1	1.57742	0.372591	0.0392361	1.37889	0.493069	0.0879818	1.48611	0.357565	0.0539684	6.74623e+08	1.06417e+09	9.30232e+08	1.00257e+09
SP://Q9Y2J2	E41L3_HUMAN Band 4.1_like protein 3 OS=Homo sapiens GN=EPB41L3 PE=1 SV=2	4	1	10	1	0.213196	1	1.57742	0.186295	0.00109023	1.37889	0.246534	0.0126526	1.48611	0.178783	0.00293731
	peptides: 4 Items
	PEPTIDE	FRAMES	HITS	Ratio_1R	StdDev_1R	PValue_1R	Ratio_2R	StdDev_2R	PValue_2R	Ratio_3R	StdDev_3R	PValue_3R	Ratio_4R	StdDev_4R	PValue_4R	OtherAssignments	AvgPepPValue
	LEISTKEVPVVHTETK+Phospho(4)Phospho(13)	1	3	1	0.426393	1	1.57742	0.372591	0.0392361	1.37889	0.493069	0.0879818	1.48611	0.357565	0.0539684	0	0
		hits: 3 Items
		FRAMEID	RAWFILE	MS2	FrameID1	CompID	MZ	Time	GoodID	II_1R	II_1R_160812094720	II_1R_160812114313	II_2R	II_2R_160812153456	II_2R_160812173050	II_3R	II_3R_160812212233	II_3R_160812231824	II_4R	II_4R_160813031009	II_4R_160813050602	Ratio_1R	StdDev_1R	PValue_1R	Ratio_2R	StdDev_2R	PValue_2R	Ratio_3R	StdDev_3R	PValue_3R	Ratio_4R	StdDev_4R	PValue_4R	NRatio_1R	NStdDev_1R	NPValue_1R	NRatio_2R	NStdDev_2R	NPValue_2R	NRatio_3R	NStdDev_3R	NPValue_3R	NRatio_4R	NStdDev_4R	NPValue_4R	Avg_1R	Avg_2R	Avg_3R	Avg_4R
		5117	4R_160813031009	44	5117	114	657.31	41.8508	0	5.54364e+08	6.35557e+08	8.33947e+08	1.08436e+09	1.03694e+09	1.0712e+09	8.59663e+08	1.08512e+09	8.45913e+08	1.02209e+09	1.01447e+09	9.71143e+08	1	0.426393	1	1.57742	0.372591	0.0392361	1.37889	0.493069	0.0879818	1.48611	0.357565	0.0539684	1	0.426393	1	1.57742	0.372591	0.0392361	1.37889	0.493069	0.0879818	1.48611	0.357565	0.0539684	6.74623e+08	1.06417e+09	9.30232e+08	1.00257e+09
		5117	4R_160813031009	44	5117	114	657.31	41.8508	0	5.54364e+08	6.35557e+08	8.33947e+08	1.08436e+09	1.03694e+09	1.0712e+09	8.59663e+08	1.08512e+09	8.45913e+08	1.02209e+09	1.01447e+09	9.71143e+08	1	0.426393	1	1.57742	0.372591	0.0392361	1.37889	0.493069	0.0879818	1.48611	0.357565	0.0539684	1	0.426393	1	1.57742	0.372591	0.0392361	1.37889	0.493069	0.0879818	1.48611	0.357565	0.0539684	6.74623e+08	1.06417e+09	9.30232e+08	1.00257e+09
		5117	2R	44	5117	114	657.31	41.8508	0	5.54364e+08	6.35557e+08	8.33947e+08	1.08436e+09	1.03694e+09	1.0712e+09	8.59663e+08	1.08512e+09	8.45913e+08	1.02209e+09	1.01447e+09	9.71143e+08	1	0.426393	1	1.57742	0.372591	0.0392361	1.37889	0.493069	0.0879818	1.48611	0.357565	0.0539684	1	0.426393	1	1.57742	0.372591	0.0392361	1.37889	0.493069	0.0879818	1.48611	0.357565	0.0539684	6.74623e+08	1.06417e+09	9.30232e+08	1.00257e+09
	LEISTKEVPVVHTETK+Phospho(4)Phospho(15)	1	3	1	0.426393	1	1.57742	0.372591	0.0392361	1.37889	0.493069	0.0879818	1.48611	0.357565	0.0539684	0	0
		hits: 3 Items
		FRAMEID	RAWFILE	MS2	FrameID1	CompID	MZ	Time	GoodID	II_1R	II_1R_160812094720	II_1R_160812114313	II_2R	II_2R_160812153456	II_2R_160812173050	II_3R	II_3R_160812212233	II_3R_160812231824	II_4R	II_4R_160813031009	II_4R_160813050602	Ratio_1R	StdDev_1R	PValue_1R	Ratio_2R	StdDev_2R	PValue_2R	Ratio_3R	StdDev_3R	PValue_3R	Ratio_4R	StdDev_4R	PValue_4R	NRatio_1R	NStdDev_1R	NPValue_1R	NRatio_2R	NStdDev_2R	NPValue_2R	NRatio_3R	NStdDev_3R	NPValue_3R	NRatio_4R	NStdDev_4R	NPValue_4R	Avg_1R	Avg_2R	Avg_3R	Avg_4R
		5117	4R_160813031009	44	5117	114	657.31	41.8508	0	5.54364e+08	6.35557e+08	8.33947e+08	1.08436e+09	1.03694e+09	1.0712e+09	8.59663e+08	1.08512e+09	8.45913e+08	1.02209e+09	1.01447e+09	9.71143e+08	1	0.426393	1	1.57742	0.372591	0.0392361	1.37889	0.493069	0.0879818	1.48611	0.357565	0.0539684	1	0.426393	1	1.57742	0.372591	0.0392361	1.37889	0.493069	0.0879818	1.48611	0.357565	0.0539684	6.74623e+08	1.06417e+09	9.30232e+08	1.00257e+09
		5117	4R_160813031009	44	5117	114	657.31	41.8508	0	5.54364e+08	6.35557e+08	8.33947e+08	1.08436e+09	1.03694e+09	1.0712e+09	8.59663e+08	1.08512e+09	8.45913e+08	1.02209e+09	1.01447e+09	9.71143e+08	1	0.426393	1	1.57742	0.372591	0.0392361	1.37889	0.493069	0.0879818	1.48611	0.357565	0.0539684	1	0.426393	1	1.57742	0.372591	0.0392361	1.37889	0.493069	0.0879818	1.48611	0.357565	0.0539684	6.74623e+08	1.06417e+09	9.30232e+08	1.00257e+09
		5117	2R	44	5117	114	657.31	41.8508	0	5.54364e+08	6.35557e+08	8.33947e+08	1.08436e+09	1.03694e+09	1.0712e+09	8.59663e+08	1.08512e+09	8.45913e+08	1.02209e+09	1.01447e+09	9.71143e+08	1	0.426393	1	1.57742	0.372591	0.0392361	1.37889	0.493069	0.0879818	1.48611	0.357565	0.0539684	1	0.426393	1	1.57742	0.372591	0.0392361	1.37889	0.493069	0.0879818	1.48611	0.357565	0.0539684	6.74623e+08	1.06417e+09	9.30232e+08	1.00257e+09
	LEISTKEVPVVHTETK+Phospho(5)Phospho(13)	1	2	1	0.426393	1	1.57742	0.372591	0.0392361	1.37889	0.493069	0.0879818	1.48611	0.357565	0.0539684	0	0
		hits: 2 Items
		FRAMEID	RAWFILE	MS2	FrameID1	CompID	MZ	Time	GoodID	II_1R	II_1R_160812094720	II_1R_160812114313	II_2R	II_2R_160812153456	II_2R_160812173050	II_3R	II_3R_160812212233	II_3R_160812231824	II_4R	II_4R_160813031009	II_4R_160813050602	Ratio_1R	StdDev_1R	PValue_1R	Ratio_2R	StdDev_2R	PValue_2R	Ratio_3R	StdDev_3R	PValue_3R	Ratio_4R	StdDev_4R	PValue_4R	NRatio_1R	NStdDev_1R	NPValue_1R	NRatio_2R	NStdDev_2R	NPValue_2R	NRatio_3R	NStdDev_3R	NPValue_3R	NRatio_4R	NStdDev_4R	NPValue_4R	Avg_1R	Avg_2R	Avg_3R	Avg_4R
		5117	4R_160813031009	44	5117	114	657.31	41.8508	0	5.54364e+08	6.35557e+08	8.33947e+08	1.08436e+09	1.03694e+09	1.0712e+09	8.59663e+08	1.08512e+09	8.45913e+08	1.02209e+09	1.01447e+09	9.71143e+08	1	0.426393	1	1.57742	0.372591	0.0392361	1.37889	0.493069	0.0879818	1.48611	0.357565	0.0539684	1	0.426393	1	1.57742	0.372591	0.0392361	1.37889	0.493069	0.0879818	1.48611	0.357565	0.0539684	6.74623e+08	1.06417e+09	9.30232e+08	1.00257e+09
		5117	2R	44	5117	114	657.31	41.8508	0	5.54364e+08	6.35557e+08	8.33947e+08	1.08436e+09	1.03694e+09	1.0712e+09	8.59663e+08	1.08512e+09	8.45913e+08	1.02209e+09	1.01447e+09	9.71143e+08	1	0.426393	1	1.57742	0.372591	0.0392361	1.37889	0.493069	0.0879818	1.48611	0.357565	0.0539684	1	0.426393	1	1.57742	0.372591	0.0392361	1.37889	0.493069	0.0879818	1.48611	0.357565	0.0539684	6.74623e+08	1.06417e+09	9.30232e+08	1.00257e+09
	LEISTKEVPVVHTETK+Phospho(5)Phospho(15)	1	2	1	0.426393	1	1.57742	0.372591	0.0392361	1.37889	0.493069	0.0879818	1.48611	0.357565	0.0539684	0	0
		hits: 2 Items
		FRAMEID	RAWFILE	MS2	FrameID1	CompID	MZ	Time	GoodID	II_1R	II_1R_160812094720	II_1R_160812114313	II_2R	II_2R_160812153456	II_2R_160812173050	II_3R	II_3R_160812212233	II_3R_160812231824	II_4R	II_4R_160813031009	II_4R_160813050602	Ratio_1R	StdDev_1R	PValue_1R	Ratio_2R	StdDev_2R	PValue_2R	Ratio_3R	StdDev_3R	PValue_3R	Ratio_4R	StdDev_4R	PValue_4R	NRatio_1R	NStdDev_1R	NPValue_1R	NRatio_2R	NStdDev_2R	NPValue_2R	NRatio_3R	NStdDev_3R	NPValue_3R	NRatio_4R	NStdDev_4R	NPValue_4R	Avg_1R	Avg_2R	Avg_3R	Avg_4R
		5117	4R_160813031009	44	5117	114	657.31	41.8508	0	5.54364e+08	6.35557e+08	8.33947e+08	1.08436e+09	1.03694e+09	1.0712e+09	8.59663e+08	1.08512e+09	8.45913e+08	1.02209e+09	1.01447e+09	9.71143e+08	1	0.426393	1	1.57742	0.372591	0.0392361	1.37889	0.493069	0.0879818	1.48611	0.357565	0.0539684	1	0.426393	1	1.57742	0.372591	0.0392361	1.37889	0.493069	0.0879818	1.48611	0.357565	0.0539684	6.74623e+08	1.06417e+09	9.30232e+08	1.00257e+09
		5117	2R	44	5117	114	657.31	41.8508	0	5.54364e+08	6.35557e+08	8.33947e+08	1.08436e+09	1.03694e+09	1.0712e+09	8.59663e+08	1.08512e+09	8.45913e+08	1.02209e+09	1.01447e+09	9.71143e+08	1	0.426393	1	1.57742	0.372591	0.0392361	1.37889	0.493069	0.0879818	1.48611	0.357565	0.0539684	1	0.426393	1	1.57742	0.372591	0.0392361	1.37889	0.493069	0.0879818	1.48611	0.357565	0.0539684	6.74623e+08	1.06417e+09	9.30232e+08	1.00257e+09
SP://Q9UDT6	CLIP2_HUMAN CAP_Gly domain_containing linker protein 2 OS=Homo sapiens GN=CLIP2 PE=1 SV=1	4	1	14	1	0.102768	1	1.56544	0.10857	2.34479e-07	1.70249	0.0977265	1.61724e-06	1.51155	0.127461	3.21674e-07
	peptides: 4 Items
	PEPTIDE	FRAMES	HITS	Ratio_1R	StdDev_1R	PValue_1R	Ratio_2R	StdDev_2R	PValue_2R	Ratio_3R	StdDev_3R	PValue_3R	Ratio_4R	StdDev_4R	PValue_4R	OtherAssignments	AvgPepPValue
	SLSDQRRYSLIDR+Phospho(1)	1	3	1	0.205535	1	1.56544	0.217139	0.00317041	1.70249	0.195453	0.00552417	1.51155	0.254922	0.00347029	0	0
		hits: 3 Items
		FRAMEID	RAWFILE	MS2	FrameID1	CompID	MZ	Time	GoodID	II_1R	II_1R_160812094720	II_1R_160812114313	II_2R	II_2R_160812153456	II_2R_160812173050	II_3R	II_3R_160812212233	II_3R_160812231824	II_4R	II_4R_160813031009	II_4R_160813050602	Ratio_1R	StdDev_1R	PValue_1R	Ratio_2R	StdDev_2R	PValue_2R	Ratio_3R	StdDev_3R	PValue_3R	Ratio_4R	StdDev_4R	PValue_4R	NRatio_1R	NStdDev_1R	NPValue_1R	NRatio_2R	NStdDev_2R	NPValue_2R	NRatio_3R	NStdDev_3R	NPValue_3R	NRatio_4R	NStdDev_4R	NPValue_4R	Avg_1R	Avg_2R	Avg_3R	Avg_4R
		8682	2R_160812173050	14	8682	1898	844.922	60.5115	0	7.76708e+07	7.57092e+07	6.391e+07	1.11995e+08	1.10186e+08	1.17973e+08	1.22425e+08	1.22484e+08	1.25025e+08	1.09274e+08	1.16796e+08	1.02374e+08	1	0.205535	1	1.56544	0.217139	0.00317041	1.70249	0.195453	0.00552417	1.51155	0.254922	0.00347029	1	0.205535	1	1.56544	0.217139	0.00317041	1.70249	0.195453	0.00552417	1.51155	0.254922	0.00347029	7.243e+07	1.13385e+08	1.23311e+08	1.09482e+08
		8682	2R_160812173050	14	8682	1898	844.922	60.5115	0	7.76708e+07	7.57092e+07	6.391e+07	1.11995e+08	1.10186e+08	1.17973e+08	1.22425e+08	1.22484e+08	1.25025e+08	1.09274e+08	1.16796e+08	1.02374e+08	1	0.205535	1	1.56544	0.217139	0.00317041	1.70249	0.195453	0.00552417	1.51155	0.254922	0.00347029	1	0.205535	1	1.56544	0.217139	0.00317041	1.70249	0.195453	0.00552417	1.51155	0.254922	0.00347029	7.243e+07	1.13385e+08	1.23311e+08	1.09482e+08
		8682	3R	14	8682	1898	844.922	60.5115	0	7.76708e+07	7.57092e+07	6.391e+07	1.11995e+08	1.10186e+08	1.17973e+08	1.22425e+08	1.22484e+08	1.25025e+08	1.09274e+08	1.16796e+08	1.02374e+08	1	0.205535	1	1.56544	0.217139	0.00317041	1.70249	0.195453	0.00552417	1.51155	0.254922	0.00347029	1	0.205535	1	1.56544	0.217139	0.00317041	1.70249	0.195453	0.00552417	1.51155	0.254922	0.00347029	7.243e+07	1.13385e+08	1.23311e+08	1.09482e+08
	SLSDQRRYSLIDR+Phospho(3)	1	3	1	0.205535	1	1.56544	0.217139	0.00317041	1.70249	0.195453	0.00552417	1.51155	0.254922	0.00347029	0	0
		hits: 3 Items
		FRAMEID	RAWFILE	MS2	FrameID1	CompID	MZ	Time	GoodID	II_1R	II_1R_160812094720	II_1R_160812114313	II_2R	II_2R_160812153456	II_2R_160812173050	II_3R	II_3R_160812212233	II_3R_160812231824	II_4R	II_4R_160813031009	II_4R_160813050602	Ratio_1R	StdDev_1R	PValue_1R	Ratio_2R	StdDev_2R	PValue_2R	Ratio_3R	StdDev_3R	PValue_3R	Ratio_4R	StdDev_4R	PValue_4R	NRatio_1R	NStdDev_1R	NPValue_1R	NRatio_2R	NStdDev_2R	NPValue_2R	NRatio_3R	NStdDev_3R	NPValue_3R	NRatio_4R	NStdDev_4R	NPValue_4R	Avg_1R	Avg_2R	Avg_3R	Avg_4R
		8682	2R_160812173050	14	8682	1898	844.922	60.5115	0	7.76708e+07	7.57092e+07	6.391e+07	1.11995e+08	1.10186e+08	1.17973e+08	1.22425e+08	1.22484e+08	1.25025e+08	1.09274e+08	1.16796e+08	1.02374e+08	1	0.205535	1	1.56544	0.217139	0.00317041	1.70249	0.195453	0.00552417	1.51155	0.254922	0.00347029	1	0.205535	1	1.56544	0.217139	0.00317041	1.70249	0.195453	0.00552417	1.51155	0.254922	0.00347029	7.243e+07	1.13385e+08	1.23311e+08	1.09482e+08
		8682	2R_160812173050	14	8682	1898	844.922	60.5115	0	7.76708e+07	7.57092e+07	6.391e+07	1.11995e+08	1.10186e+08	1.17973e+08	1.22425e+08	1.22484e+08	1.25025e+08	1.09274e+08	1.16796e+08	1.02374e+08	1	0.205535	1	1.56544	0.217139	0.00317041	1.70249	0.195453	0.00552417	1.51155	0.254922	0.00347029	1	0.205535	1	1.56544	0.217139	0.00317041	1.70249	0.195453	0.00552417	1.51155	0.254922	0.00347029	7.243e+07	1.13385e+08	1.23311e+08	1.09482e+08
		8682	3R	14	8682	1898	844.922	60.5115	0	7.76708e+07	7.57092e+07	6.391e+07	1.11995e+08	1.10186e+08	1.17973e+08	1.22425e+08	1.22484e+08	1.25025e+08	1.09274e+08	1.16796e+08	1.02374e+08	1	0.205535	1	1.56544	0.217139	0.00317041	1.70249	0.195453	0.00552417	1.51155	0.254922	0.00347029	1	0.205535	1	1.56544	0.217139	0.00317041	1.70249	0.195453	0.00552417	1.51155	0.254922	0.00347029	7.243e+07	1.13385e+08	1.23311e+08	1.09482e+08
	SLSDQRRYSLIDR+Phospho(8)	1	4	1	0.205535	1	1.56544	0.217139	0.00317041	1.70249	0.195453	0.00552417	1.51155	0.254922	0.00347029	0	0
		hits: 4 Items
		FRAMEID	RAWFILE	MS2	FrameID1	CompID	MZ	Time	GoodID	II_1R	II_1R_160812094720	II_1R_160812114313	II_2R	II_2R_160812153456	II_2R_160812173050	II_3R	II_3R_160812212233	II_3R_160812231824	II_4R	II_4R_160813031009	II_4R_160813050602	Ratio_1R	StdDev_1R	PValue_1R	Ratio_2R	StdDev_2R	PValue_2R	Ratio_3R	StdDev_3R	PValue_3R	Ratio_4R	StdDev_4R	PValue_4R	NRatio_1R	NStdDev_1R	NPValue_1R	NRatio_2R	NStdDev_2R	NPValue_2R	NRatio_3R	NStdDev_3R	NPValue_3R	NRatio_4R	NStdDev_4R	NPValue_4R	Avg_1R	Avg_2R	Avg_3R	Avg_4R
		8682	4R_160813031009	14	8682	1898	844.922	60.5115	0	7.76708e+07	7.57092e+07	6.391e+07	1.11995e+08	1.10186e+08	1.17973e+08	1.22425e+08	1.22484e+08	1.25025e+08	1.09274e+08	1.16796e+08	1.02374e+08	1	0.205535	1	1.56544	0.217139	0.00317041	1.70249	0.195453	0.00552417	1.51155	0.254922	0.00347029	1	0.205535	1	1.56544	0.217139	0.00317041	1.70249	0.195453	0.00552417	1.51155	0.254922	0.00347029	7.243e+07	1.13385e+08	1.23311e+08	1.09482e+08
		8682	2R_160812173050	14	8682	1898	844.922	60.5115	0	7.76708e+07	7.57092e+07	6.391e+07	1.11995e+08	1.10186e+08	1.17973e+08	1.22425e+08	1.22484e+08	1.25025e+08	1.09274e+08	1.16796e+08	1.02374e+08	1	0.205535	1	1.56544	0.217139	0.00317041	1.70249	0.195453	0.00552417	1.51155	0.254922	0.00347029	1	0.205535	1	1.56544	0.217139	0.00317041	1.70249	0.195453	0.00552417	1.51155	0.254922	0.00347029	7.243e+07	1.13385e+08	1.23311e+08	1.09482e+08
		8682	2R_160812173050	14	8682	1898	844.922	60.5115	0	7.76708e+07	7.57092e+07	6.391e+07	1.11995e+08	1.10186e+08	1.17973e+08	1.22425e+08	1.22484e+08	1.25025e+08	1.09274e+08	1.16796e+08	1.02374e+08	1	0.205535	1	1.56544	0.217139	0.00317041	1.70249	0.195453	0.00552417	1.51155	0.254922	0.00347029	1	0.205535	1	1.56544	0.217139	0.00317041	1.70249	0.195453	0.00552417	1.51155	0.254922	0.00347029	7.243e+07	1.13385e+08	1.23311e+08	1.09482e+08
		8682	3R	14	8682	1898	844.922	60.5115	0	7.76708e+07	7.57092e+07	6.391e+07	1.11995e+08	1.10186e+08	1.17973e+08	1.22425e+08	1.22484e+08	1.25025e+08	1.09274e+08	1.16796e+08	1.02374e+08	1	0.205535	1	1.56544	0.217139	0.00317041	1.70249	0.195453	0.00552417	1.51155	0.254922	0.00347029	1	0.205535	1	1.56544	0.217139	0.00317041	1.70249	0.195453	0.00552417	1.51155	0.254922	0.00347029	7.243e+07	1.13385e+08	1.23311e+08	1.09482e+08
	SLSDQRRYSLIDR+Phospho(9)	1	4	1	0.205535	1	1.56544	0.217139	0.00317041	1.70249	0.195453	0.00552417	1.51155	0.254922	0.00347029	0	0
		hits: 4 Items
		FRAMEID	RAWFILE	MS2	FrameID1	CompID	MZ	Time	GoodID	II_1R	II_1R_160812094720	II_1R_160812114313	II_2R	II_2R_160812153456	II_2R_160812173050	II_3R	II_3R_160812212233	II_3R_160812231824	II_4R	II_4R_160813031009	II_4R_160813050602	Ratio_1R	StdDev_1R	PValue_1R	Ratio_2R	StdDev_2R	PValue_2R	Ratio_3R	StdDev_3R	PValue_3R	Ratio_4R	StdDev_4R	PValue_4R	NRatio_1R	NStdDev_1R	NPValue_1R	NRatio_2R	NStdDev_2R	NPValue_2R	NRatio_3R	NStdDev_3R	NPValue_3R	NRatio_4R	NStdDev_4R	NPValue_4R	Avg_1R	Avg_2R	Avg_3R	Avg_4R
		8682	4R_160813031009	14	8682	1898	844.922	60.5115	0	7.76708e+07	7.57092e+07	6.391e+07	1.11995e+08	1.10186e+08	1.17973e+08	1.22425e+08	1.22484e+08	1.25025e+08	1.09274e+08	1.16796e+08	1.02374e+08	1	0.205535	1	1.56544	0.217139	0.00317041	1.70249	0.195453	0.00552417	1.51155	0.254922	0.00347029	1	0.205535	1	1.56544	0.217139	0.00317041	1.70249	0.195453	0.00552417	1.51155	0.254922	0.00347029	7.243e+07	1.13385e+08	1.23311e+08	1.09482e+08
		8682	2R_160812173050	14	8682	1898	844.922	60.5115	0	7.76708e+07	7.57092e+07	6.391e+07	1.11995e+08	1.10186e+08	1.17973e+08	1.22425e+08	1.22484e+08	1.25025e+08	1.09274e+08	1.16796e+08	1.02374e+08	1	0.205535	1	1.56544	0.217139	0.00317041	1.70249	0.195453	0.00552417	1.51155	0.254922	0.00347029	1	0.205535	1	1.56544	0.217139	0.00317041	1.70249	0.195453	0.00552417	1.51155	0.254922	0.00347029	7.243e+07	1.13385e+08	1.23311e+08	1.09482e+08
		8682	2R_160812173050	14	8682	1898	844.922	60.5115	0	7.76708e+07	7.57092e+07	6.391e+07	1.11995e+08	1.10186e+08	1.17973e+08	1.22425e+08	1.22484e+08	1.25025e+08	1.09274e+08	1.16796e+08	1.02374e+08	1	0.205535	1	1.56544	0.217139	0.00317041	1.70249	0.195453	0.00552417	1.51155	0.254922	0.00347029	1	0.205535	1	1.56544	0.217139	0.00317041	1.70249	0.195453	0.00552417	1.51155	0.254922	0.00347029	7.243e+07	1.13385e+08	1.23311e+08	1.09482e+08
		8682	3R	14	8682	1898	844.922	60.5115	0	7.76708e+07	7.57092e+07	6.391e+07	1.11995e+08	1.10186e+08	1.17973e+08	1.22425e+08	1.22484e+08	1.25025e+08	1.09274e+08	1.16796e+08	1.02374e+08	1	0.205535	1	1.56544	0.217139	0.00317041	1.70249	0.195453	0.00552417	1.51155	0.254922	0.00347029	1	0.205535	1	1.56544	0.217139	0.00317041	1.70249	0.195453	0.00552417	1.51155	0.254922	0.00347029	7.243e+07	1.13385e+08	1.23311e+08	1.09482e+08
SP://J3KNF5	J3KNF5_HUMAN Centrosomal protein of 290 kDa OS=Homo sapiens GN=CEP290 PE=1 SV=1	4	3	5	1	0.138948	1	1.59672	0.16498	4.82705e-06	1.36993	0.207677	0.0143461	1.27193	0.266702	0.246041
	peptides: 4 Items
	PEPTIDE	FRAMES	HITS	Ratio_1R	StdDev_1R	PValue_1R	Ratio_2R	StdDev_2R	PValue_2R	Ratio_3R	StdDev_3R	PValue_3R	Ratio_4R	StdDev_4R	PValue_4R	OtherAssignments	AvgPepPValue
	ESRKEAINYSQQLAK+Phospho(10)	1	1	1	0.249472	1	1.60905	0.282382	0.00361274	1.32554	0.343785	0.0678466	1.11462	0.566819	0.693856	0	0
		hits: 1 Items
		FRAMEID	RAWFILE	MS2	FrameID1	CompID	MZ	Time	GoodID	II_1R	II_1R_160812094720	II_1R_160812114313	II_2R	II_2R_160812153456	II_2R_160812173050	II_3R	II_3R_160812212233	II_3R_160812231824	II_4R	II_4R_160813031009	II_4R_160813050602	Ratio_1R	StdDev_1R	PValue_1R	Ratio_2R	StdDev_2R	PValue_2R	Ratio_3R	StdDev_3R	PValue_3R	Ratio_4R	StdDev_4R	PValue_4R	NRatio_1R	NStdDev_1R	NPValue_1R	NRatio_2R	NStdDev_2R	NPValue_2R	NRatio_3R	NStdDev_3R	NPValue_3R	NRatio_4R	NStdDev_4R	NPValue_4R	Avg_1R	Avg_2R	Avg_3R	Avg_4R
		6328	3R_160812212233	23	6328	755	922.971	46.585	0	2.08086e+08	1.62047e+08	1.92132e+08	2.8942e+08	2.96527e+08	3.18763e+08	2.31133e+08	2.27187e+08	2.86986e+08	3.00991e+08	1.54602e+08	1.7112e+08	1	0.249472	1	1.60905	0.282382	0.00361274	1.32554	0.343785	0.0678466	1.11462	0.566819	0.693856	1	0.249472	1	1.60905	0.282382	0.00361274	1.32554	0.343785	0.0678466	1.11462	0.566819	0.693856	1.87422e+08	3.0157e+08	2.48435e+08	2.08904e+08
	ESRKEAINYSQQLAK+Phospho(9)	1	1	1	0.249472	1	1.60905	0.282382	0.00361274	1.32554	0.343785	0.0678466	1.11462	0.566819	0.693856	0	0
		hits: 1 Items
		FRAMEID	RAWFILE	MS2	FrameID1	CompID	MZ	Time	GoodID	II_1R	II_1R_160812094720	II_1R_160812114313	II_2R	II_2R_160812153456	II_2R_160812173050	II_3R	II_3R_160812212233	II_3R_160812231824	II_4R	II_4R_160813031009	II_4R_160813050602	Ratio_1R	StdDev_1R	PValue_1R	Ratio_2R	StdDev_2R	PValue_2R	Ratio_3R	StdDev_3R	PValue_3R	Ratio_4R	StdDev_4R	PValue_4R	NRatio_1R	NStdDev_1R	NPValue_1R	NRatio_2R	NStdDev_2R	NPValue_2R	NRatio_3R	NStdDev_3R	NPValue_3R	NRatio_4R	NStdDev_4R	NPValue_4R	Avg_1R	Avg_2R	Avg_3R	Avg_4R
		6328	3R_160812212233	23	6328	755	922.971	46.585	0	2.08086e+08	1.62047e+08	1.92132e+08	2.8942e+08	2.96527e+08	3.18763e+08	2.31133e+08	2.27187e+08	2.86986e+08	3.00991e+08	1.54602e+08	1.7112e+08	1	0.249472	1	1.60905	0.282382	0.00361274	1.32554	0.343785	0.0678466	1.11462	0.566819	0.693856	1	0.249472	1	1.60905	0.282382	0.00361274	1.32554	0.343785	0.0678466	1.11462	0.566819	0.693856	1.87422e+08	3.0157e+08	2.48435e+08	2.08904e+08
	ISERKLDLLSLK+Phospho(2)	1	2	1	0.287428	1	1.5897	0.355983	0.00626332	1.79268	0.513671	0.0166037	2.08408	0.678007	0.0264473	0	0
		hits: 2 Items
		FRAMEID	RAWFILE	MS2	FrameID1	CompID	MZ	Time	GoodID	II_1R	II_1R_160812094720	II_1R_160812114313	II_2R	II_2R_160812153456	II_2R_160812173050	II_3R	II_3R_160812212233	II_3R_160812231824	II_4R	II_4R_160813031009	II_4R_160813050602	Ratio_1R	StdDev_1R	PValue_1R	Ratio_2R	StdDev_2R	PValue_2R	Ratio_3R	StdDev_3R	PValue_3R	Ratio_4R	StdDev_4R	PValue_4R	NRatio_1R	NStdDev_1R	NPValue_1R	NRatio_2R	NStdDev_2R	NPValue_2R	NRatio_3R	NStdDev_3R	NPValue_3R	NRatio_4R	NStdDev_4R	NPValue_4R	Avg_1R	Avg_2R	Avg_3R	Avg_4R
		9350	4R_160813050602	22	9350	1833	498.952	60.2917	0	8.04964e+07	7.35265e+07	6.02854e+07	1.05455e+08	1.11811e+08	1.2342e+08	1.11426e+08	1.25112e+08	1.47648e+08	1.70893e+08	1.18699e+08	1.57045e+08	1	0.287428	1	1.5897	0.355983	0.00626332	1.79268	0.513671	0.0166037	2.08408	0.678007	0.0264473	1	0.287428	1	1.5897	0.355983	0.00626332	1.79268	0.513671	0.0166037	2.08408	0.678007	0.0264473	7.14361e+07	1.13562e+08	1.28062e+08	1.48879e+08
		9350	3R_160812231824	22	9350	1833	498.952	60.2917	0	8.04964e+07	7.35265e+07	6.02854e+07	1.05455e+08	1.11811e+08	1.2342e+08	1.11426e+08	1.25112e+08	1.47648e+08	1.70893e+08	1.18699e+08	1.57045e+08	1	0.287428	1	1.5897	0.355983	0.00626332	1.79268	0.513671	0.0166037	2.08408	0.678007	0.0264473	1	0.287428	1	1.5897	0.355983	0.00626332	1.79268	0.513671	0.0166037	2.08408	0.678007	0.0264473	7.14361e+07	1.13562e+08	1.28062e+08	1.48879e+08
	QVEILNAQQQSRDK+Phospho(11)	1	1	1	0.363799	1	1.52931	0.515211	0.040697	1.02595	0.635799	0.932696	1.13275	0.420393	0.460469	0	0
		hits: 1 Items
		FRAMEID	RAWFILE	MS2	FrameID1	CompID	MZ	Time	GoodID	II_1R	II_1R_160812094720	II_1R_160812114313	II_2R	II_2R_160812153456	II_2R_160812173050	II_3R	II_3R_160812212233	II_3R_160812231824	II_4R	II_4R_160813031009	II_4R_160813050602	Ratio_1R	StdDev_1R	PValue_1R	Ratio_2R	StdDev_2R	PValue_2R	Ratio_3R	StdDev_3R	PValue_3R	Ratio_4R	StdDev_4R	PValue_4R	NRatio_1R	NStdDev_1R	NPValue_1R	NRatio_2R	NStdDev_2R	NPValue_2R	NRatio_3R	NStdDev_3R	NPValue_3R	NRatio_4R	NStdDev_4R	NPValue_4R	Avg_1R	Avg_2R	Avg_3R	Avg_4R
		6234	2R_160812173050	1	6234	1472	579.617	45.614	0	1.28705e+08	9.38352e+07	1.3328e+08	1.52641e+08	1.82698e+08	2.08822e+08	1.77966e+08	7.2036e+07	1.15051e+08	1.63701e+08	1.1911e+08	1.20246e+08	1	0.363799	1	1.52931	0.515211	0.040697	1.02595	0.635799	0.932696	1.13275	0.420393	0.460469	1	0.363799	1	1.52931	0.515211	0.040697	1.02595	0.635799	0.932696	1.13275	0.420393	0.460469	1.18607e+08	1.81387e+08	1.21684e+08	1.34352e+08
SP://O15078	CE290_HUMAN Centrosomal protein of 290 kDa OS=Homo sapiens GN=CEP290 PE=1 SV=2	4	3	5	1	0.138948	1	1.59672	0.16498	4.82705e-06	1.36993	0.207677	0.0143461	1.27193	0.266702	0.246041
	peptides: 4 Items
	PEPTIDE	FRAMES	HITS	Ratio_1R	StdDev_1R	PValue_1R	Ratio_2R	StdDev_2R	PValue_2R	Ratio_3R	StdDev_3R	PValue_3R	Ratio_4R	StdDev_4R	PValue_4R	OtherAssignments	AvgPepPValue
	ESRKEAINYSQQLAK+Phospho(10)	1	1	1	0.249472	1	1.60905	0.282382	0.00361274	1.32554	0.343785	0.0678466	1.11462	0.566819	0.693856	0	0
		hits: 1 Items
		FRAMEID	RAWFILE	MS2	FrameID1	CompID	MZ	Time	GoodID	II_1R	II_1R_160812094720	II_1R_160812114313	II_2R	II_2R_160812153456	II_2R_160812173050	II_3R	II_3R_160812212233	II_3R_160812231824	II_4R	II_4R_160813031009	II_4R_160813050602	Ratio_1R	StdDev_1R	PValue_1R	Ratio_2R	StdDev_2R	PValue_2R	Ratio_3R	StdDev_3R	PValue_3R	Ratio_4R	StdDev_4R	PValue_4R	NRatio_1R	NStdDev_1R	NPValue_1R	NRatio_2R	NStdDev_2R	NPValue_2R	NRatio_3R	NStdDev_3R	NPValue_3R	NRatio_4R	NStdDev_4R	NPValue_4R	Avg_1R	Avg_2R	Avg_3R	Avg_4R
		6328	3R_160812212233	23	6328	755	922.971	46.585	0	2.08086e+08	1.62047e+08	1.92132e+08	2.8942e+08	2.96527e+08	3.18763e+08	2.31133e+08	2.27187e+08	2.86986e+08	3.00991e+08	1.54602e+08	1.7112e+08	1	0.249472	1	1.60905	0.282382	0.00361274	1.32554	0.343785	0.0678466	1.11462	0.566819	0.693856	1	0.249472	1	1.60905	0.282382	0.00361274	1.32554	0.343785	0.0678466	1.11462	0.566819	0.693856	1.87422e+08	3.0157e+08	2.48435e+08	2.08904e+08
	ESRKEAINYSQQLAK+Phospho(9)	1	1	1	0.249472	1	1.60905	0.282382	0.00361274	1.32554	0.343785	0.0678466	1.11462	0.566819	0.693856	0	0
		hits: 1 Items
		FRAMEID	RAWFILE	MS2	FrameID1	CompID	MZ	Time	GoodID	II_1R	II_1R_160812094720	II_1R_160812114313	II_2R	II_2R_160812153456	II_2R_160812173050	II_3R	II_3R_160812212233	II_3R_160812231824	II_4R	II_4R_160813031009	II_4R_160813050602	Ratio_1R	StdDev_1R	PValue_1R	Ratio_2R	StdDev_2R	PValue_2R	Ratio_3R	StdDev_3R	PValue_3R	Ratio_4R	StdDev_4R	PValue_4R	NRatio_1R	NStdDev_1R	NPValue_1R	NRatio_2R	NStdDev_2R	NPValue_2R	NRatio_3R	NStdDev_3R	NPValue_3R	NRatio_4R	NStdDev_4R	NPValue_4R	Avg_1R	Avg_2R	Avg_3R	Avg_4R
		6328	3R_160812212233	23	6328	755	922.971	46.585	0	2.08086e+08	1.62047e+08	1.92132e+08	2.8942e+08	2.96527e+08	3.18763e+08	2.31133e+08	2.27187e+08	2.86986e+08	3.00991e+08	1.54602e+08	1.7112e+08	1	0.249472	1	1.60905	0.282382	0.00361274	1.32554	0.343785	0.0678466	1.11462	0.566819	0.693856	1	0.249472	1	1.60905	0.282382	0.00361274	1.32554	0.343785	0.0678466	1.11462	0.566819	0.693856	1.87422e+08	3.0157e+08	2.48435e+08	2.08904e+08
	ISERKLDLLSLK+Phospho(2)	1	2	1	0.287428	1	1.5897	0.355983	0.00626332	1.79268	0.513671	0.0166037	2.08408	0.678007	0.0264473	0	0
		hits: 2 Items
		FRAMEID	RAWFILE	MS2	FrameID1	CompID	MZ	Time	GoodID	II_1R	II_1R_160812094720	II_1R_160812114313	II_2R	II_2R_160812153456	II_2R_160812173050	II_3R	II_3R_160812212233	II_3R_160812231824	II_4R	II_4R_160813031009	II_4R_160813050602	Ratio_1R	StdDev_1R	PValue_1R	Ratio_2R	StdDev_2R	PValue_2R	Ratio_3R	StdDev_3R	PValue_3R	Ratio_4R	StdDev_4R	PValue_4R	NRatio_1R	NStdDev_1R	NPValue_1R	NRatio_2R	NStdDev_2R	NPValue_2R	NRatio_3R	NStdDev_3R	NPValue_3R	NRatio_4R	NStdDev_4R	NPValue_4R	Avg_1R	Avg_2R	Avg_3R	Avg_4R
		9350	4R_160813050602	22	9350	1833	498.952	60.2917	0	8.04964e+07	7.35265e+07	6.02854e+07	1.05455e+08	1.11811e+08	1.2342e+08	1.11426e+08	1.25112e+08	1.47648e+08	1.70893e+08	1.18699e+08	1.57045e+08	1	0.287428	1	1.5897	0.355983	0.00626332	1.79268	0.513671	0.0166037	2.08408	0.678007	0.0264473	1	0.287428	1	1.5897	0.355983	0.00626332	1.79268	0.513671	0.0166037	2.08408	0.678007	0.0264473	7.14361e+07	1.13562e+08	1.28062e+08	1.48879e+08
		9350	3R_160812231824	22	9350	1833	498.952	60.2917	0	8.04964e+07	7.35265e+07	6.02854e+07	1.05455e+08	1.11811e+08	1.2342e+08	1.11426e+08	1.25112e+08	1.47648e+08	1.70893e+08	1.18699e+08	1.57045e+08	1	0.287428	1	1.5897	0.355983	0.00626332	1.79268	0.513671	0.0166037	2.08408	0.678007	0.0264473	1	0.287428	1	1.5897	0.355983	0.00626332	1.79268	0.513671	0.0166037	2.08408	0.678007	0.0264473	7.14361e+07	1.13562e+08	1.28062e+08	1.48879e+08
	QVEILNAQQQSRDK+Phospho(11)	1	1	1	0.363799	1	1.52931	0.515211	0.040697	1.02595	0.635799	0.932696	1.13275	0.420393	0.460469	0	0
		hits: 1 Items
		FRAMEID	RAWFILE	MS2	FrameID1	CompID	MZ	Time	GoodID	II_1R	II_1R_160812094720	II_1R_160812114313	II_2R	II_2R_160812153456	II_2R_160812173050	II_3R	II_3R_160812212233	II_3R_160812231824	II_4R	II_4R_160813031009	II_4R_160813050602	Ratio_1R	StdDev_1R	PValue_1R	Ratio_2R	StdDev_2R	PValue_2R	Ratio_3R	StdDev_3R	PValue_3R	Ratio_4R	StdDev_4R	PValue_4R	NRatio_1R	NStdDev_1R	NPValue_1R	NRatio_2R	NStdDev_2R	NPValue_2R	NRatio_3R	NStdDev_3R	NPValue_3R	NRatio_4R	NStdDev_4R	NPValue_4R	Avg_1R	Avg_2R	Avg_3R	Avg_4R
		6234	2R_160812173050	1	6234	1472	579.617	45.614	0	1.28705e+08	9.38352e+07	1.3328e+08	1.52641e+08	1.82698e+08	2.08822e+08	1.77966e+08	7.2036e+07	1.15051e+08	1.63701e+08	1.1911e+08	1.20246e+08	1	0.363799	1	1.52931	0.515211	0.040697	1.02595	0.635799	0.932696	1.13275	0.420393	0.460469	1	0.363799	1	1.52931	0.515211	0.040697	1.02595	0.635799	0.932696	1.13275	0.420393	0.460469	1.18607e+08	1.81387e+08	1.21684e+08	1.34352e+08
SP://J3QTJ6	J3QTJ6_HUMAN Fibrous sheath_interacting protein 2 OS=Homo sapiens GN=FSIP2 PE=1 SV=1	3	1	5	1	0.163877	1	1.50819	0.171898	0.000125096	1.50171	0.210037	0.000254194	1.37184	0.213508	0.00582031
	peptides: 3 Items
	PEPTIDE	FRAMES	HITS	Ratio_1R	StdDev_1R	PValue_1R	Ratio_2R	StdDev_2R	PValue_2R	Ratio_3R	StdDev_3R	PValue_3R	Ratio_4R	StdDev_4R	PValue_4R	OtherAssignments	AvgPepPValue
	DSAQSVTTKKVSSSTNK+Phospho(13)	1	2	1	0.283843	1	1.50819	0.297735	0.0104989	1.50171	0.363795	0.0138179	1.37184	0.369807	0.0483935	0	0
		hits: 2 Items
		FRAMEID	RAWFILE	MS2	FrameID1	CompID	MZ	Time	GoodID	II_1R	II_1R_160812094720	II_1R_160812114313	II_2R	II_2R_160812153456	II_2R_160812173050	II_3R	II_3R_160812212233	II_3R_160812231824	II_4R	II_4R_160813031009	II_4R_160813050602	Ratio_1R	StdDev_1R	PValue_1R	Ratio_2R	StdDev_2R	PValue_2R	Ratio_3R	StdDev_3R	PValue_3R	Ratio_4R	StdDev_4R	PValue_4R	NRatio_1R	NStdDev_1R	NPValue_1R	NRatio_2R	NStdDev_2R	NPValue_2R	NRatio_3R	NStdDev_3R	NPValue_3R	NRatio_4R	NStdDev_4R	NPValue_4R	Avg_1R	Avg_2R	Avg_3R	Avg_4R
		4584	1R_160812094720	62	4584	45	924.454	52.6395	0	1.26358e+09	1.0009e+09	1.31773e+09	1.72372e+09	1.76517e+09	1.91377e+09	1.96748e+09	1.60813e+09	1.80382e+09	1.7763e+09	1.39751e+09	1.74039e+09	1	0.283843	1	1.50819	0.297735	0.0104989	1.50171	0.363795	0.0138179	1.37184	0.369807	0.0483935	1	0.283843	1	1.50819	0.297735	0.0104989	1.50171	0.363795	0.0138179	1.37184	0.369807	0.0483935	1.19407e+09	1.80089e+09	1.79315e+09	1.63807e+09
		4584	1R_160812094720	62	4584	45	924.454	52.6395	0	1.26358e+09	1.0009e+09	1.31773e+09	1.72372e+09	1.76517e+09	1.91377e+09	1.96748e+09	1.60813e+09	1.80382e+09	1.7763e+09	1.39751e+09	1.74039e+09	1	0.283843	1	1.50819	0.297735	0.0104989	1.50171	0.363795	0.0138179	1.37184	0.369807	0.0483935	1	0.283843	1	1.50819	0.297735	0.0104989	1.50171	0.363795	0.0138179	1.37184	0.369807	0.0483935	1.19407e+09	1.80089e+09	1.79315e+09	1.63807e+09
	DSAQSVTTKKVSSSTNK+Phospho(14)	1	2	1	0.283843	1	1.50819	0.297735	0.0104989	1.50171	0.363795	0.0138179	1.37184	0.369807	0.0483935	0	0
		hits: 2 Items
		FRAMEID	RAWFILE	MS2	FrameID1	CompID	MZ	Time	GoodID	II_1R	II_1R_160812094720	II_1R_160812114313	II_2R	II_2R_160812153456	II_2R_160812173050	II_3R	II_3R_160812212233	II_3R_160812231824	II_4R	II_4R_160813031009	II_4R_160813050602	Ratio_1R	StdDev_1R	PValue_1R	Ratio_2R	StdDev_2R	PValue_2R	Ratio_3R	StdDev_3R	PValue_3R	Ratio_4R	StdDev_4R	PValue_4R	NRatio_1R	NStdDev_1R	NPValue_1R	NRatio_2R	NStdDev_2R	NPValue_2R	NRatio_3R	NStdDev_3R	NPValue_3R	NRatio_4R	NStdDev_4R	NPValue_4R	Avg_1R	Avg_2R	Avg_3R	Avg_4R
		4584	1R_160812094720	62	4584	45	924.454	52.6395	0	1.26358e+09	1.0009e+09	1.31773e+09	1.72372e+09	1.76517e+09	1.91377e+09	1.96748e+09	1.60813e+09	1.80382e+09	1.7763e+09	1.39751e+09	1.74039e+09	1	0.283843	1	1.50819	0.297735	0.0104989	1.50171	0.363795	0.0138179	1.37184	0.369807	0.0483935	1	0.283843	1	1.50819	0.297735	0.0104989	1.50171	0.363795	0.0138179	1.37184	0.369807	0.0483935	1.19407e+09	1.80089e+09	1.79315e+09	1.63807e+09
		4584	1R_160812094720	62	4584	45	924.454	52.6395	0	1.26358e+09	1.0009e+09	1.31773e+09	1.72372e+09	1.76517e+09	1.91377e+09	1.96748e+09	1.60813e+09	1.80382e+09	1.7763e+09	1.39751e+09	1.74039e+09	1	0.283843	1	1.50819	0.297735	0.0104989	1.50171	0.363795	0.0138179	1.37184	0.369807	0.0483935	1	0.283843	1	1.50819	0.297735	0.0104989	1.50171	0.363795	0.0138179	1.37184	0.369807	0.0483935	1.19407e+09	1.80089e+09	1.79315e+09	1.63807e+09
	DSAQSVTTKKVSSSTNK+Phospho(15)	1	1	1	0.283843	1	1.50819	0.297735	0.0104989	1.50171	0.363795	0.0138179	1.37184	0.369807	0.0483935	0	0
		hits: 1 Items
		FRAMEID	RAWFILE	MS2	FrameID1	CompID	MZ	Time	GoodID	II_1R	II_1R_160812094720	II_1R_160812114313	II_2R	II_2R_160812153456	II_2R_160812173050	II_3R	II_3R_160812212233	II_3R_160812231824	II_4R	II_4R_160813031009	II_4R_160813050602	Ratio_1R	StdDev_1R	PValue_1R	Ratio_2R	StdDev_2R	PValue_2R	Ratio_3R	StdDev_3R	PValue_3R	Ratio_4R	StdDev_4R	PValue_4R	NRatio_1R	NStdDev_1R	NPValue_1R	NRatio_2R	NStdDev_2R	NPValue_2R	NRatio_3R	NStdDev_3R	NPValue_3R	NRatio_4R	NStdDev_4R	NPValue_4R	Avg_1R	Avg_2R	Avg_3R	Avg_4R
		4584	1R_160812094720	62	4584	45	924.454	52.6395	0	1.26358e+09	1.0009e+09	1.31773e+09	1.72372e+09	1.76517e+09	1.91377e+09	1.96748e+09	1.60813e+09	1.80382e+09	1.7763e+09	1.39751e+09	1.74039e+09	1	0.283843	1	1.50819	0.297735	0.0104989	1.50171	0.363795	0.0138179	1.37184	0.369807	0.0483935	1	0.283843	1	1.50819	0.297735	0.0104989	1.50171	0.363795	0.0138179	1.37184	0.369807	0.0483935	1.19407e+09	1.80089e+09	1.79315e+09	1.63807e+09
SP://Q5CZC0	FSIP2_HUMAN Fibrous sheath_interacting protein 2 OS=Homo sapiens GN=FSIP2 PE=2 SV=4	3	1	5	1	0.163877	1	1.50819	0.171898	0.000125096	1.50171	0.210037	0.000254194	1.37184	0.213508	0.00582031
	peptides: 3 Items
	PEPTIDE	FRAMES	HITS	Ratio_1R	StdDev_1R	PValue_1R	Ratio_2R	StdDev_2R	PValue_2R	Ratio_3R	StdDev_3R	PValue_3R	Ratio_4R	StdDev_4R	PValue_4R	OtherAssignments	AvgPepPValue
	DSAQSVTTKKVSSSTNK+Phospho(13)	1	2	1	0.283843	1	1.50819	0.297735	0.0104989	1.50171	0.363795	0.0138179	1.37184	0.369807	0.0483935	0	0
		hits: 2 Items
		FRAMEID	RAWFILE	MS2	FrameID1	CompID	MZ	Time	GoodID	II_1R	II_1R_160812094720	II_1R_160812114313	II_2R	II_2R_160812153456	II_2R_160812173050	II_3R	II_3R_160812212233	II_3R_160812231824	II_4R	II_4R_160813031009	II_4R_160813050602	Ratio_1R	StdDev_1R	PValue_1R	Ratio_2R	StdDev_2R	PValue_2R	Ratio_3R	StdDev_3R	PValue_3R	Ratio_4R	StdDev_4R	PValue_4R	NRatio_1R	NStdDev_1R	NPValue_1R	NRatio_2R	NStdDev_2R	NPValue_2R	NRatio_3R	NStdDev_3R	NPValue_3R	NRatio_4R	NStdDev_4R	NPValue_4R	Avg_1R	Avg_2R	Avg_3R	Avg_4R
		4584	1R_160812094720	62	4584	45	924.454	52.6395	0	1.26358e+09	1.0009e+09	1.31773e+09	1.72372e+09	1.76517e+09	1.91377e+09	1.96748e+09	1.60813e+09	1.80382e+09	1.7763e+09	1.39751e+09	1.74039e+09	1	0.283843	1	1.50819	0.297735	0.0104989	1.50171	0.363795	0.0138179	1.37184	0.369807	0.0483935	1	0.283843	1	1.50819	0.297735	0.0104989	1.50171	0.363795	0.0138179	1.37184	0.369807	0.0483935	1.19407e+09	1.80089e+09	1.79315e+09	1.63807e+09
		4584	1R_160812094720	62	4584	45	924.454	52.6395	0	1.26358e+09	1.0009e+09	1.31773e+09	1.72372e+09	1.76517e+09	1.91377e+09	1.96748e+09	1.60813e+09	1.80382e+09	1.7763e+09	1.39751e+09	1.74039e+09	1	0.283843	1	1.50819	0.297735	0.0104989	1.50171	0.363795	0.0138179	1.37184	0.369807	0.0483935	1	0.283843	1	1.50819	0.297735	0.0104989	1.50171	0.363795	0.0138179	1.37184	0.369807	0.0483935	1.19407e+09	1.80089e+09	1.79315e+09	1.63807e+09
	DSAQSVTTKKVSSSTNK+Phospho(14)	1	2	1	0.283843	1	1.50819	0.297735	0.0104989	1.50171	0.363795	0.0138179	1.37184	0.369807	0.0483935	0	0
		hits: 2 Items
		FRAMEID	RAWFILE	MS2	FrameID1	CompID	MZ	Time	GoodID	II_1R	II_1R_160812094720	II_1R_160812114313	II_2R	II_2R_160812153456	II_2R_160812173050	II_3R	II_3R_160812212233	II_3R_160812231824	II_4R	II_4R_160813031009	II_4R_160813050602	Ratio_1R	StdDev_1R	PValue_1R	Ratio_2R	StdDev_2R	PValue_2R	Ratio_3R	StdDev_3R	PValue_3R	Ratio_4R	StdDev_4R	PValue_4R	NRatio_1R	NStdDev_1R	NPValue_1R	NRatio_2R	NStdDev_2R	NPValue_2R	NRatio_3R	NStdDev_3R	NPValue_3R	NRatio_4R	NStdDev_4R	NPValue_4R	Avg_1R	Avg_2R	Avg_3R	Avg_4R
		4584	1R_160812094720	62	4584	45	924.454	52.6395	0	1.26358e+09	1.0009e+09	1.31773e+09	1.72372e+09	1.76517e+09	1.91377e+09	1.96748e+09	1.60813e+09	1.80382e+09	1.7763e+09	1.39751e+09	1.74039e+09	1	0.283843	1	1.50819	0.297735	0.0104989	1.50171	0.363795	0.0138179	1.37184	0.369807	0.0483935	1	0.283843	1	1.50819	0.297735	0.0104989	1.50171	0.363795	0.0138179	1.37184	0.369807	0.0483935	1.19407e+09	1.80089e+09	1.79315e+09	1.63807e+09
		4584	1R_160812094720	62	4584	45	924.454	52.6395	0	1.26358e+09	1.0009e+09	1.31773e+09	1.72372e+09	1.76517e+09	1.91377e+09	1.96748e+09	1.60813e+09	1.80382e+09	1.7763e+09	1.39751e+09	1.74039e+09	1	0.283843	1	1.50819	0.297735	0.0104989	1.50171	0.363795	0.0138179	1.37184	0.369807	0.0483935	1	0.283843	1	1.50819	0.297735	0.0104989	1.50171	0.363795	0.0138179	1.37184	0.369807	0.0483935	1.19407e+09	1.80089e+09	1.79315e+09	1.63807e+09
	DSAQSVTTKKVSSSTNK+Phospho(15)	1	1	1	0.283843	1	1.50819	0.297735	0.0104989	1.50171	0.363795	0.0138179	1.37184	0.369807	0.0483935	0	0
		hits: 1 Items
		FRAMEID	RAWFILE	MS2	FrameID1	CompID	MZ	Time	GoodID	II_1R	II_1R_160812094720	II_1R_160812114313	II_2R	II_2R_160812153456	II_2R_160812173050	II_3R	II_3R_160812212233	II_3R_160812231824	II_4R	II_4R_160813031009	II_4R_160813050602	Ratio_1R	StdDev_1R	PValue_1R	Ratio_2R	StdDev_2R	PValue_2R	Ratio_3R	StdDev_3R	PValue_3R	Ratio_4R	StdDev_4R	PValue_4R	NRatio_1R	NStdDev_1R	NPValue_1R	NRatio_2R	NStdDev_2R	NPValue_2R	NRatio_3R	NStdDev_3R	NPValue_3R	NRatio_4R	NStdDev_4R	NPValue_4R	Avg_1R	Avg_2R	Avg_3R	Avg_4R
		4584	1R_160812094720	62	4584	45	924.454	52.6395	0	1.26358e+09	1.0009e+09	1.31773e+09	1.72372e+09	1.76517e+09	1.91377e+09	1.96748e+09	1.60813e+09	1.80382e+09	1.7763e+09	1.39751e+09	1.74039e+09	1	0.283843	1	1.50819	0.297735	0.0104989	1.50171	0.363795	0.0138179	1.37184	0.369807	0.0483935	1	0.283843	1	1.50819	0.297735	0.0104989	1.50171	0.363795	0.0138179	1.37184	0.369807	0.0483935	1.19407e+09	1.80089e+09	1.79315e+09	1.63807e+09
SP://A8K9K3	A8K9K3_HUMAN cDNA FLJ76961_ highly similar to Homo sapiens SH2 domain containing 3C (SH2D3C)_ transcript variant 2_ mRNA OS=Homo sapiens PE=2 SV=1	3	1	17	1	0.0417141	1	1.61362	0.0863194	4.81373e-06	1.78057	0.104189	1.09099e-05	1.66047	0.149936	0.0012653
	peptides: 3 Items
	PEPTIDE	FRAMES	HITS	Ratio_1R	StdDev_1R	PValue_1R	Ratio_2R	StdDev_2R	PValue_2R	Ratio_3R	StdDev_3R	PValue_3R	Ratio_4R	StdDev_4R	PValue_4R	OtherAssignments	AvgPepPValue
	FSKEKYILDSSPEK+Phospho(2)Phospho(10)	1	7	1	0.0722509	1	1.61362	0.14951	0.00305194	1.78057	0.180461	0.00414819	1.66047	0.259697	0.0260146	0	0
		hits: 7 Items
		FRAMEID	RAWFILE	MS2	FrameID1	CompID	MZ	Time	GoodID	II_1R	II_1R_160812094720	II_1R_160812114313	II_2R	II_2R_160812153456	II_2R_160812173050	II_3R	II_3R_160812212233	II_3R_160812231824	II_4R	II_4R_160813031009	II_4R_160813050602	Ratio_1R	StdDev_1R	PValue_1R	Ratio_2R	StdDev_2R	PValue_2R	Ratio_3R	StdDev_3R	PValue_3R	Ratio_4R	StdDev_4R	PValue_4R	NRatio_1R	NStdDev_1R	NPValue_1R	NRatio_2R	NStdDev_2R	NPValue_2R	NRatio_3R	NStdDev_3R	NPValue_3R	NRatio_4R	NStdDev_4R	NPValue_4R	Avg_1R	Avg_2R	Avg_3R	Avg_4R
		6176	4R_160813050602	30	6176	266	915.906	49.0515	0	3.3742e+08	3.62493e+08	3.53277e+08	5.32761e+08	5.96482e+08	5.70205e+08	6.58145e+08	6.37604e+08	5.79533e+08	6.52674e+08	5.12456e+08	5.83664e+08	1	0.0722509	1	1.61362	0.14951	0.00305194	1.78057	0.180461	0.00414819	1.66047	0.259697	0.0260146	1	0.0722509	1	1.61362	0.14951	0.00305194	1.78057	0.180461	0.00414819	1.66047	0.259697	0.0260146	3.51064e+08	5.66483e+08	6.25094e+08	5.82931e+08
		6176	4R_160813050602	30	6176	266	915.906	49.0515	0	3.3742e+08	3.62493e+08	3.53277e+08	5.32761e+08	5.96482e+08	5.70205e+08	6.58145e+08	6.37604e+08	5.79533e+08	6.52674e+08	5.12456e+08	5.83664e+08	1	0.0722509	1	1.61362	0.14951	0.00305194	1.78057	0.180461	0.00414819	1.66047	0.259697	0.0260146	1	0.0722509	1	1.61362	0.14951	0.00305194	1.78057	0.180461	0.00414819	1.66047	0.259697	0.0260146	3.51064e+08	5.66483e+08	6.25094e+08	5.82931e+08
		6176	2R_160812153456	30	6176	266	915.906	49.0515	0	3.3742e+08	3.62493e+08	3.53277e+08	5.32761e+08	5.96482e+08	5.70205e+08	6.58145e+08	6.37604e+08	5.79533e+08	6.52674e+08	5.12456e+08	5.83664e+08	1	0.0722509	1	1.61362	0.14951	0.00305194	1.78057	0.180461	0.00414819	1.66047	0.259697	0.0260146	1	0.0722509	1	1.61362	0.14951	0.00305194	1.78057	0.180461	0.00414819	1.66047	0.259697	0.0260146	3.51064e+08	5.66483e+08	6.25094e+08	5.82931e+08
		6176	2R_160812153456	30	6176	266	915.906	49.0515	0	3.3742e+08	3.62493e+08	3.53277e+08	5.32761e+08	5.96482e+08	5.70205e+08	6.58145e+08	6.37604e+08	5.79533e+08	6.52674e+08	5.12456e+08	5.83664e+08	1	0.0722509	1	1.61362	0.14951	0.00305194	1.78057	0.180461	0.00414819	1.66047	0.259697	0.0260146	1	0.0722509	1	1.61362	0.14951	0.00305194	1.78057	0.180461	0.00414819	1.66047	0.259697	0.0260146	3.51064e+08	5.66483e+08	6.25094e+08	5.82931e+08
		6176	2R_160812173050	30	6176	266	915.906	49.0515	0	3.3742e+08	3.62493e+08	3.53277e+08	5.32761e+08	5.96482e+08	5.70205e+08	6.58145e+08	6.37604e+08	5.79533e+08	6.52674e+08	5.12456e+08	5.83664e+08	1	0.0722509	1	1.61362	0.14951	0.00305194	1.78057	0.180461	0.00414819	1.66047	0.259697	0.0260146	1	0.0722509	1	1.61362	0.14951	0.00305194	1.78057	0.180461	0.00414819	1.66047	0.259697	0.0260146	3.51064e+08	5.66483e+08	6.25094e+08	5.82931e+08
		6176	3R	30	6176	266	915.906	49.0515	0	3.3742e+08	3.62493e+08	3.53277e+08	5.32761e+08	5.96482e+08	5.70205e+08	6.58145e+08	6.37604e+08	5.79533e+08	6.52674e+08	5.12456e+08	5.83664e+08	1	0.0722509	1	1.61362	0.14951	0.00305194	1.78057	0.180461	0.00414819	1.66047	0.259697	0.0260146	1	0.0722509	1	1.61362	0.14951	0.00305194	1.78057	0.180461	0.00414819	1.66047	0.259697	0.0260146	3.51064e+08	5.66483e+08	6.25094e+08	5.82931e+08
		6176	3R	30	6176	266	915.906	49.0515	0	3.3742e+08	3.62493e+08	3.53277e+08	5.32761e+08	5.96482e+08	5.70205e+08	6.58145e+08	6.37604e+08	5.79533e+08	6.52674e+08	5.12456e+08	5.83664e+08	1	0.0722509	1	1.61362	0.14951	0.00305194	1.78057	0.180461	0.00414819	1.66047	0.259697	0.0260146	1	0.0722509	1	1.61362	0.14951	0.00305194	1.78057	0.180461	0.00414819	1.66047	0.259697	0.0260146	3.51064e+08	5.66483e+08	6.25094e+08	5.82931e+08
	FSKEKYILDSSPEK+Phospho(2)Phospho(11)	1	5	1	0.0722509	1	1.61362	0.14951	0.00305194	1.78057	0.180461	0.00414819	1.66047	0.259697	0.0260146	0	0
		hits: 5 Items
		FRAMEID	RAWFILE	MS2	FrameID1	CompID	MZ	Time	GoodID	II_1R	II_1R_160812094720	II_1R_160812114313	II_2R	II_2R_160812153456	II_2R_160812173050	II_3R	II_3R_160812212233	II_3R_160812231824	II_4R	II_4R_160813031009	II_4R_160813050602	Ratio_1R	StdDev_1R	PValue_1R	Ratio_2R	StdDev_2R	PValue_2R	Ratio_3R	StdDev_3R	PValue_3R	Ratio_4R	StdDev_4R	PValue_4R	NRatio_1R	NStdDev_1R	NPValue_1R	NRatio_2R	NStdDev_2R	NPValue_2R	NRatio_3R	NStdDev_3R	NPValue_3R	NRatio_4R	NStdDev_4R	NPValue_4R	Avg_1R	Avg_2R	Avg_3R	Avg_4R
		6176	4R_160813050602	30	6176	266	915.906	49.0515	0	3.3742e+08	3.62493e+08	3.53277e+08	5.32761e+08	5.96482e+08	5.70205e+08	6.58145e+08	6.37604e+08	5.79533e+08	6.52674e+08	5.12456e+08	5.83664e+08	1	0.0722509	1	1.61362	0.14951	0.00305194	1.78057	0.180461	0.00414819	1.66047	0.259697	0.0260146	1	0.0722509	1	1.61362	0.14951	0.00305194	1.78057	0.180461	0.00414819	1.66047	0.259697	0.0260146	3.51064e+08	5.66483e+08	6.25094e+08	5.82931e+08
		6176	2R_160812153456	30	6176	266	915.906	49.0515	0	3.3742e+08	3.62493e+08	3.53277e+08	5.32761e+08	5.96482e+08	5.70205e+08	6.58145e+08	6.37604e+08	5.79533e+08	6.52674e+08	5.12456e+08	5.83664e+08	1	0.0722509	1	1.61362	0.14951	0.00305194	1.78057	0.180461	0.00414819	1.66047	0.259697	0.0260146	1	0.0722509	1	1.61362	0.14951	0.00305194	1.78057	0.180461	0.00414819	1.66047	0.259697	0.0260146	3.51064e+08	5.66483e+08	6.25094e+08	5.82931e+08
		6176	2R_160812173050	30	6176	266	915.906	49.0515	0	3.3742e+08	3.62493e+08	3.53277e+08	5.32761e+08	5.96482e+08	5.70205e+08	6.58145e+08	6.37604e+08	5.79533e+08	6.52674e+08	5.12456e+08	5.83664e+08	1	0.0722509	1	1.61362	0.14951	0.00305194	1.78057	0.180461	0.00414819	1.66047	0.259697	0.0260146	1	0.0722509	1	1.61362	0.14951	0.00305194	1.78057	0.180461	0.00414819	1.66047	0.259697	0.0260146	3.51064e+08	5.66483e+08	6.25094e+08	5.82931e+08
		6176	3R	30	6176	266	915.906	49.0515	0	3.3742e+08	3.62493e+08	3.53277e+08	5.32761e+08	5.96482e+08	5.70205e+08	6.58145e+08	6.37604e+08	5.79533e+08	6.52674e+08	5.12456e+08	5.83664e+08	1	0.0722509	1	1.61362	0.14951	0.00305194	1.78057	0.180461	0.00414819	1.66047	0.259697	0.0260146	1	0.0722509	1	1.61362	0.14951	0.00305194	1.78057	0.180461	0.00414819	1.66047	0.259697	0.0260146	3.51064e+08	5.66483e+08	6.25094e+08	5.82931e+08
		6176	3R	30	6176	266	915.906	49.0515	0	3.3742e+08	3.62493e+08	3.53277e+08	5.32761e+08	5.96482e+08	5.70205e+08	6.58145e+08	6.37604e+08	5.79533e+08	6.52674e+08	5.12456e+08	5.83664e+08	1	0.0722509	1	1.61362	0.14951	0.00305194	1.78057	0.180461	0.00414819	1.66047	0.259697	0.0260146	1	0.0722509	1	1.61362	0.14951	0.00305194	1.78057	0.180461	0.00414819	1.66047	0.259697	0.0260146	3.51064e+08	5.66483e+08	6.25094e+08	5.82931e+08
	FSKEKYILDSSPEK+Phospho(2)Phospho(6)	1	5	1	0.0722509	1	1.61362	0.14951	0.00305194	1.78057	0.180461	0.00414819	1.66047	0.259697	0.0260146	0	0
		hits: 5 Items
		FRAMEID	RAWFILE	MS2	FrameID1	CompID	MZ	Time	GoodID	II_1R	II_1R_160812094720	II_1R_160812114313	II_2R	II_2R_160812153456	II_2R_160812173050	II_3R	II_3R_160812212233	II_3R_160812231824	II_4R	II_4R_160813031009	II_4R_160813050602	Ratio_1R	StdDev_1R	PValue_1R	Ratio_2R	StdDev_2R	PValue_2R	Ratio_3R	StdDev_3R	PValue_3R	Ratio_4R	StdDev_4R	PValue_4R	NRatio_1R	NStdDev_1R	NPValue_1R	NRatio_2R	NStdDev_2R	NPValue_2R	NRatio_3R	NStdDev_3R	NPValue_3R	NRatio_4R	NStdDev_4R	NPValue_4R	Avg_1R	Avg_2R	Avg_3R	Avg_4R
		6176	4R_160813050602	30	6176	266	915.906	49.0515	0	3.3742e+08	3.62493e+08	3.53277e+08	5.32761e+08	5.96482e+08	5.70205e+08	6.58145e+08	6.37604e+08	5.79533e+08	6.52674e+08	5.12456e+08	5.83664e+08	1	0.0722509	1	1.61362	0.14951	0.00305194	1.78057	0.180461	0.00414819	1.66047	0.259697	0.0260146	1	0.0722509	1	1.61362	0.14951	0.00305194	1.78057	0.180461	0.00414819	1.66047	0.259697	0.0260146	3.51064e+08	5.66483e+08	6.25094e+08	5.82931e+08
		6176	2R_160812153456	30	6176	266	915.906	49.0515	0	3.3742e+08	3.62493e+08	3.53277e+08	5.32761e+08	5.96482e+08	5.70205e+08	6.58145e+08	6.37604e+08	5.79533e+08	6.52674e+08	5.12456e+08	5.83664e+08	1	0.0722509	1	1.61362	0.14951	0.00305194	1.78057	0.180461	0.00414819	1.66047	0.259697	0.0260146	1	0.0722509	1	1.61362	0.14951	0.00305194	1.78057	0.180461	0.00414819	1.66047	0.259697	0.0260146	3.51064e+08	5.66483e+08	6.25094e+08	5.82931e+08
		6176	2R_160812153456	30	6176	266	915.906	49.0515	0	3.3742e+08	3.62493e+08	3.53277e+08	5.32761e+08	5.96482e+08	5.70205e+08	6.58145e+08	6.37604e+08	5.79533e+08	6.52674e+08	5.12456e+08	5.83664e+08	1	0.0722509	1	1.61362	0.14951	0.00305194	1.78057	0.180461	0.00414819	1.66047	0.259697	0.0260146	1	0.0722509	1	1.61362	0.14951	0.00305194	1.78057	0.180461	0.00414819	1.66047	0.259697	0.0260146	3.51064e+08	5.66483e+08	6.25094e+08	5.82931e+08
		6176	2R_160812173050	30	6176	266	915.906	49.0515	0	3.3742e+08	3.62493e+08	3.53277e+08	5.32761e+08	5.96482e+08	5.70205e+08	6.58145e+08	6.37604e+08	5.79533e+08	6.52674e+08	5.12456e+08	5.83664e+08	1	0.0722509	1	1.61362	0.14951	0.00305194	1.78057	0.180461	0.00414819	1.66047	0.259697	0.0260146	1	0.0722509	1	1.61362	0.14951	0.00305194	1.78057	0.180461	0.00414819	1.66047	0.259697	0.0260146	3.51064e+08	5.66483e+08	6.25094e+08	5.82931e+08
		6176	3R	30	6176	266	915.906	49.0515	0	3.3742e+08	3.62493e+08	3.53277e+08	5.32761e+08	5.96482e+08	5.70205e+08	6.58145e+08	6.37604e+08	5.79533e+08	6.52674e+08	5.12456e+08	5.83664e+08	1	0.0722509	1	1.61362	0.14951	0.00305194	1.78057	0.180461	0.00414819	1.66047	0.259697	0.0260146	1	0.0722509	1	1.61362	0.14951	0.00305194	1.78057	0.180461	0.00414819	1.66047	0.259697	0.0260146	3.51064e+08	5.66483e+08	6.25094e+08	5.82931e+08
SP://Q8N5H7	SH2D3_HUMAN SH2 domain_containing protein 3C OS=Homo sapiens GN=SH2D3C PE=1 SV=1	3	1	17	1	0.0417141	1	1.61362	0.0863194	4.81373e-06	1.78057	0.104189	1.09099e-05	1.66047	0.149936	0.0012653
	peptides: 3 Items
	PEPTIDE	FRAMES	HITS	Ratio_1R	StdDev_1R	PValue_1R	Ratio_2R	StdDev_2R	PValue_2R	Ratio_3R	StdDev_3R	PValue_3R	Ratio_4R	StdDev_4R	PValue_4R	OtherAssignments	AvgPepPValue
	FSKEKYILDSSPEK+Phospho(2)Phospho(10)	1	7	1	0.0722509	1	1.61362	0.14951	0.00305194	1.78057	0.180461	0.00414819	1.66047	0.259697	0.0260146	0	0
		hits: 7 Items
		FRAMEID	RAWFILE	MS2	FrameID1	CompID	MZ	Time	GoodID	II_1R	II_1R_160812094720	II_1R_160812114313	II_2R	II_2R_160812153456	II_2R_160812173050	II_3R	II_3R_160812212233	II_3R_160812231824	II_4R	II_4R_160813031009	II_4R_160813050602	Ratio_1R	StdDev_1R	PValue_1R	Ratio_2R	StdDev_2R	PValue_2R	Ratio_3R	StdDev_3R	PValue_3R	Ratio_4R	StdDev_4R	PValue_4R	NRatio_1R	NStdDev_1R	NPValue_1R	NRatio_2R	NStdDev_2R	NPValue_2R	NRatio_3R	NStdDev_3R	NPValue_3R	NRatio_4R	NStdDev_4R	NPValue_4R	Avg_1R	Avg_2R	Avg_3R	Avg_4R
		6176	4R_160813050602	30	6176	266	915.906	49.0515	0	3.3742e+08	3.62493e+08	3.53277e+08	5.32761e+08	5.96482e+08	5.70205e+08	6.58145e+08	6.37604e+08	5.79533e+08	6.52674e+08	5.12456e+08	5.83664e+08	1	0.0722509	1	1.61362	0.14951	0.00305194	1.78057	0.180461	0.00414819	1.66047	0.259697	0.0260146	1	0.0722509	1	1.61362	0.14951	0.00305194	1.78057	0.180461	0.00414819	1.66047	0.259697	0.0260146	3.51064e+08	5.66483e+08	6.25094e+08	5.82931e+08
		6176	4R_160813050602	30	6176	266	915.906	49.0515	0	3.3742e+08	3.62493e+08	3.53277e+08	5.32761e+08	5.96482e+08	5.70205e+08	6.58145e+08	6.37604e+08	5.79533e+08	6.52674e+08	5.12456e+08	5.83664e+08	1	0.0722509	1	1.61362	0.14951	0.00305194	1.78057	0.180461	0.00414819	1.66047	0.259697	0.0260146	1	0.0722509	1	1.61362	0.14951	0.00305194	1.78057	0.180461	0.00414819	1.66047	0.259697	0.0260146	3.51064e+08	5.66483e+08	6.25094e+08	5.82931e+08
		6176	2R_160812153456	30	6176	266	915.906	49.0515	0	3.3742e+08	3.62493e+08	3.53277e+08	5.32761e+08	5.96482e+08	5.70205e+08	6.58145e+08	6.37604e+08	5.79533e+08	6.52674e+08	5.12456e+08	5.83664e+08	1	0.0722509	1	1.61362	0.14951	0.00305194	1.78057	0.180461	0.00414819	1.66047	0.259697	0.0260146	1	0.0722509	1	1.61362	0.14951	0.00305194	1.78057	0.180461	0.00414819	1.66047	0.259697	0.0260146	3.51064e+08	5.66483e+08	6.25094e+08	5.82931e+08
		6176	2R_160812153456	30	6176	266	915.906	49.0515	0	3.3742e+08	3.62493e+08	3.53277e+08	5.32761e+08	5.96482e+08	5.70205e+08	6.58145e+08	6.37604e+08	5.79533e+08	6.52674e+08	5.12456e+08	5.83664e+08	1	0.0722509	1	1.61362	0.14951	0.00305194	1.78057	0.180461	0.00414819	1.66047	0.259697	0.0260146	1	0.0722509	1	1.61362	0.14951	0.00305194	1.78057	0.180461	0.00414819	1.66047	0.259697	0.0260146	3.51064e+08	5.66483e+08	6.25094e+08	5.82931e+08
		6176	2R_160812173050	30	6176	266	915.906	49.0515	0	3.3742e+08	3.62493e+08	3.53277e+08	5.32761e+08	5.96482e+08	5.70205e+08	6.58145e+08	6.37604e+08	5.79533e+08	6.52674e+08	5.12456e+08	5.83664e+08	1	0.0722509	1	1.61362	0.14951	0.00305194	1.78057	0.180461	0.00414819	1.66047	0.259697	0.0260146	1	0.0722509	1	1.61362	0.14951	0.00305194	1.78057	0.180461	0.00414819	1.66047	0.259697	0.0260146	3.51064e+08	5.66483e+08	6.25094e+08	5.82931e+08
		6176	3R	30	6176	266	915.906	49.0515	0	3.3742e+08	3.62493e+08	3.53277e+08	5.32761e+08	5.96482e+08	5.70205e+08	6.58145e+08	6.37604e+08	5.79533e+08	6.52674e+08	5.12456e+08	5.83664e+08	1	0.0722509	1	1.61362	0.14951	0.00305194	1.78057	0.180461	0.00414819	1.66047	0.259697	0.0260146	1	0.0722509	1	1.61362	0.14951	0.00305194	1.78057	0.180461	0.00414819	1.66047	0.259697	0.0260146	3.51064e+08	5.66483e+08	6.25094e+08	5.82931e+08
		6176	3R	30	6176	266	915.906	49.0515	0	3.3742e+08	3.62493e+08	3.53277e+08	5.32761e+08	5.96482e+08	5.70205e+08	6.58145e+08	6.37604e+08	5.79533e+08	6.52674e+08	5.12456e+08	5.83664e+08	1	0.0722509	1	1.61362	0.14951	0.00305194	1.78057	0.180461	0.00414819	1.66047	0.259697	0.0260146	1	0.0722509	1	1.61362	0.14951	0.00305194	1.78057	0.180461	0.00414819	1.66047	0.259697	0.0260146	3.51064e+08	5.66483e+08	6.25094e+08	5.82931e+08
	FSKEKYILDSSPEK+Phospho(2)Phospho(11)	1	5	1	0.0722509	1	1.61362	0.14951	0.00305194	1.78057	0.180461	0.00414819	1.66047	0.259697	0.0260146	0	0
		hits: 5 Items
		FRAMEID	RAWFILE	MS2	FrameID1	CompID	MZ	Time	GoodID	II_1R	II_1R_160812094720	II_1R_160812114313	II_2R	II_2R_160812153456	II_2R_160812173050	II_3R	II_3R_160812212233	II_3R_160812231824	II_4R	II_4R_160813031009	II_4R_160813050602	Ratio_1R	StdDev_1R	PValue_1R	Ratio_2R	StdDev_2R	PValue_2R	Ratio_3R	StdDev_3R	PValue_3R	Ratio_4R	StdDev_4R	PValue_4R	NRatio_1R	NStdDev_1R	NPValue_1R	NRatio_2R	NStdDev_2R	NPValue_2R	NRatio_3R	NStdDev_3R	NPValue_3R	NRatio_4R	NStdDev_4R	NPValue_4R	Avg_1R	Avg_2R	Avg_3R	Avg_4R
		6176	4R_160813050602	30	6176	266	915.906	49.0515	0	3.3742e+08	3.62493e+08	3.53277e+08	5.32761e+08	5.96482e+08	5.70205e+08	6.58145e+08	6.37604e+08	5.79533e+08	6.52674e+08	5.12456e+08	5.83664e+08	1	0.0722509	1	1.61362	0.14951	0.00305194	1.78057	0.180461	0.00414819	1.66047	0.259697	0.0260146	1	0.0722509	1	1.61362	0.14951	0.00305194	1.78057	0.180461	0.00414819	1.66047	0.259697	0.0260146	3.51064e+08	5.66483e+08	6.25094e+08	5.82931e+08
		6176	2R_160812153456	30	6176	266	915.906	49.0515	0	3.3742e+08	3.62493e+08	3.53277e+08	5.32761e+08	5.96482e+08	5.70205e+08	6.58145e+08	6.37604e+08	5.79533e+08	6.52674e+08	5.12456e+08	5.83664e+08	1	0.0722509	1	1.61362	0.14951	0.00305194	1.78057	0.180461	0.00414819	1.66047	0.259697	0.0260146	1	0.0722509	1	1.61362	0.14951	0.00305194	1.78057	0.180461	0.00414819	1.66047	0.259697	0.0260146	3.51064e+08	5.66483e+08	6.25094e+08	5.82931e+08
		6176	2R_160812173050	30	6176	266	915.906	49.0515	0	3.3742e+08	3.62493e+08	3.53277e+08	5.32761e+08	5.96482e+08	5.70205e+08	6.58145e+08	6.37604e+08	5.79533e+08	6.52674e+08	5.12456e+08	5.83664e+08	1	0.0722509	1	1.61362	0.14951	0.00305194	1.78057	0.180461	0.00414819	1.66047	0.259697	0.0260146	1	0.0722509	1	1.61362	0.14951	0.00305194	1.78057	0.180461	0.00414819	1.66047	0.259697	0.0260146	3.51064e+08	5.66483e+08	6.25094e+08	5.82931e+08
		6176	3R	30	6176	266	915.906	49.0515	0	3.3742e+08	3.62493e+08	3.53277e+08	5.32761e+08	5.96482e+08	5.70205e+08	6.58145e+08	6.37604e+08	5.79533e+08	6.52674e+08	5.12456e+08	5.83664e+08	1	0.0722509	1	1.61362	0.14951	0.00305194	1.78057	0.180461	0.00414819	1.66047	0.259697	0.0260146	1	0.0722509	1	1.61362	0.14951	0.00305194	1.78057	0.180461	0.00414819	1.66047	0.259697	0.0260146	3.51064e+08	5.66483e+08	6.25094e+08	5.82931e+08
		6176	3R	30	6176	266	915.906	49.0515	0	3.3742e+08	3.62493e+08	3.53277e+08	5.32761e+08	5.96482e+08	5.70205e+08	6.58145e+08	6.37604e+08	5.79533e+08	6.52674e+08	5.12456e+08	5.83664e+08	1	0.0722509	1	1.61362	0.14951	0.00305194	1.78057	0.180461	0.00414819	1.66047	0.259697	0.0260146	1	0.0722509	1	1.61362	0.14951	0.00305194	1.78057	0.180461	0.00414819	1.66047	0.259697	0.0260146	3.51064e+08	5.66483e+08	6.25094e+08	5.82931e+08
	FSKEKYILDSSPEK+Phospho(2)Phospho(6)	1	5	1	0.0722509	1	1.61362	0.14951	0.00305194	1.78057	0.180461	0.00414819	1.66047	0.259697	0.0260146	0	0
		hits: 5 Items
		FRAMEID	RAWFILE	MS2	FrameID1	CompID	MZ	Time	GoodID	II_1R	II_1R_160812094720	II_1R_160812114313	II_2R	II_2R_160812153456	II_2R_160812173050	II_3R	II_3R_160812212233	II_3R_160812231824	II_4R	II_4R_160813031009	II_4R_160813050602	Ratio_1R	StdDev_1R	PValue_1R	Ratio_2R	StdDev_2R	PValue_2R	Ratio_3R	StdDev_3R	PValue_3R	Ratio_4R	StdDev_4R	PValue_4R	NRatio_1R	NStdDev_1R	NPValue_1R	NRatio_2R	NStdDev_2R	NPValue_2R	NRatio_3R	NStdDev_3R	NPValue_3R	NRatio_4R	NStdDev_4R	NPValue_4R	Avg_1R	Avg_2R	Avg_3R	Avg_4R
		6176	4R_160813050602	30	6176	266	915.906	49.0515	0	3.3742e+08	3.62493e+08	3.53277e+08	5.32761e+08	5.96482e+08	5.70205e+08	6.58145e+08	6.37604e+08	5.79533e+08	6.52674e+08	5.12456e+08	5.83664e+08	1	0.0722509	1	1.61362	0.14951	0.00305194	1.78057	0.180461	0.00414819	1.66047	0.259697	0.0260146	1	0.0722509	1	1.61362	0.14951	0.00305194	1.78057	0.180461	0.00414819	1.66047	0.259697	0.0260146	3.51064e+08	5.66483e+08	6.25094e+08	5.82931e+08
		6176	2R_160812153456	30	6176	266	915.906	49.0515	0	3.3742e+08	3.62493e+08	3.53277e+08	5.32761e+08	5.96482e+08	5.70205e+08	6.58145e+08	6.37604e+08	5.79533e+08	6.52674e+08	5.12456e+08	5.83664e+08	1	0.0722509	1	1.61362	0.14951	0.00305194	1.78057	0.180461	0.00414819	1.66047	0.259697	0.0260146	1	0.0722509	1	1.61362	0.14951	0.00305194	1.78057	0.180461	0.00414819	1.66047	0.259697	0.0260146	3.51064e+08	5.66483e+08	6.25094e+08	5.82931e+08
		6176	2R_160812153456	30	6176	266	915.906	49.0515	0	3.3742e+08	3.62493e+08	3.53277e+08	5.32761e+08	5.96482e+08	5.70205e+08	6.58145e+08	6.37604e+08	5.79533e+08	6.52674e+08	5.12456e+08	5.83664e+08	1	0.0722509	1	1.61362	0.14951	0.00305194	1.78057	0.180461	0.00414819	1.66047	0.259697	0.0260146	1	0.0722509	1	1.61362	0.14951	0.00305194	1.78057	0.180461	0.00414819	1.66047	0.259697	0.0260146	3.51064e+08	5.66483e+08	6.25094e+08	5.82931e+08
		6176	2R_160812173050	30	6176	266	915.906	49.0515	0	3.3742e+08	3.62493e+08	3.53277e+08	5.32761e+08	5.96482e+08	5.70205e+08	6.58145e+08	6.37604e+08	5.79533e+08	6.52674e+08	5.12456e+08	5.83664e+08	1	0.0722509	1	1.61362	0.14951	0.00305194	1.78057	0.180461	0.00414819	1.66047	0.259697	0.0260146	1	0.0722509	1	1.61362	0.14951	0.00305194	1.78057	0.180461	0.00414819	1.66047	0.259697	0.0260146	3.51064e+08	5.66483e+08	6.25094e+08	5.82931e+08
		6176	3R	30	6176	266	915.906	49.0515	0	3.3742e+08	3.62493e+08	3.53277e+08	5.32761e+08	5.96482e+08	5.70205e+08	6.58145e+08	6.37604e+08	5.79533e+08	6.52674e+08	5.12456e+08	5.83664e+08	1	0.0722509	1	1.61362	0.14951	0.00305194	1.78057	0.180461	0.00414819	1.66047	0.259697	0.0260146	1	0.0722509	1	1.61362	0.14951	0.00305194	1.78057	0.180461	0.00414819	1.66047	0.259697	0.0260146	3.51064e+08	5.66483e+08	6.25094e+08	5.82931e+08
SP://A0A0B5HR54	A0A0B5HR54_HUMAN Serine/threonine_protein kinase receptor OS=Homo sapiens PE=3 SV=1	3	1	3	1	0.142897	1	1.62556	0.211515	5.68296e-05	1.98479	0.231091	4.14331e-07	1.33025	0.209303	0.0205321
	peptides: 3 Items
	PEPTIDE	FRAMES	HITS	Ratio_1R	StdDev_1R	PValue_1R	Ratio_2R	StdDev_2R	PValue_2R	Ratio_3R	StdDev_3R	PValue_3R	Ratio_4R	StdDev_4R	PValue_4R	OtherAssignments	AvgPepPValue
	KTLTKIDNSLDK+Phospho(2)	1	1	1	0.247505	1	1.62556	0.366356	0.00775524	1.98479	0.400261	0.00122899	1.33025	0.362524	0.0825677	0	0
		hits: 1 Items
		FRAMEID	RAWFILE	MS2	FrameID1	CompID	MZ	Time	GoodID	II_1R	II_1R_160812094720	II_1R_160812114313	II_2R	II_2R_160812153456	II_2R_160812173050	II_3R	II_3R_160812212233	II_3R_160812231824	II_4R	II_4R_160813031009	II_4R_160813050602	Ratio_1R	StdDev_1R	PValue_1R	Ratio_2R	StdDev_2R	PValue_2R	Ratio_3R	StdDev_3R	PValue_3R	Ratio_4R	StdDev_4R	PValue_4R	NRatio_1R	NStdDev_1R	NPValue_1R	NRatio_2R	NStdDev_2R	NPValue_2R	NRatio_3R	NStdDev_3R	NPValue_3R	NRatio_4R	NStdDev_4R	NPValue_4R	Avg_1R	Avg_2R	Avg_3R	Avg_4R
		8609	4R_160813031009	2	8609	2334	728.379	51.9964	0	7.14103e+07	5.91769e+07	5.70755e+07	1.02479e+08	9.09782e+07	1.11599e+08	1.30247e+08	1.29221e+08	1.13003e+08	6.96216e+07	9.3844e+07	8.61734e+07	1	0.247505	1	1.62556	0.366356	0.00775524	1.98479	0.400261	0.00122899	1.33025	0.362524	0.0825677	1	0.247505	1	1.62556	0.366356	0.00775524	1.98479	0.400261	0.00122899	1.33025	0.362524	0.0825677	6.25542e+07	1.01685e+08	1.24157e+08	8.3213e+07
	KTLTKIDNSLDK+Phospho(4)	1	1	1	0.247505	1	1.62556	0.366356	0.00775524	1.98479	0.400261	0.00122899	1.33025	0.362524	0.0825677	0	0
		hits: 1 Items
		FRAMEID	RAWFILE	MS2	FrameID1	CompID	MZ	Time	GoodID	II_1R	II_1R_160812094720	II_1R_160812114313	II_2R	II_2R_160812153456	II_2R_160812173050	II_3R	II_3R_160812212233	II_3R_160812231824	II_4R	II_4R_160813031009	II_4R_160813050602	Ratio_1R	StdDev_1R	PValue_1R	Ratio_2R	StdDev_2R	PValue_2R	Ratio_3R	StdDev_3R	PValue_3R	Ratio_4R	StdDev_4R	PValue_4R	NRatio_1R	NStdDev_1R	NPValue_1R	NRatio_2R	NStdDev_2R	NPValue_2R	NRatio_3R	NStdDev_3R	NPValue_3R	NRatio_4R	NStdDev_4R	NPValue_4R	Avg_1R	Avg_2R	Avg_3R	Avg_4R
		8609	4R_160813031009	2	8609	2334	728.379	51.9964	0	7.14103e+07	5.91769e+07	5.70755e+07	1.02479e+08	9.09782e+07	1.11599e+08	1.30247e+08	1.29221e+08	1.13003e+08	6.96216e+07	9.3844e+07	8.61734e+07	1	0.247505	1	1.62556	0.366356	0.00775524	1.98479	0.400261	0.00122899	1.33025	0.362524	0.0825677	1	0.247505	1	1.62556	0.366356	0.00775524	1.98479	0.400261	0.00122899	1.33025	0.362524	0.0825677	6.25542e+07	1.01685e+08	1.24157e+08	8.3213e+07
	KTLTKIDNSLDK+Phospho(9)	1	1	1	0.247505	1	1.62556	0.366356	0.00775524	1.98479	0.400261	0.00122899	1.33025	0.362524	0.0825677	0	0
		hits: 1 Items
		FRAMEID	RAWFILE	MS2	FrameID1	CompID	MZ	Time	GoodID	II_1R	II_1R_160812094720	II_1R_160812114313	II_2R	II_2R_160812153456	II_2R_160812173050	II_3R	II_3R_160812212233	II_3R_160812231824	II_4R	II_4R_160813031009	II_4R_160813050602	Ratio_1R	StdDev_1R	PValue_1R	Ratio_2R	StdDev_2R	PValue_2R	Ratio_3R	StdDev_3R	PValue_3R	Ratio_4R	StdDev_4R	PValue_4R	NRatio_1R	NStdDev_1R	NPValue_1R	NRatio_2R	NStdDev_2R	NPValue_2R	NRatio_3R	NStdDev_3R	NPValue_3R	NRatio_4R	NStdDev_4R	NPValue_4R	Avg_1R	Avg_2R	Avg_3R	Avg_4R
		8609	4R_160813031009	2	8609	2334	728.379	51.9964	0	7.14103e+07	5.91769e+07	5.70755e+07	1.02479e+08	9.09782e+07	1.11599e+08	1.30247e+08	1.29221e+08	1.13003e+08	6.96216e+07	9.3844e+07	8.61734e+07	1	0.247505	1	1.62556	0.366356	0.00775524	1.98479	0.400261	0.00122899	1.33025	0.362524	0.0825677	1	0.247505	1	1.62556	0.366356	0.00775524	1.98479	0.400261	0.00122899	1.33025	0.362524	0.0825677	6.25542e+07	1.01685e+08	1.24157e+08	8.3213e+07
SP://A0A0S2Z2Y3	A0A0S2Z2Y3_HUMAN Receptor protein serine/threonine kinase (Fragment) OS=Homo sapiens GN=ACVR1 PE=2 SV=1	3	1	3	1	0.142897	1	1.62556	0.211515	5.68296e-05	1.98479	0.231091	4.14331e-07	1.33025	0.209303	0.0205321
	peptides: 3 Items
	PEPTIDE	FRAMES	HITS	Ratio_1R	StdDev_1R	PValue_1R	Ratio_2R	StdDev_2R	PValue_2R	Ratio_3R	StdDev_3R	PValue_3R	Ratio_4R	StdDev_4R	PValue_4R	OtherAssignments	AvgPepPValue
	KTLTKIDNSLDK+Phospho(2)	1	1	1	0.247505	1	1.62556	0.366356	0.00775524	1.98479	0.400261	0.00122899	1.33025	0.362524	0.0825677	0	0
		hits: 1 Items
		FRAMEID	RAWFILE	MS2	FrameID1	CompID	MZ	Time	GoodID	II_1R	II_1R_160812094720	II_1R_160812114313	II_2R	II_2R_160812153456	II_2R_160812173050	II_3R	II_3R_160812212233	II_3R_160812231824	II_4R	II_4R_160813031009	II_4R_160813050602	Ratio_1R	StdDev_1R	PValue_1R	Ratio_2R	StdDev_2R	PValue_2R	Ratio_3R	StdDev_3R	PValue_3R	Ratio_4R	StdDev_4R	PValue_4R	NRatio_1R	NStdDev_1R	NPValue_1R	NRatio_2R	NStdDev_2R	NPValue_2R	NRatio_3R	NStdDev_3R	NPValue_3R	NRatio_4R	NStdDev_4R	NPValue_4R	Avg_1R	Avg_2R	Avg_3R	Avg_4R
		8609	4R_160813031009	2	8609	2334	728.379	51.9964	0	7.14103e+07	5.91769e+07	5.70755e+07	1.02479e+08	9.09782e+07	1.11599e+08	1.30247e+08	1.29221e+08	1.13003e+08	6.96216e+07	9.3844e+07	8.61734e+07	1	0.247505	1	1.62556	0.366356	0.00775524	1.98479	0.400261	0.00122899	1.33025	0.362524	0.0825677	1	0.247505	1	1.62556	0.366356	0.00775524	1.98479	0.400261	0.00122899	1.33025	0.362524	0.0825677	6.25542e+07	1.01685e+08	1.24157e+08	8.3213e+07
	KTLTKIDNSLDK+Phospho(4)	1	1	1	0.247505	1	1.62556	0.366356	0.00775524	1.98479	0.400261	0.00122899	1.33025	0.362524	0.0825677	0	0
		hits: 1 Items
		FRAMEID	RAWFILE	MS2	FrameID1	CompID	MZ	Time	GoodID	II_1R	II_1R_160812094720	II_1R_160812114313	II_2R	II_2R_160812153456	II_2R_160812173050	II_3R	II_3R_160812212233	II_3R_160812231824	II_4R	II_4R_160813031009	II_4R_160813050602	Ratio_1R	StdDev_1R	PValue_1R	Ratio_2R	StdDev_2R	PValue_2R	Ratio_3R	StdDev_3R	PValue_3R	Ratio_4R	StdDev_4R	PValue_4R	NRatio_1R	NStdDev_1R	NPValue_1R	NRatio_2R	NStdDev_2R	NPValue_2R	NRatio_3R	NStdDev_3R	NPValue_3R	NRatio_4R	NStdDev_4R	NPValue_4R	Avg_1R	Avg_2R	Avg_3R	Avg_4R
		8609	4R_160813031009	2	8609	2334	728.379	51.9964	0	7.14103e+07	5.91769e+07	5.70755e+07	1.02479e+08	9.09782e+07	1.11599e+08	1.30247e+08	1.29221e+08	1.13003e+08	6.96216e+07	9.3844e+07	8.61734e+07	1	0.247505	1	1.62556	0.366356	0.00775524	1.98479	0.400261	0.00122899	1.33025	0.362524	0.0825677	1	0.247505	1	1.62556	0.366356	0.00775524	1.98479	0.400261	0.00122899	1.33025	0.362524	0.0825677	6.25542e+07	1.01685e+08	1.24157e+08	8.3213e+07
	KTLTKIDNSLDK+Phospho(9)	1	1	1	0.247505	1	1.62556	0.366356	0.00775524	1.98479	0.400261	0.00122899	1.33025	0.362524	0.0825677	0	0
		hits: 1 Items
		FRAMEID	RAWFILE	MS2	FrameID1	CompID	MZ	Time	GoodID	II_1R	II_1R_160812094720	II_1R_160812114313	II_2R	II_2R_160812153456	II_2R_160812173050	II_3R	II_3R_160812212233	II_3R_160812231824	II_4R	II_4R_160813031009	II_4R_160813050602	Ratio_1R	StdDev_1R	PValue_1R	Ratio_2R	StdDev_2R	PValue_2R	Ratio_3R	StdDev_3R	PValue_3R	Ratio_4R	StdDev_4R	PValue_4R	NRatio_1R	NStdDev_1R	NPValue_1R	NRatio_2R	NStdDev_2R	NPValue_2R	NRatio_3R	NStdDev_3R	NPValue_3R	NRatio_4R	NStdDev_4R	NPValue_4R	Avg_1R	Avg_2R	Avg_3R	Avg_4R
		8609	4R_160813031009	2	8609	2334	728.379	51.9964	0	7.14103e+07	5.91769e+07	5.70755e+07	1.02479e+08	9.09782e+07	1.11599e+08	1.30247e+08	1.29221e+08	1.13003e+08	6.96216e+07	9.3844e+07	8.61734e+07	1	0.247505	1	1.62556	0.366356	0.00775524	1.98479	0.400261	0.00122899	1.33025	0.362524	0.0825677	1	0.247505	1	1.62556	0.366356	0.00775524	1.98479	0.400261	0.00122899	1.33025	0.362524	0.0825677	6.25542e+07	1.01685e+08	1.24157e+08	8.3213e+07
SP://A0A0S2Z345	A0A0S2Z345_HUMAN Receptor protein serine/threonine kinase (Fragment) OS=Homo sapiens GN=ACVR1 PE=2 SV=1	3	1	3	1	0.142897	1	1.62556	0.211515	5.68296e-05	1.98479	0.231091	4.14331e-07	1.33025	0.209303	0.0205321
	peptides: 3 Items
	PEPTIDE	FRAMES	HITS	Ratio_1R	StdDev_1R	PValue_1R	Ratio_2R	StdDev_2R	PValue_2R	Ratio_3R	StdDev_3R	PValue_3R	Ratio_4R	StdDev_4R	PValue_4R	OtherAssignments	AvgPepPValue
	KTLTKIDNSLDK+Phospho(2)	1	1	1	0.247505	1	1.62556	0.366356	0.00775524	1.98479	0.400261	0.00122899	1.33025	0.362524	0.0825677	0	0
		hits: 1 Items
		FRAMEID	RAWFILE	MS2	FrameID1	CompID	MZ	Time	GoodID	II_1R	II_1R_160812094720	II_1R_160812114313	II_2R	II_2R_160812153456	II_2R_160812173050	II_3R	II_3R_160812212233	II_3R_160812231824	II_4R	II_4R_160813031009	II_4R_160813050602	Ratio_1R	StdDev_1R	PValue_1R	Ratio_2R	StdDev_2R	PValue_2R	Ratio_3R	StdDev_3R	PValue_3R	Ratio_4R	StdDev_4R	PValue_4R	NRatio_1R	NStdDev_1R	NPValue_1R	NRatio_2R	NStdDev_2R	NPValue_2R	NRatio_3R	NStdDev_3R	NPValue_3R	NRatio_4R	NStdDev_4R	NPValue_4R	Avg_1R	Avg_2R	Avg_3R	Avg_4R
		8609	4R_160813031009	2	8609	2334	728.379	51.9964	0	7.14103e+07	5.91769e+07	5.70755e+07	1.02479e+08	9.09782e+07	1.11599e+08	1.30247e+08	1.29221e+08	1.13003e+08	6.96216e+07	9.3844e+07	8.61734e+07	1	0.247505	1	1.62556	0.366356	0.00775524	1.98479	0.400261	0.00122899	1.33025	0.362524	0.0825677	1	0.247505	1	1.62556	0.366356	0.00775524	1.98479	0.400261	0.00122899	1.33025	0.362524	0.0825677	6.25542e+07	1.01685e+08	1.24157e+08	8.3213e+07
	KTLTKIDNSLDK+Phospho(4)	1	1	1	0.247505	1	1.62556	0.366356	0.00775524	1.98479	0.400261	0.00122899	1.33025	0.362524	0.0825677	0	0
		hits: 1 Items
		FRAMEID	RAWFILE	MS2	FrameID1	CompID	MZ	Time	GoodID	II_1R	II_1R_160812094720	II_1R_160812114313	II_2R	II_2R_160812153456	II_2R_160812173050	II_3R	II_3R_160812212233	II_3R_160812231824	II_4R	II_4R_160813031009	II_4R_160813050602	Ratio_1R	StdDev_1R	PValue_1R	Ratio_2R	StdDev_2R	PValue_2R	Ratio_3R	StdDev_3R	PValue_3R	Ratio_4R	StdDev_4R	PValue_4R	NRatio_1R	NStdDev_1R	NPValue_1R	NRatio_2R	NStdDev_2R	NPValue_2R	NRatio_3R	NStdDev_3R	NPValue_3R	NRatio_4R	NStdDev_4R	NPValue_4R	Avg_1R	Avg_2R	Avg_3R	Avg_4R
		8609	4R_160813031009	2	8609	2334	728.379	51.9964	0	7.14103e+07	5.91769e+07	5.70755e+07	1.02479e+08	9.09782e+07	1.11599e+08	1.30247e+08	1.29221e+08	1.13003e+08	6.96216e+07	9.3844e+07	8.61734e+07	1	0.247505	1	1.62556	0.366356	0.00775524	1.98479	0.400261	0.00122899	1.33025	0.362524	0.0825677	1	0.247505	1	1.62556	0.366356	0.00775524	1.98479	0.400261	0.00122899	1.33025	0.362524	0.0825677	6.25542e+07	1.01685e+08	1.24157e+08	8.3213e+07
	KTLTKIDNSLDK+Phospho(9)	1	1	1	0.247505	1	1.62556	0.366356	0.00775524	1.98479	0.400261	0.00122899	1.33025	0.362524	0.0825677	0	0
		hits: 1 Items
		FRAMEID	RAWFILE	MS2	FrameID1	CompID	MZ	Time	GoodID	II_1R	II_1R_160812094720	II_1R_160812114313	II_2R	II_2R_160812153456	II_2R_160812173050	II_3R	II_3R_160812212233	II_3R_160812231824	II_4R	II_4R_160813031009	II_4R_160813050602	Ratio_1R	StdDev_1R	PValue_1R	Ratio_2R	StdDev_2R	PValue_2R	Ratio_3R	StdDev_3R	PValue_3R	Ratio_4R	StdDev_4R	PValue_4R	NRatio_1R	NStdDev_1R	NPValue_1R	NRatio_2R	NStdDev_2R	NPValue_2R	NRatio_3R	NStdDev_3R	NPValue_3R	NRatio_4R	NStdDev_4R	NPValue_4R	Avg_1R	Avg_2R	Avg_3R	Avg_4R
		8609	4R_160813031009	2	8609	2334	728.379	51.9964	0	7.14103e+07	5.91769e+07	5.70755e+07	1.02479e+08	9.09782e+07	1.11599e+08	1.30247e+08	1.29221e+08	1.13003e+08	6.96216e+07	9.3844e+07	8.61734e+07	1	0.247505	1	1.62556	0.366356	0.00775524	1.98479	0.400261	0.00122899	1.33025	0.362524	0.0825677	1	0.247505	1	1.62556	0.366356	0.00775524	1.98479	0.400261	0.00122899	1.33025	0.362524	0.0825677	6.25542e+07	1.01685e+08	1.24157e+08	8.3213e+07
SP://Q04771	ACVR1_HUMAN Activin receptor type_1 OS=Homo sapiens GN=ACVR1 PE=1 SV=1	3	1	3	1	0.142897	1	1.62556	0.211515	5.68296e-05	1.98479	0.231091	4.14331e-07	1.33025	0.209303	0.0205321
	peptides: 3 Items
	PEPTIDE	FRAMES	HITS	Ratio_1R	StdDev_1R	PValue_1R	Ratio_2R	StdDev_2R	PValue_2R	Ratio_3R	StdDev_3R	PValue_3R	Ratio_4R	StdDev_4R	PValue_4R	OtherAssignments	AvgPepPValue
	KTLTKIDNSLDK+Phospho(2)	1	1	1	0.247505	1	1.62556	0.366356	0.00775524	1.98479	0.400261	0.00122899	1.33025	0.362524	0.0825677	0	0
		hits: 1 Items
		FRAMEID	RAWFILE	MS2	FrameID1	CompID	MZ	Time	GoodID	II_1R	II_1R_160812094720	II_1R_160812114313	II_2R	II_2R_160812153456	II_2R_160812173050	II_3R	II_3R_160812212233	II_3R_160812231824	II_4R	II_4R_160813031009	II_4R_160813050602	Ratio_1R	StdDev_1R	PValue_1R	Ratio_2R	StdDev_2R	PValue_2R	Ratio_3R	StdDev_3R	PValue_3R	Ratio_4R	StdDev_4R	PValue_4R	NRatio_1R	NStdDev_1R	NPValue_1R	NRatio_2R	NStdDev_2R	NPValue_2R	NRatio_3R	NStdDev_3R	NPValue_3R	NRatio_4R	NStdDev_4R	NPValue_4R	Avg_1R	Avg_2R	Avg_3R	Avg_4R
		8609	4R_160813031009	2	8609	2334	728.379	51.9964	0	7.14103e+07	5.91769e+07	5.70755e+07	1.02479e+08	9.09782e+07	1.11599e+08	1.30247e+08	1.29221e+08	1.13003e+08	6.96216e+07	9.3844e+07	8.61734e+07	1	0.247505	1	1.62556	0.366356	0.00775524	1.98479	0.400261	0.00122899	1.33025	0.362524	0.0825677	1	0.247505	1	1.62556	0.366356	0.00775524	1.98479	0.400261	0.00122899	1.33025	0.362524	0.0825677	6.25542e+07	1.01685e+08	1.24157e+08	8.3213e+07
	KTLTKIDNSLDK+Phospho(4)	1	1	1	0.247505	1	1.62556	0.366356	0.00775524	1.98479	0.400261	0.00122899	1.33025	0.362524	0.0825677	0	0
		hits: 1 Items
		FRAMEID	RAWFILE	MS2	FrameID1	CompID	MZ	Time	GoodID	II_1R	II_1R_160812094720	II_1R_160812114313	II_2R	II_2R_160812153456	II_2R_160812173050	II_3R	II_3R_160812212233	II_3R_160812231824	II_4R	II_4R_160813031009	II_4R_160813050602	Ratio_1R	StdDev_1R	PValue_1R	Ratio_2R	StdDev_2R	PValue_2R	Ratio_3R	StdDev_3R	PValue_3R	Ratio_4R	StdDev_4R	PValue_4R	NRatio_1R	NStdDev_1R	NPValue_1R	NRatio_2R	NStdDev_2R	NPValue_2R	NRatio_3R	NStdDev_3R	NPValue_3R	NRatio_4R	NStdDev_4R	NPValue_4R	Avg_1R	Avg_2R	Avg_3R	Avg_4R
		8609	4R_160813031009	2	8609	2334	728.379	51.9964	0	7.14103e+07	5.91769e+07	5.70755e+07	1.02479e+08	9.09782e+07	1.11599e+08	1.30247e+08	1.29221e+08	1.13003e+08	6.96216e+07	9.3844e+07	8.61734e+07	1	0.247505	1	1.62556	0.366356	0.00775524	1.98479	0.400261	0.00122899	1.33025	0.362524	0.0825677	1	0.247505	1	1.62556	0.366356	0.00775524	1.98479	0.400261	0.00122899	1.33025	0.362524	0.0825677	6.25542e+07	1.01685e+08	1.24157e+08	8.3213e+07
	KTLTKIDNSLDK+Phospho(9)	1	1	1	0.247505	1	1.62556	0.366356	0.00775524	1.98479	0.400261	0.00122899	1.33025	0.362524	0.0825677	0	0
		hits: 1 Items
		FRAMEID	RAWFILE	MS2	FrameID1	CompID	MZ	Time	GoodID	II_1R	II_1R_160812094720	II_1R_160812114313	II_2R	II_2R_160812153456	II_2R_160812173050	II_3R	II_3R_160812212233	II_3R_160812231824	II_4R	II_4R_160813031009	II_4R_160813050602	Ratio_1R	StdDev_1R	PValue_1R	Ratio_2R	StdDev_2R	PValue_2R	Ratio_3R	StdDev_3R	PValue_3R	Ratio_4R	StdDev_4R	PValue_4R	NRatio_1R	NStdDev_1R	NPValue_1R	NRatio_2R	NStdDev_2R	NPValue_2R	NRatio_3R	NStdDev_3R	NPValue_3R	NRatio_4R	NStdDev_4R	NPValue_4R	Avg_1R	Avg_2R	Avg_3R	Avg_4R
		8609	4R_160813031009	2	8609	2334	728.379	51.9964	0	7.14103e+07	5.91769e+07	5.70755e+07	1.02479e+08	9.09782e+07	1.11599e+08	1.30247e+08	1.29221e+08	1.13003e+08	6.96216e+07	9.3844e+07	8.61734e+07	1	0.247505	1	1.62556	0.366356	0.00775524	1.98479	0.400261	0.00122899	1.33025	0.362524	0.0825677	1	0.247505	1	1.62556	0.366356	0.00775524	1.98479	0.400261	0.00122899	1.33025	0.362524	0.0825677	6.25542e+07	1.01685e+08	1.24157e+08	8.3213e+07
SP://Q53SF4	Q53SF4_HUMAN Receptor protein serine/threonine kinase (Fragment) OS=Homo sapiens GN=ACVR1 PE=4 SV=1	3	1	3	1	0.142897	1	1.62556	0.211515	5.68296e-05	1.98479	0.231091	4.14331e-07	1.33025	0.209303	0.0205321
	peptides: 3 Items
	PEPTIDE	FRAMES	HITS	Ratio_1R	StdDev_1R	PValue_1R	Ratio_2R	StdDev_2R	PValue_2R	Ratio_3R	StdDev_3R	PValue_3R	Ratio_4R	StdDev_4R	PValue_4R	OtherAssignments	AvgPepPValue
	KTLTKIDNSLDK+Phospho(2)	1	1	1	0.247505	1	1.62556	0.366356	0.00775524	1.98479	0.400261	0.00122899	1.33025	0.362524	0.0825677	0	0
		hits: 1 Items
		FRAMEID	RAWFILE	MS2	FrameID1	CompID	MZ	Time	GoodID	II_1R	II_1R_160812094720	II_1R_160812114313	II_2R	II_2R_160812153456	II_2R_160812173050	II_3R	II_3R_160812212233	II_3R_160812231824	II_4R	II_4R_160813031009	II_4R_160813050602	Ratio_1R	StdDev_1R	PValue_1R	Ratio_2R	StdDev_2R	PValue_2R	Ratio_3R	StdDev_3R	PValue_3R	Ratio_4R	StdDev_4R	PValue_4R	NRatio_1R	NStdDev_1R	NPValue_1R	NRatio_2R	NStdDev_2R	NPValue_2R	NRatio_3R	NStdDev_3R	NPValue_3R	NRatio_4R	NStdDev_4R	NPValue_4R	Avg_1R	Avg_2R	Avg_3R	Avg_4R
		8609	4R_160813031009	2	8609	2334	728.379	51.9964	0	7.14103e+07	5.91769e+07	5.70755e+07	1.02479e+08	9.09782e+07	1.11599e+08	1.30247e+08	1.29221e+08	1.13003e+08	6.96216e+07	9.3844e+07	8.61734e+07	1	0.247505	1	1.62556	0.366356	0.00775524	1.98479	0.400261	0.00122899	1.33025	0.362524	0.0825677	1	0.247505	1	1.62556	0.366356	0.00775524	1.98479	0.400261	0.00122899	1.33025	0.362524	0.0825677	6.25542e+07	1.01685e+08	1.24157e+08	8.3213e+07
	KTLTKIDNSLDK+Phospho(4)	1	1	1	0.247505	1	1.62556	0.366356	0.00775524	1.98479	0.400261	0.00122899	1.33025	0.362524	0.0825677	0	0
		hits: 1 Items
		FRAMEID	RAWFILE	MS2	FrameID1	CompID	MZ	Time	GoodID	II_1R	II_1R_160812094720	II_1R_160812114313	II_2R	II_2R_160812153456	II_2R_160812173050	II_3R	II_3R_160812212233	II_3R_160812231824	II_4R	II_4R_160813031009	II_4R_160813050602	Ratio_1R	StdDev_1R	PValue_1R	Ratio_2R	StdDev_2R	PValue_2R	Ratio_3R	StdDev_3R	PValue_3R	Ratio_4R	StdDev_4R	PValue_4R	NRatio_1R	NStdDev_1R	NPValue_1R	NRatio_2R	NStdDev_2R	NPValue_2R	NRatio_3R	NStdDev_3R	NPValue_3R	NRatio_4R	NStdDev_4R	NPValue_4R	Avg_1R	Avg_2R	Avg_3R	Avg_4R
		8609	4R_160813031009	2	8609	2334	728.379	51.9964	0	7.14103e+07	5.91769e+07	5.70755e+07	1.02479e+08	9.09782e+07	1.11599e+08	1.30247e+08	1.29221e+08	1.13003e+08	6.96216e+07	9.3844e+07	8.61734e+07	1	0.247505	1	1.62556	0.366356	0.00775524	1.98479	0.400261	0.00122899	1.33025	0.362524	0.0825677	1	0.247505	1	1.62556	0.366356	0.00775524	1.98479	0.400261	0.00122899	1.33025	0.362524	0.0825677	6.25542e+07	1.01685e+08	1.24157e+08	8.3213e+07
	KTLTKIDNSLDK+Phospho(9)	1	1	1	0.247505	1	1.62556	0.366356	0.00775524	1.98479	0.400261	0.00122899	1.33025	0.362524	0.0825677	0	0
		hits: 1 Items
		FRAMEID	RAWFILE	MS2	FrameID1	CompID	MZ	Time	GoodID	II_1R	II_1R_160812094720	II_1R_160812114313	II_2R	II_2R_160812153456	II_2R_160812173050	II_3R	II_3R_160812212233	II_3R_160812231824	II_4R	II_4R_160813031009	II_4R_160813050602	Ratio_1R	StdDev_1R	PValue_1R	Ratio_2R	StdDev_2R	PValue_2R	Ratio_3R	StdDev_3R	PValue_3R	Ratio_4R	StdDev_4R	PValue_4R	NRatio_1R	NStdDev_1R	NPValue_1R	NRatio_2R	NStdDev_2R	NPValue_2R	NRatio_3R	NStdDev_3R	NPValue_3R	NRatio_4R	NStdDev_4R	NPValue_4R	Avg_1R	Avg_2R	Avg_3R	Avg_4R
		8609	4R_160813031009	2	8609	2334	728.379	51.9964	0	7.14103e+07	5.91769e+07	5.70755e+07	1.02479e+08	9.09782e+07	1.11599e+08	1.30247e+08	1.29221e+08	1.13003e+08	6.96216e+07	9.3844e+07	8.61734e+07	1	0.247505	1	1.62556	0.366356	0.00775524	1.98479	0.400261	0.00122899	1.33025	0.362524	0.0825677	1	0.247505	1	1.62556	0.366356	0.00775524	1.98479	0.400261	0.00122899	1.33025	0.362524	0.0825677	6.25542e+07	1.01685e+08	1.24157e+08	8.3213e+07
SP://Q9P219	DAPLE_HUMAN Protein Daple OS=Homo sapiens GN=CCDC88C PE=1 SV=3	3	1	3	1	0.142897	1	1.62556	0.211515	5.68296e-05	1.98479	0.231091	4.14331e-07	1.33025	0.209303	0.0205321
	peptides: 3 Items
	PEPTIDE	FRAMES	HITS	Ratio_1R	StdDev_1R	PValue_1R	Ratio_2R	StdDev_2R	PValue_2R	Ratio_3R	StdDev_3R	PValue_3R	Ratio_4R	StdDev_4R	PValue_4R	OtherAssignments	AvgPepPValue
	LKSQQLSSELDK+Phospho(3)	1	1	1	0.247505	1	1.62556	0.366356	0.00775524	1.98479	0.400261	0.00122899	1.33025	0.362524	0.0825677	0	0
		hits: 1 Items
		FRAMEID	RAWFILE	MS2	FrameID1	CompID	MZ	Time	GoodID	II_1R	II_1R_160812094720	II_1R_160812114313	II_2R	II_2R_160812153456	II_2R_160812173050	II_3R	II_3R_160812212233	II_3R_160812231824	II_4R	II_4R_160813031009	II_4R_160813050602	Ratio_1R	StdDev_1R	PValue_1R	Ratio_2R	StdDev_2R	PValue_2R	Ratio_3R	StdDev_3R	PValue_3R	Ratio_4R	StdDev_4R	PValue_4R	NRatio_1R	NStdDev_1R	NPValue_1R	NRatio_2R	NStdDev_2R	NPValue_2R	NRatio_3R	NStdDev_3R	NPValue_3R	NRatio_4R	NStdDev_4R	NPValue_4R	Avg_1R	Avg_2R	Avg_3R	Avg_4R
		8609	4R_160813031009	2	8609	2334	728.379	51.9964	0	7.14103e+07	5.91769e+07	5.70755e+07	1.02479e+08	9.09782e+07	1.11599e+08	1.30247e+08	1.29221e+08	1.13003e+08	6.96216e+07	9.3844e+07	8.61734e+07	1	0.247505	1	1.62556	0.366356	0.00775524	1.98479	0.400261	0.00122899	1.33025	0.362524	0.0825677	1	0.247505	1	1.62556	0.366356	0.00775524	1.98479	0.400261	0.00122899	1.33025	0.362524	0.0825677	6.25542e+07	1.01685e+08	1.24157e+08	8.3213e+07
	LKSQQLSSELDK+Phospho(7)	1	1	1	0.247505	1	1.62556	0.366356	0.00775524	1.98479	0.400261	0.00122899	1.33025	0.362524	0.0825677	0	0
		hits: 1 Items
		FRAMEID	RAWFILE	MS2	FrameID1	CompID	MZ	Time	GoodID	II_1R	II_1R_160812094720	II_1R_160812114313	II_2R	II_2R_160812153456	II_2R_160812173050	II_3R	II_3R_160812212233	II_3R_160812231824	II_4R	II_4R_160813031009	II_4R_160813050602	Ratio_1R	StdDev_1R	PValue_1R	Ratio_2R	StdDev_2R	PValue_2R	Ratio_3R	StdDev_3R	PValue_3R	Ratio_4R	StdDev_4R	PValue_4R	NRatio_1R	NStdDev_1R	NPValue_1R	NRatio_2R	NStdDev_2R	NPValue_2R	NRatio_3R	NStdDev_3R	NPValue_3R	NRatio_4R	NStdDev_4R	NPValue_4R	Avg_1R	Avg_2R	Avg_3R	Avg_4R
		8609	4R_160813031009	2	8609	2334	728.379	51.9964	0	7.14103e+07	5.91769e+07	5.70755e+07	1.02479e+08	9.09782e+07	1.11599e+08	1.30247e+08	1.29221e+08	1.13003e+08	6.96216e+07	9.3844e+07	8.61734e+07	1	0.247505	1	1.62556	0.366356	0.00775524	1.98479	0.400261	0.00122899	1.33025	0.362524	0.0825677	1	0.247505	1	1.62556	0.366356	0.00775524	1.98479	0.400261	0.00122899	1.33025	0.362524	0.0825677	6.25542e+07	1.01685e+08	1.24157e+08	8.3213e+07
	LKSQQLSSELDK+Phospho(8)	1	1	1	0.247505	1	1.62556	0.366356	0.00775524	1.98479	0.400261	0.00122899	1.33025	0.362524	0.0825677	0	0
		hits: 1 Items
		FRAMEID	RAWFILE	MS2	FrameID1	CompID	MZ	Time	GoodID	II_1R	II_1R_160812094720	II_1R_160812114313	II_2R	II_2R_160812153456	II_2R_160812173050	II_3R	II_3R_160812212233	II_3R_160812231824	II_4R	II_4R_160813031009	II_4R_160813050602	Ratio_1R	StdDev_1R	PValue_1R	Ratio_2R	StdDev_2R	PValue_2R	Ratio_3R	StdDev_3R	PValue_3R	Ratio_4R	StdDev_4R	PValue_4R	NRatio_1R	NStdDev_1R	NPValue_1R	NRatio_2R	NStdDev_2R	NPValue_2R	NRatio_3R	NStdDev_3R	NPValue_3R	NRatio_4R	NStdDev_4R	NPValue_4R	Avg_1R	Avg_2R	Avg_3R	Avg_4R
		8609	4R_160813031009	2	8609	2334	728.379	51.9964	0	7.14103e+07	5.91769e+07	5.70755e+07	1.02479e+08	9.09782e+07	1.11599e+08	1.30247e+08	1.29221e+08	1.13003e+08	6.96216e+07	9.3844e+07	8.61734e+07	1	0.247505	1	1.62556	0.366356	0.00775524	1.98479	0.400261	0.00122899	1.33025	0.362524	0.0825677	1	0.247505	1	1.62556	0.366356	0.00775524	1.98479	0.400261	0.00122899	1.33025	0.362524	0.0825677	6.25542e+07	1.01685e+08	1.24157e+08	8.3213e+07
SP://H0YJ91	H0YJ91_HUMAN Protein PCNX1 (Fragment) OS=Homo sapiens GN=PCNX1 PE=1 SV=1	2	1	30	1	0.200707	1	1.50819	0.210531	0.00111472	1.50171	0.257242	0.00182602	1.37184	0.261493	0.0165265
	peptides: 2 Items
	PEPTIDE	FRAMES	HITS	Ratio_1R	StdDev_1R	PValue_1R	Ratio_2R	StdDev_2R	PValue_2R	Ratio_3R	StdDev_3R	PValue_3R	Ratio_4R	StdDev_4R	PValue_4R	OtherAssignments	AvgPepPValue
	RVDHSNTRLASQLDR+Phospho(5)	1	14	1	0.283843	1	1.50819	0.297735	0.0104989	1.50171	0.363795	0.0138179	1.37184	0.369807	0.0483935	0	0
		hits: 14 Items
		FRAMEID	RAWFILE	MS2	FrameID1	CompID	MZ	Time	GoodID	II_1R	II_1R_160812094720	II_1R_160812114313	II_2R	II_2R_160812153456	II_2R_160812173050	II_3R	II_3R_160812212233	II_3R_160812231824	II_4R	II_4R_160813031009	II_4R_160813050602	Ratio_1R	StdDev_1R	PValue_1R	Ratio_2R	StdDev_2R	PValue_2R	Ratio_3R	StdDev_3R	PValue_3R	Ratio_4R	StdDev_4R	PValue_4R	NRatio_1R	NStdDev_1R	NPValue_1R	NRatio_2R	NStdDev_2R	NPValue_2R	NRatio_3R	NStdDev_3R	NPValue_3R	NRatio_4R	NStdDev_4R	NPValue_4R	Avg_1R	Avg_2R	Avg_3R	Avg_4R
		4584	4R	62	4584	45	924.454	52.6395	0	1.26358e+09	1.0009e+09	1.31773e+09	1.72372e+09	1.76517e+09	1.91377e+09	1.96748e+09	1.60813e+09	1.80382e+09	1.7763e+09	1.39751e+09	1.74039e+09	1	0.283843	1	1.50819	0.297735	0.0104989	1.50171	0.363795	0.0138179	1.37184	0.369807	0.0483935	1	0.283843	1	1.50819	0.297735	0.0104989	1.50171	0.363795	0.0138179	1.37184	0.369807	0.0483935	1.19407e+09	1.80089e+09	1.79315e+09	1.63807e+09
		4584	4R	62	4584	45	924.454	52.6395	0	1.26358e+09	1.0009e+09	1.31773e+09	1.72372e+09	1.76517e+09	1.91377e+09	1.96748e+09	1.60813e+09	1.80382e+09	1.7763e+09	1.39751e+09	1.74039e+09	1	0.283843	1	1.50819	0.297735	0.0104989	1.50171	0.363795	0.0138179	1.37184	0.369807	0.0483935	1	0.283843	1	1.50819	0.297735	0.0104989	1.50171	0.363795	0.0138179	1.37184	0.369807	0.0483935	1.19407e+09	1.80089e+09	1.79315e+09	1.63807e+09
		4584	4R	62	4584	45	924.454	52.6395	0	1.26358e+09	1.0009e+09	1.31773e+09	1.72372e+09	1.76517e+09	1.91377e+09	1.96748e+09	1.60813e+09	1.80382e+09	1.7763e+09	1.39751e+09	1.74039e+09	1	0.283843	1	1.50819	0.297735	0.0104989	1.50171	0.363795	0.0138179	1.37184	0.369807	0.0483935	1	0.283843	1	1.50819	0.297735	0.0104989	1.50171	0.363795	0.0138179	1.37184	0.369807	0.0483935	1.19407e+09	1.80089e+09	1.79315e+09	1.63807e+09
		4584	4R	62	4584	45	924.454	52.6395	0	1.26358e+09	1.0009e+09	1.31773e+09	1.72372e+09	1.76517e+09	1.91377e+09	1.96748e+09	1.60813e+09	1.80382e+09	1.7763e+09	1.39751e+09	1.74039e+09	1	0.283843	1	1.50819	0.297735	0.0104989	1.50171	0.363795	0.0138179	1.37184	0.369807	0.0483935	1	0.283843	1	1.50819	0.297735	0.0104989	1.50171	0.363795	0.0138179	1.37184	0.369807	0.0483935	1.19407e+09	1.80089e+09	1.79315e+09	1.63807e+09
		4584	4R	62	4584	45	924.454	52.6395	0	1.26358e+09	1.0009e+09	1.31773e+09	1.72372e+09	1.76517e+09	1.91377e+09	1.96748e+09	1.60813e+09	1.80382e+09	1.7763e+09	1.39751e+09	1.74039e+09	1	0.283843	1	1.50819	0.297735	0.0104989	1.50171	0.363795	0.0138179	1.37184	0.369807	0.0483935	1	0.283843	1	1.50819	0.297735	0.0104989	1.50171	0.363795	0.0138179	1.37184	0.369807	0.0483935	1.19407e+09	1.80089e+09	1.79315e+09	1.63807e+09
		4584	4R_160813050602	62	4584	45	924.454	52.6395	0	1.26358e+09	1.0009e+09	1.31773e+09	1.72372e+09	1.76517e+09	1.91377e+09	1.96748e+09	1.60813e+09	1.80382e+09	1.7763e+09	1.39751e+09	1.74039e+09	1	0.283843	1	1.50819	0.297735	0.0104989	1.50171	0.363795	0.0138179	1.37184	0.369807	0.0483935	1	0.283843	1	1.50819	0.297735	0.0104989	1.50171	0.363795	0.0138179	1.37184	0.369807	0.0483935	1.19407e+09	1.80089e+09	1.79315e+09	1.63807e+09
		4584	4R_160813050602	62	4584	45	924.454	52.6395	0	1.26358e+09	1.0009e+09	1.31773e+09	1.72372e+09	1.76517e+09	1.91377e+09	1.96748e+09	1.60813e+09	1.80382e+09	1.7763e+09	1.39751e+09	1.74039e+09	1	0.283843	1	1.50819	0.297735	0.0104989	1.50171	0.363795	0.0138179	1.37184	0.369807	0.0483935	1	0.283843	1	1.50819	0.297735	0.0104989	1.50171	0.363795	0.0138179	1.37184	0.369807	0.0483935	1.19407e+09	1.80089e+09	1.79315e+09	1.63807e+09
		4584	4R_160813050602	62	4584	45	924.454	52.6395	0	1.26358e+09	1.0009e+09	1.31773e+09	1.72372e+09	1.76517e+09	1.91377e+09	1.96748e+09	1.60813e+09	1.80382e+09	1.7763e+09	1.39751e+09	1.74039e+09	1	0.283843	1	1.50819	0.297735	0.0104989	1.50171	0.363795	0.0138179	1.37184	0.369807	0.0483935	1	0.283843	1	1.50819	0.297735	0.0104989	1.50171	0.363795	0.0138179	1.37184	0.369807	0.0483935	1.19407e+09	1.80089e+09	1.79315e+09	1.63807e+09
		4584	4R_160813050602	62	4584	45	924.454	52.6395	0	1.26358e+09	1.0009e+09	1.31773e+09	1.72372e+09	1.76517e+09	1.91377e+09	1.96748e+09	1.60813e+09	1.80382e+09	1.7763e+09	1.39751e+09	1.74039e+09	1	0.283843	1	1.50819	0.297735	0.0104989	1.50171	0.363795	0.0138179	1.37184	0.369807	0.0483935	1	0.283843	1	1.50819	0.297735	0.0104989	1.50171	0.363795	0.0138179	1.37184	0.369807	0.0483935	1.19407e+09	1.80089e+09	1.79315e+09	1.63807e+09
		4584	4R_160813050602	62	4584	45	924.454	52.6395	0	1.26358e+09	1.0009e+09	1.31773e+09	1.72372e+09	1.76517e+09	1.91377e+09	1.96748e+09	1.60813e+09	1.80382e+09	1.7763e+09	1.39751e+09	1.74039e+09	1	0.283843	1	1.50819	0.297735	0.0104989	1.50171	0.363795	0.0138179	1.37184	0.369807	0.0483935	1	0.283843	1	1.50819	0.297735	0.0104989	1.50171	0.363795	0.0138179	1.37184	0.369807	0.0483935	1.19407e+09	1.80089e+09	1.79315e+09	1.63807e+09
		4584	3R	62	4584	45	924.454	52.6395	0	1.26358e+09	1.0009e+09	1.31773e+09	1.72372e+09	1.76517e+09	1.91377e+09	1.96748e+09	1.60813e+09	1.80382e+09	1.7763e+09	1.39751e+09	1.74039e+09	1	0.283843	1	1.50819	0.297735	0.0104989	1.50171	0.363795	0.0138179	1.37184	0.369807	0.0483935	1	0.283843	1	1.50819	0.297735	0.0104989	1.50171	0.363795	0.0138179	1.37184	0.369807	0.0483935	1.19407e+09	1.80089e+09	1.79315e+09	1.63807e+09
		4584	3R	62	4584	45	924.454	52.6395	0	1.26358e+09	1.0009e+09	1.31773e+09	1.72372e+09	1.76517e+09	1.91377e+09	1.96748e+09	1.60813e+09	1.80382e+09	1.7763e+09	1.39751e+09	1.74039e+09	1	0.283843	1	1.50819	0.297735	0.0104989	1.50171	0.363795	0.0138179	1.37184	0.369807	0.0483935	1	0.283843	1	1.50819	0.297735	0.0104989	1.50171	0.363795	0.0138179	1.37184	0.369807	0.0483935	1.19407e+09	1.80089e+09	1.79315e+09	1.63807e+09
		4584	3R	62	4584	45	924.454	52.6395	0	1.26358e+09	1.0009e+09	1.31773e+09	1.72372e+09	1.76517e+09	1.91377e+09	1.96748e+09	1.60813e+09	1.80382e+09	1.7763e+09	1.39751e+09	1.74039e+09	1	0.283843	1	1.50819	0.297735	0.0104989	1.50171	0.363795	0.0138179	1.37184	0.369807	0.0483935	1	0.283843	1	1.50819	0.297735	0.0104989	1.50171	0.363795	0.0138179	1.37184	0.369807	0.0483935	1.19407e+09	1.80089e+09	1.79315e+09	1.63807e+09
		4584	3R	62	4584	45	924.454	52.6395	0	1.26358e+09	1.0009e+09	1.31773e+09	1.72372e+09	1.76517e+09	1.91377e+09	1.96748e+09	1.60813e+09	1.80382e+09	1.7763e+09	1.39751e+09	1.74039e+09	1	0.283843	1	1.50819	0.297735	0.0104989	1.50171	0.363795	0.0138179	1.37184	0.369807	0.0483935	1	0.283843	1	1.50819	0.297735	0.0104989	1.50171	0.363795	0.0138179	1.37184	0.369807	0.0483935	1.19407e+09	1.80089e+09	1.79315e+09	1.63807e+09
	RVDHSNTRLASQLDR+Phospho(7)	1	16	1	0.283843	1	1.50819	0.297735	0.0104989	1.50171	0.363795	0.0138179	1.37184	0.369807	0.0483935	0	0
		hits: 16 Items
		FRAMEID	RAWFILE	MS2	FrameID1	CompID	MZ	Time	GoodID	II_1R	II_1R_160812094720	II_1R_160812114313	II_2R	II_2R_160812153456	II_2R_160812173050	II_3R	II_3R_160812212233	II_3R_160812231824	II_4R	II_4R_160813031009	II_4R_160813050602	Ratio_1R	StdDev_1R	PValue_1R	Ratio_2R	StdDev_2R	PValue_2R	Ratio_3R	StdDev_3R	PValue_3R	Ratio_4R	StdDev_4R	PValue_4R	NRatio_1R	NStdDev_1R	NPValue_1R	NRatio_2R	NStdDev_2R	NPValue_2R	NRatio_3R	NStdDev_3R	NPValue_3R	NRatio_4R	NStdDev_4R	NPValue_4R	Avg_1R	Avg_2R	Avg_3R	Avg_4R
		4584	4R	62	4584	45	924.454	52.6395	0	1.26358e+09	1.0009e+09	1.31773e+09	1.72372e+09	1.76517e+09	1.91377e+09	1.96748e+09	1.60813e+09	1.80382e+09	1.7763e+09	1.39751e+09	1.74039e+09	1	0.283843	1	1.50819	0.297735	0.0104989	1.50171	0.363795	0.0138179	1.37184	0.369807	0.0483935	1	0.283843	1	1.50819	0.297735	0.0104989	1.50171	0.363795	0.0138179	1.37184	0.369807	0.0483935	1.19407e+09	1.80089e+09	1.79315e+09	1.63807e+09
		4584	4R	62	4584	45	924.454	52.6395	0	1.26358e+09	1.0009e+09	1.31773e+09	1.72372e+09	1.76517e+09	1.91377e+09	1.96748e+09	1.60813e+09	1.80382e+09	1.7763e+09	1.39751e+09	1.74039e+09	1	0.283843	1	1.50819	0.297735	0.0104989	1.50171	0.363795	0.0138179	1.37184	0.369807	0.0483935	1	0.283843	1	1.50819	0.297735	0.0104989	1.50171	0.363795	0.0138179	1.37184	0.369807	0.0483935	1.19407e+09	1.80089e+09	1.79315e+09	1.63807e+09
		4584	4R	62	4584	45	924.454	52.6395	0	1.26358e+09	1.0009e+09	1.31773e+09	1.72372e+09	1.76517e+09	1.91377e+09	1.96748e+09	1.60813e+09	1.80382e+09	1.7763e+09	1.39751e+09	1.74039e+09	1	0.283843	1	1.50819	0.297735	0.0104989	1.50171	0.363795	0.0138179	1.37184	0.369807	0.0483935	1	0.283843	1	1.50819	0.297735	0.0104989	1.50171	0.363795	0.0138179	1.37184	0.369807	0.0483935	1.19407e+09	1.80089e+09	1.79315e+09	1.63807e+09
		4584	4R	62	4584	45	924.454	52.6395	0	1.26358e+09	1.0009e+09	1.31773e+09	1.72372e+09	1.76517e+09	1.91377e+09	1.96748e+09	1.60813e+09	1.80382e+09	1.7763e+09	1.39751e+09	1.74039e+09	1	0.283843	1	1.50819	0.297735	0.0104989	1.50171	0.363795	0.0138179	1.37184	0.369807	0.0483935	1	0.283843	1	1.50819	0.297735	0.0104989	1.50171	0.363795	0.0138179	1.37184	0.369807	0.0483935	1.19407e+09	1.80089e+09	1.79315e+09	1.63807e+09
		4584	4R	62	4584	45	924.454	52.6395	0	1.26358e+09	1.0009e+09	1.31773e+09	1.72372e+09	1.76517e+09	1.91377e+09	1.96748e+09	1.60813e+09	1.80382e+09	1.7763e+09	1.39751e+09	1.74039e+09	1	0.283843	1	1.50819	0.297735	0.0104989	1.50171	0.363795	0.0138179	1.37184	0.369807	0.0483935	1	0.283843	1	1.50819	0.297735	0.0104989	1.50171	0.363795	0.0138179	1.37184	0.369807	0.0483935	1.19407e+09	1.80089e+09	1.79315e+09	1.63807e+09
		4584	4R_160813050602	62	4584	45	924.454	52.6395	0	1.26358e+09	1.0009e+09	1.31773e+09	1.72372e+09	1.76517e+09	1.91377e+09	1.96748e+09	1.60813e+09	1.80382e+09	1.7763e+09	1.39751e+09	1.74039e+09	1	0.283843	1	1.50819	0.297735	0.0104989	1.50171	0.363795	0.0138179	1.37184	0.369807	0.0483935	1	0.283843	1	1.50819	0.297735	0.0104989	1.50171	0.363795	0.0138179	1.37184	0.369807	0.0483935	1.19407e+09	1.80089e+09	1.79315e+09	1.63807e+09
		4584	4R_160813050602	62	4584	45	924.454	52.6395	0	1.26358e+09	1.0009e+09	1.31773e+09	1.72372e+09	1.76517e+09	1.91377e+09	1.96748e+09	1.60813e+09	1.80382e+09	1.7763e+09	1.39751e+09	1.74039e+09	1	0.283843	1	1.50819	0.297735	0.0104989	1.50171	0.363795	0.0138179	1.37184	0.369807	0.0483935	1	0.283843	1	1.50819	0.297735	0.0104989	1.50171	0.363795	0.0138179	1.37184	0.369807	0.0483935	1.19407e+09	1.80089e+09	1.79315e+09	1.63807e+09
		4584	4R_160813050602	62	4584	45	924.454	52.6395	0	1.26358e+09	1.0009e+09	1.31773e+09	1.72372e+09	1.76517e+09	1.91377e+09	1.96748e+09	1.60813e+09	1.80382e+09	1.7763e+09	1.39751e+09	1.74039e+09	1	0.283843	1	1.50819	0.297735	0.0104989	1.50171	0.363795	0.0138179	1.37184	0.369807	0.0483935	1	0.283843	1	1.50819	0.297735	0.0104989	1.50171	0.363795	0.0138179	1.37184	0.369807	0.0483935	1.19407e+09	1.80089e+09	1.79315e+09	1.63807e+09
		4584	4R_160813050602	62	4584	45	924.454	52.6395	0	1.26358e+09	1.0009e+09	1.31773e+09	1.72372e+09	1.76517e+09	1.91377e+09	1.96748e+09	1.60813e+09	1.80382e+09	1.7763e+09	1.39751e+09	1.74039e+09	1	0.283843	1	1.50819	0.297735	0.0104989	1.50171	0.363795	0.0138179	1.37184	0.369807	0.0483935	1	0.283843	1	1.50819	0.297735	0.0104989	1.50171	0.363795	0.0138179	1.37184	0.369807	0.0483935	1.19407e+09	1.80089e+09	1.79315e+09	1.63807e+09
		4584	4R_160813050602	62	4584	45	924.454	52.6395	0	1.26358e+09	1.0009e+09	1.31773e+09	1.72372e+09	1.76517e+09	1.91377e+09	1.96748e+09	1.60813e+09	1.80382e+09	1.7763e+09	1.39751e+09	1.74039e+09	1	0.283843	1	1.50819	0.297735	0.0104989	1.50171	0.363795	0.0138179	1.37184	0.369807	0.0483935	1	0.283843	1	1.50819	0.297735	0.0104989	1.50171	0.363795	0.0138179	1.37184	0.369807	0.0483935	1.19407e+09	1.80089e+09	1.79315e+09	1.63807e+09
		4584	4R_160813050602	62	4584	45	924.454	52.6395	0	1.26358e+09	1.0009e+09	1.31773e+09	1.72372e+09	1.76517e+09	1.91377e+09	1.96748e+09	1.60813e+09	1.80382e+09	1.7763e+09	1.39751e+09	1.74039e+09	1	0.283843	1	1.50819	0.297735	0.0104989	1.50171	0.363795	0.0138179	1.37184	0.369807	0.0483935	1	0.283843	1	1.50819	0.297735	0.0104989	1.50171	0.363795	0.0138179	1.37184	0.369807	0.0483935	1.19407e+09	1.80089e+09	1.79315e+09	1.63807e+09
		4584	3R	62	4584	45	924.454	52.6395	0	1.26358e+09	1.0009e+09	1.31773e+09	1.72372e+09	1.76517e+09	1.91377e+09	1.96748e+09	1.60813e+09	1.80382e+09	1.7763e+09	1.39751e+09	1.74039e+09	1	0.283843	1	1.50819	0.297735	0.0104989	1.50171	0.363795	0.0138179	1.37184	0.369807	0.0483935	1	0.283843	1	1.50819	0.297735	0.0104989	1.50171	0.363795	0.0138179	1.37184	0.369807	0.0483935	1.19407e+09	1.80089e+09	1.79315e+09	1.63807e+09
		4584	3R	62	4584	45	924.454	52.6395	0	1.26358e+09	1.0009e+09	1.31773e+09	1.72372e+09	1.76517e+09	1.91377e+09	1.96748e+09	1.60813e+09	1.80382e+09	1.7763e+09	1.39751e+09	1.74039e+09	1	0.283843	1	1.50819	0.297735	0.0104989	1.50171	0.363795	0.0138179	1.37184	0.369807	0.0483935	1	0.283843	1	1.50819	0.297735	0.0104989	1.50171	0.363795	0.0138179	1.37184	0.369807	0.0483935	1.19407e+09	1.80089e+09	1.79315e+09	1.63807e+09
		4584	3R	62	4584	45	924.454	52.6395	0	1.26358e+09	1.0009e+09	1.31773e+09	1.72372e+09	1.76517e+09	1.91377e+09	1.96748e+09	1.60813e+09	1.80382e+09	1.7763e+09	1.39751e+09	1.74039e+09	1	0.283843	1	1.50819	0.297735	0.0104989	1.50171	0.363795	0.0138179	1.37184	0.369807	0.0483935	1	0.283843	1	1.50819	0.297735	0.0104989	1.50171	0.363795	0.0138179	1.37184	0.369807	0.0483935	1.19407e+09	1.80089e+09	1.79315e+09	1.63807e+09
		4584	3R	62	4584	45	924.454	52.6395	0	1.26358e+09	1.0009e+09	1.31773e+09	1.72372e+09	1.76517e+09	1.91377e+09	1.96748e+09	1.60813e+09	1.80382e+09	1.7763e+09	1.39751e+09	1.74039e+09	1	0.283843	1	1.50819	0.297735	0.0104989	1.50171	0.363795	0.0138179	1.37184	0.369807	0.0483935	1	0.283843	1	1.50819	0.297735	0.0104989	1.50171	0.363795	0.0138179	1.37184	0.369807	0.0483935	1.19407e+09	1.80089e+09	1.79315e+09	1.63807e+09
		4584	3R	62	4584	45	924.454	52.6395	0	1.26358e+09	1.0009e+09	1.31773e+09	1.72372e+09	1.76517e+09	1.91377e+09	1.96748e+09	1.60813e+09	1.80382e+09	1.7763e+09	1.39751e+09	1.74039e+09	1	0.283843	1	1.50819	0.297735	0.0104989	1.50171	0.363795	0.0138179	1.37184	0.369807	0.0483935	1	0.283843	1	1.50819	0.297735	0.0104989	1.50171	0.363795	0.0138179	1.37184	0.369807	0.0483935	1.19407e+09	1.80089e+09	1.79315e+09	1.63807e+09
SP://Q96RV3	PCX1_HUMAN Pecanex_like protein 1 OS=Homo sapiens GN=PCNX PE=1 SV=2	2	1	30	1	0.200707	1	1.50819	0.210531	0.00111472	1.50171	0.257242	0.00182602	1.37184	0.261493	0.0165265
	peptides: 2 Items
	PEPTIDE	FRAMES	HITS	Ratio_1R	StdDev_1R	PValue_1R	Ratio_2R	StdDev_2R	PValue_2R	Ratio_3R	StdDev_3R	PValue_3R	Ratio_4R	StdDev_4R	PValue_4R	OtherAssignments	AvgPepPValue
	RVDHSNTRLASQLDR+Phospho(5)	1	14	1	0.283843	1	1.50819	0.297735	0.0104989	1.50171	0.363795	0.0138179	1.37184	0.369807	0.0483935	0	0
		hits: 14 Items
		FRAMEID	RAWFILE	MS2	FrameID1	CompID	MZ	Time	GoodID	II_1R	II_1R_160812094720	II_1R_160812114313	II_2R	II_2R_160812153456	II_2R_160812173050	II_3R	II_3R_160812212233	II_3R_160812231824	II_4R	II_4R_160813031009	II_4R_160813050602	Ratio_1R	StdDev_1R	PValue_1R	Ratio_2R	StdDev_2R	PValue_2R	Ratio_3R	StdDev_3R	PValue_3R	Ratio_4R	StdDev_4R	PValue_4R	NRatio_1R	NStdDev_1R	NPValue_1R	NRatio_2R	NStdDev_2R	NPValue_2R	NRatio_3R	NStdDev_3R	NPValue_3R	NRatio_4R	NStdDev_4R	NPValue_4R	Avg_1R	Avg_2R	Avg_3R	Avg_4R
		4584	4R	62	4584	45	924.454	52.6395	0	1.26358e+09	1.0009e+09	1.31773e+09	1.72372e+09	1.76517e+09	1.91377e+09	1.96748e+09	1.60813e+09	1.80382e+09	1.7763e+09	1.39751e+09	1.74039e+09	1	0.283843	1	1.50819	0.297735	0.0104989	1.50171	0.363795	0.0138179	1.37184	0.369807	0.0483935	1	0.283843	1	1.50819	0.297735	0.0104989	1.50171	0.363795	0.0138179	1.37184	0.369807	0.0483935	1.19407e+09	1.80089e+09	1.79315e+09	1.63807e+09
		4584	4R	62	4584	45	924.454	52.6395	0	1.26358e+09	1.0009e+09	1.31773e+09	1.72372e+09	1.76517e+09	1.91377e+09	1.96748e+09	1.60813e+09	1.80382e+09	1.7763e+09	1.39751e+09	1.74039e+09	1	0.283843	1	1.50819	0.297735	0.0104989	1.50171	0.363795	0.0138179	1.37184	0.369807	0.0483935	1	0.283843	1	1.50819	0.297735	0.0104989	1.50171	0.363795	0.0138179	1.37184	0.369807	0.0483935	1.19407e+09	1.80089e+09	1.79315e+09	1.63807e+09
		4584	4R	62	4584	45	924.454	52.6395	0	1.26358e+09	1.0009e+09	1.31773e+09	1.72372e+09	1.76517e+09	1.91377e+09	1.96748e+09	1.60813e+09	1.80382e+09	1.7763e+09	1.39751e+09	1.74039e+09	1	0.283843	1	1.50819	0.297735	0.0104989	1.50171	0.363795	0.0138179	1.37184	0.369807	0.0483935	1	0.283843	1	1.50819	0.297735	0.0104989	1.50171	0.363795	0.0138179	1.37184	0.369807	0.0483935	1.19407e+09	1.80089e+09	1.79315e+09	1.63807e+09
		4584	4R	62	4584	45	924.454	52.6395	0	1.26358e+09	1.0009e+09	1.31773e+09	1.72372e+09	1.76517e+09	1.91377e+09	1.96748e+09	1.60813e+09	1.80382e+09	1.7763e+09	1.39751e+09	1.74039e+09	1	0.283843	1	1.50819	0.297735	0.0104989	1.50171	0.363795	0.0138179	1.37184	0.369807	0.0483935	1	0.283843	1	1.50819	0.297735	0.0104989	1.50171	0.363795	0.0138179	1.37184	0.369807	0.0483935	1.19407e+09	1.80089e+09	1.79315e+09	1.63807e+09
		4584	4R	62	4584	45	924.454	52.6395	0	1.26358e+09	1.0009e+09	1.31773e+09	1.72372e+09	1.76517e+09	1.91377e+09	1.96748e+09	1.60813e+09	1.80382e+09	1.7763e+09	1.39751e+09	1.74039e+09	1	0.283843	1	1.50819	0.297735	0.0104989	1.50171	0.363795	0.0138179	1.37184	0.369807	0.0483935	1	0.283843	1	1.50819	0.297735	0.0104989	1.50171	0.363795	0.0138179	1.37184	0.369807	0.0483935	1.19407e+09	1.80089e+09	1.79315e+09	1.63807e+09
		4584	4R_160813050602	62	4584	45	924.454	52.6395	0	1.26358e+09	1.0009e+09	1.31773e+09	1.72372e+09	1.76517e+09	1.91377e+09	1.96748e+09	1.60813e+09	1.80382e+09	1.7763e+09	1.39751e+09	1.74039e+09	1	0.283843	1	1.50819	0.297735	0.0104989	1.50171	0.363795	0.0138179	1.37184	0.369807	0.0483935	1	0.283843	1	1.50819	0.297735	0.0104989	1.50171	0.363795	0.0138179	1.37184	0.369807	0.0483935	1.19407e+09	1.80089e+09	1.79315e+09	1.63807e+09
		4584	4R_160813050602	62	4584	45	924.454	52.6395	0	1.26358e+09	1.0009e+09	1.31773e+09	1.72372e+09	1.76517e+09	1.91377e+09	1.96748e+09	1.60813e+09	1.80382e+09	1.7763e+09	1.39751e+09	1.74039e+09	1	0.283843	1	1.50819	0.297735	0.0104989	1.50171	0.363795	0.0138179	1.37184	0.369807	0.0483935	1	0.283843	1	1.50819	0.297735	0.0104989	1.50171	0.363795	0.0138179	1.37184	0.369807	0.0483935	1.19407e+09	1.80089e+09	1.79315e+09	1.63807e+09
		4584	4R_160813050602	62	4584	45	924.454	52.6395	0	1.26358e+09	1.0009e+09	1.31773e+09	1.72372e+09	1.76517e+09	1.91377e+09	1.96748e+09	1.60813e+09	1.80382e+09	1.7763e+09	1.39751e+09	1.74039e+09	1	0.283843	1	1.50819	0.297735	0.0104989	1.50171	0.363795	0.0138179	1.37184	0.369807	0.0483935	1	0.283843	1	1.50819	0.297735	0.0104989	1.50171	0.363795	0.0138179	1.37184	0.369807	0.0483935	1.19407e+09	1.80089e+09	1.79315e+09	1.63807e+09
		4584	4R_160813050602	62	4584	45	924.454	52.6395	0	1.26358e+09	1.0009e+09	1.31773e+09	1.72372e+09	1.76517e+09	1.91377e+09	1.96748e+09	1.60813e+09	1.80382e+09	1.7763e+09	1.39751e+09	1.74039e+09	1	0.283843	1	1.50819	0.297735	0.0104989	1.50171	0.363795	0.0138179	1.37184	0.369807	0.0483935	1	0.283843	1	1.50819	0.297735	0.0104989	1.50171	0.363795	0.0138179	1.37184	0.369807	0.0483935	1.19407e+09	1.80089e+09	1.79315e+09	1.63807e+09
		4584	4R_160813050602	62	4584	45	924.454	52.6395	0	1.26358e+09	1.0009e+09	1.31773e+09	1.72372e+09	1.76517e+09	1.91377e+09	1.96748e+09	1.60813e+09	1.80382e+09	1.7763e+09	1.39751e+09	1.74039e+09	1	0.283843	1	1.50819	0.297735	0.0104989	1.50171	0.363795	0.0138179	1.37184	0.369807	0.0483935	1	0.283843	1	1.50819	0.297735	0.0104989	1.50171	0.363795	0.0138179	1.37184	0.369807	0.0483935	1.19407e+09	1.80089e+09	1.79315e+09	1.63807e+09
		4584	3R	62	4584	45	924.454	52.6395	0	1.26358e+09	1.0009e+09	1.31773e+09	1.72372e+09	1.76517e+09	1.91377e+09	1.96748e+09	1.60813e+09	1.80382e+09	1.7763e+09	1.39751e+09	1.74039e+09	1	0.283843	1	1.50819	0.297735	0.0104989	1.50171	0.363795	0.0138179	1.37184	0.369807	0.0483935	1	0.283843	1	1.50819	0.297735	0.0104989	1.50171	0.363795	0.0138179	1.37184	0.369807	0.0483935	1.19407e+09	1.80089e+09	1.79315e+09	1.63807e+09
		4584	3R	62	4584	45	924.454	52.6395	0	1.26358e+09	1.0009e+09	1.31773e+09	1.72372e+09	1.76517e+09	1.91377e+09	1.96748e+09	1.60813e+09	1.80382e+09	1.7763e+09	1.39751e+09	1.74039e+09	1	0.283843	1	1.50819	0.297735	0.0104989	1.50171	0.363795	0.0138179	1.37184	0.369807	0.0483935	1	0.283843	1	1.50819	0.297735	0.0104989	1.50171	0.363795	0.0138179	1.37184	0.369807	0.0483935	1.19407e+09	1.80089e+09	1.79315e+09	1.63807e+09
		4584	3R	62	4584	45	924.454	52.6395	0	1.26358e+09	1.0009e+09	1.31773e+09	1.72372e+09	1.76517e+09	1.91377e+09	1.96748e+09	1.60813e+09	1.80382e+09	1.7763e+09	1.39751e+09	1.74039e+09	1	0.283843	1	1.50819	0.297735	0.0104989	1.50171	0.363795	0.0138179	1.37184	0.369807	0.0483935	1	0.283843	1	1.50819	0.297735	0.0104989	1.50171	0.363795	0.0138179	1.37184	0.369807	0.0483935	1.19407e+09	1.80089e+09	1.79315e+09	1.63807e+09
		4584	3R	62	4584	45	924.454	52.6395	0	1.26358e+09	1.0009e+09	1.31773e+09	1.72372e+09	1.76517e+09	1.91377e+09	1.96748e+09	1.60813e+09	1.80382e+09	1.7763e+09	1.39751e+09	1.74039e+09	1	0.283843	1	1.50819	0.297735	0.0104989	1.50171	0.363795	0.0138179	1.37184	0.369807	0.0483935	1	0.283843	1	1.50819	0.297735	0.0104989	1.50171	0.363795	0.0138179	1.37184	0.369807	0.0483935	1.19407e+09	1.80089e+09	1.79315e+09	1.63807e+09
	RVDHSNTRLASQLDR+Phospho(7)	1	16	1	0.283843	1	1.50819	0.297735	0.0104989	1.50171	0.363795	0.0138179	1.37184	0.369807	0.0483935	0	0
		hits: 16 Items
		FRAMEID	RAWFILE	MS2	FrameID1	CompID	MZ	Time	GoodID	II_1R	II_1R_160812094720	II_1R_160812114313	II_2R	II_2R_160812153456	II_2R_160812173050	II_3R	II_3R_160812212233	II_3R_160812231824	II_4R	II_4R_160813031009	II_4R_160813050602	Ratio_1R	StdDev_1R	PValue_1R	Ratio_2R	StdDev_2R	PValue_2R	Ratio_3R	StdDev_3R	PValue_3R	Ratio_4R	StdDev_4R	PValue_4R	NRatio_1R	NStdDev_1R	NPValue_1R	NRatio_2R	NStdDev_2R	NPValue_2R	NRatio_3R	NStdDev_3R	NPValue_3R	NRatio_4R	NStdDev_4R	NPValue_4R	Avg_1R	Avg_2R	Avg_3R	Avg_4R
		4584	4R	62	4584	45	924.454	52.6395	0	1.26358e+09	1.0009e+09	1.31773e+09	1.72372e+09	1.76517e+09	1.91377e+09	1.96748e+09	1.60813e+09	1.80382e+09	1.7763e+09	1.39751e+09	1.74039e+09	1	0.283843	1	1.50819	0.297735	0.0104989	1.50171	0.363795	0.0138179	1.37184	0.369807	0.0483935	1	0.283843	1	1.50819	0.297735	0.0104989	1.50171	0.363795	0.0138179	1.37184	0.369807	0.0483935	1.19407e+09	1.80089e+09	1.79315e+09	1.63807e+09
		4584	4R	62	4584	45	924.454	52.6395	0	1.26358e+09	1.0009e+09	1.31773e+09	1.72372e+09	1.76517e+09	1.91377e+09	1.96748e+09	1.60813e+09	1.80382e+09	1.7763e+09	1.39751e+09	1.74039e+09	1	0.283843	1	1.50819	0.297735	0.0104989	1.50171	0.363795	0.0138179	1.37184	0.369807	0.0483935	1	0.283843	1	1.50819	0.297735	0.0104989	1.50171	0.363795	0.0138179	1.37184	0.369807	0.0483935	1.19407e+09	1.80089e+09	1.79315e+09	1.63807e+09
		4584	4R	62	4584	45	924.454	52.6395	0	1.26358e+09	1.0009e+09	1.31773e+09	1.72372e+09	1.76517e+09	1.91377e+09	1.96748e+09	1.60813e+09	1.80382e+09	1.7763e+09	1.39751e+09	1.74039e+09	1	0.283843	1	1.50819	0.297735	0.0104989	1.50171	0.363795	0.0138179	1.37184	0.369807	0.0483935	1	0.283843	1	1.50819	0.297735	0.0104989	1.50171	0.363795	0.0138179	1.37184	0.369807	0.0483935	1.19407e+09	1.80089e+09	1.79315e+09	1.63807e+09
		4584	4R	62	4584	45	924.454	52.6395	0	1.26358e+09	1.0009e+09	1.31773e+09	1.72372e+09	1.76517e+09	1.91377e+09	1.96748e+09	1.60813e+09	1.80382e+09	1.7763e+09	1.39751e+09	1.74039e+09	1	0.283843	1	1.50819	0.297735	0.0104989	1.50171	0.363795	0.0138179	1.37184	0.369807	0.0483935	1	0.283843	1	1.50819	0.297735	0.0104989	1.50171	0.363795	0.0138179	1.37184	0.369807	0.0483935	1.19407e+09	1.80089e+09	1.79315e+09	1.63807e+09
		4584	4R	62	4584	45	924.454	52.6395	0	1.26358e+09	1.0009e+09	1.31773e+09	1.72372e+09	1.76517e+09	1.91377e+09	1.96748e+09	1.60813e+09	1.80382e+09	1.7763e+09	1.39751e+09	1.74039e+09	1	0.283843	1	1.50819	0.297735	0.0104989	1.50171	0.363795	0.0138179	1.37184	0.369807	0.0483935	1	0.283843	1	1.50819	0.297735	0.0104989	1.50171	0.363795	0.0138179	1.37184	0.369807	0.0483935	1.19407e+09	1.80089e+09	1.79315e+09	1.63807e+09
		4584	4R_160813050602	62	4584	45	924.454	52.6395	0	1.26358e+09	1.0009e+09	1.31773e+09	1.72372e+09	1.76517e+09	1.91377e+09	1.96748e+09	1.60813e+09	1.80382e+09	1.7763e+09	1.39751e+09	1.74039e+09	1	0.283843	1	1.50819	0.297735	0.0104989	1.50171	0.363795	0.0138179	1.37184	0.369807	0.0483935	1	0.283843	1	1.50819	0.297735	0.0104989	1.50171	0.363795	0.0138179	1.37184	0.369807	0.0483935	1.19407e+09	1.80089e+09	1.79315e+09	1.63807e+09
		4584	4R_160813050602	62	4584	45	924.454	52.6395	0	1.26358e+09	1.0009e+09	1.31773e+09	1.72372e+09	1.76517e+09	1.91377e+09	1.96748e+09	1.60813e+09	1.80382e+09	1.7763e+09	1.39751e+09	1.74039e+09	1	0.283843	1	1.50819	0.297735	0.0104989	1.50171	0.363795	0.0138179	1.37184	0.369807	0.0483935	1	0.283843	1	1.50819	0.297735	0.0104989	1.50171	0.363795	0.0138179	1.37184	0.369807	0.0483935	1.19407e+09	1.80089e+09	1.79315e+09	1.63807e+09
		4584	4R_160813050602	62	4584	45	924.454	52.6395	0	1.26358e+09	1.0009e+09	1.31773e+09	1.72372e+09	1.76517e+09	1.91377e+09	1.96748e+09	1.60813e+09	1.80382e+09	1.7763e+09	1.39751e+09	1.74039e+09	1	0.283843	1	1.50819	0.297735	0.0104989	1.50171	0.363795	0.0138179	1.37184	0.369807	0.0483935	1	0.283843	1	1.50819	0.297735	0.0104989	1.50171	0.363795	0.0138179	1.37184	0.369807	0.0483935	1.19407e+09	1.80089e+09	1.79315e+09	1.63807e+09
		4584	4R_160813050602	62	4584	45	924.454	52.6395	0	1.26358e+09	1.0009e+09	1.31773e+09	1.72372e+09	1.76517e+09	1.91377e+09	1.96748e+09	1.60813e+09	1.80382e+09	1.7763e+09	1.39751e+09	1.74039e+09	1	0.283843	1	1.50819	0.297735	0.0104989	1.50171	0.363795	0.0138179	1.37184	0.369807	0.0483935	1	0.283843	1	1.50819	0.297735	0.0104989	1.50171	0.363795	0.0138179	1.37184	0.369807	0.0483935	1.19407e+09	1.80089e+09	1.79315e+09	1.63807e+09
		4584	4R_160813050602	62	4584	45	924.454	52.6395	0	1.26358e+09	1.0009e+09	1.31773e+09	1.72372e+09	1.76517e+09	1.91377e+09	1.96748e+09	1.60813e+09	1.80382e+09	1.7763e+09	1.39751e+09	1.74039e+09	1	0.283843	1	1.50819	0.297735	0.0104989	1.50171	0.363795	0.0138179	1.37184	0.369807	0.0483935	1	0.283843	1	1.50819	0.297735	0.0104989	1.50171	0.363795	0.0138179	1.37184	0.369807	0.0483935	1.19407e+09	1.80089e+09	1.79315e+09	1.63807e+09
		4584	4R_160813050602	62	4584	45	924.454	52.6395	0	1.26358e+09	1.0009e+09	1.31773e+09	1.72372e+09	1.76517e+09	1.91377e+09	1.96748e+09	1.60813e+09	1.80382e+09	1.7763e+09	1.39751e+09	1.74039e+09	1	0.283843	1	1.50819	0.297735	0.0104989	1.50171	0.363795	0.0138179	1.37184	0.369807	0.0483935	1	0.283843	1	1.50819	0.297735	0.0104989	1.50171	0.363795	0.0138179	1.37184	0.369807	0.0483935	1.19407e+09	1.80089e+09	1.79315e+09	1.63807e+09
		4584	3R	62	4584	45	924.454	52.6395	0	1.26358e+09	1.0009e+09	1.31773e+09	1.72372e+09	1.76517e+09	1.91377e+09	1.96748e+09	1.60813e+09	1.80382e+09	1.7763e+09	1.39751e+09	1.74039e+09	1	0.283843	1	1.50819	0.297735	0.0104989	1.50171	0.363795	0.0138179	1.37184	0.369807	0.0483935	1	0.283843	1	1.50819	0.297735	0.0104989	1.50171	0.363795	0.0138179	1.37184	0.369807	0.0483935	1.19407e+09	1.80089e+09	1.79315e+09	1.63807e+09
		4584	3R	62	4584	45	924.454	52.6395	0	1.26358e+09	1.0009e+09	1.31773e+09	1.72372e+09	1.76517e+09	1.91377e+09	1.96748e+09	1.60813e+09	1.80382e+09	1.7763e+09	1.39751e+09	1.74039e+09	1	0.283843	1	1.50819	0.297735	0.0104989	1.50171	0.363795	0.0138179	1.37184	0.369807	0.0483935	1	0.283843	1	1.50819	0.297735	0.0104989	1.50171	0.363795	0.0138179	1.37184	0.369807	0.0483935	1.19407e+09	1.80089e+09	1.79315e+09	1.63807e+09
		4584	3R	62	4584	45	924.454	52.6395	0	1.26358e+09	1.0009e+09	1.31773e+09	1.72372e+09	1.76517e+09	1.91377e+09	1.96748e+09	1.60813e+09	1.80382e+09	1.7763e+09	1.39751e+09	1.74039e+09	1	0.283843	1	1.50819	0.297735	0.0104989	1.50171	0.363795	0.0138179	1.37184	0.369807	0.0483935	1	0.283843	1	1.50819	0.297735	0.0104989	1.50171	0.363795	0.0138179	1.37184	0.369807	0.0483935	1.19407e+09	1.80089e+09	1.79315e+09	1.63807e+09
		4584	3R	62	4584	45	924.454	52.6395	0	1.26358e+09	1.0009e+09	1.31773e+09	1.72372e+09	1.76517e+09	1.91377e+09	1.96748e+09	1.60813e+09	1.80382e+09	1.7763e+09	1.39751e+09	1.74039e+09	1	0.283843	1	1.50819	0.297735	0.0104989	1.50171	0.363795	0.0138179	1.37184	0.369807	0.0483935	1	0.283843	1	1.50819	0.297735	0.0104989	1.50171	0.363795	0.0138179	1.37184	0.369807	0.0483935	1.19407e+09	1.80089e+09	1.79315e+09	1.63807e+09
		4584	3R	62	4584	45	924.454	52.6395	0	1.26358e+09	1.0009e+09	1.31773e+09	1.72372e+09	1.76517e+09	1.91377e+09	1.96748e+09	1.60813e+09	1.80382e+09	1.7763e+09	1.39751e+09	1.74039e+09	1	0.283843	1	1.50819	0.297735	0.0104989	1.50171	0.363795	0.0138179	1.37184	0.369807	0.0483935	1	0.283843	1	1.50819	0.297735	0.0104989	1.50171	0.363795	0.0138179	1.37184	0.369807	0.0483935	1.19407e+09	1.80089e+09	1.79315e+09	1.63807e+09
SP://Q9P104	DOK5_HUMAN Docking protein 5 OS=Homo sapiens GN=DOK5 PE=1 SV=2	2	1	11	1	0.200707	1	1.50819	0.210531	0.00111472	1.50171	0.257242	0.00182602	1.37184	0.261493	0.0165265
	peptides: 2 Items
	PEPTIDE	FRAMES	HITS	Ratio_1R	StdDev_1R	PValue_1R	Ratio_2R	StdDev_2R	PValue_2R	Ratio_3R	StdDev_3R	PValue_3R	Ratio_4R	StdDev_4R	PValue_4R	OtherAssignments	AvgPepPValue
	LISWPLSALRRYGR+Phospho(3)Phospho(12)	1	5	1	0.283843	1	1.50819	0.297735	0.0104989	1.50171	0.363795	0.0138179	1.37184	0.369807	0.0483935	0	0
		hits: 5 Items
		FRAMEID	RAWFILE	MS2	FrameID1	CompID	MZ	Time	GoodID	II_1R	II_1R_160812094720	II_1R_160812114313	II_2R	II_2R_160812153456	II_2R_160812173050	II_3R	II_3R_160812212233	II_3R_160812231824	II_4R	II_4R_160813031009	II_4R_160813050602	Ratio_1R	StdDev_1R	PValue_1R	Ratio_2R	StdDev_2R	PValue_2R	Ratio_3R	StdDev_3R	PValue_3R	Ratio_4R	StdDev_4R	PValue_4R	NRatio_1R	NStdDev_1R	NPValue_1R	NRatio_2R	NStdDev_2R	NPValue_2R	NRatio_3R	NStdDev_3R	NPValue_3R	NRatio_4R	NStdDev_4R	NPValue_4R	Avg_1R	Avg_2R	Avg_3R	Avg_4R
		4584	4R_160813050602	62	4584	45	924.454	52.6395	0	1.26358e+09	1.0009e+09	1.31773e+09	1.72372e+09	1.76517e+09	1.91377e+09	1.96748e+09	1.60813e+09	1.80382e+09	1.7763e+09	1.39751e+09	1.74039e+09	1	0.283843	1	1.50819	0.297735	0.0104989	1.50171	0.363795	0.0138179	1.37184	0.369807	0.0483935	1	0.283843	1	1.50819	0.297735	0.0104989	1.50171	0.363795	0.0138179	1.37184	0.369807	0.0483935	1.19407e+09	1.80089e+09	1.79315e+09	1.63807e+09
		4584	4R_160813050602	62	4584	45	924.454	52.6395	0	1.26358e+09	1.0009e+09	1.31773e+09	1.72372e+09	1.76517e+09	1.91377e+09	1.96748e+09	1.60813e+09	1.80382e+09	1.7763e+09	1.39751e+09	1.74039e+09	1	0.283843	1	1.50819	0.297735	0.0104989	1.50171	0.363795	0.0138179	1.37184	0.369807	0.0483935	1	0.283843	1	1.50819	0.297735	0.0104989	1.50171	0.363795	0.0138179	1.37184	0.369807	0.0483935	1.19407e+09	1.80089e+09	1.79315e+09	1.63807e+09
		4584	4R_160813050602	62	4584	45	924.454	52.6395	0	1.26358e+09	1.0009e+09	1.31773e+09	1.72372e+09	1.76517e+09	1.91377e+09	1.96748e+09	1.60813e+09	1.80382e+09	1.7763e+09	1.39751e+09	1.74039e+09	1	0.283843	1	1.50819	0.297735	0.0104989	1.50171	0.363795	0.0138179	1.37184	0.369807	0.0483935	1	0.283843	1	1.50819	0.297735	0.0104989	1.50171	0.363795	0.0138179	1.37184	0.369807	0.0483935	1.19407e+09	1.80089e+09	1.79315e+09	1.63807e+09
		4584	1R	62	4584	45	924.454	52.6395	0	1.26358e+09	1.0009e+09	1.31773e+09	1.72372e+09	1.76517e+09	1.91377e+09	1.96748e+09	1.60813e+09	1.80382e+09	1.7763e+09	1.39751e+09	1.74039e+09	1	0.283843	1	1.50819	0.297735	0.0104989	1.50171	0.363795	0.0138179	1.37184	0.369807	0.0483935	1	0.283843	1	1.50819	0.297735	0.0104989	1.50171	0.363795	0.0138179	1.37184	0.369807	0.0483935	1.19407e+09	1.80089e+09	1.79315e+09	1.63807e+09
		4584	1R	62	4584	45	924.454	52.6395	0	1.26358e+09	1.0009e+09	1.31773e+09	1.72372e+09	1.76517e+09	1.91377e+09	1.96748e+09	1.60813e+09	1.80382e+09	1.7763e+09	1.39751e+09	1.74039e+09	1	0.283843	1	1.50819	0.297735	0.0104989	1.50171	0.363795	0.0138179	1.37184	0.369807	0.0483935	1	0.283843	1	1.50819	0.297735	0.0104989	1.50171	0.363795	0.0138179	1.37184	0.369807	0.0483935	1.19407e+09	1.80089e+09	1.79315e+09	1.63807e+09
	LISWPLSALRRYGR+Phospho(7)Phospho(12)	1	6	1	0.283843	1	1.50819	0.297735	0.0104989	1.50171	0.363795	0.0138179	1.37184	0.369807	0.0483935	0	0
		hits: 6 Items
		FRAMEID	RAWFILE	MS2	FrameID1	CompID	MZ	Time	GoodID	II_1R	II_1R_160812094720	II_1R_160812114313	II_2R	II_2R_160812153456	II_2R_160812173050	II_3R	II_3R_160812212233	II_3R_160812231824	II_4R	II_4R_160813031009	II_4R_160813050602	Ratio_1R	StdDev_1R	PValue_1R	Ratio_2R	StdDev_2R	PValue_2R	Ratio_3R	StdDev_3R	PValue_3R	Ratio_4R	StdDev_4R	PValue_4R	NRatio_1R	NStdDev_1R	NPValue_1R	NRatio_2R	NStdDev_2R	NPValue_2R	NRatio_3R	NStdDev_3R	NPValue_3R	NRatio_4R	NStdDev_4R	NPValue_4R	Avg_1R	Avg_2R	Avg_3R	Avg_4R
		4584	4R_160813050602	62	4584	45	924.454	52.6395	0	1.26358e+09	1.0009e+09	1.31773e+09	1.72372e+09	1.76517e+09	1.91377e+09	1.96748e+09	1.60813e+09	1.80382e+09	1.7763e+09	1.39751e+09	1.74039e+09	1	0.283843	1	1.50819	0.297735	0.0104989	1.50171	0.363795	0.0138179	1.37184	0.369807	0.0483935	1	0.283843	1	1.50819	0.297735	0.0104989	1.50171	0.363795	0.0138179	1.37184	0.369807	0.0483935	1.19407e+09	1.80089e+09	1.79315e+09	1.63807e+09
		4584	4R_160813050602	62	4584	45	924.454	52.6395	0	1.26358e+09	1.0009e+09	1.31773e+09	1.72372e+09	1.76517e+09	1.91377e+09	1.96748e+09	1.60813e+09	1.80382e+09	1.7763e+09	1.39751e+09	1.74039e+09	1	0.283843	1	1.50819	0.297735	0.0104989	1.50171	0.363795	0.0138179	1.37184	0.369807	0.0483935	1	0.283843	1	1.50819	0.297735	0.0104989	1.50171	0.363795	0.0138179	1.37184	0.369807	0.0483935	1.19407e+09	1.80089e+09	1.79315e+09	1.63807e+09
		4584	4R_160813050602	62	4584	45	924.454	52.6395	0	1.26358e+09	1.0009e+09	1.31773e+09	1.72372e+09	1.76517e+09	1.91377e+09	1.96748e+09	1.60813e+09	1.80382e+09	1.7763e+09	1.39751e+09	1.74039e+09	1	0.283843	1	1.50819	0.297735	0.0104989	1.50171	0.363795	0.0138179	1.37184	0.369807	0.0483935	1	0.283843	1	1.50819	0.297735	0.0104989	1.50171	0.363795	0.0138179	1.37184	0.369807	0.0483935	1.19407e+09	1.80089e+09	1.79315e+09	1.63807e+09
		4584	1R	62	4584	45	924.454	52.6395	0	1.26358e+09	1.0009e+09	1.31773e+09	1.72372e+09	1.76517e+09	1.91377e+09	1.96748e+09	1.60813e+09	1.80382e+09	1.7763e+09	1.39751e+09	1.74039e+09	1	0.283843	1	1.50819	0.297735	0.0104989	1.50171	0.363795	0.0138179	1.37184	0.369807	0.0483935	1	0.283843	1	1.50819	0.297735	0.0104989	1.50171	0.363795	0.0138179	1.37184	0.369807	0.0483935	1.19407e+09	1.80089e+09	1.79315e+09	1.63807e+09
		4584	1R	62	4584	45	924.454	52.6395	0	1.26358e+09	1.0009e+09	1.31773e+09	1.72372e+09	1.76517e+09	1.91377e+09	1.96748e+09	1.60813e+09	1.80382e+09	1.7763e+09	1.39751e+09	1.74039e+09	1	0.283843	1	1.50819	0.297735	0.0104989	1.50171	0.363795	0.0138179	1.37184	0.369807	0.0483935	1	0.283843	1	1.50819	0.297735	0.0104989	1.50171	0.363795	0.0138179	1.37184	0.369807	0.0483935	1.19407e+09	1.80089e+09	1.79315e+09	1.63807e+09
		4584	1R	62	4584	45	924.454	52.6395	0	1.26358e+09	1.0009e+09	1.31773e+09	1.72372e+09	1.76517e+09	1.91377e+09	1.96748e+09	1.60813e+09	1.80382e+09	1.7763e+09	1.39751e+09	1.74039e+09	1	0.283843	1	1.50819	0.297735	0.0104989	1.50171	0.363795	0.0138179	1.37184	0.369807	0.0483935	1	0.283843	1	1.50819	0.297735	0.0104989	1.50171	0.363795	0.0138179	1.37184	0.369807	0.0483935	1.19407e+09	1.80089e+09	1.79315e+09	1.63807e+09
SP://I4EPI9	I4EPI9_HUMAN MHC class II antigen (Fragment) OS=Homo sapiens GN=HLA_DQB1 PE=4 SV=1	2	1	3	1	0.301505	1	1.57742	0.263461	0.0115096	1.37889	0.348652	0.0453707	1.48611	0.252837	0.0199184
	peptides: 2 Items
	PEPTIDE	FRAMES	HITS	Ratio_1R	StdDev_1R	PValue_1R	Ratio_2R	StdDev_2R	PValue_2R	Ratio_3R	StdDev_3R	PValue_3R	Ratio_4R	StdDev_4R	PValue_4R	OtherAssignments	AvgPepPValue
	REEYVRFDSDVGVYR+Phospho(14)	1	2	1	0.426393	1	1.57742	0.372591	0.0392361	1.37889	0.493069	0.0879818	1.48611	0.357565	0.0539684	0	0
		hits: 2 Items
		FRAMEID	RAWFILE	MS2	FrameID1	CompID	MZ	Time	GoodID	II_1R	II_1R_160812094720	II_1R_160812114313	II_2R	II_2R_160812153456	II_2R_160812173050	II_3R	II_3R_160812212233	II_3R_160812231824	II_4R	II_4R_160813031009	II_4R_160813050602	Ratio_1R	StdDev_1R	PValue_1R	Ratio_2R	StdDev_2R	PValue_2R	Ratio_3R	StdDev_3R	PValue_3R	Ratio_4R	StdDev_4R	PValue_4R	NRatio_1R	NStdDev_1R	NPValue_1R	NRatio_2R	NStdDev_2R	NPValue_2R	NRatio_3R	NStdDev_3R	NPValue_3R	NRatio_4R	NStdDev_4R	NPValue_4R	Avg_1R	Avg_2R	Avg_3R	Avg_4R
		5117	2R	44	5117	114	657.31	41.8508	0	5.54364e+08	6.35557e+08	8.33947e+08	1.08436e+09	1.03694e+09	1.0712e+09	8.59663e+08	1.08512e+09	8.45913e+08	1.02209e+09	1.01447e+09	9.71143e+08	1	0.426393	1	1.57742	0.372591	0.0392361	1.37889	0.493069	0.0879818	1.48611	0.357565	0.0539684	1	0.426393	1	1.57742	0.372591	0.0392361	1.37889	0.493069	0.0879818	1.48611	0.357565	0.0539684	6.74623e+08	1.06417e+09	9.30232e+08	1.00257e+09
		5117	2R	44	5117	114	657.31	41.8508	0	5.54364e+08	6.35557e+08	8.33947e+08	1.08436e+09	1.03694e+09	1.0712e+09	8.59663e+08	1.08512e+09	8.45913e+08	1.02209e+09	1.01447e+09	9.71143e+08	1	0.426393	1	1.57742	0.372591	0.0392361	1.37889	0.493069	0.0879818	1.48611	0.357565	0.0539684	1	0.426393	1	1.57742	0.372591	0.0392361	1.37889	0.493069	0.0879818	1.48611	0.357565	0.0539684	6.74623e+08	1.06417e+09	9.30232e+08	1.00257e+09
	REEYVRFDSDVGVYR+Phospho(9)	1	1	1	0.426393	1	1.57742	0.372591	0.0392361	1.37889	0.493069	0.0879818	1.48611	0.357565	0.0539684	0	0
		hits: 1 Items
		FRAMEID	RAWFILE	MS2	FrameID1	CompID	MZ	Time	GoodID	II_1R	II_1R_160812094720	II_1R_160812114313	II_2R	II_2R_160812153456	II_2R_160812173050	II_3R	II_3R_160812212233	II_3R_160812231824	II_4R	II_4R_160813031009	II_4R_160813050602	Ratio_1R	StdDev_1R	PValue_1R	Ratio_2R	StdDev_2R	PValue_2R	Ratio_3R	StdDev_3R	PValue_3R	Ratio_4R	StdDev_4R	PValue_4R	NRatio_1R	NStdDev_1R	NPValue_1R	NRatio_2R	NStdDev_2R	NPValue_2R	NRatio_3R	NStdDev_3R	NPValue_3R	NRatio_4R	NStdDev_4R	NPValue_4R	Avg_1R	Avg_2R	Avg_3R	Avg_4R
		5117	2R	44	5117	114	657.31	41.8508	0	5.54364e+08	6.35557e+08	8.33947e+08	1.08436e+09	1.03694e+09	1.0712e+09	8.59663e+08	1.08512e+09	8.45913e+08	1.02209e+09	1.01447e+09	9.71143e+08	1	0.426393	1	1.57742	0.372591	0.0392361	1.37889	0.493069	0.0879818	1.48611	0.357565	0.0539684	1	0.426393	1	1.57742	0.372591	0.0392361	1.37889	0.493069	0.0879818	1.48611	0.357565	0.0539684	6.74623e+08	1.06417e+09	9.30232e+08	1.00257e+09
SP://A0A024R9R5	A0A024R9R5_HUMAN Zinc finger protein 106 homolog (Mouse)_ isoform CRA_a OS=Homo sapiens GN=ZFP106 PE=4 SV=1	2	1	2	1	0.0510891	1	1.61362	0.105719	0.000117211	1.78057	0.127606	0.000205977	1.66047	0.183633	0.00561589
	peptides: 2 Items
	PEPTIDE	FRAMES	HITS	Ratio_1R	StdDev_1R	PValue_1R	Ratio_2R	StdDev_2R	PValue_2R	Ratio_3R	StdDev_3R	PValue_3R	Ratio_4R	StdDev_4R	PValue_4R	OtherAssignments	AvgPepPValue
	QEVTPRAASLRTGER+Phospho(4)Phospho(12)	1	1	1	0.0722509	1	1.61362	0.14951	0.00305194	1.78057	0.180461	0.00414819	1.66047	0.259697	0.0260146	0	0
		hits: 1 Items
		FRAMEID	RAWFILE	MS2	FrameID1	CompID	MZ	Time	GoodID	II_1R	II_1R_160812094720	II_1R_160812114313	II_2R	II_2R_160812153456	II_2R_160812173050	II_3R	II_3R_160812212233	II_3R_160812231824	II_4R	II_4R_160813031009	II_4R_160813050602	Ratio_1R	StdDev_1R	PValue_1R	Ratio_2R	StdDev_2R	PValue_2R	Ratio_3R	StdDev_3R	PValue_3R	Ratio_4R	StdDev_4R	PValue_4R	NRatio_1R	NStdDev_1R	NPValue_1R	NRatio_2R	NStdDev_2R	NPValue_2R	NRatio_3R	NStdDev_3R	NPValue_3R	NRatio_4R	NStdDev_4R	NPValue_4R	Avg_1R	Avg_2R	Avg_3R	Avg_4R
		6176	4R_160813031009	30	6176	266	915.906	49.0515	0	3.3742e+08	3.62493e+08	3.53277e+08	5.32761e+08	5.96482e+08	5.70205e+08	6.58145e+08	6.37604e+08	5.79533e+08	6.52674e+08	5.12456e+08	5.83664e+08	1	0.0722509	1	1.61362	0.14951	0.00305194	1.78057	0.180461	0.00414819	1.66047	0.259697	0.0260146	1	0.0722509	1	1.61362	0.14951	0.00305194	1.78057	0.180461	0.00414819	1.66047	0.259697	0.0260146	3.51064e+08	5.66483e+08	6.25094e+08	5.82931e+08
	QEVTPRAASLRTGER+Phospho(4)Phospho(9)	1	1	1	0.0722509	1	1.61362	0.14951	0.00305194	1.78057	0.180461	0.00414819	1.66047	0.259697	0.0260146	0	0
		hits: 1 Items
		FRAMEID	RAWFILE	MS2	FrameID1	CompID	MZ	Time	GoodID	II_1R	II_1R_160812094720	II_1R_160812114313	II_2R	II_2R_160812153456	II_2R_160812173050	II_3R	II_3R_160812212233	II_3R_160812231824	II_4R	II_4R_160813031009	II_4R_160813050602	Ratio_1R	StdDev_1R	PValue_1R	Ratio_2R	StdDev_2R	PValue_2R	Ratio_3R	StdDev_3R	PValue_3R	Ratio_4R	StdDev_4R	PValue_4R	NRatio_1R	NStdDev_1R	NPValue_1R	NRatio_2R	NStdDev_2R	NPValue_2R	NRatio_3R	NStdDev_3R	NPValue_3R	NRatio_4R	NStdDev_4R	NPValue_4R	Avg_1R	Avg_2R	Avg_3R	Avg_4R
		6176	4R_160813031009	30	6176	266	915.906	49.0515	0	3.3742e+08	3.62493e+08	3.53277e+08	5.32761e+08	5.96482e+08	5.70205e+08	6.58145e+08	6.37604e+08	5.79533e+08	6.52674e+08	5.12456e+08	5.83664e+08	1	0.0722509	1	1.61362	0.14951	0.00305194	1.78057	0.180461	0.00414819	1.66047	0.259697	0.0260146	1	0.0722509	1	1.61362	0.14951	0.00305194	1.78057	0.180461	0.00414819	1.66047	0.259697	0.0260146	3.51064e+08	5.66483e+08	6.25094e+08	5.82931e+08
SP://B4DGC7	B4DGC7_HUMAN cDNA FLJ60081_ highly similar to Zinc finger protein 106 (Fragment) OS=Homo sapiens PE=2 SV=1	2	1	2	1	0.0510891	1	1.61362	0.105719	0.000117211	1.78057	0.127606	0.000205977	1.66047	0.183633	0.00561589
	peptides: 2 Items
	PEPTIDE	FRAMES	HITS	Ratio_1R	StdDev_1R	PValue_1R	Ratio_2R	StdDev_2R	PValue_2R	Ratio_3R	StdDev_3R	PValue_3R	Ratio_4R	StdDev_4R	PValue_4R	OtherAssignments	AvgPepPValue
	QEVTPRAASLRTGER+Phospho(4)Phospho(12)	1	1	1	0.0722509	1	1.61362	0.14951	0.00305194	1.78057	0.180461	0.00414819	1.66047	0.259697	0.0260146	0	0
		hits: 1 Items
		FRAMEID	RAWFILE	MS2	FrameID1	CompID	MZ	Time	GoodID	II_1R	II_1R_160812094720	II_1R_160812114313	II_2R	II_2R_160812153456	II_2R_160812173050	II_3R	II_3R_160812212233	II_3R_160812231824	II_4R	II_4R_160813031009	II_4R_160813050602	Ratio_1R	StdDev_1R	PValue_1R	Ratio_2R	StdDev_2R	PValue_2R	Ratio_3R	StdDev_3R	PValue_3R	Ratio_4R	StdDev_4R	PValue_4R	NRatio_1R	NStdDev_1R	NPValue_1R	NRatio_2R	NStdDev_2R	NPValue_2R	NRatio_3R	NStdDev_3R	NPValue_3R	NRatio_4R	NStdDev_4R	NPValue_4R	Avg_1R	Avg_2R	Avg_3R	Avg_4R
		6176	4R_160813031009	30	6176	266	915.906	49.0515	0	3.3742e+08	3.62493e+08	3.53277e+08	5.32761e+08	5.96482e+08	5.70205e+08	6.58145e+08	6.37604e+08	5.79533e+08	6.52674e+08	5.12456e+08	5.83664e+08	1	0.0722509	1	1.61362	0.14951	0.00305194	1.78057	0.180461	0.00414819	1.66047	0.259697	0.0260146	1	0.0722509	1	1.61362	0.14951	0.00305194	1.78057	0.180461	0.00414819	1.66047	0.259697	0.0260146	3.51064e+08	5.66483e+08	6.25094e+08	5.82931e+08
	QEVTPRAASLRTGER+Phospho(4)Phospho(9)	1	1	1	0.0722509	1	1.61362	0.14951	0.00305194	1.78057	0.180461	0.00414819	1.66047	0.259697	0.0260146	0	0
		hits: 1 Items
		FRAMEID	RAWFILE	MS2	FrameID1	CompID	MZ	Time	GoodID	II_1R	II_1R_160812094720	II_1R_160812114313	II_2R	II_2R_160812153456	II_2R_160812173050	II_3R	II_3R_160812212233	II_3R_160812231824	II_4R	II_4R_160813031009	II_4R_160813050602	Ratio_1R	StdDev_1R	PValue_1R	Ratio_2R	StdDev_2R	PValue_2R	Ratio_3R	StdDev_3R	PValue_3R	Ratio_4R	StdDev_4R	PValue_4R	NRatio_1R	NStdDev_1R	NPValue_1R	NRatio_2R	NStdDev_2R	NPValue_2R	NRatio_3R	NStdDev_3R	NPValue_3R	NRatio_4R	NStdDev_4R	NPValue_4R	Avg_1R	Avg_2R	Avg_3R	Avg_4R
		6176	4R_160813031009	30	6176	266	915.906	49.0515	0	3.3742e+08	3.62493e+08	3.53277e+08	5.32761e+08	5.96482e+08	5.70205e+08	6.58145e+08	6.37604e+08	5.79533e+08	6.52674e+08	5.12456e+08	5.83664e+08	1	0.0722509	1	1.61362	0.14951	0.00305194	1.78057	0.180461	0.00414819	1.66047	0.259697	0.0260146	1	0.0722509	1	1.61362	0.14951	0.00305194	1.78057	0.180461	0.00414819	1.66047	0.259697	0.0260146	3.51064e+08	5.66483e+08	6.25094e+08	5.82931e+08
SP://H3BNX5	H3BNX5_HUMAN Zinc finger protein 106 (Fragment) OS=Homo sapiens GN=ZNF106 PE=1 SV=1	2	1	2	1	0.0510891	1	1.61362	0.105719	0.000117211	1.78057	0.127606	0.000205977	1.66047	0.183633	0.00561589
	peptides: 2 Items
	PEPTIDE	FRAMES	HITS	Ratio_1R	StdDev_1R	PValue_1R	Ratio_2R	StdDev_2R	PValue_2R	Ratio_3R	StdDev_3R	PValue_3R	Ratio_4R	StdDev_4R	PValue_4R	OtherAssignments	AvgPepPValue
	QEVTPRAASLRTGER+Phospho(4)Phospho(12)	1	1	1	0.0722509	1	1.61362	0.14951	0.00305194	1.78057	0.180461	0.00414819	1.66047	0.259697	0.0260146	0	0
		hits: 1 Items
		FRAMEID	RAWFILE	MS2	FrameID1	CompID	MZ	Time	GoodID	II_1R	II_1R_160812094720	II_1R_160812114313	II_2R	II_2R_160812153456	II_2R_160812173050	II_3R	II_3R_160812212233	II_3R_160812231824	II_4R	II_4R_160813031009	II_4R_160813050602	Ratio_1R	StdDev_1R	PValue_1R	Ratio_2R	StdDev_2R	PValue_2R	Ratio_3R	StdDev_3R	PValue_3R	Ratio_4R	StdDev_4R	PValue_4R	NRatio_1R	NStdDev_1R	NPValue_1R	NRatio_2R	NStdDev_2R	NPValue_2R	NRatio_3R	NStdDev_3R	NPValue_3R	NRatio_4R	NStdDev_4R	NPValue_4R	Avg_1R	Avg_2R	Avg_3R	Avg_4R
		6176	4R_160813031009	30	6176	266	915.906	49.0515	0	3.3742e+08	3.62493e+08	3.53277e+08	5.32761e+08	5.96482e+08	5.70205e+08	6.58145e+08	6.37604e+08	5.79533e+08	6.52674e+08	5.12456e+08	5.83664e+08	1	0.0722509	1	1.61362	0.14951	0.00305194	1.78057	0.180461	0.00414819	1.66047	0.259697	0.0260146	1	0.0722509	1	1.61362	0.14951	0.00305194	1.78057	0.180461	0.00414819	1.66047	0.259697	0.0260146	3.51064e+08	5.66483e+08	6.25094e+08	5.82931e+08
	QEVTPRAASLRTGER+Phospho(4)Phospho(9)	1	1	1	0.0722509	1	1.61362	0.14951	0.00305194	1.78057	0.180461	0.00414819	1.66047	0.259697	0.0260146	0	0
		hits: 1 Items
		FRAMEID	RAWFILE	MS2	FrameID1	CompID	MZ	Time	GoodID	II_1R	II_1R_160812094720	II_1R_160812114313	II_2R	II_2R_160812153456	II_2R_160812173050	II_3R	II_3R_160812212233	II_3R_160812231824	II_4R	II_4R_160813031009	II_4R_160813050602	Ratio_1R	StdDev_1R	PValue_1R	Ratio_2R	StdDev_2R	PValue_2R	Ratio_3R	StdDev_3R	PValue_3R	Ratio_4R	StdDev_4R	PValue_4R	NRatio_1R	NStdDev_1R	NPValue_1R	NRatio_2R	NStdDev_2R	NPValue_2R	NRatio_3R	NStdDev_3R	NPValue_3R	NRatio_4R	NStdDev_4R	NPValue_4R	Avg_1R	Avg_2R	Avg_3R	Avg_4R
		6176	4R_160813031009	30	6176	266	915.906	49.0515	0	3.3742e+08	3.62493e+08	3.53277e+08	5.32761e+08	5.96482e+08	5.70205e+08	6.58145e+08	6.37604e+08	5.79533e+08	6.52674e+08	5.12456e+08	5.83664e+08	1	0.0722509	1	1.61362	0.14951	0.00305194	1.78057	0.180461	0.00414819	1.66047	0.259697	0.0260146	1	0.0722509	1	1.61362	0.14951	0.00305194	1.78057	0.180461	0.00414819	1.66047	0.259697	0.0260146	3.51064e+08	5.66483e+08	6.25094e+08	5.82931e+08
SP://Q9H2Y7	ZN106_HUMAN Zinc finger protein 106 OS=Homo sapiens GN=ZNF106 PE=1 SV=1	2	1	2	1	0.0510891	1	1.61362	0.105719	0.000117211	1.78057	0.127606	0.000205977	1.66047	0.183633	0.00561589
	peptides: 2 Items
	PEPTIDE	FRAMES	HITS	Ratio_1R	StdDev_1R	PValue_1R	Ratio_2R	StdDev_2R	PValue_2R	Ratio_3R	StdDev_3R	PValue_3R	Ratio_4R	StdDev_4R	PValue_4R	OtherAssignments	AvgPepPValue
	QEVTPRAASLRTGER+Phospho(4)Phospho(12)	1	1	1	0.0722509	1	1.61362	0.14951	0.00305194	1.78057	0.180461	0.00414819	1.66047	0.259697	0.0260146	0	0
		hits: 1 Items
		FRAMEID	RAWFILE	MS2	FrameID1	CompID	MZ	Time	GoodID	II_1R	II_1R_160812094720	II_1R_160812114313	II_2R	II_2R_160812153456	II_2R_160812173050	II_3R	II_3R_160812212233	II_3R_160812231824	II_4R	II_4R_160813031009	II_4R_160813050602	Ratio_1R	StdDev_1R	PValue_1R	Ratio_2R	StdDev_2R	PValue_2R	Ratio_3R	StdDev_3R	PValue_3R	Ratio_4R	StdDev_4R	PValue_4R	NRatio_1R	NStdDev_1R	NPValue_1R	NRatio_2R	NStdDev_2R	NPValue_2R	NRatio_3R	NStdDev_3R	NPValue_3R	NRatio_4R	NStdDev_4R	NPValue_4R	Avg_1R	Avg_2R	Avg_3R	Avg_4R
		6176	4R_160813031009	30	6176	266	915.906	49.0515	0	3.3742e+08	3.62493e+08	3.53277e+08	5.32761e+08	5.96482e+08	5.70205e+08	6.58145e+08	6.37604e+08	5.79533e+08	6.52674e+08	5.12456e+08	5.83664e+08	1	0.0722509	1	1.61362	0.14951	0.00305194	1.78057	0.180461	0.00414819	1.66047	0.259697	0.0260146	1	0.0722509	1	1.61362	0.14951	0.00305194	1.78057	0.180461	0.00414819	1.66047	0.259697	0.0260146	3.51064e+08	5.66483e+08	6.25094e+08	5.82931e+08
	QEVTPRAASLRTGER+Phospho(4)Phospho(9)	1	1	1	0.0722509	1	1.61362	0.14951	0.00305194	1.78057	0.180461	0.00414819	1.66047	0.259697	0.0260146	0	0
		hits: 1 Items
		FRAMEID	RAWFILE	MS2	FrameID1	CompID	MZ	Time	GoodID	II_1R	II_1R_160812094720	II_1R_160812114313	II_2R	II_2R_160812153456	II_2R_160812173050	II_3R	II_3R_160812212233	II_3R_160812231824	II_4R	II_4R_160813031009	II_4R_160813050602	Ratio_1R	StdDev_1R	PValue_1R	Ratio_2R	StdDev_2R	PValue_2R	Ratio_3R	StdDev_3R	PValue_3R	Ratio_4R	StdDev_4R	PValue_4R	NRatio_1R	NStdDev_1R	NPValue_1R	NRatio_2R	NStdDev_2R	NPValue_2R	NRatio_3R	NStdDev_3R	NPValue_3R	NRatio_4R	NStdDev_4R	NPValue_4R	Avg_1R	Avg_2R	Avg_3R	Avg_4R
		6176	4R_160813031009	30	6176	266	915.906	49.0515	0	3.3742e+08	3.62493e+08	3.53277e+08	5.32761e+08	5.96482e+08	5.70205e+08	6.58145e+08	6.37604e+08	5.79533e+08	6.52674e+08	5.12456e+08	5.83664e+08	1	0.0722509	1	1.61362	0.14951	0.00305194	1.78057	0.180461	0.00414819	1.66047	0.259697	0.0260146	1	0.0722509	1	1.61362	0.14951	0.00305194	1.78057	0.180461	0.00414819	1.66047	0.259697	0.0260146	3.51064e+08	5.66483e+08	6.25094e+08	5.82931e+08
SP://Q5JPF3	AN36C_HUMAN Ankyrin repeat domain_containing protein 36C OS=Homo sapiens GN=ANKRD36C PE=2 SV=3	2	1	2	1	0.176403	1	1.60905	0.199674	0.000159841	1.32554	0.243093	0.0293728	1.11462	0.400801	0.833357
	peptides: 2 Items
	PEPTIDE	FRAMES	HITS	Ratio_1R	StdDev_1R	PValue_1R	Ratio_2R	StdDev_2R	PValue_2R	Ratio_3R	StdDev_3R	PValue_3R	Ratio_4R	StdDev_4R	PValue_4R	OtherAssignments	AvgPepPValue
	ANVSPEQPPLFTHTVK+Phospho(12)	1	1	1	0.249472	1	1.60905	0.282382	0.00361274	1.32554	0.343785	0.0678466	1.11462	0.566819	0.693856	0	0
		hits: 1 Items
		FRAMEID	RAWFILE	MS2	FrameID1	CompID	MZ	Time	GoodID	II_1R	II_1R_160812094720	II_1R_160812114313	II_2R	II_2R_160812153456	II_2R_160812173050	II_3R	II_3R_160812212233	II_3R_160812231824	II_4R	II_4R_160813031009	II_4R_160813050602	Ratio_1R	StdDev_1R	PValue_1R	Ratio_2R	StdDev_2R	PValue_2R	Ratio_3R	StdDev_3R	PValue_3R	Ratio_4R	StdDev_4R	PValue_4R	NRatio_1R	NStdDev_1R	NPValue_1R	NRatio_2R	NStdDev_2R	NPValue_2R	NRatio_3R	NStdDev_3R	NPValue_3R	NRatio_4R	NStdDev_4R	NPValue_4R	Avg_1R	Avg_2R	Avg_3R	Avg_4R
		6328	2R_160812173050	23	6328	755	922.971	46.585	0	2.08086e+08	1.62047e+08	1.92132e+08	2.8942e+08	2.96527e+08	3.18763e+08	2.31133e+08	2.27187e+08	2.86986e+08	3.00991e+08	1.54602e+08	1.7112e+08	1	0.249472	1	1.60905	0.282382	0.00361274	1.32554	0.343785	0.0678466	1.11462	0.566819	0.693856	1	0.249472	1	1.60905	0.282382	0.00361274	1.32554	0.343785	0.0678466	1.11462	0.566819	0.693856	1.87422e+08	3.0157e+08	2.48435e+08	2.08904e+08
	ANVSPEQPPLFTHTVK+Phospho(14)	1	1	1	0.249472	1	1.60905	0.282382	0.00361274	1.32554	0.343785	0.0678466	1.11462	0.566819	0.693856	0	0
		hits: 1 Items
		FRAMEID	RAWFILE	MS2	FrameID1	CompID	MZ	Time	GoodID	II_1R	II_1R_160812094720	II_1R_160812114313	II_2R	II_2R_160812153456	II_2R_160812173050	II_3R	II_3R_160812212233	II_3R_160812231824	II_4R	II_4R_160813031009	II_4R_160813050602	Ratio_1R	StdDev_1R	PValue_1R	Ratio_2R	StdDev_2R	PValue_2R	Ratio_3R	StdDev_3R	PValue_3R	Ratio_4R	StdDev_4R	PValue_4R	NRatio_1R	NStdDev_1R	NPValue_1R	NRatio_2R	NStdDev_2R	NPValue_2R	NRatio_3R	NStdDev_3R	NPValue_3R	NRatio_4R	NStdDev_4R	NPValue_4R	Avg_1R	Avg_2R	Avg_3R	Avg_4R
		6328	2R_160812173050	23	6328	755	922.971	46.585	0	2.08086e+08	1.62047e+08	1.92132e+08	2.8942e+08	2.96527e+08	3.18763e+08	2.31133e+08	2.27187e+08	2.86986e+08	3.00991e+08	1.54602e+08	1.7112e+08	1	0.249472	1	1.60905	0.282382	0.00361274	1.32554	0.343785	0.0678466	1.11462	0.566819	0.693856	1	0.249472	1	1.60905	0.282382	0.00361274	1.32554	0.343785	0.0678466	1.11462	0.566819	0.693856	1.87422e+08	3.0157e+08	2.48435e+08	2.08904e+08
SP://A0A024R889	A0A024R889_HUMAN Spectrin_ alpha_ non_erythrocytic 1 (Alpha_fodrin)_ isoform CRA_g OS=Homo sapiens GN=SPTAN1 PE=4 SV=1	2	2	8	1	0.158631	1	1.58164	0.172133	0.000141767	1.61041	0.169912	0.00333161	1.44477	0.232491	0.016925
	peptides: 2 Items
	PEPTIDE	FRAMES	HITS	Ratio_1R	StdDev_1R	PValue_1R	Ratio_2R	StdDev_2R	PValue_2R	Ratio_3R	StdDev_3R	PValue_3R	Ratio_4R	StdDev_4R	PValue_4R	OtherAssignments	AvgPepPValue
	IEDLGAAMEEALILDNK	1	7	1	0.249472	1	1.60905	0.282382	0.00361274	1.32554	0.343785	0.0678466	1.11462	0.566819	0.693856	0	0
		hits: 7 Items
		FRAMEID	RAWFILE	MS2	FrameID1	CompID	MZ	Time	GoodID	II_1R	II_1R_160812094720	II_1R_160812114313	II_2R	II_2R_160812153456	II_2R_160812173050	II_3R	II_3R_160812212233	II_3R_160812231824	II_4R	II_4R_160813031009	II_4R_160813050602	Ratio_1R	StdDev_1R	PValue_1R	Ratio_2R	StdDev_2R	PValue_2R	Ratio_3R	StdDev_3R	PValue_3R	Ratio_4R	StdDev_4R	PValue_4R	NRatio_1R	NStdDev_1R	NPValue_1R	NRatio_2R	NStdDev_2R	NPValue_2R	NRatio_3R	NStdDev_3R	NPValue_3R	NRatio_4R	NStdDev_4R	NPValue_4R	Avg_1R	Avg_2R	Avg_3R	Avg_4R
		6328	4R_160813050602	23	6328	755	922.971	46.585	0	2.08086e+08	1.62047e+08	1.92132e+08	2.8942e+08	2.96527e+08	3.18763e+08	2.31133e+08	2.27187e+08	2.86986e+08	3.00991e+08	1.54602e+08	1.7112e+08	1	0.249472	1	1.60905	0.282382	0.00361274	1.32554	0.343785	0.0678466	1.11462	0.566819	0.693856	1	0.249472	1	1.60905	0.282382	0.00361274	1.32554	0.343785	0.0678466	1.11462	0.566819	0.693856	1.87422e+08	3.0157e+08	2.48435e+08	2.08904e+08
		6328	1R_160812114313	23	6328	755	922.971	46.585	0	2.08086e+08	1.62047e+08	1.92132e+08	2.8942e+08	2.96527e+08	3.18763e+08	2.31133e+08	2.27187e+08	2.86986e+08	3.00991e+08	1.54602e+08	1.7112e+08	1	0.249472	1	1.60905	0.282382	0.00361274	1.32554	0.343785	0.0678466	1.11462	0.566819	0.693856	1	0.249472	1	1.60905	0.282382	0.00361274	1.32554	0.343785	0.0678466	1.11462	0.566819	0.693856	1.87422e+08	3.0157e+08	2.48435e+08	2.08904e+08
		6328	2R	23	6328	755	922.971	46.585	0	2.08086e+08	1.62047e+08	1.92132e+08	2.8942e+08	2.96527e+08	3.18763e+08	2.31133e+08	2.27187e+08	2.86986e+08	3.00991e+08	1.54602e+08	1.7112e+08	1	0.249472	1	1.60905	0.282382	0.00361274	1.32554	0.343785	0.0678466	1.11462	0.566819	0.693856	1	0.249472	1	1.60905	0.282382	0.00361274	1.32554	0.343785	0.0678466	1.11462	0.566819	0.693856	1.87422e+08	3.0157e+08	2.48435e+08	2.08904e+08
		6328	2R_160812153456	23	6328	755	922.971	46.585	0	2.08086e+08	1.62047e+08	1.92132e+08	2.8942e+08	2.96527e+08	3.18763e+08	2.31133e+08	2.27187e+08	2.86986e+08	3.00991e+08	1.54602e+08	1.7112e+08	1	0.249472	1	1.60905	0.282382	0.00361274	1.32554	0.343785	0.0678466	1.11462	0.566819	0.693856	1	0.249472	1	1.60905	0.282382	0.00361274	1.32554	0.343785	0.0678466	1.11462	0.566819	0.693856	1.87422e+08	3.0157e+08	2.48435e+08	2.08904e+08
		6328	3R	23	6328	755	922.971	46.585	0	2.08086e+08	1.62047e+08	1.92132e+08	2.8942e+08	2.96527e+08	3.18763e+08	2.31133e+08	2.27187e+08	2.86986e+08	3.00991e+08	1.54602e+08	1.7112e+08	1	0.249472	1	1.60905	0.282382	0.00361274	1.32554	0.343785	0.0678466	1.11462	0.566819	0.693856	1	0.249472	1	1.60905	0.282382	0.00361274	1.32554	0.343785	0.0678466	1.11462	0.566819	0.693856	1.87422e+08	3.0157e+08	2.48435e+08	2.08904e+08
		6328	3R_160812212233	23	6328	755	922.971	46.585	0	2.08086e+08	1.62047e+08	1.92132e+08	2.8942e+08	2.96527e+08	3.18763e+08	2.31133e+08	2.27187e+08	2.86986e+08	3.00991e+08	1.54602e+08	1.7112e+08	1	0.249472	1	1.60905	0.282382	0.00361274	1.32554	0.343785	0.0678466	1.11462	0.566819	0.693856	1	0.249472	1	1.60905	0.282382	0.00361274	1.32554	0.343785	0.0678466	1.11462	0.566819	0.693856	1.87422e+08	3.0157e+08	2.48435e+08	2.08904e+08
		6328	3R_160812231824	23	6328	755	922.971	46.585	0	2.08086e+08	1.62047e+08	1.92132e+08	2.8942e+08	2.96527e+08	3.18763e+08	2.31133e+08	2.27187e+08	2.86986e+08	3.00991e+08	1.54602e+08	1.7112e+08	1	0.249472	1	1.60905	0.282382	0.00361274	1.32554	0.343785	0.0678466	1.11462	0.566819	0.693856	1	0.249472	1	1.60905	0.282382	0.00361274	1.32554	0.343785	0.0678466	1.11462	0.566819	0.693856	1.87422e+08	3.0157e+08	2.48435e+08	2.08904e+08
	SKLGESQTLQQFSR+Phospho(6)	1	1	1	0.205535	1	1.56544	0.217139	0.00317041	1.70249	0.195453	0.00552417	1.51155	0.254922	0.00347029	0	0
		hits: 1 Items
		FRAMEID	RAWFILE	MS2	FrameID1	CompID	MZ	Time	GoodID	II_1R	II_1R_160812094720	II_1R_160812114313	II_2R	II_2R_160812153456	II_2R_160812173050	II_3R	II_3R_160812212233	II_3R_160812231824	II_4R	II_4R_160813031009	II_4R_160813050602	Ratio_1R	StdDev_1R	PValue_1R	Ratio_2R	StdDev_2R	PValue_2R	Ratio_3R	StdDev_3R	PValue_3R	Ratio_4R	StdDev_4R	PValue_4R	NRatio_1R	NStdDev_1R	NPValue_1R	NRatio_2R	NStdDev_2R	NPValue_2R	NRatio_3R	NStdDev_3R	NPValue_3R	NRatio_4R	NStdDev_4R	NPValue_4R	Avg_1R	Avg_2R	Avg_3R	Avg_4R
		8682	3R_160812231824	14	8682	1898	844.922	60.5115	0	7.76708e+07	7.57092e+07	6.391e+07	1.11995e+08	1.10186e+08	1.17973e+08	1.22425e+08	1.22484e+08	1.25025e+08	1.09274e+08	1.16796e+08	1.02374e+08	1	0.205535	1	1.56544	0.217139	0.00317041	1.70249	0.195453	0.00552417	1.51155	0.254922	0.00347029	1	0.205535	1	1.56544	0.217139	0.00317041	1.70249	0.195453	0.00552417	1.51155	0.254922	0.00347029	7.243e+07	1.13385e+08	1.23311e+08	1.09482e+08
SP://A0A024RB02	A0A024RB02_HUMAN PTPRF interacting protein_ binding protein 1 (Liprin beta 1)_ isoform CRA_a OS=Homo sapiens GN=PPFIBP1 PE=4 SV=1	2	1	13	1	0.145335	1	1.56544	0.153541	0.000125722	1.70249	0.138206	0.000347803	1.51155	0.180257	0.000148453
	peptides: 2 Items
	PEPTIDE	FRAMES	HITS	Ratio_1R	StdDev_1R	PValue_1R	Ratio_2R	StdDev_2R	PValue_2R	Ratio_3R	StdDev_3R	PValue_3R	Ratio_4R	StdDev_4R	PValue_4R	OtherAssignments	AvgPepPValue
	YKKMQDTVVLAQGK+Phospho(1)	1	7	1	0.205535	1	1.56544	0.217139	0.00317041	1.70249	0.195453	0.00552417	1.51155	0.254922	0.00347029	0	0
		hits: 7 Items
		FRAMEID	RAWFILE	MS2	FrameID1	CompID	MZ	Time	GoodID	II_1R	II_1R_160812094720	II_1R_160812114313	II_2R	II_2R_160812153456	II_2R_160812173050	II_3R	II_3R_160812212233	II_3R_160812231824	II_4R	II_4R_160813031009	II_4R_160813050602	Ratio_1R	StdDev_1R	PValue_1R	Ratio_2R	StdDev_2R	PValue_2R	Ratio_3R	StdDev_3R	PValue_3R	Ratio_4R	StdDev_4R	PValue_4R	NRatio_1R	NStdDev_1R	NPValue_1R	NRatio_2R	NStdDev_2R	NPValue_2R	NRatio_3R	NStdDev_3R	NPValue_3R	NRatio_4R	NStdDev_4R	NPValue_4R	Avg_1R	Avg_2R	Avg_3R	Avg_4R
		8682	4R_160813031009	14	8682	1898	844.922	60.5115	0	7.76708e+07	7.57092e+07	6.391e+07	1.11995e+08	1.10186e+08	1.17973e+08	1.22425e+08	1.22484e+08	1.25025e+08	1.09274e+08	1.16796e+08	1.02374e+08	1	0.205535	1	1.56544	0.217139	0.00317041	1.70249	0.195453	0.00552417	1.51155	0.254922	0.00347029	1	0.205535	1	1.56544	0.217139	0.00317041	1.70249	0.195453	0.00552417	1.51155	0.254922	0.00347029	7.243e+07	1.13385e+08	1.23311e+08	1.09482e+08
		8682	2R_160812153456	14	8682	1898	844.922	60.5115	0	7.76708e+07	7.57092e+07	6.391e+07	1.11995e+08	1.10186e+08	1.17973e+08	1.22425e+08	1.22484e+08	1.25025e+08	1.09274e+08	1.16796e+08	1.02374e+08	1	0.205535	1	1.56544	0.217139	0.00317041	1.70249	0.195453	0.00552417	1.51155	0.254922	0.00347029	1	0.205535	1	1.56544	0.217139	0.00317041	1.70249	0.195453	0.00552417	1.51155	0.254922	0.00347029	7.243e+07	1.13385e+08	1.23311e+08	1.09482e+08
		8682	2R_160812153456	14	8682	1898	844.922	60.5115	0	7.76708e+07	7.57092e+07	6.391e+07	1.11995e+08	1.10186e+08	1.17973e+08	1.22425e+08	1.22484e+08	1.25025e+08	1.09274e+08	1.16796e+08	1.02374e+08	1	0.205535	1	1.56544	0.217139	0.00317041	1.70249	0.195453	0.00552417	1.51155	0.254922	0.00347029	1	0.205535	1	1.56544	0.217139	0.00317041	1.70249	0.195453	0.00552417	1.51155	0.254922	0.00347029	7.243e+07	1.13385e+08	1.23311e+08	1.09482e+08
		8682	2R_160812173050	14	8682	1898	844.922	60.5115	0	7.76708e+07	7.57092e+07	6.391e+07	1.11995e+08	1.10186e+08	1.17973e+08	1.22425e+08	1.22484e+08	1.25025e+08	1.09274e+08	1.16796e+08	1.02374e+08	1	0.205535	1	1.56544	0.217139	0.00317041	1.70249	0.195453	0.00552417	1.51155	0.254922	0.00347029	1	0.205535	1	1.56544	0.217139	0.00317041	1.70249	0.195453	0.00552417	1.51155	0.254922	0.00347029	7.243e+07	1.13385e+08	1.23311e+08	1.09482e+08
		8682	2R_160812173050	14	8682	1898	844.922	60.5115	0	7.76708e+07	7.57092e+07	6.391e+07	1.11995e+08	1.10186e+08	1.17973e+08	1.22425e+08	1.22484e+08	1.25025e+08	1.09274e+08	1.16796e+08	1.02374e+08	1	0.205535	1	1.56544	0.217139	0.00317041	1.70249	0.195453	0.00552417	1.51155	0.254922	0.00347029	1	0.205535	1	1.56544	0.217139	0.00317041	1.70249	0.195453	0.00552417	1.51155	0.254922	0.00347029	7.243e+07	1.13385e+08	1.23311e+08	1.09482e+08
		8682	3R	14	8682	1898	844.922	60.5115	0	7.76708e+07	7.57092e+07	6.391e+07	1.11995e+08	1.10186e+08	1.17973e+08	1.22425e+08	1.22484e+08	1.25025e+08	1.09274e+08	1.16796e+08	1.02374e+08	1	0.205535	1	1.56544	0.217139	0.00317041	1.70249	0.195453	0.00552417	1.51155	0.254922	0.00347029	1	0.205535	1	1.56544	0.217139	0.00317041	1.70249	0.195453	0.00552417	1.51155	0.254922	0.00347029	7.243e+07	1.13385e+08	1.23311e+08	1.09482e+08
		8682	3R	14	8682	1898	844.922	60.5115	0	7.76708e+07	7.57092e+07	6.391e+07	1.11995e+08	1.10186e+08	1.17973e+08	1.22425e+08	1.22484e+08	1.25025e+08	1.09274e+08	1.16796e+08	1.02374e+08	1	0.205535	1	1.56544	0.217139	0.00317041	1.70249	0.195453	0.00552417	1.51155	0.254922	0.00347029	1	0.205535	1	1.56544	0.217139	0.00317041	1.70249	0.195453	0.00552417	1.51155	0.254922	0.00347029	7.243e+07	1.13385e+08	1.23311e+08	1.09482e+08
	YKKMQDTVVLAQGK+Phospho(7)	1	6	1	0.205535	1	1.56544	0.217139	0.00317041	1.70249	0.195453	0.00552417	1.51155	0.254922	0.00347029	0	0
		hits: 6 Items
		FRAMEID	RAWFILE	MS2	FrameID1	CompID	MZ	Time	GoodID	II_1R	II_1R_160812094720	II_1R_160812114313	II_2R	II_2R_160812153456	II_2R_160812173050	II_3R	II_3R_160812212233	II_3R_160812231824	II_4R	II_4R_160813031009	II_4R_160813050602	Ratio_1R	StdDev_1R	PValue_1R	Ratio_2R	StdDev_2R	PValue_2R	Ratio_3R	StdDev_3R	PValue_3R	Ratio_4R	StdDev_4R	PValue_4R	NRatio_1R	NStdDev_1R	NPValue_1R	NRatio_2R	NStdDev_2R	NPValue_2R	NRatio_3R	NStdDev_3R	NPValue_3R	NRatio_4R	NStdDev_4R	NPValue_4R	Avg_1R	Avg_2R	Avg_3R	Avg_4R
		8682	4R_160813031009	14	8682	1898	844.922	60.5115	0	7.76708e+07	7.57092e+07	6.391e+07	1.11995e+08	1.10186e+08	1.17973e+08	1.22425e+08	1.22484e+08	1.25025e+08	1.09274e+08	1.16796e+08	1.02374e+08	1	0.205535	1	1.56544	0.217139	0.00317041	1.70249	0.195453	0.00552417	1.51155	0.254922	0.00347029	1	0.205535	1	1.56544	0.217139	0.00317041	1.70249	0.195453	0.00552417	1.51155	0.254922	0.00347029	7.243e+07	1.13385e+08	1.23311e+08	1.09482e+08
		8682	2R_160812153456	14	8682	1898	844.922	60.5115	0	7.76708e+07	7.57092e+07	6.391e+07	1.11995e+08	1.10186e+08	1.17973e+08	1.22425e+08	1.22484e+08	1.25025e+08	1.09274e+08	1.16796e+08	1.02374e+08	1	0.205535	1	1.56544	0.217139	0.00317041	1.70249	0.195453	0.00552417	1.51155	0.254922	0.00347029	1	0.205535	1	1.56544	0.217139	0.00317041	1.70249	0.195453	0.00552417	1.51155	0.254922	0.00347029	7.243e+07	1.13385e+08	1.23311e+08	1.09482e+08
		8682	2R_160812173050	14	8682	1898	844.922	60.5115	0	7.76708e+07	7.57092e+07	6.391e+07	1.11995e+08	1.10186e+08	1.17973e+08	1.22425e+08	1.22484e+08	1.25025e+08	1.09274e+08	1.16796e+08	1.02374e+08	1	0.205535	1	1.56544	0.217139	0.00317041	1.70249	0.195453	0.00552417	1.51155	0.254922	0.00347029	1	0.205535	1	1.56544	0.217139	0.00317041	1.70249	0.195453	0.00552417	1.51155	0.254922	0.00347029	7.243e+07	1.13385e+08	1.23311e+08	1.09482e+08
		8682	2R_160812173050	14	8682	1898	844.922	60.5115	0	7.76708e+07	7.57092e+07	6.391e+07	1.11995e+08	1.10186e+08	1.17973e+08	1.22425e+08	1.22484e+08	1.25025e+08	1.09274e+08	1.16796e+08	1.02374e+08	1	0.205535	1	1.56544	0.217139	0.00317041	1.70249	0.195453	0.00552417	1.51155	0.254922	0.00347029	1	0.205535	1	1.56544	0.217139	0.00317041	1.70249	0.195453	0.00552417	1.51155	0.254922	0.00347029	7.243e+07	1.13385e+08	1.23311e+08	1.09482e+08
		8682	3R	14	8682	1898	844.922	60.5115	0	7.76708e+07	7.57092e+07	6.391e+07	1.11995e+08	1.10186e+08	1.17973e+08	1.22425e+08	1.22484e+08	1.25025e+08	1.09274e+08	1.16796e+08	1.02374e+08	1	0.205535	1	1.56544	0.217139	0.00317041	1.70249	0.195453	0.00552417	1.51155	0.254922	0.00347029	1	0.205535	1	1.56544	0.217139	0.00317041	1.70249	0.195453	0.00552417	1.51155	0.254922	0.00347029	7.243e+07	1.13385e+08	1.23311e+08	1.09482e+08
		8682	3R	14	8682	1898	844.922	60.5115	0	7.76708e+07	7.57092e+07	6.391e+07	1.11995e+08	1.10186e+08	1.17973e+08	1.22425e+08	1.22484e+08	1.25025e+08	1.09274e+08	1.16796e+08	1.02374e+08	1	0.205535	1	1.56544	0.217139	0.00317041	1.70249	0.195453	0.00552417	1.51155	0.254922	0.00347029	1	0.205535	1	1.56544	0.217139	0.00317041	1.70249	0.195453	0.00552417	1.51155	0.254922	0.00347029	7.243e+07	1.13385e+08	1.23311e+08	1.09482e+08
SP://A0A0D9SEI3	A0A0D9SEI3_HUMAN Cyclin_dependent kinase 11B OS=Homo sapiens GN=CDK11B PE=1 SV=1	2	1	2	1	0.145335	1	1.56544	0.153541	0.000125722	1.70249	0.138206	0.000347803	1.51155	0.180257	0.000148453
	peptides: 2 Items
	PEPTIDE	FRAMES	HITS	Ratio_1R	StdDev_1R	PValue_1R	Ratio_2R	StdDev_2R	PValue_2R	Ratio_3R	StdDev_3R	PValue_3R	Ratio_4R	StdDev_4R	PValue_4R	OtherAssignments	AvgPepPValue
	VGDFGLAREYGSPLK+Phospho(10)	1	1	1	0.205535	1	1.56544	0.217139	0.00317041	1.70249	0.195453	0.00552417	1.51155	0.254922	0.00347029	0	0
		hits: 1 Items
		FRAMEID	RAWFILE	MS2	FrameID1	CompID	MZ	Time	GoodID	II_1R	II_1R_160812094720	II_1R_160812114313	II_2R	II_2R_160812153456	II_2R_160812173050	II_3R	II_3R_160812212233	II_3R_160812231824	II_4R	II_4R_160813031009	II_4R_160813050602	Ratio_1R	StdDev_1R	PValue_1R	Ratio_2R	StdDev_2R	PValue_2R	Ratio_3R	StdDev_3R	PValue_3R	Ratio_4R	StdDev_4R	PValue_4R	NRatio_1R	NStdDev_1R	NPValue_1R	NRatio_2R	NStdDev_2R	NPValue_2R	NRatio_3R	NStdDev_3R	NPValue_3R	NRatio_4R	NStdDev_4R	NPValue_4R	Avg_1R	Avg_2R	Avg_3R	Avg_4R
		8682	4R_160813031009	14	8682	1898	844.922	60.5115	0	7.76708e+07	7.57092e+07	6.391e+07	1.11995e+08	1.10186e+08	1.17973e+08	1.22425e+08	1.22484e+08	1.25025e+08	1.09274e+08	1.16796e+08	1.02374e+08	1	0.205535	1	1.56544	0.217139	0.00317041	1.70249	0.195453	0.00552417	1.51155	0.254922	0.00347029	1	0.205535	1	1.56544	0.217139	0.00317041	1.70249	0.195453	0.00552417	1.51155	0.254922	0.00347029	7.243e+07	1.13385e+08	1.23311e+08	1.09482e+08
	VGDFGLAREYGSPLK+Phospho(12)	1	1	1	0.205535	1	1.56544	0.217139	0.00317041	1.70249	0.195453	0.00552417	1.51155	0.254922	0.00347029	0	0
		hits: 1 Items
		FRAMEID	RAWFILE	MS2	FrameID1	CompID	MZ	Time	GoodID	II_1R	II_1R_160812094720	II_1R_160812114313	II_2R	II_2R_160812153456	II_2R_160812173050	II_3R	II_3R_160812212233	II_3R_160812231824	II_4R	II_4R_160813031009	II_4R_160813050602	Ratio_1R	StdDev_1R	PValue_1R	Ratio_2R	StdDev_2R	PValue_2R	Ratio_3R	StdDev_3R	PValue_3R	Ratio_4R	StdDev_4R	PValue_4R	NRatio_1R	NStdDev_1R	NPValue_1R	NRatio_2R	NStdDev_2R	NPValue_2R	NRatio_3R	NStdDev_3R	NPValue_3R	NRatio_4R	NStdDev_4R	NPValue_4R	Avg_1R	Avg_2R	Avg_3R	Avg_4R
		8682	4R_160813031009	14	8682	1898	844.922	60.5115	0	7.76708e+07	7.57092e+07	6.391e+07	1.11995e+08	1.10186e+08	1.17973e+08	1.22425e+08	1.22484e+08	1.25025e+08	1.09274e+08	1.16796e+08	1.02374e+08	1	0.205535	1	1.56544	0.217139	0.00317041	1.70249	0.195453	0.00552417	1.51155	0.254922	0.00347029	1	0.205535	1	1.56544	0.217139	0.00317041	1.70249	0.195453	0.00552417	1.51155	0.254922	0.00347029	7.243e+07	1.13385e+08	1.23311e+08	1.09482e+08
SP://A0A0D9SEN2	A0A0D9SEN2_HUMAN Cyclin_dependent kinase 11B OS=Homo sapiens GN=CDK11B PE=1 SV=1	2	1	2	1	0.145335	1	1.56544	0.153541	0.000125722	1.70249	0.138206	0.000347803	1.51155	0.180257	0.000148453
	peptides: 2 Items
	PEPTIDE	FRAMES	HITS	Ratio_1R	StdDev_1R	PValue_1R	Ratio_2R	StdDev_2R	PValue_2R	Ratio_3R	StdDev_3R	PValue_3R	Ratio_4R	StdDev_4R	PValue_4R	OtherAssignments	AvgPepPValue
	VGDFGLAREYGSPLK+Phospho(10)	1	1	1	0.205535	1	1.56544	0.217139	0.00317041	1.70249	0.195453	0.00552417	1.51155	0.254922	0.00347029	0	0
		hits: 1 Items
		FRAMEID	RAWFILE	MS2	FrameID1	CompID	MZ	Time	GoodID	II_1R	II_1R_160812094720	II_1R_160812114313	II_2R	II_2R_160812153456	II_2R_160812173050	II_3R	II_3R_160812212233	II_3R_160812231824	II_4R	II_4R_160813031009	II_4R_160813050602	Ratio_1R	StdDev_1R	PValue_1R	Ratio_2R	StdDev_2R	PValue_2R	Ratio_3R	StdDev_3R	PValue_3R	Ratio_4R	StdDev_4R	PValue_4R	NRatio_1R	NStdDev_1R	NPValue_1R	NRatio_2R	NStdDev_2R	NPValue_2R	NRatio_3R	NStdDev_3R	NPValue_3R	NRatio_4R	NStdDev_4R	NPValue_4R	Avg_1R	Avg_2R	Avg_3R	Avg_4R
		8682	4R_160813031009	14	8682	1898	844.922	60.5115	0	7.76708e+07	7.57092e+07	6.391e+07	1.11995e+08	1.10186e+08	1.17973e+08	1.22425e+08	1.22484e+08	1.25025e+08	1.09274e+08	1.16796e+08	1.02374e+08	1	0.205535	1	1.56544	0.217139	0.00317041	1.70249	0.195453	0.00552417	1.51155	0.254922	0.00347029	1	0.205535	1	1.56544	0.217139	0.00317041	1.70249	0.195453	0.00552417	1.51155	0.254922	0.00347029	7.243e+07	1.13385e+08	1.23311e+08	1.09482e+08
	VGDFGLAREYGSPLK+Phospho(12)	1	1	1	0.205535	1	1.56544	0.217139	0.00317041	1.70249	0.195453	0.00552417	1.51155	0.254922	0.00347029	0	0
		hits: 1 Items
		FRAMEID	RAWFILE	MS2	FrameID1	CompID	MZ	Time	GoodID	II_1R	II_1R_160812094720	II_1R_160812114313	II_2R	II_2R_160812153456	II_2R_160812173050	II_3R	II_3R_160812212233	II_3R_160812231824	II_4R	II_4R_160813031009	II_4R_160813050602	Ratio_1R	StdDev_1R	PValue_1R	Ratio_2R	StdDev_2R	PValue_2R	Ratio_3R	StdDev_3R	PValue_3R	Ratio_4R	StdDev_4R	PValue_4R	NRatio_1R	NStdDev_1R	NPValue_1R	NRatio_2R	NStdDev_2R	NPValue_2R	NRatio_3R	NStdDev_3R	NPValue_3R	NRatio_4R	NStdDev_4R	NPValue_4R	Avg_1R	Avg_2R	Avg_3R	Avg_4R
		8682	4R_160813031009	14	8682	1898	844.922	60.5115	0	7.76708e+07	7.57092e+07	6.391e+07	1.11995e+08	1.10186e+08	1.17973e+08	1.22425e+08	1.22484e+08	1.25025e+08	1.09274e+08	1.16796e+08	1.02374e+08	1	0.205535	1	1.56544	0.217139	0.00317041	1.70249	0.195453	0.00552417	1.51155	0.254922	0.00347029	1	0.205535	1	1.56544	0.217139	0.00317041	1.70249	0.195453	0.00552417	1.51155	0.254922	0.00347029	7.243e+07	1.13385e+08	1.23311e+08	1.09482e+08
SP://A0A0D9SER5	A0A0D9SER5_HUMAN Cyclin_dependent kinase 11B OS=Homo sapiens GN=CDK11B PE=1 SV=1	2	1	2	1	0.145335	1	1.56544	0.153541	0.000125722	1.70249	0.138206	0.000347803	1.51155	0.180257	0.000148453
	peptides: 2 Items
	PEPTIDE	FRAMES	HITS	Ratio_1R	StdDev_1R	PValue_1R	Ratio_2R	StdDev_2R	PValue_2R	Ratio_3R	StdDev_3R	PValue_3R	Ratio_4R	StdDev_4R	PValue_4R	OtherAssignments	AvgPepPValue
	VGDFGLAREYGSPLK+Phospho(10)	1	1	1	0.205535	1	1.56544	0.217139	0.00317041	1.70249	0.195453	0.00552417	1.51155	0.254922	0.00347029	0	0
		hits: 1 Items
		FRAMEID	RAWFILE	MS2	FrameID1	CompID	MZ	Time	GoodID	II_1R	II_1R_160812094720	II_1R_160812114313	II_2R	II_2R_160812153456	II_2R_160812173050	II_3R	II_3R_160812212233	II_3R_160812231824	II_4R	II_4R_160813031009	II_4R_160813050602	Ratio_1R	StdDev_1R	PValue_1R	Ratio_2R	StdDev_2R	PValue_2R	Ratio_3R	StdDev_3R	PValue_3R	Ratio_4R	StdDev_4R	PValue_4R	NRatio_1R	NStdDev_1R	NPValue_1R	NRatio_2R	NStdDev_2R	NPValue_2R	NRatio_3R	NStdDev_3R	NPValue_3R	NRatio_4R	NStdDev_4R	NPValue_4R	Avg_1R	Avg_2R	Avg_3R	Avg_4R
		8682	4R_160813031009	14	8682	1898	844.922	60.5115	0	7.76708e+07	7.57092e+07	6.391e+07	1.11995e+08	1.10186e+08	1.17973e+08	1.22425e+08	1.22484e+08	1.25025e+08	1.09274e+08	1.16796e+08	1.02374e+08	1	0.205535	1	1.56544	0.217139	0.00317041	1.70249	0.195453	0.00552417	1.51155	0.254922	0.00347029	1	0.205535	1	1.56544	0.217139	0.00317041	1.70249	0.195453	0.00552417	1.51155	0.254922	0.00347029	7.243e+07	1.13385e+08	1.23311e+08	1.09482e+08
	VGDFGLAREYGSPLK+Phospho(12)	1	1	1	0.205535	1	1.56544	0.217139	0.00317041	1.70249	0.195453	0.00552417	1.51155	0.254922	0.00347029	0	0
		hits: 1 Items
		FRAMEID	RAWFILE	MS2	FrameID1	CompID	MZ	Time	GoodID	II_1R	II_1R_160812094720	II_1R_160812114313	II_2R	II_2R_160812153456	II_2R_160812173050	II_3R	II_3R_160812212233	II_3R_160812231824	II_4R	II_4R_160813031009	II_4R_160813050602	Ratio_1R	StdDev_1R	PValue_1R	Ratio_2R	StdDev_2R	PValue_2R	Ratio_3R	StdDev_3R	PValue_3R	Ratio_4R	StdDev_4R	PValue_4R	NRatio_1R	NStdDev_1R	NPValue_1R	NRatio_2R	NStdDev_2R	NPValue_2R	NRatio_3R	NStdDev_3R	NPValue_3R	NRatio_4R	NStdDev_4R	NPValue_4R	Avg_1R	Avg_2R	Avg_3R	Avg_4R
		8682	4R_160813031009	14	8682	1898	844.922	60.5115	0	7.76708e+07	7.57092e+07	6.391e+07	1.11995e+08	1.10186e+08	1.17973e+08	1.22425e+08	1.22484e+08	1.25025e+08	1.09274e+08	1.16796e+08	1.02374e+08	1	0.205535	1	1.56544	0.217139	0.00317041	1.70249	0.195453	0.00552417	1.51155	0.254922	0.00347029	1	0.205535	1	1.56544	0.217139	0.00317041	1.70249	0.195453	0.00552417	1.51155	0.254922	0.00347029	7.243e+07	1.13385e+08	1.23311e+08	1.09482e+08
SP://A0A0D9SF54	A0A0D9SF54_HUMAN Spectrin alpha chain_ non_erythrocytic 1 OS=Homo sapiens GN=SPTAN1 PE=1 SV=1	2	2	8	1	0.158631	1	1.58164	0.172133	0.000141767	1.61041	0.169912	0.00333161	1.44477	0.232491	0.016925
	peptides: 2 Items
	PEPTIDE	FRAMES	HITS	Ratio_1R	StdDev_1R	PValue_1R	Ratio_2R	StdDev_2R	PValue_2R	Ratio_3R	StdDev_3R	PValue_3R	Ratio_4R	StdDev_4R	PValue_4R	OtherAssignments	AvgPepPValue
	IEDLGAAMEEALILDNK	1	7	1	0.249472	1	1.60905	0.282382	0.00361274	1.32554	0.343785	0.0678466	1.11462	0.566819	0.693856	0	0
		hits: 7 Items
		FRAMEID	RAWFILE	MS2	FrameID1	CompID	MZ	Time	GoodID	II_1R	II_1R_160812094720	II_1R_160812114313	II_2R	II_2R_160812153456	II_2R_160812173050	II_3R	II_3R_160812212233	II_3R_160812231824	II_4R	II_4R_160813031009	II_4R_160813050602	Ratio_1R	StdDev_1R	PValue_1R	Ratio_2R	StdDev_2R	PValue_2R	Ratio_3R	StdDev_3R	PValue_3R	Ratio_4R	StdDev_4R	PValue_4R	NRatio_1R	NStdDev_1R	NPValue_1R	NRatio_2R	NStdDev_2R	NPValue_2R	NRatio_3R	NStdDev_3R	NPValue_3R	NRatio_4R	NStdDev_4R	NPValue_4R	Avg_1R	Avg_2R	Avg_3R	Avg_4R
		6328	4R_160813050602	23	6328	755	922.971	46.585	0	2.08086e+08	1.62047e+08	1.92132e+08	2.8942e+08	2.96527e+08	3.18763e+08	2.31133e+08	2.27187e+08	2.86986e+08	3.00991e+08	1.54602e+08	1.7112e+08	1	0.249472	1	1.60905	0.282382	0.00361274	1.32554	0.343785	0.0678466	1.11462	0.566819	0.693856	1	0.249472	1	1.60905	0.282382	0.00361274	1.32554	0.343785	0.0678466	1.11462	0.566819	0.693856	1.87422e+08	3.0157e+08	2.48435e+08	2.08904e+08
		6328	1R_160812114313	23	6328	755	922.971	46.585	0	2.08086e+08	1.62047e+08	1.92132e+08	2.8942e+08	2.96527e+08	3.18763e+08	2.31133e+08	2.27187e+08	2.86986e+08	3.00991e+08	1.54602e+08	1.7112e+08	1	0.249472	1	1.60905	0.282382	0.00361274	1.32554	0.343785	0.0678466	1.11462	0.566819	0.693856	1	0.249472	1	1.60905	0.282382	0.00361274	1.32554	0.343785	0.0678466	1.11462	0.566819	0.693856	1.87422e+08	3.0157e+08	2.48435e+08	2.08904e+08
		6328	2R	23	6328	755	922.971	46.585	0	2.08086e+08	1.62047e+08	1.92132e+08	2.8942e+08	2.96527e+08	3.18763e+08	2.31133e+08	2.27187e+08	2.86986e+08	3.00991e+08	1.54602e+08	1.7112e+08	1	0.249472	1	1.60905	0.282382	0.00361274	1.32554	0.343785	0.0678466	1.11462	0.566819	0.693856	1	0.249472	1	1.60905	0.282382	0.00361274	1.32554	0.343785	0.0678466	1.11462	0.566819	0.693856	1.87422e+08	3.0157e+08	2.48435e+08	2.08904e+08
		6328	2R_160812153456	23	6328	755	922.971	46.585	0	2.08086e+08	1.62047e+08	1.92132e+08	2.8942e+08	2.96527e+08	3.18763e+08	2.31133e+08	2.27187e+08	2.86986e+08	3.00991e+08	1.54602e+08	1.7112e+08	1	0.249472	1	1.60905	0.282382	0.00361274	1.32554	0.343785	0.0678466	1.11462	0.566819	0.693856	1	0.249472	1	1.60905	0.282382	0.00361274	1.32554	0.343785	0.0678466	1.11462	0.566819	0.693856	1.87422e+08	3.0157e+08	2.48435e+08	2.08904e+08
		6328	3R	23	6328	755	922.971	46.585	0	2.08086e+08	1.62047e+08	1.92132e+08	2.8942e+08	2.96527e+08	3.18763e+08	2.31133e+08	2.27187e+08	2.86986e+08	3.00991e+08	1.54602e+08	1.7112e+08	1	0.249472	1	1.60905	0.282382	0.00361274	1.32554	0.343785	0.0678466	1.11462	0.566819	0.693856	1	0.249472	1	1.60905	0.282382	0.00361274	1.32554	0.343785	0.0678466	1.11462	0.566819	0.693856	1.87422e+08	3.0157e+08	2.48435e+08	2.08904e+08
		6328	3R_160812212233	23	6328	755	922.971	46.585	0	2.08086e+08	1.62047e+08	1.92132e+08	2.8942e+08	2.96527e+08	3.18763e+08	2.31133e+08	2.27187e+08	2.86986e+08	3.00991e+08	1.54602e+08	1.7112e+08	1	0.249472	1	1.60905	0.282382	0.00361274	1.32554	0.343785	0.0678466	1.11462	0.566819	0.693856	1	0.249472	1	1.60905	0.282382	0.00361274	1.32554	0.343785	0.0678466	1.11462	0.566819	0.693856	1.87422e+08	3.0157e+08	2.48435e+08	2.08904e+08
		6328	3R_160812231824	23	6328	755	922.971	46.585	0	2.08086e+08	1.62047e+08	1.92132e+08	2.8942e+08	2.96527e+08	3.18763e+08	2.31133e+08	2.27187e+08	2.86986e+08	3.00991e+08	1.54602e+08	1.7112e+08	1	0.249472	1	1.60905	0.282382	0.00361274	1.32554	0.343785	0.0678466	1.11462	0.566819	0.693856	1	0.249472	1	1.60905	0.282382	0.00361274	1.32554	0.343785	0.0678466	1.11462	0.566819	0.693856	1.87422e+08	3.0157e+08	2.48435e+08	2.08904e+08
	SKLGESQTLQQFSR+Phospho(6)	1	1	1	0.205535	1	1.56544	0.217139	0.00317041	1.70249	0.195453	0.00552417	1.51155	0.254922	0.00347029	0	0
		hits: 1 Items
		FRAMEID	RAWFILE	MS2	FrameID1	CompID	MZ	Time	GoodID	II_1R	II_1R_160812094720	II_1R_160812114313	II_2R	II_2R_160812153456	II_2R_160812173050	II_3R	II_3R_160812212233	II_3R_160812231824	II_4R	II_4R_160813031009	II_4R_160813050602	Ratio_1R	StdDev_1R	PValue_1R	Ratio_2R	StdDev_2R	PValue_2R	Ratio_3R	StdDev_3R	PValue_3R	Ratio_4R	StdDev_4R	PValue_4R	NRatio_1R	NStdDev_1R	NPValue_1R	NRatio_2R	NStdDev_2R	NPValue_2R	NRatio_3R	NStdDev_3R	NPValue_3R	NRatio_4R	NStdDev_4R	NPValue_4R	Avg_1R	Avg_2R	Avg_3R	Avg_4R
		8682	3R_160812231824	14	8682	1898	844.922	60.5115	0	7.76708e+07	7.57092e+07	6.391e+07	1.11995e+08	1.10186e+08	1.17973e+08	1.22425e+08	1.22484e+08	1.25025e+08	1.09274e+08	1.16796e+08	1.02374e+08	1	0.205535	1	1.56544	0.217139	0.00317041	1.70249	0.195453	0.00552417	1.51155	0.254922	0.00347029	1	0.205535	1	1.56544	0.217139	0.00317041	1.70249	0.195453	0.00552417	1.51155	0.254922	0.00347029	7.243e+07	1.13385e+08	1.23311e+08	1.09482e+08
SP://A0A0D9SGF6	A0A0D9SGF6_HUMAN Spectrin alpha chain_ non_erythrocytic 1 OS=Homo sapiens GN=SPTAN1 PE=1 SV=1	2	2	8	1	0.158631	1	1.58164	0.172133	0.000141767	1.61041	0.169912	0.00333161	1.44477	0.232491	0.016925
	peptides: 2 Items
	PEPTIDE	FRAMES	HITS	Ratio_1R	StdDev_1R	PValue_1R	Ratio_2R	StdDev_2R	PValue_2R	Ratio_3R	StdDev_3R	PValue_3R	Ratio_4R	StdDev_4R	PValue_4R	OtherAssignments	AvgPepPValue
	IEDLGAAMEEALILDNK	1	7	1	0.249472	1	1.60905	0.282382	0.00361274	1.32554	0.343785	0.0678466	1.11462	0.566819	0.693856	0	0
		hits: 7 Items
		FRAMEID	RAWFILE	MS2	FrameID1	CompID	MZ	Time	GoodID	II_1R	II_1R_160812094720	II_1R_160812114313	II_2R	II_2R_160812153456	II_2R_160812173050	II_3R	II_3R_160812212233	II_3R_160812231824	II_4R	II_4R_160813031009	II_4R_160813050602	Ratio_1R	StdDev_1R	PValue_1R	Ratio_2R	StdDev_2R	PValue_2R	Ratio_3R	StdDev_3R	PValue_3R	Ratio_4R	StdDev_4R	PValue_4R	NRatio_1R	NStdDev_1R	NPValue_1R	NRatio_2R	NStdDev_2R	NPValue_2R	NRatio_3R	NStdDev_3R	NPValue_3R	NRatio_4R	NStdDev_4R	NPValue_4R	Avg_1R	Avg_2R	Avg_3R	Avg_4R
		6328	4R_160813050602	23	6328	755	922.971	46.585	0	2.08086e+08	1.62047e+08	1.92132e+08	2.8942e+08	2.96527e+08	3.18763e+08	2.31133e+08	2.27187e+08	2.86986e+08	3.00991e+08	1.54602e+08	1.7112e+08	1	0.249472	1	1.60905	0.282382	0.00361274	1.32554	0.343785	0.0678466	1.11462	0.566819	0.693856	1	0.249472	1	1.60905	0.282382	0.00361274	1.32554	0.343785	0.0678466	1.11462	0.566819	0.693856	1.87422e+08	3.0157e+08	2.48435e+08	2.08904e+08
		6328	1R_160812114313	23	6328	755	922.971	46.585	0	2.08086e+08	1.62047e+08	1.92132e+08	2.8942e+08	2.96527e+08	3.18763e+08	2.31133e+08	2.27187e+08	2.86986e+08	3.00991e+08	1.54602e+08	1.7112e+08	1	0.249472	1	1.60905	0.282382	0.00361274	1.32554	0.343785	0.0678466	1.11462	0.566819	0.693856	1	0.249472	1	1.60905	0.282382	0.00361274	1.32554	0.343785	0.0678466	1.11462	0.566819	0.693856	1.87422e+08	3.0157e+08	2.48435e+08	2.08904e+08
		6328	2R	23	6328	755	922.971	46.585	0	2.08086e+08	1.62047e+08	1.92132e+08	2.8942e+08	2.96527e+08	3.18763e+08	2.31133e+08	2.27187e+08	2.86986e+08	3.00991e+08	1.54602e+08	1.7112e+08	1	0.249472	1	1.60905	0.282382	0.00361274	1.32554	0.343785	0.0678466	1.11462	0.566819	0.693856	1	0.249472	1	1.60905	0.282382	0.00361274	1.32554	0.343785	0.0678466	1.11462	0.566819	0.693856	1.87422e+08	3.0157e+08	2.48435e+08	2.08904e+08
		6328	2R_160812153456	23	6328	755	922.971	46.585	0	2.08086e+08	1.62047e+08	1.92132e+08	2.8942e+08	2.96527e+08	3.18763e+08	2.31133e+08	2.27187e+08	2.86986e+08	3.00991e+08	1.54602e+08	1.7112e+08	1	0.249472	1	1.60905	0.282382	0.00361274	1.32554	0.343785	0.0678466	1.11462	0.566819	0.693856	1	0.249472	1	1.60905	0.282382	0.00361274	1.32554	0.343785	0.0678466	1.11462	0.566819	0.693856	1.87422e+08	3.0157e+08	2.48435e+08	2.08904e+08
		6328	3R	23	6328	755	922.971	46.585	0	2.08086e+08	1.62047e+08	1.92132e+08	2.8942e+08	2.96527e+08	3.18763e+08	2.31133e+08	2.27187e+08	2.86986e+08	3.00991e+08	1.54602e+08	1.7112e+08	1	0.249472	1	1.60905	0.282382	0.00361274	1.32554	0.343785	0.0678466	1.11462	0.566819	0.693856	1	0.249472	1	1.60905	0.282382	0.00361274	1.32554	0.343785	0.0678466	1.11462	0.566819	0.693856	1.87422e+08	3.0157e+08	2.48435e+08	2.08904e+08
		6328	3R_160812212233	23	6328	755	922.971	46.585	0	2.08086e+08	1.62047e+08	1.92132e+08	2.8942e+08	2.96527e+08	3.18763e+08	2.31133e+08	2.27187e+08	2.86986e+08	3.00991e+08	1.54602e+08	1.7112e+08	1	0.249472	1	1.60905	0.282382	0.00361274	1.32554	0.343785	0.0678466	1.11462	0.566819	0.693856	1	0.249472	1	1.60905	0.282382	0.00361274	1.32554	0.343785	0.0678466	1.11462	0.566819	0.693856	1.87422e+08	3.0157e+08	2.48435e+08	2.08904e+08
		6328	3R_160812231824	23	6328	755	922.971	46.585	0	2.08086e+08	1.62047e+08	1.92132e+08	2.8942e+08	2.96527e+08	3.18763e+08	2.31133e+08	2.27187e+08	2.86986e+08	3.00991e+08	1.54602e+08	1.7112e+08	1	0.249472	1	1.60905	0.282382	0.00361274	1.32554	0.343785	0.0678466	1.11462	0.566819	0.693856	1	0.249472	1	1.60905	0.282382	0.00361274	1.32554	0.343785	0.0678466	1.11462	0.566819	0.693856	1.87422e+08	3.0157e+08	2.48435e+08	2.08904e+08
	SKLGESQTLQQFSR+Phospho(6)	1	1	1	0.205535	1	1.56544	0.217139	0.00317041	1.70249	0.195453	0.00552417	1.51155	0.254922	0.00347029	0	0
		hits: 1 Items
		FRAMEID	RAWFILE	MS2	FrameID1	CompID	MZ	Time	GoodID	II_1R	II_1R_160812094720	II_1R_160812114313	II_2R	II_2R_160812153456	II_2R_160812173050	II_3R	II_3R_160812212233	II_3R_160812231824	II_4R	II_4R_160813031009	II_4R_160813050602	Ratio_1R	StdDev_1R	PValue_1R	Ratio_2R	StdDev_2R	PValue_2R	Ratio_3R	StdDev_3R	PValue_3R	Ratio_4R	StdDev_4R	PValue_4R	NRatio_1R	NStdDev_1R	NPValue_1R	NRatio_2R	NStdDev_2R	NPValue_2R	NRatio_3R	NStdDev_3R	NPValue_3R	NRatio_4R	NStdDev_4R	NPValue_4R	Avg_1R	Avg_2R	Avg_3R	Avg_4R
		8682	3R_160812231824	14	8682	1898	844.922	60.5115	0	7.76708e+07	7.57092e+07	6.391e+07	1.11995e+08	1.10186e+08	1.17973e+08	1.22425e+08	1.22484e+08	1.25025e+08	1.09274e+08	1.16796e+08	1.02374e+08	1	0.205535	1	1.56544	0.217139	0.00317041	1.70249	0.195453	0.00552417	1.51155	0.254922	0.00347029	1	0.205535	1	1.56544	0.217139	0.00317041	1.70249	0.195453	0.00552417	1.51155	0.254922	0.00347029	7.243e+07	1.13385e+08	1.23311e+08	1.09482e+08
SP://A4VCI5	A4VCI5_HUMAN CDC2L1 protein (Fragment) OS=Homo sapiens GN=CDC2L1 PE=2 SV=1	2	1	2	1	0.145335	1	1.56544	0.153541	0.000125722	1.70249	0.138206	0.000347803	1.51155	0.180257	0.000148453
	peptides: 2 Items
	PEPTIDE	FRAMES	HITS	Ratio_1R	StdDev_1R	PValue_1R	Ratio_2R	StdDev_2R	PValue_2R	Ratio_3R	StdDev_3R	PValue_3R	Ratio_4R	StdDev_4R	PValue_4R	OtherAssignments	AvgPepPValue
	VGDFGLAREYGSPLK+Phospho(10)	1	1	1	0.205535	1	1.56544	0.217139	0.00317041	1.70249	0.195453	0.00552417	1.51155	0.254922	0.00347029	0	0
		hits: 1 Items
		FRAMEID	RAWFILE	MS2	FrameID1	CompID	MZ	Time	GoodID	II_1R	II_1R_160812094720	II_1R_160812114313	II_2R	II_2R_160812153456	II_2R_160812173050	II_3R	II_3R_160812212233	II_3R_160812231824	II_4R	II_4R_160813031009	II_4R_160813050602	Ratio_1R	StdDev_1R	PValue_1R	Ratio_2R	StdDev_2R	PValue_2R	Ratio_3R	StdDev_3R	PValue_3R	Ratio_4R	StdDev_4R	PValue_4R	NRatio_1R	NStdDev_1R	NPValue_1R	NRatio_2R	NStdDev_2R	NPValue_2R	NRatio_3R	NStdDev_3R	NPValue_3R	NRatio_4R	NStdDev_4R	NPValue_4R	Avg_1R	Avg_2R	Avg_3R	Avg_4R
		8682	4R_160813031009	14	8682	1898	844.922	60.5115	0	7.76708e+07	7.57092e+07	6.391e+07	1.11995e+08	1.10186e+08	1.17973e+08	1.22425e+08	1.22484e+08	1.25025e+08	1.09274e+08	1.16796e+08	1.02374e+08	1	0.205535	1	1.56544	0.217139	0.00317041	1.70249	0.195453	0.00552417	1.51155	0.254922	0.00347029	1	0.205535	1	1.56544	0.217139	0.00317041	1.70249	0.195453	0.00552417	1.51155	0.254922	0.00347029	7.243e+07	1.13385e+08	1.23311e+08	1.09482e+08
	VGDFGLAREYGSPLK+Phospho(12)	1	1	1	0.205535	1	1.56544	0.217139	0.00317041	1.70249	0.195453	0.00552417	1.51155	0.254922	0.00347029	0	0
		hits: 1 Items
		FRAMEID	RAWFILE	MS2	FrameID1	CompID	MZ	Time	GoodID	II_1R	II_1R_160812094720	II_1R_160812114313	II_2R	II_2R_160812153456	II_2R_160812173050	II_3R	II_3R_160812212233	II_3R_160812231824	II_4R	II_4R_160813031009	II_4R_160813050602	Ratio_1R	StdDev_1R	PValue_1R	Ratio_2R	StdDev_2R	PValue_2R	Ratio_3R	StdDev_3R	PValue_3R	Ratio_4R	StdDev_4R	PValue_4R	NRatio_1R	NStdDev_1R	NPValue_1R	NRatio_2R	NStdDev_2R	NPValue_2R	NRatio_3R	NStdDev_3R	NPValue_3R	NRatio_4R	NStdDev_4R	NPValue_4R	Avg_1R	Avg_2R	Avg_3R	Avg_4R
		8682	4R_160813031009	14	8682	1898	844.922	60.5115	0	7.76708e+07	7.57092e+07	6.391e+07	1.11995e+08	1.10186e+08	1.17973e+08	1.22425e+08	1.22484e+08	1.25025e+08	1.09274e+08	1.16796e+08	1.02374e+08	1	0.205535	1	1.56544	0.217139	0.00317041	1.70249	0.195453	0.00552417	1.51155	0.254922	0.00347029	1	0.205535	1	1.56544	0.217139	0.00317041	1.70249	0.195453	0.00552417	1.51155	0.254922	0.00347029	7.243e+07	1.13385e+08	1.23311e+08	1.09482e+08
SP://B4DFU8	B4DFU8_HUMAN cDNA FLJ54647_ highly similar to Liprin_beta_1 (Fragment) OS=Homo sapiens PE=2 SV=1	2	1	13	1	0.145335	1	1.56544	0.153541	0.000125722	1.70249	0.138206	0.000347803	1.51155	0.180257	0.000148453
	peptides: 2 Items
	PEPTIDE	FRAMES	HITS	Ratio_1R	StdDev_1R	PValue_1R	Ratio_2R	StdDev_2R	PValue_2R	Ratio_3R	StdDev_3R	PValue_3R	Ratio_4R	StdDev_4R	PValue_4R	OtherAssignments	AvgPepPValue
	YKKMQDTVVLAQGK+Phospho(1)	1	7	1	0.205535	1	1.56544	0.217139	0.00317041	1.70249	0.195453	0.00552417	1.51155	0.254922	0.00347029	0	0
		hits: 7 Items
		FRAMEID	RAWFILE	MS2	FrameID1	CompID	MZ	Time	GoodID	II_1R	II_1R_160812094720	II_1R_160812114313	II_2R	II_2R_160812153456	II_2R_160812173050	II_3R	II_3R_160812212233	II_3R_160812231824	II_4R	II_4R_160813031009	II_4R_160813050602	Ratio_1R	StdDev_1R	PValue_1R	Ratio_2R	StdDev_2R	PValue_2R	Ratio_3R	StdDev_3R	PValue_3R	Ratio_4R	StdDev_4R	PValue_4R	NRatio_1R	NStdDev_1R	NPValue_1R	NRatio_2R	NStdDev_2R	NPValue_2R	NRatio_3R	NStdDev_3R	NPValue_3R	NRatio_4R	NStdDev_4R	NPValue_4R	Avg_1R	Avg_2R	Avg_3R	Avg_4R
		8682	4R_160813031009	14	8682	1898	844.922	60.5115	0	7.76708e+07	7.57092e+07	6.391e+07	1.11995e+08	1.10186e+08	1.17973e+08	1.22425e+08	1.22484e+08	1.25025e+08	1.09274e+08	1.16796e+08	1.02374e+08	1	0.205535	1	1.56544	0.217139	0.00317041	1.70249	0.195453	0.00552417	1.51155	0.254922	0.00347029	1	0.205535	1	1.56544	0.217139	0.00317041	1.70249	0.195453	0.00552417	1.51155	0.254922	0.00347029	7.243e+07	1.13385e+08	1.23311e+08	1.09482e+08
		8682	2R_160812153456	14	8682	1898	844.922	60.5115	0	7.76708e+07	7.57092e+07	6.391e+07	1.11995e+08	1.10186e+08	1.17973e+08	1.22425e+08	1.22484e+08	1.25025e+08	1.09274e+08	1.16796e+08	1.02374e+08	1	0.205535	1	1.56544	0.217139	0.00317041	1.70249	0.195453	0.00552417	1.51155	0.254922	0.00347029	1	0.205535	1	1.56544	0.217139	0.00317041	1.70249	0.195453	0.00552417	1.51155	0.254922	0.00347029	7.243e+07	1.13385e+08	1.23311e+08	1.09482e+08
		8682	2R_160812153456	14	8682	1898	844.922	60.5115	0	7.76708e+07	7.57092e+07	6.391e+07	1.11995e+08	1.10186e+08	1.17973e+08	1.22425e+08	1.22484e+08	1.25025e+08	1.09274e+08	1.16796e+08	1.02374e+08	1	0.205535	1	1.56544	0.217139	0.00317041	1.70249	0.195453	0.00552417	1.51155	0.254922	0.00347029	1	0.205535	1	1.56544	0.217139	0.00317041	1.70249	0.195453	0.00552417	1.51155	0.254922	0.00347029	7.243e+07	1.13385e+08	1.23311e+08	1.09482e+08
		8682	2R_160812173050	14	8682	1898	844.922	60.5115	0	7.76708e+07	7.57092e+07	6.391e+07	1.11995e+08	1.10186e+08	1.17973e+08	1.22425e+08	1.22484e+08	1.25025e+08	1.09274e+08	1.16796e+08	1.02374e+08	1	0.205535	1	1.56544	0.217139	0.00317041	1.70249	0.195453	0.00552417	1.51155	0.254922	0.00347029	1	0.205535	1	1.56544	0.217139	0.00317041	1.70249	0.195453	0.00552417	1.51155	0.254922	0.00347029	7.243e+07	1.13385e+08	1.23311e+08	1.09482e+08
		8682	2R_160812173050	14	8682	1898	844.922	60.5115	0	7.76708e+07	7.57092e+07	6.391e+07	1.11995e+08	1.10186e+08	1.17973e+08	1.22425e+08	1.22484e+08	1.25025e+08	1.09274e+08	1.16796e+08	1.02374e+08	1	0.205535	1	1.56544	0.217139	0.00317041	1.70249	0.195453	0.00552417	1.51155	0.254922	0.00347029	1	0.205535	1	1.56544	0.217139	0.00317041	1.70249	0.195453	0.00552417	1.51155	0.254922	0.00347029	7.243e+07	1.13385e+08	1.23311e+08	1.09482e+08
		8682	3R	14	8682	1898	844.922	60.5115	0	7.76708e+07	7.57092e+07	6.391e+07	1.11995e+08	1.10186e+08	1.17973e+08	1.22425e+08	1.22484e+08	1.25025e+08	1.09274e+08	1.16796e+08	1.02374e+08	1	0.205535	1	1.56544	0.217139	0.00317041	1.70249	0.195453	0.00552417	1.51155	0.254922	0.00347029	1	0.205535	1	1.56544	0.217139	0.00317041	1.70249	0.195453	0.00552417	1.51155	0.254922	0.00347029	7.243e+07	1.13385e+08	1.23311e+08	1.09482e+08
		8682	3R	14	8682	1898	844.922	60.5115	0	7.76708e+07	7.57092e+07	6.391e+07	1.11995e+08	1.10186e+08	1.17973e+08	1.22425e+08	1.22484e+08	1.25025e+08	1.09274e+08	1.16796e+08	1.02374e+08	1	0.205535	1	1.56544	0.217139	0.00317041	1.70249	0.195453	0.00552417	1.51155	0.254922	0.00347029	1	0.205535	1	1.56544	0.217139	0.00317041	1.70249	0.195453	0.00552417	1.51155	0.254922	0.00347029	7.243e+07	1.13385e+08	1.23311e+08	1.09482e+08
	YKKMQDTVVLAQGK+Phospho(7)	1	6	1	0.205535	1	1.56544	0.217139	0.00317041	1.70249	0.195453	0.00552417	1.51155	0.254922	0.00347029	0	0
		hits: 6 Items
		FRAMEID	RAWFILE	MS2	FrameID1	CompID	MZ	Time	GoodID	II_1R	II_1R_160812094720	II_1R_160812114313	II_2R	II_2R_160812153456	II_2R_160812173050	II_3R	II_3R_160812212233	II_3R_160812231824	II_4R	II_4R_160813031009	II_4R_160813050602	Ratio_1R	StdDev_1R	PValue_1R	Ratio_2R	StdDev_2R	PValue_2R	Ratio_3R	StdDev_3R	PValue_3R	Ratio_4R	StdDev_4R	PValue_4R	NRatio_1R	NStdDev_1R	NPValue_1R	NRatio_2R	NStdDev_2R	NPValue_2R	NRatio_3R	NStdDev_3R	NPValue_3R	NRatio_4R	NStdDev_4R	NPValue_4R	Avg_1R	Avg_2R	Avg_3R	Avg_4R
		8682	4R_160813031009	14	8682	1898	844.922	60.5115	0	7.76708e+07	7.57092e+07	6.391e+07	1.11995e+08	1.10186e+08	1.17973e+08	1.22425e+08	1.22484e+08	1.25025e+08	1.09274e+08	1.16796e+08	1.02374e+08	1	0.205535	1	1.56544	0.217139	0.00317041	1.70249	0.195453	0.00552417	1.51155	0.254922	0.00347029	1	0.205535	1	1.56544	0.217139	0.00317041	1.70249	0.195453	0.00552417	1.51155	0.254922	0.00347029	7.243e+07	1.13385e+08	1.23311e+08	1.09482e+08
		8682	2R_160812153456	14	8682	1898	844.922	60.5115	0	7.76708e+07	7.57092e+07	6.391e+07	1.11995e+08	1.10186e+08	1.17973e+08	1.22425e+08	1.22484e+08	1.25025e+08	1.09274e+08	1.16796e+08	1.02374e+08	1	0.205535	1	1.56544	0.217139	0.00317041	1.70249	0.195453	0.00552417	1.51155	0.254922	0.00347029	1	0.205535	1	1.56544	0.217139	0.00317041	1.70249	0.195453	0.00552417	1.51155	0.254922	0.00347029	7.243e+07	1.13385e+08	1.23311e+08	1.09482e+08
		8682	2R_160812173050	14	8682	1898	844.922	60.5115	0	7.76708e+07	7.57092e+07	6.391e+07	1.11995e+08	1.10186e+08	1.17973e+08	1.22425e+08	1.22484e+08	1.25025e+08	1.09274e+08	1.16796e+08	1.02374e+08	1	0.205535	1	1.56544	0.217139	0.00317041	1.70249	0.195453	0.00552417	1.51155	0.254922	0.00347029	1	0.205535	1	1.56544	0.217139	0.00317041	1.70249	0.195453	0.00552417	1.51155	0.254922	0.00347029	7.243e+07	1.13385e+08	1.23311e+08	1.09482e+08
		8682	2R_160812173050	14	8682	1898	844.922	60.5115	0	7.76708e+07	7.57092e+07	6.391e+07	1.11995e+08	1.10186e+08	1.17973e+08	1.22425e+08	1.22484e+08	1.25025e+08	1.09274e+08	1.16796e+08	1.02374e+08	1	0.205535	1	1.56544	0.217139	0.00317041	1.70249	0.195453	0.00552417	1.51155	0.254922	0.00347029	1	0.205535	1	1.56544	0.217139	0.00317041	1.70249	0.195453	0.00552417	1.51155	0.254922	0.00347029	7.243e+07	1.13385e+08	1.23311e+08	1.09482e+08
		8682	3R	14	8682	1898	844.922	60.5115	0	7.76708e+07	7.57092e+07	6.391e+07	1.11995e+08	1.10186e+08	1.17973e+08	1.22425e+08	1.22484e+08	1.25025e+08	1.09274e+08	1.16796e+08	1.02374e+08	1	0.205535	1	1.56544	0.217139	0.00317041	1.70249	0.195453	0.00552417	1.51155	0.254922	0.00347029	1	0.205535	1	1.56544	0.217139	0.00317041	1.70249	0.195453	0.00552417	1.51155	0.254922	0.00347029	7.243e+07	1.13385e+08	1.23311e+08	1.09482e+08
		8682	3R	14	8682	1898	844.922	60.5115	0	7.76708e+07	7.57092e+07	6.391e+07	1.11995e+08	1.10186e+08	1.17973e+08	1.22425e+08	1.22484e+08	1.25025e+08	1.09274e+08	1.16796e+08	1.02374e+08	1	0.205535	1	1.56544	0.217139	0.00317041	1.70249	0.195453	0.00552417	1.51155	0.254922	0.00347029	1	0.205535	1	1.56544	0.217139	0.00317041	1.70249	0.195453	0.00552417	1.51155	0.254922	0.00347029	7.243e+07	1.13385e+08	1.23311e+08	1.09482e+08
SP://B4E3D9	B4E3D9_HUMAN cDNA FLJ59152_ highly similar to PITSLRE serine/threonine_protein kinaseCDC2L1 (EC 2.7.11.22) OS=Homo sapiens PE=2 SV=1	2	1	2	1	0.145335	1	1.56544	0.153541	0.000125722	1.70249	0.138206	0.000347803	1.51155	0.180257	0.000148453
	peptides: 2 Items
	PEPTIDE	FRAMES	HITS	Ratio_1R	StdDev_1R	PValue_1R	Ratio_2R	StdDev_2R	PValue_2R	Ratio_3R	StdDev_3R	PValue_3R	Ratio_4R	StdDev_4R	PValue_4R	OtherAssignments	AvgPepPValue
	VGDFGLAREYGSPLK+Phospho(10)	1	1	1	0.205535	1	1.56544	0.217139	0.00317041	1.70249	0.195453	0.00552417	1.51155	0.254922	0.00347029	0	0
		hits: 1 Items
		FRAMEID	RAWFILE	MS2	FrameID1	CompID	MZ	Time	GoodID	II_1R	II_1R_160812094720	II_1R_160812114313	II_2R	II_2R_160812153456	II_2R_160812173050	II_3R	II_3R_160812212233	II_3R_160812231824	II_4R	II_4R_160813031009	II_4R_160813050602	Ratio_1R	StdDev_1R	PValue_1R	Ratio_2R	StdDev_2R	PValue_2R	Ratio_3R	StdDev_3R	PValue_3R	Ratio_4R	StdDev_4R	PValue_4R	NRatio_1R	NStdDev_1R	NPValue_1R	NRatio_2R	NStdDev_2R	NPValue_2R	NRatio_3R	NStdDev_3R	NPValue_3R	NRatio_4R	NStdDev_4R	NPValue_4R	Avg_1R	Avg_2R	Avg_3R	Avg_4R
		8682	4R_160813031009	14	8682	1898	844.922	60.5115	0	7.76708e+07	7.57092e+07	6.391e+07	1.11995e+08	1.10186e+08	1.17973e+08	1.22425e+08	1.22484e+08	1.25025e+08	1.09274e+08	1.16796e+08	1.02374e+08	1	0.205535	1	1.56544	0.217139	0.00317041	1.70249	0.195453	0.00552417	1.51155	0.254922	0.00347029	1	0.205535	1	1.56544	0.217139	0.00317041	1.70249	0.195453	0.00552417	1.51155	0.254922	0.00347029	7.243e+07	1.13385e+08	1.23311e+08	1.09482e+08
	VGDFGLAREYGSPLK+Phospho(12)	1	1	1	0.205535	1	1.56544	0.217139	0.00317041	1.70249	0.195453	0.00552417	1.51155	0.254922	0.00347029	0	0
		hits: 1 Items
		FRAMEID	RAWFILE	MS2	FrameID1	CompID	MZ	Time	GoodID	II_1R	II_1R_160812094720	II_1R_160812114313	II_2R	II_2R_160812153456	II_2R_160812173050	II_3R	II_3R_160812212233	II_3R_160812231824	II_4R	II_4R_160813031009	II_4R_160813050602	Ratio_1R	StdDev_1R	PValue_1R	Ratio_2R	StdDev_2R	PValue_2R	Ratio_3R	StdDev_3R	PValue_3R	Ratio_4R	StdDev_4R	PValue_4R	NRatio_1R	NStdDev_1R	NPValue_1R	NRatio_2R	NStdDev_2R	NPValue_2R	NRatio_3R	NStdDev_3R	NPValue_3R	NRatio_4R	NStdDev_4R	NPValue_4R	Avg_1R	Avg_2R	Avg_3R	Avg_4R
		8682	4R_160813031009	14	8682	1898	844.922	60.5115	0	7.76708e+07	7.57092e+07	6.391e+07	1.11995e+08	1.10186e+08	1.17973e+08	1.22425e+08	1.22484e+08	1.25025e+08	1.09274e+08	1.16796e+08	1.02374e+08	1	0.205535	1	1.56544	0.217139	0.00317041	1.70249	0.195453	0.00552417	1.51155	0.254922	0.00347029	1	0.205535	1	1.56544	0.217139	0.00317041	1.70249	0.195453	0.00552417	1.51155	0.254922	0.00347029	7.243e+07	1.13385e+08	1.23311e+08	1.09482e+08
SP://B7ZVY7	B7ZVY7_HUMAN Cell division cycle 2_like 1 (PITSLRE proteins) OS=Homo sapiens GN=CDC2L1 PE=1 SV=1	2	1	2	1	0.145335	1	1.56544	0.153541	0.000125722	1.70249	0.138206	0.000347803	1.51155	0.180257	0.000148453
	peptides: 2 Items
	PEPTIDE	FRAMES	HITS	Ratio_1R	StdDev_1R	PValue_1R	Ratio_2R	StdDev_2R	PValue_2R	Ratio_3R	StdDev_3R	PValue_3R	Ratio_4R	StdDev_4R	PValue_4R	OtherAssignments	AvgPepPValue
	VGDFGLAREYGSPLK+Phospho(10)	1	1	1	0.205535	1	1.56544	0.217139	0.00317041	1.70249	0.195453	0.00552417	1.51155	0.254922	0.00347029	0	0
		hits: 1 Items
		FRAMEID	RAWFILE	MS2	FrameID1	CompID	MZ	Time	GoodID	II_1R	II_1R_160812094720	II_1R_160812114313	II_2R	II_2R_160812153456	II_2R_160812173050	II_3R	II_3R_160812212233	II_3R_160812231824	II_4R	II_4R_160813031009	II_4R_160813050602	Ratio_1R	StdDev_1R	PValue_1R	Ratio_2R	StdDev_2R	PValue_2R	Ratio_3R	StdDev_3R	PValue_3R	Ratio_4R	StdDev_4R	PValue_4R	NRatio_1R	NStdDev_1R	NPValue_1R	NRatio_2R	NStdDev_2R	NPValue_2R	NRatio_3R	NStdDev_3R	NPValue_3R	NRatio_4R	NStdDev_4R	NPValue_4R	Avg_1R	Avg_2R	Avg_3R	Avg_4R
		8682	4R_160813031009	14	8682	1898	844.922	60.5115	0	7.76708e+07	7.57092e+07	6.391e+07	1.11995e+08	1.10186e+08	1.17973e+08	1.22425e+08	1.22484e+08	1.25025e+08	1.09274e+08	1.16796e+08	1.02374e+08	1	0.205535	1	1.56544	0.217139	0.00317041	1.70249	0.195453	0.00552417	1.51155	0.254922	0.00347029	1	0.205535	1	1.56544	0.217139	0.00317041	1.70249	0.195453	0.00552417	1.51155	0.254922	0.00347029	7.243e+07	1.13385e+08	1.23311e+08	1.09482e+08
	VGDFGLAREYGSPLK+Phospho(12)	1	1	1	0.205535	1	1.56544	0.217139	0.00317041	1.70249	0.195453	0.00552417	1.51155	0.254922	0.00347029	0	0
		hits: 1 Items
		FRAMEID	RAWFILE	MS2	FrameID1	CompID	MZ	Time	GoodID	II_1R	II_1R_160812094720	II_1R_160812114313	II_2R	II_2R_160812153456	II_2R_160812173050	II_3R	II_3R_160812212233	II_3R_160812231824	II_4R	II_4R_160813031009	II_4R_160813050602	Ratio_1R	StdDev_1R	PValue_1R	Ratio_2R	StdDev_2R	PValue_2R	Ratio_3R	StdDev_3R	PValue_3R	Ratio_4R	StdDev_4R	PValue_4R	NRatio_1R	NStdDev_1R	NPValue_1R	NRatio_2R	NStdDev_2R	NPValue_2R	NRatio_3R	NStdDev_3R	NPValue_3R	NRatio_4R	NStdDev_4R	NPValue_4R	Avg_1R	Avg_2R	Avg_3R	Avg_4R
		8682	4R_160813031009	14	8682	1898	844.922	60.5115	0	7.76708e+07	7.57092e+07	6.391e+07	1.11995e+08	1.10186e+08	1.17973e+08	1.22425e+08	1.22484e+08	1.25025e+08	1.09274e+08	1.16796e+08	1.02374e+08	1	0.205535	1	1.56544	0.217139	0.00317041	1.70249	0.195453	0.00552417	1.51155	0.254922	0.00347029	1	0.205535	1	1.56544	0.217139	0.00317041	1.70249	0.195453	0.00552417	1.51155	0.254922	0.00347029	7.243e+07	1.13385e+08	1.23311e+08	1.09482e+08
SP://F5GZP6	F5GZP6_HUMAN Liprin_beta_1 (Fragment) OS=Homo sapiens GN=PPFIBP1 PE=1 SV=1	2	1	13	1	0.145335	1	1.56544	0.153541	0.000125722	1.70249	0.138206	0.000347803	1.51155	0.180257	0.000148453
	peptides: 2 Items
	PEPTIDE	FRAMES	HITS	Ratio_1R	StdDev_1R	PValue_1R	Ratio_2R	StdDev_2R	PValue_2R	Ratio_3R	StdDev_3R	PValue_3R	Ratio_4R	StdDev_4R	PValue_4R	OtherAssignments	AvgPepPValue
	YKKMQDTVVLAQGK+Phospho(1)	1	7	1	0.205535	1	1.56544	0.217139	0.00317041	1.70249	0.195453	0.00552417	1.51155	0.254922	0.00347029	0	0
		hits: 7 Items
		FRAMEID	RAWFILE	MS2	FrameID1	CompID	MZ	Time	GoodID	II_1R	II_1R_160812094720	II_1R_160812114313	II_2R	II_2R_160812153456	II_2R_160812173050	II_3R	II_3R_160812212233	II_3R_160812231824	II_4R	II_4R_160813031009	II_4R_160813050602	Ratio_1R	StdDev_1R	PValue_1R	Ratio_2R	StdDev_2R	PValue_2R	Ratio_3R	StdDev_3R	PValue_3R	Ratio_4R	StdDev_4R	PValue_4R	NRatio_1R	NStdDev_1R	NPValue_1R	NRatio_2R	NStdDev_2R	NPValue_2R	NRatio_3R	NStdDev_3R	NPValue_3R	NRatio_4R	NStdDev_4R	NPValue_4R	Avg_1R	Avg_2R	Avg_3R	Avg_4R
		8682	4R_160813031009	14	8682	1898	844.922	60.5115	0	7.76708e+07	7.57092e+07	6.391e+07	1.11995e+08	1.10186e+08	1.17973e+08	1.22425e+08	1.22484e+08	1.25025e+08	1.09274e+08	1.16796e+08	1.02374e+08	1	0.205535	1	1.56544	0.217139	0.00317041	1.70249	0.195453	0.00552417	1.51155	0.254922	0.00347029	1	0.205535	1	1.56544	0.217139	0.00317041	1.70249	0.195453	0.00552417	1.51155	0.254922	0.00347029	7.243e+07	1.13385e+08	1.23311e+08	1.09482e+08
		8682	2R_160812153456	14	8682	1898	844.922	60.5115	0	7.76708e+07	7.57092e+07	6.391e+07	1.11995e+08	1.10186e+08	1.17973e+08	1.22425e+08	1.22484e+08	1.25025e+08	1.09274e+08	1.16796e+08	1.02374e+08	1	0.205535	1	1.56544	0.217139	0.00317041	1.70249	0.195453	0.00552417	1.51155	0.254922	0.00347029	1	0.205535	1	1.56544	0.217139	0.00317041	1.70249	0.195453	0.00552417	1.51155	0.254922	0.00347029	7.243e+07	1.13385e+08	1.23311e+08	1.09482e+08
		8682	2R_160812153456	14	8682	1898	844.922	60.5115	0	7.76708e+07	7.57092e+07	6.391e+07	1.11995e+08	1.10186e+08	1.17973e+08	1.22425e+08	1.22484e+08	1.25025e+08	1.09274e+08	1.16796e+08	1.02374e+08	1	0.205535	1	1.56544	0.217139	0.00317041	1.70249	0.195453	0.00552417	1.51155	0.254922	0.00347029	1	0.205535	1	1.56544	0.217139	0.00317041	1.70249	0.195453	0.00552417	1.51155	0.254922	0.00347029	7.243e+07	1.13385e+08	1.23311e+08	1.09482e+08
		8682	2R_160812173050	14	8682	1898	844.922	60.5115	0	7.76708e+07	7.57092e+07	6.391e+07	1.11995e+08	1.10186e+08	1.17973e+08	1.22425e+08	1.22484e+08	1.25025e+08	1.09274e+08	1.16796e+08	1.02374e+08	1	0.205535	1	1.56544	0.217139	0.00317041	1.70249	0.195453	0.00552417	1.51155	0.254922	0.00347029	1	0.205535	1	1.56544	0.217139	0.00317041	1.70249	0.195453	0.00552417	1.51155	0.254922	0.00347029	7.243e+07	1.13385e+08	1.23311e+08	1.09482e+08
		8682	2R_160812173050	14	8682	1898	844.922	60.5115	0	7.76708e+07	7.57092e+07	6.391e+07	1.11995e+08	1.10186e+08	1.17973e+08	1.22425e+08	1.22484e+08	1.25025e+08	1.09274e+08	1.16796e+08	1.02374e+08	1	0.205535	1	1.56544	0.217139	0.00317041	1.70249	0.195453	0.00552417	1.51155	0.254922	0.00347029	1	0.205535	1	1.56544	0.217139	0.00317041	1.70249	0.195453	0.00552417	1.51155	0.254922	0.00347029	7.243e+07	1.13385e+08	1.23311e+08	1.09482e+08
		8682	3R	14	8682	1898	844.922	60.5115	0	7.76708e+07	7.57092e+07	6.391e+07	1.11995e+08	1.10186e+08	1.17973e+08	1.22425e+08	1.22484e+08	1.25025e+08	1.09274e+08	1.16796e+08	1.02374e+08	1	0.205535	1	1.56544	0.217139	0.00317041	1.70249	0.195453	0.00552417	1.51155	0.254922	0.00347029	1	0.205535	1	1.56544	0.217139	0.00317041	1.70249	0.195453	0.00552417	1.51155	0.254922	0.00347029	7.243e+07	1.13385e+08	1.23311e+08	1.09482e+08
		8682	3R	14	8682	1898	844.922	60.5115	0	7.76708e+07	7.57092e+07	6.391e+07	1.11995e+08	1.10186e+08	1.17973e+08	1.22425e+08	1.22484e+08	1.25025e+08	1.09274e+08	1.16796e+08	1.02374e+08	1	0.205535	1	1.56544	0.217139	0.00317041	1.70249	0.195453	0.00552417	1.51155	0.254922	0.00347029	1	0.205535	1	1.56544	0.217139	0.00317041	1.70249	0.195453	0.00552417	1.51155	0.254922	0.00347029	7.243e+07	1.13385e+08	1.23311e+08	1.09482e+08
	YKKMQDTVVLAQGK+Phospho(7)	1	6	1	0.205535	1	1.56544	0.217139	0.00317041	1.70249	0.195453	0.00552417	1.51155	0.254922	0.00347029	0	0
		hits: 6 Items
		FRAMEID	RAWFILE	MS2	FrameID1	CompID	MZ	Time	GoodID	II_1R	II_1R_160812094720	II_1R_160812114313	II_2R	II_2R_160812153456	II_2R_160812173050	II_3R	II_3R_160812212233	II_3R_160812231824	II_4R	II_4R_160813031009	II_4R_160813050602	Ratio_1R	StdDev_1R	PValue_1R	Ratio_2R	StdDev_2R	PValue_2R	Ratio_3R	StdDev_3R	PValue_3R	Ratio_4R	StdDev_4R	PValue_4R	NRatio_1R	NStdDev_1R	NPValue_1R	NRatio_2R	NStdDev_2R	NPValue_2R	NRatio_3R	NStdDev_3R	NPValue_3R	NRatio_4R	NStdDev_4R	NPValue_4R	Avg_1R	Avg_2R	Avg_3R	Avg_4R
		8682	4R_160813031009	14	8682	1898	844.922	60.5115	0	7.76708e+07	7.57092e+07	6.391e+07	1.11995e+08	1.10186e+08	1.17973e+08	1.22425e+08	1.22484e+08	1.25025e+08	1.09274e+08	1.16796e+08	1.02374e+08	1	0.205535	1	1.56544	0.217139	0.00317041	1.70249	0.195453	0.00552417	1.51155	0.254922	0.00347029	1	0.205535	1	1.56544	0.217139	0.00317041	1.70249	0.195453	0.00552417	1.51155	0.254922	0.00347029	7.243e+07	1.13385e+08	1.23311e+08	1.09482e+08
		8682	2R_160812153456	14	8682	1898	844.922	60.5115	0	7.76708e+07	7.57092e+07	6.391e+07	1.11995e+08	1.10186e+08	1.17973e+08	1.22425e+08	1.22484e+08	1.25025e+08	1.09274e+08	1.16796e+08	1.02374e+08	1	0.205535	1	1.56544	0.217139	0.00317041	1.70249	0.195453	0.00552417	1.51155	0.254922	0.00347029	1	0.205535	1	1.56544	0.217139	0.00317041	1.70249	0.195453	0.00552417	1.51155	0.254922	0.00347029	7.243e+07	1.13385e+08	1.23311e+08	1.09482e+08
		8682	2R_160812173050	14	8682	1898	844.922	60.5115	0	7.76708e+07	7.57092e+07	6.391e+07	1.11995e+08	1.10186e+08	1.17973e+08	1.22425e+08	1.22484e+08	1.25025e+08	1.09274e+08	1.16796e+08	1.02374e+08	1	0.205535	1	1.56544	0.217139	0.00317041	1.70249	0.195453	0.00552417	1.51155	0.254922	0.00347029	1	0.205535	1	1.56544	0.217139	0.00317041	1.70249	0.195453	0.00552417	1.51155	0.254922	0.00347029	7.243e+07	1.13385e+08	1.23311e+08	1.09482e+08
		8682	2R_160812173050	14	8682	1898	844.922	60.5115	0	7.76708e+07	7.57092e+07	6.391e+07	1.11995e+08	1.10186e+08	1.17973e+08	1.22425e+08	1.22484e+08	1.25025e+08	1.09274e+08	1.16796e+08	1.02374e+08	1	0.205535	1	1.56544	0.217139	0.00317041	1.70249	0.195453	0.00552417	1.51155	0.254922	0.00347029	1	0.205535	1	1.56544	0.217139	0.00317041	1.70249	0.195453	0.00552417	1.51155	0.254922	0.00347029	7.243e+07	1.13385e+08	1.23311e+08	1.09482e+08
		8682	3R	14	8682	1898	844.922	60.5115	0	7.76708e+07	7.57092e+07	6.391e+07	1.11995e+08	1.10186e+08	1.17973e+08	1.22425e+08	1.22484e+08	1.25025e+08	1.09274e+08	1.16796e+08	1.02374e+08	1	0.205535	1	1.56544	0.217139	0.00317041	1.70249	0.195453	0.00552417	1.51155	0.254922	0.00347029	1	0.205535	1	1.56544	0.217139	0.00317041	1.70249	0.195453	0.00552417	1.51155	0.254922	0.00347029	7.243e+07	1.13385e+08	1.23311e+08	1.09482e+08
		8682	3R	14	8682	1898	844.922	60.5115	0	7.76708e+07	7.57092e+07	6.391e+07	1.11995e+08	1.10186e+08	1.17973e+08	1.22425e+08	1.22484e+08	1.25025e+08	1.09274e+08	1.16796e+08	1.02374e+08	1	0.205535	1	1.56544	0.217139	0.00317041	1.70249	0.195453	0.00552417	1.51155	0.254922	0.00347029	1	0.205535	1	1.56544	0.217139	0.00317041	1.70249	0.195453	0.00552417	1.51155	0.254922	0.00347029	7.243e+07	1.13385e+08	1.23311e+08	1.09482e+08
SP://H0YGH8	H0YGH8_HUMAN Liprin_beta_1 (Fragment) OS=Homo sapiens GN=PPFIBP1 PE=1 SV=1	2	1	13	1	0.145335	1	1.56544	0.153541	0.000125722	1.70249	0.138206	0.000347803	1.51155	0.180257	0.000148453
	peptides: 2 Items
	PEPTIDE	FRAMES	HITS	Ratio_1R	StdDev_1R	PValue_1R	Ratio_2R	StdDev_2R	PValue_2R	Ratio_3R	StdDev_3R	PValue_3R	Ratio_4R	StdDev_4R	PValue_4R	OtherAssignments	AvgPepPValue
	YKKMQDTVVLAQGK+Phospho(1)	1	7	1	0.205535	1	1.56544	0.217139	0.00317041	1.70249	0.195453	0.00552417	1.51155	0.254922	0.00347029	0	0
		hits: 7 Items
		FRAMEID	RAWFILE	MS2	FrameID1	CompID	MZ	Time	GoodID	II_1R	II_1R_160812094720	II_1R_160812114313	II_2R	II_2R_160812153456	II_2R_160812173050	II_3R	II_3R_160812212233	II_3R_160812231824	II_4R	II_4R_160813031009	II_4R_160813050602	Ratio_1R	StdDev_1R	PValue_1R	Ratio_2R	StdDev_2R	PValue_2R	Ratio_3R	StdDev_3R	PValue_3R	Ratio_4R	StdDev_4R	PValue_4R	NRatio_1R	NStdDev_1R	NPValue_1R	NRatio_2R	NStdDev_2R	NPValue_2R	NRatio_3R	NStdDev_3R	NPValue_3R	NRatio_4R	NStdDev_4R	NPValue_4R	Avg_1R	Avg_2R	Avg_3R	Avg_4R
		8682	4R_160813031009	14	8682	1898	844.922	60.5115	0	7.76708e+07	7.57092e+07	6.391e+07	1.11995e+08	1.10186e+08	1.17973e+08	1.22425e+08	1.22484e+08	1.25025e+08	1.09274e+08	1.16796e+08	1.02374e+08	1	0.205535	1	1.56544	0.217139	0.00317041	1.70249	0.195453	0.00552417	1.51155	0.254922	0.00347029	1	0.205535	1	1.56544	0.217139	0.00317041	1.70249	0.195453	0.00552417	1.51155	0.254922	0.00347029	7.243e+07	1.13385e+08	1.23311e+08	1.09482e+08
		8682	2R_160812153456	14	8682	1898	844.922	60.5115	0	7.76708e+07	7.57092e+07	6.391e+07	1.11995e+08	1.10186e+08	1.17973e+08	1.22425e+08	1.22484e+08	1.25025e+08	1.09274e+08	1.16796e+08	1.02374e+08	1	0.205535	1	1.56544	0.217139	0.00317041	1.70249	0.195453	0.00552417	1.51155	0.254922	0.00347029	1	0.205535	1	1.56544	0.217139	0.00317041	1.70249	0.195453	0.00552417	1.51155	0.254922	0.00347029	7.243e+07	1.13385e+08	1.23311e+08	1.09482e+08
		8682	2R_160812153456	14	8682	1898	844.922	60.5115	0	7.76708e+07	7.57092e+07	6.391e+07	1.11995e+08	1.10186e+08	1.17973e+08	1.22425e+08	1.22484e+08	1.25025e+08	1.09274e+08	1.16796e+08	1.02374e+08	1	0.205535	1	1.56544	0.217139	0.00317041	1.70249	0.195453	0.00552417	1.51155	0.254922	0.00347029	1	0.205535	1	1.56544	0.217139	0.00317041	1.70249	0.195453	0.00552417	1.51155	0.254922	0.00347029	7.243e+07	1.13385e+08	1.23311e+08	1.09482e+08
		8682	2R_160812173050	14	8682	1898	844.922	60.5115	0	7.76708e+07	7.57092e+07	6.391e+07	1.11995e+08	1.10186e+08	1.17973e+08	1.22425e+08	1.22484e+08	1.25025e+08	1.09274e+08	1.16796e+08	1.02374e+08	1	0.205535	1	1.56544	0.217139	0.00317041	1.70249	0.195453	0.00552417	1.51155	0.254922	0.00347029	1	0.205535	1	1.56544	0.217139	0.00317041	1.70249	0.195453	0.00552417	1.51155	0.254922	0.00347029	7.243e+07	1.13385e+08	1.23311e+08	1.09482e+08
		8682	2R_160812173050	14	8682	1898	844.922	60.5115	0	7.76708e+07	7.57092e+07	6.391e+07	1.11995e+08	1.10186e+08	1.17973e+08	1.22425e+08	1.22484e+08	1.25025e+08	1.09274e+08	1.16796e+08	1.02374e+08	1	0.205535	1	1.56544	0.217139	0.00317041	1.70249	0.195453	0.00552417	1.51155	0.254922	0.00347029	1	0.205535	1	1.56544	0.217139	0.00317041	1.70249	0.195453	0.00552417	1.51155	0.254922	0.00347029	7.243e+07	1.13385e+08	1.23311e+08	1.09482e+08
		8682	3R	14	8682	1898	844.922	60.5115	0	7.76708e+07	7.57092e+07	6.391e+07	1.11995e+08	1.10186e+08	1.17973e+08	1.22425e+08	1.22484e+08	1.25025e+08	1.09274e+08	1.16796e+08	1.02374e+08	1	0.205535	1	1.56544	0.217139	0.00317041	1.70249	0.195453	0.00552417	1.51155	0.254922	0.00347029	1	0.205535	1	1.56544	0.217139	0.00317041	1.70249	0.195453	0.00552417	1.51155	0.254922	0.00347029	7.243e+07	1.13385e+08	1.23311e+08	1.09482e+08
		8682	3R	14	8682	1898	844.922	60.5115	0	7.76708e+07	7.57092e+07	6.391e+07	1.11995e+08	1.10186e+08	1.17973e+08	1.22425e+08	1.22484e+08	1.25025e+08	1.09274e+08	1.16796e+08	1.02374e+08	1	0.205535	1	1.56544	0.217139	0.00317041	1.70249	0.195453	0.00552417	1.51155	0.254922	0.00347029	1	0.205535	1	1.56544	0.217139	0.00317041	1.70249	0.195453	0.00552417	1.51155	0.254922	0.00347029	7.243e+07	1.13385e+08	1.23311e+08	1.09482e+08
	YKKMQDTVVLAQGK+Phospho(7)	1	6	1	0.205535	1	1.56544	0.217139	0.00317041	1.70249	0.195453	0.00552417	1.51155	0.254922	0.00347029	0	0
		hits: 6 Items
		FRAMEID	RAWFILE	MS2	FrameID1	CompID	MZ	Time	GoodID	II_1R	II_1R_160812094720	II_1R_160812114313	II_2R	II_2R_160812153456	II_2R_160812173050	II_3R	II_3R_160812212233	II_3R_160812231824	II_4R	II_4R_160813031009	II_4R_160813050602	Ratio_1R	StdDev_1R	PValue_1R	Ratio_2R	StdDev_2R	PValue_2R	Ratio_3R	StdDev_3R	PValue_3R	Ratio_4R	StdDev_4R	PValue_4R	NRatio_1R	NStdDev_1R	NPValue_1R	NRatio_2R	NStdDev_2R	NPValue_2R	NRatio_3R	NStdDev_3R	NPValue_3R	NRatio_4R	NStdDev_4R	NPValue_4R	Avg_1R	Avg_2R	Avg_3R	Avg_4R
		8682	4R_160813031009	14	8682	1898	844.922	60.5115	0	7.76708e+07	7.57092e+07	6.391e+07	1.11995e+08	1.10186e+08	1.17973e+08	1.22425e+08	1.22484e+08	1.25025e+08	1.09274e+08	1.16796e+08	1.02374e+08	1	0.205535	1	1.56544	0.217139	0.00317041	1.70249	0.195453	0.00552417	1.51155	0.254922	0.00347029	1	0.205535	1	1.56544	0.217139	0.00317041	1.70249	0.195453	0.00552417	1.51155	0.254922	0.00347029	7.243e+07	1.13385e+08	1.23311e+08	1.09482e+08
		8682	2R_160812153456	14	8682	1898	844.922	60.5115	0	7.76708e+07	7.57092e+07	6.391e+07	1.11995e+08	1.10186e+08	1.17973e+08	1.22425e+08	1.22484e+08	1.25025e+08	1.09274e+08	1.16796e+08	1.02374e+08	1	0.205535	1	1.56544	0.217139	0.00317041	1.70249	0.195453	0.00552417	1.51155	0.254922	0.00347029	1	0.205535	1	1.56544	0.217139	0.00317041	1.70249	0.195453	0.00552417	1.51155	0.254922	0.00347029	7.243e+07	1.13385e+08	1.23311e+08	1.09482e+08
		8682	2R_160812173050	14	8682	1898	844.922	60.5115	0	7.76708e+07	7.57092e+07	6.391e+07	1.11995e+08	1.10186e+08	1.17973e+08	1.22425e+08	1.22484e+08	1.25025e+08	1.09274e+08	1.16796e+08	1.02374e+08	1	0.205535	1	1.56544	0.217139	0.00317041	1.70249	0.195453	0.00552417	1.51155	0.254922	0.00347029	1	0.205535	1	1.56544	0.217139	0.00317041	1.70249	0.195453	0.00552417	1.51155	0.254922	0.00347029	7.243e+07	1.13385e+08	1.23311e+08	1.09482e+08
		8682	2R_160812173050	14	8682	1898	844.922	60.5115	0	7.76708e+07	7.57092e+07	6.391e+07	1.11995e+08	1.10186e+08	1.17973e+08	1.22425e+08	1.22484e+08	1.25025e+08	1.09274e+08	1.16796e+08	1.02374e+08	1	0.205535	1	1.56544	0.217139	0.00317041	1.70249	0.195453	0.00552417	1.51155	0.254922	0.00347029	1	0.205535	1	1.56544	0.217139	0.00317041	1.70249	0.195453	0.00552417	1.51155	0.254922	0.00347029	7.243e+07	1.13385e+08	1.23311e+08	1.09482e+08
		8682	3R	14	8682	1898	844.922	60.5115	0	7.76708e+07	7.57092e+07	6.391e+07	1.11995e+08	1.10186e+08	1.17973e+08	1.22425e+08	1.22484e+08	1.25025e+08	1.09274e+08	1.16796e+08	1.02374e+08	1	0.205535	1	1.56544	0.217139	0.00317041	1.70249	0.195453	0.00552417	1.51155	0.254922	0.00347029	1	0.205535	1	1.56544	0.217139	0.00317041	1.70249	0.195453	0.00552417	1.51155	0.254922	0.00347029	7.243e+07	1.13385e+08	1.23311e+08	1.09482e+08
		8682	3R	14	8682	1898	844.922	60.5115	0	7.76708e+07	7.57092e+07	6.391e+07	1.11995e+08	1.10186e+08	1.17973e+08	1.22425e+08	1.22484e+08	1.25025e+08	1.09274e+08	1.16796e+08	1.02374e+08	1	0.205535	1	1.56544	0.217139	0.00317041	1.70249	0.195453	0.00552417	1.51155	0.254922	0.00347029	1	0.205535	1	1.56544	0.217139	0.00317041	1.70249	0.195453	0.00552417	1.51155	0.254922	0.00347029	7.243e+07	1.13385e+08	1.23311e+08	1.09482e+08
SP://J3QR29	J3QR29_HUMAN Cyclin_dependent kinase 11B OS=Homo sapiens GN=CDK11B PE=1 SV=2	2	1	2	1	0.145335	1	1.56544	0.153541	0.000125722	1.70249	0.138206	0.000347803	1.51155	0.180257	0.000148453
	peptides: 2 Items
	PEPTIDE	FRAMES	HITS	Ratio_1R	StdDev_1R	PValue_1R	Ratio_2R	StdDev_2R	PValue_2R	Ratio_3R	StdDev_3R	PValue_3R	Ratio_4R	StdDev_4R	PValue_4R	OtherAssignments	AvgPepPValue
	VGDFGLAREYGSPLK+Phospho(10)	1	1	1	0.205535	1	1.56544	0.217139	0.00317041	1.70249	0.195453	0.00552417	1.51155	0.254922	0.00347029	0	0
		hits: 1 Items
		FRAMEID	RAWFILE	MS2	FrameID1	CompID	MZ	Time	GoodID	II_1R	II_1R_160812094720	II_1R_160812114313	II_2R	II_2R_160812153456	II_2R_160812173050	II_3R	II_3R_160812212233	II_3R_160812231824	II_4R	II_4R_160813031009	II_4R_160813050602	Ratio_1R	StdDev_1R	PValue_1R	Ratio_2R	StdDev_2R	PValue_2R	Ratio_3R	StdDev_3R	PValue_3R	Ratio_4R	StdDev_4R	PValue_4R	NRatio_1R	NStdDev_1R	NPValue_1R	NRatio_2R	NStdDev_2R	NPValue_2R	NRatio_3R	NStdDev_3R	NPValue_3R	NRatio_4R	NStdDev_4R	NPValue_4R	Avg_1R	Avg_2R	Avg_3R	Avg_4R
		8682	4R_160813031009	14	8682	1898	844.922	60.5115	0	7.76708e+07	7.57092e+07	6.391e+07	1.11995e+08	1.10186e+08	1.17973e+08	1.22425e+08	1.22484e+08	1.25025e+08	1.09274e+08	1.16796e+08	1.02374e+08	1	0.205535	1	1.56544	0.217139	0.00317041	1.70249	0.195453	0.00552417	1.51155	0.254922	0.00347029	1	0.205535	1	1.56544	0.217139	0.00317041	1.70249	0.195453	0.00552417	1.51155	0.254922	0.00347029	7.243e+07	1.13385e+08	1.23311e+08	1.09482e+08
	VGDFGLAREYGSPLK+Phospho(12)	1	1	1	0.205535	1	1.56544	0.217139	0.00317041	1.70249	0.195453	0.00552417	1.51155	0.254922	0.00347029	0	0
		hits: 1 Items
		FRAMEID	RAWFILE	MS2	FrameID1	CompID	MZ	Time	GoodID	II_1R	II_1R_160812094720	II_1R_160812114313	II_2R	II_2R_160812153456	II_2R_160812173050	II_3R	II_3R_160812212233	II_3R_160812231824	II_4R	II_4R_160813031009	II_4R_160813050602	Ratio_1R	StdDev_1R	PValue_1R	Ratio_2R	StdDev_2R	PValue_2R	Ratio_3R	StdDev_3R	PValue_3R	Ratio_4R	StdDev_4R	PValue_4R	NRatio_1R	NStdDev_1R	NPValue_1R	NRatio_2R	NStdDev_2R	NPValue_2R	NRatio_3R	NStdDev_3R	NPValue_3R	NRatio_4R	NStdDev_4R	NPValue_4R	Avg_1R	Avg_2R	Avg_3R	Avg_4R
		8682	4R_160813031009	14	8682	1898	844.922	60.5115	0	7.76708e+07	7.57092e+07	6.391e+07	1.11995e+08	1.10186e+08	1.17973e+08	1.22425e+08	1.22484e+08	1.25025e+08	1.09274e+08	1.16796e+08	1.02374e+08	1	0.205535	1	1.56544	0.217139	0.00317041	1.70249	0.195453	0.00552417	1.51155	0.254922	0.00347029	1	0.205535	1	1.56544	0.217139	0.00317041	1.70249	0.195453	0.00552417	1.51155	0.254922	0.00347029	7.243e+07	1.13385e+08	1.23311e+08	1.09482e+08
SP://J3QR44	J3QR44_HUMAN Cyclin_dependent kinase 11B OS=Homo sapiens GN=CDK11B PE=1 SV=2	2	1	2	1	0.145335	1	1.56544	0.153541	0.000125722	1.70249	0.138206	0.000347803	1.51155	0.180257	0.000148453
	peptides: 2 Items
	PEPTIDE	FRAMES	HITS	Ratio_1R	StdDev_1R	PValue_1R	Ratio_2R	StdDev_2R	PValue_2R	Ratio_3R	StdDev_3R	PValue_3R	Ratio_4R	StdDev_4R	PValue_4R	OtherAssignments	AvgPepPValue
	VGDFGLAREYGSPLK+Phospho(10)	1	1	1	0.205535	1	1.56544	0.217139	0.00317041	1.70249	0.195453	0.00552417	1.51155	0.254922	0.00347029	0	0
		hits: 1 Items
		FRAMEID	RAWFILE	MS2	FrameID1	CompID	MZ	Time	GoodID	II_1R	II_1R_160812094720	II_1R_160812114313	II_2R	II_2R_160812153456	II_2R_160812173050	II_3R	II_3R_160812212233	II_3R_160812231824	II_4R	II_4R_160813031009	II_4R_160813050602	Ratio_1R	StdDev_1R	PValue_1R	Ratio_2R	StdDev_2R	PValue_2R	Ratio_3R	StdDev_3R	PValue_3R	Ratio_4R	StdDev_4R	PValue_4R	NRatio_1R	NStdDev_1R	NPValue_1R	NRatio_2R	NStdDev_2R	NPValue_2R	NRatio_3R	NStdDev_3R	NPValue_3R	NRatio_4R	NStdDev_4R	NPValue_4R	Avg_1R	Avg_2R	Avg_3R	Avg_4R
		8682	4R_160813031009	14	8682	1898	844.922	60.5115	0	7.76708e+07	7.57092e+07	6.391e+07	1.11995e+08	1.10186e+08	1.17973e+08	1.22425e+08	1.22484e+08	1.25025e+08	1.09274e+08	1.16796e+08	1.02374e+08	1	0.205535	1	1.56544	0.217139	0.00317041	1.70249	0.195453	0.00552417	1.51155	0.254922	0.00347029	1	0.205535	1	1.56544	0.217139	0.00317041	1.70249	0.195453	0.00552417	1.51155	0.254922	0.00347029	7.243e+07	1.13385e+08	1.23311e+08	1.09482e+08
	VGDFGLAREYGSPLK+Phospho(12)	1	1	1	0.205535	1	1.56544	0.217139	0.00317041	1.70249	0.195453	0.00552417	1.51155	0.254922	0.00347029	0	0
		hits: 1 Items
		FRAMEID	RAWFILE	MS2	FrameID1	CompID	MZ	Time	GoodID	II_1R	II_1R_160812094720	II_1R_160812114313	II_2R	II_2R_160812153456	II_2R_160812173050	II_3R	II_3R_160812212233	II_3R_160812231824	II_4R	II_4R_160813031009	II_4R_160813050602	Ratio_1R	StdDev_1R	PValue_1R	Ratio_2R	StdDev_2R	PValue_2R	Ratio_3R	StdDev_3R	PValue_3R	Ratio_4R	StdDev_4R	PValue_4R	NRatio_1R	NStdDev_1R	NPValue_1R	NRatio_2R	NStdDev_2R	NPValue_2R	NRatio_3R	NStdDev_3R	NPValue_3R	NRatio_4R	NStdDev_4R	NPValue_4R	Avg_1R	Avg_2R	Avg_3R	Avg_4R
		8682	4R_160813031009	14	8682	1898	844.922	60.5115	0	7.76708e+07	7.57092e+07	6.391e+07	1.11995e+08	1.10186e+08	1.17973e+08	1.22425e+08	1.22484e+08	1.25025e+08	1.09274e+08	1.16796e+08	1.02374e+08	1	0.205535	1	1.56544	0.217139	0.00317041	1.70249	0.195453	0.00552417	1.51155	0.254922	0.00347029	1	0.205535	1	1.56544	0.217139	0.00317041	1.70249	0.195453	0.00552417	1.51155	0.254922	0.00347029	7.243e+07	1.13385e+08	1.23311e+08	1.09482e+08
SP://P21127	CD11B_HUMAN Cyclin_dependent kinase 11B OS=Homo sapiens GN=CDK11B PE=1 SV=3	2	1	2	1	0.145335	1	1.56544	0.153541	0.000125722	1.70249	0.138206	0.000347803	1.51155	0.180257	0.000148453
	peptides: 2 Items
	PEPTIDE	FRAMES	HITS	Ratio_1R	StdDev_1R	PValue_1R	Ratio_2R	StdDev_2R	PValue_2R	Ratio_3R	StdDev_3R	PValue_3R	Ratio_4R	StdDev_4R	PValue_4R	OtherAssignments	AvgPepPValue
	VGDFGLAREYGSPLK+Phospho(10)	1	1	1	0.205535	1	1.56544	0.217139	0.00317041	1.70249	0.195453	0.00552417	1.51155	0.254922	0.00347029	0	0
		hits: 1 Items
		FRAMEID	RAWFILE	MS2	FrameID1	CompID	MZ	Time	GoodID	II_1R	II_1R_160812094720	II_1R_160812114313	II_2R	II_2R_160812153456	II_2R_160812173050	II_3R	II_3R_160812212233	II_3R_160812231824	II_4R	II_4R_160813031009	II_4R_160813050602	Ratio_1R	StdDev_1R	PValue_1R	Ratio_2R	StdDev_2R	PValue_2R	Ratio_3R	StdDev_3R	PValue_3R	Ratio_4R	StdDev_4R	PValue_4R	NRatio_1R	NStdDev_1R	NPValue_1R	NRatio_2R	NStdDev_2R	NPValue_2R	NRatio_3R	NStdDev_3R	NPValue_3R	NRatio_4R	NStdDev_4R	NPValue_4R	Avg_1R	Avg_2R	Avg_3R	Avg_4R
		8682	4R_160813031009	14	8682	1898	844.922	60.5115	0	7.76708e+07	7.57092e+07	6.391e+07	1.11995e+08	1.10186e+08	1.17973e+08	1.22425e+08	1.22484e+08	1.25025e+08	1.09274e+08	1.16796e+08	1.02374e+08	1	0.205535	1	1.56544	0.217139	0.00317041	1.70249	0.195453	0.00552417	1.51155	0.254922	0.00347029	1	0.205535	1	1.56544	0.217139	0.00317041	1.70249	0.195453	0.00552417	1.51155	0.254922	0.00347029	7.243e+07	1.13385e+08	1.23311e+08	1.09482e+08
	VGDFGLAREYGSPLK+Phospho(12)	1	1	1	0.205535	1	1.56544	0.217139	0.00317041	1.70249	0.195453	0.00552417	1.51155	0.254922	0.00347029	0	0
		hits: 1 Items
		FRAMEID	RAWFILE	MS2	FrameID1	CompID	MZ	Time	GoodID	II_1R	II_1R_160812094720	II_1R_160812114313	II_2R	II_2R_160812153456	II_2R_160812173050	II_3R	II_3R_160812212233	II_3R_160812231824	II_4R	II_4R_160813031009	II_4R_160813050602	Ratio_1R	StdDev_1R	PValue_1R	Ratio_2R	StdDev_2R	PValue_2R	Ratio_3R	StdDev_3R	PValue_3R	Ratio_4R	StdDev_4R	PValue_4R	NRatio_1R	NStdDev_1R	NPValue_1R	NRatio_2R	NStdDev_2R	NPValue_2R	NRatio_3R	NStdDev_3R	NPValue_3R	NRatio_4R	NStdDev_4R	NPValue_4R	Avg_1R	Avg_2R	Avg_3R	Avg_4R
		8682	4R_160813031009	14	8682	1898	844.922	60.5115	0	7.76708e+07	7.57092e+07	6.391e+07	1.11995e+08	1.10186e+08	1.17973e+08	1.22425e+08	1.22484e+08	1.25025e+08	1.09274e+08	1.16796e+08	1.02374e+08	1	0.205535	1	1.56544	0.217139	0.00317041	1.70249	0.195453	0.00552417	1.51155	0.254922	0.00347029	1	0.205535	1	1.56544	0.217139	0.00317041	1.70249	0.195453	0.00552417	1.51155	0.254922	0.00347029	7.243e+07	1.13385e+08	1.23311e+08	1.09482e+08
SP://P40225	TPO_HUMAN Thrombopoietin OS=Homo sapiens GN=THPO PE=1 SV=1	2	1	2	1	0.145335	1	1.56544	0.153541	0.000125722	1.70249	0.138206	0.000347803	1.51155	0.180257	0.000148453
	peptides: 2 Items
	PEPTIDE	FRAMES	HITS	Ratio_1R	StdDev_1R	PValue_1R	Ratio_2R	StdDev_2R	PValue_2R	Ratio_3R	StdDev_3R	PValue_3R	Ratio_4R	StdDev_4R	PValue_4R	OtherAssignments	AvgPepPValue
	FLMLVGGSTLCVRR+Carbamidomethyl(11)Phospho(8)	1	1	1	0.205535	1	1.56544	0.217139	0.00317041	1.70249	0.195453	0.00552417	1.51155	0.254922	0.00347029	0	0
		hits: 1 Items
		FRAMEID	RAWFILE	MS2	FrameID1	CompID	MZ	Time	GoodID	II_1R	II_1R_160812094720	II_1R_160812114313	II_2R	II_2R_160812153456	II_2R_160812173050	II_3R	II_3R_160812212233	II_3R_160812231824	II_4R	II_4R_160813031009	II_4R_160813050602	Ratio_1R	StdDev_1R	PValue_1R	Ratio_2R	StdDev_2R	PValue_2R	Ratio_3R	StdDev_3R	PValue_3R	Ratio_4R	StdDev_4R	PValue_4R	NRatio_1R	NStdDev_1R	NPValue_1R	NRatio_2R	NStdDev_2R	NPValue_2R	NRatio_3R	NStdDev_3R	NPValue_3R	NRatio_4R	NStdDev_4R	NPValue_4R	Avg_1R	Avg_2R	Avg_3R	Avg_4R
		8682	2R	14	8682	1898	844.922	60.5115	0	7.76708e+07	7.57092e+07	6.391e+07	1.11995e+08	1.10186e+08	1.17973e+08	1.22425e+08	1.22484e+08	1.25025e+08	1.09274e+08	1.16796e+08	1.02374e+08	1	0.205535	1	1.56544	0.217139	0.00317041	1.70249	0.195453	0.00552417	1.51155	0.254922	0.00347029	1	0.205535	1	1.56544	0.217139	0.00317041	1.70249	0.195453	0.00552417	1.51155	0.254922	0.00347029	7.243e+07	1.13385e+08	1.23311e+08	1.09482e+08
	FLMLVGGSTLCVRR+Carbamidomethyl(11)Phospho(9)	1	1	1	0.205535	1	1.56544	0.217139	0.00317041	1.70249	0.195453	0.00552417	1.51155	0.254922	0.00347029	0	0
		hits: 1 Items
		FRAMEID	RAWFILE	MS2	FrameID1	CompID	MZ	Time	GoodID	II_1R	II_1R_160812094720	II_1R_160812114313	II_2R	II_2R_160812153456	II_2R_160812173050	II_3R	II_3R_160812212233	II_3R_160812231824	II_4R	II_4R_160813031009	II_4R_160813050602	Ratio_1R	StdDev_1R	PValue_1R	Ratio_2R	StdDev_2R	PValue_2R	Ratio_3R	StdDev_3R	PValue_3R	Ratio_4R	StdDev_4R	PValue_4R	NRatio_1R	NStdDev_1R	NPValue_1R	NRatio_2R	NStdDev_2R	NPValue_2R	NRatio_3R	NStdDev_3R	NPValue_3R	NRatio_4R	NStdDev_4R	NPValue_4R	Avg_1R	Avg_2R	Avg_3R	Avg_4R
		8682	2R	14	8682	1898	844.922	60.5115	0	7.76708e+07	7.57092e+07	6.391e+07	1.11995e+08	1.10186e+08	1.17973e+08	1.22425e+08	1.22484e+08	1.25025e+08	1.09274e+08	1.16796e+08	1.02374e+08	1	0.205535	1	1.56544	0.217139	0.00317041	1.70249	0.195453	0.00552417	1.51155	0.254922	0.00347029	1	0.205535	1	1.56544	0.217139	0.00317041	1.70249	0.195453	0.00552417	1.51155	0.254922	0.00347029	7.243e+07	1.13385e+08	1.23311e+08	1.09482e+08
SP://Q13813	SPTN1_HUMAN Spectrin alpha chain_ non_erythrocytic 1 OS=Homo sapiens GN=SPTAN1 PE=1 SV=3	2	2	8	1	0.158631	1	1.58164	0.172133	0.000141767	1.61041	0.169912	0.00333161	1.44477	0.232491	0.016925
	peptides: 2 Items
	PEPTIDE	FRAMES	HITS	Ratio_1R	StdDev_1R	PValue_1R	Ratio_2R	StdDev_2R	PValue_2R	Ratio_3R	StdDev_3R	PValue_3R	Ratio_4R	StdDev_4R	PValue_4R	OtherAssignments	AvgPepPValue
	IEDLGAAMEEALILDNK	1	7	1	0.249472	1	1.60905	0.282382	0.00361274	1.32554	0.343785	0.0678466	1.11462	0.566819	0.693856	0	0
		hits: 7 Items
		FRAMEID	RAWFILE	MS2	FrameID1	CompID	MZ	Time	GoodID	II_1R	II_1R_160812094720	II_1R_160812114313	II_2R	II_2R_160812153456	II_2R_160812173050	II_3R	II_3R_160812212233	II_3R_160812231824	II_4R	II_4R_160813031009	II_4R_160813050602	Ratio_1R	StdDev_1R	PValue_1R	Ratio_2R	StdDev_2R	PValue_2R	Ratio_3R	StdDev_3R	PValue_3R	Ratio_4R	StdDev_4R	PValue_4R	NRatio_1R	NStdDev_1R	NPValue_1R	NRatio_2R	NStdDev_2R	NPValue_2R	NRatio_3R	NStdDev_3R	NPValue_3R	NRatio_4R	NStdDev_4R	NPValue_4R	Avg_1R	Avg_2R	Avg_3R	Avg_4R
		6328	4R_160813050602	23	6328	755	922.971	46.585	0	2.08086e+08	1.62047e+08	1.92132e+08	2.8942e+08	2.96527e+08	3.18763e+08	2.31133e+08	2.27187e+08	2.86986e+08	3.00991e+08	1.54602e+08	1.7112e+08	1	0.249472	1	1.60905	0.282382	0.00361274	1.32554	0.343785	0.0678466	1.11462	0.566819	0.693856	1	0.249472	1	1.60905	0.282382	0.00361274	1.32554	0.343785	0.0678466	1.11462	0.566819	0.693856	1.87422e+08	3.0157e+08	2.48435e+08	2.08904e+08
		6328	1R_160812114313	23	6328	755	922.971	46.585	0	2.08086e+08	1.62047e+08	1.92132e+08	2.8942e+08	2.96527e+08	3.18763e+08	2.31133e+08	2.27187e+08	2.86986e+08	3.00991e+08	1.54602e+08	1.7112e+08	1	0.249472	1	1.60905	0.282382	0.00361274	1.32554	0.343785	0.0678466	1.11462	0.566819	0.693856	1	0.249472	1	1.60905	0.282382	0.00361274	1.32554	0.343785	0.0678466	1.11462	0.566819	0.693856	1.87422e+08	3.0157e+08	2.48435e+08	2.08904e+08
		6328	2R	23	6328	755	922.971	46.585	0	2.08086e+08	1.62047e+08	1.92132e+08	2.8942e+08	2.96527e+08	3.18763e+08	2.31133e+08	2.27187e+08	2.86986e+08	3.00991e+08	1.54602e+08	1.7112e+08	1	0.249472	1	1.60905	0.282382	0.00361274	1.32554	0.343785	0.0678466	1.11462	0.566819	0.693856	1	0.249472	1	1.60905	0.282382	0.00361274	1.32554	0.343785	0.0678466	1.11462	0.566819	0.693856	1.87422e+08	3.0157e+08	2.48435e+08	2.08904e+08
		6328	2R_160812153456	23	6328	755	922.971	46.585	0	2.08086e+08	1.62047e+08	1.92132e+08	2.8942e+08	2.96527e+08	3.18763e+08	2.31133e+08	2.27187e+08	2.86986e+08	3.00991e+08	1.54602e+08	1.7112e+08	1	0.249472	1	1.60905	0.282382	0.00361274	1.32554	0.343785	0.0678466	1.11462	0.566819	0.693856	1	0.249472	1	1.60905	0.282382	0.00361274	1.32554	0.343785	0.0678466	1.11462	0.566819	0.693856	1.87422e+08	3.0157e+08	2.48435e+08	2.08904e+08
		6328	3R	23	6328	755	922.971	46.585	0	2.08086e+08	1.62047e+08	1.92132e+08	2.8942e+08	2.96527e+08	3.18763e+08	2.31133e+08	2.27187e+08	2.86986e+08	3.00991e+08	1.54602e+08	1.7112e+08	1	0.249472	1	1.60905	0.282382	0.00361274	1.32554	0.343785	0.0678466	1.11462	0.566819	0.693856	1	0.249472	1	1.60905	0.282382	0.00361274	1.32554	0.343785	0.0678466	1.11462	0.566819	0.693856	1.87422e+08	3.0157e+08	2.48435e+08	2.08904e+08
		6328	3R_160812212233	23	6328	755	922.971	46.585	0	2.08086e+08	1.62047e+08	1.92132e+08	2.8942e+08	2.96527e+08	3.18763e+08	2.31133e+08	2.27187e+08	2.86986e+08	3.00991e+08	1.54602e+08	1.7112e+08	1	0.249472	1	1.60905	0.282382	0.00361274	1.32554	0.343785	0.0678466	1.11462	0.566819	0.693856	1	0.249472	1	1.60905	0.282382	0.00361274	1.32554	0.343785	0.0678466	1.11462	0.566819	0.693856	1.87422e+08	3.0157e+08	2.48435e+08	2.08904e+08
		6328	3R_160812231824	23	6328	755	922.971	46.585	0	2.08086e+08	1.62047e+08	1.92132e+08	2.8942e+08	2.96527e+08	3.18763e+08	2.31133e+08	2.27187e+08	2.86986e+08	3.00991e+08	1.54602e+08	1.7112e+08	1	0.249472	1	1.60905	0.282382	0.00361274	1.32554	0.343785	0.0678466	1.11462	0.566819	0.693856	1	0.249472	1	1.60905	0.282382	0.00361274	1.32554	0.343785	0.0678466	1.11462	0.566819	0.693856	1.87422e+08	3.0157e+08	2.48435e+08	2.08904e+08
	SKLGESQTLQQFSR+Phospho(6)	1	1	1	0.205535	1	1.56544	0.217139	0.00317041	1.70249	0.195453	0.00552417	1.51155	0.254922	0.00347029	0	0
		hits: 1 Items
		FRAMEID	RAWFILE	MS2	FrameID1	CompID	MZ	Time	GoodID	II_1R	II_1R_160812094720	II_1R_160812114313	II_2R	II_2R_160812153456	II_2R_160812173050	II_3R	II_3R_160812212233	II_3R_160812231824	II_4R	II_4R_160813031009	II_4R_160813050602	Ratio_1R	StdDev_1R	PValue_1R	Ratio_2R	StdDev_2R	PValue_2R	Ratio_3R	StdDev_3R	PValue_3R	Ratio_4R	StdDev_4R	PValue_4R	NRatio_1R	NStdDev_1R	NPValue_1R	NRatio_2R	NStdDev_2R	NPValue_2R	NRatio_3R	NStdDev_3R	NPValue_3R	NRatio_4R	NStdDev_4R	NPValue_4R	Avg_1R	Avg_2R	Avg_3R	Avg_4R
		8682	3R_160812231824	14	8682	1898	844.922	60.5115	0	7.76708e+07	7.57092e+07	6.391e+07	1.11995e+08	1.10186e+08	1.17973e+08	1.22425e+08	1.22484e+08	1.25025e+08	1.09274e+08	1.16796e+08	1.02374e+08	1	0.205535	1	1.56544	0.217139	0.00317041	1.70249	0.195453	0.00552417	1.51155	0.254922	0.00347029	1	0.205535	1	1.56544	0.217139	0.00317041	1.70249	0.195453	0.00552417	1.51155	0.254922	0.00347029	7.243e+07	1.13385e+08	1.23311e+08	1.09482e+08
SP://Q4VBY6	Q4VBY6_HUMAN CDC2L2 protein (Fragment) OS=Homo sapiens GN=CDC2L2 PE=2 SV=1	2	1	2	1	0.145335	1	1.56544	0.153541	0.000125722	1.70249	0.138206	0.000347803	1.51155	0.180257	0.000148453
	peptides: 2 Items
	PEPTIDE	FRAMES	HITS	Ratio_1R	StdDev_1R	PValue_1R	Ratio_2R	StdDev_2R	PValue_2R	Ratio_3R	StdDev_3R	PValue_3R	Ratio_4R	StdDev_4R	PValue_4R	OtherAssignments	AvgPepPValue
	VGDFGLAREYGSPLK+Phospho(10)	1	1	1	0.205535	1	1.56544	0.217139	0.00317041	1.70249	0.195453	0.00552417	1.51155	0.254922	0.00347029	0	0
		hits: 1 Items
		FRAMEID	RAWFILE	MS2	FrameID1	CompID	MZ	Time	GoodID	II_1R	II_1R_160812094720	II_1R_160812114313	II_2R	II_2R_160812153456	II_2R_160812173050	II_3R	II_3R_160812212233	II_3R_160812231824	II_4R	II_4R_160813031009	II_4R_160813050602	Ratio_1R	StdDev_1R	PValue_1R	Ratio_2R	StdDev_2R	PValue_2R	Ratio_3R	StdDev_3R	PValue_3R	Ratio_4R	StdDev_4R	PValue_4R	NRatio_1R	NStdDev_1R	NPValue_1R	NRatio_2R	NStdDev_2R	NPValue_2R	NRatio_3R	NStdDev_3R	NPValue_3R	NRatio_4R	NStdDev_4R	NPValue_4R	Avg_1R	Avg_2R	Avg_3R	Avg_4R
		8682	4R_160813031009	14	8682	1898	844.922	60.5115	0	7.76708e+07	7.57092e+07	6.391e+07	1.11995e+08	1.10186e+08	1.17973e+08	1.22425e+08	1.22484e+08	1.25025e+08	1.09274e+08	1.16796e+08	1.02374e+08	1	0.205535	1	1.56544	0.217139	0.00317041	1.70249	0.195453	0.00552417	1.51155	0.254922	0.00347029	1	0.205535	1	1.56544	0.217139	0.00317041	1.70249	0.195453	0.00552417	1.51155	0.254922	0.00347029	7.243e+07	1.13385e+08	1.23311e+08	1.09482e+08
	VGDFGLAREYGSPLK+Phospho(12)	1	1	1	0.205535	1	1.56544	0.217139	0.00317041	1.70249	0.195453	0.00552417	1.51155	0.254922	0.00347029	0	0
		hits: 1 Items
		FRAMEID	RAWFILE	MS2	FrameID1	CompID	MZ	Time	GoodID	II_1R	II_1R_160812094720	II_1R_160812114313	II_2R	II_2R_160812153456	II_2R_160812173050	II_3R	II_3R_160812212233	II_3R_160812231824	II_4R	II_4R_160813031009	II_4R_160813050602	Ratio_1R	StdDev_1R	PValue_1R	Ratio_2R	StdDev_2R	PValue_2R	Ratio_3R	StdDev_3R	PValue_3R	Ratio_4R	StdDev_4R	PValue_4R	NRatio_1R	NStdDev_1R	NPValue_1R	NRatio_2R	NStdDev_2R	NPValue_2R	NRatio_3R	NStdDev_3R	NPValue_3R	NRatio_4R	NStdDev_4R	NPValue_4R	Avg_1R	Avg_2R	Avg_3R	Avg_4R
		8682	4R_160813031009	14	8682	1898	844.922	60.5115	0	7.76708e+07	7.57092e+07	6.391e+07	1.11995e+08	1.10186e+08	1.17973e+08	1.22425e+08	1.22484e+08	1.25025e+08	1.09274e+08	1.16796e+08	1.02374e+08	1	0.205535	1	1.56544	0.217139	0.00317041	1.70249	0.195453	0.00552417	1.51155	0.254922	0.00347029	1	0.205535	1	1.56544	0.217139	0.00317041	1.70249	0.195453	0.00552417	1.51155	0.254922	0.00347029	7.243e+07	1.13385e+08	1.23311e+08	1.09482e+08
SP://Q5QPR3	Q5QPR3_HUMAN Cyclin_dependent kinase 11A OS=Homo sapiens GN=CDK11A PE=1 SV=1	2	1	2	1	0.145335	1	1.56544	0.153541	0.000125722	1.70249	0.138206	0.000347803	1.51155	0.180257	0.000148453
	peptides: 2 Items
	PEPTIDE	FRAMES	HITS	Ratio_1R	StdDev_1R	PValue_1R	Ratio_2R	StdDev_2R	PValue_2R	Ratio_3R	StdDev_3R	PValue_3R	Ratio_4R	StdDev_4R	PValue_4R	OtherAssignments	AvgPepPValue
	VGDFGLAREYGSPLK+Phospho(10)	1	1	1	0.205535	1	1.56544	0.217139	0.00317041	1.70249	0.195453	0.00552417	1.51155	0.254922	0.00347029	0	0
		hits: 1 Items
		FRAMEID	RAWFILE	MS2	FrameID1	CompID	MZ	Time	GoodID	II_1R	II_1R_160812094720	II_1R_160812114313	II_2R	II_2R_160812153456	II_2R_160812173050	II_3R	II_3R_160812212233	II_3R_160812231824	II_4R	II_4R_160813031009	II_4R_160813050602	Ratio_1R	StdDev_1R	PValue_1R	Ratio_2R	StdDev_2R	PValue_2R	Ratio_3R	StdDev_3R	PValue_3R	Ratio_4R	StdDev_4R	PValue_4R	NRatio_1R	NStdDev_1R	NPValue_1R	NRatio_2R	NStdDev_2R	NPValue_2R	NRatio_3R	NStdDev_3R	NPValue_3R	NRatio_4R	NStdDev_4R	NPValue_4R	Avg_1R	Avg_2R	Avg_3R	Avg_4R
		8682	4R_160813031009	14	8682	1898	844.922	60.5115	0	7.76708e+07	7.57092e+07	6.391e+07	1.11995e+08	1.10186e+08	1.17973e+08	1.22425e+08	1.22484e+08	1.25025e+08	1.09274e+08	1.16796e+08	1.02374e+08	1	0.205535	1	1.56544	0.217139	0.00317041	1.70249	0.195453	0.00552417	1.51155	0.254922	0.00347029	1	0.205535	1	1.56544	0.217139	0.00317041	1.70249	0.195453	0.00552417	1.51155	0.254922	0.00347029	7.243e+07	1.13385e+08	1.23311e+08	1.09482e+08
	VGDFGLAREYGSPLK+Phospho(12)	1	1	1	0.205535	1	1.56544	0.217139	0.00317041	1.70249	0.195453	0.00552417	1.51155	0.254922	0.00347029	0	0
		hits: 1 Items
		FRAMEID	RAWFILE	MS2	FrameID1	CompID	MZ	Time	GoodID	II_1R	II_1R_160812094720	II_1R_160812114313	II_2R	II_2R_160812153456	II_2R_160812173050	II_3R	II_3R_160812212233	II_3R_160812231824	II_4R	II_4R_160813031009	II_4R_160813050602	Ratio_1R	StdDev_1R	PValue_1R	Ratio_2R	StdDev_2R	PValue_2R	Ratio_3R	StdDev_3R	PValue_3R	Ratio_4R	StdDev_4R	PValue_4R	NRatio_1R	NStdDev_1R	NPValue_1R	NRatio_2R	NStdDev_2R	NPValue_2R	NRatio_3R	NStdDev_3R	NPValue_3R	NRatio_4R	NStdDev_4R	NPValue_4R	Avg_1R	Avg_2R	Avg_3R	Avg_4R
		8682	4R_160813031009	14	8682	1898	844.922	60.5115	0	7.76708e+07	7.57092e+07	6.391e+07	1.11995e+08	1.10186e+08	1.17973e+08	1.22425e+08	1.22484e+08	1.25025e+08	1.09274e+08	1.16796e+08	1.02374e+08	1	0.205535	1	1.56544	0.217139	0.00317041	1.70249	0.195453	0.00552417	1.51155	0.254922	0.00347029	1	0.205535	1	1.56544	0.217139	0.00317041	1.70249	0.195453	0.00552417	1.51155	0.254922	0.00347029	7.243e+07	1.13385e+08	1.23311e+08	1.09482e+08
SP://Q5QPR4	Q5QPR4_HUMAN Cyclin_dependent kinase 11A OS=Homo sapiens GN=CDK11A PE=1 SV=1	2	1	2	1	0.145335	1	1.56544	0.153541	0.000125722	1.70249	0.138206	0.000347803	1.51155	0.180257	0.000148453
	peptides: 2 Items
	PEPTIDE	FRAMES	HITS	Ratio_1R	StdDev_1R	PValue_1R	Ratio_2R	StdDev_2R	PValue_2R	Ratio_3R	StdDev_3R	PValue_3R	Ratio_4R	StdDev_4R	PValue_4R	OtherAssignments	AvgPepPValue
	VGDFGLAREYGSPLK+Phospho(10)	1	1	1	0.205535	1	1.56544	0.217139	0.00317041	1.70249	0.195453	0.00552417	1.51155	0.254922	0.00347029	0	0
		hits: 1 Items
		FRAMEID	RAWFILE	MS2	FrameID1	CompID	MZ	Time	GoodID	II_1R	II_1R_160812094720	II_1R_160812114313	II_2R	II_2R_160812153456	II_2R_160812173050	II_3R	II_3R_160812212233	II_3R_160812231824	II_4R	II_4R_160813031009	II_4R_160813050602	Ratio_1R	StdDev_1R	PValue_1R	Ratio_2R	StdDev_2R	PValue_2R	Ratio_3R	StdDev_3R	PValue_3R	Ratio_4R	StdDev_4R	PValue_4R	NRatio_1R	NStdDev_1R	NPValue_1R	NRatio_2R	NStdDev_2R	NPValue_2R	NRatio_3R	NStdDev_3R	NPValue_3R	NRatio_4R	NStdDev_4R	NPValue_4R	Avg_1R	Avg_2R	Avg_3R	Avg_4R
		8682	4R_160813031009	14	8682	1898	844.922	60.5115	0	7.76708e+07	7.57092e+07	6.391e+07	1.11995e+08	1.10186e+08	1.17973e+08	1.22425e+08	1.22484e+08	1.25025e+08	1.09274e+08	1.16796e+08	1.02374e+08	1	0.205535	1	1.56544	0.217139	0.00317041	1.70249	0.195453	0.00552417	1.51155	0.254922	0.00347029	1	0.205535	1	1.56544	0.217139	0.00317041	1.70249	0.195453	0.00552417	1.51155	0.254922	0.00347029	7.243e+07	1.13385e+08	1.23311e+08	1.09482e+08
	VGDFGLAREYGSPLK+Phospho(12)	1	1	1	0.205535	1	1.56544	0.217139	0.00317041	1.70249	0.195453	0.00552417	1.51155	0.254922	0.00347029	0	0
		hits: 1 Items
		FRAMEID	RAWFILE	MS2	FrameID1	CompID	MZ	Time	GoodID	II_1R	II_1R_160812094720	II_1R_160812114313	II_2R	II_2R_160812153456	II_2R_160812173050	II_3R	II_3R_160812212233	II_3R_160812231824	II_4R	II_4R_160813031009	II_4R_160813050602	Ratio_1R	StdDev_1R	PValue_1R	Ratio_2R	StdDev_2R	PValue_2R	Ratio_3R	StdDev_3R	PValue_3R	Ratio_4R	StdDev_4R	PValue_4R	NRatio_1R	NStdDev_1R	NPValue_1R	NRatio_2R	NStdDev_2R	NPValue_2R	NRatio_3R	NStdDev_3R	NPValue_3R	NRatio_4R	NStdDev_4R	NPValue_4R	Avg_1R	Avg_2R	Avg_3R	Avg_4R
		8682	4R_160813031009	14	8682	1898	844.922	60.5115	0	7.76708e+07	7.57092e+07	6.391e+07	1.11995e+08	1.10186e+08	1.17973e+08	1.22425e+08	1.22484e+08	1.25025e+08	1.09274e+08	1.16796e+08	1.02374e+08	1	0.205535	1	1.56544	0.217139	0.00317041	1.70249	0.195453	0.00552417	1.51155	0.254922	0.00347029	1	0.205535	1	1.56544	0.217139	0.00317041	1.70249	0.195453	0.00552417	1.51155	0.254922	0.00347029	7.243e+07	1.13385e+08	1.23311e+08	1.09482e+08
SP://Q6P5Y5	Q6P5Y5_HUMAN CDC2L2 protein (Fragment) OS=Homo sapiens GN=CDC2L2 PE=2 SV=1	2	1	2	1	0.145335	1	1.56544	0.153541	0.000125722	1.70249	0.138206	0.000347803	1.51155	0.180257	0.000148453
	peptides: 2 Items
	PEPTIDE	FRAMES	HITS	Ratio_1R	StdDev_1R	PValue_1R	Ratio_2R	StdDev_2R	PValue_2R	Ratio_3R	StdDev_3R	PValue_3R	Ratio_4R	StdDev_4R	PValue_4R	OtherAssignments	AvgPepPValue
	VGDFGLAREYGSPLK+Phospho(10)	1	1	1	0.205535	1	1.56544	0.217139	0.00317041	1.70249	0.195453	0.00552417	1.51155	0.254922	0.00347029	0	0
		hits: 1 Items
		FRAMEID	RAWFILE	MS2	FrameID1	CompID	MZ	Time	GoodID	II_1R	II_1R_160812094720	II_1R_160812114313	II_2R	II_2R_160812153456	II_2R_160812173050	II_3R	II_3R_160812212233	II_3R_160812231824	II_4R	II_4R_160813031009	II_4R_160813050602	Ratio_1R	StdDev_1R	PValue_1R	Ratio_2R	StdDev_2R	PValue_2R	Ratio_3R	StdDev_3R	PValue_3R	Ratio_4R	StdDev_4R	PValue_4R	NRatio_1R	NStdDev_1R	NPValue_1R	NRatio_2R	NStdDev_2R	NPValue_2R	NRatio_3R	NStdDev_3R	NPValue_3R	NRatio_4R	NStdDev_4R	NPValue_4R	Avg_1R	Avg_2R	Avg_3R	Avg_4R
		8682	4R_160813031009	14	8682	1898	844.922	60.5115	0	7.76708e+07	7.57092e+07	6.391e+07	1.11995e+08	1.10186e+08	1.17973e+08	1.22425e+08	1.22484e+08	1.25025e+08	1.09274e+08	1.16796e+08	1.02374e+08	1	0.205535	1	1.56544	0.217139	0.00317041	1.70249	0.195453	0.00552417	1.51155	0.254922	0.00347029	1	0.205535	1	1.56544	0.217139	0.00317041	1.70249	0.195453	0.00552417	1.51155	0.254922	0.00347029	7.243e+07	1.13385e+08	1.23311e+08	1.09482e+08
	VGDFGLAREYGSPLK+Phospho(12)	1	1	1	0.205535	1	1.56544	0.217139	0.00317041	1.70249	0.195453	0.00552417	1.51155	0.254922	0.00347029	0	0
		hits: 1 Items
		FRAMEID	RAWFILE	MS2	FrameID1	CompID	MZ	Time	GoodID	II_1R	II_1R_160812094720	II_1R_160812114313	II_2R	II_2R_160812153456	II_2R_160812173050	II_3R	II_3R_160812212233	II_3R_160812231824	II_4R	II_4R_160813031009	II_4R_160813050602	Ratio_1R	StdDev_1R	PValue_1R	Ratio_2R	StdDev_2R	PValue_2R	Ratio_3R	StdDev_3R	PValue_3R	Ratio_4R	StdDev_4R	PValue_4R	NRatio_1R	NStdDev_1R	NPValue_1R	NRatio_2R	NStdDev_2R	NPValue_2R	NRatio_3R	NStdDev_3R	NPValue_3R	NRatio_4R	NStdDev_4R	NPValue_4R	Avg_1R	Avg_2R	Avg_3R	Avg_4R
		8682	4R_160813031009	14	8682	1898	844.922	60.5115	0	7.76708e+07	7.57092e+07	6.391e+07	1.11995e+08	1.10186e+08	1.17973e+08	1.22425e+08	1.22484e+08	1.25025e+08	1.09274e+08	1.16796e+08	1.02374e+08	1	0.205535	1	1.56544	0.217139	0.00317041	1.70249	0.195453	0.00552417	1.51155	0.254922	0.00347029	1	0.205535	1	1.56544	0.217139	0.00317041	1.70249	0.195453	0.00552417	1.51155	0.254922	0.00347029	7.243e+07	1.13385e+08	1.23311e+08	1.09482e+08
SP://Q86W92	LIPB1_HUMAN Liprin_beta_1 OS=Homo sapiens GN=PPFIBP1 PE=1 SV=2	2	1	13	1	0.145335	1	1.56544	0.153541	0.000125722	1.70249	0.138206	0.000347803	1.51155	0.180257	0.000148453
	peptides: 2 Items
	PEPTIDE	FRAMES	HITS	Ratio_1R	StdDev_1R	PValue_1R	Ratio_2R	StdDev_2R	PValue_2R	Ratio_3R	StdDev_3R	PValue_3R	Ratio_4R	StdDev_4R	PValue_4R	OtherAssignments	AvgPepPValue
	YKKMQDTVVLAQGK+Phospho(1)	1	7	1	0.205535	1	1.56544	0.217139	0.00317041	1.70249	0.195453	0.00552417	1.51155	0.254922	0.00347029	0	0
		hits: 7 Items
		FRAMEID	RAWFILE	MS2	FrameID1	CompID	MZ	Time	GoodID	II_1R	II_1R_160812094720	II_1R_160812114313	II_2R	II_2R_160812153456	II_2R_160812173050	II_3R	II_3R_160812212233	II_3R_160812231824	II_4R	II_4R_160813031009	II_4R_160813050602	Ratio_1R	StdDev_1R	PValue_1R	Ratio_2R	StdDev_2R	PValue_2R	Ratio_3R	StdDev_3R	PValue_3R	Ratio_4R	StdDev_4R	PValue_4R	NRatio_1R	NStdDev_1R	NPValue_1R	NRatio_2R	NStdDev_2R	NPValue_2R	NRatio_3R	NStdDev_3R	NPValue_3R	NRatio_4R	NStdDev_4R	NPValue_4R	Avg_1R	Avg_2R	Avg_3R	Avg_4R
		8682	4R_160813031009	14	8682	1898	844.922	60.5115	0	7.76708e+07	7.57092e+07	6.391e+07	1.11995e+08	1.10186e+08	1.17973e+08	1.22425e+08	1.22484e+08	1.25025e+08	1.09274e+08	1.16796e+08	1.02374e+08	1	0.205535	1	1.56544	0.217139	0.00317041	1.70249	0.195453	0.00552417	1.51155	0.254922	0.00347029	1	0.205535	1	1.56544	0.217139	0.00317041	1.70249	0.195453	0.00552417	1.51155	0.254922	0.00347029	7.243e+07	1.13385e+08	1.23311e+08	1.09482e+08
		8682	2R_160812153456	14	8682	1898	844.922	60.5115	0	7.76708e+07	7.57092e+07	6.391e+07	1.11995e+08	1.10186e+08	1.17973e+08	1.22425e+08	1.22484e+08	1.25025e+08	1.09274e+08	1.16796e+08	1.02374e+08	1	0.205535	1	1.56544	0.217139	0.00317041	1.70249	0.195453	0.00552417	1.51155	0.254922	0.00347029	1	0.205535	1	1.56544	0.217139	0.00317041	1.70249	0.195453	0.00552417	1.51155	0.254922	0.00347029	7.243e+07	1.13385e+08	1.23311e+08	1.09482e+08
		8682	2R_160812153456	14	8682	1898	844.922	60.5115	0	7.76708e+07	7.57092e+07	6.391e+07	1.11995e+08	1.10186e+08	1.17973e+08	1.22425e+08	1.22484e+08	1.25025e+08	1.09274e+08	1.16796e+08	1.02374e+08	1	0.205535	1	1.56544	0.217139	0.00317041	1.70249	0.195453	0.00552417	1.51155	0.254922	0.00347029	1	0.205535	1	1.56544	0.217139	0.00317041	1.70249	0.195453	0.00552417	1.51155	0.254922	0.00347029	7.243e+07	1.13385e+08	1.23311e+08	1.09482e+08
		8682	2R_160812173050	14	8682	1898	844.922	60.5115	0	7.76708e+07	7.57092e+07	6.391e+07	1.11995e+08	1.10186e+08	1.17973e+08	1.22425e+08	1.22484e+08	1.25025e+08	1.09274e+08	1.16796e+08	1.02374e+08	1	0.205535	1	1.56544	0.217139	0.00317041	1.70249	0.195453	0.00552417	1.51155	0.254922	0.00347029	1	0.205535	1	1.56544	0.217139	0.00317041	1.70249	0.195453	0.00552417	1.51155	0.254922	0.00347029	7.243e+07	1.13385e+08	1.23311e+08	1.09482e+08
		8682	2R_160812173050	14	8682	1898	844.922	60.5115	0	7.76708e+07	7.57092e+07	6.391e+07	1.11995e+08	1.10186e+08	1.17973e+08	1.22425e+08	1.22484e+08	1.25025e+08	1.09274e+08	1.16796e+08	1.02374e+08	1	0.205535	1	1.56544	0.217139	0.00317041	1.70249	0.195453	0.00552417	1.51155	0.254922	0.00347029	1	0.205535	1	1.56544	0.217139	0.00317041	1.70249	0.195453	0.00552417	1.51155	0.254922	0.00347029	7.243e+07	1.13385e+08	1.23311e+08	1.09482e+08
		8682	3R	14	8682	1898	844.922	60.5115	0	7.76708e+07	7.57092e+07	6.391e+07	1.11995e+08	1.10186e+08	1.17973e+08	1.22425e+08	1.22484e+08	1.25025e+08	1.09274e+08	1.16796e+08	1.02374e+08	1	0.205535	1	1.56544	0.217139	0.00317041	1.70249	0.195453	0.00552417	1.51155	0.254922	0.00347029	1	0.205535	1	1.56544	0.217139	0.00317041	1.70249	0.195453	0.00552417	1.51155	0.254922	0.00347029	7.243e+07	1.13385e+08	1.23311e+08	1.09482e+08
		8682	3R	14	8682	1898	844.922	60.5115	0	7.76708e+07	7.57092e+07	6.391e+07	1.11995e+08	1.10186e+08	1.17973e+08	1.22425e+08	1.22484e+08	1.25025e+08	1.09274e+08	1.16796e+08	1.02374e+08	1	0.205535	1	1.56544	0.217139	0.00317041	1.70249	0.195453	0.00552417	1.51155	0.254922	0.00347029	1	0.205535	1	1.56544	0.217139	0.00317041	1.70249	0.195453	0.00552417	1.51155	0.254922	0.00347029	7.243e+07	1.13385e+08	1.23311e+08	1.09482e+08
	YKKMQDTVVLAQGK+Phospho(7)	1	6	1	0.205535	1	1.56544	0.217139	0.00317041	1.70249	0.195453	0.00552417	1.51155	0.254922	0.00347029	0	0
		hits: 6 Items
		FRAMEID	RAWFILE	MS2	FrameID1	CompID	MZ	Time	GoodID	II_1R	II_1R_160812094720	II_1R_160812114313	II_2R	II_2R_160812153456	II_2R_160812173050	II_3R	II_3R_160812212233	II_3R_160812231824	II_4R	II_4R_160813031009	II_4R_160813050602	Ratio_1R	StdDev_1R	PValue_1R	Ratio_2R	StdDev_2R	PValue_2R	Ratio_3R	StdDev_3R	PValue_3R	Ratio_4R	StdDev_4R	PValue_4R	NRatio_1R	NStdDev_1R	NPValue_1R	NRatio_2R	NStdDev_2R	NPValue_2R	NRatio_3R	NStdDev_3R	NPValue_3R	NRatio_4R	NStdDev_4R	NPValue_4R	Avg_1R	Avg_2R	Avg_3R	Avg_4R
		8682	4R_160813031009	14	8682	1898	844.922	60.5115	0	7.76708e+07	7.57092e+07	6.391e+07	1.11995e+08	1.10186e+08	1.17973e+08	1.22425e+08	1.22484e+08	1.25025e+08	1.09274e+08	1.16796e+08	1.02374e+08	1	0.205535	1	1.56544	0.217139	0.00317041	1.70249	0.195453	0.00552417	1.51155	0.254922	0.00347029	1	0.205535	1	1.56544	0.217139	0.00317041	1.70249	0.195453	0.00552417	1.51155	0.254922	0.00347029	7.243e+07	1.13385e+08	1.23311e+08	1.09482e+08
		8682	2R_160812153456	14	8682	1898	844.922	60.5115	0	7.76708e+07	7.57092e+07	6.391e+07	1.11995e+08	1.10186e+08	1.17973e+08	1.22425e+08	1.22484e+08	1.25025e+08	1.09274e+08	1.16796e+08	1.02374e+08	1	0.205535	1	1.56544	0.217139	0.00317041	1.70249	0.195453	0.00552417	1.51155	0.254922	0.00347029	1	0.205535	1	1.56544	0.217139	0.00317041	1.70249	0.195453	0.00552417	1.51155	0.254922	0.00347029	7.243e+07	1.13385e+08	1.23311e+08	1.09482e+08
		8682	2R_160812173050	14	8682	1898	844.922	60.5115	0	7.76708e+07	7.57092e+07	6.391e+07	1.11995e+08	1.10186e+08	1.17973e+08	1.22425e+08	1.22484e+08	1.25025e+08	1.09274e+08	1.16796e+08	1.02374e+08	1	0.205535	1	1.56544	0.217139	0.00317041	1.70249	0.195453	0.00552417	1.51155	0.254922	0.00347029	1	0.205535	1	1.56544	0.217139	0.00317041	1.70249	0.195453	0.00552417	1.51155	0.254922	0.00347029	7.243e+07	1.13385e+08	1.23311e+08	1.09482e+08
		8682	2R_160812173050	14	8682	1898	844.922	60.5115	0	7.76708e+07	7.57092e+07	6.391e+07	1.11995e+08	1.10186e+08	1.17973e+08	1.22425e+08	1.22484e+08	1.25025e+08	1.09274e+08	1.16796e+08	1.02374e+08	1	0.205535	1	1.56544	0.217139	0.00317041	1.70249	0.195453	0.00552417	1.51155	0.254922	0.00347029	1	0.205535	1	1.56544	0.217139	0.00317041	1.70249	0.195453	0.00552417	1.51155	0.254922	0.00347029	7.243e+07	1.13385e+08	1.23311e+08	1.09482e+08
		8682	3R	14	8682	1898	844.922	60.5115	0	7.76708e+07	7.57092e+07	6.391e+07	1.11995e+08	1.10186e+08	1.17973e+08	1.22425e+08	1.22484e+08	1.25025e+08	1.09274e+08	1.16796e+08	1.02374e+08	1	0.205535	1	1.56544	0.217139	0.00317041	1.70249	0.195453	0.00552417	1.51155	0.254922	0.00347029	1	0.205535	1	1.56544	0.217139	0.00317041	1.70249	0.195453	0.00552417	1.51155	0.254922	0.00347029	7.243e+07	1.13385e+08	1.23311e+08	1.09482e+08
		8682	3R	14	8682	1898	844.922	60.5115	0	7.76708e+07	7.57092e+07	6.391e+07	1.11995e+08	1.10186e+08	1.17973e+08	1.22425e+08	1.22484e+08	1.25025e+08	1.09274e+08	1.16796e+08	1.02374e+08	1	0.205535	1	1.56544	0.217139	0.00317041	1.70249	0.195453	0.00552417	1.51155	0.254922	0.00347029	1	0.205535	1	1.56544	0.217139	0.00317041	1.70249	0.195453	0.00552417	1.51155	0.254922	0.00347029	7.243e+07	1.13385e+08	1.23311e+08	1.09482e+08
SP://Q96CA8	Q96CA8_HUMAN CDC2L2 protein (Fragment) OS=Homo sapiens GN=CDC2L2 PE=2 SV=1	2	1	2	1	0.145335	1	1.56544	0.153541	0.000125722	1.70249	0.138206	0.000347803	1.51155	0.180257	0.000148453
	peptides: 2 Items
	PEPTIDE	FRAMES	HITS	Ratio_1R	StdDev_1R	PValue_1R	Ratio_2R	StdDev_2R	PValue_2R	Ratio_3R	StdDev_3R	PValue_3R	Ratio_4R	StdDev_4R	PValue_4R	OtherAssignments	AvgPepPValue
	VGDFGLAREYGSPLK+Phospho(10)	1	1	1	0.205535	1	1.56544	0.217139	0.00317041	1.70249	0.195453	0.00552417	1.51155	0.254922	0.00347029	0	0
		hits: 1 Items
		FRAMEID	RAWFILE	MS2	FrameID1	CompID	MZ	Time	GoodID	II_1R	II_1R_160812094720	II_1R_160812114313	II_2R	II_2R_160812153456	II_2R_160812173050	II_3R	II_3R_160812212233	II_3R_160812231824	II_4R	II_4R_160813031009	II_4R_160813050602	Ratio_1R	StdDev_1R	PValue_1R	Ratio_2R	StdDev_2R	PValue_2R	Ratio_3R	StdDev_3R	PValue_3R	Ratio_4R	StdDev_4R	PValue_4R	NRatio_1R	NStdDev_1R	NPValue_1R	NRatio_2R	NStdDev_2R	NPValue_2R	NRatio_3R	NStdDev_3R	NPValue_3R	NRatio_4R	NStdDev_4R	NPValue_4R	Avg_1R	Avg_2R	Avg_3R	Avg_4R
		8682	4R_160813031009	14	8682	1898	844.922	60.5115	0	7.76708e+07	7.57092e+07	6.391e+07	1.11995e+08	1.10186e+08	1.17973e+08	1.22425e+08	1.22484e+08	1.25025e+08	1.09274e+08	1.16796e+08	1.02374e+08	1	0.205535	1	1.56544	0.217139	0.00317041	1.70249	0.195453	0.00552417	1.51155	0.254922	0.00347029	1	0.205535	1	1.56544	0.217139	0.00317041	1.70249	0.195453	0.00552417	1.51155	0.254922	0.00347029	7.243e+07	1.13385e+08	1.23311e+08	1.09482e+08
	VGDFGLAREYGSPLK+Phospho(12)	1	1	1	0.205535	1	1.56544	0.217139	0.00317041	1.70249	0.195453	0.00552417	1.51155	0.254922	0.00347029	0	0
		hits: 1 Items
		FRAMEID	RAWFILE	MS2	FrameID1	CompID	MZ	Time	GoodID	II_1R	II_1R_160812094720	II_1R_160812114313	II_2R	II_2R_160812153456	II_2R_160812173050	II_3R	II_3R_160812212233	II_3R_160812231824	II_4R	II_4R_160813031009	II_4R_160813050602	Ratio_1R	StdDev_1R	PValue_1R	Ratio_2R	StdDev_2R	PValue_2R	Ratio_3R	StdDev_3R	PValue_3R	Ratio_4R	StdDev_4R	PValue_4R	NRatio_1R	NStdDev_1R	NPValue_1R	NRatio_2R	NStdDev_2R	NPValue_2R	NRatio_3R	NStdDev_3R	NPValue_3R	NRatio_4R	NStdDev_4R	NPValue_4R	Avg_1R	Avg_2R	Avg_3R	Avg_4R
		8682	4R_160813031009	14	8682	1898	844.922	60.5115	0	7.76708e+07	7.57092e+07	6.391e+07	1.11995e+08	1.10186e+08	1.17973e+08	1.22425e+08	1.22484e+08	1.25025e+08	1.09274e+08	1.16796e+08	1.02374e+08	1	0.205535	1	1.56544	0.217139	0.00317041	1.70249	0.195453	0.00552417	1.51155	0.254922	0.00347029	1	0.205535	1	1.56544	0.217139	0.00317041	1.70249	0.195453	0.00552417	1.51155	0.254922	0.00347029	7.243e+07	1.13385e+08	1.23311e+08	1.09482e+08
SP://Q9UQ88	CD11A_HUMAN Cyclin_dependent kinase 11A OS=Homo sapiens GN=CDK11A PE=1 SV=4	2	1	2	1	0.145335	1	1.56544	0.153541	0.000125722	1.70249	0.138206	0.000347803	1.51155	0.180257	0.000148453
	peptides: 2 Items
	PEPTIDE	FRAMES	HITS	Ratio_1R	StdDev_1R	PValue_1R	Ratio_2R	StdDev_2R	PValue_2R	Ratio_3R	StdDev_3R	PValue_3R	Ratio_4R	StdDev_4R	PValue_4R	OtherAssignments	AvgPepPValue
	VGDFGLAREYGSPLK+Phospho(10)	1	1	1	0.205535	1	1.56544	0.217139	0.00317041	1.70249	0.195453	0.00552417	1.51155	0.254922	0.00347029	0	0
		hits: 1 Items
		FRAMEID	RAWFILE	MS2	FrameID1	CompID	MZ	Time	GoodID	II_1R	II_1R_160812094720	II_1R_160812114313	II_2R	II_2R_160812153456	II_2R_160812173050	II_3R	II_3R_160812212233	II_3R_160812231824	II_4R	II_4R_160813031009	II_4R_160813050602	Ratio_1R	StdDev_1R	PValue_1R	Ratio_2R	StdDev_2R	PValue_2R	Ratio_3R	StdDev_3R	PValue_3R	Ratio_4R	StdDev_4R	PValue_4R	NRatio_1R	NStdDev_1R	NPValue_1R	NRatio_2R	NStdDev_2R	NPValue_2R	NRatio_3R	NStdDev_3R	NPValue_3R	NRatio_4R	NStdDev_4R	NPValue_4R	Avg_1R	Avg_2R	Avg_3R	Avg_4R
		8682	4R_160813031009	14	8682	1898	844.922	60.5115	0	7.76708e+07	7.57092e+07	6.391e+07	1.11995e+08	1.10186e+08	1.17973e+08	1.22425e+08	1.22484e+08	1.25025e+08	1.09274e+08	1.16796e+08	1.02374e+08	1	0.205535	1	1.56544	0.217139	0.00317041	1.70249	0.195453	0.00552417	1.51155	0.254922	0.00347029	1	0.205535	1	1.56544	0.217139	0.00317041	1.70249	0.195453	0.00552417	1.51155	0.254922	0.00347029	7.243e+07	1.13385e+08	1.23311e+08	1.09482e+08
	VGDFGLAREYGSPLK+Phospho(12)	1	1	1	0.205535	1	1.56544	0.217139	0.00317041	1.70249	0.195453	0.00552417	1.51155	0.254922	0.00347029	0	0
		hits: 1 Items
		FRAMEID	RAWFILE	MS2	FrameID1	CompID	MZ	Time	GoodID	II_1R	II_1R_160812094720	II_1R_160812114313	II_2R	II_2R_160812153456	II_2R_160812173050	II_3R	II_3R_160812212233	II_3R_160812231824	II_4R	II_4R_160813031009	II_4R_160813050602	Ratio_1R	StdDev_1R	PValue_1R	Ratio_2R	StdDev_2R	PValue_2R	Ratio_3R	StdDev_3R	PValue_3R	Ratio_4R	StdDev_4R	PValue_4R	NRatio_1R	NStdDev_1R	NPValue_1R	NRatio_2R	NStdDev_2R	NPValue_2R	NRatio_3R	NStdDev_3R	NPValue_3R	NRatio_4R	NStdDev_4R	NPValue_4R	Avg_1R	Avg_2R	Avg_3R	Avg_4R
		8682	4R_160813031009	14	8682	1898	844.922	60.5115	0	7.76708e+07	7.57092e+07	6.391e+07	1.11995e+08	1.10186e+08	1.17973e+08	1.22425e+08	1.22484e+08	1.25025e+08	1.09274e+08	1.16796e+08	1.02374e+08	1	0.205535	1	1.56544	0.217139	0.00317041	1.70249	0.195453	0.00552417	1.51155	0.254922	0.00347029	1	0.205535	1	1.56544	0.217139	0.00317041	1.70249	0.195453	0.00552417	1.51155	0.254922	0.00347029	7.243e+07	1.13385e+08	1.23311e+08	1.09482e+08
SP://Q9BVG3	TRI62_HUMAN E3 ubiquitin_protein ligase TRIM62 OS=Homo sapiens GN=TRIM62 PE=1 SV=1	2	1	12	1	0.0428032	1	2.32954	0.233545	0.00134281	2.28738	0.232284	0.00149746	2.01899	0.086379	4.18163e-07
	peptides: 2 Items
	PEPTIDE	FRAMES	HITS	Ratio_1R	StdDev_1R	PValue_1R	Ratio_2R	StdDev_2R	PValue_2R	Ratio_3R	StdDev_3R	PValue_3R	Ratio_4R	StdDev_4R	PValue_4R	OtherAssignments	AvgPepPValue
	HTFLAGVASLSERLKGK+Phospho(11)	1	6	1	0.0605328	1	2.32954	0.330282	0.0116427	2.28738	0.3285	0.0123709	2.01899	0.122158	0.000149895	0	0
		hits: 6 Items
		FRAMEID	RAWFILE	MS2	FrameID1	CompID	MZ	Time	GoodID	II_1R	II_1R_160812094720	II_1R_160812114313	II_2R	II_2R_160812153456	II_2R_160812173050	II_3R	II_3R_160812212233	II_3R_160812231824	II_4R	II_4R_160813031009	II_4R_160813050602	Ratio_1R	StdDev_1R	PValue_1R	Ratio_2R	StdDev_2R	PValue_2R	Ratio_3R	StdDev_3R	PValue_3R	Ratio_4R	StdDev_4R	PValue_4R	NRatio_1R	NStdDev_1R	NPValue_1R	NRatio_2R	NStdDev_2R	NPValue_2R	NRatio_3R	NStdDev_3R	NPValue_3R	NRatio_4R	NStdDev_4R	NPValue_4R	Avg_1R	Avg_2R	Avg_3R	Avg_4R
		9749	4R	7	9749	2766	947.513	58.6618	0	4.0546e+07	4.06319e+07	4.27533e+07	8.96978e+07	9.03853e+07	1.08619e+08	8.34974e+07	9.50869e+07	1.04894e+08	8.05355e+07	8.52684e+07	8.44124e+07	1	0.0605328	1	2.32954	0.330282	0.0116427	2.28738	0.3285	0.0123709	2.01899	0.122158	0.000149895	1	0.0605328	1	2.32954	0.330282	0.0116427	2.28738	0.3285	0.0123709	2.01899	0.122158	0.000149895	4.13104e+07	9.62341e+07	9.44927e+07	8.34054e+07
		9749	2R	7	9749	2766	947.513	58.6618	0	4.0546e+07	4.06319e+07	4.27533e+07	8.96978e+07	9.03853e+07	1.08619e+08	8.34974e+07	9.50869e+07	1.04894e+08	8.05355e+07	8.52684e+07	8.44124e+07	1	0.0605328	1	2.32954	0.330282	0.0116427	2.28738	0.3285	0.0123709	2.01899	0.122158	0.000149895	1	0.0605328	1	2.32954	0.330282	0.0116427	2.28738	0.3285	0.0123709	2.01899	0.122158	0.000149895	4.13104e+07	9.62341e+07	9.44927e+07	8.34054e+07
		9749	2R	7	9749	2766	947.513	58.6618	0	4.0546e+07	4.06319e+07	4.27533e+07	8.96978e+07	9.03853e+07	1.08619e+08	8.34974e+07	9.50869e+07	1.04894e+08	8.05355e+07	8.52684e+07	8.44124e+07	1	0.0605328	1	2.32954	0.330282	0.0116427	2.28738	0.3285	0.0123709	2.01899	0.122158	0.000149895	1	0.0605328	1	2.32954	0.330282	0.0116427	2.28738	0.3285	0.0123709	2.01899	0.122158	0.000149895	4.13104e+07	9.62341e+07	9.44927e+07	8.34054e+07
		9749	3R	7	9749	2766	947.513	58.6618	0	4.0546e+07	4.06319e+07	4.27533e+07	8.96978e+07	9.03853e+07	1.08619e+08	8.34974e+07	9.50869e+07	1.04894e+08	8.05355e+07	8.52684e+07	8.44124e+07	1	0.0605328	1	2.32954	0.330282	0.0116427	2.28738	0.3285	0.0123709	2.01899	0.122158	0.000149895	1	0.0605328	1	2.32954	0.330282	0.0116427	2.28738	0.3285	0.0123709	2.01899	0.122158	0.000149895	4.13104e+07	9.62341e+07	9.44927e+07	8.34054e+07
		9749	3R_160812212233	7	9749	2766	947.513	58.6618	0	4.0546e+07	4.06319e+07	4.27533e+07	8.96978e+07	9.03853e+07	1.08619e+08	8.34974e+07	9.50869e+07	1.04894e+08	8.05355e+07	8.52684e+07	8.44124e+07	1	0.0605328	1	2.32954	0.330282	0.0116427	2.28738	0.3285	0.0123709	2.01899	0.122158	0.000149895	1	0.0605328	1	2.32954	0.330282	0.0116427	2.28738	0.3285	0.0123709	2.01899	0.122158	0.000149895	4.13104e+07	9.62341e+07	9.44927e+07	8.34054e+07
		9749	3R_160812212233	7	9749	2766	947.513	58.6618	0	4.0546e+07	4.06319e+07	4.27533e+07	8.96978e+07	9.03853e+07	1.08619e+08	8.34974e+07	9.50869e+07	1.04894e+08	8.05355e+07	8.52684e+07	8.44124e+07	1	0.0605328	1	2.32954	0.330282	0.0116427	2.28738	0.3285	0.0123709	2.01899	0.122158	0.000149895	1	0.0605328	1	2.32954	0.330282	0.0116427	2.28738	0.3285	0.0123709	2.01899	0.122158	0.000149895	4.13104e+07	9.62341e+07	9.44927e+07	8.34054e+07
	HTFLAGVASLSERLKGK+Phospho(9)	1	6	1	0.0605328	1	2.32954	0.330282	0.0116427	2.28738	0.3285	0.0123709	2.01899	0.122158	0.000149895	0	0
		hits: 6 Items
		FRAMEID	RAWFILE	MS2	FrameID1	CompID	MZ	Time	GoodID	II_1R	II_1R_160812094720	II_1R_160812114313	II_2R	II_2R_160812153456	II_2R_160812173050	II_3R	II_3R_160812212233	II_3R_160812231824	II_4R	II_4R_160813031009	II_4R_160813050602	Ratio_1R	StdDev_1R	PValue_1R	Ratio_2R	StdDev_2R	PValue_2R	Ratio_3R	StdDev_3R	PValue_3R	Ratio_4R	StdDev_4R	PValue_4R	NRatio_1R	NStdDev_1R	NPValue_1R	NRatio_2R	NStdDev_2R	NPValue_2R	NRatio_3R	NStdDev_3R	NPValue_3R	NRatio_4R	NStdDev_4R	NPValue_4R	Avg_1R	Avg_2R	Avg_3R	Avg_4R
		9749	4R	7	9749	2766	947.513	58.6618	0	4.0546e+07	4.06319e+07	4.27533e+07	8.96978e+07	9.03853e+07	1.08619e+08	8.34974e+07	9.50869e+07	1.04894e+08	8.05355e+07	8.52684e+07	8.44124e+07	1	0.0605328	1	2.32954	0.330282	0.0116427	2.28738	0.3285	0.0123709	2.01899	0.122158	0.000149895	1	0.0605328	1	2.32954	0.330282	0.0116427	2.28738	0.3285	0.0123709	2.01899	0.122158	0.000149895	4.13104e+07	9.62341e+07	9.44927e+07	8.34054e+07
		9749	2R	7	9749	2766	947.513	58.6618	0	4.0546e+07	4.06319e+07	4.27533e+07	8.96978e+07	9.03853e+07	1.08619e+08	8.34974e+07	9.50869e+07	1.04894e+08	8.05355e+07	8.52684e+07	8.44124e+07	1	0.0605328	1	2.32954	0.330282	0.0116427	2.28738	0.3285	0.0123709	2.01899	0.122158	0.000149895	1	0.0605328	1	2.32954	0.330282	0.0116427	2.28738	0.3285	0.0123709	2.01899	0.122158	0.000149895	4.13104e+07	9.62341e+07	9.44927e+07	8.34054e+07
		9749	2R	7	9749	2766	947.513	58.6618	0	4.0546e+07	4.06319e+07	4.27533e+07	8.96978e+07	9.03853e+07	1.08619e+08	8.34974e+07	9.50869e+07	1.04894e+08	8.05355e+07	8.52684e+07	8.44124e+07	1	0.0605328	1	2.32954	0.330282	0.0116427	2.28738	0.3285	0.0123709	2.01899	0.122158	0.000149895	1	0.0605328	1	2.32954	0.330282	0.0116427	2.28738	0.3285	0.0123709	2.01899	0.122158	0.000149895	4.13104e+07	9.62341e+07	9.44927e+07	8.34054e+07
		9749	3R	7	9749	2766	947.513	58.6618	0	4.0546e+07	4.06319e+07	4.27533e+07	8.96978e+07	9.03853e+07	1.08619e+08	8.34974e+07	9.50869e+07	1.04894e+08	8.05355e+07	8.52684e+07	8.44124e+07	1	0.0605328	1	2.32954	0.330282	0.0116427	2.28738	0.3285	0.0123709	2.01899	0.122158	0.000149895	1	0.0605328	1	2.32954	0.330282	0.0116427	2.28738	0.3285	0.0123709	2.01899	0.122158	0.000149895	4.13104e+07	9.62341e+07	9.44927e+07	8.34054e+07
		9749	3R_160812212233	7	9749	2766	947.513	58.6618	0	4.0546e+07	4.06319e+07	4.27533e+07	8.96978e+07	9.03853e+07	1.08619e+08	8.34974e+07	9.50869e+07	1.04894e+08	8.05355e+07	8.52684e+07	8.44124e+07	1	0.0605328	1	2.32954	0.330282	0.0116427	2.28738	0.3285	0.0123709	2.01899	0.122158	0.000149895	1	0.0605328	1	2.32954	0.330282	0.0116427	2.28738	0.3285	0.0123709	2.01899	0.122158	0.000149895	4.13104e+07	9.62341e+07	9.44927e+07	8.34054e+07
		9749	3R_160812212233	7	9749	2766	947.513	58.6618	0	4.0546e+07	4.06319e+07	4.27533e+07	8.96978e+07	9.03853e+07	1.08619e+08	8.34974e+07	9.50869e+07	1.04894e+08	8.05355e+07	8.52684e+07	8.44124e+07	1	0.0605328	1	2.32954	0.330282	0.0116427	2.28738	0.3285	0.0123709	2.01899	0.122158	0.000149895	1	0.0605328	1	2.32954	0.330282	0.0116427	2.28738	0.3285	0.0123709	2.01899	0.122158	0.000149895	4.13104e+07	9.62341e+07	9.44927e+07	8.34054e+07
SP://A0A024R152	A0A024R152_HUMAN HCG28765_ isoform CRA_b OS=Homo sapiens GN=hCG_28765 PE=4 SV=1	1	1	2	1	0.283843	1	1.50819	0.297735	0.0104989	1.50171	0.363795	0.0138179	1.37184	0.369807	0.0483935
	peptides: 1 Items
	PEPTIDE	FRAMES	HITS	Ratio_1R	StdDev_1R	PValue_1R	Ratio_2R	StdDev_2R	PValue_2R	Ratio_3R	StdDev_3R	PValue_3R	Ratio_4R	StdDev_4R	PValue_4R	OtherAssignments	AvgPepPValue
	NAPSLPSRTCYKTAPGK+Carbamidomethyl(10)	1	2	1	0.283843	1	1.50819	0.297735	0.0104989	1.50171	0.363795	0.0138179	1.37184	0.369807	0.0483935	0	0
		hits: 2 Items
		FRAMEID	RAWFILE	MS2	FrameID1	CompID	MZ	Time	GoodID	II_1R	II_1R_160812094720	II_1R_160812114313	II_2R	II_2R_160812153456	II_2R_160812173050	II_3R	II_3R_160812212233	II_3R_160812231824	II_4R	II_4R_160813031009	II_4R_160813050602	Ratio_1R	StdDev_1R	PValue_1R	Ratio_2R	StdDev_2R	PValue_2R	Ratio_3R	StdDev_3R	PValue_3R	Ratio_4R	StdDev_4R	PValue_4R	NRatio_1R	NStdDev_1R	NPValue_1R	NRatio_2R	NStdDev_2R	NPValue_2R	NRatio_3R	NStdDev_3R	NPValue_3R	NRatio_4R	NStdDev_4R	NPValue_4R	Avg_1R	Avg_2R	Avg_3R	Avg_4R
		4584	2R	62	4584	45	924.454	52.6395	0	1.26358e+09	1.0009e+09	1.31773e+09	1.72372e+09	1.76517e+09	1.91377e+09	1.96748e+09	1.60813e+09	1.80382e+09	1.7763e+09	1.39751e+09	1.74039e+09	1	0.283843	1	1.50819	0.297735	0.0104989	1.50171	0.363795	0.0138179	1.37184	0.369807	0.0483935	1	0.283843	1	1.50819	0.297735	0.0104989	1.50171	0.363795	0.0138179	1.37184	0.369807	0.0483935	1.19407e+09	1.80089e+09	1.79315e+09	1.63807e+09
		4584	2R_160812153456	62	4584	45	924.454	52.6395	0	1.26358e+09	1.0009e+09	1.31773e+09	1.72372e+09	1.76517e+09	1.91377e+09	1.96748e+09	1.60813e+09	1.80382e+09	1.7763e+09	1.39751e+09	1.74039e+09	1	0.283843	1	1.50819	0.297735	0.0104989	1.50171	0.363795	0.0138179	1.37184	0.369807	0.0483935	1	0.283843	1	1.50819	0.297735	0.0104989	1.50171	0.363795	0.0138179	1.37184	0.369807	0.0483935	1.19407e+09	1.80089e+09	1.79315e+09	1.63807e+09
SP://A0A024R167	A0A024R167_HUMAN HCG28765_ isoform CRA_a OS=Homo sapiens GN=hCG_28765 PE=4 SV=1	1	1	2	1	0.283843	1	1.50819	0.297735	0.0104989	1.50171	0.363795	0.0138179	1.37184	0.369807	0.0483935
	peptides: 1 Items
	PEPTIDE	FRAMES	HITS	Ratio_1R	StdDev_1R	PValue_1R	Ratio_2R	StdDev_2R	PValue_2R	Ratio_3R	StdDev_3R	PValue_3R	Ratio_4R	StdDev_4R	PValue_4R	OtherAssignments	AvgPepPValue
	NAPSLPSRTCYKTAPGK+Carbamidomethyl(10)	1	2	1	0.283843	1	1.50819	0.297735	0.0104989	1.50171	0.363795	0.0138179	1.37184	0.369807	0.0483935	0	0
		hits: 2 Items
		FRAMEID	RAWFILE	MS2	FrameID1	CompID	MZ	Time	GoodID	II_1R	II_1R_160812094720	II_1R_160812114313	II_2R	II_2R_160812153456	II_2R_160812173050	II_3R	II_3R_160812212233	II_3R_160812231824	II_4R	II_4R_160813031009	II_4R_160813050602	Ratio_1R	StdDev_1R	PValue_1R	Ratio_2R	StdDev_2R	PValue_2R	Ratio_3R	StdDev_3R	PValue_3R	Ratio_4R	StdDev_4R	PValue_4R	NRatio_1R	NStdDev_1R	NPValue_1R	NRatio_2R	NStdDev_2R	NPValue_2R	NRatio_3R	NStdDev_3R	NPValue_3R	NRatio_4R	NStdDev_4R	NPValue_4R	Avg_1R	Avg_2R	Avg_3R	Avg_4R
		4584	2R	62	4584	45	924.454	52.6395	0	1.26358e+09	1.0009e+09	1.31773e+09	1.72372e+09	1.76517e+09	1.91377e+09	1.96748e+09	1.60813e+09	1.80382e+09	1.7763e+09	1.39751e+09	1.74039e+09	1	0.283843	1	1.50819	0.297735	0.0104989	1.50171	0.363795	0.0138179	1.37184	0.369807	0.0483935	1	0.283843	1	1.50819	0.297735	0.0104989	1.50171	0.363795	0.0138179	1.37184	0.369807	0.0483935	1.19407e+09	1.80089e+09	1.79315e+09	1.63807e+09
		4584	2R_160812153456	62	4584	45	924.454	52.6395	0	1.26358e+09	1.0009e+09	1.31773e+09	1.72372e+09	1.76517e+09	1.91377e+09	1.96748e+09	1.60813e+09	1.80382e+09	1.7763e+09	1.39751e+09	1.74039e+09	1	0.283843	1	1.50819	0.297735	0.0104989	1.50171	0.363795	0.0138179	1.37184	0.369807	0.0483935	1	0.283843	1	1.50819	0.297735	0.0104989	1.50171	0.363795	0.0138179	1.37184	0.369807	0.0483935	1.19407e+09	1.80089e+09	1.79315e+09	1.63807e+09
SP://A0A024R8E9	A0A024R8E9_HUMAN KIAA0649_ isoform CRA_a OS=Homo sapiens GN=KIAA0649 PE=4 SV=1	1	1	4	1	0.283843	1	1.50819	0.297735	0.0104989	1.50171	0.363795	0.0138179	1.37184	0.369807	0.0483935
	peptides: 1 Items
	PEPTIDE	FRAMES	HITS	Ratio_1R	StdDev_1R	PValue_1R	Ratio_2R	StdDev_2R	PValue_2R	Ratio_3R	StdDev_3R	PValue_3R	Ratio_4R	StdDev_4R	PValue_4R	OtherAssignments	AvgPepPValue
	RSSGSEESILDLRYR+Phospho(14)	1	4	1	0.283843	1	1.50819	0.297735	0.0104989	1.50171	0.363795	0.0138179	1.37184	0.369807	0.0483935	0	0
		hits: 4 Items
		FRAMEID	RAWFILE	MS2	FrameID1	CompID	MZ	Time	GoodID	II_1R	II_1R_160812094720	II_1R_160812114313	II_2R	II_2R_160812153456	II_2R_160812173050	II_3R	II_3R_160812212233	II_3R_160812231824	II_4R	II_4R_160813031009	II_4R_160813050602	Ratio_1R	StdDev_1R	PValue_1R	Ratio_2R	StdDev_2R	PValue_2R	Ratio_3R	StdDev_3R	PValue_3R	Ratio_4R	StdDev_4R	PValue_4R	NRatio_1R	NStdDev_1R	NPValue_1R	NRatio_2R	NStdDev_2R	NPValue_2R	NRatio_3R	NStdDev_3R	NPValue_3R	NRatio_4R	NStdDev_4R	NPValue_4R	Avg_1R	Avg_2R	Avg_3R	Avg_4R
		4584	4R	62	4584	45	924.454	52.6395	0	1.26358e+09	1.0009e+09	1.31773e+09	1.72372e+09	1.76517e+09	1.91377e+09	1.96748e+09	1.60813e+09	1.80382e+09	1.7763e+09	1.39751e+09	1.74039e+09	1	0.283843	1	1.50819	0.297735	0.0104989	1.50171	0.363795	0.0138179	1.37184	0.369807	0.0483935	1	0.283843	1	1.50819	0.297735	0.0104989	1.50171	0.363795	0.0138179	1.37184	0.369807	0.0483935	1.19407e+09	1.80089e+09	1.79315e+09	1.63807e+09
		4584	4R	62	4584	45	924.454	52.6395	0	1.26358e+09	1.0009e+09	1.31773e+09	1.72372e+09	1.76517e+09	1.91377e+09	1.96748e+09	1.60813e+09	1.80382e+09	1.7763e+09	1.39751e+09	1.74039e+09	1	0.283843	1	1.50819	0.297735	0.0104989	1.50171	0.363795	0.0138179	1.37184	0.369807	0.0483935	1	0.283843	1	1.50819	0.297735	0.0104989	1.50171	0.363795	0.0138179	1.37184	0.369807	0.0483935	1.19407e+09	1.80089e+09	1.79315e+09	1.63807e+09
		4584	4R	62	4584	45	924.454	52.6395	0	1.26358e+09	1.0009e+09	1.31773e+09	1.72372e+09	1.76517e+09	1.91377e+09	1.96748e+09	1.60813e+09	1.80382e+09	1.7763e+09	1.39751e+09	1.74039e+09	1	0.283843	1	1.50819	0.297735	0.0104989	1.50171	0.363795	0.0138179	1.37184	0.369807	0.0483935	1	0.283843	1	1.50819	0.297735	0.0104989	1.50171	0.363795	0.0138179	1.37184	0.369807	0.0483935	1.19407e+09	1.80089e+09	1.79315e+09	1.63807e+09
		4584	4R	62	4584	45	924.454	52.6395	0	1.26358e+09	1.0009e+09	1.31773e+09	1.72372e+09	1.76517e+09	1.91377e+09	1.96748e+09	1.60813e+09	1.80382e+09	1.7763e+09	1.39751e+09	1.74039e+09	1	0.283843	1	1.50819	0.297735	0.0104989	1.50171	0.363795	0.0138179	1.37184	0.369807	0.0483935	1	0.283843	1	1.50819	0.297735	0.0104989	1.50171	0.363795	0.0138179	1.37184	0.369807	0.0483935	1.19407e+09	1.80089e+09	1.79315e+09	1.63807e+09
SP://A0A0P0I3A3	A0A0P0I3A3_HUMAN ERBB4 transcript variant I20DEL OS=Homo sapiens GN=ERBB4 PE=2 SV=1	1	1	3	1	0.229709	1	1.54146	0.245444	0.00156769	1.50456	0.241088	0.00509353	1.39046	0.322843	0.0464816
	peptides: 1 Items
	PEPTIDE	FRAMES	HITS	Ratio_1R	StdDev_1R	PValue_1R	Ratio_2R	StdDev_2R	PValue_2R	Ratio_3R	StdDev_3R	PValue_3R	Ratio_4R	StdDev_4R	PValue_4R	OtherAssignments	AvgPepPValue
	MPIKWMALECIHYR+Carbamidomethyl(10)	1	3	1	0.229709	1	1.54146	0.245444	0.00156769	1.50456	0.241088	0.00509353	1.39046	0.322843	0.0464816	0	0
		hits: 3 Items
		FRAMEID	RAWFILE	MS2	FrameID1	CompID	MZ	Time	GoodID	II_1R	II_1R_160812094720	II_1R_160812114313	II_2R	II_2R_160812153456	II_2R_160812173050	II_3R	II_3R_160812212233	II_3R_160812231824	II_4R	II_4R_160813031009	II_4R_160813050602	Ratio_1R	StdDev_1R	PValue_1R	Ratio_2R	StdDev_2R	PValue_2R	Ratio_3R	StdDev_3R	PValue_3R	Ratio_4R	StdDev_4R	PValue_4R	NRatio_1R	NStdDev_1R	NPValue_1R	NRatio_2R	NStdDev_2R	NPValue_2R	NRatio_3R	NStdDev_3R	NPValue_3R	NRatio_4R	NStdDev_4R	NPValue_4R	Avg_1R	Avg_2R	Avg_3R	Avg_4R
		4584	1R	62	4584	45	924.454	52.6395	0	1.26358e+09	1.0009e+09	1.31773e+09	1.72372e+09	1.76517e+09	1.91377e+09	1.96748e+09	1.60813e+09	1.80382e+09	1.7763e+09	1.39751e+09	1.74039e+09	1	0.283843	1	1.50819	0.297735	0.0104989	1.50171	0.363795	0.0138179	1.37184	0.369807	0.0483935	1	0.283843	1	1.50819	0.297735	0.0104989	1.50171	0.363795	0.0138179	1.37184	0.369807	0.0483935	1.19407e+09	1.80089e+09	1.79315e+09	1.63807e+09
		4584	1R	62	4584	45	924.454	52.6395	0	1.26358e+09	1.0009e+09	1.31773e+09	1.72372e+09	1.76517e+09	1.91377e+09	1.96748e+09	1.60813e+09	1.80382e+09	1.7763e+09	1.39751e+09	1.74039e+09	1	0.283843	1	1.50819	0.297735	0.0104989	1.50171	0.363795	0.0138179	1.37184	0.369807	0.0483935	1	0.283843	1	1.50819	0.297735	0.0104989	1.50171	0.363795	0.0138179	1.37184	0.369807	0.0483935	1.19407e+09	1.80089e+09	1.79315e+09	1.63807e+09
		4584	1R_160812094720	62	4584	45	924.454	52.6395	0	1.26358e+09	1.0009e+09	1.31773e+09	1.72372e+09	1.76517e+09	1.91377e+09	1.96748e+09	1.60813e+09	1.80382e+09	1.7763e+09	1.39751e+09	1.74039e+09	1	0.283843	1	1.50819	0.297735	0.0104989	1.50171	0.363795	0.0138179	1.37184	0.369807	0.0483935	1	0.283843	1	1.50819	0.297735	0.0104989	1.50171	0.363795	0.0138179	1.37184	0.369807	0.0483935	1.19407e+09	1.80089e+09	1.79315e+09	1.63807e+09
SP://B4E2K2	B4E2K2_HUMAN cDNA FLJ55665_ highly similar to A_kinase anchor protein 2 OS=Homo sapiens PE=2 SV=1	1	1	2	1	0.283843	1	1.50819	0.297735	0.0104989	1.50171	0.363795	0.0138179	1.37184	0.369807	0.0483935
	peptides: 1 Items
	PEPTIDE	FRAMES	HITS	Ratio_1R	StdDev_1R	PValue_1R	Ratio_2R	StdDev_2R	PValue_2R	Ratio_3R	StdDev_3R	PValue_3R	Ratio_4R	StdDev_4R	PValue_4R	OtherAssignments	AvgPepPValue
	NAPSLPSRTCYKTAPGK+Carbamidomethyl(10)	1	2	1	0.283843	1	1.50819	0.297735	0.0104989	1.50171	0.363795	0.0138179	1.37184	0.369807	0.0483935	0	0
		hits: 2 Items
		FRAMEID	RAWFILE	MS2	FrameID1	CompID	MZ	Time	GoodID	II_1R	II_1R_160812094720	II_1R_160812114313	II_2R	II_2R_160812153456	II_2R_160812173050	II_3R	II_3R_160812212233	II_3R_160812231824	II_4R	II_4R_160813031009	II_4R_160813050602	Ratio_1R	StdDev_1R	PValue_1R	Ratio_2R	StdDev_2R	PValue_2R	Ratio_3R	StdDev_3R	PValue_3R	Ratio_4R	StdDev_4R	PValue_4R	NRatio_1R	NStdDev_1R	NPValue_1R	NRatio_2R	NStdDev_2R	NPValue_2R	NRatio_3R	NStdDev_3R	NPValue_3R	NRatio_4R	NStdDev_4R	NPValue_4R	Avg_1R	Avg_2R	Avg_3R	Avg_4R
		4584	2R	62	4584	45	924.454	52.6395	0	1.26358e+09	1.0009e+09	1.31773e+09	1.72372e+09	1.76517e+09	1.91377e+09	1.96748e+09	1.60813e+09	1.80382e+09	1.7763e+09	1.39751e+09	1.74039e+09	1	0.283843	1	1.50819	0.297735	0.0104989	1.50171	0.363795	0.0138179	1.37184	0.369807	0.0483935	1	0.283843	1	1.50819	0.297735	0.0104989	1.50171	0.363795	0.0138179	1.37184	0.369807	0.0483935	1.19407e+09	1.80089e+09	1.79315e+09	1.63807e+09
		4584	2R_160812153456	62	4584	45	924.454	52.6395	0	1.26358e+09	1.0009e+09	1.31773e+09	1.72372e+09	1.76517e+09	1.91377e+09	1.96748e+09	1.60813e+09	1.80382e+09	1.7763e+09	1.39751e+09	1.74039e+09	1	0.283843	1	1.50819	0.297735	0.0104989	1.50171	0.363795	0.0138179	1.37184	0.369807	0.0483935	1	0.283843	1	1.50819	0.297735	0.0104989	1.50171	0.363795	0.0138179	1.37184	0.369807	0.0483935	1.19407e+09	1.80089e+09	1.79315e+09	1.63807e+09
SP://Q53T57	Q53T57_HUMAN Putative uncharacterized protein ERBB4 (Fragment) OS=Homo sapiens GN=ERBB4 PE=4 SV=1	1	1	3	1	0.229709	1	1.54146	0.245444	0.00156769	1.50456	0.241088	0.00509353	1.39046	0.322843	0.0464816
	peptides: 1 Items
	PEPTIDE	FRAMES	HITS	Ratio_1R	StdDev_1R	PValue_1R	Ratio_2R	StdDev_2R	PValue_2R	Ratio_3R	StdDev_3R	PValue_3R	Ratio_4R	StdDev_4R	PValue_4R	OtherAssignments	AvgPepPValue
	MPIKWMALECIHYR+Carbamidomethyl(10)	1	3	1	0.229709	1	1.54146	0.245444	0.00156769	1.50456	0.241088	0.00509353	1.39046	0.322843	0.0464816	0	0
		hits: 3 Items
		FRAMEID	RAWFILE	MS2	FrameID1	CompID	MZ	Time	GoodID	II_1R	II_1R_160812094720	II_1R_160812114313	II_2R	II_2R_160812153456	II_2R_160812173050	II_3R	II_3R_160812212233	II_3R_160812231824	II_4R	II_4R_160813031009	II_4R_160813050602	Ratio_1R	StdDev_1R	PValue_1R	Ratio_2R	StdDev_2R	PValue_2R	Ratio_3R	StdDev_3R	PValue_3R	Ratio_4R	StdDev_4R	PValue_4R	NRatio_1R	NStdDev_1R	NPValue_1R	NRatio_2R	NStdDev_2R	NPValue_2R	NRatio_3R	NStdDev_3R	NPValue_3R	NRatio_4R	NStdDev_4R	NPValue_4R	Avg_1R	Avg_2R	Avg_3R	Avg_4R
		4584	1R	62	4584	45	924.454	52.6395	0	1.26358e+09	1.0009e+09	1.31773e+09	1.72372e+09	1.76517e+09	1.91377e+09	1.96748e+09	1.60813e+09	1.80382e+09	1.7763e+09	1.39751e+09	1.74039e+09	1	0.283843	1	1.50819	0.297735	0.0104989	1.50171	0.363795	0.0138179	1.37184	0.369807	0.0483935	1	0.283843	1	1.50819	0.297735	0.0104989	1.50171	0.363795	0.0138179	1.37184	0.369807	0.0483935	1.19407e+09	1.80089e+09	1.79315e+09	1.63807e+09
		4584	1R	62	4584	45	924.454	52.6395	0	1.26358e+09	1.0009e+09	1.31773e+09	1.72372e+09	1.76517e+09	1.91377e+09	1.96748e+09	1.60813e+09	1.80382e+09	1.7763e+09	1.39751e+09	1.74039e+09	1	0.283843	1	1.50819	0.297735	0.0104989	1.50171	0.363795	0.0138179	1.37184	0.369807	0.0483935	1	0.283843	1	1.50819	0.297735	0.0104989	1.50171	0.363795	0.0138179	1.37184	0.369807	0.0483935	1.19407e+09	1.80089e+09	1.79315e+09	1.63807e+09
		4584	1R_160812094720	62	4584	45	924.454	52.6395	0	1.26358e+09	1.0009e+09	1.31773e+09	1.72372e+09	1.76517e+09	1.91377e+09	1.96748e+09	1.60813e+09	1.80382e+09	1.7763e+09	1.39751e+09	1.74039e+09	1	0.283843	1	1.50819	0.297735	0.0104989	1.50171	0.363795	0.0138179	1.37184	0.369807	0.0483935	1	0.283843	1	1.50819	0.297735	0.0104989	1.50171	0.363795	0.0138179	1.37184	0.369807	0.0483935	1.19407e+09	1.80089e+09	1.79315e+09	1.63807e+09
SP://Q5T8A7	PPR26_HUMAN Protein phosphatase 1 regulatory subunit 26 OS=Homo sapiens GN=PPP1R26 PE=1 SV=1	1	1	4	1	0.283843	1	1.50819	0.297735	0.0104989	1.50171	0.363795	0.0138179	1.37184	0.369807	0.0483935
	peptides: 1 Items
	PEPTIDE	FRAMES	HITS	Ratio_1R	StdDev_1R	PValue_1R	Ratio_2R	StdDev_2R	PValue_2R	Ratio_3R	StdDev_3R	PValue_3R	Ratio_4R	StdDev_4R	PValue_4R	OtherAssignments	AvgPepPValue
	RSSGSEESILDLRYR+Phospho(14)	1	4	1	0.283843	1	1.50819	0.297735	0.0104989	1.50171	0.363795	0.0138179	1.37184	0.369807	0.0483935	0	0
		hits: 4 Items
		FRAMEID	RAWFILE	MS2	FrameID1	CompID	MZ	Time	GoodID	II_1R	II_1R_160812094720	II_1R_160812114313	II_2R	II_2R_160812153456	II_2R_160812173050	II_3R	II_3R_160812212233	II_3R_160812231824	II_4R	II_4R_160813031009	II_4R_160813050602	Ratio_1R	StdDev_1R	PValue_1R	Ratio_2R	StdDev_2R	PValue_2R	Ratio_3R	StdDev_3R	PValue_3R	Ratio_4R	StdDev_4R	PValue_4R	NRatio_1R	NStdDev_1R	NPValue_1R	NRatio_2R	NStdDev_2R	NPValue_2R	NRatio_3R	NStdDev_3R	NPValue_3R	NRatio_4R	NStdDev_4R	NPValue_4R	Avg_1R	Avg_2R	Avg_3R	Avg_4R
		4584	4R	62	4584	45	924.454	52.6395	0	1.26358e+09	1.0009e+09	1.31773e+09	1.72372e+09	1.76517e+09	1.91377e+09	1.96748e+09	1.60813e+09	1.80382e+09	1.7763e+09	1.39751e+09	1.74039e+09	1	0.283843	1	1.50819	0.297735	0.0104989	1.50171	0.363795	0.0138179	1.37184	0.369807	0.0483935	1	0.283843	1	1.50819	0.297735	0.0104989	1.50171	0.363795	0.0138179	1.37184	0.369807	0.0483935	1.19407e+09	1.80089e+09	1.79315e+09	1.63807e+09
		4584	4R	62	4584	45	924.454	52.6395	0	1.26358e+09	1.0009e+09	1.31773e+09	1.72372e+09	1.76517e+09	1.91377e+09	1.96748e+09	1.60813e+09	1.80382e+09	1.7763e+09	1.39751e+09	1.74039e+09	1	0.283843	1	1.50819	0.297735	0.0104989	1.50171	0.363795	0.0138179	1.37184	0.369807	0.0483935	1	0.283843	1	1.50819	0.297735	0.0104989	1.50171	0.363795	0.0138179	1.37184	0.369807	0.0483935	1.19407e+09	1.80089e+09	1.79315e+09	1.63807e+09
		4584	4R	62	4584	45	924.454	52.6395	0	1.26358e+09	1.0009e+09	1.31773e+09	1.72372e+09	1.76517e+09	1.91377e+09	1.96748e+09	1.60813e+09	1.80382e+09	1.7763e+09	1.39751e+09	1.74039e+09	1	0.283843	1	1.50819	0.297735	0.0104989	1.50171	0.363795	0.0138179	1.37184	0.369807	0.0483935	1	0.283843	1	1.50819	0.297735	0.0104989	1.50171	0.363795	0.0138179	1.37184	0.369807	0.0483935	1.19407e+09	1.80089e+09	1.79315e+09	1.63807e+09
		4584	4R	62	4584	45	924.454	52.6395	0	1.26358e+09	1.0009e+09	1.31773e+09	1.72372e+09	1.76517e+09	1.91377e+09	1.96748e+09	1.60813e+09	1.80382e+09	1.7763e+09	1.39751e+09	1.74039e+09	1	0.283843	1	1.50819	0.297735	0.0104989	1.50171	0.363795	0.0138179	1.37184	0.369807	0.0483935	1	0.283843	1	1.50819	0.297735	0.0104989	1.50171	0.363795	0.0138179	1.37184	0.369807	0.0483935	1.19407e+09	1.80089e+09	1.79315e+09	1.63807e+09
SP://Q8IVF6	AN18A_HUMAN Ankyrin repeat domain_containing protein 18A OS=Homo sapiens GN=ANKRD18A PE=2 SV=3	1	1	2	1	0.283843	1	1.50819	0.297735	0.0104989	1.50171	0.363795	0.0138179	1.37184	0.369807	0.0483935
	peptides: 1 Items
	PEPTIDE	FRAMES	HITS	Ratio_1R	StdDev_1R	PValue_1R	Ratio_2R	StdDev_2R	PValue_2R	Ratio_3R	StdDev_3R	PValue_3R	Ratio_4R	StdDev_4R	PValue_4R	OtherAssignments	AvgPepPValue
	AEHNLKVASEEKQER+Phospho(9)	1	2	1	0.283843	1	1.50819	0.297735	0.0104989	1.50171	0.363795	0.0138179	1.37184	0.369807	0.0483935	0	0
		hits: 2 Items
		FRAMEID	RAWFILE	MS2	FrameID1	CompID	MZ	Time	GoodID	II_1R	II_1R_160812094720	II_1R_160812114313	II_2R	II_2R_160812153456	II_2R_160812173050	II_3R	II_3R_160812212233	II_3R_160812231824	II_4R	II_4R_160813031009	II_4R_160813050602	Ratio_1R	StdDev_1R	PValue_1R	Ratio_2R	StdDev_2R	PValue_2R	Ratio_3R	StdDev_3R	PValue_3R	Ratio_4R	StdDev_4R	PValue_4R	NRatio_1R	NStdDev_1R	NPValue_1R	NRatio_2R	NStdDev_2R	NPValue_2R	NRatio_3R	NStdDev_3R	NPValue_3R	NRatio_4R	NStdDev_4R	NPValue_4R	Avg_1R	Avg_2R	Avg_3R	Avg_4R
		4584	4R	62	4584	45	924.454	52.6395	0	1.26358e+09	1.0009e+09	1.31773e+09	1.72372e+09	1.76517e+09	1.91377e+09	1.96748e+09	1.60813e+09	1.80382e+09	1.7763e+09	1.39751e+09	1.74039e+09	1	0.283843	1	1.50819	0.297735	0.0104989	1.50171	0.363795	0.0138179	1.37184	0.369807	0.0483935	1	0.283843	1	1.50819	0.297735	0.0104989	1.50171	0.363795	0.0138179	1.37184	0.369807	0.0483935	1.19407e+09	1.80089e+09	1.79315e+09	1.63807e+09
		4584	3R_160812231824	62	4584	45	924.454	52.6395	0	1.26358e+09	1.0009e+09	1.31773e+09	1.72372e+09	1.76517e+09	1.91377e+09	1.96748e+09	1.60813e+09	1.80382e+09	1.7763e+09	1.39751e+09	1.74039e+09	1	0.283843	1	1.50819	0.297735	0.0104989	1.50171	0.363795	0.0138179	1.37184	0.369807	0.0483935	1	0.283843	1	1.50819	0.297735	0.0104989	1.50171	0.363795	0.0138179	1.37184	0.369807	0.0483935	1.19407e+09	1.80089e+09	1.79315e+09	1.63807e+09
SP://Q9BXD7	Q9BXD7_HUMAN CMT duplicated region transcript 1 OS=Homo sapiens GN=CDRT1 PE=2 SV=1	1	1	5	1	0.283843	1	1.50819	0.297735	0.0104989	1.50171	0.363795	0.0138179	1.37184	0.369807	0.0483935
	peptides: 1 Items
	PEPTIDE	FRAMES	HITS	Ratio_1R	StdDev_1R	PValue_1R	Ratio_2R	StdDev_2R	PValue_2R	Ratio_3R	StdDev_3R	PValue_3R	Ratio_4R	StdDev_4R	PValue_4R	OtherAssignments	AvgPepPValue
	FSGSLKGGDQVTSSIER+Phospho(12)	1	5	1	0.283843	1	1.50819	0.297735	0.0104989	1.50171	0.363795	0.0138179	1.37184	0.369807	0.0483935	0	0
		hits: 5 Items
		FRAMEID	RAWFILE	MS2	FrameID1	CompID	MZ	Time	GoodID	II_1R	II_1R_160812094720	II_1R_160812114313	II_2R	II_2R_160812153456	II_2R_160812173050	II_3R	II_3R_160812212233	II_3R_160812231824	II_4R	II_4R_160813031009	II_4R_160813050602	Ratio_1R	StdDev_1R	PValue_1R	Ratio_2R	StdDev_2R	PValue_2R	Ratio_3R	StdDev_3R	PValue_3R	Ratio_4R	StdDev_4R	PValue_4R	NRatio_1R	NStdDev_1R	NPValue_1R	NRatio_2R	NStdDev_2R	NPValue_2R	NRatio_3R	NStdDev_3R	NPValue_3R	NRatio_4R	NStdDev_4R	NPValue_4R	Avg_1R	Avg_2R	Avg_3R	Avg_4R
		4584	4R_160813031009	62	4584	45	924.454	52.6395	0	1.26358e+09	1.0009e+09	1.31773e+09	1.72372e+09	1.76517e+09	1.91377e+09	1.96748e+09	1.60813e+09	1.80382e+09	1.7763e+09	1.39751e+09	1.74039e+09	1	0.283843	1	1.50819	0.297735	0.0104989	1.50171	0.363795	0.0138179	1.37184	0.369807	0.0483935	1	0.283843	1	1.50819	0.297735	0.0104989	1.50171	0.363795	0.0138179	1.37184	0.369807	0.0483935	1.19407e+09	1.80089e+09	1.79315e+09	1.63807e+09
		4584	4R_160813050602	62	4584	45	924.454	52.6395	0	1.26358e+09	1.0009e+09	1.31773e+09	1.72372e+09	1.76517e+09	1.91377e+09	1.96748e+09	1.60813e+09	1.80382e+09	1.7763e+09	1.39751e+09	1.74039e+09	1	0.283843	1	1.50819	0.297735	0.0104989	1.50171	0.363795	0.0138179	1.37184	0.369807	0.0483935	1	0.283843	1	1.50819	0.297735	0.0104989	1.50171	0.363795	0.0138179	1.37184	0.369807	0.0483935	1.19407e+09	1.80089e+09	1.79315e+09	1.63807e+09
		4584	2R_160812153456	62	4584	45	924.454	52.6395	0	1.26358e+09	1.0009e+09	1.31773e+09	1.72372e+09	1.76517e+09	1.91377e+09	1.96748e+09	1.60813e+09	1.80382e+09	1.7763e+09	1.39751e+09	1.74039e+09	1	0.283843	1	1.50819	0.297735	0.0104989	1.50171	0.363795	0.0138179	1.37184	0.369807	0.0483935	1	0.283843	1	1.50819	0.297735	0.0104989	1.50171	0.363795	0.0138179	1.37184	0.369807	0.0483935	1.19407e+09	1.80089e+09	1.79315e+09	1.63807e+09
		4584	2R_160812173050	62	4584	45	924.454	52.6395	0	1.26358e+09	1.0009e+09	1.31773e+09	1.72372e+09	1.76517e+09	1.91377e+09	1.96748e+09	1.60813e+09	1.80382e+09	1.7763e+09	1.39751e+09	1.74039e+09	1	0.283843	1	1.50819	0.297735	0.0104989	1.50171	0.363795	0.0138179	1.37184	0.369807	0.0483935	1	0.283843	1	1.50819	0.297735	0.0104989	1.50171	0.363795	0.0138179	1.37184	0.369807	0.0483935	1.19407e+09	1.80089e+09	1.79315e+09	1.63807e+09
		4584	3R_160812231824	62	4584	45	924.454	52.6395	0	1.26358e+09	1.0009e+09	1.31773e+09	1.72372e+09	1.76517e+09	1.91377e+09	1.96748e+09	1.60813e+09	1.80382e+09	1.7763e+09	1.39751e+09	1.74039e+09	1	0.283843	1	1.50819	0.297735	0.0104989	1.50171	0.363795	0.0138179	1.37184	0.369807	0.0483935	1	0.283843	1	1.50819	0.297735	0.0104989	1.50171	0.363795	0.0138179	1.37184	0.369807	0.0483935	1.19407e+09	1.80089e+09	1.79315e+09	1.63807e+09
SP://Q9Y2D5	AKAP2_HUMAN A_kinase anchor protein 2 OS=Homo sapiens GN=AKAP2 PE=1 SV=3	1	1	2	1	0.283843	1	1.50819	0.297735	0.0104989	1.50171	0.363795	0.0138179	1.37184	0.369807	0.0483935
	peptides: 1 Items
	PEPTIDE	FRAMES	HITS	Ratio_1R	StdDev_1R	PValue_1R	Ratio_2R	StdDev_2R	PValue_2R	Ratio_3R	StdDev_3R	PValue_3R	Ratio_4R	StdDev_4R	PValue_4R	OtherAssignments	AvgPepPValue
	NAPSLPSRTCYKTAPGK+Carbamidomethyl(10)	1	2	1	0.283843	1	1.50819	0.297735	0.0104989	1.50171	0.363795	0.0138179	1.37184	0.369807	0.0483935	0	0
		hits: 2 Items
		FRAMEID	RAWFILE	MS2	FrameID1	CompID	MZ	Time	GoodID	II_1R	II_1R_160812094720	II_1R_160812114313	II_2R	II_2R_160812153456	II_2R_160812173050	II_3R	II_3R_160812212233	II_3R_160812231824	II_4R	II_4R_160813031009	II_4R_160813050602	Ratio_1R	StdDev_1R	PValue_1R	Ratio_2R	StdDev_2R	PValue_2R	Ratio_3R	StdDev_3R	PValue_3R	Ratio_4R	StdDev_4R	PValue_4R	NRatio_1R	NStdDev_1R	NPValue_1R	NRatio_2R	NStdDev_2R	NPValue_2R	NRatio_3R	NStdDev_3R	NPValue_3R	NRatio_4R	NStdDev_4R	NPValue_4R	Avg_1R	Avg_2R	Avg_3R	Avg_4R
		4584	2R	62	4584	45	924.454	52.6395	0	1.26358e+09	1.0009e+09	1.31773e+09	1.72372e+09	1.76517e+09	1.91377e+09	1.96748e+09	1.60813e+09	1.80382e+09	1.7763e+09	1.39751e+09	1.74039e+09	1	0.283843	1	1.50819	0.297735	0.0104989	1.50171	0.363795	0.0138179	1.37184	0.369807	0.0483935	1	0.283843	1	1.50819	0.297735	0.0104989	1.50171	0.363795	0.0138179	1.37184	0.369807	0.0483935	1.19407e+09	1.80089e+09	1.79315e+09	1.63807e+09
		4584	2R_160812153456	62	4584	45	924.454	52.6395	0	1.26358e+09	1.0009e+09	1.31773e+09	1.72372e+09	1.76517e+09	1.91377e+09	1.96748e+09	1.60813e+09	1.80382e+09	1.7763e+09	1.39751e+09	1.74039e+09	1	0.283843	1	1.50819	0.297735	0.0104989	1.50171	0.363795	0.0138179	1.37184	0.369807	0.0483935	1	0.283843	1	1.50819	0.297735	0.0104989	1.50171	0.363795	0.0138179	1.37184	0.369807	0.0483935	1.19407e+09	1.80089e+09	1.79315e+09	1.63807e+09
SP://A0A0A0MSA0	A0A0A0MSA0_HUMAN Laminin subunit alpha_3 OS=Homo sapiens GN=LAMA3 PE=1 SV=1	1	1	13	1	0.150817	1	1.5077	0.189089	0.00117937	1.42586	0.342642	0.0767322	1.68801	0.473026	0.0687394
	peptides: 1 Items
	PEPTIDE	FRAMES	HITS	Ratio_1R	StdDev_1R	PValue_1R	Ratio_2R	StdDev_2R	PValue_2R	Ratio_3R	StdDev_3R	PValue_3R	Ratio_4R	StdDev_4R	PValue_4R	OtherAssignments	AvgPepPValue
	HARSLQELAK	1	13	1	0.150817	1	1.5077	0.189089	0.00117937	1.42586	0.342642	0.0767322	1.68801	0.473026	0.0687394	0	0
		hits: 13 Items
		FRAMEID	RAWFILE	MS2	FrameID1	CompID	MZ	Time	GoodID	II_1R	II_1R_160812094720	II_1R_160812114313	II_2R	II_2R_160812153456	II_2R_160812173050	II_3R	II_3R_160812212233	II_3R_160812231824	II_4R	II_4R_160813031009	II_4R_160813050602	Ratio_1R	StdDev_1R	PValue_1R	Ratio_2R	StdDev_2R	PValue_2R	Ratio_3R	StdDev_3R	PValue_3R	Ratio_4R	StdDev_4R	PValue_4R	NRatio_1R	NStdDev_1R	NPValue_1R	NRatio_2R	NStdDev_2R	NPValue_2R	NRatio_3R	NStdDev_3R	NPValue_3R	NRatio_4R	NStdDev_4R	NPValue_4R	Avg_1R	Avg_2R	Avg_3R	Avg_4R
		4630	4R	49	4630	93	576.813	40.2417	0	7.82398e+08	7.43436e+08	8.61212e+08	1.13426e+09	1.25214e+09	1.21255e+09	9.30718e+08	1.29844e+09	1.17443e+09	1.54492e+09	1.45468e+09	1.02977e+09	1	0.150817	1	1.5077	0.189089	0.00117937	1.42586	0.342642	0.0767322	1.68801	0.473026	0.0687394	1	0.150817	1	1.5077	0.189089	0.00117937	1.42586	0.342642	0.0767322	1.68801	0.473026	0.0687394	7.95682e+08	1.19965e+09	1.13453e+09	1.34312e+09
		4630	4R	49	4630	93	576.813	40.2417	0	7.82398e+08	7.43436e+08	8.61212e+08	1.13426e+09	1.25214e+09	1.21255e+09	9.30718e+08	1.29844e+09	1.17443e+09	1.54492e+09	1.45468e+09	1.02977e+09	1	0.150817	1	1.5077	0.189089	0.00117937	1.42586	0.342642	0.0767322	1.68801	0.473026	0.0687394	1	0.150817	1	1.5077	0.189089	0.00117937	1.42586	0.342642	0.0767322	1.68801	0.473026	0.0687394	7.95682e+08	1.19965e+09	1.13453e+09	1.34312e+09
		4630	4R_160813031009	49	4630	93	576.813	40.2417	0	7.82398e+08	7.43436e+08	8.61212e+08	1.13426e+09	1.25214e+09	1.21255e+09	9.30718e+08	1.29844e+09	1.17443e+09	1.54492e+09	1.45468e+09	1.02977e+09	1	0.150817	1	1.5077	0.189089	0.00117937	1.42586	0.342642	0.0767322	1.68801	0.473026	0.0687394	1	0.150817	1	1.5077	0.189089	0.00117937	1.42586	0.342642	0.0767322	1.68801	0.473026	0.0687394	7.95682e+08	1.19965e+09	1.13453e+09	1.34312e+09
		4630	1R	49	4630	93	576.813	40.2417	0	7.82398e+08	7.43436e+08	8.61212e+08	1.13426e+09	1.25214e+09	1.21255e+09	9.30718e+08	1.29844e+09	1.17443e+09	1.54492e+09	1.45468e+09	1.02977e+09	1	0.150817	1	1.5077	0.189089	0.00117937	1.42586	0.342642	0.0767322	1.68801	0.473026	0.0687394	1	0.150817	1	1.5077	0.189089	0.00117937	1.42586	0.342642	0.0767322	1.68801	0.473026	0.0687394	7.95682e+08	1.19965e+09	1.13453e+09	1.34312e+09
		4630	1R_160812114313	49	4630	93	576.813	40.2417	0	7.82398e+08	7.43436e+08	8.61212e+08	1.13426e+09	1.25214e+09	1.21255e+09	9.30718e+08	1.29844e+09	1.17443e+09	1.54492e+09	1.45468e+09	1.02977e+09	1	0.150817	1	1.5077	0.189089	0.00117937	1.42586	0.342642	0.0767322	1.68801	0.473026	0.0687394	1	0.150817	1	1.5077	0.189089	0.00117937	1.42586	0.342642	0.0767322	1.68801	0.473026	0.0687394	7.95682e+08	1.19965e+09	1.13453e+09	1.34312e+09
		4630	1R_160812114313	49	4630	93	576.813	40.2417	0	7.82398e+08	7.43436e+08	8.61212e+08	1.13426e+09	1.25214e+09	1.21255e+09	9.30718e+08	1.29844e+09	1.17443e+09	1.54492e+09	1.45468e+09	1.02977e+09	1	0.150817	1	1.5077	0.189089	0.00117937	1.42586	0.342642	0.0767322	1.68801	0.473026	0.0687394	1	0.150817	1	1.5077	0.189089	0.00117937	1.42586	0.342642	0.0767322	1.68801	0.473026	0.0687394	7.95682e+08	1.19965e+09	1.13453e+09	1.34312e+09
		4630	2R	49	4630	93	576.813	40.2417	0	7.82398e+08	7.43436e+08	8.61212e+08	1.13426e+09	1.25214e+09	1.21255e+09	9.30718e+08	1.29844e+09	1.17443e+09	1.54492e+09	1.45468e+09	1.02977e+09	1	0.150817	1	1.5077	0.189089	0.00117937	1.42586	0.342642	0.0767322	1.68801	0.473026	0.0687394	1	0.150817	1	1.5077	0.189089	0.00117937	1.42586	0.342642	0.0767322	1.68801	0.473026	0.0687394	7.95682e+08	1.19965e+09	1.13453e+09	1.34312e+09
		4630	2R	49	4630	93	576.813	40.2417	0	7.82398e+08	7.43436e+08	8.61212e+08	1.13426e+09	1.25214e+09	1.21255e+09	9.30718e+08	1.29844e+09	1.17443e+09	1.54492e+09	1.45468e+09	1.02977e+09	1	0.150817	1	1.5077	0.189089	0.00117937	1.42586	0.342642	0.0767322	1.68801	0.473026	0.0687394	1	0.150817	1	1.5077	0.189089	0.00117937	1.42586	0.342642	0.0767322	1.68801	0.473026	0.0687394	7.95682e+08	1.19965e+09	1.13453e+09	1.34312e+09
		4630	2R_160812153456	49	4630	93	576.813	40.2417	0	7.82398e+08	7.43436e+08	8.61212e+08	1.13426e+09	1.25214e+09	1.21255e+09	9.30718e+08	1.29844e+09	1.17443e+09	1.54492e+09	1.45468e+09	1.02977e+09	1	0.150817	1	1.5077	0.189089	0.00117937	1.42586	0.342642	0.0767322	1.68801	0.473026	0.0687394	1	0.150817	1	1.5077	0.189089	0.00117937	1.42586	0.342642	0.0767322	1.68801	0.473026	0.0687394	7.95682e+08	1.19965e+09	1.13453e+09	1.34312e+09
		4630	2R_160812153456	49	4630	93	576.813	40.2417	0	7.82398e+08	7.43436e+08	8.61212e+08	1.13426e+09	1.25214e+09	1.21255e+09	9.30718e+08	1.29844e+09	1.17443e+09	1.54492e+09	1.45468e+09	1.02977e+09	1	0.150817	1	1.5077	0.189089	0.00117937	1.42586	0.342642	0.0767322	1.68801	0.473026	0.0687394	1	0.150817	1	1.5077	0.189089	0.00117937	1.42586	0.342642	0.0767322	1.68801	0.473026	0.0687394	7.95682e+08	1.19965e+09	1.13453e+09	1.34312e+09
		4630	2R_160812173050	49	4630	93	576.813	40.2417	0	7.82398e+08	7.43436e+08	8.61212e+08	1.13426e+09	1.25214e+09	1.21255e+09	9.30718e+08	1.29844e+09	1.17443e+09	1.54492e+09	1.45468e+09	1.02977e+09	1	0.150817	1	1.5077	0.189089	0.00117937	1.42586	0.342642	0.0767322	1.68801	0.473026	0.0687394	1	0.150817	1	1.5077	0.189089	0.00117937	1.42586	0.342642	0.0767322	1.68801	0.473026	0.0687394	7.95682e+08	1.19965e+09	1.13453e+09	1.34312e+09
		4630	3R_160812212233	49	4630	93	576.813	40.2417	0	7.82398e+08	7.43436e+08	8.61212e+08	1.13426e+09	1.25214e+09	1.21255e+09	9.30718e+08	1.29844e+09	1.17443e+09	1.54492e+09	1.45468e+09	1.02977e+09	1	0.150817	1	1.5077	0.189089	0.00117937	1.42586	0.342642	0.0767322	1.68801	0.473026	0.0687394	1	0.150817	1	1.5077	0.189089	0.00117937	1.42586	0.342642	0.0767322	1.68801	0.473026	0.0687394	7.95682e+08	1.19965e+09	1.13453e+09	1.34312e+09
		4630	3R_160812231824	49	4630	93	576.813	40.2417	0	7.82398e+08	7.43436e+08	8.61212e+08	1.13426e+09	1.25214e+09	1.21255e+09	9.30718e+08	1.29844e+09	1.17443e+09	1.54492e+09	1.45468e+09	1.02977e+09	1	0.150817	1	1.5077	0.189089	0.00117937	1.42586	0.342642	0.0767322	1.68801	0.473026	0.0687394	1	0.150817	1	1.5077	0.189089	0.00117937	1.42586	0.342642	0.0767322	1.68801	0.473026	0.0687394	7.95682e+08	1.19965e+09	1.13453e+09	1.34312e+09
SP://A0A0A0MTS5	A0A0A0MTS5_HUMAN HCG1811249_ isoform CRA_f OS=Homo sapiens GN=LAMA3 PE=1 SV=1	1	1	13	1	0.150817	1	1.5077	0.189089	0.00117937	1.42586	0.342642	0.0767322	1.68801	0.473026	0.0687394
	peptides: 1 Items
	PEPTIDE	FRAMES	HITS	Ratio_1R	StdDev_1R	PValue_1R	Ratio_2R	StdDev_2R	PValue_2R	Ratio_3R	StdDev_3R	PValue_3R	Ratio_4R	StdDev_4R	PValue_4R	OtherAssignments	AvgPepPValue
	HARSLQELAK	1	13	1	0.150817	1	1.5077	0.189089	0.00117937	1.42586	0.342642	0.0767322	1.68801	0.473026	0.0687394	0	0
		hits: 13 Items
		FRAMEID	RAWFILE	MS2	FrameID1	CompID	MZ	Time	GoodID	II_1R	II_1R_160812094720	II_1R_160812114313	II_2R	II_2R_160812153456	II_2R_160812173050	II_3R	II_3R_160812212233	II_3R_160812231824	II_4R	II_4R_160813031009	II_4R_160813050602	Ratio_1R	StdDev_1R	PValue_1R	Ratio_2R	StdDev_2R	PValue_2R	Ratio_3R	StdDev_3R	PValue_3R	Ratio_4R	StdDev_4R	PValue_4R	NRatio_1R	NStdDev_1R	NPValue_1R	NRatio_2R	NStdDev_2R	NPValue_2R	NRatio_3R	NStdDev_3R	NPValue_3R	NRatio_4R	NStdDev_4R	NPValue_4R	Avg_1R	Avg_2R	Avg_3R	Avg_4R
		4630	4R	49	4630	93	576.813	40.2417	0	7.82398e+08	7.43436e+08	8.61212e+08	1.13426e+09	1.25214e+09	1.21255e+09	9.30718e+08	1.29844e+09	1.17443e+09	1.54492e+09	1.45468e+09	1.02977e+09	1	0.150817	1	1.5077	0.189089	0.00117937	1.42586	0.342642	0.0767322	1.68801	0.473026	0.0687394	1	0.150817	1	1.5077	0.189089	0.00117937	1.42586	0.342642	0.0767322	1.68801	0.473026	0.0687394	7.95682e+08	1.19965e+09	1.13453e+09	1.34312e+09
		4630	4R	49	4630	93	576.813	40.2417	0	7.82398e+08	7.43436e+08	8.61212e+08	1.13426e+09	1.25214e+09	1.21255e+09	9.30718e+08	1.29844e+09	1.17443e+09	1.54492e+09	1.45468e+09	1.02977e+09	1	0.150817	1	1.5077	0.189089	0.00117937	1.42586	0.342642	0.0767322	1.68801	0.473026	0.0687394	1	0.150817	1	1.5077	0.189089	0.00117937	1.42586	0.342642	0.0767322	1.68801	0.473026	0.0687394	7.95682e+08	1.19965e+09	1.13453e+09	1.34312e+09
		4630	4R_160813031009	49	4630	93	576.813	40.2417	0	7.82398e+08	7.43436e+08	8.61212e+08	1.13426e+09	1.25214e+09	1.21255e+09	9.30718e+08	1.29844e+09	1.17443e+09	1.54492e+09	1.45468e+09	1.02977e+09	1	0.150817	1	1.5077	0.189089	0.00117937	1.42586	0.342642	0.0767322	1.68801	0.473026	0.0687394	1	0.150817	1	1.5077	0.189089	0.00117937	1.42586	0.342642	0.0767322	1.68801	0.473026	0.0687394	7.95682e+08	1.19965e+09	1.13453e+09	1.34312e+09
		4630	1R	49	4630	93	576.813	40.2417	0	7.82398e+08	7.43436e+08	8.61212e+08	1.13426e+09	1.25214e+09	1.21255e+09	9.30718e+08	1.29844e+09	1.17443e+09	1.54492e+09	1.45468e+09	1.02977e+09	1	0.150817	1	1.5077	0.189089	0.00117937	1.42586	0.342642	0.0767322	1.68801	0.473026	0.0687394	1	0.150817	1	1.5077	0.189089	0.00117937	1.42586	0.342642	0.0767322	1.68801	0.473026	0.0687394	7.95682e+08	1.19965e+09	1.13453e+09	1.34312e+09
		4630	1R_160812114313	49	4630	93	576.813	40.2417	0	7.82398e+08	7.43436e+08	8.61212e+08	1.13426e+09	1.25214e+09	1.21255e+09	9.30718e+08	1.29844e+09	1.17443e+09	1.54492e+09	1.45468e+09	1.02977e+09	1	0.150817	1	1.5077	0.189089	0.00117937	1.42586	0.342642	0.0767322	1.68801	0.473026	0.0687394	1	0.150817	1	1.5077	0.189089	0.00117937	1.42586	0.342642	0.0767322	1.68801	0.473026	0.0687394	7.95682e+08	1.19965e+09	1.13453e+09	1.34312e+09
		4630	1R_160812114313	49	4630	93	576.813	40.2417	0	7.82398e+08	7.43436e+08	8.61212e+08	1.13426e+09	1.25214e+09	1.21255e+09	9.30718e+08	1.29844e+09	1.17443e+09	1.54492e+09	1.45468e+09	1.02977e+09	1	0.150817	1	1.5077	0.189089	0.00117937	1.42586	0.342642	0.0767322	1.68801	0.473026	0.0687394	1	0.150817	1	1.5077	0.189089	0.00117937	1.42586	0.342642	0.0767322	1.68801	0.473026	0.0687394	7.95682e+08	1.19965e+09	1.13453e+09	1.34312e+09
		4630	2R	49	4630	93	576.813	40.2417	0	7.82398e+08	7.43436e+08	8.61212e+08	1.13426e+09	1.25214e+09	1.21255e+09	9.30718e+08	1.29844e+09	1.17443e+09	1.54492e+09	1.45468e+09	1.02977e+09	1	0.150817	1	1.5077	0.189089	0.00117937	1.42586	0.342642	0.0767322	1.68801	0.473026	0.0687394	1	0.150817	1	1.5077	0.189089	0.00117937	1.42586	0.342642	0.0767322	1.68801	0.473026	0.0687394	7.95682e+08	1.19965e+09	1.13453e+09	1.34312e+09
		4630	2R	49	4630	93	576.813	40.2417	0	7.82398e+08	7.43436e+08	8.61212e+08	1.13426e+09	1.25214e+09	1.21255e+09	9.30718e+08	1.29844e+09	1.17443e+09	1.54492e+09	1.45468e+09	1.02977e+09	1	0.150817	1	1.5077	0.189089	0.00117937	1.42586	0.342642	0.0767322	1.68801	0.473026	0.0687394	1	0.150817	1	1.5077	0.189089	0.00117937	1.42586	0.342642	0.0767322	1.68801	0.473026	0.0687394	7.95682e+08	1.19965e+09	1.13453e+09	1.34312e+09
		4630	2R_160812153456	49	4630	93	576.813	40.2417	0	7.82398e+08	7.43436e+08	8.61212e+08	1.13426e+09	1.25214e+09	1.21255e+09	9.30718e+08	1.29844e+09	1.17443e+09	1.54492e+09	1.45468e+09	1.02977e+09	1	0.150817	1	1.5077	0.189089	0.00117937	1.42586	0.342642	0.0767322	1.68801	0.473026	0.0687394	1	0.150817	1	1.5077	0.189089	0.00117937	1.42586	0.342642	0.0767322	1.68801	0.473026	0.0687394	7.95682e+08	1.19965e+09	1.13453e+09	1.34312e+09
		4630	2R_160812153456	49	4630	93	576.813	40.2417	0	7.82398e+08	7.43436e+08	8.61212e+08	1.13426e+09	1.25214e+09	1.21255e+09	9.30718e+08	1.29844e+09	1.17443e+09	1.54492e+09	1.45468e+09	1.02977e+09	1	0.150817	1	1.5077	0.189089	0.00117937	1.42586	0.342642	0.0767322	1.68801	0.473026	0.0687394	1	0.150817	1	1.5077	0.189089	0.00117937	1.42586	0.342642	0.0767322	1.68801	0.473026	0.0687394	7.95682e+08	1.19965e+09	1.13453e+09	1.34312e+09
		4630	2R_160812173050	49	4630	93	576.813	40.2417	0	7.82398e+08	7.43436e+08	8.61212e+08	1.13426e+09	1.25214e+09	1.21255e+09	9.30718e+08	1.29844e+09	1.17443e+09	1.54492e+09	1.45468e+09	1.02977e+09	1	0.150817	1	1.5077	0.189089	0.00117937	1.42586	0.342642	0.0767322	1.68801	0.473026	0.0687394	1	0.150817	1	1.5077	0.189089	0.00117937	1.42586	0.342642	0.0767322	1.68801	0.473026	0.0687394	7.95682e+08	1.19965e+09	1.13453e+09	1.34312e+09
		4630	3R_160812212233	49	4630	93	576.813	40.2417	0	7.82398e+08	7.43436e+08	8.61212e+08	1.13426e+09	1.25214e+09	1.21255e+09	9.30718e+08	1.29844e+09	1.17443e+09	1.54492e+09	1.45468e+09	1.02977e+09	1	0.150817	1	1.5077	0.189089	0.00117937	1.42586	0.342642	0.0767322	1.68801	0.473026	0.0687394	1	0.150817	1	1.5077	0.189089	0.00117937	1.42586	0.342642	0.0767322	1.68801	0.473026	0.0687394	7.95682e+08	1.19965e+09	1.13453e+09	1.34312e+09
		4630	3R_160812231824	49	4630	93	576.813	40.2417	0	7.82398e+08	7.43436e+08	8.61212e+08	1.13426e+09	1.25214e+09	1.21255e+09	9.30718e+08	1.29844e+09	1.17443e+09	1.54492e+09	1.45468e+09	1.02977e+09	1	0.150817	1	1.5077	0.189089	0.00117937	1.42586	0.342642	0.0767322	1.68801	0.473026	0.0687394	1	0.150817	1	1.5077	0.189089	0.00117937	1.42586	0.342642	0.0767322	1.68801	0.473026	0.0687394	7.95682e+08	1.19965e+09	1.13453e+09	1.34312e+09
SP://A0A0A6YYF2	A0A0A6YYF2_HUMAN HCG1811249_ isoform CRA_e OS=Homo sapiens GN=LAMA3 PE=1 SV=1	1	1	13	1	0.150817	1	1.5077	0.189089	0.00117937	1.42586	0.342642	0.0767322	1.68801	0.473026	0.0687394
	peptides: 1 Items
	PEPTIDE	FRAMES	HITS	Ratio_1R	StdDev_1R	PValue_1R	Ratio_2R	StdDev_2R	PValue_2R	Ratio_3R	StdDev_3R	PValue_3R	Ratio_4R	StdDev_4R	PValue_4R	OtherAssignments	AvgPepPValue
	HARSLQELAK	1	13	1	0.150817	1	1.5077	0.189089	0.00117937	1.42586	0.342642	0.0767322	1.68801	0.473026	0.0687394	0	0
		hits: 13 Items
		FRAMEID	RAWFILE	MS2	FrameID1	CompID	MZ	Time	GoodID	II_1R	II_1R_160812094720	II_1R_160812114313	II_2R	II_2R_160812153456	II_2R_160812173050	II_3R	II_3R_160812212233	II_3R_160812231824	II_4R	II_4R_160813031009	II_4R_160813050602	Ratio_1R	StdDev_1R	PValue_1R	Ratio_2R	StdDev_2R	PValue_2R	Ratio_3R	StdDev_3R	PValue_3R	Ratio_4R	StdDev_4R	PValue_4R	NRatio_1R	NStdDev_1R	NPValue_1R	NRatio_2R	NStdDev_2R	NPValue_2R	NRatio_3R	NStdDev_3R	NPValue_3R	NRatio_4R	NStdDev_4R	NPValue_4R	Avg_1R	Avg_2R	Avg_3R	Avg_4R
		4630	4R	49	4630	93	576.813	40.2417	0	7.82398e+08	7.43436e+08	8.61212e+08	1.13426e+09	1.25214e+09	1.21255e+09	9.30718e+08	1.29844e+09	1.17443e+09	1.54492e+09	1.45468e+09	1.02977e+09	1	0.150817	1	1.5077	0.189089	0.00117937	1.42586	0.342642	0.0767322	1.68801	0.473026	0.0687394	1	0.150817	1	1.5077	0.189089	0.00117937	1.42586	0.342642	0.0767322	1.68801	0.473026	0.0687394	7.95682e+08	1.19965e+09	1.13453e+09	1.34312e+09
		4630	4R	49	4630	93	576.813	40.2417	0	7.82398e+08	7.43436e+08	8.61212e+08	1.13426e+09	1.25214e+09	1.21255e+09	9.30718e+08	1.29844e+09	1.17443e+09	1.54492e+09	1.45468e+09	1.02977e+09	1	0.150817	1	1.5077	0.189089	0.00117937	1.42586	0.342642	0.0767322	1.68801	0.473026	0.0687394	1	0.150817	1	1.5077	0.189089	0.00117937	1.42586	0.342642	0.0767322	1.68801	0.473026	0.0687394	7.95682e+08	1.19965e+09	1.13453e+09	1.34312e+09
		4630	4R_160813031009	49	4630	93	576.813	40.2417	0	7.82398e+08	7.43436e+08	8.61212e+08	1.13426e+09	1.25214e+09	1.21255e+09	9.30718e+08	1.29844e+09	1.17443e+09	1.54492e+09	1.45468e+09	1.02977e+09	1	0.150817	1	1.5077	0.189089	0.00117937	1.42586	0.342642	0.0767322	1.68801	0.473026	0.0687394	1	0.150817	1	1.5077	0.189089	0.00117937	1.42586	0.342642	0.0767322	1.68801	0.473026	0.0687394	7.95682e+08	1.19965e+09	1.13453e+09	1.34312e+09
		4630	1R	49	4630	93	576.813	40.2417	0	7.82398e+08	7.43436e+08	8.61212e+08	1.13426e+09	1.25214e+09	1.21255e+09	9.30718e+08	1.29844e+09	1.17443e+09	1.54492e+09	1.45468e+09	1.02977e+09	1	0.150817	1	1.5077	0.189089	0.00117937	1.42586	0.342642	0.0767322	1.68801	0.473026	0.0687394	1	0.150817	1	1.5077	0.189089	0.00117937	1.42586	0.342642	0.0767322	1.68801	0.473026	0.0687394	7.95682e+08	1.19965e+09	1.13453e+09	1.34312e+09
		4630	1R_160812114313	49	4630	93	576.813	40.2417	0	7.82398e+08	7.43436e+08	8.61212e+08	1.13426e+09	1.25214e+09	1.21255e+09	9.30718e+08	1.29844e+09	1.17443e+09	1.54492e+09	1.45468e+09	1.02977e+09	1	0.150817	1	1.5077	0.189089	0.00117937	1.42586	0.342642	0.0767322	1.68801	0.473026	0.0687394	1	0.150817	1	1.5077	0.189089	0.00117937	1.42586	0.342642	0.0767322	1.68801	0.473026	0.0687394	7.95682e+08	1.19965e+09	1.13453e+09	1.34312e+09
		4630	1R_160812114313	49	4630	93	576.813	40.2417	0	7.82398e+08	7.43436e+08	8.61212e+08	1.13426e+09	1.25214e+09	1.21255e+09	9.30718e+08	1.29844e+09	1.17443e+09	1.54492e+09	1.45468e+09	1.02977e+09	1	0.150817	1	1.5077	0.189089	0.00117937	1.42586	0.342642	0.0767322	1.68801	0.473026	0.0687394	1	0.150817	1	1.5077	0.189089	0.00117937	1.42586	0.342642	0.0767322	1.68801	0.473026	0.0687394	7.95682e+08	1.19965e+09	1.13453e+09	1.34312e+09
		4630	2R	49	4630	93	576.813	40.2417	0	7.82398e+08	7.43436e+08	8.61212e+08	1.13426e+09	1.25214e+09	1.21255e+09	9.30718e+08	1.29844e+09	1.17443e+09	1.54492e+09	1.45468e+09	1.02977e+09	1	0.150817	1	1.5077	0.189089	0.00117937	1.42586	0.342642	0.0767322	1.68801	0.473026	0.0687394	1	0.150817	1	1.5077	0.189089	0.00117937	1.42586	0.342642	0.0767322	1.68801	0.473026	0.0687394	7.95682e+08	1.19965e+09	1.13453e+09	1.34312e+09
		4630	2R	49	4630	93	576.813	40.2417	0	7.82398e+08	7.43436e+08	8.61212e+08	1.13426e+09	1.25214e+09	1.21255e+09	9.30718e+08	1.29844e+09	1.17443e+09	1.54492e+09	1.45468e+09	1.02977e+09	1	0.150817	1	1.5077	0.189089	0.00117937	1.42586	0.342642	0.0767322	1.68801	0.473026	0.0687394	1	0.150817	1	1.5077	0.189089	0.00117937	1.42586	0.342642	0.0767322	1.68801	0.473026	0.0687394	7.95682e+08	1.19965e+09	1.13453e+09	1.34312e+09
		4630	2R_160812153456	49	4630	93	576.813	40.2417	0	7.82398e+08	7.43436e+08	8.61212e+08	1.13426e+09	1.25214e+09	1.21255e+09	9.30718e+08	1.29844e+09	1.17443e+09	1.54492e+09	1.45468e+09	1.02977e+09	1	0.150817	1	1.5077	0.189089	0.00117937	1.42586	0.342642	0.0767322	1.68801	0.473026	0.0687394	1	0.150817	1	1.5077	0.189089	0.00117937	1.42586	0.342642	0.0767322	1.68801	0.473026	0.0687394	7.95682e+08	1.19965e+09	1.13453e+09	1.34312e+09
		4630	2R_160812153456	49	4630	93	576.813	40.2417	0	7.82398e+08	7.43436e+08	8.61212e+08	1.13426e+09	1.25214e+09	1.21255e+09	9.30718e+08	1.29844e+09	1.17443e+09	1.54492e+09	1.45468e+09	1.02977e+09	1	0.150817	1	1.5077	0.189089	0.00117937	1.42586	0.342642	0.0767322	1.68801	0.473026	0.0687394	1	0.150817	1	1.5077	0.189089	0.00117937	1.42586	0.342642	0.0767322	1.68801	0.473026	0.0687394	7.95682e+08	1.19965e+09	1.13453e+09	1.34312e+09
		4630	2R_160812173050	49	4630	93	576.813	40.2417	0	7.82398e+08	7.43436e+08	8.61212e+08	1.13426e+09	1.25214e+09	1.21255e+09	9.30718e+08	1.29844e+09	1.17443e+09	1.54492e+09	1.45468e+09	1.02977e+09	1	0.150817	1	1.5077	0.189089	0.00117937	1.42586	0.342642	0.0767322	1.68801	0.473026	0.0687394	1	0.150817	1	1.5077	0.189089	0.00117937	1.42586	0.342642	0.0767322	1.68801	0.473026	0.0687394	7.95682e+08	1.19965e+09	1.13453e+09	1.34312e+09
		4630	3R_160812212233	49	4630	93	576.813	40.2417	0	7.82398e+08	7.43436e+08	8.61212e+08	1.13426e+09	1.25214e+09	1.21255e+09	9.30718e+08	1.29844e+09	1.17443e+09	1.54492e+09	1.45468e+09	1.02977e+09	1	0.150817	1	1.5077	0.189089	0.00117937	1.42586	0.342642	0.0767322	1.68801	0.473026	0.0687394	1	0.150817	1	1.5077	0.189089	0.00117937	1.42586	0.342642	0.0767322	1.68801	0.473026	0.0687394	7.95682e+08	1.19965e+09	1.13453e+09	1.34312e+09
		4630	3R_160812231824	49	4630	93	576.813	40.2417	0	7.82398e+08	7.43436e+08	8.61212e+08	1.13426e+09	1.25214e+09	1.21255e+09	9.30718e+08	1.29844e+09	1.17443e+09	1.54492e+09	1.45468e+09	1.02977e+09	1	0.150817	1	1.5077	0.189089	0.00117937	1.42586	0.342642	0.0767322	1.68801	0.473026	0.0687394	1	0.150817	1	1.5077	0.189089	0.00117937	1.42586	0.342642	0.0767322	1.68801	0.473026	0.0687394	7.95682e+08	1.19965e+09	1.13453e+09	1.34312e+09
SP://B0YJ32	B0YJ32_HUMAN Laminin alpha_3 chain variant 1 OS=Homo sapiens GN=LAMA3 PE=4 SV=1	1	1	13	1	0.150817	1	1.5077	0.189089	0.00117937	1.42586	0.342642	0.0767322	1.68801	0.473026	0.0687394
	peptides: 1 Items
	PEPTIDE	FRAMES	HITS	Ratio_1R	StdDev_1R	PValue_1R	Ratio_2R	StdDev_2R	PValue_2R	Ratio_3R	StdDev_3R	PValue_3R	Ratio_4R	StdDev_4R	PValue_4R	OtherAssignments	AvgPepPValue
	HARSLQELAK	1	13	1	0.150817	1	1.5077	0.189089	0.00117937	1.42586	0.342642	0.0767322	1.68801	0.473026	0.0687394	0	0
		hits: 13 Items
		FRAMEID	RAWFILE	MS2	FrameID1	CompID	MZ	Time	GoodID	II_1R	II_1R_160812094720	II_1R_160812114313	II_2R	II_2R_160812153456	II_2R_160812173050	II_3R	II_3R_160812212233	II_3R_160812231824	II_4R	II_4R_160813031009	II_4R_160813050602	Ratio_1R	StdDev_1R	PValue_1R	Ratio_2R	StdDev_2R	PValue_2R	Ratio_3R	StdDev_3R	PValue_3R	Ratio_4R	StdDev_4R	PValue_4R	NRatio_1R	NStdDev_1R	NPValue_1R	NRatio_2R	NStdDev_2R	NPValue_2R	NRatio_3R	NStdDev_3R	NPValue_3R	NRatio_4R	NStdDev_4R	NPValue_4R	Avg_1R	Avg_2R	Avg_3R	Avg_4R
		4630	4R	49	4630	93	576.813	40.2417	0	7.82398e+08	7.43436e+08	8.61212e+08	1.13426e+09	1.25214e+09	1.21255e+09	9.30718e+08	1.29844e+09	1.17443e+09	1.54492e+09	1.45468e+09	1.02977e+09	1	0.150817	1	1.5077	0.189089	0.00117937	1.42586	0.342642	0.0767322	1.68801	0.473026	0.0687394	1	0.150817	1	1.5077	0.189089	0.00117937	1.42586	0.342642	0.0767322	1.68801	0.473026	0.0687394	7.95682e+08	1.19965e+09	1.13453e+09	1.34312e+09
		4630	4R	49	4630	93	576.813	40.2417	0	7.82398e+08	7.43436e+08	8.61212e+08	1.13426e+09	1.25214e+09	1.21255e+09	9.30718e+08	1.29844e+09	1.17443e+09	1.54492e+09	1.45468e+09	1.02977e+09	1	0.150817	1	1.5077	0.189089	0.00117937	1.42586	0.342642	0.0767322	1.68801	0.473026	0.0687394	1	0.150817	1	1.5077	0.189089	0.00117937	1.42586	0.342642	0.0767322	1.68801	0.473026	0.0687394	7.95682e+08	1.19965e+09	1.13453e+09	1.34312e+09
		4630	4R_160813031009	49	4630	93	576.813	40.2417	0	7.82398e+08	7.43436e+08	8.61212e+08	1.13426e+09	1.25214e+09	1.21255e+09	9.30718e+08	1.29844e+09	1.17443e+09	1.54492e+09	1.45468e+09	1.02977e+09	1	0.150817	1	1.5077	0.189089	0.00117937	1.42586	0.342642	0.0767322	1.68801	0.473026	0.0687394	1	0.150817	1	1.5077	0.189089	0.00117937	1.42586	0.342642	0.0767322	1.68801	0.473026	0.0687394	7.95682e+08	1.19965e+09	1.13453e+09	1.34312e+09
		4630	1R	49	4630	93	576.813	40.2417	0	7.82398e+08	7.43436e+08	8.61212e+08	1.13426e+09	1.25214e+09	1.21255e+09	9.30718e+08	1.29844e+09	1.17443e+09	1.54492e+09	1.45468e+09	1.02977e+09	1	0.150817	1	1.5077	0.189089	0.00117937	1.42586	0.342642	0.0767322	1.68801	0.473026	0.0687394	1	0.150817	1	1.5077	0.189089	0.00117937	1.42586	0.342642	0.0767322	1.68801	0.473026	0.0687394	7.95682e+08	1.19965e+09	1.13453e+09	1.34312e+09
		4630	1R_160812114313	49	4630	93	576.813	40.2417	0	7.82398e+08	7.43436e+08	8.61212e+08	1.13426e+09	1.25214e+09	1.21255e+09	9.30718e+08	1.29844e+09	1.17443e+09	1.54492e+09	1.45468e+09	1.02977e+09	1	0.150817	1	1.5077	0.189089	0.00117937	1.42586	0.342642	0.0767322	1.68801	0.473026	0.0687394	1	0.150817	1	1.5077	0.189089	0.00117937	1.42586	0.342642	0.0767322	1.68801	0.473026	0.0687394	7.95682e+08	1.19965e+09	1.13453e+09	1.34312e+09
		4630	1R_160812114313	49	4630	93	576.813	40.2417	0	7.82398e+08	7.43436e+08	8.61212e+08	1.13426e+09	1.25214e+09	1.21255e+09	9.30718e+08	1.29844e+09	1.17443e+09	1.54492e+09	1.45468e+09	1.02977e+09	1	0.150817	1	1.5077	0.189089	0.00117937	1.42586	0.342642	0.0767322	1.68801	0.473026	0.0687394	1	0.150817	1	1.5077	0.189089	0.00117937	1.42586	0.342642	0.0767322	1.68801	0.473026	0.0687394	7.95682e+08	1.19965e+09	1.13453e+09	1.34312e+09
		4630	2R	49	4630	93	576.813	40.2417	0	7.82398e+08	7.43436e+08	8.61212e+08	1.13426e+09	1.25214e+09	1.21255e+09	9.30718e+08	1.29844e+09	1.17443e+09	1.54492e+09	1.45468e+09	1.02977e+09	1	0.150817	1	1.5077	0.189089	0.00117937	1.42586	0.342642	0.0767322	1.68801	0.473026	0.0687394	1	0.150817	1	1.5077	0.189089	0.00117937	1.42586	0.342642	0.0767322	1.68801	0.473026	0.0687394	7.95682e+08	1.19965e+09	1.13453e+09	1.34312e+09
		4630	2R	49	4630	93	576.813	40.2417	0	7.82398e+08	7.43436e+08	8.61212e+08	1.13426e+09	1.25214e+09	1.21255e+09	9.30718e+08	1.29844e+09	1.17443e+09	1.54492e+09	1.45468e+09	1.02977e+09	1	0.150817	1	1.5077	0.189089	0.00117937	1.42586	0.342642	0.0767322	1.68801	0.473026	0.0687394	1	0.150817	1	1.5077	0.189089	0.00117937	1.42586	0.342642	0.0767322	1.68801	0.473026	0.0687394	7.95682e+08	1.19965e+09	1.13453e+09	1.34312e+09
		4630	2R_160812153456	49	4630	93	576.813	40.2417	0	7.82398e+08	7.43436e+08	8.61212e+08	1.13426e+09	1.25214e+09	1.21255e+09	9.30718e+08	1.29844e+09	1.17443e+09	1.54492e+09	1.45468e+09	1.02977e+09	1	0.150817	1	1.5077	0.189089	0.00117937	1.42586	0.342642	0.0767322	1.68801	0.473026	0.0687394	1	0.150817	1	1.5077	0.189089	0.00117937	1.42586	0.342642	0.0767322	1.68801	0.473026	0.0687394	7.95682e+08	1.19965e+09	1.13453e+09	1.34312e+09
		4630	2R_160812153456	49	4630	93	576.813	40.2417	0	7.82398e+08	7.43436e+08	8.61212e+08	1.13426e+09	1.25214e+09	1.21255e+09	9.30718e+08	1.29844e+09	1.17443e+09	1.54492e+09	1.45468e+09	1.02977e+09	1	0.150817	1	1.5077	0.189089	0.00117937	1.42586	0.342642	0.0767322	1.68801	0.473026	0.0687394	1	0.150817	1	1.5077	0.189089	0.00117937	1.42586	0.342642	0.0767322	1.68801	0.473026	0.0687394	7.95682e+08	1.19965e+09	1.13453e+09	1.34312e+09
		4630	2R_160812173050	49	4630	93	576.813	40.2417	0	7.82398e+08	7.43436e+08	8.61212e+08	1.13426e+09	1.25214e+09	1.21255e+09	9.30718e+08	1.29844e+09	1.17443e+09	1.54492e+09	1.45468e+09	1.02977e+09	1	0.150817	1	1.5077	0.189089	0.00117937	1.42586	0.342642	0.0767322	1.68801	0.473026	0.0687394	1	0.150817	1	1.5077	0.189089	0.00117937	1.42586	0.342642	0.0767322	1.68801	0.473026	0.0687394	7.95682e+08	1.19965e+09	1.13453e+09	1.34312e+09
		4630	3R_160812212233	49	4630	93	576.813	40.2417	0	7.82398e+08	7.43436e+08	8.61212e+08	1.13426e+09	1.25214e+09	1.21255e+09	9.30718e+08	1.29844e+09	1.17443e+09	1.54492e+09	1.45468e+09	1.02977e+09	1	0.150817	1	1.5077	0.189089	0.00117937	1.42586	0.342642	0.0767322	1.68801	0.473026	0.0687394	1	0.150817	1	1.5077	0.189089	0.00117937	1.42586	0.342642	0.0767322	1.68801	0.473026	0.0687394	7.95682e+08	1.19965e+09	1.13453e+09	1.34312e+09
		4630	3R_160812231824	49	4630	93	576.813	40.2417	0	7.82398e+08	7.43436e+08	8.61212e+08	1.13426e+09	1.25214e+09	1.21255e+09	9.30718e+08	1.29844e+09	1.17443e+09	1.54492e+09	1.45468e+09	1.02977e+09	1	0.150817	1	1.5077	0.189089	0.00117937	1.42586	0.342642	0.0767322	1.68801	0.473026	0.0687394	1	0.150817	1	1.5077	0.189089	0.00117937	1.42586	0.342642	0.0767322	1.68801	0.473026	0.0687394	7.95682e+08	1.19965e+09	1.13453e+09	1.34312e+09
SP://K7EIP4	K7EIP4_HUMAN Laminin subunit alpha_3 (Fragment) OS=Homo sapiens GN=LAMA3 PE=1 SV=2	1	1	13	1	0.150817	1	1.5077	0.189089	0.00117937	1.42586	0.342642	0.0767322	1.68801	0.473026	0.0687394
	peptides: 1 Items
	PEPTIDE	FRAMES	HITS	Ratio_1R	StdDev_1R	PValue_1R	Ratio_2R	StdDev_2R	PValue_2R	Ratio_3R	StdDev_3R	PValue_3R	Ratio_4R	StdDev_4R	PValue_4R	OtherAssignments	AvgPepPValue
	HARSLQELAK	1	13	1	0.150817	1	1.5077	0.189089	0.00117937	1.42586	0.342642	0.0767322	1.68801	0.473026	0.0687394	0	0
		hits: 13 Items
		FRAMEID	RAWFILE	MS2	FrameID1	CompID	MZ	Time	GoodID	II_1R	II_1R_160812094720	II_1R_160812114313	II_2R	II_2R_160812153456	II_2R_160812173050	II_3R	II_3R_160812212233	II_3R_160812231824	II_4R	II_4R_160813031009	II_4R_160813050602	Ratio_1R	StdDev_1R	PValue_1R	Ratio_2R	StdDev_2R	PValue_2R	Ratio_3R	StdDev_3R	PValue_3R	Ratio_4R	StdDev_4R	PValue_4R	NRatio_1R	NStdDev_1R	NPValue_1R	NRatio_2R	NStdDev_2R	NPValue_2R	NRatio_3R	NStdDev_3R	NPValue_3R	NRatio_4R	NStdDev_4R	NPValue_4R	Avg_1R	Avg_2R	Avg_3R	Avg_4R
		4630	4R	49	4630	93	576.813	40.2417	0	7.82398e+08	7.43436e+08	8.61212e+08	1.13426e+09	1.25214e+09	1.21255e+09	9.30718e+08	1.29844e+09	1.17443e+09	1.54492e+09	1.45468e+09	1.02977e+09	1	0.150817	1	1.5077	0.189089	0.00117937	1.42586	0.342642	0.0767322	1.68801	0.473026	0.0687394	1	0.150817	1	1.5077	0.189089	0.00117937	1.42586	0.342642	0.0767322	1.68801	0.473026	0.0687394	7.95682e+08	1.19965e+09	1.13453e+09	1.34312e+09
		4630	4R	49	4630	93	576.813	40.2417	0	7.82398e+08	7.43436e+08	8.61212e+08	1.13426e+09	1.25214e+09	1.21255e+09	9.30718e+08	1.29844e+09	1.17443e+09	1.54492e+09	1.45468e+09	1.02977e+09	1	0.150817	1	1.5077	0.189089	0.00117937	1.42586	0.342642	0.0767322	1.68801	0.473026	0.0687394	1	0.150817	1	1.5077	0.189089	0.00117937	1.42586	0.342642	0.0767322	1.68801	0.473026	0.0687394	7.95682e+08	1.19965e+09	1.13453e+09	1.34312e+09
		4630	4R_160813031009	49	4630	93	576.813	40.2417	0	7.82398e+08	7.43436e+08	8.61212e+08	1.13426e+09	1.25214e+09	1.21255e+09	9.30718e+08	1.29844e+09	1.17443e+09	1.54492e+09	1.45468e+09	1.02977e+09	1	0.150817	1	1.5077	0.189089	0.00117937	1.42586	0.342642	0.0767322	1.68801	0.473026	0.0687394	1	0.150817	1	1.5077	0.189089	0.00117937	1.42586	0.342642	0.0767322	1.68801	0.473026	0.0687394	7.95682e+08	1.19965e+09	1.13453e+09	1.34312e+09
		4630	1R	49	4630	93	576.813	40.2417	0	7.82398e+08	7.43436e+08	8.61212e+08	1.13426e+09	1.25214e+09	1.21255e+09	9.30718e+08	1.29844e+09	1.17443e+09	1.54492e+09	1.45468e+09	1.02977e+09	1	0.150817	1	1.5077	0.189089	0.00117937	1.42586	0.342642	0.0767322	1.68801	0.473026	0.0687394	1	0.150817	1	1.5077	0.189089	0.00117937	1.42586	0.342642	0.0767322	1.68801	0.473026	0.0687394	7.95682e+08	1.19965e+09	1.13453e+09	1.34312e+09
		4630	1R_160812114313	49	4630	93	576.813	40.2417	0	7.82398e+08	7.43436e+08	8.61212e+08	1.13426e+09	1.25214e+09	1.21255e+09	9.30718e+08	1.29844e+09	1.17443e+09	1.54492e+09	1.45468e+09	1.02977e+09	1	0.150817	1	1.5077	0.189089	0.00117937	1.42586	0.342642	0.0767322	1.68801	0.473026	0.0687394	1	0.150817	1	1.5077	0.189089	0.00117937	1.42586	0.342642	0.0767322	1.68801	0.473026	0.0687394	7.95682e+08	1.19965e+09	1.13453e+09	1.34312e+09
		4630	1R_160812114313	49	4630	93	576.813	40.2417	0	7.82398e+08	7.43436e+08	8.61212e+08	1.13426e+09	1.25214e+09	1.21255e+09	9.30718e+08	1.29844e+09	1.17443e+09	1.54492e+09	1.45468e+09	1.02977e+09	1	0.150817	1	1.5077	0.189089	0.00117937	1.42586	0.342642	0.0767322	1.68801	0.473026	0.0687394	1	0.150817	1	1.5077	0.189089	0.00117937	1.42586	0.342642	0.0767322	1.68801	0.473026	0.0687394	7.95682e+08	1.19965e+09	1.13453e+09	1.34312e+09
		4630	2R	49	4630	93	576.813	40.2417	0	7.82398e+08	7.43436e+08	8.61212e+08	1.13426e+09	1.25214e+09	1.21255e+09	9.30718e+08	1.29844e+09	1.17443e+09	1.54492e+09	1.45468e+09	1.02977e+09	1	0.150817	1	1.5077	0.189089	0.00117937	1.42586	0.342642	0.0767322	1.68801	0.473026	0.0687394	1	0.150817	1	1.5077	0.189089	0.00117937	1.42586	0.342642	0.0767322	1.68801	0.473026	0.0687394	7.95682e+08	1.19965e+09	1.13453e+09	1.34312e+09
		4630	2R	49	4630	93	576.813	40.2417	0	7.82398e+08	7.43436e+08	8.61212e+08	1.13426e+09	1.25214e+09	1.21255e+09	9.30718e+08	1.29844e+09	1.17443e+09	1.54492e+09	1.45468e+09	1.02977e+09	1	0.150817	1	1.5077	0.189089	0.00117937	1.42586	0.342642	0.0767322	1.68801	0.473026	0.0687394	1	0.150817	1	1.5077	0.189089	0.00117937	1.42586	0.342642	0.0767322	1.68801	0.473026	0.0687394	7.95682e+08	1.19965e+09	1.13453e+09	1.34312e+09
		4630	2R_160812153456	49	4630	93	576.813	40.2417	0	7.82398e+08	7.43436e+08	8.61212e+08	1.13426e+09	1.25214e+09	1.21255e+09	9.30718e+08	1.29844e+09	1.17443e+09	1.54492e+09	1.45468e+09	1.02977e+09	1	0.150817	1	1.5077	0.189089	0.00117937	1.42586	0.342642	0.0767322	1.68801	0.473026	0.0687394	1	0.150817	1	1.5077	0.189089	0.00117937	1.42586	0.342642	0.0767322	1.68801	0.473026	0.0687394	7.95682e+08	1.19965e+09	1.13453e+09	1.34312e+09
		4630	2R_160812153456	49	4630	93	576.813	40.2417	0	7.82398e+08	7.43436e+08	8.61212e+08	1.13426e+09	1.25214e+09	1.21255e+09	9.30718e+08	1.29844e+09	1.17443e+09	1.54492e+09	1.45468e+09	1.02977e+09	1	0.150817	1	1.5077	0.189089	0.00117937	1.42586	0.342642	0.0767322	1.68801	0.473026	0.0687394	1	0.150817	1	1.5077	0.189089	0.00117937	1.42586	0.342642	0.0767322	1.68801	0.473026	0.0687394	7.95682e+08	1.19965e+09	1.13453e+09	1.34312e+09
		4630	2R_160812173050	49	4630	93	576.813	40.2417	0	7.82398e+08	7.43436e+08	8.61212e+08	1.13426e+09	1.25214e+09	1.21255e+09	9.30718e+08	1.29844e+09	1.17443e+09	1.54492e+09	1.45468e+09	1.02977e+09	1	0.150817	1	1.5077	0.189089	0.00117937	1.42586	0.342642	0.0767322	1.68801	0.473026	0.0687394	1	0.150817	1	1.5077	0.189089	0.00117937	1.42586	0.342642	0.0767322	1.68801	0.473026	0.0687394	7.95682e+08	1.19965e+09	1.13453e+09	1.34312e+09
		4630	3R_160812212233	49	4630	93	576.813	40.2417	0	7.82398e+08	7.43436e+08	8.61212e+08	1.13426e+09	1.25214e+09	1.21255e+09	9.30718e+08	1.29844e+09	1.17443e+09	1.54492e+09	1.45468e+09	1.02977e+09	1	0.150817	1	1.5077	0.189089	0.00117937	1.42586	0.342642	0.0767322	1.68801	0.473026	0.0687394	1	0.150817	1	1.5077	0.189089	0.00117937	1.42586	0.342642	0.0767322	1.68801	0.473026	0.0687394	7.95682e+08	1.19965e+09	1.13453e+09	1.34312e+09
[truncated: 1,867 more rows]
[truncated: 17 more columns]
