# Supplementary material for: HIV-1 Transcription Inhibitor 1E7-03 Decreases Nucleophosmin Phosphorylation
Source: Mol Cell Proteomics. 2022 Dec 21;22(2):100488. doi: 10.1016/j.mcpro.2022.100488 (PMC9975258; doi:10.1016/j.mcpro.2022.100488)
Supplement: Supplemental Table S4 [file mmc5.xlsx]

## Sheet: Sheet1
	Supplemental Table S4. Non-enriched samples quantified by SIEVE 2.1. 1R, no infection; 2R, no infection +1E7-03; 3R, HIV-1 infection; 4R - HIV-1 infection +1E7-03. Filtered for ratio<0.66 and p<0.05. II - ion integration (abundance).
proteins: 1034 Items
PROTEINID	DESCRIPTION	PEPTIDES	FRAMES	HITS	Ratio_1R	StdDev_1R	PValue_1R	Ratio_2R	StdDev_2R	PValue_2R	Ratio_3R	StdDev_3R	PValue_3R	Ratio_4R	StdDev_4R	PValue_4R
SP://H0YLC5	H0YLC5_HUMAN POU domain_ class 2_ transcription factor 3 (Fragment) OS=Homo sapiens GN=POU2F3 PE=4 SV=8	5	2	95	1	0.0314738	1	0.647693	0.0414717	1.3525e-08	0.581876	0.0178151	2.22045e-16	0.59601	0.0215073	7.77156e-16
	peptides: 5 Items
	PEPTIDE	FRAMES	HITS	Ratio_1R	StdDev_1R	PValue_1R	Ratio_2R	StdDev_2R	PValue_2R	Ratio_3R	StdDev_3R	PValue_3R	Ratio_4R	StdDev_4R	PValue_4R	OtherAssignments	AvgPepPValue
	RTSIETNIRLTLEK+Phospho(2)Phospho(11)	2	5	1	0.0533394	1	0.645122	0.0702318	0.000460912	0.587731	0.029063	3.26644e-06	0.594614	0.0338586	2.69056e-06	0	0
		hits: 5 Items
		FRAMEID	RAWFILE	MS2	FrameID1	CompID	MZ	Time	GoodID	II_1R	II_1R_160812094720	II_1R_160812114313	II_2R	II_2R_160812153456	II_2R_160812173050	II_3R	II_3R_160812212233	II_3R_160812231824	II_4R	II_4R_160813031009	II_4R_160813050602	Ratio_1R	StdDev_1R	PValue_1R	Ratio_2R	StdDev_2R	PValue_2R	Ratio_3R	StdDev_3R	PValue_3R	Ratio_4R	StdDev_4R	PValue_4R	NRatio_1R	NStdDev_1R	NPValue_1R	NRatio_2R	NStdDev_2R	NPValue_2R	NRatio_3R	NStdDev_3R	NPValue_3R	NRatio_4R	NStdDev_4R	NPValue_4R	Avg_1R	Avg_2R	Avg_3R	Avg_4R
		4649	4R_160813031009	48	4649	126	459.239	44.9718	0	1.35912e+09	1.23652e+09	1.2678e+09	8.10663e+08	9.80899e+08	7.33651e+08	7.05604e+08	7.76863e+08	6.97183e+08	7.11784e+08	8.5162e+08	7.61798e+08	1	0.0989307	1	0.653617	0.130575	0.0126153	0.564173	0.0618991	0.000456442	0.601847	0.0847909	0.000777549	1	0.0989307	1	0.653617	0.130575	0.0126153	0.564173	0.0618991	0.000456442	0.601847	0.0847909	0.000777549	1.28782e+09	8.41738e+08	7.2655e+08	7.75067e+08
		4685	4R_160813050602	45	4685	156	611.984	45.0085	0	1.10597e+09	1.07411e+09	1.03807e+09	6.31897e+08	7.63203e+08	6.69872e+08	6.41267e+08	6.50573e+08	6.21003e+08	6.41021e+08	6.53105e+08	6.15015e+08	1	0.0633331	1	0.641665	0.0833088	0.00329505	0.594393	0.0329169	0.000435538	0.593242	0.0369308	0.000207984	1	0.0633331	1	0.641665	0.0833088	0.00329505	0.594393	0.0329169	0.000435538	0.593242	0.0369308	0.000207984	1.07272e+09	6.88324e+08	6.37614e+08	6.3638e+08
		4685	1R	45	4685	156	611.984	45.0085	0	1.10597e+09	1.07411e+09	1.03807e+09	6.31897e+08	7.63203e+08	6.69872e+08	6.41267e+08	6.50573e+08	6.21003e+08	6.41021e+08	6.53105e+08	6.15015e+08	1	0.0633331	1	0.641665	0.0833088	0.00329505	0.594393	0.0329169	0.000435538	0.593242	0.0369308	0.000207984	1	0.0633331	1	0.641665	0.0833088	0.00329505	0.594393	0.0329169	0.000435538	0.593242	0.0369308	0.000207984	1.07272e+09	6.88324e+08	6.37614e+08	6.3638e+08
		4685	2R	45	4685	156	611.984	45.0085	0	1.10597e+09	1.07411e+09	1.03807e+09	6.31897e+08	7.63203e+08	6.69872e+08	6.41267e+08	6.50573e+08	6.21003e+08	6.41021e+08	6.53105e+08	6.15015e+08	1	0.0633331	1	0.641665	0.0833088	0.00329505	0.594393	0.0329169	0.000435538	0.593242	0.0369308	0.000207984	1	0.0633331	1	0.641665	0.0833088	0.00329505	0.594393	0.0329169	0.000435538	0.593242	0.0369308	0.000207984	1.07272e+09	6.88324e+08	6.37614e+08	6.3638e+08
		4685	2R_160812153456	45	4685	156	611.984	45.0085	0	1.10597e+09	1.07411e+09	1.03807e+09	6.31897e+08	7.63203e+08	6.69872e+08	6.41267e+08	6.50573e+08	6.21003e+08	6.41021e+08	6.53105e+08	6.15015e+08	1	0.0633331	1	0.641665	0.0833088	0.00329505	0.594393	0.0329169	0.000435538	0.593242	0.0369308	0.000207984	1	0.0633331	1	0.641665	0.0833088	0.00329505	0.594393	0.0329169	0.000435538	0.593242	0.0369308	0.000207984	1.07272e+09	6.88324e+08	6.37614e+08	6.3638e+08
	RTSIETNIRLTLEK+Phospho(3)Phospho(11)	2	15	1	0.0533394	1	0.645122	0.0702318	0.000460912	0.587731	0.029063	3.26644e-06	0.594614	0.0338586	2.69056e-06	0	0
		hits: 15 Items
		FRAMEID	RAWFILE	MS2	FrameID1	CompID	MZ	Time	GoodID	II_1R	II_1R_160812094720	II_1R_160812114313	II_2R	II_2R_160812153456	II_2R_160812173050	II_3R	II_3R_160812212233	II_3R_160812231824	II_4R	II_4R_160813031009	II_4R_160813050602	Ratio_1R	StdDev_1R	PValue_1R	Ratio_2R	StdDev_2R	PValue_2R	Ratio_3R	StdDev_3R	PValue_3R	Ratio_4R	StdDev_4R	PValue_4R	NRatio_1R	NStdDev_1R	NPValue_1R	NRatio_2R	NStdDev_2R	NPValue_2R	NRatio_3R	NStdDev_3R	NPValue_3R	NRatio_4R	NStdDev_4R	NPValue_4R	Avg_1R	Avg_2R	Avg_3R	Avg_4R
		4649	4R	48	4649	126	459.239	44.9718	0	1.35912e+09	1.23652e+09	1.2678e+09	8.10663e+08	9.80899e+08	7.33651e+08	7.05604e+08	7.76863e+08	6.97183e+08	7.11784e+08	8.5162e+08	7.61798e+08	1	0.0989307	1	0.653617	0.130575	0.0126153	0.564173	0.0618991	0.000456442	0.601847	0.0847909	0.000777549	1	0.0989307	1	0.653617	0.130575	0.0126153	0.564173	0.0618991	0.000456442	0.601847	0.0847909	0.000777549	1.28782e+09	8.41738e+08	7.2655e+08	7.75067e+08
		4649	4R_160813031009	48	4649	126	459.239	44.9718	0	1.35912e+09	1.23652e+09	1.2678e+09	8.10663e+08	9.80899e+08	7.33651e+08	7.05604e+08	7.76863e+08	6.97183e+08	7.11784e+08	8.5162e+08	7.61798e+08	1	0.0989307	1	0.653617	0.130575	0.0126153	0.564173	0.0618991	0.000456442	0.601847	0.0847909	0.000777549	1	0.0989307	1	0.653617	0.130575	0.0126153	0.564173	0.0618991	0.000456442	0.601847	0.0847909	0.000777549	1.28782e+09	8.41738e+08	7.2655e+08	7.75067e+08
		4649	4R_160813050602	48	4649	126	459.239	44.9718	0	1.35912e+09	1.23652e+09	1.2678e+09	8.10663e+08	9.80899e+08	7.33651e+08	7.05604e+08	7.76863e+08	6.97183e+08	7.11784e+08	8.5162e+08	7.61798e+08	1	0.0989307	1	0.653617	0.130575	0.0126153	0.564173	0.0618991	0.000456442	0.601847	0.0847909	0.000777549	1	0.0989307	1	0.653617	0.130575	0.0126153	0.564173	0.0618991	0.000456442	0.601847	0.0847909	0.000777549	1.28782e+09	8.41738e+08	7.2655e+08	7.75067e+08
		4649	1R	48	4649	126	459.239	44.9718	0	1.35912e+09	1.23652e+09	1.2678e+09	8.10663e+08	9.80899e+08	7.33651e+08	7.05604e+08	7.76863e+08	6.97183e+08	7.11784e+08	8.5162e+08	7.61798e+08	1	0.0989307	1	0.653617	0.130575	0.0126153	0.564173	0.0618991	0.000456442	0.601847	0.0847909	0.000777549	1	0.0989307	1	0.653617	0.130575	0.0126153	0.564173	0.0618991	0.000456442	0.601847	0.0847909	0.000777549	1.28782e+09	8.41738e+08	7.2655e+08	7.75067e+08
		4649	1R_160812114313	48	4649	126	459.239	44.9718	0	1.35912e+09	1.23652e+09	1.2678e+09	8.10663e+08	9.80899e+08	7.33651e+08	7.05604e+08	7.76863e+08	6.97183e+08	7.11784e+08	8.5162e+08	7.61798e+08	1	0.0989307	1	0.653617	0.130575	0.0126153	0.564173	0.0618991	0.000456442	0.601847	0.0847909	0.000777549	1	0.0989307	1	0.653617	0.130575	0.0126153	0.564173	0.0618991	0.000456442	0.601847	0.0847909	0.000777549	1.28782e+09	8.41738e+08	7.2655e+08	7.75067e+08
		4649	1R_160812114313	48	4649	126	459.239	44.9718	0	1.35912e+09	1.23652e+09	1.2678e+09	8.10663e+08	9.80899e+08	7.33651e+08	7.05604e+08	7.76863e+08	6.97183e+08	7.11784e+08	8.5162e+08	7.61798e+08	1	0.0989307	1	0.653617	0.130575	0.0126153	0.564173	0.0618991	0.000456442	0.601847	0.0847909	0.000777549	1	0.0989307	1	0.653617	0.130575	0.0126153	0.564173	0.0618991	0.000456442	0.601847	0.0847909	0.000777549	1.28782e+09	8.41738e+08	7.2655e+08	7.75067e+08
		4649	2R_160812153456	48	4649	126	459.239	44.9718	0	1.35912e+09	1.23652e+09	1.2678e+09	8.10663e+08	9.80899e+08	7.33651e+08	7.05604e+08	7.76863e+08	6.97183e+08	7.11784e+08	8.5162e+08	7.61798e+08	1	0.0989307	1	0.653617	0.130575	0.0126153	0.564173	0.0618991	0.000456442	0.601847	0.0847909	0.000777549	1	0.0989307	1	0.653617	0.130575	0.0126153	0.564173	0.0618991	0.000456442	0.601847	0.0847909	0.000777549	1.28782e+09	8.41738e+08	7.2655e+08	7.75067e+08
		4649	3R	48	4649	126	459.239	44.9718	0	1.35912e+09	1.23652e+09	1.2678e+09	8.10663e+08	9.80899e+08	7.33651e+08	7.05604e+08	7.76863e+08	6.97183e+08	7.11784e+08	8.5162e+08	7.61798e+08	1	0.0989307	1	0.653617	0.130575	0.0126153	0.564173	0.0618991	0.000456442	0.601847	0.0847909	0.000777549	1	0.0989307	1	0.653617	0.130575	0.0126153	0.564173	0.0618991	0.000456442	0.601847	0.0847909	0.000777549	1.28782e+09	8.41738e+08	7.2655e+08	7.75067e+08
		4649	3R_160812212233	48	4649	126	459.239	44.9718	0	1.35912e+09	1.23652e+09	1.2678e+09	8.10663e+08	9.80899e+08	7.33651e+08	7.05604e+08	7.76863e+08	6.97183e+08	7.11784e+08	8.5162e+08	7.61798e+08	1	0.0989307	1	0.653617	0.130575	0.0126153	0.564173	0.0618991	0.000456442	0.601847	0.0847909	0.000777549	1	0.0989307	1	0.653617	0.130575	0.0126153	0.564173	0.0618991	0.000456442	0.601847	0.0847909	0.000777549	1.28782e+09	8.41738e+08	7.2655e+08	7.75067e+08
		4685	4R_160813050602	45	4685	156	611.984	45.0085	0	1.10597e+09	1.07411e+09	1.03807e+09	6.31897e+08	7.63203e+08	6.69872e+08	6.41267e+08	6.50573e+08	6.21003e+08	6.41021e+08	6.53105e+08	6.15015e+08	1	0.0633331	1	0.641665	0.0833088	0.00329505	0.594393	0.0329169	0.000435538	0.593242	0.0369308	0.000207984	1	0.0633331	1	0.641665	0.0833088	0.00329505	0.594393	0.0329169	0.000435538	0.593242	0.0369308	0.000207984	1.07272e+09	6.88324e+08	6.37614e+08	6.3638e+08
		4685	4R_160813050602	45	4685	156	611.984	45.0085	0	1.10597e+09	1.07411e+09	1.03807e+09	6.31897e+08	7.63203e+08	6.69872e+08	6.41267e+08	6.50573e+08	6.21003e+08	6.41021e+08	6.53105e+08	6.15015e+08	1	0.0633331	1	0.641665	0.0833088	0.00329505	0.594393	0.0329169	0.000435538	0.593242	0.0369308	0.000207984	1	0.0633331	1	0.641665	0.0833088	0.00329505	0.594393	0.0329169	0.000435538	0.593242	0.0369308	0.000207984	1.07272e+09	6.88324e+08	6.37614e+08	6.3638e+08
		4685	1R	45	4685	156	611.984	45.0085	0	1.10597e+09	1.07411e+09	1.03807e+09	6.31897e+08	7.63203e+08	6.69872e+08	6.41267e+08	6.50573e+08	6.21003e+08	6.41021e+08	6.53105e+08	6.15015e+08	1	0.0633331	1	0.641665	0.0833088	0.00329505	0.594393	0.0329169	0.000435538	0.593242	0.0369308	0.000207984	1	0.0633331	1	0.641665	0.0833088	0.00329505	0.594393	0.0329169	0.000435538	0.593242	0.0369308	0.000207984	1.07272e+09	6.88324e+08	6.37614e+08	6.3638e+08
		4685	2R	45	4685	156	611.984	45.0085	0	1.10597e+09	1.07411e+09	1.03807e+09	6.31897e+08	7.63203e+08	6.69872e+08	6.41267e+08	6.50573e+08	6.21003e+08	6.41021e+08	6.53105e+08	6.15015e+08	1	0.0633331	1	0.641665	0.0833088	0.00329505	0.594393	0.0329169	0.000435538	0.593242	0.0369308	0.000207984	1	0.0633331	1	0.641665	0.0833088	0.00329505	0.594393	0.0329169	0.000435538	0.593242	0.0369308	0.000207984	1.07272e+09	6.88324e+08	6.37614e+08	6.3638e+08
		4685	2R_160812153456	45	4685	156	611.984	45.0085	0	1.10597e+09	1.07411e+09	1.03807e+09	6.31897e+08	7.63203e+08	6.69872e+08	6.41267e+08	6.50573e+08	6.21003e+08	6.41021e+08	6.53105e+08	6.15015e+08	1	0.0633331	1	0.641665	0.0833088	0.00329505	0.594393	0.0329169	0.000435538	0.593242	0.0369308	0.000207984	1	0.0633331	1	0.641665	0.0833088	0.00329505	0.594393	0.0329169	0.000435538	0.593242	0.0369308	0.000207984	1.07272e+09	6.88324e+08	6.37614e+08	6.3638e+08
		4685	2R_160812153456	45	4685	156	611.984	45.0085	0	1.10597e+09	1.07411e+09	1.03807e+09	6.31897e+08	7.63203e+08	6.69872e+08	6.41267e+08	6.50573e+08	6.21003e+08	6.41021e+08	6.53105e+08	6.15015e+08	1	0.0633331	1	0.641665	0.0833088	0.00329505	0.594393	0.0329169	0.000435538	0.593242	0.0369308	0.000207984	1	0.0633331	1	0.641665	0.0833088	0.00329505	0.594393	0.0329169	0.000435538	0.593242	0.0369308	0.000207984	1.07272e+09	6.88324e+08	6.37614e+08	6.3638e+08
	TSIETNIRLTLEKR+Phospho(1)Phospho(10)	1	23	1	0.0989307	1	0.653617	0.130575	0.0126153	0.564173	0.0618991	0.000456442	0.601847	0.0847909	0.000777549	0	0
		hits: 23 Items
		FRAMEID	RAWFILE	MS2	FrameID1	CompID	MZ	Time	GoodID	II_1R	II_1R_160812094720	II_1R_160812114313	II_2R	II_2R_160812153456	II_2R_160812173050	II_3R	II_3R_160812212233	II_3R_160812231824	II_4R	II_4R_160813031009	II_4R_160813050602	Ratio_1R	StdDev_1R	PValue_1R	Ratio_2R	StdDev_2R	PValue_2R	Ratio_3R	StdDev_3R	PValue_3R	Ratio_4R	StdDev_4R	PValue_4R	NRatio_1R	NStdDev_1R	NPValue_1R	NRatio_2R	NStdDev_2R	NPValue_2R	NRatio_3R	NStdDev_3R	NPValue_3R	NRatio_4R	NStdDev_4R	NPValue_4R	Avg_1R	Avg_2R	Avg_3R	Avg_4R
		4649	4R	48	4649	126	459.239	44.9718	0	1.35912e+09	1.23652e+09	1.2678e+09	8.10663e+08	9.80899e+08	7.33651e+08	7.05604e+08	7.76863e+08	6.97183e+08	7.11784e+08	8.5162e+08	7.61798e+08	1	0.0989307	1	0.653617	0.130575	0.0126153	0.564173	0.0618991	0.000456442	0.601847	0.0847909	0.000777549	1	0.0989307	1	0.653617	0.130575	0.0126153	0.564173	0.0618991	0.000456442	0.601847	0.0847909	0.000777549	1.28782e+09	8.41738e+08	7.2655e+08	7.75067e+08
		4649	4R_160813031009	48	4649	126	459.239	44.9718	0	1.35912e+09	1.23652e+09	1.2678e+09	8.10663e+08	9.80899e+08	7.33651e+08	7.05604e+08	7.76863e+08	6.97183e+08	7.11784e+08	8.5162e+08	7.61798e+08	1	0.0989307	1	0.653617	0.130575	0.0126153	0.564173	0.0618991	0.000456442	0.601847	0.0847909	0.000777549	1	0.0989307	1	0.653617	0.130575	0.0126153	0.564173	0.0618991	0.000456442	0.601847	0.0847909	0.000777549	1.28782e+09	8.41738e+08	7.2655e+08	7.75067e+08
		4649	4R_160813031009	48	4649	126	459.239	44.9718	0	1.35912e+09	1.23652e+09	1.2678e+09	8.10663e+08	9.80899e+08	7.33651e+08	7.05604e+08	7.76863e+08	6.97183e+08	7.11784e+08	8.5162e+08	7.61798e+08	1	0.0989307	1	0.653617	0.130575	0.0126153	0.564173	0.0618991	0.000456442	0.601847	0.0847909	0.000777549	1	0.0989307	1	0.653617	0.130575	0.0126153	0.564173	0.0618991	0.000456442	0.601847	0.0847909	0.000777549	1.28782e+09	8.41738e+08	7.2655e+08	7.75067e+08
		4649	4R_160813050602	48	4649	126	459.239	44.9718	0	1.35912e+09	1.23652e+09	1.2678e+09	8.10663e+08	9.80899e+08	7.33651e+08	7.05604e+08	7.76863e+08	6.97183e+08	7.11784e+08	8.5162e+08	7.61798e+08	1	0.0989307	1	0.653617	0.130575	0.0126153	0.564173	0.0618991	0.000456442	0.601847	0.0847909	0.000777549	1	0.0989307	1	0.653617	0.130575	0.0126153	0.564173	0.0618991	0.000456442	0.601847	0.0847909	0.000777549	1.28782e+09	8.41738e+08	7.2655e+08	7.75067e+08
		4649	4R_160813050602	48	4649	126	459.239	44.9718	0	1.35912e+09	1.23652e+09	1.2678e+09	8.10663e+08	9.80899e+08	7.33651e+08	7.05604e+08	7.76863e+08	6.97183e+08	7.11784e+08	8.5162e+08	7.61798e+08	1	0.0989307	1	0.653617	0.130575	0.0126153	0.564173	0.0618991	0.000456442	0.601847	0.0847909	0.000777549	1	0.0989307	1	0.653617	0.130575	0.0126153	0.564173	0.0618991	0.000456442	0.601847	0.0847909	0.000777549	1.28782e+09	8.41738e+08	7.2655e+08	7.75067e+08
		4649	1R	48	4649	126	459.239	44.9718	0	1.35912e+09	1.23652e+09	1.2678e+09	8.10663e+08	9.80899e+08	7.33651e+08	7.05604e+08	7.76863e+08	6.97183e+08	7.11784e+08	8.5162e+08	7.61798e+08	1	0.0989307	1	0.653617	0.130575	0.0126153	0.564173	0.0618991	0.000456442	0.601847	0.0847909	0.000777549	1	0.0989307	1	0.653617	0.130575	0.0126153	0.564173	0.0618991	0.000456442	0.601847	0.0847909	0.000777549	1.28782e+09	8.41738e+08	7.2655e+08	7.75067e+08
		4649	1R	48	4649	126	459.239	44.9718	0	1.35912e+09	1.23652e+09	1.2678e+09	8.10663e+08	9.80899e+08	7.33651e+08	7.05604e+08	7.76863e+08	6.97183e+08	7.11784e+08	8.5162e+08	7.61798e+08	1	0.0989307	1	0.653617	0.130575	0.0126153	0.564173	0.0618991	0.000456442	0.601847	0.0847909	0.000777549	1	0.0989307	1	0.653617	0.130575	0.0126153	0.564173	0.0618991	0.000456442	0.601847	0.0847909	0.000777549	1.28782e+09	8.41738e+08	7.2655e+08	7.75067e+08
		4649	1R	48	4649	126	459.239	44.9718	0	1.35912e+09	1.23652e+09	1.2678e+09	8.10663e+08	9.80899e+08	7.33651e+08	7.05604e+08	7.76863e+08	6.97183e+08	7.11784e+08	8.5162e+08	7.61798e+08	1	0.0989307	1	0.653617	0.130575	0.0126153	0.564173	0.0618991	0.000456442	0.601847	0.0847909	0.000777549	1	0.0989307	1	0.653617	0.130575	0.0126153	0.564173	0.0618991	0.000456442	0.601847	0.0847909	0.000777549	1.28782e+09	8.41738e+08	7.2655e+08	7.75067e+08
		4649	1R_160812094720	48	4649	126	459.239	44.9718	0	1.35912e+09	1.23652e+09	1.2678e+09	8.10663e+08	9.80899e+08	7.33651e+08	7.05604e+08	7.76863e+08	6.97183e+08	7.11784e+08	8.5162e+08	7.61798e+08	1	0.0989307	1	0.653617	0.130575	0.0126153	0.564173	0.0618991	0.000456442	0.601847	0.0847909	0.000777549	1	0.0989307	1	0.653617	0.130575	0.0126153	0.564173	0.0618991	0.000456442	0.601847	0.0847909	0.000777549	1.28782e+09	8.41738e+08	7.2655e+08	7.75067e+08
		4649	1R_160812094720	48	4649	126	459.239	44.9718	0	1.35912e+09	1.23652e+09	1.2678e+09	8.10663e+08	9.80899e+08	7.33651e+08	7.05604e+08	7.76863e+08	6.97183e+08	7.11784e+08	8.5162e+08	7.61798e+08	1	0.0989307	1	0.653617	0.130575	0.0126153	0.564173	0.0618991	0.000456442	0.601847	0.0847909	0.000777549	1	0.0989307	1	0.653617	0.130575	0.0126153	0.564173	0.0618991	0.000456442	0.601847	0.0847909	0.000777549	1.28782e+09	8.41738e+08	7.2655e+08	7.75067e+08
		4649	1R_160812114313	48	4649	126	459.239	44.9718	0	1.35912e+09	1.23652e+09	1.2678e+09	8.10663e+08	9.80899e+08	7.33651e+08	7.05604e+08	7.76863e+08	6.97183e+08	7.11784e+08	8.5162e+08	7.61798e+08	1	0.0989307	1	0.653617	0.130575	0.0126153	0.564173	0.0618991	0.000456442	0.601847	0.0847909	0.000777549	1	0.0989307	1	0.653617	0.130575	0.0126153	0.564173	0.0618991	0.000456442	0.601847	0.0847909	0.000777549	1.28782e+09	8.41738e+08	7.2655e+08	7.75067e+08
		4649	1R_160812114313	48	4649	126	459.239	44.9718	0	1.35912e+09	1.23652e+09	1.2678e+09	8.10663e+08	9.80899e+08	7.33651e+08	7.05604e+08	7.76863e+08	6.97183e+08	7.11784e+08	8.5162e+08	7.61798e+08	1	0.0989307	1	0.653617	0.130575	0.0126153	0.564173	0.0618991	0.000456442	0.601847	0.0847909	0.000777549	1	0.0989307	1	0.653617	0.130575	0.0126153	0.564173	0.0618991	0.000456442	0.601847	0.0847909	0.000777549	1.28782e+09	8.41738e+08	7.2655e+08	7.75067e+08
		4649	1R_160812114313	48	4649	126	459.239	44.9718	0	1.35912e+09	1.23652e+09	1.2678e+09	8.10663e+08	9.80899e+08	7.33651e+08	7.05604e+08	7.76863e+08	6.97183e+08	7.11784e+08	8.5162e+08	7.61798e+08	1	0.0989307	1	0.653617	0.130575	0.0126153	0.564173	0.0618991	0.000456442	0.601847	0.0847909	0.000777549	1	0.0989307	1	0.653617	0.130575	0.0126153	0.564173	0.0618991	0.000456442	0.601847	0.0847909	0.000777549	1.28782e+09	8.41738e+08	7.2655e+08	7.75067e+08
		4649	2R	48	4649	126	459.239	44.9718	0	1.35912e+09	1.23652e+09	1.2678e+09	8.10663e+08	9.80899e+08	7.33651e+08	7.05604e+08	7.76863e+08	6.97183e+08	7.11784e+08	8.5162e+08	7.61798e+08	1	0.0989307	1	0.653617	0.130575	0.0126153	0.564173	0.0618991	0.000456442	0.601847	0.0847909	0.000777549	1	0.0989307	1	0.653617	0.130575	0.0126153	0.564173	0.0618991	0.000456442	0.601847	0.0847909	0.000777549	1.28782e+09	8.41738e+08	7.2655e+08	7.75067e+08
		4649	2R	48	4649	126	459.239	44.9718	0	1.35912e+09	1.23652e+09	1.2678e+09	8.10663e+08	9.80899e+08	7.33651e+08	7.05604e+08	7.76863e+08	6.97183e+08	7.11784e+08	8.5162e+08	7.61798e+08	1	0.0989307	1	0.653617	0.130575	0.0126153	0.564173	0.0618991	0.000456442	0.601847	0.0847909	0.000777549	1	0.0989307	1	0.653617	0.130575	0.0126153	0.564173	0.0618991	0.000456442	0.601847	0.0847909	0.000777549	1.28782e+09	8.41738e+08	7.2655e+08	7.75067e+08
		4649	2R_160812153456	48	4649	126	459.239	44.9718	0	1.35912e+09	1.23652e+09	1.2678e+09	8.10663e+08	9.80899e+08	7.33651e+08	7.05604e+08	7.76863e+08	6.97183e+08	7.11784e+08	8.5162e+08	7.61798e+08	1	0.0989307	1	0.653617	0.130575	0.0126153	0.564173	0.0618991	0.000456442	0.601847	0.0847909	0.000777549	1	0.0989307	1	0.653617	0.130575	0.0126153	0.564173	0.0618991	0.000456442	0.601847	0.0847909	0.000777549	1.28782e+09	8.41738e+08	7.2655e+08	7.75067e+08
		4649	2R_160812173050	48	4649	126	459.239	44.9718	0	1.35912e+09	1.23652e+09	1.2678e+09	8.10663e+08	9.80899e+08	7.33651e+08	7.05604e+08	7.76863e+08	6.97183e+08	7.11784e+08	8.5162e+08	7.61798e+08	1	0.0989307	1	0.653617	0.130575	0.0126153	0.564173	0.0618991	0.000456442	0.601847	0.0847909	0.000777549	1	0.0989307	1	0.653617	0.130575	0.0126153	0.564173	0.0618991	0.000456442	0.601847	0.0847909	0.000777549	1.28782e+09	8.41738e+08	7.2655e+08	7.75067e+08
		4649	2R_160812173050	48	4649	126	459.239	44.9718	0	1.35912e+09	1.23652e+09	1.2678e+09	8.10663e+08	9.80899e+08	7.33651e+08	7.05604e+08	7.76863e+08	6.97183e+08	7.11784e+08	8.5162e+08	7.61798e+08	1	0.0989307	1	0.653617	0.130575	0.0126153	0.564173	0.0618991	0.000456442	0.601847	0.0847909	0.000777549	1	0.0989307	1	0.653617	0.130575	0.0126153	0.564173	0.0618991	0.000456442	0.601847	0.0847909	0.000777549	1.28782e+09	8.41738e+08	7.2655e+08	7.75067e+08
		4649	3R	48	4649	126	459.239	44.9718	0	1.35912e+09	1.23652e+09	1.2678e+09	8.10663e+08	9.80899e+08	7.33651e+08	7.05604e+08	7.76863e+08	6.97183e+08	7.11784e+08	8.5162e+08	7.61798e+08	1	0.0989307	1	0.653617	0.130575	0.0126153	0.564173	0.0618991	0.000456442	0.601847	0.0847909	0.000777549	1	0.0989307	1	0.653617	0.130575	0.0126153	0.564173	0.0618991	0.000456442	0.601847	0.0847909	0.000777549	1.28782e+09	8.41738e+08	7.2655e+08	7.75067e+08
		4649	3R	48	4649	126	459.239	44.9718	0	1.35912e+09	1.23652e+09	1.2678e+09	8.10663e+08	9.80899e+08	7.33651e+08	7.05604e+08	7.76863e+08	6.97183e+08	7.11784e+08	8.5162e+08	7.61798e+08	1	0.0989307	1	0.653617	0.130575	0.0126153	0.564173	0.0618991	0.000456442	0.601847	0.0847909	0.000777549	1	0.0989307	1	0.653617	0.130575	0.0126153	0.564173	0.0618991	0.000456442	0.601847	0.0847909	0.000777549	1.28782e+09	8.41738e+08	7.2655e+08	7.75067e+08
		4649	3R_160812212233	48	4649	126	459.239	44.9718	0	1.35912e+09	1.23652e+09	1.2678e+09	8.10663e+08	9.80899e+08	7.33651e+08	7.05604e+08	7.76863e+08	6.97183e+08	7.11784e+08	8.5162e+08	7.61798e+08	1	0.0989307	1	0.653617	0.130575	0.0126153	0.564173	0.0618991	0.000456442	0.601847	0.0847909	0.000777549	1	0.0989307	1	0.653617	0.130575	0.0126153	0.564173	0.0618991	0.000456442	0.601847	0.0847909	0.000777549	1.28782e+09	8.41738e+08	7.2655e+08	7.75067e+08
		4649	3R_160812212233	48	4649	126	459.239	44.9718	0	1.35912e+09	1.23652e+09	1.2678e+09	8.10663e+08	9.80899e+08	7.33651e+08	7.05604e+08	7.76863e+08	6.97183e+08	7.11784e+08	8.5162e+08	7.61798e+08	1	0.0989307	1	0.653617	0.130575	0.0126153	0.564173	0.0618991	0.000456442	0.601847	0.0847909	0.000777549	1	0.0989307	1	0.653617	0.130575	0.0126153	0.564173	0.0618991	0.000456442	0.601847	0.0847909	0.000777549	1.28782e+09	8.41738e+08	7.2655e+08	7.75067e+08
		4649	3R_160812231824	48	4649	126	459.239	44.9718	0	1.35912e+09	1.23652e+09	1.2678e+09	8.10663e+08	9.80899e+08	7.33651e+08	7.05604e+08	7.76863e+08	6.97183e+08	7.11784e+08	8.5162e+08	7.61798e+08	1	0.0989307	1	0.653617	0.130575	0.0126153	0.564173	0.0618991	0.000456442	0.601847	0.0847909	0.000777549	1	0.0989307	1	0.653617	0.130575	0.0126153	0.564173	0.0618991	0.000456442	0.601847	0.0847909	0.000777549	1.28782e+09	8.41738e+08	7.2655e+08	7.75067e+08
	TSIETNIRLTLEKR+Phospho(2)Phospho(10)	1	37	1	0.0989307	1	0.653617	0.130575	0.0126153	0.564173	0.0618991	0.000456442	0.601847	0.0847909	0.000777549	0	0
		hits: 37 Items
		FRAMEID	RAWFILE	MS2	FrameID1	CompID	MZ	Time	GoodID	II_1R	II_1R_160812094720	II_1R_160812114313	II_2R	II_2R_160812153456	II_2R_160812173050	II_3R	II_3R_160812212233	II_3R_160812231824	II_4R	II_4R_160813031009	II_4R_160813050602	Ratio_1R	StdDev_1R	PValue_1R	Ratio_2R	StdDev_2R	PValue_2R	Ratio_3R	StdDev_3R	PValue_3R	Ratio_4R	StdDev_4R	PValue_4R	NRatio_1R	NStdDev_1R	NPValue_1R	NRatio_2R	NStdDev_2R	NPValue_2R	NRatio_3R	NStdDev_3R	NPValue_3R	NRatio_4R	NStdDev_4R	NPValue_4R	Avg_1R	Avg_2R	Avg_3R	Avg_4R
		4649	4R	48	4649	126	459.239	44.9718	0	1.35912e+09	1.23652e+09	1.2678e+09	8.10663e+08	9.80899e+08	7.33651e+08	7.05604e+08	7.76863e+08	6.97183e+08	7.11784e+08	8.5162e+08	7.61798e+08	1	0.0989307	1	0.653617	0.130575	0.0126153	0.564173	0.0618991	0.000456442	0.601847	0.0847909	0.000777549	1	0.0989307	1	0.653617	0.130575	0.0126153	0.564173	0.0618991	0.000456442	0.601847	0.0847909	0.000777549	1.28782e+09	8.41738e+08	7.2655e+08	7.75067e+08
		4649	4R	48	4649	126	459.239	44.9718	0	1.35912e+09	1.23652e+09	1.2678e+09	8.10663e+08	9.80899e+08	7.33651e+08	7.05604e+08	7.76863e+08	6.97183e+08	7.11784e+08	8.5162e+08	7.61798e+08	1	0.0989307	1	0.653617	0.130575	0.0126153	0.564173	0.0618991	0.000456442	0.601847	0.0847909	0.000777549	1	0.0989307	1	0.653617	0.130575	0.0126153	0.564173	0.0618991	0.000456442	0.601847	0.0847909	0.000777549	1.28782e+09	8.41738e+08	7.2655e+08	7.75067e+08
		4649	4R	48	4649	126	459.239	44.9718	0	1.35912e+09	1.23652e+09	1.2678e+09	8.10663e+08	9.80899e+08	7.33651e+08	7.05604e+08	7.76863e+08	6.97183e+08	7.11784e+08	8.5162e+08	7.61798e+08	1	0.0989307	1	0.653617	0.130575	0.0126153	0.564173	0.0618991	0.000456442	0.601847	0.0847909	0.000777549	1	0.0989307	1	0.653617	0.130575	0.0126153	0.564173	0.0618991	0.000456442	0.601847	0.0847909	0.000777549	1.28782e+09	8.41738e+08	7.2655e+08	7.75067e+08
		4649	4R_160813031009	48	4649	126	459.239	44.9718	0	1.35912e+09	1.23652e+09	1.2678e+09	8.10663e+08	9.80899e+08	7.33651e+08	7.05604e+08	7.76863e+08	6.97183e+08	7.11784e+08	8.5162e+08	7.61798e+08	1	0.0989307	1	0.653617	0.130575	0.0126153	0.564173	0.0618991	0.000456442	0.601847	0.0847909	0.000777549	1	0.0989307	1	0.653617	0.130575	0.0126153	0.564173	0.0618991	0.000456442	0.601847	0.0847909	0.000777549	1.28782e+09	8.41738e+08	7.2655e+08	7.75067e+08
		4649	4R_160813031009	48	4649	126	459.239	44.9718	0	1.35912e+09	1.23652e+09	1.2678e+09	8.10663e+08	9.80899e+08	7.33651e+08	7.05604e+08	7.76863e+08	6.97183e+08	7.11784e+08	8.5162e+08	7.61798e+08	1	0.0989307	1	0.653617	0.130575	0.0126153	0.564173	0.0618991	0.000456442	0.601847	0.0847909	0.000777549	1	0.0989307	1	0.653617	0.130575	0.0126153	0.564173	0.0618991	0.000456442	0.601847	0.0847909	0.000777549	1.28782e+09	8.41738e+08	7.2655e+08	7.75067e+08
		4649	4R_160813031009	48	4649	126	459.239	44.9718	0	1.35912e+09	1.23652e+09	1.2678e+09	8.10663e+08	9.80899e+08	7.33651e+08	7.05604e+08	7.76863e+08	6.97183e+08	7.11784e+08	8.5162e+08	7.61798e+08	1	0.0989307	1	0.653617	0.130575	0.0126153	0.564173	0.0618991	0.000456442	0.601847	0.0847909	0.000777549	1	0.0989307	1	0.653617	0.130575	0.0126153	0.564173	0.0618991	0.000456442	0.601847	0.0847909	0.000777549	1.28782e+09	8.41738e+08	7.2655e+08	7.75067e+08
		4649	4R_160813050602	48	4649	126	459.239	44.9718	0	1.35912e+09	1.23652e+09	1.2678e+09	8.10663e+08	9.80899e+08	7.33651e+08	7.05604e+08	7.76863e+08	6.97183e+08	7.11784e+08	8.5162e+08	7.61798e+08	1	0.0989307	1	0.653617	0.130575	0.0126153	0.564173	0.0618991	0.000456442	0.601847	0.0847909	0.000777549	1	0.0989307	1	0.653617	0.130575	0.0126153	0.564173	0.0618991	0.000456442	0.601847	0.0847909	0.000777549	1.28782e+09	8.41738e+08	7.2655e+08	7.75067e+08
		4649	4R_160813050602	48	4649	126	459.239	44.9718	0	1.35912e+09	1.23652e+09	1.2678e+09	8.10663e+08	9.80899e+08	7.33651e+08	7.05604e+08	7.76863e+08	6.97183e+08	7.11784e+08	8.5162e+08	7.61798e+08	1	0.0989307	1	0.653617	0.130575	0.0126153	0.564173	0.0618991	0.000456442	0.601847	0.0847909	0.000777549	1	0.0989307	1	0.653617	0.130575	0.0126153	0.564173	0.0618991	0.000456442	0.601847	0.0847909	0.000777549	1.28782e+09	8.41738e+08	7.2655e+08	7.75067e+08
		4649	1R	48	4649	126	459.239	44.9718	0	1.35912e+09	1.23652e+09	1.2678e+09	8.10663e+08	9.80899e+08	7.33651e+08	7.05604e+08	7.76863e+08	6.97183e+08	7.11784e+08	8.5162e+08	7.61798e+08	1	0.0989307	1	0.653617	0.130575	0.0126153	0.564173	0.0618991	0.000456442	0.601847	0.0847909	0.000777549	1	0.0989307	1	0.653617	0.130575	0.0126153	0.564173	0.0618991	0.000456442	0.601847	0.0847909	0.000777549	1.28782e+09	8.41738e+08	7.2655e+08	7.75067e+08
		4649	1R	48	4649	126	459.239	44.9718	0	1.35912e+09	1.23652e+09	1.2678e+09	8.10663e+08	9.80899e+08	7.33651e+08	7.05604e+08	7.76863e+08	6.97183e+08	7.11784e+08	8.5162e+08	7.61798e+08	1	0.0989307	1	0.653617	0.130575	0.0126153	0.564173	0.0618991	0.000456442	0.601847	0.0847909	0.000777549	1	0.0989307	1	0.653617	0.130575	0.0126153	0.564173	0.0618991	0.000456442	0.601847	0.0847909	0.000777549	1.28782e+09	8.41738e+08	7.2655e+08	7.75067e+08
		4649	1R	48	4649	126	459.239	44.9718	0	1.35912e+09	1.23652e+09	1.2678e+09	8.10663e+08	9.80899e+08	7.33651e+08	7.05604e+08	7.76863e+08	6.97183e+08	7.11784e+08	8.5162e+08	7.61798e+08	1	0.0989307	1	0.653617	0.130575	0.0126153	0.564173	0.0618991	0.000456442	0.601847	0.0847909	0.000777549	1	0.0989307	1	0.653617	0.130575	0.0126153	0.564173	0.0618991	0.000456442	0.601847	0.0847909	0.000777549	1.28782e+09	8.41738e+08	7.2655e+08	7.75067e+08
		4649	1R	48	4649	126	459.239	44.9718	0	1.35912e+09	1.23652e+09	1.2678e+09	8.10663e+08	9.80899e+08	7.33651e+08	7.05604e+08	7.76863e+08	6.97183e+08	7.11784e+08	8.5162e+08	7.61798e+08	1	0.0989307	1	0.653617	0.130575	0.0126153	0.564173	0.0618991	0.000456442	0.601847	0.0847909	0.000777549	1	0.0989307	1	0.653617	0.130575	0.0126153	0.564173	0.0618991	0.000456442	0.601847	0.0847909	0.000777549	1.28782e+09	8.41738e+08	7.2655e+08	7.75067e+08
		4649	1R_160812094720	48	4649	126	459.239	44.9718	0	1.35912e+09	1.23652e+09	1.2678e+09	8.10663e+08	9.80899e+08	7.33651e+08	7.05604e+08	7.76863e+08	6.97183e+08	7.11784e+08	8.5162e+08	7.61798e+08	1	0.0989307	1	0.653617	0.130575	0.0126153	0.564173	0.0618991	0.000456442	0.601847	0.0847909	0.000777549	1	0.0989307	1	0.653617	0.130575	0.0126153	0.564173	0.0618991	0.000456442	0.601847	0.0847909	0.000777549	1.28782e+09	8.41738e+08	7.2655e+08	7.75067e+08
		4649	1R_160812094720	48	4649	126	459.239	44.9718	0	1.35912e+09	1.23652e+09	1.2678e+09	8.10663e+08	9.80899e+08	7.33651e+08	7.05604e+08	7.76863e+08	6.97183e+08	7.11784e+08	8.5162e+08	7.61798e+08	1	0.0989307	1	0.653617	0.130575	0.0126153	0.564173	0.0618991	0.000456442	0.601847	0.0847909	0.000777549	1	0.0989307	1	0.653617	0.130575	0.0126153	0.564173	0.0618991	0.000456442	0.601847	0.0847909	0.000777549	1.28782e+09	8.41738e+08	7.2655e+08	7.75067e+08
		4649	1R_160812094720	48	4649	126	459.239	44.9718	0	1.35912e+09	1.23652e+09	1.2678e+09	8.10663e+08	9.80899e+08	7.33651e+08	7.05604e+08	7.76863e+08	6.97183e+08	7.11784e+08	8.5162e+08	7.61798e+08	1	0.0989307	1	0.653617	0.130575	0.0126153	0.564173	0.0618991	0.000456442	0.601847	0.0847909	0.000777549	1	0.0989307	1	0.653617	0.130575	0.0126153	0.564173	0.0618991	0.000456442	0.601847	0.0847909	0.000777549	1.28782e+09	8.41738e+08	7.2655e+08	7.75067e+08
		4649	1R_160812114313	48	4649	126	459.239	44.9718	0	1.35912e+09	1.23652e+09	1.2678e+09	8.10663e+08	9.80899e+08	7.33651e+08	7.05604e+08	7.76863e+08	6.97183e+08	7.11784e+08	8.5162e+08	7.61798e+08	1	0.0989307	1	0.653617	0.130575	0.0126153	0.564173	0.0618991	0.000456442	0.601847	0.0847909	0.000777549	1	0.0989307	1	0.653617	0.130575	0.0126153	0.564173	0.0618991	0.000456442	0.601847	0.0847909	0.000777549	1.28782e+09	8.41738e+08	7.2655e+08	7.75067e+08
		4649	1R_160812114313	48	4649	126	459.239	44.9718	0	1.35912e+09	1.23652e+09	1.2678e+09	8.10663e+08	9.80899e+08	7.33651e+08	7.05604e+08	7.76863e+08	6.97183e+08	7.11784e+08	8.5162e+08	7.61798e+08	1	0.0989307	1	0.653617	0.130575	0.0126153	0.564173	0.0618991	0.000456442	0.601847	0.0847909	0.000777549	1	0.0989307	1	0.653617	0.130575	0.0126153	0.564173	0.0618991	0.000456442	0.601847	0.0847909	0.000777549	1.28782e+09	8.41738e+08	7.2655e+08	7.75067e+08
		4649	1R_160812114313	48	4649	126	459.239	44.9718	0	1.35912e+09	1.23652e+09	1.2678e+09	8.10663e+08	9.80899e+08	7.33651e+08	7.05604e+08	7.76863e+08	6.97183e+08	7.11784e+08	8.5162e+08	7.61798e+08	1	0.0989307	1	0.653617	0.130575	0.0126153	0.564173	0.0618991	0.000456442	0.601847	0.0847909	0.000777549	1	0.0989307	1	0.653617	0.130575	0.0126153	0.564173	0.0618991	0.000456442	0.601847	0.0847909	0.000777549	1.28782e+09	8.41738e+08	7.2655e+08	7.75067e+08
		4649	2R	48	4649	126	459.239	44.9718	0	1.35912e+09	1.23652e+09	1.2678e+09	8.10663e+08	9.80899e+08	7.33651e+08	7.05604e+08	7.76863e+08	6.97183e+08	7.11784e+08	8.5162e+08	7.61798e+08	1	0.0989307	1	0.653617	0.130575	0.0126153	0.564173	0.0618991	0.000456442	0.601847	0.0847909	0.000777549	1	0.0989307	1	0.653617	0.130575	0.0126153	0.564173	0.0618991	0.000456442	0.601847	0.0847909	0.000777549	1.28782e+09	8.41738e+08	7.2655e+08	7.75067e+08
		4649	2R	48	4649	126	459.239	44.9718	0	1.35912e+09	1.23652e+09	1.2678e+09	8.10663e+08	9.80899e+08	7.33651e+08	7.05604e+08	7.76863e+08	6.97183e+08	7.11784e+08	8.5162e+08	7.61798e+08	1	0.0989307	1	0.653617	0.130575	0.0126153	0.564173	0.0618991	0.000456442	0.601847	0.0847909	0.000777549	1	0.0989307	1	0.653617	0.130575	0.0126153	0.564173	0.0618991	0.000456442	0.601847	0.0847909	0.000777549	1.28782e+09	8.41738e+08	7.2655e+08	7.75067e+08
		4649	2R	48	4649	126	459.239	44.9718	0	1.35912e+09	1.23652e+09	1.2678e+09	8.10663e+08	9.80899e+08	7.33651e+08	7.05604e+08	7.76863e+08	6.97183e+08	7.11784e+08	8.5162e+08	7.61798e+08	1	0.0989307	1	0.653617	0.130575	0.0126153	0.564173	0.0618991	0.000456442	0.601847	0.0847909	0.000777549	1	0.0989307	1	0.653617	0.130575	0.0126153	0.564173	0.0618991	0.000456442	0.601847	0.0847909	0.000777549	1.28782e+09	8.41738e+08	7.2655e+08	7.75067e+08
		4649	2R_160812153456	48	4649	126	459.239	44.9718	0	1.35912e+09	1.23652e+09	1.2678e+09	8.10663e+08	9.80899e+08	7.33651e+08	7.05604e+08	7.76863e+08	6.97183e+08	7.11784e+08	8.5162e+08	7.61798e+08	1	0.0989307	1	0.653617	0.130575	0.0126153	0.564173	0.0618991	0.000456442	0.601847	0.0847909	0.000777549	1	0.0989307	1	0.653617	0.130575	0.0126153	0.564173	0.0618991	0.000456442	0.601847	0.0847909	0.000777549	1.28782e+09	8.41738e+08	7.2655e+08	7.75067e+08
		4649	2R_160812153456	48	4649	126	459.239	44.9718	0	1.35912e+09	1.23652e+09	1.2678e+09	8.10663e+08	9.80899e+08	7.33651e+08	7.05604e+08	7.76863e+08	6.97183e+08	7.11784e+08	8.5162e+08	7.61798e+08	1	0.0989307	1	0.653617	0.130575	0.0126153	0.564173	0.0618991	0.000456442	0.601847	0.0847909	0.000777549	1	0.0989307	1	0.653617	0.130575	0.0126153	0.564173	0.0618991	0.000456442	0.601847	0.0847909	0.000777549	1.28782e+09	8.41738e+08	7.2655e+08	7.75067e+08
		4649	2R_160812153456	48	4649	126	459.239	44.9718	0	1.35912e+09	1.23652e+09	1.2678e+09	8.10663e+08	9.80899e+08	7.33651e+08	7.05604e+08	7.76863e+08	6.97183e+08	7.11784e+08	8.5162e+08	7.61798e+08	1	0.0989307	1	0.653617	0.130575	0.0126153	0.564173	0.0618991	0.000456442	0.601847	0.0847909	0.000777549	1	0.0989307	1	0.653617	0.130575	0.0126153	0.564173	0.0618991	0.000456442	0.601847	0.0847909	0.000777549	1.28782e+09	8.41738e+08	7.2655e+08	7.75067e+08
		4649	2R_160812153456	48	4649	126	459.239	44.9718	0	1.35912e+09	1.23652e+09	1.2678e+09	8.10663e+08	9.80899e+08	7.33651e+08	7.05604e+08	7.76863e+08	6.97183e+08	7.11784e+08	8.5162e+08	7.61798e+08	1	0.0989307	1	0.653617	0.130575	0.0126153	0.564173	0.0618991	0.000456442	0.601847	0.0847909	0.000777549	1	0.0989307	1	0.653617	0.130575	0.0126153	0.564173	0.0618991	0.000456442	0.601847	0.0847909	0.000777549	1.28782e+09	8.41738e+08	7.2655e+08	7.75067e+08
		4649	2R_160812173050	48	4649	126	459.239	44.9718	0	1.35912e+09	1.23652e+09	1.2678e+09	8.10663e+08	9.80899e+08	7.33651e+08	7.05604e+08	7.76863e+08	6.97183e+08	7.11784e+08	8.5162e+08	7.61798e+08	1	0.0989307	1	0.653617	0.130575	0.0126153	0.564173	0.0618991	0.000456442	0.601847	0.0847909	0.000777549	1	0.0989307	1	0.653617	0.130575	0.0126153	0.564173	0.0618991	0.000456442	0.601847	0.0847909	0.000777549	1.28782e+09	8.41738e+08	7.2655e+08	7.75067e+08
		4649	2R_160812173050	48	4649	126	459.239	44.9718	0	1.35912e+09	1.23652e+09	1.2678e+09	8.10663e+08	9.80899e+08	7.33651e+08	7.05604e+08	7.76863e+08	6.97183e+08	7.11784e+08	8.5162e+08	7.61798e+08	1	0.0989307	1	0.653617	0.130575	0.0126153	0.564173	0.0618991	0.000456442	0.601847	0.0847909	0.000777549	1	0.0989307	1	0.653617	0.130575	0.0126153	0.564173	0.0618991	0.000456442	0.601847	0.0847909	0.000777549	1.28782e+09	8.41738e+08	7.2655e+08	7.75067e+08
		4649	2R_160812173050	48	4649	126	459.239	44.9718	0	1.35912e+09	1.23652e+09	1.2678e+09	8.10663e+08	9.80899e+08	7.33651e+08	7.05604e+08	7.76863e+08	6.97183e+08	7.11784e+08	8.5162e+08	7.61798e+08	1	0.0989307	1	0.653617	0.130575	0.0126153	0.564173	0.0618991	0.000456442	0.601847	0.0847909	0.000777549	1	0.0989307	1	0.653617	0.130575	0.0126153	0.564173	0.0618991	0.000456442	0.601847	0.0847909	0.000777549	1.28782e+09	8.41738e+08	7.2655e+08	7.75067e+08
		4649	3R	48	4649	126	459.239	44.9718	0	1.35912e+09	1.23652e+09	1.2678e+09	8.10663e+08	9.80899e+08	7.33651e+08	7.05604e+08	7.76863e+08	6.97183e+08	7.11784e+08	8.5162e+08	7.61798e+08	1	0.0989307	1	0.653617	0.130575	0.0126153	0.564173	0.0618991	0.000456442	0.601847	0.0847909	0.000777549	1	0.0989307	1	0.653617	0.130575	0.0126153	0.564173	0.0618991	0.000456442	0.601847	0.0847909	0.000777549	1.28782e+09	8.41738e+08	7.2655e+08	7.75067e+08
		4649	3R	48	4649	126	459.239	44.9718	0	1.35912e+09	1.23652e+09	1.2678e+09	8.10663e+08	9.80899e+08	7.33651e+08	7.05604e+08	7.76863e+08	6.97183e+08	7.11784e+08	8.5162e+08	7.61798e+08	1	0.0989307	1	0.653617	0.130575	0.0126153	0.564173	0.0618991	0.000456442	0.601847	0.0847909	0.000777549	1	0.0989307	1	0.653617	0.130575	0.0126153	0.564173	0.0618991	0.000456442	0.601847	0.0847909	0.000777549	1.28782e+09	8.41738e+08	7.2655e+08	7.75067e+08
		4649	3R	48	4649	126	459.239	44.9718	0	1.35912e+09	1.23652e+09	1.2678e+09	8.10663e+08	9.80899e+08	7.33651e+08	7.05604e+08	7.76863e+08	6.97183e+08	7.11784e+08	8.5162e+08	7.61798e+08	1	0.0989307	1	0.653617	0.130575	0.0126153	0.564173	0.0618991	0.000456442	0.601847	0.0847909	0.000777549	1	0.0989307	1	0.653617	0.130575	0.0126153	0.564173	0.0618991	0.000456442	0.601847	0.0847909	0.000777549	1.28782e+09	8.41738e+08	7.2655e+08	7.75067e+08
		4649	3R_160812212233	48	4649	126	459.239	44.9718	0	1.35912e+09	1.23652e+09	1.2678e+09	8.10663e+08	9.80899e+08	7.33651e+08	7.05604e+08	7.76863e+08	6.97183e+08	7.11784e+08	8.5162e+08	7.61798e+08	1	0.0989307	1	0.653617	0.130575	0.0126153	0.564173	0.0618991	0.000456442	0.601847	0.0847909	0.000777549	1	0.0989307	1	0.653617	0.130575	0.0126153	0.564173	0.0618991	0.000456442	0.601847	0.0847909	0.000777549	1.28782e+09	8.41738e+08	7.2655e+08	7.75067e+08
		4649	3R_160812212233	48	4649	126	459.239	44.9718	0	1.35912e+09	1.23652e+09	1.2678e+09	8.10663e+08	9.80899e+08	7.33651e+08	7.05604e+08	7.76863e+08	6.97183e+08	7.11784e+08	8.5162e+08	7.61798e+08	1	0.0989307	1	0.653617	0.130575	0.0126153	0.564173	0.0618991	0.000456442	0.601847	0.0847909	0.000777549	1	0.0989307	1	0.653617	0.130575	0.0126153	0.564173	0.0618991	0.000456442	0.601847	0.0847909	0.000777549	1.28782e+09	8.41738e+08	7.2655e+08	7.75067e+08
		4649	3R_160812212233	48	4649	126	459.239	44.9718	0	1.35912e+09	1.23652e+09	1.2678e+09	8.10663e+08	9.80899e+08	7.33651e+08	7.05604e+08	7.76863e+08	6.97183e+08	7.11784e+08	8.5162e+08	7.61798e+08	1	0.0989307	1	0.653617	0.130575	0.0126153	0.564173	0.0618991	0.000456442	0.601847	0.0847909	0.000777549	1	0.0989307	1	0.653617	0.130575	0.0126153	0.564173	0.0618991	0.000456442	0.601847	0.0847909	0.000777549	1.28782e+09	8.41738e+08	7.2655e+08	7.75067e+08
		4649	3R_160812231824	48	4649	126	459.239	44.9718	0	1.35912e+09	1.23652e+09	1.2678e+09	8.10663e+08	9.80899e+08	7.33651e+08	7.05604e+08	7.76863e+08	6.97183e+08	7.11784e+08	8.5162e+08	7.61798e+08	1	0.0989307	1	0.653617	0.130575	0.0126153	0.564173	0.0618991	0.000456442	0.601847	0.0847909	0.000777549	1	0.0989307	1	0.653617	0.130575	0.0126153	0.564173	0.0618991	0.000456442	0.601847	0.0847909	0.000777549	1.28782e+09	8.41738e+08	7.2655e+08	7.75067e+08
		4649	3R_160812231824	48	4649	126	459.239	44.9718	0	1.35912e+09	1.23652e+09	1.2678e+09	8.10663e+08	9.80899e+08	7.33651e+08	7.05604e+08	7.76863e+08	6.97183e+08	7.11784e+08	8.5162e+08	7.61798e+08	1	0.0989307	1	0.653617	0.130575	0.0126153	0.564173	0.0618991	0.000456442	0.601847	0.0847909	0.000777549	1	0.0989307	1	0.653617	0.130575	0.0126153	0.564173	0.0618991	0.000456442	0.601847	0.0847909	0.000777549	1.28782e+09	8.41738e+08	7.2655e+08	7.75067e+08
		4649	3R_160812231824	48	4649	126	459.239	44.9718	0	1.35912e+09	1.23652e+09	1.2678e+09	8.10663e+08	9.80899e+08	7.33651e+08	7.05604e+08	7.76863e+08	6.97183e+08	7.11784e+08	8.5162e+08	7.61798e+08	1	0.0989307	1	0.653617	0.130575	0.0126153	0.564173	0.0618991	0.000456442	0.601847	0.0847909	0.000777549	1	0.0989307	1	0.653617	0.130575	0.0126153	0.564173	0.0618991	0.000456442	0.601847	0.0847909	0.000777549	1.28782e+09	8.41738e+08	7.2655e+08	7.75067e+08
	TSIETNIRLTLEKR+Phospho(5)Phospho(10)	1	15	1	0.0989307	1	0.653617	0.130575	0.0126153	0.564173	0.0618991	0.000456442	0.601847	0.0847909	0.000777549	0	0
		hits: 15 Items
		FRAMEID	RAWFILE	MS2	FrameID1	CompID	MZ	Time	GoodID	II_1R	II_1R_160812094720	II_1R_160812114313	II_2R	II_2R_160812153456	II_2R_160812173050	II_3R	II_3R_160812212233	II_3R_160812231824	II_4R	II_4R_160813031009	II_4R_160813050602	Ratio_1R	StdDev_1R	PValue_1R	Ratio_2R	StdDev_2R	PValue_2R	Ratio_3R	StdDev_3R	PValue_3R	Ratio_4R	StdDev_4R	PValue_4R	NRatio_1R	NStdDev_1R	NPValue_1R	NRatio_2R	NStdDev_2R	NPValue_2R	NRatio_3R	NStdDev_3R	NPValue_3R	NRatio_4R	NStdDev_4R	NPValue_4R	Avg_1R	Avg_2R	Avg_3R	Avg_4R
		4649	4R	48	4649	126	459.239	44.9718	0	1.35912e+09	1.23652e+09	1.2678e+09	8.10663e+08	9.80899e+08	7.33651e+08	7.05604e+08	7.76863e+08	6.97183e+08	7.11784e+08	8.5162e+08	7.61798e+08	1	0.0989307	1	0.653617	0.130575	0.0126153	0.564173	0.0618991	0.000456442	0.601847	0.0847909	0.000777549	1	0.0989307	1	0.653617	0.130575	0.0126153	0.564173	0.0618991	0.000456442	0.601847	0.0847909	0.000777549	1.28782e+09	8.41738e+08	7.2655e+08	7.75067e+08
		4649	4R	48	4649	126	459.239	44.9718	0	1.35912e+09	1.23652e+09	1.2678e+09	8.10663e+08	9.80899e+08	7.33651e+08	7.05604e+08	7.76863e+08	6.97183e+08	7.11784e+08	8.5162e+08	7.61798e+08	1	0.0989307	1	0.653617	0.130575	0.0126153	0.564173	0.0618991	0.000456442	0.601847	0.0847909	0.000777549	1	0.0989307	1	0.653617	0.130575	0.0126153	0.564173	0.0618991	0.000456442	0.601847	0.0847909	0.000777549	1.28782e+09	8.41738e+08	7.2655e+08	7.75067e+08
		4649	1R	48	4649	126	459.239	44.9718	0	1.35912e+09	1.23652e+09	1.2678e+09	8.10663e+08	9.80899e+08	7.33651e+08	7.05604e+08	7.76863e+08	6.97183e+08	7.11784e+08	8.5162e+08	7.61798e+08	1	0.0989307	1	0.653617	0.130575	0.0126153	0.564173	0.0618991	0.000456442	0.601847	0.0847909	0.000777549	1	0.0989307	1	0.653617	0.130575	0.0126153	0.564173	0.0618991	0.000456442	0.601847	0.0847909	0.000777549	1.28782e+09	8.41738e+08	7.2655e+08	7.75067e+08
		4649	1R	48	4649	126	459.239	44.9718	0	1.35912e+09	1.23652e+09	1.2678e+09	8.10663e+08	9.80899e+08	7.33651e+08	7.05604e+08	7.76863e+08	6.97183e+08	7.11784e+08	8.5162e+08	7.61798e+08	1	0.0989307	1	0.653617	0.130575	0.0126153	0.564173	0.0618991	0.000456442	0.601847	0.0847909	0.000777549	1	0.0989307	1	0.653617	0.130575	0.0126153	0.564173	0.0618991	0.000456442	0.601847	0.0847909	0.000777549	1.28782e+09	8.41738e+08	7.2655e+08	7.75067e+08
		4649	1R	48	4649	126	459.239	44.9718	0	1.35912e+09	1.23652e+09	1.2678e+09	8.10663e+08	9.80899e+08	7.33651e+08	7.05604e+08	7.76863e+08	6.97183e+08	7.11784e+08	8.5162e+08	7.61798e+08	1	0.0989307	1	0.653617	0.130575	0.0126153	0.564173	0.0618991	0.000456442	0.601847	0.0847909	0.000777549	1	0.0989307	1	0.653617	0.130575	0.0126153	0.564173	0.0618991	0.000456442	0.601847	0.0847909	0.000777549	1.28782e+09	8.41738e+08	7.2655e+08	7.75067e+08
		4649	1R_160812094720	48	4649	126	459.239	44.9718	0	1.35912e+09	1.23652e+09	1.2678e+09	8.10663e+08	9.80899e+08	7.33651e+08	7.05604e+08	7.76863e+08	6.97183e+08	7.11784e+08	8.5162e+08	7.61798e+08	1	0.0989307	1	0.653617	0.130575	0.0126153	0.564173	0.0618991	0.000456442	0.601847	0.0847909	0.000777549	1	0.0989307	1	0.653617	0.130575	0.0126153	0.564173	0.0618991	0.000456442	0.601847	0.0847909	0.000777549	1.28782e+09	8.41738e+08	7.2655e+08	7.75067e+08
		4649	1R_160812114313	48	4649	126	459.239	44.9718	0	1.35912e+09	1.23652e+09	1.2678e+09	8.10663e+08	9.80899e+08	7.33651e+08	7.05604e+08	7.76863e+08	6.97183e+08	7.11784e+08	8.5162e+08	7.61798e+08	1	0.0989307	1	0.653617	0.130575	0.0126153	0.564173	0.0618991	0.000456442	0.601847	0.0847909	0.000777549	1	0.0989307	1	0.653617	0.130575	0.0126153	0.564173	0.0618991	0.000456442	0.601847	0.0847909	0.000777549	1.28782e+09	8.41738e+08	7.2655e+08	7.75067e+08
		4649	2R	48	4649	126	459.239	44.9718	0	1.35912e+09	1.23652e+09	1.2678e+09	8.10663e+08	9.80899e+08	7.33651e+08	7.05604e+08	7.76863e+08	6.97183e+08	7.11784e+08	8.5162e+08	7.61798e+08	1	0.0989307	1	0.653617	0.130575	0.0126153	0.564173	0.0618991	0.000456442	0.601847	0.0847909	0.000777549	1	0.0989307	1	0.653617	0.130575	0.0126153	0.564173	0.0618991	0.000456442	0.601847	0.0847909	0.000777549	1.28782e+09	8.41738e+08	7.2655e+08	7.75067e+08
		4649	2R	48	4649	126	459.239	44.9718	0	1.35912e+09	1.23652e+09	1.2678e+09	8.10663e+08	9.80899e+08	7.33651e+08	7.05604e+08	7.76863e+08	6.97183e+08	7.11784e+08	8.5162e+08	7.61798e+08	1	0.0989307	1	0.653617	0.130575	0.0126153	0.564173	0.0618991	0.000456442	0.601847	0.0847909	0.000777549	1	0.0989307	1	0.653617	0.130575	0.0126153	0.564173	0.0618991	0.000456442	0.601847	0.0847909	0.000777549	1.28782e+09	8.41738e+08	7.2655e+08	7.75067e+08
		4649	2R_160812173050	48	4649	126	459.239	44.9718	0	1.35912e+09	1.23652e+09	1.2678e+09	8.10663e+08	9.80899e+08	7.33651e+08	7.05604e+08	7.76863e+08	6.97183e+08	7.11784e+08	8.5162e+08	7.61798e+08	1	0.0989307	1	0.653617	0.130575	0.0126153	0.564173	0.0618991	0.000456442	0.601847	0.0847909	0.000777549	1	0.0989307	1	0.653617	0.130575	0.0126153	0.564173	0.0618991	0.000456442	0.601847	0.0847909	0.000777549	1.28782e+09	8.41738e+08	7.2655e+08	7.75067e+08
		4649	3R	48	4649	126	459.239	44.9718	0	1.35912e+09	1.23652e+09	1.2678e+09	8.10663e+08	9.80899e+08	7.33651e+08	7.05604e+08	7.76863e+08	6.97183e+08	7.11784e+08	8.5162e+08	7.61798e+08	1	0.0989307	1	0.653617	0.130575	0.0126153	0.564173	0.0618991	0.000456442	0.601847	0.0847909	0.000777549	1	0.0989307	1	0.653617	0.130575	0.0126153	0.564173	0.0618991	0.000456442	0.601847	0.0847909	0.000777549	1.28782e+09	8.41738e+08	7.2655e+08	7.75067e+08
		4649	3R	48	4649	126	459.239	44.9718	0	1.35912e+09	1.23652e+09	1.2678e+09	8.10663e+08	9.80899e+08	7.33651e+08	7.05604e+08	7.76863e+08	6.97183e+08	7.11784e+08	8.5162e+08	7.61798e+08	1	0.0989307	1	0.653617	0.130575	0.0126153	0.564173	0.0618991	0.000456442	0.601847	0.0847909	0.000777549	1	0.0989307	1	0.653617	0.130575	0.0126153	0.564173	0.0618991	0.000456442	0.601847	0.0847909	0.000777549	1.28782e+09	8.41738e+08	7.2655e+08	7.75067e+08
		4649	3R_160812212233	48	4649	126	459.239	44.9718	0	1.35912e+09	1.23652e+09	1.2678e+09	8.10663e+08	9.80899e+08	7.33651e+08	7.05604e+08	7.76863e+08	6.97183e+08	7.11784e+08	8.5162e+08	7.61798e+08	1	0.0989307	1	0.653617	0.130575	0.0126153	0.564173	0.0618991	0.000456442	0.601847	0.0847909	0.000777549	1	0.0989307	1	0.653617	0.130575	0.0126153	0.564173	0.0618991	0.000456442	0.601847	0.0847909	0.000777549	1.28782e+09	8.41738e+08	7.2655e+08	7.75067e+08
		4649	3R_160812212233	48	4649	126	459.239	44.9718	0	1.35912e+09	1.23652e+09	1.2678e+09	8.10663e+08	9.80899e+08	7.33651e+08	7.05604e+08	7.76863e+08	6.97183e+08	7.11784e+08	8.5162e+08	7.61798e+08	1	0.0989307	1	0.653617	0.130575	0.0126153	0.564173	0.0618991	0.000456442	0.601847	0.0847909	0.000777549	1	0.0989307	1	0.653617	0.130575	0.0126153	0.564173	0.0618991	0.000456442	0.601847	0.0847909	0.000777549	1.28782e+09	8.41738e+08	7.2655e+08	7.75067e+08
		4649	3R_160812212233	48	4649	126	459.239	44.9718	0	1.35912e+09	1.23652e+09	1.2678e+09	8.10663e+08	9.80899e+08	7.33651e+08	7.05604e+08	7.76863e+08	6.97183e+08	7.11784e+08	8.5162e+08	7.61798e+08	1	0.0989307	1	0.653617	0.130575	0.0126153	0.564173	0.0618991	0.000456442	0.601847	0.0847909	0.000777549	1	0.0989307	1	0.653617	0.130575	0.0126153	0.564173	0.0618991	0.000456442	0.601847	0.0847909	0.000777549	1.28782e+09	8.41738e+08	7.2655e+08	7.75067e+08
SP://Q9UKI9	PO2F3_HUMAN POU domain_ class 2_ transcription factor 3 OS=Homo sapiens GN=POU2F3 PE=2 SV=3	5	2	95	1	0.0314738	1	0.647693	0.0414717	1.3525e-08	0.581876	0.0178151	2.22045e-16	0.59601	0.0215073	7.77156e-16
	peptides: 5 Items
	PEPTIDE	FRAMES	HITS	Ratio_1R	StdDev_1R	PValue_1R	Ratio_2R	StdDev_2R	PValue_2R	Ratio_3R	StdDev_3R	PValue_3R	Ratio_4R	StdDev_4R	PValue_4R	OtherAssignments	AvgPepPValue
	RTSIETNIRLTLEK+Phospho(2)Phospho(11)	2	5	1	0.0533394	1	0.645122	0.0702318	0.000460912	0.587731	0.029063	3.26644e-06	0.594614	0.0338586	2.69056e-06	0	0
		hits: 5 Items
		FRAMEID	RAWFILE	MS2	FrameID1	CompID	MZ	Time	GoodID	II_1R	II_1R_160812094720	II_1R_160812114313	II_2R	II_2R_160812153456	II_2R_160812173050	II_3R	II_3R_160812212233	II_3R_160812231824	II_4R	II_4R_160813031009	II_4R_160813050602	Ratio_1R	StdDev_1R	PValue_1R	Ratio_2R	StdDev_2R	PValue_2R	Ratio_3R	StdDev_3R	PValue_3R	Ratio_4R	StdDev_4R	PValue_4R	NRatio_1R	NStdDev_1R	NPValue_1R	NRatio_2R	NStdDev_2R	NPValue_2R	NRatio_3R	NStdDev_3R	NPValue_3R	NRatio_4R	NStdDev_4R	NPValue_4R	Avg_1R	Avg_2R	Avg_3R	Avg_4R
		4649	4R_160813031009	48	4649	126	459.239	44.9718	0	1.35912e+09	1.23652e+09	1.2678e+09	8.10663e+08	9.80899e+08	7.33651e+08	7.05604e+08	7.76863e+08	6.97183e+08	7.11784e+08	8.5162e+08	7.61798e+08	1	0.0989307	1	0.653617	0.130575	0.0126153	0.564173	0.0618991	0.000456442	0.601847	0.0847909	0.000777549	1	0.0989307	1	0.653617	0.130575	0.0126153	0.564173	0.0618991	0.000456442	0.601847	0.0847909	0.000777549	1.28782e+09	8.41738e+08	7.2655e+08	7.75067e+08
		4685	4R_160813050602	45	4685	156	611.984	45.0085	0	1.10597e+09	1.07411e+09	1.03807e+09	6.31897e+08	7.63203e+08	6.69872e+08	6.41267e+08	6.50573e+08	6.21003e+08	6.41021e+08	6.53105e+08	6.15015e+08	1	0.0633331	1	0.641665	0.0833088	0.00329505	0.594393	0.0329169	0.000435538	0.593242	0.0369308	0.000207984	1	0.0633331	1	0.641665	0.0833088	0.00329505	0.594393	0.0329169	0.000435538	0.593242	0.0369308	0.000207984	1.07272e+09	6.88324e+08	6.37614e+08	6.3638e+08
		4685	1R	45	4685	156	611.984	45.0085	0	1.10597e+09	1.07411e+09	1.03807e+09	6.31897e+08	7.63203e+08	6.69872e+08	6.41267e+08	6.50573e+08	6.21003e+08	6.41021e+08	6.53105e+08	6.15015e+08	1	0.0633331	1	0.641665	0.0833088	0.00329505	0.594393	0.0329169	0.000435538	0.593242	0.0369308	0.000207984	1	0.0633331	1	0.641665	0.0833088	0.00329505	0.594393	0.0329169	0.000435538	0.593242	0.0369308	0.000207984	1.07272e+09	6.88324e+08	6.37614e+08	6.3638e+08
		4685	2R	45	4685	156	611.984	45.0085	0	1.10597e+09	1.07411e+09	1.03807e+09	6.31897e+08	7.63203e+08	6.69872e+08	6.41267e+08	6.50573e+08	6.21003e+08	6.41021e+08	6.53105e+08	6.15015e+08	1	0.0633331	1	0.641665	0.0833088	0.00329505	0.594393	0.0329169	0.000435538	0.593242	0.0369308	0.000207984	1	0.0633331	1	0.641665	0.0833088	0.00329505	0.594393	0.0329169	0.000435538	0.593242	0.0369308	0.000207984	1.07272e+09	6.88324e+08	6.37614e+08	6.3638e+08
		4685	2R_160812153456	45	4685	156	611.984	45.0085	0	1.10597e+09	1.07411e+09	1.03807e+09	6.31897e+08	7.63203e+08	6.69872e+08	6.41267e+08	6.50573e+08	6.21003e+08	6.41021e+08	6.53105e+08	6.15015e+08	1	0.0633331	1	0.641665	0.0833088	0.00329505	0.594393	0.0329169	0.000435538	0.593242	0.0369308	0.000207984	1	0.0633331	1	0.641665	0.0833088	0.00329505	0.594393	0.0329169	0.000435538	0.593242	0.0369308	0.000207984	1.07272e+09	6.88324e+08	6.37614e+08	6.3638e+08
	RTSIETNIRLTLEK+Phospho(3)Phospho(11)	2	15	1	0.0533394	1	0.645122	0.0702318	0.000460912	0.587731	0.029063	3.26644e-06	0.594614	0.0338586	2.69056e-06	0	0
		hits: 15 Items
		FRAMEID	RAWFILE	MS2	FrameID1	CompID	MZ	Time	GoodID	II_1R	II_1R_160812094720	II_1R_160812114313	II_2R	II_2R_160812153456	II_2R_160812173050	II_3R	II_3R_160812212233	II_3R_160812231824	II_4R	II_4R_160813031009	II_4R_160813050602	Ratio_1R	StdDev_1R	PValue_1R	Ratio_2R	StdDev_2R	PValue_2R	Ratio_3R	StdDev_3R	PValue_3R	Ratio_4R	StdDev_4R	PValue_4R	NRatio_1R	NStdDev_1R	NPValue_1R	NRatio_2R	NStdDev_2R	NPValue_2R	NRatio_3R	NStdDev_3R	NPValue_3R	NRatio_4R	NStdDev_4R	NPValue_4R	Avg_1R	Avg_2R	Avg_3R	Avg_4R
		4649	4R	48	4649	126	459.239	44.9718	0	1.35912e+09	1.23652e+09	1.2678e+09	8.10663e+08	9.80899e+08	7.33651e+08	7.05604e+08	7.76863e+08	6.97183e+08	7.11784e+08	8.5162e+08	7.61798e+08	1	0.0989307	1	0.653617	0.130575	0.0126153	0.564173	0.0618991	0.000456442	0.601847	0.0847909	0.000777549	1	0.0989307	1	0.653617	0.130575	0.0126153	0.564173	0.0618991	0.000456442	0.601847	0.0847909	0.000777549	1.28782e+09	8.41738e+08	7.2655e+08	7.75067e+08
		4649	4R_160813031009	48	4649	126	459.239	44.9718	0	1.35912e+09	1.23652e+09	1.2678e+09	8.10663e+08	9.80899e+08	7.33651e+08	7.05604e+08	7.76863e+08	6.97183e+08	7.11784e+08	8.5162e+08	7.61798e+08	1	0.0989307	1	0.653617	0.130575	0.0126153	0.564173	0.0618991	0.000456442	0.601847	0.0847909	0.000777549	1	0.0989307	1	0.653617	0.130575	0.0126153	0.564173	0.0618991	0.000456442	0.601847	0.0847909	0.000777549	1.28782e+09	8.41738e+08	7.2655e+08	7.75067e+08
		4649	4R_160813050602	48	4649	126	459.239	44.9718	0	1.35912e+09	1.23652e+09	1.2678e+09	8.10663e+08	9.80899e+08	7.33651e+08	7.05604e+08	7.76863e+08	6.97183e+08	7.11784e+08	8.5162e+08	7.61798e+08	1	0.0989307	1	0.653617	0.130575	0.0126153	0.564173	0.0618991	0.000456442	0.601847	0.0847909	0.000777549	1	0.0989307	1	0.653617	0.130575	0.0126153	0.564173	0.0618991	0.000456442	0.601847	0.0847909	0.000777549	1.28782e+09	8.41738e+08	7.2655e+08	7.75067e+08
		4649	1R	48	4649	126	459.239	44.9718	0	1.35912e+09	1.23652e+09	1.2678e+09	8.10663e+08	9.80899e+08	7.33651e+08	7.05604e+08	7.76863e+08	6.97183e+08	7.11784e+08	8.5162e+08	7.61798e+08	1	0.0989307	1	0.653617	0.130575	0.0126153	0.564173	0.0618991	0.000456442	0.601847	0.0847909	0.000777549	1	0.0989307	1	0.653617	0.130575	0.0126153	0.564173	0.0618991	0.000456442	0.601847	0.0847909	0.000777549	1.28782e+09	8.41738e+08	7.2655e+08	7.75067e+08
		4649	1R_160812114313	48	4649	126	459.239	44.9718	0	1.35912e+09	1.23652e+09	1.2678e+09	8.10663e+08	9.80899e+08	7.33651e+08	7.05604e+08	7.76863e+08	6.97183e+08	7.11784e+08	8.5162e+08	7.61798e+08	1	0.0989307	1	0.653617	0.130575	0.0126153	0.564173	0.0618991	0.000456442	0.601847	0.0847909	0.000777549	1	0.0989307	1	0.653617	0.130575	0.0126153	0.564173	0.0618991	0.000456442	0.601847	0.0847909	0.000777549	1.28782e+09	8.41738e+08	7.2655e+08	7.75067e+08
		4649	1R_160812114313	48	4649	126	459.239	44.9718	0	1.35912e+09	1.23652e+09	1.2678e+09	8.10663e+08	9.80899e+08	7.33651e+08	7.05604e+08	7.76863e+08	6.97183e+08	7.11784e+08	8.5162e+08	7.61798e+08	1	0.0989307	1	0.653617	0.130575	0.0126153	0.564173	0.0618991	0.000456442	0.601847	0.0847909	0.000777549	1	0.0989307	1	0.653617	0.130575	0.0126153	0.564173	0.0618991	0.000456442	0.601847	0.0847909	0.000777549	1.28782e+09	8.41738e+08	7.2655e+08	7.75067e+08
		4649	2R_160812153456	48	4649	126	459.239	44.9718	0	1.35912e+09	1.23652e+09	1.2678e+09	8.10663e+08	9.80899e+08	7.33651e+08	7.05604e+08	7.76863e+08	6.97183e+08	7.11784e+08	8.5162e+08	7.61798e+08	1	0.0989307	1	0.653617	0.130575	0.0126153	0.564173	0.0618991	0.000456442	0.601847	0.0847909	0.000777549	1	0.0989307	1	0.653617	0.130575	0.0126153	0.564173	0.0618991	0.000456442	0.601847	0.0847909	0.000777549	1.28782e+09	8.41738e+08	7.2655e+08	7.75067e+08
		4649	3R	48	4649	126	459.239	44.9718	0	1.35912e+09	1.23652e+09	1.2678e+09	8.10663e+08	9.80899e+08	7.33651e+08	7.05604e+08	7.76863e+08	6.97183e+08	7.11784e+08	8.5162e+08	7.61798e+08	1	0.0989307	1	0.653617	0.130575	0.0126153	0.564173	0.0618991	0.000456442	0.601847	0.0847909	0.000777549	1	0.0989307	1	0.653617	0.130575	0.0126153	0.564173	0.0618991	0.000456442	0.601847	0.0847909	0.000777549	1.28782e+09	8.41738e+08	7.2655e+08	7.75067e+08
		4649	3R_160812212233	48	4649	126	459.239	44.9718	0	1.35912e+09	1.23652e+09	1.2678e+09	8.10663e+08	9.80899e+08	7.33651e+08	7.05604e+08	7.76863e+08	6.97183e+08	7.11784e+08	8.5162e+08	7.61798e+08	1	0.0989307	1	0.653617	0.130575	0.0126153	0.564173	0.0618991	0.000456442	0.601847	0.0847909	0.000777549	1	0.0989307	1	0.653617	0.130575	0.0126153	0.564173	0.0618991	0.000456442	0.601847	0.0847909	0.000777549	1.28782e+09	8.41738e+08	7.2655e+08	7.75067e+08
		4685	4R_160813050602	45	4685	156	611.984	45.0085	0	1.10597e+09	1.07411e+09	1.03807e+09	6.31897e+08	7.63203e+08	6.69872e+08	6.41267e+08	6.50573e+08	6.21003e+08	6.41021e+08	6.53105e+08	6.15015e+08	1	0.0633331	1	0.641665	0.0833088	0.00329505	0.594393	0.0329169	0.000435538	0.593242	0.0369308	0.000207984	1	0.0633331	1	0.641665	0.0833088	0.00329505	0.594393	0.0329169	0.000435538	0.593242	0.0369308	0.000207984	1.07272e+09	6.88324e+08	6.37614e+08	6.3638e+08
		4685	4R_160813050602	45	4685	156	611.984	45.0085	0	1.10597e+09	1.07411e+09	1.03807e+09	6.31897e+08	7.63203e+08	6.69872e+08	6.41267e+08	6.50573e+08	6.21003e+08	6.41021e+08	6.53105e+08	6.15015e+08	1	0.0633331	1	0.641665	0.0833088	0.00329505	0.594393	0.0329169	0.000435538	0.593242	0.0369308	0.000207984	1	0.0633331	1	0.641665	0.0833088	0.00329505	0.594393	0.0329169	0.000435538	0.593242	0.0369308	0.000207984	1.07272e+09	6.88324e+08	6.37614e+08	6.3638e+08
		4685	1R	45	4685	156	611.984	45.0085	0	1.10597e+09	1.07411e+09	1.03807e+09	6.31897e+08	7.63203e+08	6.69872e+08	6.41267e+08	6.50573e+08	6.21003e+08	6.41021e+08	6.53105e+08	6.15015e+08	1	0.0633331	1	0.641665	0.0833088	0.00329505	0.594393	0.0329169	0.000435538	0.593242	0.0369308	0.000207984	1	0.0633331	1	0.641665	0.0833088	0.00329505	0.594393	0.0329169	0.000435538	0.593242	0.0369308	0.000207984	1.07272e+09	6.88324e+08	6.37614e+08	6.3638e+08
		4685	2R	45	4685	156	611.984	45.0085	0	1.10597e+09	1.07411e+09	1.03807e+09	6.31897e+08	7.63203e+08	6.69872e+08	6.41267e+08	6.50573e+08	6.21003e+08	6.41021e+08	6.53105e+08	6.15015e+08	1	0.0633331	1	0.641665	0.0833088	0.00329505	0.594393	0.0329169	0.000435538	0.593242	0.0369308	0.000207984	1	0.0633331	1	0.641665	0.0833088	0.00329505	0.594393	0.0329169	0.000435538	0.593242	0.0369308	0.000207984	1.07272e+09	6.88324e+08	6.37614e+08	6.3638e+08
		4685	2R_160812153456	45	4685	156	611.984	45.0085	0	1.10597e+09	1.07411e+09	1.03807e+09	6.31897e+08	7.63203e+08	6.69872e+08	6.41267e+08	6.50573e+08	6.21003e+08	6.41021e+08	6.53105e+08	6.15015e+08	1	0.0633331	1	0.641665	0.0833088	0.00329505	0.594393	0.0329169	0.000435538	0.593242	0.0369308	0.000207984	1	0.0633331	1	0.641665	0.0833088	0.00329505	0.594393	0.0329169	0.000435538	0.593242	0.0369308	0.000207984	1.07272e+09	6.88324e+08	6.37614e+08	6.3638e+08
		4685	2R_160812153456	45	4685	156	611.984	45.0085	0	1.10597e+09	1.07411e+09	1.03807e+09	6.31897e+08	7.63203e+08	6.69872e+08	6.41267e+08	6.50573e+08	6.21003e+08	6.41021e+08	6.53105e+08	6.15015e+08	1	0.0633331	1	0.641665	0.0833088	0.00329505	0.594393	0.0329169	0.000435538	0.593242	0.0369308	0.000207984	1	0.0633331	1	0.641665	0.0833088	0.00329505	0.594393	0.0329169	0.000435538	0.593242	0.0369308	0.000207984	1.07272e+09	6.88324e+08	6.37614e+08	6.3638e+08
	TSIETNIRLTLEKR+Phospho(1)Phospho(10)	1	23	1	0.0989307	1	0.653617	0.130575	0.0126153	0.564173	0.0618991	0.000456442	0.601847	0.0847909	0.000777549	0	0
		hits: 23 Items
		FRAMEID	RAWFILE	MS2	FrameID1	CompID	MZ	Time	GoodID	II_1R	II_1R_160812094720	II_1R_160812114313	II_2R	II_2R_160812153456	II_2R_160812173050	II_3R	II_3R_160812212233	II_3R_160812231824	II_4R	II_4R_160813031009	II_4R_160813050602	Ratio_1R	StdDev_1R	PValue_1R	Ratio_2R	StdDev_2R	PValue_2R	Ratio_3R	StdDev_3R	PValue_3R	Ratio_4R	StdDev_4R	PValue_4R	NRatio_1R	NStdDev_1R	NPValue_1R	NRatio_2R	NStdDev_2R	NPValue_2R	NRatio_3R	NStdDev_3R	NPValue_3R	NRatio_4R	NStdDev_4R	NPValue_4R	Avg_1R	Avg_2R	Avg_3R	Avg_4R
		4649	4R	48	4649	126	459.239	44.9718	0	1.35912e+09	1.23652e+09	1.2678e+09	8.10663e+08	9.80899e+08	7.33651e+08	7.05604e+08	7.76863e+08	6.97183e+08	7.11784e+08	8.5162e+08	7.61798e+08	1	0.0989307	1	0.653617	0.130575	0.0126153	0.564173	0.0618991	0.000456442	0.601847	0.0847909	0.000777549	1	0.0989307	1	0.653617	0.130575	0.0126153	0.564173	0.0618991	0.000456442	0.601847	0.0847909	0.000777549	1.28782e+09	8.41738e+08	7.2655e+08	7.75067e+08
		4649	4R_160813031009	48	4649	126	459.239	44.9718	0	1.35912e+09	1.23652e+09	1.2678e+09	8.10663e+08	9.80899e+08	7.33651e+08	7.05604e+08	7.76863e+08	6.97183e+08	7.11784e+08	8.5162e+08	7.61798e+08	1	0.0989307	1	0.653617	0.130575	0.0126153	0.564173	0.0618991	0.000456442	0.601847	0.0847909	0.000777549	1	0.0989307	1	0.653617	0.130575	0.0126153	0.564173	0.0618991	0.000456442	0.601847	0.0847909	0.000777549	1.28782e+09	8.41738e+08	7.2655e+08	7.75067e+08
		4649	4R_160813031009	48	4649	126	459.239	44.9718	0	1.35912e+09	1.23652e+09	1.2678e+09	8.10663e+08	9.80899e+08	7.33651e+08	7.05604e+08	7.76863e+08	6.97183e+08	7.11784e+08	8.5162e+08	7.61798e+08	1	0.0989307	1	0.653617	0.130575	0.0126153	0.564173	0.0618991	0.000456442	0.601847	0.0847909	0.000777549	1	0.0989307	1	0.653617	0.130575	0.0126153	0.564173	0.0618991	0.000456442	0.601847	0.0847909	0.000777549	1.28782e+09	8.41738e+08	7.2655e+08	7.75067e+08
		4649	4R_160813050602	48	4649	126	459.239	44.9718	0	1.35912e+09	1.23652e+09	1.2678e+09	8.10663e+08	9.80899e+08	7.33651e+08	7.05604e+08	7.76863e+08	6.97183e+08	7.11784e+08	8.5162e+08	7.61798e+08	1	0.0989307	1	0.653617	0.130575	0.0126153	0.564173	0.0618991	0.000456442	0.601847	0.0847909	0.000777549	1	0.0989307	1	0.653617	0.130575	0.0126153	0.564173	0.0618991	0.000456442	0.601847	0.0847909	0.000777549	1.28782e+09	8.41738e+08	7.2655e+08	7.75067e+08
		4649	4R_160813050602	48	4649	126	459.239	44.9718	0	1.35912e+09	1.23652e+09	1.2678e+09	8.10663e+08	9.80899e+08	7.33651e+08	7.05604e+08	7.76863e+08	6.97183e+08	7.11784e+08	8.5162e+08	7.61798e+08	1	0.0989307	1	0.653617	0.130575	0.0126153	0.564173	0.0618991	0.000456442	0.601847	0.0847909	0.000777549	1	0.0989307	1	0.653617	0.130575	0.0126153	0.564173	0.0618991	0.000456442	0.601847	0.0847909	0.000777549	1.28782e+09	8.41738e+08	7.2655e+08	7.75067e+08
		4649	1R	48	4649	126	459.239	44.9718	0	1.35912e+09	1.23652e+09	1.2678e+09	8.10663e+08	9.80899e+08	7.33651e+08	7.05604e+08	7.76863e+08	6.97183e+08	7.11784e+08	8.5162e+08	7.61798e+08	1	0.0989307	1	0.653617	0.130575	0.0126153	0.564173	0.0618991	0.000456442	0.601847	0.0847909	0.000777549	1	0.0989307	1	0.653617	0.130575	0.0126153	0.564173	0.0618991	0.000456442	0.601847	0.0847909	0.000777549	1.28782e+09	8.41738e+08	7.2655e+08	7.75067e+08
		4649	1R	48	4649	126	459.239	44.9718	0	1.35912e+09	1.23652e+09	1.2678e+09	8.10663e+08	9.80899e+08	7.33651e+08	7.05604e+08	7.76863e+08	6.97183e+08	7.11784e+08	8.5162e+08	7.61798e+08	1	0.0989307	1	0.653617	0.130575	0.0126153	0.564173	0.0618991	0.000456442	0.601847	0.0847909	0.000777549	1	0.0989307	1	0.653617	0.130575	0.0126153	0.564173	0.0618991	0.000456442	0.601847	0.0847909	0.000777549	1.28782e+09	8.41738e+08	7.2655e+08	7.75067e+08
		4649	1R	48	4649	126	459.239	44.9718	0	1.35912e+09	1.23652e+09	1.2678e+09	8.10663e+08	9.80899e+08	7.33651e+08	7.05604e+08	7.76863e+08	6.97183e+08	7.11784e+08	8.5162e+08	7.61798e+08	1	0.0989307	1	0.653617	0.130575	0.0126153	0.564173	0.0618991	0.000456442	0.601847	0.0847909	0.000777549	1	0.0989307	1	0.653617	0.130575	0.0126153	0.564173	0.0618991	0.000456442	0.601847	0.0847909	0.000777549	1.28782e+09	8.41738e+08	7.2655e+08	7.75067e+08
		4649	1R_160812094720	48	4649	126	459.239	44.9718	0	1.35912e+09	1.23652e+09	1.2678e+09	8.10663e+08	9.80899e+08	7.33651e+08	7.05604e+08	7.76863e+08	6.97183e+08	7.11784e+08	8.5162e+08	7.61798e+08	1	0.0989307	1	0.653617	0.130575	0.0126153	0.564173	0.0618991	0.000456442	0.601847	0.0847909	0.000777549	1	0.0989307	1	0.653617	0.130575	0.0126153	0.564173	0.0618991	0.000456442	0.601847	0.0847909	0.000777549	1.28782e+09	8.41738e+08	7.2655e+08	7.75067e+08
		4649	1R_160812094720	48	4649	126	459.239	44.9718	0	1.35912e+09	1.23652e+09	1.2678e+09	8.10663e+08	9.80899e+08	7.33651e+08	7.05604e+08	7.76863e+08	6.97183e+08	7.11784e+08	8.5162e+08	7.61798e+08	1	0.0989307	1	0.653617	0.130575	0.0126153	0.564173	0.0618991	0.000456442	0.601847	0.0847909	0.000777549	1	0.0989307	1	0.653617	0.130575	0.0126153	0.564173	0.0618991	0.000456442	0.601847	0.0847909	0.000777549	1.28782e+09	8.41738e+08	7.2655e+08	7.75067e+08
		4649	1R_160812114313	48	4649	126	459.239	44.9718	0	1.35912e+09	1.23652e+09	1.2678e+09	8.10663e+08	9.80899e+08	7.33651e+08	7.05604e+08	7.76863e+08	6.97183e+08	7.11784e+08	8.5162e+08	7.61798e+08	1	0.0989307	1	0.653617	0.130575	0.0126153	0.564173	0.0618991	0.000456442	0.601847	0.0847909	0.000777549	1	0.0989307	1	0.653617	0.130575	0.0126153	0.564173	0.0618991	0.000456442	0.601847	0.0847909	0.000777549	1.28782e+09	8.41738e+08	7.2655e+08	7.75067e+08
		4649	1R_160812114313	48	4649	126	459.239	44.9718	0	1.35912e+09	1.23652e+09	1.2678e+09	8.10663e+08	9.80899e+08	7.33651e+08	7.05604e+08	7.76863e+08	6.97183e+08	7.11784e+08	8.5162e+08	7.61798e+08	1	0.0989307	1	0.653617	0.130575	0.0126153	0.564173	0.0618991	0.000456442	0.601847	0.0847909	0.000777549	1	0.0989307	1	0.653617	0.130575	0.0126153	0.564173	0.0618991	0.000456442	0.601847	0.0847909	0.000777549	1.28782e+09	8.41738e+08	7.2655e+08	7.75067e+08
		4649	1R_160812114313	48	4649	126	459.239	44.9718	0	1.35912e+09	1.23652e+09	1.2678e+09	8.10663e+08	9.80899e+08	7.33651e+08	7.05604e+08	7.76863e+08	6.97183e+08	7.11784e+08	8.5162e+08	7.61798e+08	1	0.0989307	1	0.653617	0.130575	0.0126153	0.564173	0.0618991	0.000456442	0.601847	0.0847909	0.000777549	1	0.0989307	1	0.653617	0.130575	0.0126153	0.564173	0.0618991	0.000456442	0.601847	0.0847909	0.000777549	1.28782e+09	8.41738e+08	7.2655e+08	7.75067e+08
		4649	2R	48	4649	126	459.239	44.9718	0	1.35912e+09	1.23652e+09	1.2678e+09	8.10663e+08	9.80899e+08	7.33651e+08	7.05604e+08	7.76863e+08	6.97183e+08	7.11784e+08	8.5162e+08	7.61798e+08	1	0.0989307	1	0.653617	0.130575	0.0126153	0.564173	0.0618991	0.000456442	0.601847	0.0847909	0.000777549	1	0.0989307	1	0.653617	0.130575	0.0126153	0.564173	0.0618991	0.000456442	0.601847	0.0847909	0.000777549	1.28782e+09	8.41738e+08	7.2655e+08	7.75067e+08
		4649	2R	48	4649	126	459.239	44.9718	0	1.35912e+09	1.23652e+09	1.2678e+09	8.10663e+08	9.80899e+08	7.33651e+08	7.05604e+08	7.76863e+08	6.97183e+08	7.11784e+08	8.5162e+08	7.61798e+08	1	0.0989307	1	0.653617	0.130575	0.0126153	0.564173	0.0618991	0.000456442	0.601847	0.0847909	0.000777549	1	0.0989307	1	0.653617	0.130575	0.0126153	0.564173	0.0618991	0.000456442	0.601847	0.0847909	0.000777549	1.28782e+09	8.41738e+08	7.2655e+08	7.75067e+08
		4649	2R_160812153456	48	4649	126	459.239	44.9718	0	1.35912e+09	1.23652e+09	1.2678e+09	8.10663e+08	9.80899e+08	7.33651e+08	7.05604e+08	7.76863e+08	6.97183e+08	7.11784e+08	8.5162e+08	7.61798e+08	1	0.0989307	1	0.653617	0.130575	0.0126153	0.564173	0.0618991	0.000456442	0.601847	0.0847909	0.000777549	1	0.0989307	1	0.653617	0.130575	0.0126153	0.564173	0.0618991	0.000456442	0.601847	0.0847909	0.000777549	1.28782e+09	8.41738e+08	7.2655e+08	7.75067e+08
		4649	2R_160812173050	48	4649	126	459.239	44.9718	0	1.35912e+09	1.23652e+09	1.2678e+09	8.10663e+08	9.80899e+08	7.33651e+08	7.05604e+08	7.76863e+08	6.97183e+08	7.11784e+08	8.5162e+08	7.61798e+08	1	0.0989307	1	0.653617	0.130575	0.0126153	0.564173	0.0618991	0.000456442	0.601847	0.0847909	0.000777549	1	0.0989307	1	0.653617	0.130575	0.0126153	0.564173	0.0618991	0.000456442	0.601847	0.0847909	0.000777549	1.28782e+09	8.41738e+08	7.2655e+08	7.75067e+08
		4649	2R_160812173050	48	4649	126	459.239	44.9718	0	1.35912e+09	1.23652e+09	1.2678e+09	8.10663e+08	9.80899e+08	7.33651e+08	7.05604e+08	7.76863e+08	6.97183e+08	7.11784e+08	8.5162e+08	7.61798e+08	1	0.0989307	1	0.653617	0.130575	0.0126153	0.564173	0.0618991	0.000456442	0.601847	0.0847909	0.000777549	1	0.0989307	1	0.653617	0.130575	0.0126153	0.564173	0.0618991	0.000456442	0.601847	0.0847909	0.000777549	1.28782e+09	8.41738e+08	7.2655e+08	7.75067e+08
		4649	3R	48	4649	126	459.239	44.9718	0	1.35912e+09	1.23652e+09	1.2678e+09	8.10663e+08	9.80899e+08	7.33651e+08	7.05604e+08	7.76863e+08	6.97183e+08	7.11784e+08	8.5162e+08	7.61798e+08	1	0.0989307	1	0.653617	0.130575	0.0126153	0.564173	0.0618991	0.000456442	0.601847	0.0847909	0.000777549	1	0.0989307	1	0.653617	0.130575	0.0126153	0.564173	0.0618991	0.000456442	0.601847	0.0847909	0.000777549	1.28782e+09	8.41738e+08	7.2655e+08	7.75067e+08
		4649	3R	48	4649	126	459.239	44.9718	0	1.35912e+09	1.23652e+09	1.2678e+09	8.10663e+08	9.80899e+08	7.33651e+08	7.05604e+08	7.76863e+08	6.97183e+08	7.11784e+08	8.5162e+08	7.61798e+08	1	0.0989307	1	0.653617	0.130575	0.0126153	0.564173	0.0618991	0.000456442	0.601847	0.0847909	0.000777549	1	0.0989307	1	0.653617	0.130575	0.0126153	0.564173	0.0618991	0.000456442	0.601847	0.0847909	0.000777549	1.28782e+09	8.41738e+08	7.2655e+08	7.75067e+08
		4649	3R_160812212233	48	4649	126	459.239	44.9718	0	1.35912e+09	1.23652e+09	1.2678e+09	8.10663e+08	9.80899e+08	7.33651e+08	7.05604e+08	7.76863e+08	6.97183e+08	7.11784e+08	8.5162e+08	7.61798e+08	1	0.0989307	1	0.653617	0.130575	0.0126153	0.564173	0.0618991	0.000456442	0.601847	0.0847909	0.000777549	1	0.0989307	1	0.653617	0.130575	0.0126153	0.564173	0.0618991	0.000456442	0.601847	0.0847909	0.000777549	1.28782e+09	8.41738e+08	7.2655e+08	7.75067e+08
		4649	3R_160812212233	48	4649	126	459.239	44.9718	0	1.35912e+09	1.23652e+09	1.2678e+09	8.10663e+08	9.80899e+08	7.33651e+08	7.05604e+08	7.76863e+08	6.97183e+08	7.11784e+08	8.5162e+08	7.61798e+08	1	0.0989307	1	0.653617	0.130575	0.0126153	0.564173	0.0618991	0.000456442	0.601847	0.0847909	0.000777549	1	0.0989307	1	0.653617	0.130575	0.0126153	0.564173	0.0618991	0.000456442	0.601847	0.0847909	0.000777549	1.28782e+09	8.41738e+08	7.2655e+08	7.75067e+08
		4649	3R_160812231824	48	4649	126	459.239	44.9718	0	1.35912e+09	1.23652e+09	1.2678e+09	8.10663e+08	9.80899e+08	7.33651e+08	7.05604e+08	7.76863e+08	6.97183e+08	7.11784e+08	8.5162e+08	7.61798e+08	1	0.0989307	1	0.653617	0.130575	0.0126153	0.564173	0.0618991	0.000456442	0.601847	0.0847909	0.000777549	1	0.0989307	1	0.653617	0.130575	0.0126153	0.564173	0.0618991	0.000456442	0.601847	0.0847909	0.000777549	1.28782e+09	8.41738e+08	7.2655e+08	7.75067e+08
	TSIETNIRLTLEKR+Phospho(2)Phospho(10)	1	37	1	0.0989307	1	0.653617	0.130575	0.0126153	0.564173	0.0618991	0.000456442	0.601847	0.0847909	0.000777549	0	0
		hits: 37 Items
		FRAMEID	RAWFILE	MS2	FrameID1	CompID	MZ	Time	GoodID	II_1R	II_1R_160812094720	II_1R_160812114313	II_2R	II_2R_160812153456	II_2R_160812173050	II_3R	II_3R_160812212233	II_3R_160812231824	II_4R	II_4R_160813031009	II_4R_160813050602	Ratio_1R	StdDev_1R	PValue_1R	Ratio_2R	StdDev_2R	PValue_2R	Ratio_3R	StdDev_3R	PValue_3R	Ratio_4R	StdDev_4R	PValue_4R	NRatio_1R	NStdDev_1R	NPValue_1R	NRatio_2R	NStdDev_2R	NPValue_2R	NRatio_3R	NStdDev_3R	NPValue_3R	NRatio_4R	NStdDev_4R	NPValue_4R	Avg_1R	Avg_2R	Avg_3R	Avg_4R
		4649	4R	48	4649	126	459.239	44.9718	0	1.35912e+09	1.23652e+09	1.2678e+09	8.10663e+08	9.80899e+08	7.33651e+08	7.05604e+08	7.76863e+08	6.97183e+08	7.11784e+08	8.5162e+08	7.61798e+08	1	0.0989307	1	0.653617	0.130575	0.0126153	0.564173	0.0618991	0.000456442	0.601847	0.0847909	0.000777549	1	0.0989307	1	0.653617	0.130575	0.0126153	0.564173	0.0618991	0.000456442	0.601847	0.0847909	0.000777549	1.28782e+09	8.41738e+08	7.2655e+08	7.75067e+08
		4649	4R	48	4649	126	459.239	44.9718	0	1.35912e+09	1.23652e+09	1.2678e+09	8.10663e+08	9.80899e+08	7.33651e+08	7.05604e+08	7.76863e+08	6.97183e+08	7.11784e+08	8.5162e+08	7.61798e+08	1	0.0989307	1	0.653617	0.130575	0.0126153	0.564173	0.0618991	0.000456442	0.601847	0.0847909	0.000777549	1	0.0989307	1	0.653617	0.130575	0.0126153	0.564173	0.0618991	0.000456442	0.601847	0.0847909	0.000777549	1.28782e+09	8.41738e+08	7.2655e+08	7.75067e+08
		4649	4R	48	4649	126	459.239	44.9718	0	1.35912e+09	1.23652e+09	1.2678e+09	8.10663e+08	9.80899e+08	7.33651e+08	7.05604e+08	7.76863e+08	6.97183e+08	7.11784e+08	8.5162e+08	7.61798e+08	1	0.0989307	1	0.653617	0.130575	0.0126153	0.564173	0.0618991	0.000456442	0.601847	0.0847909	0.000777549	1	0.0989307	1	0.653617	0.130575	0.0126153	0.564173	0.0618991	0.000456442	0.601847	0.0847909	0.000777549	1.28782e+09	8.41738e+08	7.2655e+08	7.75067e+08
		4649	4R_160813031009	48	4649	126	459.239	44.9718	0	1.35912e+09	1.23652e+09	1.2678e+09	8.10663e+08	9.80899e+08	7.33651e+08	7.05604e+08	7.76863e+08	6.97183e+08	7.11784e+08	8.5162e+08	7.61798e+08	1	0.0989307	1	0.653617	0.130575	0.0126153	0.564173	0.0618991	0.000456442	0.601847	0.0847909	0.000777549	1	0.0989307	1	0.653617	0.130575	0.0126153	0.564173	0.0618991	0.000456442	0.601847	0.0847909	0.000777549	1.28782e+09	8.41738e+08	7.2655e+08	7.75067e+08
		4649	4R_160813031009	48	4649	126	459.239	44.9718	0	1.35912e+09	1.23652e+09	1.2678e+09	8.10663e+08	9.80899e+08	7.33651e+08	7.05604e+08	7.76863e+08	6.97183e+08	7.11784e+08	8.5162e+08	7.61798e+08	1	0.0989307	1	0.653617	0.130575	0.0126153	0.564173	0.0618991	0.000456442	0.601847	0.0847909	0.000777549	1	0.0989307	1	0.653617	0.130575	0.0126153	0.564173	0.0618991	0.000456442	0.601847	0.0847909	0.000777549	1.28782e+09	8.41738e+08	7.2655e+08	7.75067e+08
		4649	4R_160813031009	48	4649	126	459.239	44.9718	0	1.35912e+09	1.23652e+09	1.2678e+09	8.10663e+08	9.80899e+08	7.33651e+08	7.05604e+08	7.76863e+08	6.97183e+08	7.11784e+08	8.5162e+08	7.61798e+08	1	0.0989307	1	0.653617	0.130575	0.0126153	0.564173	0.0618991	0.000456442	0.601847	0.0847909	0.000777549	1	0.0989307	1	0.653617	0.130575	0.0126153	0.564173	0.0618991	0.000456442	0.601847	0.0847909	0.000777549	1.28782e+09	8.41738e+08	7.2655e+08	7.75067e+08
		4649	4R_160813050602	48	4649	126	459.239	44.9718	0	1.35912e+09	1.23652e+09	1.2678e+09	8.10663e+08	9.80899e+08	7.33651e+08	7.05604e+08	7.76863e+08	6.97183e+08	7.11784e+08	8.5162e+08	7.61798e+08	1	0.0989307	1	0.653617	0.130575	0.0126153	0.564173	0.0618991	0.000456442	0.601847	0.0847909	0.000777549	1	0.0989307	1	0.653617	0.130575	0.0126153	0.564173	0.0618991	0.000456442	0.601847	0.0847909	0.000777549	1.28782e+09	8.41738e+08	7.2655e+08	7.75067e+08
		4649	4R_160813050602	48	4649	126	459.239	44.9718	0	1.35912e+09	1.23652e+09	1.2678e+09	8.10663e+08	9.80899e+08	7.33651e+08	7.05604e+08	7.76863e+08	6.97183e+08	7.11784e+08	8.5162e+08	7.61798e+08	1	0.0989307	1	0.653617	0.130575	0.0126153	0.564173	0.0618991	0.000456442	0.601847	0.0847909	0.000777549	1	0.0989307	1	0.653617	0.130575	0.0126153	0.564173	0.0618991	0.000456442	0.601847	0.0847909	0.000777549	1.28782e+09	8.41738e+08	7.2655e+08	7.75067e+08
		4649	1R	48	4649	126	459.239	44.9718	0	1.35912e+09	1.23652e+09	1.2678e+09	8.10663e+08	9.80899e+08	7.33651e+08	7.05604e+08	7.76863e+08	6.97183e+08	7.11784e+08	8.5162e+08	7.61798e+08	1	0.0989307	1	0.653617	0.130575	0.0126153	0.564173	0.0618991	0.000456442	0.601847	0.0847909	0.000777549	1	0.0989307	1	0.653617	0.130575	0.0126153	0.564173	0.0618991	0.000456442	0.601847	0.0847909	0.000777549	1.28782e+09	8.41738e+08	7.2655e+08	7.75067e+08
		4649	1R	48	4649	126	459.239	44.9718	0	1.35912e+09	1.23652e+09	1.2678e+09	8.10663e+08	9.80899e+08	7.33651e+08	7.05604e+08	7.76863e+08	6.97183e+08	7.11784e+08	8.5162e+08	7.61798e+08	1	0.0989307	1	0.653617	0.130575	0.0126153	0.564173	0.0618991	0.000456442	0.601847	0.0847909	0.000777549	1	0.0989307	1	0.653617	0.130575	0.0126153	0.564173	0.0618991	0.000456442	0.601847	0.0847909	0.000777549	1.28782e+09	8.41738e+08	7.2655e+08	7.75067e+08
		4649	1R	48	4649	126	459.239	44.9718	0	1.35912e+09	1.23652e+09	1.2678e+09	8.10663e+08	9.80899e+08	7.33651e+08	7.05604e+08	7.76863e+08	6.97183e+08	7.11784e+08	8.5162e+08	7.61798e+08	1	0.0989307	1	0.653617	0.130575	0.0126153	0.564173	0.0618991	0.000456442	0.601847	0.0847909	0.000777549	1	0.0989307	1	0.653617	0.130575	0.0126153	0.564173	0.0618991	0.000456442	0.601847	0.0847909	0.000777549	1.28782e+09	8.41738e+08	7.2655e+08	7.75067e+08
		4649	1R	48	4649	126	459.239	44.9718	0	1.35912e+09	1.23652e+09	1.2678e+09	8.10663e+08	9.80899e+08	7.33651e+08	7.05604e+08	7.76863e+08	6.97183e+08	7.11784e+08	8.5162e+08	7.61798e+08	1	0.0989307	1	0.653617	0.130575	0.0126153	0.564173	0.0618991	0.000456442	0.601847	0.0847909	0.000777549	1	0.0989307	1	0.653617	0.130575	0.0126153	0.564173	0.0618991	0.000456442	0.601847	0.0847909	0.000777549	1.28782e+09	8.41738e+08	7.2655e+08	7.75067e+08
		4649	1R_160812094720	48	4649	126	459.239	44.9718	0	1.35912e+09	1.23652e+09	1.2678e+09	8.10663e+08	9.80899e+08	7.33651e+08	7.05604e+08	7.76863e+08	6.97183e+08	7.11784e+08	8.5162e+08	7.61798e+08	1	0.0989307	1	0.653617	0.130575	0.0126153	0.564173	0.0618991	0.000456442	0.601847	0.0847909	0.000777549	1	0.0989307	1	0.653617	0.130575	0.0126153	0.564173	0.0618991	0.000456442	0.601847	0.0847909	0.000777549	1.28782e+09	8.41738e+08	7.2655e+08	7.75067e+08
		4649	1R_160812094720	48	4649	126	459.239	44.9718	0	1.35912e+09	1.23652e+09	1.2678e+09	8.10663e+08	9.80899e+08	7.33651e+08	7.05604e+08	7.76863e+08	6.97183e+08	7.11784e+08	8.5162e+08	7.61798e+08	1	0.0989307	1	0.653617	0.130575	0.0126153	0.564173	0.0618991	0.000456442	0.601847	0.0847909	0.000777549	1	0.0989307	1	0.653617	0.130575	0.0126153	0.564173	0.0618991	0.000456442	0.601847	0.0847909	0.000777549	1.28782e+09	8.41738e+08	7.2655e+08	7.75067e+08
		4649	1R_160812094720	48	4649	126	459.239	44.9718	0	1.35912e+09	1.23652e+09	1.2678e+09	8.10663e+08	9.80899e+08	7.33651e+08	7.05604e+08	7.76863e+08	6.97183e+08	7.11784e+08	8.5162e+08	7.61798e+08	1	0.0989307	1	0.653617	0.130575	0.0126153	0.564173	0.0618991	0.000456442	0.601847	0.0847909	0.000777549	1	0.0989307	1	0.653617	0.130575	0.0126153	0.564173	0.0618991	0.000456442	0.601847	0.0847909	0.000777549	1.28782e+09	8.41738e+08	7.2655e+08	7.75067e+08
		4649	1R_160812114313	48	4649	126	459.239	44.9718	0	1.35912e+09	1.23652e+09	1.2678e+09	8.10663e+08	9.80899e+08	7.33651e+08	7.05604e+08	7.76863e+08	6.97183e+08	7.11784e+08	8.5162e+08	7.61798e+08	1	0.0989307	1	0.653617	0.130575	0.0126153	0.564173	0.0618991	0.000456442	0.601847	0.0847909	0.000777549	1	0.0989307	1	0.653617	0.130575	0.0126153	0.564173	0.0618991	0.000456442	0.601847	0.0847909	0.000777549	1.28782e+09	8.41738e+08	7.2655e+08	7.75067e+08
		4649	1R_160812114313	48	4649	126	459.239	44.9718	0	1.35912e+09	1.23652e+09	1.2678e+09	8.10663e+08	9.80899e+08	7.33651e+08	7.05604e+08	7.76863e+08	6.97183e+08	7.11784e+08	8.5162e+08	7.61798e+08	1	0.0989307	1	0.653617	0.130575	0.0126153	0.564173	0.0618991	0.000456442	0.601847	0.0847909	0.000777549	1	0.0989307	1	0.653617	0.130575	0.0126153	0.564173	0.0618991	0.000456442	0.601847	0.0847909	0.000777549	1.28782e+09	8.41738e+08	7.2655e+08	7.75067e+08
		4649	1R_160812114313	48	4649	126	459.239	44.9718	0	1.35912e+09	1.23652e+09	1.2678e+09	8.10663e+08	9.80899e+08	7.33651e+08	7.05604e+08	7.76863e+08	6.97183e+08	7.11784e+08	8.5162e+08	7.61798e+08	1	0.0989307	1	0.653617	0.130575	0.0126153	0.564173	0.0618991	0.000456442	0.601847	0.0847909	0.000777549	1	0.0989307	1	0.653617	0.130575	0.0126153	0.564173	0.0618991	0.000456442	0.601847	0.0847909	0.000777549	1.28782e+09	8.41738e+08	7.2655e+08	7.75067e+08
		4649	2R	48	4649	126	459.239	44.9718	0	1.35912e+09	1.23652e+09	1.2678e+09	8.10663e+08	9.80899e+08	7.33651e+08	7.05604e+08	7.76863e+08	6.97183e+08	7.11784e+08	8.5162e+08	7.61798e+08	1	0.0989307	1	0.653617	0.130575	0.0126153	0.564173	0.0618991	0.000456442	0.601847	0.0847909	0.000777549	1	0.0989307	1	0.653617	0.130575	0.0126153	0.564173	0.0618991	0.000456442	0.601847	0.0847909	0.000777549	1.28782e+09	8.41738e+08	7.2655e+08	7.75067e+08
		4649	2R	48	4649	126	459.239	44.9718	0	1.35912e+09	1.23652e+09	1.2678e+09	8.10663e+08	9.80899e+08	7.33651e+08	7.05604e+08	7.76863e+08	6.97183e+08	7.11784e+08	8.5162e+08	7.61798e+08	1	0.0989307	1	0.653617	0.130575	0.0126153	0.564173	0.0618991	0.000456442	0.601847	0.0847909	0.000777549	1	0.0989307	1	0.653617	0.130575	0.0126153	0.564173	0.0618991	0.000456442	0.601847	0.0847909	0.000777549	1.28782e+09	8.41738e+08	7.2655e+08	7.75067e+08
		4649	2R	48	4649	126	459.239	44.9718	0	1.35912e+09	1.23652e+09	1.2678e+09	8.10663e+08	9.80899e+08	7.33651e+08	7.05604e+08	7.76863e+08	6.97183e+08	7.11784e+08	8.5162e+08	7.61798e+08	1	0.0989307	1	0.653617	0.130575	0.0126153	0.564173	0.0618991	0.000456442	0.601847	0.0847909	0.000777549	1	0.0989307	1	0.653617	0.130575	0.0126153	0.564173	0.0618991	0.000456442	0.601847	0.0847909	0.000777549	1.28782e+09	8.41738e+08	7.2655e+08	7.75067e+08
		4649	2R_160812153456	48	4649	126	459.239	44.9718	0	1.35912e+09	1.23652e+09	1.2678e+09	8.10663e+08	9.80899e+08	7.33651e+08	7.05604e+08	7.76863e+08	6.97183e+08	7.11784e+08	8.5162e+08	7.61798e+08	1	0.0989307	1	0.653617	0.130575	0.0126153	0.564173	0.0618991	0.000456442	0.601847	0.0847909	0.000777549	1	0.0989307	1	0.653617	0.130575	0.0126153	0.564173	0.0618991	0.000456442	0.601847	0.0847909	0.000777549	1.28782e+09	8.41738e+08	7.2655e+08	7.75067e+08
		4649	2R_160812153456	48	4649	126	459.239	44.9718	0	1.35912e+09	1.23652e+09	1.2678e+09	8.10663e+08	9.80899e+08	7.33651e+08	7.05604e+08	7.76863e+08	6.97183e+08	7.11784e+08	8.5162e+08	7.61798e+08	1	0.0989307	1	0.653617	0.130575	0.0126153	0.564173	0.0618991	0.000456442	0.601847	0.0847909	0.000777549	1	0.0989307	1	0.653617	0.130575	0.0126153	0.564173	0.0618991	0.000456442	0.601847	0.0847909	0.000777549	1.28782e+09	8.41738e+08	7.2655e+08	7.75067e+08
		4649	2R_160812153456	48	4649	126	459.239	44.9718	0	1.35912e+09	1.23652e+09	1.2678e+09	8.10663e+08	9.80899e+08	7.33651e+08	7.05604e+08	7.76863e+08	6.97183e+08	7.11784e+08	8.5162e+08	7.61798e+08	1	0.0989307	1	0.653617	0.130575	0.0126153	0.564173	0.0618991	0.000456442	0.601847	0.0847909	0.000777549	1	0.0989307	1	0.653617	0.130575	0.0126153	0.564173	0.0618991	0.000456442	0.601847	0.0847909	0.000777549	1.28782e+09	8.41738e+08	7.2655e+08	7.75067e+08
		4649	2R_160812153456	48	4649	126	459.239	44.9718	0	1.35912e+09	1.23652e+09	1.2678e+09	8.10663e+08	9.80899e+08	7.33651e+08	7.05604e+08	7.76863e+08	6.97183e+08	7.11784e+08	8.5162e+08	7.61798e+08	1	0.0989307	1	0.653617	0.130575	0.0126153	0.564173	0.0618991	0.000456442	0.601847	0.0847909	0.000777549	1	0.0989307	1	0.653617	0.130575	0.0126153	0.564173	0.0618991	0.000456442	0.601847	0.0847909	0.000777549	1.28782e+09	8.41738e+08	7.2655e+08	7.75067e+08
		4649	2R_160812173050	48	4649	126	459.239	44.9718	0	1.35912e+09	1.23652e+09	1.2678e+09	8.10663e+08	9.80899e+08	7.33651e+08	7.05604e+08	7.76863e+08	6.97183e+08	7.11784e+08	8.5162e+08	7.61798e+08	1	0.0989307	1	0.653617	0.130575	0.0126153	0.564173	0.0618991	0.000456442	0.601847	0.0847909	0.000777549	1	0.0989307	1	0.653617	0.130575	0.0126153	0.564173	0.0618991	0.000456442	0.601847	0.0847909	0.000777549	1.28782e+09	8.41738e+08	7.2655e+08	7.75067e+08
		4649	2R_160812173050	48	4649	126	459.239	44.9718	0	1.35912e+09	1.23652e+09	1.2678e+09	8.10663e+08	9.80899e+08	7.33651e+08	7.05604e+08	7.76863e+08	6.97183e+08	7.11784e+08	8.5162e+08	7.61798e+08	1	0.0989307	1	0.653617	0.130575	0.0126153	0.564173	0.0618991	0.000456442	0.601847	0.0847909	0.000777549	1	0.0989307	1	0.653617	0.130575	0.0126153	0.564173	0.0618991	0.000456442	0.601847	0.0847909	0.000777549	1.28782e+09	8.41738e+08	7.2655e+08	7.75067e+08
		4649	2R_160812173050	48	4649	126	459.239	44.9718	0	1.35912e+09	1.23652e+09	1.2678e+09	8.10663e+08	9.80899e+08	7.33651e+08	7.05604e+08	7.76863e+08	6.97183e+08	7.11784e+08	8.5162e+08	7.61798e+08	1	0.0989307	1	0.653617	0.130575	0.0126153	0.564173	0.0618991	0.000456442	0.601847	0.0847909	0.000777549	1	0.0989307	1	0.653617	0.130575	0.0126153	0.564173	0.0618991	0.000456442	0.601847	0.0847909	0.000777549	1.28782e+09	8.41738e+08	7.2655e+08	7.75067e+08
		4649	3R	48	4649	126	459.239	44.9718	0	1.35912e+09	1.23652e+09	1.2678e+09	8.10663e+08	9.80899e+08	7.33651e+08	7.05604e+08	7.76863e+08	6.97183e+08	7.11784e+08	8.5162e+08	7.61798e+08	1	0.0989307	1	0.653617	0.130575	0.0126153	0.564173	0.0618991	0.000456442	0.601847	0.0847909	0.000777549	1	0.0989307	1	0.653617	0.130575	0.0126153	0.564173	0.0618991	0.000456442	0.601847	0.0847909	0.000777549	1.28782e+09	8.41738e+08	7.2655e+08	7.75067e+08
		4649	3R	48	4649	126	459.239	44.9718	0	1.35912e+09	1.23652e+09	1.2678e+09	8.10663e+08	9.80899e+08	7.33651e+08	7.05604e+08	7.76863e+08	6.97183e+08	7.11784e+08	8.5162e+08	7.61798e+08	1	0.0989307	1	0.653617	0.130575	0.0126153	0.564173	0.0618991	0.000456442	0.601847	0.0847909	0.000777549	1	0.0989307	1	0.653617	0.130575	0.0126153	0.564173	0.0618991	0.000456442	0.601847	0.0847909	0.000777549	1.28782e+09	8.41738e+08	7.2655e+08	7.75067e+08
		4649	3R	48	4649	126	459.239	44.9718	0	1.35912e+09	1.23652e+09	1.2678e+09	8.10663e+08	9.80899e+08	7.33651e+08	7.05604e+08	7.76863e+08	6.97183e+08	7.11784e+08	8.5162e+08	7.61798e+08	1	0.0989307	1	0.653617	0.130575	0.0126153	0.564173	0.0618991	0.000456442	0.601847	0.0847909	0.000777549	1	0.0989307	1	0.653617	0.130575	0.0126153	0.564173	0.0618991	0.000456442	0.601847	0.0847909	0.000777549	1.28782e+09	8.41738e+08	7.2655e+08	7.75067e+08
		4649	3R_160812212233	48	4649	126	459.239	44.9718	0	1.35912e+09	1.23652e+09	1.2678e+09	8.10663e+08	9.80899e+08	7.33651e+08	7.05604e+08	7.76863e+08	6.97183e+08	7.11784e+08	8.5162e+08	7.61798e+08	1	0.0989307	1	0.653617	0.130575	0.0126153	0.564173	0.0618991	0.000456442	0.601847	0.0847909	0.000777549	1	0.0989307	1	0.653617	0.130575	0.0126153	0.564173	0.0618991	0.000456442	0.601847	0.0847909	0.000777549	1.28782e+09	8.41738e+08	7.2655e+08	7.75067e+08
		4649	3R_160812212233	48	4649	126	459.239	44.9718	0	1.35912e+09	1.23652e+09	1.2678e+09	8.10663e+08	9.80899e+08	7.33651e+08	7.05604e+08	7.76863e+08	6.97183e+08	7.11784e+08	8.5162e+08	7.61798e+08	1	0.0989307	1	0.653617	0.130575	0.0126153	0.564173	0.0618991	0.000456442	0.601847	0.0847909	0.000777549	1	0.0989307	1	0.653617	0.130575	0.0126153	0.564173	0.0618991	0.000456442	0.601847	0.0847909	0.000777549	1.28782e+09	8.41738e+08	7.2655e+08	7.75067e+08
		4649	3R_160812212233	48	4649	126	459.239	44.9718	0	1.35912e+09	1.23652e+09	1.2678e+09	8.10663e+08	9.80899e+08	7.33651e+08	7.05604e+08	7.76863e+08	6.97183e+08	7.11784e+08	8.5162e+08	7.61798e+08	1	0.0989307	1	0.653617	0.130575	0.0126153	0.564173	0.0618991	0.000456442	0.601847	0.0847909	0.000777549	1	0.0989307	1	0.653617	0.130575	0.0126153	0.564173	0.0618991	0.000456442	0.601847	0.0847909	0.000777549	1.28782e+09	8.41738e+08	7.2655e+08	7.75067e+08
		4649	3R_160812231824	48	4649	126	459.239	44.9718	0	1.35912e+09	1.23652e+09	1.2678e+09	8.10663e+08	9.80899e+08	7.33651e+08	7.05604e+08	7.76863e+08	6.97183e+08	7.11784e+08	8.5162e+08	7.61798e+08	1	0.0989307	1	0.653617	0.130575	0.0126153	0.564173	0.0618991	0.000456442	0.601847	0.0847909	0.000777549	1	0.0989307	1	0.653617	0.130575	0.0126153	0.564173	0.0618991	0.000456442	0.601847	0.0847909	0.000777549	1.28782e+09	8.41738e+08	7.2655e+08	7.75067e+08
		4649	3R_160812231824	48	4649	126	459.239	44.9718	0	1.35912e+09	1.23652e+09	1.2678e+09	8.10663e+08	9.80899e+08	7.33651e+08	7.05604e+08	7.76863e+08	6.97183e+08	7.11784e+08	8.5162e+08	7.61798e+08	1	0.0989307	1	0.653617	0.130575	0.0126153	0.564173	0.0618991	0.000456442	0.601847	0.0847909	0.000777549	1	0.0989307	1	0.653617	0.130575	0.0126153	0.564173	0.0618991	0.000456442	0.601847	0.0847909	0.000777549	1.28782e+09	8.41738e+08	7.2655e+08	7.75067e+08
		4649	3R_160812231824	48	4649	126	459.239	44.9718	0	1.35912e+09	1.23652e+09	1.2678e+09	8.10663e+08	9.80899e+08	7.33651e+08	7.05604e+08	7.76863e+08	6.97183e+08	7.11784e+08	8.5162e+08	7.61798e+08	1	0.0989307	1	0.653617	0.130575	0.0126153	0.564173	0.0618991	0.000456442	0.601847	0.0847909	0.000777549	1	0.0989307	1	0.653617	0.130575	0.0126153	0.564173	0.0618991	0.000456442	0.601847	0.0847909	0.000777549	1.28782e+09	8.41738e+08	7.2655e+08	7.75067e+08
	TSIETNIRLTLEKR+Phospho(5)Phospho(10)	1	15	1	0.0989307	1	0.653617	0.130575	0.0126153	0.564173	0.0618991	0.000456442	0.601847	0.0847909	0.000777549	0	0
		hits: 15 Items
		FRAMEID	RAWFILE	MS2	FrameID1	CompID	MZ	Time	GoodID	II_1R	II_1R_160812094720	II_1R_160812114313	II_2R	II_2R_160812153456	II_2R_160812173050	II_3R	II_3R_160812212233	II_3R_160812231824	II_4R	II_4R_160813031009	II_4R_160813050602	Ratio_1R	StdDev_1R	PValue_1R	Ratio_2R	StdDev_2R	PValue_2R	Ratio_3R	StdDev_3R	PValue_3R	Ratio_4R	StdDev_4R	PValue_4R	NRatio_1R	NStdDev_1R	NPValue_1R	NRatio_2R	NStdDev_2R	NPValue_2R	NRatio_3R	NStdDev_3R	NPValue_3R	NRatio_4R	NStdDev_4R	NPValue_4R	Avg_1R	Avg_2R	Avg_3R	Avg_4R
		4649	4R	48	4649	126	459.239	44.9718	0	1.35912e+09	1.23652e+09	1.2678e+09	8.10663e+08	9.80899e+08	7.33651e+08	7.05604e+08	7.76863e+08	6.97183e+08	7.11784e+08	8.5162e+08	7.61798e+08	1	0.0989307	1	0.653617	0.130575	0.0126153	0.564173	0.0618991	0.000456442	0.601847	0.0847909	0.000777549	1	0.0989307	1	0.653617	0.130575	0.0126153	0.564173	0.0618991	0.000456442	0.601847	0.0847909	0.000777549	1.28782e+09	8.41738e+08	7.2655e+08	7.75067e+08
		4649	4R	48	4649	126	459.239	44.9718	0	1.35912e+09	1.23652e+09	1.2678e+09	8.10663e+08	9.80899e+08	7.33651e+08	7.05604e+08	7.76863e+08	6.97183e+08	7.11784e+08	8.5162e+08	7.61798e+08	1	0.0989307	1	0.653617	0.130575	0.0126153	0.564173	0.0618991	0.000456442	0.601847	0.0847909	0.000777549	1	0.0989307	1	0.653617	0.130575	0.0126153	0.564173	0.0618991	0.000456442	0.601847	0.0847909	0.000777549	1.28782e+09	8.41738e+08	7.2655e+08	7.75067e+08
		4649	1R	48	4649	126	459.239	44.9718	0	1.35912e+09	1.23652e+09	1.2678e+09	8.10663e+08	9.80899e+08	7.33651e+08	7.05604e+08	7.76863e+08	6.97183e+08	7.11784e+08	8.5162e+08	7.61798e+08	1	0.0989307	1	0.653617	0.130575	0.0126153	0.564173	0.0618991	0.000456442	0.601847	0.0847909	0.000777549	1	0.0989307	1	0.653617	0.130575	0.0126153	0.564173	0.0618991	0.000456442	0.601847	0.0847909	0.000777549	1.28782e+09	8.41738e+08	7.2655e+08	7.75067e+08
		4649	1R	48	4649	126	459.239	44.9718	0	1.35912e+09	1.23652e+09	1.2678e+09	8.10663e+08	9.80899e+08	7.33651e+08	7.05604e+08	7.76863e+08	6.97183e+08	7.11784e+08	8.5162e+08	7.61798e+08	1	0.0989307	1	0.653617	0.130575	0.0126153	0.564173	0.0618991	0.000456442	0.601847	0.0847909	0.000777549	1	0.0989307	1	0.653617	0.130575	0.0126153	0.564173	0.0618991	0.000456442	0.601847	0.0847909	0.000777549	1.28782e+09	8.41738e+08	7.2655e+08	7.75067e+08
		4649	1R	48	4649	126	459.239	44.9718	0	1.35912e+09	1.23652e+09	1.2678e+09	8.10663e+08	9.80899e+08	7.33651e+08	7.05604e+08	7.76863e+08	6.97183e+08	7.11784e+08	8.5162e+08	7.61798e+08	1	0.0989307	1	0.653617	0.130575	0.0126153	0.564173	0.0618991	0.000456442	0.601847	0.0847909	0.000777549	1	0.0989307	1	0.653617	0.130575	0.0126153	0.564173	0.0618991	0.000456442	0.601847	0.0847909	0.000777549	1.28782e+09	8.41738e+08	7.2655e+08	7.75067e+08
		4649	1R_160812094720	48	4649	126	459.239	44.9718	0	1.35912e+09	1.23652e+09	1.2678e+09	8.10663e+08	9.80899e+08	7.33651e+08	7.05604e+08	7.76863e+08	6.97183e+08	7.11784e+08	8.5162e+08	7.61798e+08	1	0.0989307	1	0.653617	0.130575	0.0126153	0.564173	0.0618991	0.000456442	0.601847	0.0847909	0.000777549	1	0.0989307	1	0.653617	0.130575	0.0126153	0.564173	0.0618991	0.000456442	0.601847	0.0847909	0.000777549	1.28782e+09	8.41738e+08	7.2655e+08	7.75067e+08
		4649	1R_160812114313	48	4649	126	459.239	44.9718	0	1.35912e+09	1.23652e+09	1.2678e+09	8.10663e+08	9.80899e+08	7.33651e+08	7.05604e+08	7.76863e+08	6.97183e+08	7.11784e+08	8.5162e+08	7.61798e+08	1	0.0989307	1	0.653617	0.130575	0.0126153	0.564173	0.0618991	0.000456442	0.601847	0.0847909	0.000777549	1	0.0989307	1	0.653617	0.130575	0.0126153	0.564173	0.0618991	0.000456442	0.601847	0.0847909	0.000777549	1.28782e+09	8.41738e+08	7.2655e+08	7.75067e+08
		4649	2R	48	4649	126	459.239	44.9718	0	1.35912e+09	1.23652e+09	1.2678e+09	8.10663e+08	9.80899e+08	7.33651e+08	7.05604e+08	7.76863e+08	6.97183e+08	7.11784e+08	8.5162e+08	7.61798e+08	1	0.0989307	1	0.653617	0.130575	0.0126153	0.564173	0.0618991	0.000456442	0.601847	0.0847909	0.000777549	1	0.0989307	1	0.653617	0.130575	0.0126153	0.564173	0.0618991	0.000456442	0.601847	0.0847909	0.000777549	1.28782e+09	8.41738e+08	7.2655e+08	7.75067e+08
		4649	2R	48	4649	126	459.239	44.9718	0	1.35912e+09	1.23652e+09	1.2678e+09	8.10663e+08	9.80899e+08	7.33651e+08	7.05604e+08	7.76863e+08	6.97183e+08	7.11784e+08	8.5162e+08	7.61798e+08	1	0.0989307	1	0.653617	0.130575	0.0126153	0.564173	0.0618991	0.000456442	0.601847	0.0847909	0.000777549	1	0.0989307	1	0.653617	0.130575	0.0126153	0.564173	0.0618991	0.000456442	0.601847	0.0847909	0.000777549	1.28782e+09	8.41738e+08	7.2655e+08	7.75067e+08
		4649	2R_160812173050	48	4649	126	459.239	44.9718	0	1.35912e+09	1.23652e+09	1.2678e+09	8.10663e+08	9.80899e+08	7.33651e+08	7.05604e+08	7.76863e+08	6.97183e+08	7.11784e+08	8.5162e+08	7.61798e+08	1	0.0989307	1	0.653617	0.130575	0.0126153	0.564173	0.0618991	0.000456442	0.601847	0.0847909	0.000777549	1	0.0989307	1	0.653617	0.130575	0.0126153	0.564173	0.0618991	0.000456442	0.601847	0.0847909	0.000777549	1.28782e+09	8.41738e+08	7.2655e+08	7.75067e+08
		4649	3R	48	4649	126	459.239	44.9718	0	1.35912e+09	1.23652e+09	1.2678e+09	8.10663e+08	9.80899e+08	7.33651e+08	7.05604e+08	7.76863e+08	6.97183e+08	7.11784e+08	8.5162e+08	7.61798e+08	1	0.0989307	1	0.653617	0.130575	0.0126153	0.564173	0.0618991	0.000456442	0.601847	0.0847909	0.000777549	1	0.0989307	1	0.653617	0.130575	0.0126153	0.564173	0.0618991	0.000456442	0.601847	0.0847909	0.000777549	1.28782e+09	8.41738e+08	7.2655e+08	7.75067e+08
		4649	3R	48	4649	126	459.239	44.9718	0	1.35912e+09	1.23652e+09	1.2678e+09	8.10663e+08	9.80899e+08	7.33651e+08	7.05604e+08	7.76863e+08	6.97183e+08	7.11784e+08	8.5162e+08	7.61798e+08	1	0.0989307	1	0.653617	0.130575	0.0126153	0.564173	0.0618991	0.000456442	0.601847	0.0847909	0.000777549	1	0.0989307	1	0.653617	0.130575	0.0126153	0.564173	0.0618991	0.000456442	0.601847	0.0847909	0.000777549	1.28782e+09	8.41738e+08	7.2655e+08	7.75067e+08
		4649	3R_160812212233	48	4649	126	459.239	44.9718	0	1.35912e+09	1.23652e+09	1.2678e+09	8.10663e+08	9.80899e+08	7.33651e+08	7.05604e+08	7.76863e+08	6.97183e+08	7.11784e+08	8.5162e+08	7.61798e+08	1	0.0989307	1	0.653617	0.130575	0.0126153	0.564173	0.0618991	0.000456442	0.601847	0.0847909	0.000777549	1	0.0989307	1	0.653617	0.130575	0.0126153	0.564173	0.0618991	0.000456442	0.601847	0.0847909	0.000777549	1.28782e+09	8.41738e+08	7.2655e+08	7.75067e+08
		4649	3R_160812212233	48	4649	126	459.239	44.9718	0	1.35912e+09	1.23652e+09	1.2678e+09	8.10663e+08	9.80899e+08	7.33651e+08	7.05604e+08	7.76863e+08	6.97183e+08	7.11784e+08	8.5162e+08	7.61798e+08	1	0.0989307	1	0.653617	0.130575	0.0126153	0.564173	0.0618991	0.000456442	0.601847	0.0847909	0.000777549	1	0.0989307	1	0.653617	0.130575	0.0126153	0.564173	0.0618991	0.000456442	0.601847	0.0847909	0.000777549	1.28782e+09	8.41738e+08	7.2655e+08	7.75067e+08
		4649	3R_160812212233	48	4649	126	459.239	44.9718	0	1.35912e+09	1.23652e+09	1.2678e+09	8.10663e+08	9.80899e+08	7.33651e+08	7.05604e+08	7.76863e+08	6.97183e+08	7.11784e+08	8.5162e+08	7.61798e+08	1	0.0989307	1	0.653617	0.130575	0.0126153	0.564173	0.0618991	0.000456442	0.601847	0.0847909	0.000777549	1	0.0989307	1	0.653617	0.130575	0.0126153	0.564173	0.0618991	0.000456442	0.601847	0.0847909	0.000777549	1.28782e+09	8.41738e+08	7.2655e+08	7.75067e+08
SP://E1NZ79	E1NZ79_HUMAN Ubiquitously transcribed tetratricopeptide repeat protein Y_linked transcript variant 11 OS=Homo sapiens GN=UTY PE=2 SV=1	4	1	4	1	0.0283537	1	0.610923	0.0792823	0.000890213	0.988449	0.0852014	0.999136	1.05697	0.0864206	0.800533
	peptides: 4 Items
	PEPTIDE	FRAMES	HITS	Ratio_1R	StdDev_1R	PValue_1R	Ratio_2R	StdDev_2R	PValue_2R	Ratio_3R	StdDev_3R	PValue_3R	Ratio_4R	StdDev_4R	PValue_4R	OtherAssignments	AvgPepPValue
	SQSSTKVGLPLASHR+Phospho(1)	1	1	1	0.0567073	1	0.610923	0.158565	0.0367962	0.988449	0.170403	0.902182	1.05697	0.172841	0.563527	0	0
		hits: 1 Items
		FRAMEID	RAWFILE	MS2	FrameID1	CompID	MZ	Time	GoodID	II_1R	II_1R_160812094720	II_1R_160812114313	II_2R	II_2R_160812153456	II_2R_160812173050	II_3R	II_3R_160812212233	II_3R_160812231824	II_4R	II_4R_160813031009	II_4R_160813050602	Ratio_1R	StdDev_1R	PValue_1R	Ratio_2R	StdDev_2R	PValue_2R	Ratio_3R	StdDev_3R	PValue_3R	Ratio_4R	StdDev_4R	PValue_4R	NRatio_1R	NStdDev_1R	NPValue_1R	NRatio_2R	NStdDev_2R	NPValue_2R	NRatio_3R	NStdDev_3R	NPValue_3R	NRatio_4R	NStdDev_4R	NPValue_4R	Avg_1R	Avg_2R	Avg_3R	Avg_4R
		4664	4R	46	4664	105	549.938	46.7309	0	1.16168e+09	1.1119e+09	1.10222e+09	8.4813e+08	6.83908e+08	5.30317e+08	1.12078e+09	9.47972e+08	1.26806e+09	1.3619e+09	1.16245e+09	1.04376e+09	1	0.0567073	1	0.610923	0.158565	0.0367962	0.988449	0.170403	0.902182	1.05697	0.172841	0.563527	1	0.0567073	1	0.610923	0.158565	0.0367962	0.988449	0.170403	0.902182	1.05697	0.172841	0.563527	1.12527e+09	6.87452e+08	1.11227e+09	1.18937e+09
	SQSSTKVGLPLASHR+Phospho(3)	1	1	1	0.0567073	1	0.610923	0.158565	0.0367962	0.988449	0.170403	0.902182	1.05697	0.172841	0.563527	0	0
		hits: 1 Items
		FRAMEID	RAWFILE	MS2	FrameID1	CompID	MZ	Time	GoodID	II_1R	II_1R_160812094720	II_1R_160812114313	II_2R	II_2R_160812153456	II_2R_160812173050	II_3R	II_3R_160812212233	II_3R_160812231824	II_4R	II_4R_160813031009	II_4R_160813050602	Ratio_1R	StdDev_1R	PValue_1R	Ratio_2R	StdDev_2R	PValue_2R	Ratio_3R	StdDev_3R	PValue_3R	Ratio_4R	StdDev_4R	PValue_4R	NRatio_1R	NStdDev_1R	NPValue_1R	NRatio_2R	NStdDev_2R	NPValue_2R	NRatio_3R	NStdDev_3R	NPValue_3R	NRatio_4R	NStdDev_4R	NPValue_4R	Avg_1R	Avg_2R	Avg_3R	Avg_4R
		4664	4R	46	4664	105	549.938	46.7309	0	1.16168e+09	1.1119e+09	1.10222e+09	8.4813e+08	6.83908e+08	5.30317e+08	1.12078e+09	9.47972e+08	1.26806e+09	1.3619e+09	1.16245e+09	1.04376e+09	1	0.0567073	1	0.610923	0.158565	0.0367962	0.988449	0.170403	0.902182	1.05697	0.172841	0.563527	1	0.0567073	1	0.610923	0.158565	0.0367962	0.988449	0.170403	0.902182	1.05697	0.172841	0.563527	1.12527e+09	6.87452e+08	1.11227e+09	1.18937e+09
	SQSSTKVGLPLASHR+Phospho(4)	1	1	1	0.0567073	1	0.610923	0.158565	0.0367962	0.988449	0.170403	0.902182	1.05697	0.172841	0.563527	0	0
		hits: 1 Items
		FRAMEID	RAWFILE	MS2	FrameID1	CompID	MZ	Time	GoodID	II_1R	II_1R_160812094720	II_1R_160812114313	II_2R	II_2R_160812153456	II_2R_160812173050	II_3R	II_3R_160812212233	II_3R_160812231824	II_4R	II_4R_160813031009	II_4R_160813050602	Ratio_1R	StdDev_1R	PValue_1R	Ratio_2R	StdDev_2R	PValue_2R	Ratio_3R	StdDev_3R	PValue_3R	Ratio_4R	StdDev_4R	PValue_4R	NRatio_1R	NStdDev_1R	NPValue_1R	NRatio_2R	NStdDev_2R	NPValue_2R	NRatio_3R	NStdDev_3R	NPValue_3R	NRatio_4R	NStdDev_4R	NPValue_4R	Avg_1R	Avg_2R	Avg_3R	Avg_4R
		4664	4R	46	4664	105	549.938	46.7309	0	1.16168e+09	1.1119e+09	1.10222e+09	8.4813e+08	6.83908e+08	5.30317e+08	1.12078e+09	9.47972e+08	1.26806e+09	1.3619e+09	1.16245e+09	1.04376e+09	1	0.0567073	1	0.610923	0.158565	0.0367962	0.988449	0.170403	0.902182	1.05697	0.172841	0.563527	1	0.0567073	1	0.610923	0.158565	0.0367962	0.988449	0.170403	0.902182	1.05697	0.172841	0.563527	1.12527e+09	6.87452e+08	1.11227e+09	1.18937e+09
	SQSSTKVGLPLASHR+Phospho(5)	1	1	1	0.0567073	1	0.610923	0.158565	0.0367962	0.988449	0.170403	0.902182	1.05697	0.172841	0.563527	0	0
		hits: 1 Items
		FRAMEID	RAWFILE	MS2	FrameID1	CompID	MZ	Time	GoodID	II_1R	II_1R_160812094720	II_1R_160812114313	II_2R	II_2R_160812153456	II_2R_160812173050	II_3R	II_3R_160812212233	II_3R_160812231824	II_4R	II_4R_160813031009	II_4R_160813050602	Ratio_1R	StdDev_1R	PValue_1R	Ratio_2R	StdDev_2R	PValue_2R	Ratio_3R	StdDev_3R	PValue_3R	Ratio_4R	StdDev_4R	PValue_4R	NRatio_1R	NStdDev_1R	NPValue_1R	NRatio_2R	NStdDev_2R	NPValue_2R	NRatio_3R	NStdDev_3R	NPValue_3R	NRatio_4R	NStdDev_4R	NPValue_4R	Avg_1R	Avg_2R	Avg_3R	Avg_4R
		4664	4R	46	4664	105	549.938	46.7309	0	1.16168e+09	1.1119e+09	1.10222e+09	8.4813e+08	6.83908e+08	5.30317e+08	1.12078e+09	9.47972e+08	1.26806e+09	1.3619e+09	1.16245e+09	1.04376e+09	1	0.0567073	1	0.610923	0.158565	0.0367962	0.988449	0.170403	0.902182	1.05697	0.172841	0.563527	1	0.0567073	1	0.610923	0.158565	0.0367962	0.988449	0.170403	0.902182	1.05697	0.172841	0.563527	1.12527e+09	6.87452e+08	1.11227e+09	1.18937e+09
SP://A0A087WTY0	A0A087WTY0_HUMAN Zinc finger protein 732 OS=Homo sapiens GN=ZNF732 PE=4 SV=1	4	1	11	1	0.0730363	1	0.137588	0.0871841	1.10842e-06	0.033179	0.0123461	2.29649e-09	0.34952	0.150593	0.00192186
	peptides: 4 Items
	PEPTIDE	FRAMES	HITS	Ratio_1R	StdDev_1R	PValue_1R	Ratio_2R	StdDev_2R	PValue_2R	Ratio_3R	StdDev_3R	PValue_3R	Ratio_4R	StdDev_4R	PValue_4R	OtherAssignments	AvgPepPValue
	YKTIHTGDKTPK+Phospho(1)	1	1	1	0.146073	1	0.137588	0.174368	0.00495233	0.033179	0.0246923	0.000861097	0.34952	0.301186	0.0470352	0	0
		hits: 1 Items
		FRAMEID	RAWFILE	MS2	FrameID1	CompID	MZ	Time	GoodID	II_1R	II_1R_160812094720	II_1R_160812114313	II_2R	II_2R_160812153456	II_2R_160812173050	II_3R	II_3R_160812212233	II_3R_160812231824	II_4R	II_4R_160813031009	II_4R_160813050602	Ratio_1R	StdDev_1R	PValue_1R	Ratio_2R	StdDev_2R	PValue_2R	Ratio_3R	StdDev_3R	PValue_3R	Ratio_4R	StdDev_4R	PValue_4R	NRatio_1R	NStdDev_1R	NPValue_1R	NRatio_2R	NStdDev_2R	NPValue_2R	NRatio_3R	NStdDev_3R	NPValue_3R	NRatio_4R	NStdDev_4R	NPValue_4R	Avg_1R	Avg_2R	Avg_3R	Avg_4R
		6229	1R	8	6229	3586	490.233	33.3925	0	1.41018e+08	1.58088e+08	1.62195e+08	4.96806e+07	1.22051e+07	1.58402e+06	8.72603e+06	4.65882e+06	1.92068e+06	9.0276e+07	6.36882e+07	7.26969e+06	1	0.146073	1	0.137588	0.174368	0.00495233	0.033179	0.0246923	0.000861097	0.34952	0.301186	0.0470352	1	0.146073	1	0.137588	0.174368	0.00495233	0.033179	0.0246923	0.000861097	0.34952	0.301186	0.0470352	1.53767e+08	2.11566e+07	5.10184e+06	5.37446e+07
	YKTIHTGDKTPK+Phospho(10)	1	2	1	0.146073	1	0.137588	0.174368	0.00495233	0.033179	0.0246923	0.000861097	0.34952	0.301186	0.0470352	0	0
		hits: 2 Items
		FRAMEID	RAWFILE	MS2	FrameID1	CompID	MZ	Time	GoodID	II_1R	II_1R_160812094720	II_1R_160812114313	II_2R	II_2R_160812153456	II_2R_160812173050	II_3R	II_3R_160812212233	II_3R_160812231824	II_4R	II_4R_160813031009	II_4R_160813050602	Ratio_1R	StdDev_1R	PValue_1R	Ratio_2R	StdDev_2R	PValue_2R	Ratio_3R	StdDev_3R	PValue_3R	Ratio_4R	StdDev_4R	PValue_4R	NRatio_1R	NStdDev_1R	NPValue_1R	NRatio_2R	NStdDev_2R	NPValue_2R	NRatio_3R	NStdDev_3R	NPValue_3R	NRatio_4R	NStdDev_4R	NPValue_4R	Avg_1R	Avg_2R	Avg_3R	Avg_4R
		6229	1R	8	6229	3586	490.233	33.3925	0	1.41018e+08	1.58088e+08	1.62195e+08	4.96806e+07	1.22051e+07	1.58402e+06	8.72603e+06	4.65882e+06	1.92068e+06	9.0276e+07	6.36882e+07	7.26969e+06	1	0.146073	1	0.137588	0.174368	0.00495233	0.033179	0.0246923	0.000861097	0.34952	0.301186	0.0470352	1	0.146073	1	0.137588	0.174368	0.00495233	0.033179	0.0246923	0.000861097	0.34952	0.301186	0.0470352	1.53767e+08	2.11566e+07	5.10184e+06	5.37446e+07
		6229	1R_160812114313	8	6229	3586	490.233	33.3925	0	1.41018e+08	1.58088e+08	1.62195e+08	4.96806e+07	1.22051e+07	1.58402e+06	8.72603e+06	4.65882e+06	1.92068e+06	9.0276e+07	6.36882e+07	7.26969e+06	1	0.146073	1	0.137588	0.174368	0.00495233	0.033179	0.0246923	0.000861097	0.34952	0.301186	0.0470352	1	0.146073	1	0.137588	0.174368	0.00495233	0.033179	0.0246923	0.000861097	0.34952	0.301186	0.0470352	1.53767e+08	2.11566e+07	5.10184e+06	5.37446e+07
	YKTIHTGDKTPK+Phospho(3)	1	4	1	0.146073	1	0.137588	0.174368	0.00495233	0.033179	0.0246923	0.000861097	0.34952	0.301186	0.0470352	0	0
		hits: 4 Items
		FRAMEID	RAWFILE	MS2	FrameID1	CompID	MZ	Time	GoodID	II_1R	II_1R_160812094720	II_1R_160812114313	II_2R	II_2R_160812153456	II_2R_160812173050	II_3R	II_3R_160812212233	II_3R_160812231824	II_4R	II_4R_160813031009	II_4R_160813050602	Ratio_1R	StdDev_1R	PValue_1R	Ratio_2R	StdDev_2R	PValue_2R	Ratio_3R	StdDev_3R	PValue_3R	Ratio_4R	StdDev_4R	PValue_4R	NRatio_1R	NStdDev_1R	NPValue_1R	NRatio_2R	NStdDev_2R	NPValue_2R	NRatio_3R	NStdDev_3R	NPValue_3R	NRatio_4R	NStdDev_4R	NPValue_4R	Avg_1R	Avg_2R	Avg_3R	Avg_4R
		6229	1R	8	6229	3586	490.233	33.3925	0	1.41018e+08	1.58088e+08	1.62195e+08	4.96806e+07	1.22051e+07	1.58402e+06	8.72603e+06	4.65882e+06	1.92068e+06	9.0276e+07	6.36882e+07	7.26969e+06	1	0.146073	1	0.137588	0.174368	0.00495233	0.033179	0.0246923	0.000861097	0.34952	0.301186	0.0470352	1	0.146073	1	0.137588	0.174368	0.00495233	0.033179	0.0246923	0.000861097	0.34952	0.301186	0.0470352	1.53767e+08	2.11566e+07	5.10184e+06	5.37446e+07
		6229	1R	8	6229	3586	490.233	33.3925	0	1.41018e+08	1.58088e+08	1.62195e+08	4.96806e+07	1.22051e+07	1.58402e+06	8.72603e+06	4.65882e+06	1.92068e+06	9.0276e+07	6.36882e+07	7.26969e+06	1	0.146073	1	0.137588	0.174368	0.00495233	0.033179	0.0246923	0.000861097	0.34952	0.301186	0.0470352	1	0.146073	1	0.137588	0.174368	0.00495233	0.033179	0.0246923	0.000861097	0.34952	0.301186	0.0470352	1.53767e+08	2.11566e+07	5.10184e+06	5.37446e+07
		6229	1R_160812114313	8	6229	3586	490.233	33.3925	0	1.41018e+08	1.58088e+08	1.62195e+08	4.96806e+07	1.22051e+07	1.58402e+06	8.72603e+06	4.65882e+06	1.92068e+06	9.0276e+07	6.36882e+07	7.26969e+06	1	0.146073	1	0.137588	0.174368	0.00495233	0.033179	0.0246923	0.000861097	0.34952	0.301186	0.0470352	1	0.146073	1	0.137588	0.174368	0.00495233	0.033179	0.0246923	0.000861097	0.34952	0.301186	0.0470352	1.53767e+08	2.11566e+07	5.10184e+06	5.37446e+07
		6229	1R_160812114313	8	6229	3586	490.233	33.3925	0	1.41018e+08	1.58088e+08	1.62195e+08	4.96806e+07	1.22051e+07	1.58402e+06	8.72603e+06	4.65882e+06	1.92068e+06	9.0276e+07	6.36882e+07	7.26969e+06	1	0.146073	1	0.137588	0.174368	0.00495233	0.033179	0.0246923	0.000861097	0.34952	0.301186	0.0470352	1	0.146073	1	0.137588	0.174368	0.00495233	0.033179	0.0246923	0.000861097	0.34952	0.301186	0.0470352	1.53767e+08	2.11566e+07	5.10184e+06	5.37446e+07
	YKTIHTGDKTPK+Phospho(6)	1	4	1	0.146073	1	0.137588	0.174368	0.00495233	0.033179	0.0246923	0.000861097	0.34952	0.301186	0.0470352	0	0
		hits: 4 Items
		FRAMEID	RAWFILE	MS2	FrameID1	CompID	MZ	Time	GoodID	II_1R	II_1R_160812094720	II_1R_160812114313	II_2R	II_2R_160812153456	II_2R_160812173050	II_3R	II_3R_160812212233	II_3R_160812231824	II_4R	II_4R_160813031009	II_4R_160813050602	Ratio_1R	StdDev_1R	PValue_1R	Ratio_2R	StdDev_2R	PValue_2R	Ratio_3R	StdDev_3R	PValue_3R	Ratio_4R	StdDev_4R	PValue_4R	NRatio_1R	NStdDev_1R	NPValue_1R	NRatio_2R	NStdDev_2R	NPValue_2R	NRatio_3R	NStdDev_3R	NPValue_3R	NRatio_4R	NStdDev_4R	NPValue_4R	Avg_1R	Avg_2R	Avg_3R	Avg_4R
		6229	1R	8	6229	3586	490.233	33.3925	0	1.41018e+08	1.58088e+08	1.62195e+08	4.96806e+07	1.22051e+07	1.58402e+06	8.72603e+06	4.65882e+06	1.92068e+06	9.0276e+07	6.36882e+07	7.26969e+06	1	0.146073	1	0.137588	0.174368	0.00495233	0.033179	0.0246923	0.000861097	0.34952	0.301186	0.0470352	1	0.146073	1	0.137588	0.174368	0.00495233	0.033179	0.0246923	0.000861097	0.34952	0.301186	0.0470352	1.53767e+08	2.11566e+07	5.10184e+06	5.37446e+07
		6229	1R	8	6229	3586	490.233	33.3925	0	1.41018e+08	1.58088e+08	1.62195e+08	4.96806e+07	1.22051e+07	1.58402e+06	8.72603e+06	4.65882e+06	1.92068e+06	9.0276e+07	6.36882e+07	7.26969e+06	1	0.146073	1	0.137588	0.174368	0.00495233	0.033179	0.0246923	0.000861097	0.34952	0.301186	0.0470352	1	0.146073	1	0.137588	0.174368	0.00495233	0.033179	0.0246923	0.000861097	0.34952	0.301186	0.0470352	1.53767e+08	2.11566e+07	5.10184e+06	5.37446e+07
		6229	1R_160812114313	8	6229	3586	490.233	33.3925	0	1.41018e+08	1.58088e+08	1.62195e+08	4.96806e+07	1.22051e+07	1.58402e+06	8.72603e+06	4.65882e+06	1.92068e+06	9.0276e+07	6.36882e+07	7.26969e+06	1	0.146073	1	0.137588	0.174368	0.00495233	0.033179	0.0246923	0.000861097	0.34952	0.301186	0.0470352	1	0.146073	1	0.137588	0.174368	0.00495233	0.033179	0.0246923	0.000861097	0.34952	0.301186	0.0470352	1.53767e+08	2.11566e+07	5.10184e+06	5.37446e+07
		6229	1R_160812114313	8	6229	3586	490.233	33.3925	0	1.41018e+08	1.58088e+08	1.62195e+08	4.96806e+07	1.22051e+07	1.58402e+06	8.72603e+06	4.65882e+06	1.92068e+06	9.0276e+07	6.36882e+07	7.26969e+06	1	0.146073	1	0.137588	0.174368	0.00495233	0.033179	0.0246923	0.000861097	0.34952	0.301186	0.0470352	1	0.146073	1	0.137588	0.174368	0.00495233	0.033179	0.0246923	0.000861097	0.34952	0.301186	0.0470352	1.53767e+08	2.11566e+07	5.10184e+06	5.37446e+07
SP://B4DXR9	ZN732_HUMAN Zinc finger protein 732 OS=Homo sapiens GN=ZNF732 PE=2 SV=1	4	1	11	1	0.0730363	1	0.137588	0.0871841	1.10842e-06	0.033179	0.0123461	2.29649e-09	0.34952	0.150593	0.00192186
	peptides: 4 Items
	PEPTIDE	FRAMES	HITS	Ratio_1R	StdDev_1R	PValue_1R	Ratio_2R	StdDev_2R	PValue_2R	Ratio_3R	StdDev_3R	PValue_3R	Ratio_4R	StdDev_4R	PValue_4R	OtherAssignments	AvgPepPValue
	YKTIHTGDKTPK+Phospho(1)	1	1	1	0.146073	1	0.137588	0.174368	0.00495233	0.033179	0.0246923	0.000861097	0.34952	0.301186	0.0470352	0	0
		hits: 1 Items
		FRAMEID	RAWFILE	MS2	FrameID1	CompID	MZ	Time	GoodID	II_1R	II_1R_160812094720	II_1R_160812114313	II_2R	II_2R_160812153456	II_2R_160812173050	II_3R	II_3R_160812212233	II_3R_160812231824	II_4R	II_4R_160813031009	II_4R_160813050602	Ratio_1R	StdDev_1R	PValue_1R	Ratio_2R	StdDev_2R	PValue_2R	Ratio_3R	StdDev_3R	PValue_3R	Ratio_4R	StdDev_4R	PValue_4R	NRatio_1R	NStdDev_1R	NPValue_1R	NRatio_2R	NStdDev_2R	NPValue_2R	NRatio_3R	NStdDev_3R	NPValue_3R	NRatio_4R	NStdDev_4R	NPValue_4R	Avg_1R	Avg_2R	Avg_3R	Avg_4R
		6229	1R	8	6229	3586	490.233	33.3925	0	1.41018e+08	1.58088e+08	1.62195e+08	4.96806e+07	1.22051e+07	1.58402e+06	8.72603e+06	4.65882e+06	1.92068e+06	9.0276e+07	6.36882e+07	7.26969e+06	1	0.146073	1	0.137588	0.174368	0.00495233	0.033179	0.0246923	0.000861097	0.34952	0.301186	0.0470352	1	0.146073	1	0.137588	0.174368	0.00495233	0.033179	0.0246923	0.000861097	0.34952	0.301186	0.0470352	1.53767e+08	2.11566e+07	5.10184e+06	5.37446e+07
	YKTIHTGDKTPK+Phospho(10)	1	2	1	0.146073	1	0.137588	0.174368	0.00495233	0.033179	0.0246923	0.000861097	0.34952	0.301186	0.0470352	0	0
		hits: 2 Items
		FRAMEID	RAWFILE	MS2	FrameID1	CompID	MZ	Time	GoodID	II_1R	II_1R_160812094720	II_1R_160812114313	II_2R	II_2R_160812153456	II_2R_160812173050	II_3R	II_3R_160812212233	II_3R_160812231824	II_4R	II_4R_160813031009	II_4R_160813050602	Ratio_1R	StdDev_1R	PValue_1R	Ratio_2R	StdDev_2R	PValue_2R	Ratio_3R	StdDev_3R	PValue_3R	Ratio_4R	StdDev_4R	PValue_4R	NRatio_1R	NStdDev_1R	NPValue_1R	NRatio_2R	NStdDev_2R	NPValue_2R	NRatio_3R	NStdDev_3R	NPValue_3R	NRatio_4R	NStdDev_4R	NPValue_4R	Avg_1R	Avg_2R	Avg_3R	Avg_4R
		6229	1R	8	6229	3586	490.233	33.3925	0	1.41018e+08	1.58088e+08	1.62195e+08	4.96806e+07	1.22051e+07	1.58402e+06	8.72603e+06	4.65882e+06	1.92068e+06	9.0276e+07	6.36882e+07	7.26969e+06	1	0.146073	1	0.137588	0.174368	0.00495233	0.033179	0.0246923	0.000861097	0.34952	0.301186	0.0470352	1	0.146073	1	0.137588	0.174368	0.00495233	0.033179	0.0246923	0.000861097	0.34952	0.301186	0.0470352	1.53767e+08	2.11566e+07	5.10184e+06	5.37446e+07
		6229	1R_160812114313	8	6229	3586	490.233	33.3925	0	1.41018e+08	1.58088e+08	1.62195e+08	4.96806e+07	1.22051e+07	1.58402e+06	8.72603e+06	4.65882e+06	1.92068e+06	9.0276e+07	6.36882e+07	7.26969e+06	1	0.146073	1	0.137588	0.174368	0.00495233	0.033179	0.0246923	0.000861097	0.34952	0.301186	0.0470352	1	0.146073	1	0.137588	0.174368	0.00495233	0.033179	0.0246923	0.000861097	0.34952	0.301186	0.0470352	1.53767e+08	2.11566e+07	5.10184e+06	5.37446e+07
	YKTIHTGDKTPK+Phospho(3)	1	4	1	0.146073	1	0.137588	0.174368	0.00495233	0.033179	0.0246923	0.000861097	0.34952	0.301186	0.0470352	0	0
		hits: 4 Items
		FRAMEID	RAWFILE	MS2	FrameID1	CompID	MZ	Time	GoodID	II_1R	II_1R_160812094720	II_1R_160812114313	II_2R	II_2R_160812153456	II_2R_160812173050	II_3R	II_3R_160812212233	II_3R_160812231824	II_4R	II_4R_160813031009	II_4R_160813050602	Ratio_1R	StdDev_1R	PValue_1R	Ratio_2R	StdDev_2R	PValue_2R	Ratio_3R	StdDev_3R	PValue_3R	Ratio_4R	StdDev_4R	PValue_4R	NRatio_1R	NStdDev_1R	NPValue_1R	NRatio_2R	NStdDev_2R	NPValue_2R	NRatio_3R	NStdDev_3R	NPValue_3R	NRatio_4R	NStdDev_4R	NPValue_4R	Avg_1R	Avg_2R	Avg_3R	Avg_4R
		6229	1R	8	6229	3586	490.233	33.3925	0	1.41018e+08	1.58088e+08	1.62195e+08	4.96806e+07	1.22051e+07	1.58402e+06	8.72603e+06	4.65882e+06	1.92068e+06	9.0276e+07	6.36882e+07	7.26969e+06	1	0.146073	1	0.137588	0.174368	0.00495233	0.033179	0.0246923	0.000861097	0.34952	0.301186	0.0470352	1	0.146073	1	0.137588	0.174368	0.00495233	0.033179	0.0246923	0.000861097	0.34952	0.301186	0.0470352	1.53767e+08	2.11566e+07	5.10184e+06	5.37446e+07
		6229	1R	8	6229	3586	490.233	33.3925	0	1.41018e+08	1.58088e+08	1.62195e+08	4.96806e+07	1.22051e+07	1.58402e+06	8.72603e+06	4.65882e+06	1.92068e+06	9.0276e+07	6.36882e+07	7.26969e+06	1	0.146073	1	0.137588	0.174368	0.00495233	0.033179	0.0246923	0.000861097	0.34952	0.301186	0.0470352	1	0.146073	1	0.137588	0.174368	0.00495233	0.033179	0.0246923	0.000861097	0.34952	0.301186	0.0470352	1.53767e+08	2.11566e+07	5.10184e+06	5.37446e+07
		6229	1R_160812114313	8	6229	3586	490.233	33.3925	0	1.41018e+08	1.58088e+08	1.62195e+08	4.96806e+07	1.22051e+07	1.58402e+06	8.72603e+06	4.65882e+06	1.92068e+06	9.0276e+07	6.36882e+07	7.26969e+06	1	0.146073	1	0.137588	0.174368	0.00495233	0.033179	0.0246923	0.000861097	0.34952	0.301186	0.0470352	1	0.146073	1	0.137588	0.174368	0.00495233	0.033179	0.0246923	0.000861097	0.34952	0.301186	0.0470352	1.53767e+08	2.11566e+07	5.10184e+06	5.37446e+07
		6229	1R_160812114313	8	6229	3586	490.233	33.3925	0	1.41018e+08	1.58088e+08	1.62195e+08	4.96806e+07	1.22051e+07	1.58402e+06	8.72603e+06	4.65882e+06	1.92068e+06	9.0276e+07	6.36882e+07	7.26969e+06	1	0.146073	1	0.137588	0.174368	0.00495233	0.033179	0.0246923	0.000861097	0.34952	0.301186	0.0470352	1	0.146073	1	0.137588	0.174368	0.00495233	0.033179	0.0246923	0.000861097	0.34952	0.301186	0.0470352	1.53767e+08	2.11566e+07	5.10184e+06	5.37446e+07
	YKTIHTGDKTPK+Phospho(6)	1	4	1	0.146073	1	0.137588	0.174368	0.00495233	0.033179	0.0246923	0.000861097	0.34952	0.301186	0.0470352	0	0
		hits: 4 Items
		FRAMEID	RAWFILE	MS2	FrameID1	CompID	MZ	Time	GoodID	II_1R	II_1R_160812094720	II_1R_160812114313	II_2R	II_2R_160812153456	II_2R_160812173050	II_3R	II_3R_160812212233	II_3R_160812231824	II_4R	II_4R_160813031009	II_4R_160813050602	Ratio_1R	StdDev_1R	PValue_1R	Ratio_2R	StdDev_2R	PValue_2R	Ratio_3R	StdDev_3R	PValue_3R	Ratio_4R	StdDev_4R	PValue_4R	NRatio_1R	NStdDev_1R	NPValue_1R	NRatio_2R	NStdDev_2R	NPValue_2R	NRatio_3R	NStdDev_3R	NPValue_3R	NRatio_4R	NStdDev_4R	NPValue_4R	Avg_1R	Avg_2R	Avg_3R	Avg_4R
		6229	1R	8	6229	3586	490.233	33.3925	0	1.41018e+08	1.58088e+08	1.62195e+08	4.96806e+07	1.22051e+07	1.58402e+06	8.72603e+06	4.65882e+06	1.92068e+06	9.0276e+07	6.36882e+07	7.26969e+06	1	0.146073	1	0.137588	0.174368	0.00495233	0.033179	0.0246923	0.000861097	0.34952	0.301186	0.0470352	1	0.146073	1	0.137588	0.174368	0.00495233	0.033179	0.0246923	0.000861097	0.34952	0.301186	0.0470352	1.53767e+08	2.11566e+07	5.10184e+06	5.37446e+07
		6229	1R	8	6229	3586	490.233	33.3925	0	1.41018e+08	1.58088e+08	1.62195e+08	4.96806e+07	1.22051e+07	1.58402e+06	8.72603e+06	4.65882e+06	1.92068e+06	9.0276e+07	6.36882e+07	7.26969e+06	1	0.146073	1	0.137588	0.174368	0.00495233	0.033179	0.0246923	0.000861097	0.34952	0.301186	0.0470352	1	0.146073	1	0.137588	0.174368	0.00495233	0.033179	0.0246923	0.000861097	0.34952	0.301186	0.0470352	1.53767e+08	2.11566e+07	5.10184e+06	5.37446e+07
		6229	1R_160812114313	8	6229	3586	490.233	33.3925	0	1.41018e+08	1.58088e+08	1.62195e+08	4.96806e+07	1.22051e+07	1.58402e+06	8.72603e+06	4.65882e+06	1.92068e+06	9.0276e+07	6.36882e+07	7.26969e+06	1	0.146073	1	0.137588	0.174368	0.00495233	0.033179	0.0246923	0.000861097	0.34952	0.301186	0.0470352	1	0.146073	1	0.137588	0.174368	0.00495233	0.033179	0.0246923	0.000861097	0.34952	0.301186	0.0470352	1.53767e+08	2.11566e+07	5.10184e+06	5.37446e+07
		6229	1R_160812114313	8	6229	3586	490.233	33.3925	0	1.41018e+08	1.58088e+08	1.62195e+08	4.96806e+07	1.22051e+07	1.58402e+06	8.72603e+06	4.65882e+06	1.92068e+06	9.0276e+07	6.36882e+07	7.26969e+06	1	0.146073	1	0.137588	0.174368	0.00495233	0.033179	0.0246923	0.000861097	0.34952	0.301186	0.0470352	1	0.146073	1	0.137588	0.174368	0.00495233	0.033179	0.0246923	0.000861097	0.34952	0.301186	0.0470352	1.53767e+08	2.11566e+07	5.10184e+06	5.37446e+07
SP://Q6AW98	Q6AW98_HUMAN Putative uncharacterized protein DKFZp686P13170 OS=Homo sapiens GN=DKFZp686P13170 PE=2 SV=1	4	1	17	1	0.122339	1	0.626103	0.0879252	5.98466e-05	0.574911	0.08196	1.37202e-05	0.432387	0.049864	6.14594e-06
	peptides: 4 Items
	PEPTIDE	FRAMES	HITS	Ratio_1R	StdDev_1R	PValue_1R	Ratio_2R	StdDev_2R	PValue_2R	Ratio_3R	StdDev_3R	PValue_3R	Ratio_4R	StdDev_4R	PValue_4R	OtherAssignments	AvgPepPValue
	SVTLYEKAFPLSEQCSK+Carbamidomethyl(15)Phospho(1)	1	4	1	0.244679	1	0.626103	0.17585	0.0160244	0.574911	0.16392	0.0103261	0.432387	0.0997279	0.0081515	0	0
		hits: 4 Items
		FRAMEID	RAWFILE	MS2	FrameID1	CompID	MZ	Time	GoodID	II_1R	II_1R_160812094720	II_1R_160812114313	II_2R	II_2R_160812153456	II_2R_160812173050	II_3R	II_3R_160812212233	II_3R_160812231824	II_4R	II_4R_160813031009	II_4R_160813050602	Ratio_1R	StdDev_1R	PValue_1R	Ratio_2R	StdDev_2R	PValue_2R	Ratio_3R	StdDev_3R	PValue_3R	Ratio_4R	StdDev_4R	PValue_4R	NRatio_1R	NStdDev_1R	NPValue_1R	NRatio_2R	NStdDev_2R	NPValue_2R	NRatio_3R	NStdDev_3R	NPValue_3R	NRatio_4R	NStdDev_4R	NPValue_4R	Avg_1R	Avg_2R	Avg_3R	Avg_4R
		6766	1R_160812114313	8	6766	1405	689.654	48.403	0	1.98165e+08	2.26831e+08	1.77899e+08	1.31145e+08	1.42572e+08	1.03758e+08	1.32535e+08	1.18743e+08	9.53325e+07	9.743e+07	7.93192e+07	8.39351e+07	1	0.244679	1	0.626103	0.17585	0.0160244	0.574911	0.16392	0.0103261	0.432387	0.0997279	0.0081515	1	0.244679	1	0.626103	0.17585	0.0160244	0.574911	0.16392	0.0103261	0.432387	0.0997279	0.0081515	2.00965e+08	1.25825e+08	1.15537e+08	8.68948e+07
		6766	1R_160812114313	8	6766	1405	689.654	48.403	0	1.98165e+08	2.26831e+08	1.77899e+08	1.31145e+08	1.42572e+08	1.03758e+08	1.32535e+08	1.18743e+08	9.53325e+07	9.743e+07	7.93192e+07	8.39351e+07	1	0.244679	1	0.626103	0.17585	0.0160244	0.574911	0.16392	0.0103261	0.432387	0.0997279	0.0081515	1	0.244679	1	0.626103	0.17585	0.0160244	0.574911	0.16392	0.0103261	0.432387	0.0997279	0.0081515	2.00965e+08	1.25825e+08	1.15537e+08	8.68948e+07
		6766	2R	8	6766	1405	689.654	48.403	0	1.98165e+08	2.26831e+08	1.77899e+08	1.31145e+08	1.42572e+08	1.03758e+08	1.32535e+08	1.18743e+08	9.53325e+07	9.743e+07	7.93192e+07	8.39351e+07	1	0.244679	1	0.626103	0.17585	0.0160244	0.574911	0.16392	0.0103261	0.432387	0.0997279	0.0081515	1	0.244679	1	0.626103	0.17585	0.0160244	0.574911	0.16392	0.0103261	0.432387	0.0997279	0.0081515	2.00965e+08	1.25825e+08	1.15537e+08	8.68948e+07
		6766	2R_160812153456	8	6766	1405	689.654	48.403	0	1.98165e+08	2.26831e+08	1.77899e+08	1.31145e+08	1.42572e+08	1.03758e+08	1.32535e+08	1.18743e+08	9.53325e+07	9.743e+07	7.93192e+07	8.39351e+07	1	0.244679	1	0.626103	0.17585	0.0160244	0.574911	0.16392	0.0103261	0.432387	0.0997279	0.0081515	1	0.244679	1	0.626103	0.17585	0.0160244	0.574911	0.16392	0.0103261	0.432387	0.0997279	0.0081515	2.00965e+08	1.25825e+08	1.15537e+08	8.68948e+07
	SVTLYEKAFPLSEQCSK+Carbamidomethyl(15)Phospho(12)	1	1	1	0.244679	1	0.626103	0.17585	0.0160244	0.574911	0.16392	0.0103261	0.432387	0.0997279	0.0081515	0	0
		hits: 1 Items
		FRAMEID	RAWFILE	MS2	FrameID1	CompID	MZ	Time	GoodID	II_1R	II_1R_160812094720	II_1R_160812114313	II_2R	II_2R_160812153456	II_2R_160812173050	II_3R	II_3R_160812212233	II_3R_160812231824	II_4R	II_4R_160813031009	II_4R_160813050602	Ratio_1R	StdDev_1R	PValue_1R	Ratio_2R	StdDev_2R	PValue_2R	Ratio_3R	StdDev_3R	PValue_3R	Ratio_4R	StdDev_4R	PValue_4R	NRatio_1R	NStdDev_1R	NPValue_1R	NRatio_2R	NStdDev_2R	NPValue_2R	NRatio_3R	NStdDev_3R	NPValue_3R	NRatio_4R	NStdDev_4R	NPValue_4R	Avg_1R	Avg_2R	Avg_3R	Avg_4R
		6766	1R_160812094720	8	6766	1405	689.654	48.403	0	1.98165e+08	2.26831e+08	1.77899e+08	1.31145e+08	1.42572e+08	1.03758e+08	1.32535e+08	1.18743e+08	9.53325e+07	9.743e+07	7.93192e+07	8.39351e+07	1	0.244679	1	0.626103	0.17585	0.0160244	0.574911	0.16392	0.0103261	0.432387	0.0997279	0.0081515	1	0.244679	1	0.626103	0.17585	0.0160244	0.574911	0.16392	0.0103261	0.432387	0.0997279	0.0081515	2.00965e+08	1.25825e+08	1.15537e+08	8.68948e+07
	SVTLYEKAFPLSEQCSK+Carbamidomethyl(15)Phospho(3)	1	4	1	0.244679	1	0.626103	0.17585	0.0160244	0.574911	0.16392	0.0103261	0.432387	0.0997279	0.0081515	0	0
		hits: 4 Items
		FRAMEID	RAWFILE	MS2	FrameID1	CompID	MZ	Time	GoodID	II_1R	II_1R_160812094720	II_1R_160812114313	II_2R	II_2R_160812153456	II_2R_160812173050	II_3R	II_3R_160812212233	II_3R_160812231824	II_4R	II_4R_160813031009	II_4R_160813050602	Ratio_1R	StdDev_1R	PValue_1R	Ratio_2R	StdDev_2R	PValue_2R	Ratio_3R	StdDev_3R	PValue_3R	Ratio_4R	StdDev_4R	PValue_4R	NRatio_1R	NStdDev_1R	NPValue_1R	NRatio_2R	NStdDev_2R	NPValue_2R	NRatio_3R	NStdDev_3R	NPValue_3R	NRatio_4R	NStdDev_4R	NPValue_4R	Avg_1R	Avg_2R	Avg_3R	Avg_4R
		6766	1R_160812114313	8	6766	1405	689.654	48.403	0	1.98165e+08	2.26831e+08	1.77899e+08	1.31145e+08	1.42572e+08	1.03758e+08	1.32535e+08	1.18743e+08	9.53325e+07	9.743e+07	7.93192e+07	8.39351e+07	1	0.244679	1	0.626103	0.17585	0.0160244	0.574911	0.16392	0.0103261	0.432387	0.0997279	0.0081515	1	0.244679	1	0.626103	0.17585	0.0160244	0.574911	0.16392	0.0103261	0.432387	0.0997279	0.0081515	2.00965e+08	1.25825e+08	1.15537e+08	8.68948e+07
		6766	1R_160812114313	8	6766	1405	689.654	48.403	0	1.98165e+08	2.26831e+08	1.77899e+08	1.31145e+08	1.42572e+08	1.03758e+08	1.32535e+08	1.18743e+08	9.53325e+07	9.743e+07	7.93192e+07	8.39351e+07	1	0.244679	1	0.626103	0.17585	0.0160244	0.574911	0.16392	0.0103261	0.432387	0.0997279	0.0081515	1	0.244679	1	0.626103	0.17585	0.0160244	0.574911	0.16392	0.0103261	0.432387	0.0997279	0.0081515	2.00965e+08	1.25825e+08	1.15537e+08	8.68948e+07
		6766	2R	8	6766	1405	689.654	48.403	0	1.98165e+08	2.26831e+08	1.77899e+08	1.31145e+08	1.42572e+08	1.03758e+08	1.32535e+08	1.18743e+08	9.53325e+07	9.743e+07	7.93192e+07	8.39351e+07	1	0.244679	1	0.626103	0.17585	0.0160244	0.574911	0.16392	0.0103261	0.432387	0.0997279	0.0081515	1	0.244679	1	0.626103	0.17585	0.0160244	0.574911	0.16392	0.0103261	0.432387	0.0997279	0.0081515	2.00965e+08	1.25825e+08	1.15537e+08	8.68948e+07
		6766	2R_160812153456	8	6766	1405	689.654	48.403	0	1.98165e+08	2.26831e+08	1.77899e+08	1.31145e+08	1.42572e+08	1.03758e+08	1.32535e+08	1.18743e+08	9.53325e+07	9.743e+07	7.93192e+07	8.39351e+07	1	0.244679	1	0.626103	0.17585	0.0160244	0.574911	0.16392	0.0103261	0.432387	0.0997279	0.0081515	1	0.244679	1	0.626103	0.17585	0.0160244	0.574911	0.16392	0.0103261	0.432387	0.0997279	0.0081515	2.00965e+08	1.25825e+08	1.15537e+08	8.68948e+07
	SVTLYEKAFPLSEQCSK+Carbamidomethyl(15)Phospho(5)	1	8	1	0.244679	1	0.626103	0.17585	0.0160244	0.574911	0.16392	0.0103261	0.432387	0.0997279	0.0081515	0	0
		hits: 8 Items
		FRAMEID	RAWFILE	MS2	FrameID1	CompID	MZ	Time	GoodID	II_1R	II_1R_160812094720	II_1R_160812114313	II_2R	II_2R_160812153456	II_2R_160812173050	II_3R	II_3R_160812212233	II_3R_160812231824	II_4R	II_4R_160813031009	II_4R_160813050602	Ratio_1R	StdDev_1R	PValue_1R	Ratio_2R	StdDev_2R	PValue_2R	Ratio_3R	StdDev_3R	PValue_3R	Ratio_4R	StdDev_4R	PValue_4R	NRatio_1R	NStdDev_1R	NPValue_1R	NRatio_2R	NStdDev_2R	NPValue_2R	NRatio_3R	NStdDev_3R	NPValue_3R	NRatio_4R	NStdDev_4R	NPValue_4R	Avg_1R	Avg_2R	Avg_3R	Avg_4R
		6766	1R	8	6766	1405	689.654	48.403	0	1.98165e+08	2.26831e+08	1.77899e+08	1.31145e+08	1.42572e+08	1.03758e+08	1.32535e+08	1.18743e+08	9.53325e+07	9.743e+07	7.93192e+07	8.39351e+07	1	0.244679	1	0.626103	0.17585	0.0160244	0.574911	0.16392	0.0103261	0.432387	0.0997279	0.0081515	1	0.244679	1	0.626103	0.17585	0.0160244	0.574911	0.16392	0.0103261	0.432387	0.0997279	0.0081515	2.00965e+08	1.25825e+08	1.15537e+08	8.68948e+07
		6766	1R	8	6766	1405	689.654	48.403	0	1.98165e+08	2.26831e+08	1.77899e+08	1.31145e+08	1.42572e+08	1.03758e+08	1.32535e+08	1.18743e+08	9.53325e+07	9.743e+07	7.93192e+07	8.39351e+07	1	0.244679	1	0.626103	0.17585	0.0160244	0.574911	0.16392	0.0103261	0.432387	0.0997279	0.0081515	1	0.244679	1	0.626103	0.17585	0.0160244	0.574911	0.16392	0.0103261	0.432387	0.0997279	0.0081515	2.00965e+08	1.25825e+08	1.15537e+08	8.68948e+07
		6766	1R_160812094720	8	6766	1405	689.654	48.403	0	1.98165e+08	2.26831e+08	1.77899e+08	1.31145e+08	1.42572e+08	1.03758e+08	1.32535e+08	1.18743e+08	9.53325e+07	9.743e+07	7.93192e+07	8.39351e+07	1	0.244679	1	0.626103	0.17585	0.0160244	0.574911	0.16392	0.0103261	0.432387	0.0997279	0.0081515	1	0.244679	1	0.626103	0.17585	0.0160244	0.574911	0.16392	0.0103261	0.432387	0.0997279	0.0081515	2.00965e+08	1.25825e+08	1.15537e+08	8.68948e+07
		6766	1R_160812094720	8	6766	1405	689.654	48.403	0	1.98165e+08	2.26831e+08	1.77899e+08	1.31145e+08	1.42572e+08	1.03758e+08	1.32535e+08	1.18743e+08	9.53325e+07	9.743e+07	7.93192e+07	8.39351e+07	1	0.244679	1	0.626103	0.17585	0.0160244	0.574911	0.16392	0.0103261	0.432387	0.0997279	0.0081515	1	0.244679	1	0.626103	0.17585	0.0160244	0.574911	0.16392	0.0103261	0.432387	0.0997279	0.0081515	2.00965e+08	1.25825e+08	1.15537e+08	8.68948e+07
		6766	1R_160812114313	8	6766	1405	689.654	48.403	0	1.98165e+08	2.26831e+08	1.77899e+08	1.31145e+08	1.42572e+08	1.03758e+08	1.32535e+08	1.18743e+08	9.53325e+07	9.743e+07	7.93192e+07	8.39351e+07	1	0.244679	1	0.626103	0.17585	0.0160244	0.574911	0.16392	0.0103261	0.432387	0.0997279	0.0081515	1	0.244679	1	0.626103	0.17585	0.0160244	0.574911	0.16392	0.0103261	0.432387	0.0997279	0.0081515	2.00965e+08	1.25825e+08	1.15537e+08	8.68948e+07
		6766	1R_160812114313	8	6766	1405	689.654	48.403	0	1.98165e+08	2.26831e+08	1.77899e+08	1.31145e+08	1.42572e+08	1.03758e+08	1.32535e+08	1.18743e+08	9.53325e+07	9.743e+07	7.93192e+07	8.39351e+07	1	0.244679	1	0.626103	0.17585	0.0160244	0.574911	0.16392	0.0103261	0.432387	0.0997279	0.0081515	1	0.244679	1	0.626103	0.17585	0.0160244	0.574911	0.16392	0.0103261	0.432387	0.0997279	0.0081515	2.00965e+08	1.25825e+08	1.15537e+08	8.68948e+07
		6766	2R	8	6766	1405	689.654	48.403	0	1.98165e+08	2.26831e+08	1.77899e+08	1.31145e+08	1.42572e+08	1.03758e+08	1.32535e+08	1.18743e+08	9.53325e+07	9.743e+07	7.93192e+07	8.39351e+07	1	0.244679	1	0.626103	0.17585	0.0160244	0.574911	0.16392	0.0103261	0.432387	0.0997279	0.0081515	1	0.244679	1	0.626103	0.17585	0.0160244	0.574911	0.16392	0.0103261	0.432387	0.0997279	0.0081515	2.00965e+08	1.25825e+08	1.15537e+08	8.68948e+07
		6766	2R_160812153456	8	6766	1405	689.654	48.403	0	1.98165e+08	2.26831e+08	1.77899e+08	1.31145e+08	1.42572e+08	1.03758e+08	1.32535e+08	1.18743e+08	9.53325e+07	9.743e+07	7.93192e+07	8.39351e+07	1	0.244679	1	0.626103	0.17585	0.0160244	0.574911	0.16392	0.0103261	0.432387	0.0997279	0.0081515	1	0.244679	1	0.626103	0.17585	0.0160244	0.574911	0.16392	0.0103261	0.432387	0.0997279	0.0081515	2.00965e+08	1.25825e+08	1.15537e+08	8.68948e+07
SP://A6NGQ3	A6NGQ3_HUMAN Obscurin OS=Homo sapiens GN=OBSCN PE=1 SV=4	4	3	6	1	0.0742193	1	0.585436	0.0480992	3.11773e-07	0.714764	0.0699193	0.000141119	0.585414	0.0615412	2.80782e-06
	peptides: 4 Items
	PEPTIDE	FRAMES	HITS	Ratio_1R	StdDev_1R	PValue_1R	Ratio_2R	StdDev_2R	PValue_2R	Ratio_3R	StdDev_3R	PValue_3R	Ratio_4R	StdDev_4R	PValue_4R	OtherAssignments	AvgPepPValue
	ATEGATVTLQCKLR+Carbamidomethyl(11)Phospho(6)	1	1	1	0.136973	1	0.560499	0.0799797	0.00165622	0.616507	0.137878	0.00648493	0.473291	0.140248	0.00373233	0	0
		hits: 1 Items
		FRAMEID	RAWFILE	MS2	FrameID1	CompID	MZ	Time	GoodID	II_1R	II_1R_160812094720	II_1R_160812114313	II_2R	II_2R_160812153456	II_2R_160812173050	II_3R	II_3R_160812212233	II_3R_160812231824	II_4R	II_4R_160813031009	II_4R_160813050602	Ratio_1R	StdDev_1R	PValue_1R	Ratio_2R	StdDev_2R	PValue_2R	Ratio_3R	StdDev_3R	PValue_3R	Ratio_4R	StdDev_4R	PValue_4R	NRatio_1R	NStdDev_1R	NPValue_1R	NRatio_2R	NStdDev_2R	NPValue_2R	NRatio_3R	NStdDev_3R	NPValue_3R	NRatio_4R	NStdDev_4R	NPValue_4R	Avg_1R	Avg_2R	Avg_3R	Avg_4R
		6159	4R_160813050602	7	6159	925	407.713	39.2363	0	3.06395e+08	3.27706e+08	2.85711e+08	1.77704e+08	1.57223e+08	1.80627e+08	1.90554e+08	1.5896e+08	2.17557e+08	1.39681e+08	1.80555e+08	1.15103e+08	1	0.136973	1	0.560499	0.0799797	0.00165622	0.616507	0.137878	0.00648493	0.473291	0.140248	0.00373233	1	0.136973	1	0.560499	0.0799797	0.00165622	0.616507	0.137878	0.00648493	0.473291	0.140248	0.00373233	3.06604e+08	1.71851e+08	1.89023e+08	1.45113e+08
	ATEGATVTLQCKLR+Carbamidomethyl(11)Phospho(8)	1	1	1	0.136973	1	0.560499	0.0799797	0.00165622	0.616507	0.137878	0.00648493	0.473291	0.140248	0.00373233	0	0
		hits: 1 Items
		FRAMEID	RAWFILE	MS2	FrameID1	CompID	MZ	Time	GoodID	II_1R	II_1R_160812094720	II_1R_160812114313	II_2R	II_2R_160812153456	II_2R_160812173050	II_3R	II_3R_160812212233	II_3R_160812231824	II_4R	II_4R_160813031009	II_4R_160813050602	Ratio_1R	StdDev_1R	PValue_1R	Ratio_2R	StdDev_2R	PValue_2R	Ratio_3R	StdDev_3R	PValue_3R	Ratio_4R	StdDev_4R	PValue_4R	NRatio_1R	NStdDev_1R	NPValue_1R	NRatio_2R	NStdDev_2R	NPValue_2R	NRatio_3R	NStdDev_3R	NPValue_3R	NRatio_4R	NStdDev_4R	NPValue_4R	Avg_1R	Avg_2R	Avg_3R	Avg_4R
		6159	4R_160813050602	7	6159	925	407.713	39.2363	0	3.06395e+08	3.27706e+08	2.85711e+08	1.77704e+08	1.57223e+08	1.80627e+08	1.90554e+08	1.5896e+08	2.17557e+08	1.39681e+08	1.80555e+08	1.15103e+08	1	0.136973	1	0.560499	0.0799797	0.00165622	0.616507	0.137878	0.00648493	0.473291	0.140248	0.00373233	1	0.136973	1	0.560499	0.0799797	0.00165622	0.616507	0.137878	0.00648493	0.473291	0.140248	0.00373233	3.06604e+08	1.71851e+08	1.89023e+08	1.45113e+08
	DLQRGLR	1	3	1	0.208862	1	0.651217	0.180644	0.0172472	0.895824	0.176873	0.251422	0.655386	0.209326	0.0308442	0	0
		hits: 3 Items
		FRAMEID	RAWFILE	MS2	FrameID1	CompID	MZ	Time	GoodID	II_1R	II_1R_160812094720	II_1R_160812114313	II_2R	II_2R_160812153456	II_2R_160812173050	II_3R	II_3R_160812212233	II_3R_160812231824	II_4R	II_4R_160813031009	II_4R_160813050602	Ratio_1R	StdDev_1R	PValue_1R	Ratio_2R	StdDev_2R	PValue_2R	Ratio_3R	StdDev_3R	PValue_3R	Ratio_4R	StdDev_4R	PValue_4R	NRatio_1R	NStdDev_1R	NPValue_1R	NRatio_2R	NStdDev_2R	NPValue_2R	NRatio_3R	NStdDev_3R	NPValue_3R	NRatio_4R	NStdDev_4R	NPValue_4R	Avg_1R	Avg_2R	Avg_3R	Avg_4R
		5415	4R_160813050602	18	5415	445	429.26	39.5611	0	3.67497e+08	3.90771e+08	3.17485e+08	1.98747e+08	2.7782e+08	2.23982e+08	3.03904e+08	3.04052e+08	3.55728e+08	2.92336e+08	2.15705e+08	1.96993e+08	1	0.208862	1	0.651217	0.180644	0.0172472	0.895824	0.176873	0.251422	0.655386	0.209326	0.0308442	1	0.208862	1	0.651217	0.180644	0.0172472	0.895824	0.176873	0.251422	0.655386	0.209326	0.0308442	3.58584e+08	2.33516e+08	3.21228e+08	2.35011e+08
		5415	3R	18	5415	445	429.26	39.5611	0	3.67497e+08	3.90771e+08	3.17485e+08	1.98747e+08	2.7782e+08	2.23982e+08	3.03904e+08	3.04052e+08	3.55728e+08	2.92336e+08	2.15705e+08	1.96993e+08	1	0.208862	1	0.651217	0.180644	0.0172472	0.895824	0.176873	0.251422	0.655386	0.209326	0.0308442	1	0.208862	1	0.651217	0.180644	0.0172472	0.895824	0.176873	0.251422	0.655386	0.209326	0.0308442	3.58584e+08	2.33516e+08	3.21228e+08	2.35011e+08
		5415	3R	18	5415	445	429.26	39.5611	0	3.67497e+08	3.90771e+08	3.17485e+08	1.98747e+08	2.7782e+08	2.23982e+08	3.03904e+08	3.04052e+08	3.55728e+08	2.92336e+08	2.15705e+08	1.96993e+08	1	0.208862	1	0.651217	0.180644	0.0172472	0.895824	0.176873	0.251422	0.655386	0.209326	0.0308442	1	0.208862	1	0.651217	0.180644	0.0172472	0.895824	0.176873	0.251422	0.655386	0.209326	0.0308442	3.58584e+08	2.33516e+08	3.21228e+08	2.35011e+08
	VLPSDKFK	1	1	1	0.138656	1	0.650437	0.106038	0.0029578	0.782284	0.121822	0.0176415	0.655672	0.0846555	0.00411373	0	0
		hits: 1 Items
		FRAMEID	RAWFILE	MS2	FrameID1	CompID	MZ	Time	GoodID	II_1R	II_1R_160812094720	II_1R_160812114313	II_2R	II_2R_160812153456	II_2R_160812173050	II_3R	II_3R_160812212233	II_3R_160812231824	II_4R	II_4R_160813031009	II_4R_160813050602	Ratio_1R	StdDev_1R	PValue_1R	Ratio_2R	StdDev_2R	PValue_2R	Ratio_3R	StdDev_3R	PValue_3R	Ratio_4R	StdDev_4R	PValue_4R	NRatio_1R	NStdDev_1R	NPValue_1R	NRatio_2R	NStdDev_2R	NPValue_2R	NRatio_3R	NStdDev_3R	NPValue_3R	NRatio_4R	NStdDev_4R	NPValue_4R	Avg_1R	Avg_2R	Avg_3R	Avg_4R
		7653	4R_160813050602	1	7653	1977	467.27	54.6804	0	1.32181e+08	1.50561e+08	1.36108e+08	9.25944e+07	9.82879e+07	8.15528e+07	9.87543e+07	1.11825e+08	1.1708e+08	8.52435e+07	9.51304e+07	9.42541e+07	1	0.138656	1	0.650437	0.106038	0.0029578	0.782284	0.121822	0.0176415	0.655672	0.0846555	0.00411373	1	0.138656	1	0.650437	0.106038	0.0029578	0.782284	0.121822	0.0176415	0.655672	0.0846555	0.00411373	1.39616e+08	9.08117e+07	1.0922e+08	9.15426e+07
SP://H3BPX2	H3BPX2_HUMAN Obscurin OS=Homo sapiens GN=OBSCN PE=1 SV=2	4	3	6	1	0.0742193	1	0.585436	0.0480992	3.11773e-07	0.714764	0.0699193	0.000141119	0.585414	0.0615412	2.80782e-06
	peptides: 4 Items
	PEPTIDE	FRAMES	HITS	Ratio_1R	StdDev_1R	PValue_1R	Ratio_2R	StdDev_2R	PValue_2R	Ratio_3R	StdDev_3R	PValue_3R	Ratio_4R	StdDev_4R	PValue_4R	OtherAssignments	AvgPepPValue
	ATEGATVTLQCKLR+Carbamidomethyl(11)Phospho(6)	1	1	1	0.136973	1	0.560499	0.0799797	0.00165622	0.616507	0.137878	0.00648493	0.473291	0.140248	0.00373233	0	0
		hits: 1 Items
		FRAMEID	RAWFILE	MS2	FrameID1	CompID	MZ	Time	GoodID	II_1R	II_1R_160812094720	II_1R_160812114313	II_2R	II_2R_160812153456	II_2R_160812173050	II_3R	II_3R_160812212233	II_3R_160812231824	II_4R	II_4R_160813031009	II_4R_160813050602	Ratio_1R	StdDev_1R	PValue_1R	Ratio_2R	StdDev_2R	PValue_2R	Ratio_3R	StdDev_3R	PValue_3R	Ratio_4R	StdDev_4R	PValue_4R	NRatio_1R	NStdDev_1R	NPValue_1R	NRatio_2R	NStdDev_2R	NPValue_2R	NRatio_3R	NStdDev_3R	NPValue_3R	NRatio_4R	NStdDev_4R	NPValue_4R	Avg_1R	Avg_2R	Avg_3R	Avg_4R
		6159	4R_160813050602	7	6159	925	407.713	39.2363	0	3.06395e+08	3.27706e+08	2.85711e+08	1.77704e+08	1.57223e+08	1.80627e+08	1.90554e+08	1.5896e+08	2.17557e+08	1.39681e+08	1.80555e+08	1.15103e+08	1	0.136973	1	0.560499	0.0799797	0.00165622	0.616507	0.137878	0.00648493	0.473291	0.140248	0.00373233	1	0.136973	1	0.560499	0.0799797	0.00165622	0.616507	0.137878	0.00648493	0.473291	0.140248	0.00373233	3.06604e+08	1.71851e+08	1.89023e+08	1.45113e+08
	ATEGATVTLQCKLR+Carbamidomethyl(11)Phospho(8)	1	1	1	0.136973	1	0.560499	0.0799797	0.00165622	0.616507	0.137878	0.00648493	0.473291	0.140248	0.00373233	0	0
		hits: 1 Items
		FRAMEID	RAWFILE	MS2	FrameID1	CompID	MZ	Time	GoodID	II_1R	II_1R_160812094720	II_1R_160812114313	II_2R	II_2R_160812153456	II_2R_160812173050	II_3R	II_3R_160812212233	II_3R_160812231824	II_4R	II_4R_160813031009	II_4R_160813050602	Ratio_1R	StdDev_1R	PValue_1R	Ratio_2R	StdDev_2R	PValue_2R	Ratio_3R	StdDev_3R	PValue_3R	Ratio_4R	StdDev_4R	PValue_4R	NRatio_1R	NStdDev_1R	NPValue_1R	NRatio_2R	NStdDev_2R	NPValue_2R	NRatio_3R	NStdDev_3R	NPValue_3R	NRatio_4R	NStdDev_4R	NPValue_4R	Avg_1R	Avg_2R	Avg_3R	Avg_4R
		6159	4R_160813050602	7	6159	925	407.713	39.2363	0	3.06395e+08	3.27706e+08	2.85711e+08	1.77704e+08	1.57223e+08	1.80627e+08	1.90554e+08	1.5896e+08	2.17557e+08	1.39681e+08	1.80555e+08	1.15103e+08	1	0.136973	1	0.560499	0.0799797	0.00165622	0.616507	0.137878	0.00648493	0.473291	0.140248	0.00373233	1	0.136973	1	0.560499	0.0799797	0.00165622	0.616507	0.137878	0.00648493	0.473291	0.140248	0.00373233	3.06604e+08	1.71851e+08	1.89023e+08	1.45113e+08
	DLQRGLR	1	3	1	0.208862	1	0.651217	0.180644	0.0172472	0.895824	0.176873	0.251422	0.655386	0.209326	0.0308442	0	0
		hits: 3 Items
		FRAMEID	RAWFILE	MS2	FrameID1	CompID	MZ	Time	GoodID	II_1R	II_1R_160812094720	II_1R_160812114313	II_2R	II_2R_160812153456	II_2R_160812173050	II_3R	II_3R_160812212233	II_3R_160812231824	II_4R	II_4R_160813031009	II_4R_160813050602	Ratio_1R	StdDev_1R	PValue_1R	Ratio_2R	StdDev_2R	PValue_2R	Ratio_3R	StdDev_3R	PValue_3R	Ratio_4R	StdDev_4R	PValue_4R	NRatio_1R	NStdDev_1R	NPValue_1R	NRatio_2R	NStdDev_2R	NPValue_2R	NRatio_3R	NStdDev_3R	NPValue_3R	NRatio_4R	NStdDev_4R	NPValue_4R	Avg_1R	Avg_2R	Avg_3R	Avg_4R
		5415	4R_160813050602	18	5415	445	429.26	39.5611	0	3.67497e+08	3.90771e+08	3.17485e+08	1.98747e+08	2.7782e+08	2.23982e+08	3.03904e+08	3.04052e+08	3.55728e+08	2.92336e+08	2.15705e+08	1.96993e+08	1	0.208862	1	0.651217	0.180644	0.0172472	0.895824	0.176873	0.251422	0.655386	0.209326	0.0308442	1	0.208862	1	0.651217	0.180644	0.0172472	0.895824	0.176873	0.251422	0.655386	0.209326	0.0308442	3.58584e+08	2.33516e+08	3.21228e+08	2.35011e+08
		5415	3R	18	5415	445	429.26	39.5611	0	3.67497e+08	3.90771e+08	3.17485e+08	1.98747e+08	2.7782e+08	2.23982e+08	3.03904e+08	3.04052e+08	3.55728e+08	2.92336e+08	2.15705e+08	1.96993e+08	1	0.208862	1	0.651217	0.180644	0.0172472	0.895824	0.176873	0.251422	0.655386	0.209326	0.0308442	1	0.208862	1	0.651217	0.180644	0.0172472	0.895824	0.176873	0.251422	0.655386	0.209326	0.0308442	3.58584e+08	2.33516e+08	3.21228e+08	2.35011e+08
		5415	3R	18	5415	445	429.26	39.5611	0	3.67497e+08	3.90771e+08	3.17485e+08	1.98747e+08	2.7782e+08	2.23982e+08	3.03904e+08	3.04052e+08	3.55728e+08	2.92336e+08	2.15705e+08	1.96993e+08	1	0.208862	1	0.651217	0.180644	0.0172472	0.895824	0.176873	0.251422	0.655386	0.209326	0.0308442	1	0.208862	1	0.651217	0.180644	0.0172472	0.895824	0.176873	0.251422	0.655386	0.209326	0.0308442	3.58584e+08	2.33516e+08	3.21228e+08	2.35011e+08
	VLPSDKFK	1	1	1	0.138656	1	0.650437	0.106038	0.0029578	0.782284	0.121822	0.0176415	0.655672	0.0846555	0.00411373	0	0
		hits: 1 Items
		FRAMEID	RAWFILE	MS2	FrameID1	CompID	MZ	Time	GoodID	II_1R	II_1R_160812094720	II_1R_160812114313	II_2R	II_2R_160812153456	II_2R_160812173050	II_3R	II_3R_160812212233	II_3R_160812231824	II_4R	II_4R_160813031009	II_4R_160813050602	Ratio_1R	StdDev_1R	PValue_1R	Ratio_2R	StdDev_2R	PValue_2R	Ratio_3R	StdDev_3R	PValue_3R	Ratio_4R	StdDev_4R	PValue_4R	NRatio_1R	NStdDev_1R	NPValue_1R	NRatio_2R	NStdDev_2R	NPValue_2R	NRatio_3R	NStdDev_3R	NPValue_3R	NRatio_4R	NStdDev_4R	NPValue_4R	Avg_1R	Avg_2R	Avg_3R	Avg_4R
		7653	4R_160813050602	1	7653	1977	467.27	54.6804	0	1.32181e+08	1.50561e+08	1.36108e+08	9.25944e+07	9.82879e+07	8.15528e+07	9.87543e+07	1.11825e+08	1.1708e+08	8.52435e+07	9.51304e+07	9.42541e+07	1	0.138656	1	0.650437	0.106038	0.0029578	0.782284	0.121822	0.0176415	0.655672	0.0846555	0.00411373	1	0.138656	1	0.650437	0.106038	0.0029578	0.782284	0.121822	0.0176415	0.655672	0.0846555	0.00411373	1.39616e+08	9.08117e+07	1.0922e+08	9.15426e+07
SP://A0A0G2JRY5	A0A0G2JRY5_HUMAN Transcription initiation factor TFIID subunit 4 (Fragment) OS=Homo sapiens GN=TAF4 PE=1 SV=1	4	2	11	1	0.0322211	1	0.629595	0.0590214	0.000493966	0.783353	0.0669947	0.265363	0.891867	0.0801669	0.0758043
	peptides: 4 Items
	PEPTIDE	FRAMES	HITS	Ratio_1R	StdDev_1R	PValue_1R	Ratio_2R	StdDev_2R	PValue_2R	Ratio_3R	StdDev_3R	PValue_3R	Ratio_4R	StdDev_4R	PValue_4R	OtherAssignments	AvgPepPValue
	ILATNSELVGTLTR	1	1	1	0.181696	1	0.642876	0.0772099	0.0175606	0.606014	0.0914832	0.00919786	0.591398	0.134622	0.00452718	0	0
		hits: 1 Items
		FRAMEID	RAWFILE	MS2	FrameID1	CompID	MZ	Time	GoodID	II_1R	II_1R_160812094720	II_1R_160812114313	II_2R	II_2R_160812153456	II_2R_160812173050	II_3R	II_3R_160812212233	II_3R_160812231824	II_4R	II_4R_160813031009	II_4R_160813050602	Ratio_1R	StdDev_1R	PValue_1R	Ratio_2R	StdDev_2R	PValue_2R	Ratio_3R	StdDev_3R	PValue_3R	Ratio_4R	StdDev_4R	PValue_4R	NRatio_1R	NStdDev_1R	NPValue_1R	NRatio_2R	NStdDev_2R	NPValue_2R	NRatio_3R	NStdDev_3R	NPValue_3R	NRatio_4R	NStdDev_4R	NPValue_4R	Avg_1R	Avg_2R	Avg_3R	Avg_4R
		12554	2R	60	12554	2426	496.627	65.5652	0	1.36728e+08	1.30905e+08	1.14423e+08	8.22166e+07	8.40755e+07	7.93229e+07	8.1022e+07	7.20244e+07	7.8485e+07	7.86774e+07	6.37528e+07	8.35171e+07	1	0.181696	1	0.642876	0.0772099	0.0175606	0.606014	0.0914832	0.00919786	0.591398	0.134622	0.00452718	1	0.181696	1	0.642876	0.0772099	0.0175606	0.606014	0.0914832	0.00919786	0.591398	0.134622	0.00452718	1.27352e+08	8.18717e+07	7.71771e+07	7.53158e+07
	ILATNSELVGTLTR+Phospho(4)Phospho(13)	1	4	1	0.0567073	1	0.610923	0.158565	0.0367962	0.988449	0.170403	0.902182	1.05697	0.172841	0.563527	0	0
		hits: 4 Items
		FRAMEID	RAWFILE	MS2	FrameID1	CompID	MZ	Time	GoodID	II_1R	II_1R_160812094720	II_1R_160812114313	II_2R	II_2R_160812153456	II_2R_160812173050	II_3R	II_3R_160812212233	II_3R_160812231824	II_4R	II_4R_160813031009	II_4R_160813050602	Ratio_1R	StdDev_1R	PValue_1R	Ratio_2R	StdDev_2R	PValue_2R	Ratio_3R	StdDev_3R	PValue_3R	Ratio_4R	StdDev_4R	PValue_4R	NRatio_1R	NStdDev_1R	NPValue_1R	NRatio_2R	NStdDev_2R	NPValue_2R	NRatio_3R	NStdDev_3R	NPValue_3R	NRatio_4R	NStdDev_4R	NPValue_4R	Avg_1R	Avg_2R	Avg_3R	Avg_4R
		4664	1R	46	4664	105	549.938	46.7309	0	1.16168e+09	1.1119e+09	1.10222e+09	8.4813e+08	6.83908e+08	5.30317e+08	1.12078e+09	9.47972e+08	1.26806e+09	1.3619e+09	1.16245e+09	1.04376e+09	1	0.0567073	1	0.610923	0.158565	0.0367962	0.988449	0.170403	0.902182	1.05697	0.172841	0.563527	1	0.0567073	1	0.610923	0.158565	0.0367962	0.988449	0.170403	0.902182	1.05697	0.172841	0.563527	1.12527e+09	6.87452e+08	1.11227e+09	1.18937e+09
		4664	1R	46	4664	105	549.938	46.7309	0	1.16168e+09	1.1119e+09	1.10222e+09	8.4813e+08	6.83908e+08	5.30317e+08	1.12078e+09	9.47972e+08	1.26806e+09	1.3619e+09	1.16245e+09	1.04376e+09	1	0.0567073	1	0.610923	0.158565	0.0367962	0.988449	0.170403	0.902182	1.05697	0.172841	0.563527	1	0.0567073	1	0.610923	0.158565	0.0367962	0.988449	0.170403	0.902182	1.05697	0.172841	0.563527	1.12527e+09	6.87452e+08	1.11227e+09	1.18937e+09
		4664	2R	46	4664	105	549.938	46.7309	0	1.16168e+09	1.1119e+09	1.10222e+09	8.4813e+08	6.83908e+08	5.30317e+08	1.12078e+09	9.47972e+08	1.26806e+09	1.3619e+09	1.16245e+09	1.04376e+09	1	0.0567073	1	0.610923	0.158565	0.0367962	0.988449	0.170403	0.902182	1.05697	0.172841	0.563527	1	0.0567073	1	0.610923	0.158565	0.0367962	0.988449	0.170403	0.902182	1.05697	0.172841	0.563527	1.12527e+09	6.87452e+08	1.11227e+09	1.18937e+09
		4664	3R	46	4664	105	549.938	46.7309	0	1.16168e+09	1.1119e+09	1.10222e+09	8.4813e+08	6.83908e+08	5.30317e+08	1.12078e+09	9.47972e+08	1.26806e+09	1.3619e+09	1.16245e+09	1.04376e+09	1	0.0567073	1	0.610923	0.158565	0.0367962	0.988449	0.170403	0.902182	1.05697	0.172841	0.563527	1	0.0567073	1	0.610923	0.158565	0.0367962	0.988449	0.170403	0.902182	1.05697	0.172841	0.563527	1.12527e+09	6.87452e+08	1.11227e+09	1.18937e+09
	ILATNSELVGTLTR+Phospho(6)Phospho(11)	1	1	1	0.0567073	1	0.610923	0.158565	0.0367962	0.988449	0.170403	0.902182	1.05697	0.172841	0.563527	0	0
		hits: 1 Items
		FRAMEID	RAWFILE	MS2	FrameID1	CompID	MZ	Time	GoodID	II_1R	II_1R_160812094720	II_1R_160812114313	II_2R	II_2R_160812153456	II_2R_160812173050	II_3R	II_3R_160812212233	II_3R_160812231824	II_4R	II_4R_160813031009	II_4R_160813050602	Ratio_1R	StdDev_1R	PValue_1R	Ratio_2R	StdDev_2R	PValue_2R	Ratio_3R	StdDev_3R	PValue_3R	Ratio_4R	StdDev_4R	PValue_4R	NRatio_1R	NStdDev_1R	NPValue_1R	NRatio_2R	NStdDev_2R	NPValue_2R	NRatio_3R	NStdDev_3R	NPValue_3R	NRatio_4R	NStdDev_4R	NPValue_4R	Avg_1R	Avg_2R	Avg_3R	Avg_4R
		4664	3R	46	4664	105	549.938	46.7309	0	1.16168e+09	1.1119e+09	1.10222e+09	8.4813e+08	6.83908e+08	5.30317e+08	1.12078e+09	9.47972e+08	1.26806e+09	1.3619e+09	1.16245e+09	1.04376e+09	1	0.0567073	1	0.610923	0.158565	0.0367962	0.988449	0.170403	0.902182	1.05697	0.172841	0.563527	1	0.0567073	1	0.610923	0.158565	0.0367962	0.988449	0.170403	0.902182	1.05697	0.172841	0.563527	1.12527e+09	6.87452e+08	1.11227e+09	1.18937e+09
	ILATNSELVGTLTR+Phospho(6)Phospho(13)	1	5	1	0.0567073	1	0.610923	0.158565	0.0367962	0.988449	0.170403	0.902182	1.05697	0.172841	0.563527	0	0
		hits: 5 Items
		FRAMEID	RAWFILE	MS2	FrameID1	CompID	MZ	Time	GoodID	II_1R	II_1R_160812094720	II_1R_160812114313	II_2R	II_2R_160812153456	II_2R_160812173050	II_3R	II_3R_160812212233	II_3R_160812231824	II_4R	II_4R_160813031009	II_4R_160813050602	Ratio_1R	StdDev_1R	PValue_1R	Ratio_2R	StdDev_2R	PValue_2R	Ratio_3R	StdDev_3R	PValue_3R	Ratio_4R	StdDev_4R	PValue_4R	NRatio_1R	NStdDev_1R	NPValue_1R	NRatio_2R	NStdDev_2R	NPValue_2R	NRatio_3R	NStdDev_3R	NPValue_3R	NRatio_4R	NStdDev_4R	NPValue_4R	Avg_1R	Avg_2R	Avg_3R	Avg_4R
		4664	4R_160813050602	46	4664	105	549.938	46.7309	0	1.16168e+09	1.1119e+09	1.10222e+09	8.4813e+08	6.83908e+08	5.30317e+08	1.12078e+09	9.47972e+08	1.26806e+09	1.3619e+09	1.16245e+09	1.04376e+09	1	0.0567073	1	0.610923	0.158565	0.0367962	0.988449	0.170403	0.902182	1.05697	0.172841	0.563527	1	0.0567073	1	0.610923	0.158565	0.0367962	0.988449	0.170403	0.902182	1.05697	0.172841	0.563527	1.12527e+09	6.87452e+08	1.11227e+09	1.18937e+09
		4664	1R	46	4664	105	549.938	46.7309	0	1.16168e+09	1.1119e+09	1.10222e+09	8.4813e+08	6.83908e+08	5.30317e+08	1.12078e+09	9.47972e+08	1.26806e+09	1.3619e+09	1.16245e+09	1.04376e+09	1	0.0567073	1	0.610923	0.158565	0.0367962	0.988449	0.170403	0.902182	1.05697	0.172841	0.563527	1	0.0567073	1	0.610923	0.158565	0.0367962	0.988449	0.170403	0.902182	1.05697	0.172841	0.563527	1.12527e+09	6.87452e+08	1.11227e+09	1.18937e+09
		4664	1R	46	4664	105	549.938	46.7309	0	1.16168e+09	1.1119e+09	1.10222e+09	8.4813e+08	6.83908e+08	5.30317e+08	1.12078e+09	9.47972e+08	1.26806e+09	1.3619e+09	1.16245e+09	1.04376e+09	1	0.0567073	1	0.610923	0.158565	0.0367962	0.988449	0.170403	0.902182	1.05697	0.172841	0.563527	1	0.0567073	1	0.610923	0.158565	0.0367962	0.988449	0.170403	0.902182	1.05697	0.172841	0.563527	1.12527e+09	6.87452e+08	1.11227e+09	1.18937e+09
		4664	2R	46	4664	105	549.938	46.7309	0	1.16168e+09	1.1119e+09	1.10222e+09	8.4813e+08	6.83908e+08	5.30317e+08	1.12078e+09	9.47972e+08	1.26806e+09	1.3619e+09	1.16245e+09	1.04376e+09	1	0.0567073	1	0.610923	0.158565	0.0367962	0.988449	0.170403	0.902182	1.05697	0.172841	0.563527	1	0.0567073	1	0.610923	0.158565	0.0367962	0.988449	0.170403	0.902182	1.05697	0.172841	0.563527	1.12527e+09	6.87452e+08	1.11227e+09	1.18937e+09
		4664	3R	46	4664	105	549.938	46.7309	0	1.16168e+09	1.1119e+09	1.10222e+09	8.4813e+08	6.83908e+08	5.30317e+08	1.12078e+09	9.47972e+08	1.26806e+09	1.3619e+09	1.16245e+09	1.04376e+09	1	0.0567073	1	0.610923	0.158565	0.0367962	0.988449	0.170403	0.902182	1.05697	0.172841	0.563527	1	0.0567073	1	0.610923	0.158565	0.0367962	0.988449	0.170403	0.902182	1.05697	0.172841	0.563527	1.12527e+09	6.87452e+08	1.11227e+09	1.18937e+09
SP://O00268	TAF4_HUMAN Transcription initiation factor TFIID subunit 4 OS=Homo sapiens GN=TAF4 PE=1 SV=2	4	2	11	1	0.0322211	1	0.629595	0.0590214	0.000493966	0.783353	0.0669947	0.265363	0.891867	0.0801669	0.0758043
	peptides: 4 Items
	PEPTIDE	FRAMES	HITS	Ratio_1R	StdDev_1R	PValue_1R	Ratio_2R	StdDev_2R	PValue_2R	Ratio_3R	StdDev_3R	PValue_3R	Ratio_4R	StdDev_4R	PValue_4R	OtherAssignments	AvgPepPValue
	ILATNSELVGTLTR	1	1	1	0.181696	1	0.642876	0.0772099	0.0175606	0.606014	0.0914832	0.00919786	0.591398	0.134622	0.00452718	0	0
		hits: 1 Items
		FRAMEID	RAWFILE	MS2	FrameID1	CompID	MZ	Time	GoodID	II_1R	II_1R_160812094720	II_1R_160812114313	II_2R	II_2R_160812153456	II_2R_160812173050	II_3R	II_3R_160812212233	II_3R_160812231824	II_4R	II_4R_160813031009	II_4R_160813050602	Ratio_1R	StdDev_1R	PValue_1R	Ratio_2R	StdDev_2R	PValue_2R	Ratio_3R	StdDev_3R	PValue_3R	Ratio_4R	StdDev_4R	PValue_4R	NRatio_1R	NStdDev_1R	NPValue_1R	NRatio_2R	NStdDev_2R	NPValue_2R	NRatio_3R	NStdDev_3R	NPValue_3R	NRatio_4R	NStdDev_4R	NPValue_4R	Avg_1R	Avg_2R	Avg_3R	Avg_4R
		12554	2R	60	12554	2426	496.627	65.5652	0	1.36728e+08	1.30905e+08	1.14423e+08	8.22166e+07	8.40755e+07	7.93229e+07	8.1022e+07	7.20244e+07	7.8485e+07	7.86774e+07	6.37528e+07	8.35171e+07	1	0.181696	1	0.642876	0.0772099	0.0175606	0.606014	0.0914832	0.00919786	0.591398	0.134622	0.00452718	1	0.181696	1	0.642876	0.0772099	0.0175606	0.606014	0.0914832	0.00919786	0.591398	0.134622	0.00452718	1.27352e+08	8.18717e+07	7.71771e+07	7.53158e+07
	ILATNSELVGTLTR+Phospho(4)Phospho(13)	1	4	1	0.0567073	1	0.610923	0.158565	0.0367962	0.988449	0.170403	0.902182	1.05697	0.172841	0.563527	0	0
		hits: 4 Items
		FRAMEID	RAWFILE	MS2	FrameID1	CompID	MZ	Time	GoodID	II_1R	II_1R_160812094720	II_1R_160812114313	II_2R	II_2R_160812153456	II_2R_160812173050	II_3R	II_3R_160812212233	II_3R_160812231824	II_4R	II_4R_160813031009	II_4R_160813050602	Ratio_1R	StdDev_1R	PValue_1R	Ratio_2R	StdDev_2R	PValue_2R	Ratio_3R	StdDev_3R	PValue_3R	Ratio_4R	StdDev_4R	PValue_4R	NRatio_1R	NStdDev_1R	NPValue_1R	NRatio_2R	NStdDev_2R	NPValue_2R	NRatio_3R	NStdDev_3R	NPValue_3R	NRatio_4R	NStdDev_4R	NPValue_4R	Avg_1R	Avg_2R	Avg_3R	Avg_4R
		4664	1R	46	4664	105	549.938	46.7309	0	1.16168e+09	1.1119e+09	1.10222e+09	8.4813e+08	6.83908e+08	5.30317e+08	1.12078e+09	9.47972e+08	1.26806e+09	1.3619e+09	1.16245e+09	1.04376e+09	1	0.0567073	1	0.610923	0.158565	0.0367962	0.988449	0.170403	0.902182	1.05697	0.172841	0.563527	1	0.0567073	1	0.610923	0.158565	0.0367962	0.988449	0.170403	0.902182	1.05697	0.172841	0.563527	1.12527e+09	6.87452e+08	1.11227e+09	1.18937e+09
		4664	1R	46	4664	105	549.938	46.7309	0	1.16168e+09	1.1119e+09	1.10222e+09	8.4813e+08	6.83908e+08	5.30317e+08	1.12078e+09	9.47972e+08	1.26806e+09	1.3619e+09	1.16245e+09	1.04376e+09	1	0.0567073	1	0.610923	0.158565	0.0367962	0.988449	0.170403	0.902182	1.05697	0.172841	0.563527	1	0.0567073	1	0.610923	0.158565	0.0367962	0.988449	0.170403	0.902182	1.05697	0.172841	0.563527	1.12527e+09	6.87452e+08	1.11227e+09	1.18937e+09
		4664	2R	46	4664	105	549.938	46.7309	0	1.16168e+09	1.1119e+09	1.10222e+09	8.4813e+08	6.83908e+08	5.30317e+08	1.12078e+09	9.47972e+08	1.26806e+09	1.3619e+09	1.16245e+09	1.04376e+09	1	0.0567073	1	0.610923	0.158565	0.0367962	0.988449	0.170403	0.902182	1.05697	0.172841	0.563527	1	0.0567073	1	0.610923	0.158565	0.0367962	0.988449	0.170403	0.902182	1.05697	0.172841	0.563527	1.12527e+09	6.87452e+08	1.11227e+09	1.18937e+09
		4664	3R	46	4664	105	549.938	46.7309	0	1.16168e+09	1.1119e+09	1.10222e+09	8.4813e+08	6.83908e+08	5.30317e+08	1.12078e+09	9.47972e+08	1.26806e+09	1.3619e+09	1.16245e+09	1.04376e+09	1	0.0567073	1	0.610923	0.158565	0.0367962	0.988449	0.170403	0.902182	1.05697	0.172841	0.563527	1	0.0567073	1	0.610923	0.158565	0.0367962	0.988449	0.170403	0.902182	1.05697	0.172841	0.563527	1.12527e+09	6.87452e+08	1.11227e+09	1.18937e+09
	ILATNSELVGTLTR+Phospho(6)Phospho(11)	1	1	1	0.0567073	1	0.610923	0.158565	0.0367962	0.988449	0.170403	0.902182	1.05697	0.172841	0.563527	0	0
		hits: 1 Items
		FRAMEID	RAWFILE	MS2	FrameID1	CompID	MZ	Time	GoodID	II_1R	II_1R_160812094720	II_1R_160812114313	II_2R	II_2R_160812153456	II_2R_160812173050	II_3R	II_3R_160812212233	II_3R_160812231824	II_4R	II_4R_160813031009	II_4R_160813050602	Ratio_1R	StdDev_1R	PValue_1R	Ratio_2R	StdDev_2R	PValue_2R	Ratio_3R	StdDev_3R	PValue_3R	Ratio_4R	StdDev_4R	PValue_4R	NRatio_1R	NStdDev_1R	NPValue_1R	NRatio_2R	NStdDev_2R	NPValue_2R	NRatio_3R	NStdDev_3R	NPValue_3R	NRatio_4R	NStdDev_4R	NPValue_4R	Avg_1R	Avg_2R	Avg_3R	Avg_4R
		4664	3R	46	4664	105	549.938	46.7309	0	1.16168e+09	1.1119e+09	1.10222e+09	8.4813e+08	6.83908e+08	5.30317e+08	1.12078e+09	9.47972e+08	1.26806e+09	1.3619e+09	1.16245e+09	1.04376e+09	1	0.0567073	1	0.610923	0.158565	0.0367962	0.988449	0.170403	0.902182	1.05697	0.172841	0.563527	1	0.0567073	1	0.610923	0.158565	0.0367962	0.988449	0.170403	0.902182	1.05697	0.172841	0.563527	1.12527e+09	6.87452e+08	1.11227e+09	1.18937e+09
	ILATNSELVGTLTR+Phospho(6)Phospho(13)	1	5	1	0.0567073	1	0.610923	0.158565	0.0367962	0.988449	0.170403	0.902182	1.05697	0.172841	0.563527	0	0
		hits: 5 Items
		FRAMEID	RAWFILE	MS2	FrameID1	CompID	MZ	Time	GoodID	II_1R	II_1R_160812094720	II_1R_160812114313	II_2R	II_2R_160812153456	II_2R_160812173050	II_3R	II_3R_160812212233	II_3R_160812231824	II_4R	II_4R_160813031009	II_4R_160813050602	Ratio_1R	StdDev_1R	PValue_1R	Ratio_2R	StdDev_2R	PValue_2R	Ratio_3R	StdDev_3R	PValue_3R	Ratio_4R	StdDev_4R	PValue_4R	NRatio_1R	NStdDev_1R	NPValue_1R	NRatio_2R	NStdDev_2R	NPValue_2R	NRatio_3R	NStdDev_3R	NPValue_3R	NRatio_4R	NStdDev_4R	NPValue_4R	Avg_1R	Avg_2R	Avg_3R	Avg_4R
		4664	4R_160813050602	46	4664	105	549.938	46.7309	0	1.16168e+09	1.1119e+09	1.10222e+09	8.4813e+08	6.83908e+08	5.30317e+08	1.12078e+09	9.47972e+08	1.26806e+09	1.3619e+09	1.16245e+09	1.04376e+09	1	0.0567073	1	0.610923	0.158565	0.0367962	0.988449	0.170403	0.902182	1.05697	0.172841	0.563527	1	0.0567073	1	0.610923	0.158565	0.0367962	0.988449	0.170403	0.902182	1.05697	0.172841	0.563527	1.12527e+09	6.87452e+08	1.11227e+09	1.18937e+09
		4664	1R	46	4664	105	549.938	46.7309	0	1.16168e+09	1.1119e+09	1.10222e+09	8.4813e+08	6.83908e+08	5.30317e+08	1.12078e+09	9.47972e+08	1.26806e+09	1.3619e+09	1.16245e+09	1.04376e+09	1	0.0567073	1	0.610923	0.158565	0.0367962	0.988449	0.170403	0.902182	1.05697	0.172841	0.563527	1	0.0567073	1	0.610923	0.158565	0.0367962	0.988449	0.170403	0.902182	1.05697	0.172841	0.563527	1.12527e+09	6.87452e+08	1.11227e+09	1.18937e+09
		4664	1R	46	4664	105	549.938	46.7309	0	1.16168e+09	1.1119e+09	1.10222e+09	8.4813e+08	6.83908e+08	5.30317e+08	1.12078e+09	9.47972e+08	1.26806e+09	1.3619e+09	1.16245e+09	1.04376e+09	1	0.0567073	1	0.610923	0.158565	0.0367962	0.988449	0.170403	0.902182	1.05697	0.172841	0.563527	1	0.0567073	1	0.610923	0.158565	0.0367962	0.988449	0.170403	0.902182	1.05697	0.172841	0.563527	1.12527e+09	6.87452e+08	1.11227e+09	1.18937e+09
		4664	2R	46	4664	105	549.938	46.7309	0	1.16168e+09	1.1119e+09	1.10222e+09	8.4813e+08	6.83908e+08	5.30317e+08	1.12078e+09	9.47972e+08	1.26806e+09	1.3619e+09	1.16245e+09	1.04376e+09	1	0.0567073	1	0.610923	0.158565	0.0367962	0.988449	0.170403	0.902182	1.05697	0.172841	0.563527	1	0.0567073	1	0.610923	0.158565	0.0367962	0.988449	0.170403	0.902182	1.05697	0.172841	0.563527	1.12527e+09	6.87452e+08	1.11227e+09	1.18937e+09
		4664	3R	46	4664	105	549.938	46.7309	0	1.16168e+09	1.1119e+09	1.10222e+09	8.4813e+08	6.83908e+08	5.30317e+08	1.12078e+09	9.47972e+08	1.26806e+09	1.3619e+09	1.16245e+09	1.04376e+09	1	0.0567073	1	0.610923	0.158565	0.0367962	0.988449	0.170403	0.902182	1.05697	0.172841	0.563527	1	0.0567073	1	0.610923	0.158565	0.0367962	0.988449	0.170403	0.902182	1.05697	0.172841	0.563527	1.12527e+09	6.87452e+08	1.11227e+09	1.18937e+09
SP://V9GY14	V9GY14_HUMAN Transcription initiation factor TFIID subunit 4 (Fragment) OS=Homo sapiens GN=TAF4 PE=1 SV=1	4	2	11	1	0.0322211	1	0.629595	0.0590214	0.000493966	0.783353	0.0669947	0.265363	0.891867	0.0801669	0.0758043
	peptides: 4 Items
	PEPTIDE	FRAMES	HITS	Ratio_1R	StdDev_1R	PValue_1R	Ratio_2R	StdDev_2R	PValue_2R	Ratio_3R	StdDev_3R	PValue_3R	Ratio_4R	StdDev_4R	PValue_4R	OtherAssignments	AvgPepPValue
	ILATNSELVGTLTR	1	1	1	0.181696	1	0.642876	0.0772099	0.0175606	0.606014	0.0914832	0.00919786	0.591398	0.134622	0.00452718	0	0
		hits: 1 Items
		FRAMEID	RAWFILE	MS2	FrameID1	CompID	MZ	Time	GoodID	II_1R	II_1R_160812094720	II_1R_160812114313	II_2R	II_2R_160812153456	II_2R_160812173050	II_3R	II_3R_160812212233	II_3R_160812231824	II_4R	II_4R_160813031009	II_4R_160813050602	Ratio_1R	StdDev_1R	PValue_1R	Ratio_2R	StdDev_2R	PValue_2R	Ratio_3R	StdDev_3R	PValue_3R	Ratio_4R	StdDev_4R	PValue_4R	NRatio_1R	NStdDev_1R	NPValue_1R	NRatio_2R	NStdDev_2R	NPValue_2R	NRatio_3R	NStdDev_3R	NPValue_3R	NRatio_4R	NStdDev_4R	NPValue_4R	Avg_1R	Avg_2R	Avg_3R	Avg_4R
		12554	2R	60	12554	2426	496.627	65.5652	0	1.36728e+08	1.30905e+08	1.14423e+08	8.22166e+07	8.40755e+07	7.93229e+07	8.1022e+07	7.20244e+07	7.8485e+07	7.86774e+07	6.37528e+07	8.35171e+07	1	0.181696	1	0.642876	0.0772099	0.0175606	0.606014	0.0914832	0.00919786	0.591398	0.134622	0.00452718	1	0.181696	1	0.642876	0.0772099	0.0175606	0.606014	0.0914832	0.00919786	0.591398	0.134622	0.00452718	1.27352e+08	8.18717e+07	7.71771e+07	7.53158e+07
	ILATNSELVGTLTR+Phospho(4)Phospho(13)	1	4	1	0.0567073	1	0.610923	0.158565	0.0367962	0.988449	0.170403	0.902182	1.05697	0.172841	0.563527	0	0
		hits: 4 Items
		FRAMEID	RAWFILE	MS2	FrameID1	CompID	MZ	Time	GoodID	II_1R	II_1R_160812094720	II_1R_160812114313	II_2R	II_2R_160812153456	II_2R_160812173050	II_3R	II_3R_160812212233	II_3R_160812231824	II_4R	II_4R_160813031009	II_4R_160813050602	Ratio_1R	StdDev_1R	PValue_1R	Ratio_2R	StdDev_2R	PValue_2R	Ratio_3R	StdDev_3R	PValue_3R	Ratio_4R	StdDev_4R	PValue_4R	NRatio_1R	NStdDev_1R	NPValue_1R	NRatio_2R	NStdDev_2R	NPValue_2R	NRatio_3R	NStdDev_3R	NPValue_3R	NRatio_4R	NStdDev_4R	NPValue_4R	Avg_1R	Avg_2R	Avg_3R	Avg_4R
		4664	1R	46	4664	105	549.938	46.7309	0	1.16168e+09	1.1119e+09	1.10222e+09	8.4813e+08	6.83908e+08	5.30317e+08	1.12078e+09	9.47972e+08	1.26806e+09	1.3619e+09	1.16245e+09	1.04376e+09	1	0.0567073	1	0.610923	0.158565	0.0367962	0.988449	0.170403	0.902182	1.05697	0.172841	0.563527	1	0.0567073	1	0.610923	0.158565	0.0367962	0.988449	0.170403	0.902182	1.05697	0.172841	0.563527	1.12527e+09	6.87452e+08	1.11227e+09	1.18937e+09
		4664	1R	46	4664	105	549.938	46.7309	0	1.16168e+09	1.1119e+09	1.10222e+09	8.4813e+08	6.83908e+08	5.30317e+08	1.12078e+09	9.47972e+08	1.26806e+09	1.3619e+09	1.16245e+09	1.04376e+09	1	0.0567073	1	0.610923	0.158565	0.0367962	0.988449	0.170403	0.902182	1.05697	0.172841	0.563527	1	0.0567073	1	0.610923	0.158565	0.0367962	0.988449	0.170403	0.902182	1.05697	0.172841	0.563527	1.12527e+09	6.87452e+08	1.11227e+09	1.18937e+09
		4664	2R	46	4664	105	549.938	46.7309	0	1.16168e+09	1.1119e+09	1.10222e+09	8.4813e+08	6.83908e+08	5.30317e+08	1.12078e+09	9.47972e+08	1.26806e+09	1.3619e+09	1.16245e+09	1.04376e+09	1	0.0567073	1	0.610923	0.158565	0.0367962	0.988449	0.170403	0.902182	1.05697	0.172841	0.563527	1	0.0567073	1	0.610923	0.158565	0.0367962	0.988449	0.170403	0.902182	1.05697	0.172841	0.563527	1.12527e+09	6.87452e+08	1.11227e+09	1.18937e+09
		4664	3R	46	4664	105	549.938	46.7309	0	1.16168e+09	1.1119e+09	1.10222e+09	8.4813e+08	6.83908e+08	5.30317e+08	1.12078e+09	9.47972e+08	1.26806e+09	1.3619e+09	1.16245e+09	1.04376e+09	1	0.0567073	1	0.610923	0.158565	0.0367962	0.988449	0.170403	0.902182	1.05697	0.172841	0.563527	1	0.0567073	1	0.610923	0.158565	0.0367962	0.988449	0.170403	0.902182	1.05697	0.172841	0.563527	1.12527e+09	6.87452e+08	1.11227e+09	1.18937e+09
	ILATNSELVGTLTR+Phospho(6)Phospho(11)	1	1	1	0.0567073	1	0.610923	0.158565	0.0367962	0.988449	0.170403	0.902182	1.05697	0.172841	0.563527	0	0
		hits: 1 Items
		FRAMEID	RAWFILE	MS2	FrameID1	CompID	MZ	Time	GoodID	II_1R	II_1R_160812094720	II_1R_160812114313	II_2R	II_2R_160812153456	II_2R_160812173050	II_3R	II_3R_160812212233	II_3R_160812231824	II_4R	II_4R_160813031009	II_4R_160813050602	Ratio_1R	StdDev_1R	PValue_1R	Ratio_2R	StdDev_2R	PValue_2R	Ratio_3R	StdDev_3R	PValue_3R	Ratio_4R	StdDev_4R	PValue_4R	NRatio_1R	NStdDev_1R	NPValue_1R	NRatio_2R	NStdDev_2R	NPValue_2R	NRatio_3R	NStdDev_3R	NPValue_3R	NRatio_4R	NStdDev_4R	NPValue_4R	Avg_1R	Avg_2R	Avg_3R	Avg_4R
		4664	3R	46	4664	105	549.938	46.7309	0	1.16168e+09	1.1119e+09	1.10222e+09	8.4813e+08	6.83908e+08	5.30317e+08	1.12078e+09	9.47972e+08	1.26806e+09	1.3619e+09	1.16245e+09	1.04376e+09	1	0.0567073	1	0.610923	0.158565	0.0367962	0.988449	0.170403	0.902182	1.05697	0.172841	0.563527	1	0.0567073	1	0.610923	0.158565	0.0367962	0.988449	0.170403	0.902182	1.05697	0.172841	0.563527	1.12527e+09	6.87452e+08	1.11227e+09	1.18937e+09
	ILATNSELVGTLTR+Phospho(6)Phospho(13)	1	5	1	0.0567073	1	0.610923	0.158565	0.0367962	0.988449	0.170403	0.902182	1.05697	0.172841	0.563527	0	0
		hits: 5 Items
		FRAMEID	RAWFILE	MS2	FrameID1	CompID	MZ	Time	GoodID	II_1R	II_1R_160812094720	II_1R_160812114313	II_2R	II_2R_160812153456	II_2R_160812173050	II_3R	II_3R_160812212233	II_3R_160812231824	II_4R	II_4R_160813031009	II_4R_160813050602	Ratio_1R	StdDev_1R	PValue_1R	Ratio_2R	StdDev_2R	PValue_2R	Ratio_3R	StdDev_3R	PValue_3R	Ratio_4R	StdDev_4R	PValue_4R	NRatio_1R	NStdDev_1R	NPValue_1R	NRatio_2R	NStdDev_2R	NPValue_2R	NRatio_3R	NStdDev_3R	NPValue_3R	NRatio_4R	NStdDev_4R	NPValue_4R	Avg_1R	Avg_2R	Avg_3R	Avg_4R
		4664	4R_160813050602	46	4664	105	549.938	46.7309	0	1.16168e+09	1.1119e+09	1.10222e+09	8.4813e+08	6.83908e+08	5.30317e+08	1.12078e+09	9.47972e+08	1.26806e+09	1.3619e+09	1.16245e+09	1.04376e+09	1	0.0567073	1	0.610923	0.158565	0.0367962	0.988449	0.170403	0.902182	1.05697	0.172841	0.563527	1	0.0567073	1	0.610923	0.158565	0.0367962	0.988449	0.170403	0.902182	1.05697	0.172841	0.563527	1.12527e+09	6.87452e+08	1.11227e+09	1.18937e+09
		4664	1R	46	4664	105	549.938	46.7309	0	1.16168e+09	1.1119e+09	1.10222e+09	8.4813e+08	6.83908e+08	5.30317e+08	1.12078e+09	9.47972e+08	1.26806e+09	1.3619e+09	1.16245e+09	1.04376e+09	1	0.0567073	1	0.610923	0.158565	0.0367962	0.988449	0.170403	0.902182	1.05697	0.172841	0.563527	1	0.0567073	1	0.610923	0.158565	0.0367962	0.988449	0.170403	0.902182	1.05697	0.172841	0.563527	1.12527e+09	6.87452e+08	1.11227e+09	1.18937e+09
		4664	1R	46	4664	105	549.938	46.7309	0	1.16168e+09	1.1119e+09	1.10222e+09	8.4813e+08	6.83908e+08	5.30317e+08	1.12078e+09	9.47972e+08	1.26806e+09	1.3619e+09	1.16245e+09	1.04376e+09	1	0.0567073	1	0.610923	0.158565	0.0367962	0.988449	0.170403	0.902182	1.05697	0.172841	0.563527	1	0.0567073	1	0.610923	0.158565	0.0367962	0.988449	0.170403	0.902182	1.05697	0.172841	0.563527	1.12527e+09	6.87452e+08	1.11227e+09	1.18937e+09
		4664	2R	46	4664	105	549.938	46.7309	0	1.16168e+09	1.1119e+09	1.10222e+09	8.4813e+08	6.83908e+08	5.30317e+08	1.12078e+09	9.47972e+08	1.26806e+09	1.3619e+09	1.16245e+09	1.04376e+09	1	0.0567073	1	0.610923	0.158565	0.0367962	0.988449	0.170403	0.902182	1.05697	0.172841	0.563527	1	0.0567073	1	0.610923	0.158565	0.0367962	0.988449	0.170403	0.902182	1.05697	0.172841	0.563527	1.12527e+09	6.87452e+08	1.11227e+09	1.18937e+09
		4664	3R	46	4664	105	549.938	46.7309	0	1.16168e+09	1.1119e+09	1.10222e+09	8.4813e+08	6.83908e+08	5.30317e+08	1.12078e+09	9.47972e+08	1.26806e+09	1.3619e+09	1.16245e+09	1.04376e+09	1	0.0567073	1	0.610923	0.158565	0.0367962	0.988449	0.170403	0.902182	1.05697	0.172841	0.563527	1	0.0567073	1	0.610923	0.158565	0.0367962	0.988449	0.170403	0.902182	1.05697	0.172841	0.563527	1.12527e+09	6.87452e+08	1.11227e+09	1.18937e+09
SP://Q6ECI4	ZN470_HUMAN Zinc finger protein 470 OS=Homo sapiens GN=ZNF470 PE=2 SV=3	3	1	10	1	0.184753	1	0.630051	0.0958941	0.00412916	0.587996	0.0967044	0.00190328	0.716685	0.0960119	0.0191874
	peptides: 3 Items
	PEPTIDE	FRAMES	HITS	Ratio_1R	StdDev_1R	PValue_1R	Ratio_2R	StdDev_2R	PValue_2R	Ratio_3R	StdDev_3R	PValue_3R	Ratio_4R	StdDev_4R	PValue_4R	OtherAssignments	AvgPepPValue
	IFSKISTLTLHQR+Phospho(3)	1	4	1	0.320001	1	0.630051	0.166093	0.0420001	0.587996	0.167497	0.0306479	0.716685	0.166298	0.0801775	0	0
		hits: 4 Items
		FRAMEID	RAWFILE	MS2	FrameID1	CompID	MZ	Time	GoodID	II_1R	II_1R_160812094720	II_1R_160812114313	II_2R	II_2R_160812153456	II_2R_160812173050	II_3R	II_3R_160812212233	II_3R_160812231824	II_4R	II_4R_160813031009	II_4R_160813050602	Ratio_1R	StdDev_1R	PValue_1R	Ratio_2R	StdDev_2R	PValue_2R	Ratio_3R	StdDev_3R	PValue_3R	Ratio_4R	StdDev_4R	PValue_4R	NRatio_1R	NStdDev_1R	NPValue_1R	NRatio_2R	NStdDev_2R	NPValue_2R	NRatio_3R	NStdDev_3R	NPValue_3R	NRatio_4R	NStdDev_4R	NPValue_4R	Avg_1R	Avg_2R	Avg_3R	Avg_4R
		6128	4R	16	6128	1219	812.452	52.7511	0	2.42446e+08	2.44493e+08	1.81726e+08	1.56214e+08	1.37531e+08	1.27548e+08	1.43768e+08	1.36811e+08	1.12594e+08	1.48137e+08	1.71149e+08	1.59936e+08	1	0.320001	1	0.630051	0.166093	0.0420001	0.587996	0.167497	0.0306479	0.716685	0.166298	0.0801775	1	0.320001	1	0.630051	0.166093	0.0420001	0.587996	0.167497	0.0306479	0.716685	0.166298	0.0801775	2.22888e+08	1.40431e+08	1.31057e+08	1.59741e+08
		6128	4R	16	6128	1219	812.452	52.7511	0	2.42446e+08	2.44493e+08	1.81726e+08	1.56214e+08	1.37531e+08	1.27548e+08	1.43768e+08	1.36811e+08	1.12594e+08	1.48137e+08	1.71149e+08	1.59936e+08	1	0.320001	1	0.630051	0.166093	0.0420001	0.587996	0.167497	0.0306479	0.716685	0.166298	0.0801775	1	0.320001	1	0.630051	0.166093	0.0420001	0.587996	0.167497	0.0306479	0.716685	0.166298	0.0801775	2.22888e+08	1.40431e+08	1.31057e+08	1.59741e+08
		6128	2R_160812153456	16	6128	1219	812.452	52.7511	0	2.42446e+08	2.44493e+08	1.81726e+08	1.56214e+08	1.37531e+08	1.27548e+08	1.43768e+08	1.36811e+08	1.12594e+08	1.48137e+08	1.71149e+08	1.59936e+08	1	0.320001	1	0.630051	0.166093	0.0420001	0.587996	0.167497	0.0306479	0.716685	0.166298	0.0801775	1	0.320001	1	0.630051	0.166093	0.0420001	0.587996	0.167497	0.0306479	0.716685	0.166298	0.0801775	2.22888e+08	1.40431e+08	1.31057e+08	1.59741e+08
		6128	3R	16	6128	1219	812.452	52.7511	0	2.42446e+08	2.44493e+08	1.81726e+08	1.56214e+08	1.37531e+08	1.27548e+08	1.43768e+08	1.36811e+08	1.12594e+08	1.48137e+08	1.71149e+08	1.59936e+08	1	0.320001	1	0.630051	0.166093	0.0420001	0.587996	0.167497	0.0306479	0.716685	0.166298	0.0801775	1	0.320001	1	0.630051	0.166093	0.0420001	0.587996	0.167497	0.0306479	0.716685	0.166298	0.0801775	2.22888e+08	1.40431e+08	1.31057e+08	1.59741e+08
	IFSKISTLTLHQR+Phospho(6)	1	4	1	0.320001	1	0.630051	0.166093	0.0420001	0.587996	0.167497	0.0306479	0.716685	0.166298	0.0801775	0	0
		hits: 4 Items
		FRAMEID	RAWFILE	MS2	FrameID1	CompID	MZ	Time	GoodID	II_1R	II_1R_160812094720	II_1R_160812114313	II_2R	II_2R_160812153456	II_2R_160812173050	II_3R	II_3R_160812212233	II_3R_160812231824	II_4R	II_4R_160813031009	II_4R_160813050602	Ratio_1R	StdDev_1R	PValue_1R	Ratio_2R	StdDev_2R	PValue_2R	Ratio_3R	StdDev_3R	PValue_3R	Ratio_4R	StdDev_4R	PValue_4R	NRatio_1R	NStdDev_1R	NPValue_1R	NRatio_2R	NStdDev_2R	NPValue_2R	NRatio_3R	NStdDev_3R	NPValue_3R	NRatio_4R	NStdDev_4R	NPValue_4R	Avg_1R	Avg_2R	Avg_3R	Avg_4R
		6128	4R	16	6128	1219	812.452	52.7511	0	2.42446e+08	2.44493e+08	1.81726e+08	1.56214e+08	1.37531e+08	1.27548e+08	1.43768e+08	1.36811e+08	1.12594e+08	1.48137e+08	1.71149e+08	1.59936e+08	1	0.320001	1	0.630051	0.166093	0.0420001	0.587996	0.167497	0.0306479	0.716685	0.166298	0.0801775	1	0.320001	1	0.630051	0.166093	0.0420001	0.587996	0.167497	0.0306479	0.716685	0.166298	0.0801775	2.22888e+08	1.40431e+08	1.31057e+08	1.59741e+08
		6128	4R	16	6128	1219	812.452	52.7511	0	2.42446e+08	2.44493e+08	1.81726e+08	1.56214e+08	1.37531e+08	1.27548e+08	1.43768e+08	1.36811e+08	1.12594e+08	1.48137e+08	1.71149e+08	1.59936e+08	1	0.320001	1	0.630051	0.166093	0.0420001	0.587996	0.167497	0.0306479	0.716685	0.166298	0.0801775	1	0.320001	1	0.630051	0.166093	0.0420001	0.587996	0.167497	0.0306479	0.716685	0.166298	0.0801775	2.22888e+08	1.40431e+08	1.31057e+08	1.59741e+08
		6128	2R_160812153456	16	6128	1219	812.452	52.7511	0	2.42446e+08	2.44493e+08	1.81726e+08	1.56214e+08	1.37531e+08	1.27548e+08	1.43768e+08	1.36811e+08	1.12594e+08	1.48137e+08	1.71149e+08	1.59936e+08	1	0.320001	1	0.630051	0.166093	0.0420001	0.587996	0.167497	0.0306479	0.716685	0.166298	0.0801775	1	0.320001	1	0.630051	0.166093	0.0420001	0.587996	0.167497	0.0306479	0.716685	0.166298	0.0801775	2.22888e+08	1.40431e+08	1.31057e+08	1.59741e+08
		6128	3R	16	6128	1219	812.452	52.7511	0	2.42446e+08	2.44493e+08	1.81726e+08	1.56214e+08	1.37531e+08	1.27548e+08	1.43768e+08	1.36811e+08	1.12594e+08	1.48137e+08	1.71149e+08	1.59936e+08	1	0.320001	1	0.630051	0.166093	0.0420001	0.587996	0.167497	0.0306479	0.716685	0.166298	0.0801775	1	0.320001	1	0.630051	0.166093	0.0420001	0.587996	0.167497	0.0306479	0.716685	0.166298	0.0801775	2.22888e+08	1.40431e+08	1.31057e+08	1.59741e+08
	IFSKISTLTLHQR+Phospho(7)	1	2	1	0.320001	1	0.630051	0.166093	0.0420001	0.587996	0.167497	0.0306479	0.716685	0.166298	0.0801775	0	0
		hits: 2 Items
		FRAMEID	RAWFILE	MS2	FrameID1	CompID	MZ	Time	GoodID	II_1R	II_1R_160812094720	II_1R_160812114313	II_2R	II_2R_160812153456	II_2R_160812173050	II_3R	II_3R_160812212233	II_3R_160812231824	II_4R	II_4R_160813031009	II_4R_160813050602	Ratio_1R	StdDev_1R	PValue_1R	Ratio_2R	StdDev_2R	PValue_2R	Ratio_3R	StdDev_3R	PValue_3R	Ratio_4R	StdDev_4R	PValue_4R	NRatio_1R	NStdDev_1R	NPValue_1R	NRatio_2R	NStdDev_2R	NPValue_2R	NRatio_3R	NStdDev_3R	NPValue_3R	NRatio_4R	NStdDev_4R	NPValue_4R	Avg_1R	Avg_2R	Avg_3R	Avg_4R
		6128	4R	16	6128	1219	812.452	52.7511	0	2.42446e+08	2.44493e+08	1.81726e+08	1.56214e+08	1.37531e+08	1.27548e+08	1.43768e+08	1.36811e+08	1.12594e+08	1.48137e+08	1.71149e+08	1.59936e+08	1	0.320001	1	0.630051	0.166093	0.0420001	0.587996	0.167497	0.0306479	0.716685	0.166298	0.0801775	1	0.320001	1	0.630051	0.166093	0.0420001	0.587996	0.167497	0.0306479	0.716685	0.166298	0.0801775	2.22888e+08	1.40431e+08	1.31057e+08	1.59741e+08
		6128	3R	16	6128	1219	812.452	52.7511	0	2.42446e+08	2.44493e+08	1.81726e+08	1.56214e+08	1.37531e+08	1.27548e+08	1.43768e+08	1.36811e+08	1.12594e+08	1.48137e+08	1.71149e+08	1.59936e+08	1	0.320001	1	0.630051	0.166093	0.0420001	0.587996	0.167497	0.0306479	0.716685	0.166298	0.0801775	1	0.320001	1	0.630051	0.166093	0.0420001	0.587996	0.167497	0.0306479	0.716685	0.166298	0.0801775	2.22888e+08	1.40431e+08	1.31057e+08	1.59741e+08
SP://B3KS20	B3KS20_HUMAN cDNA FLJ35290 fis_ clone PROST2008271_ highly similar to Plexin_B1 OS=Homo sapiens PE=2 SV=1	3	1	9	1	0.0790817	1	0.560499	0.0461763	9.30042e-07	0.616507	0.0796041	3.55473e-05	0.473291	0.0809725	8.23691e-06
	peptides: 3 Items
	PEPTIDE	FRAMES	HITS	Ratio_1R	StdDev_1R	PValue_1R	Ratio_2R	StdDev_2R	PValue_2R	Ratio_3R	StdDev_3R	PValue_3R	Ratio_4R	StdDev_4R	PValue_4R	OtherAssignments	AvgPepPValue
	DRAYVASLLTVALR+Phospho(10)	1	2	1	0.136973	1	0.560499	0.0799797	0.00165622	0.616507	0.137878	0.00648493	0.473291	0.140248	0.00373233	0	0
		hits: 2 Items
		FRAMEID	RAWFILE	MS2	FrameID1	CompID	MZ	Time	GoodID	II_1R	II_1R_160812094720	II_1R_160812114313	II_2R	II_2R_160812153456	II_2R_160812173050	II_3R	II_3R_160812212233	II_3R_160812231824	II_4R	II_4R_160813031009	II_4R_160813050602	Ratio_1R	StdDev_1R	PValue_1R	Ratio_2R	StdDev_2R	PValue_2R	Ratio_3R	StdDev_3R	PValue_3R	Ratio_4R	StdDev_4R	PValue_4R	NRatio_1R	NStdDev_1R	NPValue_1R	NRatio_2R	NStdDev_2R	NPValue_2R	NRatio_3R	NStdDev_3R	NPValue_3R	NRatio_4R	NStdDev_4R	NPValue_4R	Avg_1R	Avg_2R	Avg_3R	Avg_4R
		6159	4R_160813050602	7	6159	925	407.713	39.2363	0	3.06395e+08	3.27706e+08	2.85711e+08	1.77704e+08	1.57223e+08	1.80627e+08	1.90554e+08	1.5896e+08	2.17557e+08	1.39681e+08	1.80555e+08	1.15103e+08	1	0.136973	1	0.560499	0.0799797	0.00165622	0.616507	0.137878	0.00648493	0.473291	0.140248	0.00373233	1	0.136973	1	0.560499	0.0799797	0.00165622	0.616507	0.137878	0.00648493	0.473291	0.140248	0.00373233	3.06604e+08	1.71851e+08	1.89023e+08	1.45113e+08
		6159	3R_160812212233	7	6159	925	407.713	39.2363	0	3.06395e+08	3.27706e+08	2.85711e+08	1.77704e+08	1.57223e+08	1.80627e+08	1.90554e+08	1.5896e+08	2.17557e+08	1.39681e+08	1.80555e+08	1.15103e+08	1	0.136973	1	0.560499	0.0799797	0.00165622	0.616507	0.137878	0.00648493	0.473291	0.140248	0.00373233	1	0.136973	1	0.560499	0.0799797	0.00165622	0.616507	0.137878	0.00648493	0.473291	0.140248	0.00373233	3.06604e+08	1.71851e+08	1.89023e+08	1.45113e+08
	DRAYVASLLTVALR+Phospho(4)	1	4	1	0.136973	1	0.560499	0.0799797	0.00165622	0.616507	0.137878	0.00648493	0.473291	0.140248	0.00373233	0	0
		hits: 4 Items
		FRAMEID	RAWFILE	MS2	FrameID1	CompID	MZ	Time	GoodID	II_1R	II_1R_160812094720	II_1R_160812114313	II_2R	II_2R_160812153456	II_2R_160812173050	II_3R	II_3R_160812212233	II_3R_160812231824	II_4R	II_4R_160813031009	II_4R_160813050602	Ratio_1R	StdDev_1R	PValue_1R	Ratio_2R	StdDev_2R	PValue_2R	Ratio_3R	StdDev_3R	PValue_3R	Ratio_4R	StdDev_4R	PValue_4R	NRatio_1R	NStdDev_1R	NPValue_1R	NRatio_2R	NStdDev_2R	NPValue_2R	NRatio_3R	NStdDev_3R	NPValue_3R	NRatio_4R	NStdDev_4R	NPValue_4R	Avg_1R	Avg_2R	Avg_3R	Avg_4R
		6159	4R_160813050602	7	6159	925	407.713	39.2363	0	3.06395e+08	3.27706e+08	2.85711e+08	1.77704e+08	1.57223e+08	1.80627e+08	1.90554e+08	1.5896e+08	2.17557e+08	1.39681e+08	1.80555e+08	1.15103e+08	1	0.136973	1	0.560499	0.0799797	0.00165622	0.616507	0.137878	0.00648493	0.473291	0.140248	0.00373233	1	0.136973	1	0.560499	0.0799797	0.00165622	0.616507	0.137878	0.00648493	0.473291	0.140248	0.00373233	3.06604e+08	1.71851e+08	1.89023e+08	1.45113e+08
		6159	4R_160813050602	7	6159	925	407.713	39.2363	0	3.06395e+08	3.27706e+08	2.85711e+08	1.77704e+08	1.57223e+08	1.80627e+08	1.90554e+08	1.5896e+08	2.17557e+08	1.39681e+08	1.80555e+08	1.15103e+08	1	0.136973	1	0.560499	0.0799797	0.00165622	0.616507	0.137878	0.00648493	0.473291	0.140248	0.00373233	1	0.136973	1	0.560499	0.0799797	0.00165622	0.616507	0.137878	0.00648493	0.473291	0.140248	0.00373233	3.06604e+08	1.71851e+08	1.89023e+08	1.45113e+08
		6159	1R_160812114313	7	6159	925	407.713	39.2363	0	3.06395e+08	3.27706e+08	2.85711e+08	1.77704e+08	1.57223e+08	1.80627e+08	1.90554e+08	1.5896e+08	2.17557e+08	1.39681e+08	1.80555e+08	1.15103e+08	1	0.136973	1	0.560499	0.0799797	0.00165622	0.616507	0.137878	0.00648493	0.473291	0.140248	0.00373233	1	0.136973	1	0.560499	0.0799797	0.00165622	0.616507	0.137878	0.00648493	0.473291	0.140248	0.00373233	3.06604e+08	1.71851e+08	1.89023e+08	1.45113e+08
		6159	3R_160812212233	7	6159	925	407.713	39.2363	0	3.06395e+08	3.27706e+08	2.85711e+08	1.77704e+08	1.57223e+08	1.80627e+08	1.90554e+08	1.5896e+08	2.17557e+08	1.39681e+08	1.80555e+08	1.15103e+08	1	0.136973	1	0.560499	0.0799797	0.00165622	0.616507	0.137878	0.00648493	0.473291	0.140248	0.00373233	1	0.136973	1	0.560499	0.0799797	0.00165622	0.616507	0.137878	0.00648493	0.473291	0.140248	0.00373233	3.06604e+08	1.71851e+08	1.89023e+08	1.45113e+08
	DRAYVASLLTVALR+Phospho(7)	1	3	1	0.136973	1	0.560499	0.0799797	0.00165622	0.616507	0.137878	0.00648493	0.473291	0.140248	0.00373233	0	0
		hits: 3 Items
		FRAMEID	RAWFILE	MS2	FrameID1	CompID	MZ	Time	GoodID	II_1R	II_1R_160812094720	II_1R_160812114313	II_2R	II_2R_160812153456	II_2R_160812173050	II_3R	II_3R_160812212233	II_3R_160812231824	II_4R	II_4R_160813031009	II_4R_160813050602	Ratio_1R	StdDev_1R	PValue_1R	Ratio_2R	StdDev_2R	PValue_2R	Ratio_3R	StdDev_3R	PValue_3R	Ratio_4R	StdDev_4R	PValue_4R	NRatio_1R	NStdDev_1R	NPValue_1R	NRatio_2R	NStdDev_2R	NPValue_2R	NRatio_3R	NStdDev_3R	NPValue_3R	NRatio_4R	NStdDev_4R	NPValue_4R	Avg_1R	Avg_2R	Avg_3R	Avg_4R
		6159	4R_160813050602	7	6159	925	407.713	39.2363	0	3.06395e+08	3.27706e+08	2.85711e+08	1.77704e+08	1.57223e+08	1.80627e+08	1.90554e+08	1.5896e+08	2.17557e+08	1.39681e+08	1.80555e+08	1.15103e+08	1	0.136973	1	0.560499	0.0799797	0.00165622	0.616507	0.137878	0.00648493	0.473291	0.140248	0.00373233	1	0.136973	1	0.560499	0.0799797	0.00165622	0.616507	0.137878	0.00648493	0.473291	0.140248	0.00373233	3.06604e+08	1.71851e+08	1.89023e+08	1.45113e+08
		6159	4R_160813050602	7	6159	925	407.713	39.2363	0	3.06395e+08	3.27706e+08	2.85711e+08	1.77704e+08	1.57223e+08	1.80627e+08	1.90554e+08	1.5896e+08	2.17557e+08	1.39681e+08	1.80555e+08	1.15103e+08	1	0.136973	1	0.560499	0.0799797	0.00165622	0.616507	0.137878	0.00648493	0.473291	0.140248	0.00373233	1	0.136973	1	0.560499	0.0799797	0.00165622	0.616507	0.137878	0.00648493	0.473291	0.140248	0.00373233	3.06604e+08	1.71851e+08	1.89023e+08	1.45113e+08
		6159	3R_160812212233	7	6159	925	407.713	39.2363	0	3.06395e+08	3.27706e+08	2.85711e+08	1.77704e+08	1.57223e+08	1.80627e+08	1.90554e+08	1.5896e+08	2.17557e+08	1.39681e+08	1.80555e+08	1.15103e+08	1	0.136973	1	0.560499	0.0799797	0.00165622	0.616507	0.137878	0.00648493	0.473291	0.140248	0.00373233	1	0.136973	1	0.560499	0.0799797	0.00165622	0.616507	0.137878	0.00648493	0.473291	0.140248	0.00373233	3.06604e+08	1.71851e+08	1.89023e+08	1.45113e+08
SP://B2RB33	B2RB33_HUMAN cDNA_ FLJ95281_ highly similar to Homo sapiens a disintegrin_like and metalloprotease (reprolysintype) with thrombospondin type 1 motif_ 1 (ADAMTS1)_ mRNA OS=Homo sapiens PE=2 SV=1	3	1	3	1	0.0797614	1	0.59611	0.0347527	3.40563e-05	0.697512	0.059962	1.53928e-05	0.549528	0.02563	4.93229e-05
	peptides: 3 Items
	PEPTIDE	FRAMES	HITS	Ratio_1R	StdDev_1R	PValue_1R	Ratio_2R	StdDev_2R	PValue_2R	Ratio_3R	StdDev_3R	PValue_3R	Ratio_4R	StdDev_4R	PValue_4R	OtherAssignments	AvgPepPValue
	LYKHPSIRNSVSLVVVK+Phospho(10)Phospho(12)	1	1	1	0.138151	1	0.59611	0.0601935	0.00638012	0.697512	0.103857	0.00472277	0.549528	0.0443925	0.0073468	0	0
		hits: 1 Items
		FRAMEID	RAWFILE	MS2	FrameID1	CompID	MZ	Time	GoodID	II_1R	II_1R_160812094720	II_1R_160812114313	II_2R	II_2R_160812153456	II_2R_160812173050	II_3R	II_3R_160812212233	II_3R_160812231824	II_4R	II_4R_160813031009	II_4R_160813050602	Ratio_1R	StdDev_1R	PValue_1R	Ratio_2R	StdDev_2R	PValue_2R	Ratio_3R	StdDev_3R	PValue_3R	Ratio_4R	StdDev_4R	PValue_4R	NRatio_1R	NStdDev_1R	NPValue_1R	NRatio_2R	NStdDev_2R	NPValue_2R	NRatio_3R	NStdDev_3R	NPValue_3R	NRatio_4R	NStdDev_4R	NPValue_4R	Avg_1R	Avg_2R	Avg_3R	Avg_4R
		8085	4R_160813050602	2	8085	2037	1050.05	53.9123	0	1.58068e+08	1.48063e+08	1.37634e+08	8.85891e+07	9.07623e+07	8.51816e+07	1.03833e+08	1.11066e+08	9.46335e+07	8.01915e+07	8.19071e+07	8.17632e+07	1	0.138151	1	0.59611	0.0601935	0.00638012	0.697512	0.103857	0.00472277	0.549528	0.0443925	0.0073468	1	0.138151	1	0.59611	0.0601935	0.00638012	0.697512	0.103857	0.00472277	0.549528	0.0443925	0.0073468	1.47922e+08	8.81776e+07	1.03177e+08	8.12872e+07
	LYKHPSIRNSVSLVVVK+Phospho(2)Phospho(12)	1	1	1	0.138151	1	0.59611	0.0601935	0.00638012	0.697512	0.103857	0.00472277	0.549528	0.0443925	0.0073468	0	0
		hits: 1 Items
		FRAMEID	RAWFILE	MS2	FrameID1	CompID	MZ	Time	GoodID	II_1R	II_1R_160812094720	II_1R_160812114313	II_2R	II_2R_160812153456	II_2R_160812173050	II_3R	II_3R_160812212233	II_3R_160812231824	II_4R	II_4R_160813031009	II_4R_160813050602	Ratio_1R	StdDev_1R	PValue_1R	Ratio_2R	StdDev_2R	PValue_2R	Ratio_3R	StdDev_3R	PValue_3R	Ratio_4R	StdDev_4R	PValue_4R	NRatio_1R	NStdDev_1R	NPValue_1R	NRatio_2R	NStdDev_2R	NPValue_2R	NRatio_3R	NStdDev_3R	NPValue_3R	NRatio_4R	NStdDev_4R	NPValue_4R	Avg_1R	Avg_2R	Avg_3R	Avg_4R
		8085	4R_160813050602	2	8085	2037	1050.05	53.9123	0	1.58068e+08	1.48063e+08	1.37634e+08	8.85891e+07	9.07623e+07	8.51816e+07	1.03833e+08	1.11066e+08	9.46335e+07	8.01915e+07	8.19071e+07	8.17632e+07	1	0.138151	1	0.59611	0.0601935	0.00638012	0.697512	0.103857	0.00472277	0.549528	0.0443925	0.0073468	1	0.138151	1	0.59611	0.0601935	0.00638012	0.697512	0.103857	0.00472277	0.549528	0.0443925	0.0073468	1.47922e+08	8.81776e+07	1.03177e+08	8.12872e+07
	LYKHPSIRNSVSLVVVK+Phospho(6)Phospho(12)	1	1	1	0.138151	1	0.59611	0.0601935	0.00638012	0.697512	0.103857	0.00472277	0.549528	0.0443925	0.0073468	0	0
		hits: 1 Items
		FRAMEID	RAWFILE	MS2	FrameID1	CompID	MZ	Time	GoodID	II_1R	II_1R_160812094720	II_1R_160812114313	II_2R	II_2R_160812153456	II_2R_160812173050	II_3R	II_3R_160812212233	II_3R_160812231824	II_4R	II_4R_160813031009	II_4R_160813050602	Ratio_1R	StdDev_1R	PValue_1R	Ratio_2R	StdDev_2R	PValue_2R	Ratio_3R	StdDev_3R	PValue_3R	Ratio_4R	StdDev_4R	PValue_4R	NRatio_1R	NStdDev_1R	NPValue_1R	NRatio_2R	NStdDev_2R	NPValue_2R	NRatio_3R	NStdDev_3R	NPValue_3R	NRatio_4R	NStdDev_4R	NPValue_4R	Avg_1R	Avg_2R	Avg_3R	Avg_4R
		8085	4R_160813050602	2	8085	2037	1050.05	53.9123	0	1.58068e+08	1.48063e+08	1.37634e+08	8.85891e+07	9.07623e+07	8.51816e+07	1.03833e+08	1.11066e+08	9.46335e+07	8.01915e+07	8.19071e+07	8.17632e+07	1	0.138151	1	0.59611	0.0601935	0.00638012	0.697512	0.103857	0.00472277	0.549528	0.0443925	0.0073468	1	0.138151	1	0.59611	0.0601935	0.00638012	0.697512	0.103857	0.00472277	0.549528	0.0443925	0.0073468	1.47922e+08	8.81776e+07	1.03177e+08	8.12872e+07
SP://E5RI60	E5RI60_HUMAN A disintegrin and metalloproteinase with thrombospondin motifs 1 (Fragment) OS=Homo sapiens GN=ADAMTS1 PE=1 SV=1	3	1	3	1	0.0797614	1	0.59611	0.0347527	3.40563e-05	0.697512	0.059962	1.53928e-05	0.549528	0.02563	4.93229e-05
	peptides: 3 Items
	PEPTIDE	FRAMES	HITS	Ratio_1R	StdDev_1R	PValue_1R	Ratio_2R	StdDev_2R	PValue_2R	Ratio_3R	StdDev_3R	PValue_3R	Ratio_4R	StdDev_4R	PValue_4R	OtherAssignments	AvgPepPValue
	LYKHPSIRNSVSLVVVK+Phospho(10)Phospho(12)	1	1	1	0.138151	1	0.59611	0.0601935	0.00638012	0.697512	0.103857	0.00472277	0.549528	0.0443925	0.0073468	0	0
		hits: 1 Items
		FRAMEID	RAWFILE	MS2	FrameID1	CompID	MZ	Time	GoodID	II_1R	II_1R_160812094720	II_1R_160812114313	II_2R	II_2R_160812153456	II_2R_160812173050	II_3R	II_3R_160812212233	II_3R_160812231824	II_4R	II_4R_160813031009	II_4R_160813050602	Ratio_1R	StdDev_1R	PValue_1R	Ratio_2R	StdDev_2R	PValue_2R	Ratio_3R	StdDev_3R	PValue_3R	Ratio_4R	StdDev_4R	PValue_4R	NRatio_1R	NStdDev_1R	NPValue_1R	NRatio_2R	NStdDev_2R	NPValue_2R	NRatio_3R	NStdDev_3R	NPValue_3R	NRatio_4R	NStdDev_4R	NPValue_4R	Avg_1R	Avg_2R	Avg_3R	Avg_4R
		8085	4R_160813050602	2	8085	2037	1050.05	53.9123	0	1.58068e+08	1.48063e+08	1.37634e+08	8.85891e+07	9.07623e+07	8.51816e+07	1.03833e+08	1.11066e+08	9.46335e+07	8.01915e+07	8.19071e+07	8.17632e+07	1	0.138151	1	0.59611	0.0601935	0.00638012	0.697512	0.103857	0.00472277	0.549528	0.0443925	0.0073468	1	0.138151	1	0.59611	0.0601935	0.00638012	0.697512	0.103857	0.00472277	0.549528	0.0443925	0.0073468	1.47922e+08	8.81776e+07	1.03177e+08	8.12872e+07
	LYKHPSIRNSVSLVVVK+Phospho(2)Phospho(12)	1	1	1	0.138151	1	0.59611	0.0601935	0.00638012	0.697512	0.103857	0.00472277	0.549528	0.0443925	0.0073468	0	0
		hits: 1 Items
		FRAMEID	RAWFILE	MS2	FrameID1	CompID	MZ	Time	GoodID	II_1R	II_1R_160812094720	II_1R_160812114313	II_2R	II_2R_160812153456	II_2R_160812173050	II_3R	II_3R_160812212233	II_3R_160812231824	II_4R	II_4R_160813031009	II_4R_160813050602	Ratio_1R	StdDev_1R	PValue_1R	Ratio_2R	StdDev_2R	PValue_2R	Ratio_3R	StdDev_3R	PValue_3R	Ratio_4R	StdDev_4R	PValue_4R	NRatio_1R	NStdDev_1R	NPValue_1R	NRatio_2R	NStdDev_2R	NPValue_2R	NRatio_3R	NStdDev_3R	NPValue_3R	NRatio_4R	NStdDev_4R	NPValue_4R	Avg_1R	Avg_2R	Avg_3R	Avg_4R
		8085	4R_160813050602	2	8085	2037	1050.05	53.9123	0	1.58068e+08	1.48063e+08	1.37634e+08	8.85891e+07	9.07623e+07	8.51816e+07	1.03833e+08	1.11066e+08	9.46335e+07	8.01915e+07	8.19071e+07	8.17632e+07	1	0.138151	1	0.59611	0.0601935	0.00638012	0.697512	0.103857	0.00472277	0.549528	0.0443925	0.0073468	1	0.138151	1	0.59611	0.0601935	0.00638012	0.697512	0.103857	0.00472277	0.549528	0.0443925	0.0073468	1.47922e+08	8.81776e+07	1.03177e+08	8.12872e+07
	LYKHPSIRNSVSLVVVK+Phospho(6)Phospho(12)	1	1	1	0.138151	1	0.59611	0.0601935	0.00638012	0.697512	0.103857	0.00472277	0.549528	0.0443925	0.0073468	0	0
		hits: 1 Items
		FRAMEID	RAWFILE	MS2	FrameID1	CompID	MZ	Time	GoodID	II_1R	II_1R_160812094720	II_1R_160812114313	II_2R	II_2R_160812153456	II_2R_160812173050	II_3R	II_3R_160812212233	II_3R_160812231824	II_4R	II_4R_160813031009	II_4R_160813050602	Ratio_1R	StdDev_1R	PValue_1R	Ratio_2R	StdDev_2R	PValue_2R	Ratio_3R	StdDev_3R	PValue_3R	Ratio_4R	StdDev_4R	PValue_4R	NRatio_1R	NStdDev_1R	NPValue_1R	NRatio_2R	NStdDev_2R	NPValue_2R	NRatio_3R	NStdDev_3R	NPValue_3R	NRatio_4R	NStdDev_4R	NPValue_4R	Avg_1R	Avg_2R	Avg_3R	Avg_4R
		8085	4R_160813050602	2	8085	2037	1050.05	53.9123	0	1.58068e+08	1.48063e+08	1.37634e+08	8.85891e+07	9.07623e+07	8.51816e+07	1.03833e+08	1.11066e+08	9.46335e+07	8.01915e+07	8.19071e+07	8.17632e+07	1	0.138151	1	0.59611	0.0601935	0.00638012	0.697512	0.103857	0.00472277	0.549528	0.0443925	0.0073468	1	0.138151	1	0.59611	0.0601935	0.00638012	0.697512	0.103857	0.00472277	0.549528	0.0443925	0.0073468	1.47922e+08	8.81776e+07	1.03177e+08	8.12872e+07
SP://E5RJR7	E5RJR7_HUMAN A disintegrin and metalloproteinase with thrombospondin motifs 1 (Fragment) OS=Homo sapiens GN=ADAMTS1 PE=1 SV=1	3	1	3	1	0.0797614	1	0.59611	0.0347527	3.40563e-05	0.697512	0.059962	1.53928e-05	0.549528	0.02563	4.93229e-05
	peptides: 3 Items
	PEPTIDE	FRAMES	HITS	Ratio_1R	StdDev_1R	PValue_1R	Ratio_2R	StdDev_2R	PValue_2R	Ratio_3R	StdDev_3R	PValue_3R	Ratio_4R	StdDev_4R	PValue_4R	OtherAssignments	AvgPepPValue
	LYKHPSIRNSVSLVVVK+Phospho(10)Phospho(12)	1	1	1	0.138151	1	0.59611	0.0601935	0.00638012	0.697512	0.103857	0.00472277	0.549528	0.0443925	0.0073468	0	0
		hits: 1 Items
		FRAMEID	RAWFILE	MS2	FrameID1	CompID	MZ	Time	GoodID	II_1R	II_1R_160812094720	II_1R_160812114313	II_2R	II_2R_160812153456	II_2R_160812173050	II_3R	II_3R_160812212233	II_3R_160812231824	II_4R	II_4R_160813031009	II_4R_160813050602	Ratio_1R	StdDev_1R	PValue_1R	Ratio_2R	StdDev_2R	PValue_2R	Ratio_3R	StdDev_3R	PValue_3R	Ratio_4R	StdDev_4R	PValue_4R	NRatio_1R	NStdDev_1R	NPValue_1R	NRatio_2R	NStdDev_2R	NPValue_2R	NRatio_3R	NStdDev_3R	NPValue_3R	NRatio_4R	NStdDev_4R	NPValue_4R	Avg_1R	Avg_2R	Avg_3R	Avg_4R
		8085	4R_160813050602	2	8085	2037	1050.05	53.9123	0	1.58068e+08	1.48063e+08	1.37634e+08	8.85891e+07	9.07623e+07	8.51816e+07	1.03833e+08	1.11066e+08	9.46335e+07	8.01915e+07	8.19071e+07	8.17632e+07	1	0.138151	1	0.59611	0.0601935	0.00638012	0.697512	0.103857	0.00472277	0.549528	0.0443925	0.0073468	1	0.138151	1	0.59611	0.0601935	0.00638012	0.697512	0.103857	0.00472277	0.549528	0.0443925	0.0073468	1.47922e+08	8.81776e+07	1.03177e+08	8.12872e+07
	LYKHPSIRNSVSLVVVK+Phospho(2)Phospho(12)	1	1	1	0.138151	1	0.59611	0.0601935	0.00638012	0.697512	0.103857	0.00472277	0.549528	0.0443925	0.0073468	0	0
		hits: 1 Items
		FRAMEID	RAWFILE	MS2	FrameID1	CompID	MZ	Time	GoodID	II_1R	II_1R_160812094720	II_1R_160812114313	II_2R	II_2R_160812153456	II_2R_160812173050	II_3R	II_3R_160812212233	II_3R_160812231824	II_4R	II_4R_160813031009	II_4R_160813050602	Ratio_1R	StdDev_1R	PValue_1R	Ratio_2R	StdDev_2R	PValue_2R	Ratio_3R	StdDev_3R	PValue_3R	Ratio_4R	StdDev_4R	PValue_4R	NRatio_1R	NStdDev_1R	NPValue_1R	NRatio_2R	NStdDev_2R	NPValue_2R	NRatio_3R	NStdDev_3R	NPValue_3R	NRatio_4R	NStdDev_4R	NPValue_4R	Avg_1R	Avg_2R	Avg_3R	Avg_4R
		8085	4R_160813050602	2	8085	2037	1050.05	53.9123	0	1.58068e+08	1.48063e+08	1.37634e+08	8.85891e+07	9.07623e+07	8.51816e+07	1.03833e+08	1.11066e+08	9.46335e+07	8.01915e+07	8.19071e+07	8.17632e+07	1	0.138151	1	0.59611	0.0601935	0.00638012	0.697512	0.103857	0.00472277	0.549528	0.0443925	0.0073468	1	0.138151	1	0.59611	0.0601935	0.00638012	0.697512	0.103857	0.00472277	0.549528	0.0443925	0.0073468	1.47922e+08	8.81776e+07	1.03177e+08	8.12872e+07
	LYKHPSIRNSVSLVVVK+Phospho(6)Phospho(12)	1	1	1	0.138151	1	0.59611	0.0601935	0.00638012	0.697512	0.103857	0.00472277	0.549528	0.0443925	0.0073468	0	0
		hits: 1 Items
		FRAMEID	RAWFILE	MS2	FrameID1	CompID	MZ	Time	GoodID	II_1R	II_1R_160812094720	II_1R_160812114313	II_2R	II_2R_160812153456	II_2R_160812173050	II_3R	II_3R_160812212233	II_3R_160812231824	II_4R	II_4R_160813031009	II_4R_160813050602	Ratio_1R	StdDev_1R	PValue_1R	Ratio_2R	StdDev_2R	PValue_2R	Ratio_3R	StdDev_3R	PValue_3R	Ratio_4R	StdDev_4R	PValue_4R	NRatio_1R	NStdDev_1R	NPValue_1R	NRatio_2R	NStdDev_2R	NPValue_2R	NRatio_3R	NStdDev_3R	NPValue_3R	NRatio_4R	NStdDev_4R	NPValue_4R	Avg_1R	Avg_2R	Avg_3R	Avg_4R
		8085	4R_160813050602	2	8085	2037	1050.05	53.9123	0	1.58068e+08	1.48063e+08	1.37634e+08	8.85891e+07	9.07623e+07	8.51816e+07	1.03833e+08	1.11066e+08	9.46335e+07	8.01915e+07	8.19071e+07	8.17632e+07	1	0.138151	1	0.59611	0.0601935	0.00638012	0.697512	0.103857	0.00472277	0.549528	0.0443925	0.0073468	1	0.138151	1	0.59611	0.0601935	0.00638012	0.697512	0.103857	0.00472277	0.549528	0.0443925	0.0073468	1.47922e+08	8.81776e+07	1.03177e+08	8.12872e+07
SP://H7C206	H7C206_HUMAN A disintegrin and metalloproteinase with thrombospondin motifs 1 (Fragment) OS=Homo sapiens GN=ADAMTS1 PE=1 SV=1	3	1	3	1	0.0797614	1	0.59611	0.0347527	3.40563e-05	0.697512	0.059962	1.53928e-05	0.549528	0.02563	4.93229e-05
	peptides: 3 Items
	PEPTIDE	FRAMES	HITS	Ratio_1R	StdDev_1R	PValue_1R	Ratio_2R	StdDev_2R	PValue_2R	Ratio_3R	StdDev_3R	PValue_3R	Ratio_4R	StdDev_4R	PValue_4R	OtherAssignments	AvgPepPValue
	LYKHPSIRNSVSLVVVK+Phospho(10)Phospho(12)	1	1	1	0.138151	1	0.59611	0.0601935	0.00638012	0.697512	0.103857	0.00472277	0.549528	0.0443925	0.0073468	0	0
		hits: 1 Items
		FRAMEID	RAWFILE	MS2	FrameID1	CompID	MZ	Time	GoodID	II_1R	II_1R_160812094720	II_1R_160812114313	II_2R	II_2R_160812153456	II_2R_160812173050	II_3R	II_3R_160812212233	II_3R_160812231824	II_4R	II_4R_160813031009	II_4R_160813050602	Ratio_1R	StdDev_1R	PValue_1R	Ratio_2R	StdDev_2R	PValue_2R	Ratio_3R	StdDev_3R	PValue_3R	Ratio_4R	StdDev_4R	PValue_4R	NRatio_1R	NStdDev_1R	NPValue_1R	NRatio_2R	NStdDev_2R	NPValue_2R	NRatio_3R	NStdDev_3R	NPValue_3R	NRatio_4R	NStdDev_4R	NPValue_4R	Avg_1R	Avg_2R	Avg_3R	Avg_4R
		8085	4R_160813050602	2	8085	2037	1050.05	53.9123	0	1.58068e+08	1.48063e+08	1.37634e+08	8.85891e+07	9.07623e+07	8.51816e+07	1.03833e+08	1.11066e+08	9.46335e+07	8.01915e+07	8.19071e+07	8.17632e+07	1	0.138151	1	0.59611	0.0601935	0.00638012	0.697512	0.103857	0.00472277	0.549528	0.0443925	0.0073468	1	0.138151	1	0.59611	0.0601935	0.00638012	0.697512	0.103857	0.00472277	0.549528	0.0443925	0.0073468	1.47922e+08	8.81776e+07	1.03177e+08	8.12872e+07
	LYKHPSIRNSVSLVVVK+Phospho(2)Phospho(12)	1	1	1	0.138151	1	0.59611	0.0601935	0.00638012	0.697512	0.103857	0.00472277	0.549528	0.0443925	0.0073468	0	0
		hits: 1 Items
		FRAMEID	RAWFILE	MS2	FrameID1	CompID	MZ	Time	GoodID	II_1R	II_1R_160812094720	II_1R_160812114313	II_2R	II_2R_160812153456	II_2R_160812173050	II_3R	II_3R_160812212233	II_3R_160812231824	II_4R	II_4R_160813031009	II_4R_160813050602	Ratio_1R	StdDev_1R	PValue_1R	Ratio_2R	StdDev_2R	PValue_2R	Ratio_3R	StdDev_3R	PValue_3R	Ratio_4R	StdDev_4R	PValue_4R	NRatio_1R	NStdDev_1R	NPValue_1R	NRatio_2R	NStdDev_2R	NPValue_2R	NRatio_3R	NStdDev_3R	NPValue_3R	NRatio_4R	NStdDev_4R	NPValue_4R	Avg_1R	Avg_2R	Avg_3R	Avg_4R
		8085	4R_160813050602	2	8085	2037	1050.05	53.9123	0	1.58068e+08	1.48063e+08	1.37634e+08	8.85891e+07	9.07623e+07	8.51816e+07	1.03833e+08	1.11066e+08	9.46335e+07	8.01915e+07	8.19071e+07	8.17632e+07	1	0.138151	1	0.59611	0.0601935	0.00638012	0.697512	0.103857	0.00472277	0.549528	0.0443925	0.0073468	1	0.138151	1	0.59611	0.0601935	0.00638012	0.697512	0.103857	0.00472277	0.549528	0.0443925	0.0073468	1.47922e+08	8.81776e+07	1.03177e+08	8.12872e+07
	LYKHPSIRNSVSLVVVK+Phospho(6)Phospho(12)	1	1	1	0.138151	1	0.59611	0.0601935	0.00638012	0.697512	0.103857	0.00472277	0.549528	0.0443925	0.0073468	0	0
		hits: 1 Items
		FRAMEID	RAWFILE	MS2	FrameID1	CompID	MZ	Time	GoodID	II_1R	II_1R_160812094720	II_1R_160812114313	II_2R	II_2R_160812153456	II_2R_160812173050	II_3R	II_3R_160812212233	II_3R_160812231824	II_4R	II_4R_160813031009	II_4R_160813050602	Ratio_1R	StdDev_1R	PValue_1R	Ratio_2R	StdDev_2R	PValue_2R	Ratio_3R	StdDev_3R	PValue_3R	Ratio_4R	StdDev_4R	PValue_4R	NRatio_1R	NStdDev_1R	NPValue_1R	NRatio_2R	NStdDev_2R	NPValue_2R	NRatio_3R	NStdDev_3R	NPValue_3R	NRatio_4R	NStdDev_4R	NPValue_4R	Avg_1R	Avg_2R	Avg_3R	Avg_4R
		8085	4R_160813050602	2	8085	2037	1050.05	53.9123	0	1.58068e+08	1.48063e+08	1.37634e+08	8.85891e+07	9.07623e+07	8.51816e+07	1.03833e+08	1.11066e+08	9.46335e+07	8.01915e+07	8.19071e+07	8.17632e+07	1	0.138151	1	0.59611	0.0601935	0.00638012	0.697512	0.103857	0.00472277	0.549528	0.0443925	0.0073468	1	0.138151	1	0.59611	0.0601935	0.00638012	0.697512	0.103857	0.00472277	0.549528	0.0443925	0.0073468	1.47922e+08	8.81776e+07	1.03177e+08	8.12872e+07
SP://Q5HYL0	Q5HYL0_HUMAN Putative uncharacterized protein DKFZp686E01144 OS=Homo sapiens GN=DKFZp686E01144 PE=2 SV=1	3	1	3	1	0.0797614	1	0.59611	0.0347527	3.40563e-05	0.697512	0.059962	1.53928e-05	0.549528	0.02563	4.93229e-05
	peptides: 3 Items
	PEPTIDE	FRAMES	HITS	Ratio_1R	StdDev_1R	PValue_1R	Ratio_2R	StdDev_2R	PValue_2R	Ratio_3R	StdDev_3R	PValue_3R	Ratio_4R	StdDev_4R	PValue_4R	OtherAssignments	AvgPepPValue
	LYKHPSIRNSVSLVVVK+Phospho(10)Phospho(12)	1	1	1	0.138151	1	0.59611	0.0601935	0.00638012	0.697512	0.103857	0.00472277	0.549528	0.0443925	0.0073468	0	0
		hits: 1 Items
		FRAMEID	RAWFILE	MS2	FrameID1	CompID	MZ	Time	GoodID	II_1R	II_1R_160812094720	II_1R_160812114313	II_2R	II_2R_160812153456	II_2R_160812173050	II_3R	II_3R_160812212233	II_3R_160812231824	II_4R	II_4R_160813031009	II_4R_160813050602	Ratio_1R	StdDev_1R	PValue_1R	Ratio_2R	StdDev_2R	PValue_2R	Ratio_3R	StdDev_3R	PValue_3R	Ratio_4R	StdDev_4R	PValue_4R	NRatio_1R	NStdDev_1R	NPValue_1R	NRatio_2R	NStdDev_2R	NPValue_2R	NRatio_3R	NStdDev_3R	NPValue_3R	NRatio_4R	NStdDev_4R	NPValue_4R	Avg_1R	Avg_2R	Avg_3R	Avg_4R
		8085	4R_160813050602	2	8085	2037	1050.05	53.9123	0	1.58068e+08	1.48063e+08	1.37634e+08	8.85891e+07	9.07623e+07	8.51816e+07	1.03833e+08	1.11066e+08	9.46335e+07	8.01915e+07	8.19071e+07	8.17632e+07	1	0.138151	1	0.59611	0.0601935	0.00638012	0.697512	0.103857	0.00472277	0.549528	0.0443925	0.0073468	1	0.138151	1	0.59611	0.0601935	0.00638012	0.697512	0.103857	0.00472277	0.549528	0.0443925	0.0073468	1.47922e+08	8.81776e+07	1.03177e+08	8.12872e+07
	LYKHPSIRNSVSLVVVK+Phospho(2)Phospho(12)	1	1	1	0.138151	1	0.59611	0.0601935	0.00638012	0.697512	0.103857	0.00472277	0.549528	0.0443925	0.0073468	0	0
		hits: 1 Items
		FRAMEID	RAWFILE	MS2	FrameID1	CompID	MZ	Time	GoodID	II_1R	II_1R_160812094720	II_1R_160812114313	II_2R	II_2R_160812153456	II_2R_160812173050	II_3R	II_3R_160812212233	II_3R_160812231824	II_4R	II_4R_160813031009	II_4R_160813050602	Ratio_1R	StdDev_1R	PValue_1R	Ratio_2R	StdDev_2R	PValue_2R	Ratio_3R	StdDev_3R	PValue_3R	Ratio_4R	StdDev_4R	PValue_4R	NRatio_1R	NStdDev_1R	NPValue_1R	NRatio_2R	NStdDev_2R	NPValue_2R	NRatio_3R	NStdDev_3R	NPValue_3R	NRatio_4R	NStdDev_4R	NPValue_4R	Avg_1R	Avg_2R	Avg_3R	Avg_4R
		8085	4R_160813050602	2	8085	2037	1050.05	53.9123	0	1.58068e+08	1.48063e+08	1.37634e+08	8.85891e+07	9.07623e+07	8.51816e+07	1.03833e+08	1.11066e+08	9.46335e+07	8.01915e+07	8.19071e+07	8.17632e+07	1	0.138151	1	0.59611	0.0601935	0.00638012	0.697512	0.103857	0.00472277	0.549528	0.0443925	0.0073468	1	0.138151	1	0.59611	0.0601935	0.00638012	0.697512	0.103857	0.00472277	0.549528	0.0443925	0.0073468	1.47922e+08	8.81776e+07	1.03177e+08	8.12872e+07
	LYKHPSIRNSVSLVVVK+Phospho(6)Phospho(12)	1	1	1	0.138151	1	0.59611	0.0601935	0.00638012	0.697512	0.103857	0.00472277	0.549528	0.0443925	0.0073468	0	0
		hits: 1 Items
		FRAMEID	RAWFILE	MS2	FrameID1	CompID	MZ	Time	GoodID	II_1R	II_1R_160812094720	II_1R_160812114313	II_2R	II_2R_160812153456	II_2R_160812173050	II_3R	II_3R_160812212233	II_3R_160812231824	II_4R	II_4R_160813031009	II_4R_160813050602	Ratio_1R	StdDev_1R	PValue_1R	Ratio_2R	StdDev_2R	PValue_2R	Ratio_3R	StdDev_3R	PValue_3R	Ratio_4R	StdDev_4R	PValue_4R	NRatio_1R	NStdDev_1R	NPValue_1R	NRatio_2R	NStdDev_2R	NPValue_2R	NRatio_3R	NStdDev_3R	NPValue_3R	NRatio_4R	NStdDev_4R	NPValue_4R	Avg_1R	Avg_2R	Avg_3R	Avg_4R
		8085	4R_160813050602	2	8085	2037	1050.05	53.9123	0	1.58068e+08	1.48063e+08	1.37634e+08	8.85891e+07	9.07623e+07	8.51816e+07	1.03833e+08	1.11066e+08	9.46335e+07	8.01915e+07	8.19071e+07	8.17632e+07	1	0.138151	1	0.59611	0.0601935	0.00638012	0.697512	0.103857	0.00472277	0.549528	0.0443925	0.0073468	1	0.138151	1	0.59611	0.0601935	0.00638012	0.697512	0.103857	0.00472277	0.549528	0.0443925	0.0073468	1.47922e+08	8.81776e+07	1.03177e+08	8.12872e+07
SP://Q6ZP79	Q6ZP79_HUMAN cDNA FLJ26363 fis_ clone HRT05360_ highly similar to ADAM_TS 1 (EC 3.4.24._) OS=Homo sapiens PE=2 SV=1	3	1	3	1	0.0797614	1	0.59611	0.0347527	3.40563e-05	0.697512	0.059962	1.53928e-05	0.549528	0.02563	4.93229e-05
	peptides: 3 Items
	PEPTIDE	FRAMES	HITS	Ratio_1R	StdDev_1R	PValue_1R	Ratio_2R	StdDev_2R	PValue_2R	Ratio_3R	StdDev_3R	PValue_3R	Ratio_4R	StdDev_4R	PValue_4R	OtherAssignments	AvgPepPValue
	LYKHPSIRNSVSLVVVK+Phospho(10)Phospho(12)	1	1	1	0.138151	1	0.59611	0.0601935	0.00638012	0.697512	0.103857	0.00472277	0.549528	0.0443925	0.0073468	0	0
		hits: 1 Items
		FRAMEID	RAWFILE	MS2	FrameID1	CompID	MZ	Time	GoodID	II_1R	II_1R_160812094720	II_1R_160812114313	II_2R	II_2R_160812153456	II_2R_160812173050	II_3R	II_3R_160812212233	II_3R_160812231824	II_4R	II_4R_160813031009	II_4R_160813050602	Ratio_1R	StdDev_1R	PValue_1R	Ratio_2R	StdDev_2R	PValue_2R	Ratio_3R	StdDev_3R	PValue_3R	Ratio_4R	StdDev_4R	PValue_4R	NRatio_1R	NStdDev_1R	NPValue_1R	NRatio_2R	NStdDev_2R	NPValue_2R	NRatio_3R	NStdDev_3R	NPValue_3R	NRatio_4R	NStdDev_4R	NPValue_4R	Avg_1R	Avg_2R	Avg_3R	Avg_4R
		8085	4R_160813050602	2	8085	2037	1050.05	53.9123	0	1.58068e+08	1.48063e+08	1.37634e+08	8.85891e+07	9.07623e+07	8.51816e+07	1.03833e+08	1.11066e+08	9.46335e+07	8.01915e+07	8.19071e+07	8.17632e+07	1	0.138151	1	0.59611	0.0601935	0.00638012	0.697512	0.103857	0.00472277	0.549528	0.0443925	0.0073468	1	0.138151	1	0.59611	0.0601935	0.00638012	0.697512	0.103857	0.00472277	0.549528	0.0443925	0.0073468	1.47922e+08	8.81776e+07	1.03177e+08	8.12872e+07
	LYKHPSIRNSVSLVVVK+Phospho(2)Phospho(12)	1	1	1	0.138151	1	0.59611	0.0601935	0.00638012	0.697512	0.103857	0.00472277	0.549528	0.0443925	0.0073468	0	0
		hits: 1 Items
		FRAMEID	RAWFILE	MS2	FrameID1	CompID	MZ	Time	GoodID	II_1R	II_1R_160812094720	II_1R_160812114313	II_2R	II_2R_160812153456	II_2R_160812173050	II_3R	II_3R_160812212233	II_3R_160812231824	II_4R	II_4R_160813031009	II_4R_160813050602	Ratio_1R	StdDev_1R	PValue_1R	Ratio_2R	StdDev_2R	PValue_2R	Ratio_3R	StdDev_3R	PValue_3R	Ratio_4R	StdDev_4R	PValue_4R	NRatio_1R	NStdDev_1R	NPValue_1R	NRatio_2R	NStdDev_2R	NPValue_2R	NRatio_3R	NStdDev_3R	NPValue_3R	NRatio_4R	NStdDev_4R	NPValue_4R	Avg_1R	Avg_2R	Avg_3R	Avg_4R
		8085	4R_160813050602	2	8085	2037	1050.05	53.9123	0	1.58068e+08	1.48063e+08	1.37634e+08	8.85891e+07	9.07623e+07	8.51816e+07	1.03833e+08	1.11066e+08	9.46335e+07	8.01915e+07	8.19071e+07	8.17632e+07	1	0.138151	1	0.59611	0.0601935	0.00638012	0.697512	0.103857	0.00472277	0.549528	0.0443925	0.0073468	1	0.138151	1	0.59611	0.0601935	0.00638012	0.697512	0.103857	0.00472277	0.549528	0.0443925	0.0073468	1.47922e+08	8.81776e+07	1.03177e+08	8.12872e+07
	LYKHPSIRNSVSLVVVK+Phospho(6)Phospho(12)	1	1	1	0.138151	1	0.59611	0.0601935	0.00638012	0.697512	0.103857	0.00472277	0.549528	0.0443925	0.0073468	0	0
		hits: 1 Items
		FRAMEID	RAWFILE	MS2	FrameID1	CompID	MZ	Time	GoodID	II_1R	II_1R_160812094720	II_1R_160812114313	II_2R	II_2R_160812153456	II_2R_160812173050	II_3R	II_3R_160812212233	II_3R_160812231824	II_4R	II_4R_160813031009	II_4R_160813050602	Ratio_1R	StdDev_1R	PValue_1R	Ratio_2R	StdDev_2R	PValue_2R	Ratio_3R	StdDev_3R	PValue_3R	Ratio_4R	StdDev_4R	PValue_4R	NRatio_1R	NStdDev_1R	NPValue_1R	NRatio_2R	NStdDev_2R	NPValue_2R	NRatio_3R	NStdDev_3R	NPValue_3R	NRatio_4R	NStdDev_4R	NPValue_4R	Avg_1R	Avg_2R	Avg_3R	Avg_4R
		8085	4R_160813050602	2	8085	2037	1050.05	53.9123	0	1.58068e+08	1.48063e+08	1.37634e+08	8.85891e+07	9.07623e+07	8.51816e+07	1.03833e+08	1.11066e+08	9.46335e+07	8.01915e+07	8.19071e+07	8.17632e+07	1	0.138151	1	0.59611	0.0601935	0.00638012	0.697512	0.103857	0.00472277	0.549528	0.0443925	0.0073468	1	0.138151	1	0.59611	0.0601935	0.00638012	0.697512	0.103857	0.00472277	0.549528	0.0443925	0.0073468	1.47922e+08	8.81776e+07	1.03177e+08	8.12872e+07
SP://Q8NE26	Q8NE26_HUMAN ADAM metallopeptidase with thrombospondin type 1 motif_ 1 OS=Homo sapiens GN=ADAMTS1 PE=2 SV=1	3	1	3	1	0.0797614	1	0.59611	0.0347527	3.40563e-05	0.697512	0.059962	1.53928e-05	0.549528	0.02563	4.93229e-05
	peptides: 3 Items
	PEPTIDE	FRAMES	HITS	Ratio_1R	StdDev_1R	PValue_1R	Ratio_2R	StdDev_2R	PValue_2R	Ratio_3R	StdDev_3R	PValue_3R	Ratio_4R	StdDev_4R	PValue_4R	OtherAssignments	AvgPepPValue
	LYKHPSIRNSVSLVVVK+Phospho(10)Phospho(12)	1	1	1	0.138151	1	0.59611	0.0601935	0.00638012	0.697512	0.103857	0.00472277	0.549528	0.0443925	0.0073468	0	0
		hits: 1 Items
		FRAMEID	RAWFILE	MS2	FrameID1	CompID	MZ	Time	GoodID	II_1R	II_1R_160812094720	II_1R_160812114313	II_2R	II_2R_160812153456	II_2R_160812173050	II_3R	II_3R_160812212233	II_3R_160812231824	II_4R	II_4R_160813031009	II_4R_160813050602	Ratio_1R	StdDev_1R	PValue_1R	Ratio_2R	StdDev_2R	PValue_2R	Ratio_3R	StdDev_3R	PValue_3R	Ratio_4R	StdDev_4R	PValue_4R	NRatio_1R	NStdDev_1R	NPValue_1R	NRatio_2R	NStdDev_2R	NPValue_2R	NRatio_3R	NStdDev_3R	NPValue_3R	NRatio_4R	NStdDev_4R	NPValue_4R	Avg_1R	Avg_2R	Avg_3R	Avg_4R
		8085	4R_160813050602	2	8085	2037	1050.05	53.9123	0	1.58068e+08	1.48063e+08	1.37634e+08	8.85891e+07	9.07623e+07	8.51816e+07	1.03833e+08	1.11066e+08	9.46335e+07	8.01915e+07	8.19071e+07	8.17632e+07	1	0.138151	1	0.59611	0.0601935	0.00638012	0.697512	0.103857	0.00472277	0.549528	0.0443925	0.0073468	1	0.138151	1	0.59611	0.0601935	0.00638012	0.697512	0.103857	0.00472277	0.549528	0.0443925	0.0073468	1.47922e+08	8.81776e+07	1.03177e+08	8.12872e+07
	LYKHPSIRNSVSLVVVK+Phospho(2)Phospho(12)	1	1	1	0.138151	1	0.59611	0.0601935	0.00638012	0.697512	0.103857	0.00472277	0.549528	0.0443925	0.0073468	0	0
		hits: 1 Items
		FRAMEID	RAWFILE	MS2	FrameID1	CompID	MZ	Time	GoodID	II_1R	II_1R_160812094720	II_1R_160812114313	II_2R	II_2R_160812153456	II_2R_160812173050	II_3R	II_3R_160812212233	II_3R_160812231824	II_4R	II_4R_160813031009	II_4R_160813050602	Ratio_1R	StdDev_1R	PValue_1R	Ratio_2R	StdDev_2R	PValue_2R	Ratio_3R	StdDev_3R	PValue_3R	Ratio_4R	StdDev_4R	PValue_4R	NRatio_1R	NStdDev_1R	NPValue_1R	NRatio_2R	NStdDev_2R	NPValue_2R	NRatio_3R	NStdDev_3R	NPValue_3R	NRatio_4R	NStdDev_4R	NPValue_4R	Avg_1R	Avg_2R	Avg_3R	Avg_4R
		8085	4R_160813050602	2	8085	2037	1050.05	53.9123	0	1.58068e+08	1.48063e+08	1.37634e+08	8.85891e+07	9.07623e+07	8.51816e+07	1.03833e+08	1.11066e+08	9.46335e+07	8.01915e+07	8.19071e+07	8.17632e+07	1	0.138151	1	0.59611	0.0601935	0.00638012	0.697512	0.103857	0.00472277	0.549528	0.0443925	0.0073468	1	0.138151	1	0.59611	0.0601935	0.00638012	0.697512	0.103857	0.00472277	0.549528	0.0443925	0.0073468	1.47922e+08	8.81776e+07	1.03177e+08	8.12872e+07
	LYKHPSIRNSVSLVVVK+Phospho(6)Phospho(12)	1	1	1	0.138151	1	0.59611	0.0601935	0.00638012	0.697512	0.103857	0.00472277	0.549528	0.0443925	0.0073468	0	0
		hits: 1 Items
		FRAMEID	RAWFILE	MS2	FrameID1	CompID	MZ	Time	GoodID	II_1R	II_1R_160812094720	II_1R_160812114313	II_2R	II_2R_160812153456	II_2R_160812173050	II_3R	II_3R_160812212233	II_3R_160812231824	II_4R	II_4R_160813031009	II_4R_160813050602	Ratio_1R	StdDev_1R	PValue_1R	Ratio_2R	StdDev_2R	PValue_2R	Ratio_3R	StdDev_3R	PValue_3R	Ratio_4R	StdDev_4R	PValue_4R	NRatio_1R	NStdDev_1R	NPValue_1R	NRatio_2R	NStdDev_2R	NPValue_2R	NRatio_3R	NStdDev_3R	NPValue_3R	NRatio_4R	NStdDev_4R	NPValue_4R	Avg_1R	Avg_2R	Avg_3R	Avg_4R
		8085	4R_160813050602	2	8085	2037	1050.05	53.9123	0	1.58068e+08	1.48063e+08	1.37634e+08	8.85891e+07	9.07623e+07	8.51816e+07	1.03833e+08	1.11066e+08	9.46335e+07	8.01915e+07	8.19071e+07	8.17632e+07	1	0.138151	1	0.59611	0.0601935	0.00638012	0.697512	0.103857	0.00472277	0.549528	0.0443925	0.0073468	1	0.138151	1	0.59611	0.0601935	0.00638012	0.697512	0.103857	0.00472277	0.549528	0.0443925	0.0073468	1.47922e+08	8.81776e+07	1.03177e+08	8.12872e+07
SP://Q9UHI8	ATS1_HUMAN A disintegrin and metalloproteinase with thrombospondin motifs 1 OS=Homo sapiens GN=ADAMTS1 PE=1 SV=4	3	1	3	1	0.0797614	1	0.59611	0.0347527	3.40563e-05	0.697512	0.059962	1.53928e-05	0.549528	0.02563	4.93229e-05
	peptides: 3 Items
	PEPTIDE	FRAMES	HITS	Ratio_1R	StdDev_1R	PValue_1R	Ratio_2R	StdDev_2R	PValue_2R	Ratio_3R	StdDev_3R	PValue_3R	Ratio_4R	StdDev_4R	PValue_4R	OtherAssignments	AvgPepPValue
	LYKHPSIRNSVSLVVVK+Phospho(10)Phospho(12)	1	1	1	0.138151	1	0.59611	0.0601935	0.00638012	0.697512	0.103857	0.00472277	0.549528	0.0443925	0.0073468	0	0
		hits: 1 Items
		FRAMEID	RAWFILE	MS2	FrameID1	CompID	MZ	Time	GoodID	II_1R	II_1R_160812094720	II_1R_160812114313	II_2R	II_2R_160812153456	II_2R_160812173050	II_3R	II_3R_160812212233	II_3R_160812231824	II_4R	II_4R_160813031009	II_4R_160813050602	Ratio_1R	StdDev_1R	PValue_1R	Ratio_2R	StdDev_2R	PValue_2R	Ratio_3R	StdDev_3R	PValue_3R	Ratio_4R	StdDev_4R	PValue_4R	NRatio_1R	NStdDev_1R	NPValue_1R	NRatio_2R	NStdDev_2R	NPValue_2R	NRatio_3R	NStdDev_3R	NPValue_3R	NRatio_4R	NStdDev_4R	NPValue_4R	Avg_1R	Avg_2R	Avg_3R	Avg_4R
		8085	4R_160813050602	2	8085	2037	1050.05	53.9123	0	1.58068e+08	1.48063e+08	1.37634e+08	8.85891e+07	9.07623e+07	8.51816e+07	1.03833e+08	1.11066e+08	9.46335e+07	8.01915e+07	8.19071e+07	8.17632e+07	1	0.138151	1	0.59611	0.0601935	0.00638012	0.697512	0.103857	0.00472277	0.549528	0.0443925	0.0073468	1	0.138151	1	0.59611	0.0601935	0.00638012	0.697512	0.103857	0.00472277	0.549528	0.0443925	0.0073468	1.47922e+08	8.81776e+07	1.03177e+08	8.12872e+07
	LYKHPSIRNSVSLVVVK+Phospho(2)Phospho(12)	1	1	1	0.138151	1	0.59611	0.0601935	0.00638012	0.697512	0.103857	0.00472277	0.549528	0.0443925	0.0073468	0	0
		hits: 1 Items
		FRAMEID	RAWFILE	MS2	FrameID1	CompID	MZ	Time	GoodID	II_1R	II_1R_160812094720	II_1R_160812114313	II_2R	II_2R_160812153456	II_2R_160812173050	II_3R	II_3R_160812212233	II_3R_160812231824	II_4R	II_4R_160813031009	II_4R_160813050602	Ratio_1R	StdDev_1R	PValue_1R	Ratio_2R	StdDev_2R	PValue_2R	Ratio_3R	StdDev_3R	PValue_3R	Ratio_4R	StdDev_4R	PValue_4R	NRatio_1R	NStdDev_1R	NPValue_1R	NRatio_2R	NStdDev_2R	NPValue_2R	NRatio_3R	NStdDev_3R	NPValue_3R	NRatio_4R	NStdDev_4R	NPValue_4R	Avg_1R	Avg_2R	Avg_3R	Avg_4R
		8085	4R_160813050602	2	8085	2037	1050.05	53.9123	0	1.58068e+08	1.48063e+08	1.37634e+08	8.85891e+07	9.07623e+07	8.51816e+07	1.03833e+08	1.11066e+08	9.46335e+07	8.01915e+07	8.19071e+07	8.17632e+07	1	0.138151	1	0.59611	0.0601935	0.00638012	0.697512	0.103857	0.00472277	0.549528	0.0443925	0.0073468	1	0.138151	1	0.59611	0.0601935	0.00638012	0.697512	0.103857	0.00472277	0.549528	0.0443925	0.0073468	1.47922e+08	8.81776e+07	1.03177e+08	8.12872e+07
	LYKHPSIRNSVSLVVVK+Phospho(6)Phospho(12)	1	1	1	0.138151	1	0.59611	0.0601935	0.00638012	0.697512	0.103857	0.00472277	0.549528	0.0443925	0.0073468	0	0
		hits: 1 Items
		FRAMEID	RAWFILE	MS2	FrameID1	CompID	MZ	Time	GoodID	II_1R	II_1R_160812094720	II_1R_160812114313	II_2R	II_2R_160812153456	II_2R_160812173050	II_3R	II_3R_160812212233	II_3R_160812231824	II_4R	II_4R_160813031009	II_4R_160813050602	Ratio_1R	StdDev_1R	PValue_1R	Ratio_2R	StdDev_2R	PValue_2R	Ratio_3R	StdDev_3R	PValue_3R	Ratio_4R	StdDev_4R	PValue_4R	NRatio_1R	NStdDev_1R	NPValue_1R	NRatio_2R	NStdDev_2R	NPValue_2R	NRatio_3R	NStdDev_3R	NPValue_3R	NRatio_4R	NStdDev_4R	NPValue_4R	Avg_1R	Avg_2R	Avg_3R	Avg_4R
		8085	4R_160813050602	2	8085	2037	1050.05	53.9123	0	1.58068e+08	1.48063e+08	1.37634e+08	8.85891e+07	9.07623e+07	8.51816e+07	1.03833e+08	1.11066e+08	9.46335e+07	8.01915e+07	8.19071e+07	8.17632e+07	1	0.138151	1	0.59611	0.0601935	0.00638012	0.697512	0.103857	0.00472277	0.549528	0.0443925	0.0073468	1	0.138151	1	0.59611	0.0601935	0.00638012	0.697512	0.103857	0.00472277	0.549528	0.0443925	0.0073468	1.47922e+08	8.81776e+07	1.03177e+08	8.12872e+07
SP://O15143	ARC1B_HUMAN Actin_related protein 2/3 complex subunit 1B OS=Homo sapiens GN=ARPC1B PE=1 SV=3	3	1	3	1	0.163774	1	0.632624	0.114682	0.00129968	0.602094	0.104311	0.000687122	0.558946	0.0572603	0.00191365
	peptides: 3 Items
	PEPTIDE	FRAMES	HITS	Ratio_1R	StdDev_1R	PValue_1R	Ratio_2R	StdDev_2R	PValue_2R	Ratio_3R	StdDev_3R	PValue_3R	Ratio_4R	StdDev_4R	PValue_4R	OtherAssignments	AvgPepPValue
	NSVSQISVLSGGKAK+Phospho(2)	1	1	1	0.283665	1	0.632624	0.198634	0.0262951	0.602094	0.180672	0.0204087	0.558946	0.0991777	0.0307152	0	0
		hits: 1 Items
		FRAMEID	RAWFILE	MS2	FrameID1	CompID	MZ	Time	GoodID	II_1R	II_1R_160812094720	II_1R_160812114313	II_2R	II_2R_160812153456	II_2R_160812173050	II_3R	II_3R_160812212233	II_3R_160812231824	II_4R	II_4R_160813031009	II_4R_160813050602	Ratio_1R	StdDev_1R	PValue_1R	Ratio_2R	StdDev_2R	PValue_2R	Ratio_3R	StdDev_3R	PValue_3R	Ratio_4R	StdDev_4R	PValue_4R	NRatio_1R	NStdDev_1R	NPValue_1R	NRatio_2R	NStdDev_2R	NPValue_2R	NRatio_3R	NStdDev_3R	NPValue_3R	NRatio_4R	NStdDev_4R	NPValue_4R	Avg_1R	Avg_2R	Avg_3R	Avg_4R
		9128	1R	3	9128	3177	518.945	53.9561	0	1.02089e+08	1.08164e+08	8.17971e+07	7.08718e+07	6.3852e+07	5.00339e+07	5.30436e+07	6.93208e+07	5.3477e+07	5.2384e+07	5.4613e+07	5.62432e+07	1	0.283665	1	0.632624	0.198634	0.0262951	0.602094	0.180672	0.0204087	0.558946	0.0991777	0.0307152	1	0.283665	1	0.632624	0.198634	0.0262951	0.602094	0.180672	0.0204087	0.558946	0.0991777	0.0307152	9.735e+07	6.15859e+07	5.86138e+07	5.44134e+07
	NSVSQISVLSGGKAK+Phospho(4)	1	1	1	0.283665	1	0.632624	0.198634	0.0262951	0.602094	0.180672	0.0204087	0.558946	0.0991777	0.0307152	0	0
		hits: 1 Items
		FRAMEID	RAWFILE	MS2	FrameID1	CompID	MZ	Time	GoodID	II_1R	II_1R_160812094720	II_1R_160812114313	II_2R	II_2R_160812153456	II_2R_160812173050	II_3R	II_3R_160812212233	II_3R_160812231824	II_4R	II_4R_160813031009	II_4R_160813050602	Ratio_1R	StdDev_1R	PValue_1R	Ratio_2R	StdDev_2R	PValue_2R	Ratio_3R	StdDev_3R	PValue_3R	Ratio_4R	StdDev_4R	PValue_4R	NRatio_1R	NStdDev_1R	NPValue_1R	NRatio_2R	NStdDev_2R	NPValue_2R	NRatio_3R	NStdDev_3R	NPValue_3R	NRatio_4R	NStdDev_4R	NPValue_4R	Avg_1R	Avg_2R	Avg_3R	Avg_4R
		9128	1R	3	9128	3177	518.945	53.9561	0	1.02089e+08	1.08164e+08	8.17971e+07	7.08718e+07	6.3852e+07	5.00339e+07	5.30436e+07	6.93208e+07	5.3477e+07	5.2384e+07	5.4613e+07	5.62432e+07	1	0.283665	1	0.632624	0.198634	0.0262951	0.602094	0.180672	0.0204087	0.558946	0.0991777	0.0307152	1	0.283665	1	0.632624	0.198634	0.0262951	0.602094	0.180672	0.0204087	0.558946	0.0991777	0.0307152	9.735e+07	6.15859e+07	5.86138e+07	5.44134e+07
	NSVSQISVLSGGKAK+Phospho(7)	1	1	1	0.283665	1	0.632624	0.198634	0.0262951	0.602094	0.180672	0.0204087	0.558946	0.0991777	0.0307152	0	0
		hits: 1 Items
		FRAMEID	RAWFILE	MS2	FrameID1	CompID	MZ	Time	GoodID	II_1R	II_1R_160812094720	II_1R_160812114313	II_2R	II_2R_160812153456	II_2R_160812173050	II_3R	II_3R_160812212233	II_3R_160812231824	II_4R	II_4R_160813031009	II_4R_160813050602	Ratio_1R	StdDev_1R	PValue_1R	Ratio_2R	StdDev_2R	PValue_2R	Ratio_3R	StdDev_3R	PValue_3R	Ratio_4R	StdDev_4R	PValue_4R	NRatio_1R	NStdDev_1R	NPValue_1R	NRatio_2R	NStdDev_2R	NPValue_2R	NRatio_3R	NStdDev_3R	NPValue_3R	NRatio_4R	NStdDev_4R	NPValue_4R	Avg_1R	Avg_2R	Avg_3R	Avg_4R
		9128	1R	3	9128	3177	518.945	53.9561	0	1.02089e+08	1.08164e+08	8.17971e+07	7.08718e+07	6.3852e+07	5.00339e+07	5.30436e+07	6.93208e+07	5.3477e+07	5.2384e+07	5.4613e+07	5.62432e+07	1	0.283665	1	0.632624	0.198634	0.0262951	0.602094	0.180672	0.0204087	0.558946	0.0991777	0.0307152	1	0.283665	1	0.632624	0.198634	0.0262951	0.602094	0.180672	0.0204087	0.558946	0.0991777	0.0307152	9.735e+07	6.15859e+07	5.86138e+07	5.44134e+07
SP://A8JZY9	A8JZY9_HUMAN cDNA FLJ78587 OS=Homo sapiens PE=2 SV=1	3	2	62	1	0.039156	1	0.632598	0.0635908	0.0016245	0.745856	0.0728621	0.133809	0.846615	0.090489	0.0416369
	peptides: 3 Items
	PEPTIDE	FRAMES	HITS	Ratio_1R	StdDev_1R	PValue_1R	Ratio_2R	StdDev_2R	PValue_2R	Ratio_3R	StdDev_3R	PValue_3R	Ratio_4R	StdDev_4R	PValue_4R	OtherAssignments	AvgPepPValue
	LISQIVSSITASLR	1	59	1	0.181696	1	0.642876	0.0772099	0.0175606	0.606014	0.0914832	0.00919786	0.591398	0.134622	0.00452718	0	0
		hits: 59 Items
		FRAMEID	RAWFILE	MS2	FrameID1	CompID	MZ	Time	GoodID	II_1R	II_1R_160812094720	II_1R_160812114313	II_2R	II_2R_160812153456	II_2R_160812173050	II_3R	II_3R_160812212233	II_3R_160812231824	II_4R	II_4R_160813031009	II_4R_160813050602	Ratio_1R	StdDev_1R	PValue_1R	Ratio_2R	StdDev_2R	PValue_2R	Ratio_3R	StdDev_3R	PValue_3R	Ratio_4R	StdDev_4R	PValue_4R	NRatio_1R	NStdDev_1R	NPValue_1R	NRatio_2R	NStdDev_2R	NPValue_2R	NRatio_3R	NStdDev_3R	NPValue_3R	NRatio_4R	NStdDev_4R	NPValue_4R	Avg_1R	Avg_2R	Avg_3R	Avg_4R
		12554	4R	60	12554	2426	496.627	65.5652	0	1.36728e+08	1.30905e+08	1.14423e+08	8.22166e+07	8.40755e+07	7.93229e+07	8.1022e+07	7.20244e+07	7.8485e+07	7.86774e+07	6.37528e+07	8.35171e+07	1	0.181696	1	0.642876	0.0772099	0.0175606	0.606014	0.0914832	0.00919786	0.591398	0.134622	0.00452718	1	0.181696	1	0.642876	0.0772099	0.0175606	0.606014	0.0914832	0.00919786	0.591398	0.134622	0.00452718	1.27352e+08	8.18717e+07	7.71771e+07	7.53158e+07
		12554	4R	60	12554	2426	496.627	65.5652	0	1.36728e+08	1.30905e+08	1.14423e+08	8.22166e+07	8.40755e+07	7.93229e+07	8.1022e+07	7.20244e+07	7.8485e+07	7.86774e+07	6.37528e+07	8.35171e+07	1	0.181696	1	0.642876	0.0772099	0.0175606	0.606014	0.0914832	0.00919786	0.591398	0.134622	0.00452718	1	0.181696	1	0.642876	0.0772099	0.0175606	0.606014	0.0914832	0.00919786	0.591398	0.134622	0.00452718	1.27352e+08	8.18717e+07	7.71771e+07	7.53158e+07
		12554	4R	60	12554	2426	496.627	65.5652	0	1.36728e+08	1.30905e+08	1.14423e+08	8.22166e+07	8.40755e+07	7.93229e+07	8.1022e+07	7.20244e+07	7.8485e+07	7.86774e+07	6.37528e+07	8.35171e+07	1	0.181696	1	0.642876	0.0772099	0.0175606	0.606014	0.0914832	0.00919786	0.591398	0.134622	0.00452718	1	0.181696	1	0.642876	0.0772099	0.0175606	0.606014	0.0914832	0.00919786	0.591398	0.134622	0.00452718	1.27352e+08	8.18717e+07	7.71771e+07	7.53158e+07
		12554	4R	60	12554	2426	496.627	65.5652	0	1.36728e+08	1.30905e+08	1.14423e+08	8.22166e+07	8.40755e+07	7.93229e+07	8.1022e+07	7.20244e+07	7.8485e+07	7.86774e+07	6.37528e+07	8.35171e+07	1	0.181696	1	0.642876	0.0772099	0.0175606	0.606014	0.0914832	0.00919786	0.591398	0.134622	0.00452718	1	0.181696	1	0.642876	0.0772099	0.0175606	0.606014	0.0914832	0.00919786	0.591398	0.134622	0.00452718	1.27352e+08	8.18717e+07	7.71771e+07	7.53158e+07
		12554	4R	60	12554	2426	496.627	65.5652	0	1.36728e+08	1.30905e+08	1.14423e+08	8.22166e+07	8.40755e+07	7.93229e+07	8.1022e+07	7.20244e+07	7.8485e+07	7.86774e+07	6.37528e+07	8.35171e+07	1	0.181696	1	0.642876	0.0772099	0.0175606	0.606014	0.0914832	0.00919786	0.591398	0.134622	0.00452718	1	0.181696	1	0.642876	0.0772099	0.0175606	0.606014	0.0914832	0.00919786	0.591398	0.134622	0.00452718	1.27352e+08	8.18717e+07	7.71771e+07	7.53158e+07
		12554	4R	60	12554	2426	496.627	65.5652	0	1.36728e+08	1.30905e+08	1.14423e+08	8.22166e+07	8.40755e+07	7.93229e+07	8.1022e+07	7.20244e+07	7.8485e+07	7.86774e+07	6.37528e+07	8.35171e+07	1	0.181696	1	0.642876	0.0772099	0.0175606	0.606014	0.0914832	0.00919786	0.591398	0.134622	0.00452718	1	0.181696	1	0.642876	0.0772099	0.0175606	0.606014	0.0914832	0.00919786	0.591398	0.134622	0.00452718	1.27352e+08	8.18717e+07	7.71771e+07	7.53158e+07
		12554	4R_160813031009	60	12554	2426	496.627	65.5652	0	1.36728e+08	1.30905e+08	1.14423e+08	8.22166e+07	8.40755e+07	7.93229e+07	8.1022e+07	7.20244e+07	7.8485e+07	7.86774e+07	6.37528e+07	8.35171e+07	1	0.181696	1	0.642876	0.0772099	0.0175606	0.606014	0.0914832	0.00919786	0.591398	0.134622	0.00452718	1	0.181696	1	0.642876	0.0772099	0.0175606	0.606014	0.0914832	0.00919786	0.591398	0.134622	0.00452718	1.27352e+08	8.18717e+07	7.71771e+07	7.53158e+07
		12554	4R_160813031009	60	12554	2426	496.627	65.5652	0	1.36728e+08	1.30905e+08	1.14423e+08	8.22166e+07	8.40755e+07	7.93229e+07	8.1022e+07	7.20244e+07	7.8485e+07	7.86774e+07	6.37528e+07	8.35171e+07	1	0.181696	1	0.642876	0.0772099	0.0175606	0.606014	0.0914832	0.00919786	0.591398	0.134622	0.00452718	1	0.181696	1	0.642876	0.0772099	0.0175606	0.606014	0.0914832	0.00919786	0.591398	0.134622	0.00452718	1.27352e+08	8.18717e+07	7.71771e+07	7.53158e+07
		12554	4R_160813031009	60	12554	2426	496.627	65.5652	0	1.36728e+08	1.30905e+08	1.14423e+08	8.22166e+07	8.40755e+07	7.93229e+07	8.1022e+07	7.20244e+07	7.8485e+07	7.86774e+07	6.37528e+07	8.35171e+07	1	0.181696	1	0.642876	0.0772099	0.0175606	0.606014	0.0914832	0.00919786	0.591398	0.134622	0.00452718	1	0.181696	1	0.642876	0.0772099	0.0175606	0.606014	0.0914832	0.00919786	0.591398	0.134622	0.00452718	1.27352e+08	8.18717e+07	7.71771e+07	7.53158e+07
		12554	4R_160813031009	60	12554	2426	496.627	65.5652	0	1.36728e+08	1.30905e+08	1.14423e+08	8.22166e+07	8.40755e+07	7.93229e+07	8.1022e+07	7.20244e+07	7.8485e+07	7.86774e+07	6.37528e+07	8.35171e+07	1	0.181696	1	0.642876	0.0772099	0.0175606	0.606014	0.0914832	0.00919786	0.591398	0.134622	0.00452718	1	0.181696	1	0.642876	0.0772099	0.0175606	0.606014	0.0914832	0.00919786	0.591398	0.134622	0.00452718	1.27352e+08	8.18717e+07	7.71771e+07	7.53158e+07
		12554	4R_160813050602	60	12554	2426	496.627	65.5652	0	1.36728e+08	1.30905e+08	1.14423e+08	8.22166e+07	8.40755e+07	7.93229e+07	8.1022e+07	7.20244e+07	7.8485e+07	7.86774e+07	6.37528e+07	8.35171e+07	1	0.181696	1	0.642876	0.0772099	0.0175606	0.606014	0.0914832	0.00919786	0.591398	0.134622	0.00452718	1	0.181696	1	0.642876	0.0772099	0.0175606	0.606014	0.0914832	0.00919786	0.591398	0.134622	0.00452718	1.27352e+08	8.18717e+07	7.71771e+07	7.53158e+07
		12554	4R_160813050602	60	12554	2426	496.627	65.5652	0	1.36728e+08	1.30905e+08	1.14423e+08	8.22166e+07	8.40755e+07	7.93229e+07	8.1022e+07	7.20244e+07	7.8485e+07	7.86774e+07	6.37528e+07	8.35171e+07	1	0.181696	1	0.642876	0.0772099	0.0175606	0.606014	0.0914832	0.00919786	0.591398	0.134622	0.00452718	1	0.181696	1	0.642876	0.0772099	0.0175606	0.606014	0.0914832	0.00919786	0.591398	0.134622	0.00452718	1.27352e+08	8.18717e+07	7.71771e+07	7.53158e+07
		12554	4R_160813050602	60	12554	2426	496.627	65.5652	0	1.36728e+08	1.30905e+08	1.14423e+08	8.22166e+07	8.40755e+07	7.93229e+07	8.1022e+07	7.20244e+07	7.8485e+07	7.86774e+07	6.37528e+07	8.35171e+07	1	0.181696	1	0.642876	0.0772099	0.0175606	0.606014	0.0914832	0.00919786	0.591398	0.134622	0.00452718	1	0.181696	1	0.642876	0.0772099	0.0175606	0.606014	0.0914832	0.00919786	0.591398	0.134622	0.00452718	1.27352e+08	8.18717e+07	7.71771e+07	7.53158e+07
		12554	4R_160813050602	60	12554	2426	496.627	65.5652	0	1.36728e+08	1.30905e+08	1.14423e+08	8.22166e+07	8.40755e+07	7.93229e+07	8.1022e+07	7.20244e+07	7.8485e+07	7.86774e+07	6.37528e+07	8.35171e+07	1	0.181696	1	0.642876	0.0772099	0.0175606	0.606014	0.0914832	0.00919786	0.591398	0.134622	0.00452718	1	0.181696	1	0.642876	0.0772099	0.0175606	0.606014	0.0914832	0.00919786	0.591398	0.134622	0.00452718	1.27352e+08	8.18717e+07	7.71771e+07	7.53158e+07
		12554	4R_160813050602	60	12554	2426	496.627	65.5652	0	1.36728e+08	1.30905e+08	1.14423e+08	8.22166e+07	8.40755e+07	7.93229e+07	8.1022e+07	7.20244e+07	7.8485e+07	7.86774e+07	6.37528e+07	8.35171e+07	1	0.181696	1	0.642876	0.0772099	0.0175606	0.606014	0.0914832	0.00919786	0.591398	0.134622	0.00452718	1	0.181696	1	0.642876	0.0772099	0.0175606	0.606014	0.0914832	0.00919786	0.591398	0.134622	0.00452718	1.27352e+08	8.18717e+07	7.71771e+07	7.53158e+07
		12554	1R	60	12554	2426	496.627	65.5652	0	1.36728e+08	1.30905e+08	1.14423e+08	8.22166e+07	8.40755e+07	7.93229e+07	8.1022e+07	7.20244e+07	7.8485e+07	7.86774e+07	6.37528e+07	8.35171e+07	1	0.181696	1	0.642876	0.0772099	0.0175606	0.606014	0.0914832	0.00919786	0.591398	0.134622	0.00452718	1	0.181696	1	0.642876	0.0772099	0.0175606	0.606014	0.0914832	0.00919786	0.591398	0.134622	0.00452718	1.27352e+08	8.18717e+07	7.71771e+07	7.53158e+07
		12554	1R	60	12554	2426	496.627	65.5652	0	1.36728e+08	1.30905e+08	1.14423e+08	8.22166e+07	8.40755e+07	7.93229e+07	8.1022e+07	7.20244e+07	7.8485e+07	7.86774e+07	6.37528e+07	8.35171e+07	1	0.181696	1	0.642876	0.0772099	0.0175606	0.606014	0.0914832	0.00919786	0.591398	0.134622	0.00452718	1	0.181696	1	0.642876	0.0772099	0.0175606	0.606014	0.0914832	0.00919786	0.591398	0.134622	0.00452718	1.27352e+08	8.18717e+07	7.71771e+07	7.53158e+07
		12554	1R	60	12554	2426	496.627	65.5652	0	1.36728e+08	1.30905e+08	1.14423e+08	8.22166e+07	8.40755e+07	7.93229e+07	8.1022e+07	7.20244e+07	7.8485e+07	7.86774e+07	6.37528e+07	8.35171e+07	1	0.181696	1	0.642876	0.0772099	0.0175606	0.606014	0.0914832	0.00919786	0.591398	0.134622	0.00452718	1	0.181696	1	0.642876	0.0772099	0.0175606	0.606014	0.0914832	0.00919786	0.591398	0.134622	0.00452718	1.27352e+08	8.18717e+07	7.71771e+07	7.53158e+07
		12554	1R	60	12554	2426	496.627	65.5652	0	1.36728e+08	1.30905e+08	1.14423e+08	8.22166e+07	8.40755e+07	7.93229e+07	8.1022e+07	7.20244e+07	7.8485e+07	7.86774e+07	6.37528e+07	8.35171e+07	1	0.181696	1	0.642876	0.0772099	0.0175606	0.606014	0.0914832	0.00919786	0.591398	0.134622	0.00452718	1	0.181696	1	0.642876	0.0772099	0.0175606	0.606014	0.0914832	0.00919786	0.591398	0.134622	0.00452718	1.27352e+08	8.18717e+07	7.71771e+07	7.53158e+07
		12554	1R	60	12554	2426	496.627	65.5652	0	1.36728e+08	1.30905e+08	1.14423e+08	8.22166e+07	8.40755e+07	7.93229e+07	8.1022e+07	7.20244e+07	7.8485e+07	7.86774e+07	6.37528e+07	8.35171e+07	1	0.181696	1	0.642876	0.0772099	0.0175606	0.606014	0.0914832	0.00919786	0.591398	0.134622	0.00452718	1	0.181696	1	0.642876	0.0772099	0.0175606	0.606014	0.0914832	0.00919786	0.591398	0.134622	0.00452718	1.27352e+08	8.18717e+07	7.71771e+07	7.53158e+07
		12554	1R	60	12554	2426	496.627	65.5652	0	1.36728e+08	1.30905e+08	1.14423e+08	8.22166e+07	8.40755e+07	7.93229e+07	8.1022e+07	7.20244e+07	7.8485e+07	7.86774e+07	6.37528e+07	8.35171e+07	1	0.181696	1	0.642876	0.0772099	0.0175606	0.606014	0.0914832	0.00919786	0.591398	0.134622	0.00452718	1	0.181696	1	0.642876	0.0772099	0.0175606	0.606014	0.0914832	0.00919786	0.591398	0.134622	0.00452718	1.27352e+08	8.18717e+07	7.71771e+07	7.53158e+07
		12554	1R_160812094720	60	12554	2426	496.627	65.5652	0	1.36728e+08	1.30905e+08	1.14423e+08	8.22166e+07	8.40755e+07	7.93229e+07	8.1022e+07	7.20244e+07	7.8485e+07	7.86774e+07	6.37528e+07	8.35171e+07	1	0.181696	1	0.642876	0.0772099	0.0175606	0.606014	0.0914832	0.00919786	0.591398	0.134622	0.00452718	1	0.181696	1	0.642876	0.0772099	0.0175606	0.606014	0.0914832	0.00919786	0.591398	0.134622	0.00452718	1.27352e+08	8.18717e+07	7.71771e+07	7.53158e+07
		12554	1R_160812094720	60	12554	2426	496.627	65.5652	0	1.36728e+08	1.30905e+08	1.14423e+08	8.22166e+07	8.40755e+07	7.93229e+07	8.1022e+07	7.20244e+07	7.8485e+07	7.86774e+07	6.37528e+07	8.35171e+07	1	0.181696	1	0.642876	0.0772099	0.0175606	0.606014	0.0914832	0.00919786	0.591398	0.134622	0.00452718	1	0.181696	1	0.642876	0.0772099	0.0175606	0.606014	0.0914832	0.00919786	0.591398	0.134622	0.00452718	1.27352e+08	8.18717e+07	7.71771e+07	7.53158e+07
		12554	1R_160812094720	60	12554	2426	496.627	65.5652	0	1.36728e+08	1.30905e+08	1.14423e+08	8.22166e+07	8.40755e+07	7.93229e+07	8.1022e+07	7.20244e+07	7.8485e+07	7.86774e+07	6.37528e+07	8.35171e+07	1	0.181696	1	0.642876	0.0772099	0.0175606	0.606014	0.0914832	0.00919786	0.591398	0.134622	0.00452718	1	0.181696	1	0.642876	0.0772099	0.0175606	0.606014	0.0914832	0.00919786	0.591398	0.134622	0.00452718	1.27352e+08	8.18717e+07	7.71771e+07	7.53158e+07
		12554	1R_160812094720	60	12554	2426	496.627	65.5652	0	1.36728e+08	1.30905e+08	1.14423e+08	8.22166e+07	8.40755e+07	7.93229e+07	8.1022e+07	7.20244e+07	7.8485e+07	7.86774e+07	6.37528e+07	8.35171e+07	1	0.181696	1	0.642876	0.0772099	0.0175606	0.606014	0.0914832	0.00919786	0.591398	0.134622	0.00452718	1	0.181696	1	0.642876	0.0772099	0.0175606	0.606014	0.0914832	0.00919786	0.591398	0.134622	0.00452718	1.27352e+08	8.18717e+07	7.71771e+07	7.53158e+07
		12554	1R_160812094720	60	12554	2426	496.627	65.5652	0	1.36728e+08	1.30905e+08	1.14423e+08	8.22166e+07	8.40755e+07	7.93229e+07	8.1022e+07	7.20244e+07	7.8485e+07	7.86774e+07	6.37528e+07	8.35171e+07	1	0.181696	1	0.642876	0.0772099	0.0175606	0.606014	0.0914832	0.00919786	0.591398	0.134622	0.00452718	1	0.181696	1	0.642876	0.0772099	0.0175606	0.606014	0.0914832	0.00919786	0.591398	0.134622	0.00452718	1.27352e+08	8.18717e+07	7.71771e+07	7.53158e+07
		12554	1R_160812114313	60	12554	2426	496.627	65.5652	0	1.36728e+08	1.30905e+08	1.14423e+08	8.22166e+07	8.40755e+07	7.93229e+07	8.1022e+07	7.20244e+07	7.8485e+07	7.86774e+07	6.37528e+07	8.35171e+07	1	0.181696	1	0.642876	0.0772099	0.0175606	0.606014	0.0914832	0.00919786	0.591398	0.134622	0.00452718	1	0.181696	1	0.642876	0.0772099	0.0175606	0.606014	0.0914832	0.00919786	0.591398	0.134622	0.00452718	1.27352e+08	8.18717e+07	7.71771e+07	7.53158e+07
		12554	1R_160812114313	60	12554	2426	496.627	65.5652	0	1.36728e+08	1.30905e+08	1.14423e+08	8.22166e+07	8.40755e+07	7.93229e+07	8.1022e+07	7.20244e+07	7.8485e+07	7.86774e+07	6.37528e+07	8.35171e+07	1	0.181696	1	0.642876	0.0772099	0.0175606	0.606014	0.0914832	0.00919786	0.591398	0.134622	0.00452718	1	0.181696	1	0.642876	0.0772099	0.0175606	0.606014	0.0914832	0.00919786	0.591398	0.134622	0.00452718	1.27352e+08	8.18717e+07	7.71771e+07	7.53158e+07
		12554	1R_160812114313	60	12554	2426	496.627	65.5652	0	1.36728e+08	1.30905e+08	1.14423e+08	8.22166e+07	8.40755e+07	7.93229e+07	8.1022e+07	7.20244e+07	7.8485e+07	7.86774e+07	6.37528e+07	8.35171e+07	1	0.181696	1	0.642876	0.0772099	0.0175606	0.606014	0.0914832	0.00919786	0.591398	0.134622	0.00452718	1	0.181696	1	0.642876	0.0772099	0.0175606	0.606014	0.0914832	0.00919786	0.591398	0.134622	0.00452718	1.27352e+08	8.18717e+07	7.71771e+07	7.53158e+07
		12554	1R_160812114313	60	12554	2426	496.627	65.5652	0	1.36728e+08	1.30905e+08	1.14423e+08	8.22166e+07	8.40755e+07	7.93229e+07	8.1022e+07	7.20244e+07	7.8485e+07	7.86774e+07	6.37528e+07	8.35171e+07	1	0.181696	1	0.642876	0.0772099	0.0175606	0.606014	0.0914832	0.00919786	0.591398	0.134622	0.00452718	1	0.181696	1	0.642876	0.0772099	0.0175606	0.606014	0.0914832	0.00919786	0.591398	0.134622	0.00452718	1.27352e+08	8.18717e+07	7.71771e+07	7.53158e+07
		12554	1R_160812114313	60	12554	2426	496.627	65.5652	0	1.36728e+08	1.30905e+08	1.14423e+08	8.22166e+07	8.40755e+07	7.93229e+07	8.1022e+07	7.20244e+07	7.8485e+07	7.86774e+07	6.37528e+07	8.35171e+07	1	0.181696	1	0.642876	0.0772099	0.0175606	0.606014	0.0914832	0.00919786	0.591398	0.134622	0.00452718	1	0.181696	1	0.642876	0.0772099	0.0175606	0.606014	0.0914832	0.00919786	0.591398	0.134622	0.00452718	1.27352e+08	8.18717e+07	7.71771e+07	7.53158e+07
		12554	1R_160812114313	60	12554	2426	496.627	65.5652	0	1.36728e+08	1.30905e+08	1.14423e+08	8.22166e+07	8.40755e+07	7.93229e+07	8.1022e+07	7.20244e+07	7.8485e+07	7.86774e+07	6.37528e+07	8.35171e+07	1	0.181696	1	0.642876	0.0772099	0.0175606	0.606014	0.0914832	0.00919786	0.591398	0.134622	0.00452718	1	0.181696	1	0.642876	0.0772099	0.0175606	0.606014	0.0914832	0.00919786	0.591398	0.134622	0.00452718	1.27352e+08	8.18717e+07	7.71771e+07	7.53158e+07
		12554	2R	60	12554	2426	496.627	65.5652	0	1.36728e+08	1.30905e+08	1.14423e+08	8.22166e+07	8.40755e+07	7.93229e+07	8.1022e+07	7.20244e+07	7.8485e+07	7.86774e+07	6.37528e+07	8.35171e+07	1	0.181696	1	0.642876	0.0772099	0.0175606	0.606014	0.0914832	0.00919786	0.591398	0.134622	0.00452718	1	0.181696	1	0.642876	0.0772099	0.0175606	0.606014	0.0914832	0.00919786	0.591398	0.134622	0.00452718	1.27352e+08	8.18717e+07	7.71771e+07	7.53158e+07
		12554	2R	60	12554	2426	496.627	65.5652	0	1.36728e+08	1.30905e+08	1.14423e+08	8.22166e+07	8.40755e+07	7.93229e+07	8.1022e+07	7.20244e+07	7.8485e+07	7.86774e+07	6.37528e+07	8.35171e+07	1	0.181696	1	0.642876	0.0772099	0.0175606	0.606014	0.0914832	0.00919786	0.591398	0.134622	0.00452718	1	0.181696	1	0.642876	0.0772099	0.0175606	0.606014	0.0914832	0.00919786	0.591398	0.134622	0.00452718	1.27352e+08	8.18717e+07	7.71771e+07	7.53158e+07
		12554	2R	60	12554	2426	496.627	65.5652	0	1.36728e+08	1.30905e+08	1.14423e+08	8.22166e+07	8.40755e+07	7.93229e+07	8.1022e+07	7.20244e+07	7.8485e+07	7.86774e+07	6.37528e+07	8.35171e+07	1	0.181696	1	0.642876	0.0772099	0.0175606	0.606014	0.0914832	0.00919786	0.591398	0.134622	0.00452718	1	0.181696	1	0.642876	0.0772099	0.0175606	0.606014	0.0914832	0.00919786	0.591398	0.134622	0.00452718	1.27352e+08	8.18717e+07	7.71771e+07	7.53158e+07
		12554	2R	60	12554	2426	496.627	65.5652	0	1.36728e+08	1.30905e+08	1.14423e+08	8.22166e+07	8.40755e+07	7.93229e+07	8.1022e+07	7.20244e+07	7.8485e+07	7.86774e+07	6.37528e+07	8.35171e+07	1	0.181696	1	0.642876	0.0772099	0.0175606	0.606014	0.0914832	0.00919786	0.591398	0.134622	0.00452718	1	0.181696	1	0.642876	0.0772099	0.0175606	0.606014	0.0914832	0.00919786	0.591398	0.134622	0.00452718	1.27352e+08	8.18717e+07	7.71771e+07	7.53158e+07
		12554	2R_160812153456	60	12554	2426	496.627	65.5652	0	1.36728e+08	1.30905e+08	1.14423e+08	8.22166e+07	8.40755e+07	7.93229e+07	8.1022e+07	7.20244e+07	7.8485e+07	7.86774e+07	6.37528e+07	8.35171e+07	1	0.181696	1	0.642876	0.0772099	0.0175606	0.606014	0.0914832	0.00919786	0.591398	0.134622	0.00452718	1	0.181696	1	0.642876	0.0772099	0.0175606	0.606014	0.0914832	0.00919786	0.591398	0.134622	0.00452718	1.27352e+08	8.18717e+07	7.71771e+07	7.53158e+07
		12554	2R_160812153456	60	12554	2426	496.627	65.5652	0	1.36728e+08	1.30905e+08	1.14423e+08	8.22166e+07	8.40755e+07	7.93229e+07	8.1022e+07	7.20244e+07	7.8485e+07	7.86774e+07	6.37528e+07	8.35171e+07	1	0.181696	1	0.642876	0.0772099	0.0175606	0.606014	0.0914832	0.00919786	0.591398	0.134622	0.00452718	1	0.181696	1	0.642876	0.0772099	0.0175606	0.606014	0.0914832	0.00919786	0.591398	0.134622	0.00452718	1.27352e+08	8.18717e+07	7.71771e+07	7.53158e+07
		12554	2R_160812153456	60	12554	2426	496.627	65.5652	0	1.36728e+08	1.30905e+08	1.14423e+08	8.22166e+07	8.40755e+07	7.93229e+07	8.1022e+07	7.20244e+07	7.8485e+07	7.86774e+07	6.37528e+07	8.35171e+07	1	0.181696	1	0.642876	0.0772099	0.0175606	0.606014	0.0914832	0.00919786	0.591398	0.134622	0.00452718	1	0.181696	1	0.642876	0.0772099	0.0175606	0.606014	0.0914832	0.00919786	0.591398	0.134622	0.00452718	1.27352e+08	8.18717e+07	7.71771e+07	7.53158e+07
		12554	2R_160812153456	60	12554	2426	496.627	65.5652	0	1.36728e+08	1.30905e+08	1.14423e+08	8.22166e+07	8.40755e+07	7.93229e+07	8.1022e+07	7.20244e+07	7.8485e+07	7.86774e+07	6.37528e+07	8.35171e+07	1	0.181696	1	0.642876	0.0772099	0.0175606	0.606014	0.0914832	0.00919786	0.591398	0.134622	0.00452718	1	0.181696	1	0.642876	0.0772099	0.0175606	0.606014	0.0914832	0.00919786	0.591398	0.134622	0.00452718	1.27352e+08	8.18717e+07	7.71771e+07	7.53158e+07
		12554	2R_160812153456	60	12554	2426	496.627	65.5652	0	1.36728e+08	1.30905e+08	1.14423e+08	8.22166e+07	8.40755e+07	7.93229e+07	8.1022e+07	7.20244e+07	7.8485e+07	7.86774e+07	6.37528e+07	8.35171e+07	1	0.181696	1	0.642876	0.0772099	0.0175606	0.606014	0.0914832	0.00919786	0.591398	0.134622	0.00452718	1	0.181696	1	0.642876	0.0772099	0.0175606	0.606014	0.0914832	0.00919786	0.591398	0.134622	0.00452718	1.27352e+08	8.18717e+07	7.71771e+07	7.53158e+07
		12554	2R_160812153456	60	12554	2426	496.627	65.5652	0	1.36728e+08	1.30905e+08	1.14423e+08	8.22166e+07	8.40755e+07	7.93229e+07	8.1022e+07	7.20244e+07	7.8485e+07	7.86774e+07	6.37528e+07	8.35171e+07	1	0.181696	1	0.642876	0.0772099	0.0175606	0.606014	0.0914832	0.00919786	0.591398	0.134622	0.00452718	1	0.181696	1	0.642876	0.0772099	0.0175606	0.606014	0.0914832	0.00919786	0.591398	0.134622	0.00452718	1.27352e+08	8.18717e+07	7.71771e+07	7.53158e+07
		12554	2R_160812173050	60	12554	2426	496.627	65.5652	0	1.36728e+08	1.30905e+08	1.14423e+08	8.22166e+07	8.40755e+07	7.93229e+07	8.1022e+07	7.20244e+07	7.8485e+07	7.86774e+07	6.37528e+07	8.35171e+07	1	0.181696	1	0.642876	0.0772099	0.0175606	0.606014	0.0914832	0.00919786	0.591398	0.134622	0.00452718	1	0.181696	1	0.642876	0.0772099	0.0175606	0.606014	0.0914832	0.00919786	0.591398	0.134622	0.00452718	1.27352e+08	8.18717e+07	7.71771e+07	7.53158e+07
		12554	2R_160812173050	60	12554	2426	496.627	65.5652	0	1.36728e+08	1.30905e+08	1.14423e+08	8.22166e+07	8.40755e+07	7.93229e+07	8.1022e+07	7.20244e+07	7.8485e+07	7.86774e+07	6.37528e+07	8.35171e+07	1	0.181696	1	0.642876	0.0772099	0.0175606	0.606014	0.0914832	0.00919786	0.591398	0.134622	0.00452718	1	0.181696	1	0.642876	0.0772099	0.0175606	0.606014	0.0914832	0.00919786	0.591398	0.134622	0.00452718	1.27352e+08	8.18717e+07	7.71771e+07	7.53158e+07
		12554	2R_160812173050	60	12554	2426	496.627	65.5652	0	1.36728e+08	1.30905e+08	1.14423e+08	8.22166e+07	8.40755e+07	7.93229e+07	8.1022e+07	7.20244e+07	7.8485e+07	7.86774e+07	6.37528e+07	8.35171e+07	1	0.181696	1	0.642876	0.0772099	0.0175606	0.606014	0.0914832	0.00919786	0.591398	0.134622	0.00452718	1	0.181696	1	0.642876	0.0772099	0.0175606	0.606014	0.0914832	0.00919786	0.591398	0.134622	0.00452718	1.27352e+08	8.18717e+07	7.71771e+07	7.53158e+07
		12554	2R_160812173050	60	12554	2426	496.627	65.5652	0	1.36728e+08	1.30905e+08	1.14423e+08	8.22166e+07	8.40755e+07	7.93229e+07	8.1022e+07	7.20244e+07	7.8485e+07	7.86774e+07	6.37528e+07	8.35171e+07	1	0.181696	1	0.642876	0.0772099	0.0175606	0.606014	0.0914832	0.00919786	0.591398	0.134622	0.00452718	1	0.181696	1	0.642876	0.0772099	0.0175606	0.606014	0.0914832	0.00919786	0.591398	0.134622	0.00452718	1.27352e+08	8.18717e+07	7.71771e+07	7.53158e+07
		12554	3R	60	12554	2426	496.627	65.5652	0	1.36728e+08	1.30905e+08	1.14423e+08	8.22166e+07	8.40755e+07	7.93229e+07	8.1022e+07	7.20244e+07	7.8485e+07	7.86774e+07	6.37528e+07	8.35171e+07	1	0.181696	1	0.642876	0.0772099	0.0175606	0.606014	0.0914832	0.00919786	0.591398	0.134622	0.00452718	1	0.181696	1	0.642876	0.0772099	0.0175606	0.606014	0.0914832	0.00919786	0.591398	0.134622	0.00452718	1.27352e+08	8.18717e+07	7.71771e+07	7.53158e+07
		12554	3R	60	12554	2426	496.627	65.5652	0	1.36728e+08	1.30905e+08	1.14423e+08	8.22166e+07	8.40755e+07	7.93229e+07	8.1022e+07	7.20244e+07	7.8485e+07	7.86774e+07	6.37528e+07	8.35171e+07	1	0.181696	1	0.642876	0.0772099	0.0175606	0.606014	0.0914832	0.00919786	0.591398	0.134622	0.00452718	1	0.181696	1	0.642876	0.0772099	0.0175606	0.606014	0.0914832	0.00919786	0.591398	0.134622	0.00452718	1.27352e+08	8.18717e+07	7.71771e+07	7.53158e+07
		12554	3R	60	12554	2426	496.627	65.5652	0	1.36728e+08	1.30905e+08	1.14423e+08	8.22166e+07	8.40755e+07	7.93229e+07	8.1022e+07	7.20244e+07	7.8485e+07	7.86774e+07	6.37528e+07	8.35171e+07	1	0.181696	1	0.642876	0.0772099	0.0175606	0.606014	0.0914832	0.00919786	0.591398	0.134622	0.00452718	1	0.181696	1	0.642876	0.0772099	0.0175606	0.606014	0.0914832	0.00919786	0.591398	0.134622	0.00452718	1.27352e+08	8.18717e+07	7.71771e+07	7.53158e+07
		12554	3R	60	12554	2426	496.627	65.5652	0	1.36728e+08	1.30905e+08	1.14423e+08	8.22166e+07	8.40755e+07	7.93229e+07	8.1022e+07	7.20244e+07	7.8485e+07	7.86774e+07	6.37528e+07	8.35171e+07	1	0.181696	1	0.642876	0.0772099	0.0175606	0.606014	0.0914832	0.00919786	0.591398	0.134622	0.00452718	1	0.181696	1	0.642876	0.0772099	0.0175606	0.606014	0.0914832	0.00919786	0.591398	0.134622	0.00452718	1.27352e+08	8.18717e+07	7.71771e+07	7.53158e+07
		12554	3R_160812212233	60	12554	2426	496.627	65.5652	0	1.36728e+08	1.30905e+08	1.14423e+08	8.22166e+07	8.40755e+07	7.93229e+07	8.1022e+07	7.20244e+07	7.8485e+07	7.86774e+07	6.37528e+07	8.35171e+07	1	0.181696	1	0.642876	0.0772099	0.0175606	0.606014	0.0914832	0.00919786	0.591398	0.134622	0.00452718	1	0.181696	1	0.642876	0.0772099	0.0175606	0.606014	0.0914832	0.00919786	0.591398	0.134622	0.00452718	1.27352e+08	8.18717e+07	7.71771e+07	7.53158e+07
		12554	3R_160812212233	60	12554	2426	496.627	65.5652	0	1.36728e+08	1.30905e+08	1.14423e+08	8.22166e+07	8.40755e+07	7.93229e+07	8.1022e+07	7.20244e+07	7.8485e+07	7.86774e+07	6.37528e+07	8.35171e+07	1	0.181696	1	0.642876	0.0772099	0.0175606	0.606014	0.0914832	0.00919786	0.591398	0.134622	0.00452718	1	0.181696	1	0.642876	0.0772099	0.0175606	0.606014	0.0914832	0.00919786	0.591398	0.134622	0.00452718	1.27352e+08	8.18717e+07	7.71771e+07	7.53158e+07
		12554	3R_160812212233	60	12554	2426	496.627	65.5652	0	1.36728e+08	1.30905e+08	1.14423e+08	8.22166e+07	8.40755e+07	7.93229e+07	8.1022e+07	7.20244e+07	7.8485e+07	7.86774e+07	6.37528e+07	8.35171e+07	1	0.181696	1	0.642876	0.0772099	0.0175606	0.606014	0.0914832	0.00919786	0.591398	0.134622	0.00452718	1	0.181696	1	0.642876	0.0772099	0.0175606	0.606014	0.0914832	0.00919786	0.591398	0.134622	0.00452718	1.27352e+08	8.18717e+07	7.71771e+07	7.53158e+07
		12554	3R_160812212233	60	12554	2426	496.627	65.5652	0	1.36728e+08	1.30905e+08	1.14423e+08	8.22166e+07	8.40755e+07	7.93229e+07	8.1022e+07	7.20244e+07	7.8485e+07	7.86774e+07	6.37528e+07	8.35171e+07	1	0.181696	1	0.642876	0.0772099	0.0175606	0.606014	0.0914832	0.00919786	0.591398	0.134622	0.00452718	1	0.181696	1	0.642876	0.0772099	0.0175606	0.606014	0.0914832	0.00919786	0.591398	0.134622	0.00452718	1.27352e+08	8.18717e+07	7.71771e+07	7.53158e+07
		12554	3R_160812212233	60	12554	2426	496.627	65.5652	0	1.36728e+08	1.30905e+08	1.14423e+08	8.22166e+07	8.40755e+07	7.93229e+07	8.1022e+07	7.20244e+07	7.8485e+07	7.86774e+07	6.37528e+07	8.35171e+07	1	0.181696	1	0.642876	0.0772099	0.0175606	0.606014	0.0914832	0.00919786	0.591398	0.134622	0.00452718	1	0.181696	1	0.642876	0.0772099	0.0175606	0.606014	0.0914832	0.00919786	0.591398	0.134622	0.00452718	1.27352e+08	8.18717e+07	7.71771e+07	7.53158e+07
		12554	3R_160812231824	60	12554	2426	496.627	65.5652	0	1.36728e+08	1.30905e+08	1.14423e+08	8.22166e+07	8.40755e+07	7.93229e+07	8.1022e+07	7.20244e+07	7.8485e+07	7.86774e+07	6.37528e+07	8.35171e+07	1	0.181696	1	0.642876	0.0772099	0.0175606	0.606014	0.0914832	0.00919786	0.591398	0.134622	0.00452718	1	0.181696	1	0.642876	0.0772099	0.0175606	0.606014	0.0914832	0.00919786	0.591398	0.134622	0.00452718	1.27352e+08	8.18717e+07	7.71771e+07	7.53158e+07
		12554	3R_160812231824	60	12554	2426	496.627	65.5652	0	1.36728e+08	1.30905e+08	1.14423e+08	8.22166e+07	8.40755e+07	7.93229e+07	8.1022e+07	7.20244e+07	7.8485e+07	7.86774e+07	6.37528e+07	8.35171e+07	1	0.181696	1	0.642876	0.0772099	0.0175606	0.606014	0.0914832	0.00919786	0.591398	0.134622	0.00452718	1	0.181696	1	0.642876	0.0772099	0.0175606	0.606014	0.0914832	0.00919786	0.591398	0.134622	0.00452718	1.27352e+08	8.18717e+07	7.71771e+07	7.53158e+07
		12554	3R_160812231824	60	12554	2426	496.627	65.5652	0	1.36728e+08	1.30905e+08	1.14423e+08	8.22166e+07	8.40755e+07	7.93229e+07	8.1022e+07	7.20244e+07	7.8485e+07	7.86774e+07	6.37528e+07	8.35171e+07	1	0.181696	1	0.642876	0.0772099	0.0175606	0.606014	0.0914832	0.00919786	0.591398	0.134622	0.00452718	1	0.181696	1	0.642876	0.0772099	0.0175606	0.606014	0.0914832	0.00919786	0.591398	0.134622	0.00452718	1.27352e+08	8.18717e+07	7.71771e+07	7.53158e+07
		12554	3R_160812231824	60	12554	2426	496.627	65.5652	0	1.36728e+08	1.30905e+08	1.14423e+08	8.22166e+07	8.40755e+07	7.93229e+07	8.1022e+07	7.20244e+07	7.8485e+07	7.86774e+07	6.37528e+07	8.35171e+07	1	0.181696	1	0.642876	0.0772099	0.0175606	0.606014	0.0914832	0.00919786	0.591398	0.134622	0.00452718	1	0.181696	1	0.642876	0.0772099	0.0175606	0.606014	0.0914832	0.00919786	0.591398	0.134622	0.00452718	1.27352e+08	8.18717e+07	7.71771e+07	7.53158e+07
	LISQIVSSITASLR+Phospho(10)Phospho(12)	1	1	1	0.0567073	1	0.610923	0.158565	0.0367962	0.988449	0.170403	0.902182	1.05697	0.172841	0.563527	0	0
		hits: 1 Items
		FRAMEID	RAWFILE	MS2	FrameID1	CompID	MZ	Time	GoodID	II_1R	II_1R_160812094720	II_1R_160812114313	II_2R	II_2R_160812153456	II_2R_160812173050	II_3R	II_3R_160812212233	II_3R_160812231824	II_4R	II_4R_160813031009	II_4R_160813050602	Ratio_1R	StdDev_1R	PValue_1R	Ratio_2R	StdDev_2R	PValue_2R	Ratio_3R	StdDev_3R	PValue_3R	Ratio_4R	StdDev_4R	PValue_4R	NRatio_1R	NStdDev_1R	NPValue_1R	NRatio_2R	NStdDev_2R	NPValue_2R	NRatio_3R	NStdDev_3R	NPValue_3R	NRatio_4R	NStdDev_4R	NPValue_4R	Avg_1R	Avg_2R	Avg_3R	Avg_4R
		4664	1R	46	4664	105	549.938	46.7309	0	1.16168e+09	1.1119e+09	1.10222e+09	8.4813e+08	6.83908e+08	5.30317e+08	1.12078e+09	9.47972e+08	1.26806e+09	1.3619e+09	1.16245e+09	1.04376e+09	1	0.0567073	1	0.610923	0.158565	0.0367962	0.988449	0.170403	0.902182	1.05697	0.172841	0.563527	1	0.0567073	1	0.610923	0.158565	0.0367962	0.988449	0.170403	0.902182	1.05697	0.172841	0.563527	1.12527e+09	6.87452e+08	1.11227e+09	1.18937e+09
	LISQIVSSITASLR+Phospho(8)Phospho(12)	1	2	1	0.0567073	1	0.610923	0.158565	0.0367962	0.988449	0.170403	0.902182	1.05697	0.172841	0.563527	0	0
		hits: 2 Items
		FRAMEID	RAWFILE	MS2	FrameID1	CompID	MZ	Time	GoodID	II_1R	II_1R_160812094720	II_1R_160812114313	II_2R	II_2R_160812153456	II_2R_160812173050	II_3R	II_3R_160812212233	II_3R_160812231824	II_4R	II_4R_160813031009	II_4R_160813050602	Ratio_1R	StdDev_1R	PValue_1R	Ratio_2R	StdDev_2R	PValue_2R	Ratio_3R	StdDev_3R	PValue_3R	Ratio_4R	StdDev_4R	PValue_4R	NRatio_1R	NStdDev_1R	NPValue_1R	NRatio_2R	NStdDev_2R	NPValue_2R	NRatio_3R	NStdDev_3R	NPValue_3R	NRatio_4R	NStdDev_4R	NPValue_4R	Avg_1R	Avg_2R	Avg_3R	Avg_4R
		4664	1R	46	4664	105	549.938	46.7309	0	1.16168e+09	1.1119e+09	1.10222e+09	8.4813e+08	6.83908e+08	5.30317e+08	1.12078e+09	9.47972e+08	1.26806e+09	1.3619e+09	1.16245e+09	1.04376e+09	1	0.0567073	1	0.610923	0.158565	0.0367962	0.988449	0.170403	0.902182	1.05697	0.172841	0.563527	1	0.0567073	1	0.610923	0.158565	0.0367962	0.988449	0.170403	0.902182	1.05697	0.172841	0.563527	1.12527e+09	6.87452e+08	1.11227e+09	1.18937e+09
		4664	2R	46	4664	105	549.938	46.7309	0	1.16168e+09	1.1119e+09	1.10222e+09	8.4813e+08	6.83908e+08	5.30317e+08	1.12078e+09	9.47972e+08	1.26806e+09	1.3619e+09	1.16245e+09	1.04376e+09	1	0.0567073	1	0.610923	0.158565	0.0367962	0.988449	0.170403	0.902182	1.05697	0.172841	0.563527	1	0.0567073	1	0.610923	0.158565	0.0367962	0.988449	0.170403	0.902182	1.05697	0.172841	0.563527	1.12527e+09	6.87452e+08	1.11227e+09	1.18937e+09
SP://B3KPS3	B3KPS3_HUMAN cDNA FLJ32131 fis_ clone PEBLM2000267_ highly similar to Tubulin alpha_ubiquitous chain OS=Homo sapiens PE=2 SV=1	3	2	62	1	0.039156	1	0.632598	0.0635908	0.0016245	0.745856	0.0728621	0.133809	0.846615	0.090489	0.0416369
	peptides: 3 Items
	PEPTIDE	FRAMES	HITS	Ratio_1R	StdDev_1R	PValue_1R	Ratio_2R	StdDev_2R	PValue_2R	Ratio_3R	StdDev_3R	PValue_3R	Ratio_4R	StdDev_4R	PValue_4R	OtherAssignments	AvgPepPValue
	LISQIVSSITASLR	1	59	1	0.181696	1	0.642876	0.0772099	0.0175606	0.606014	0.0914832	0.00919786	0.591398	0.134622	0.00452718	0	0
		hits: 59 Items
		FRAMEID	RAWFILE	MS2	FrameID1	CompID	MZ	Time	GoodID	II_1R	II_1R_160812094720	II_1R_160812114313	II_2R	II_2R_160812153456	II_2R_160812173050	II_3R	II_3R_160812212233	II_3R_160812231824	II_4R	II_4R_160813031009	II_4R_160813050602	Ratio_1R	StdDev_1R	PValue_1R	Ratio_2R	StdDev_2R	PValue_2R	Ratio_3R	StdDev_3R	PValue_3R	Ratio_4R	StdDev_4R	PValue_4R	NRatio_1R	NStdDev_1R	NPValue_1R	NRatio_2R	NStdDev_2R	NPValue_2R	NRatio_3R	NStdDev_3R	NPValue_3R	NRatio_4R	NStdDev_4R	NPValue_4R	Avg_1R	Avg_2R	Avg_3R	Avg_4R
		12554	4R	60	12554	2426	496.627	65.5652	0	1.36728e+08	1.30905e+08	1.14423e+08	8.22166e+07	8.40755e+07	7.93229e+07	8.1022e+07	7.20244e+07	7.8485e+07	7.86774e+07	6.37528e+07	8.35171e+07	1	0.181696	1	0.642876	0.0772099	0.0175606	0.606014	0.0914832	0.00919786	0.591398	0.134622	0.00452718	1	0.181696	1	0.642876	0.0772099	0.0175606	0.606014	0.0914832	0.00919786	0.591398	0.134622	0.00452718	1.27352e+08	8.18717e+07	7.71771e+07	7.53158e+07
		12554	4R	60	12554	2426	496.627	65.5652	0	1.36728e+08	1.30905e+08	1.14423e+08	8.22166e+07	8.40755e+07	7.93229e+07	8.1022e+07	7.20244e+07	7.8485e+07	7.86774e+07	6.37528e+07	8.35171e+07	1	0.181696	1	0.642876	0.0772099	0.0175606	0.606014	0.0914832	0.00919786	0.591398	0.134622	0.00452718	1	0.181696	1	0.642876	0.0772099	0.0175606	0.606014	0.0914832	0.00919786	0.591398	0.134622	0.00452718	1.27352e+08	8.18717e+07	7.71771e+07	7.53158e+07
		12554	4R	60	12554	2426	496.627	65.5652	0	1.36728e+08	1.30905e+08	1.14423e+08	8.22166e+07	8.40755e+07	7.93229e+07	8.1022e+07	7.20244e+07	7.8485e+07	7.86774e+07	6.37528e+07	8.35171e+07	1	0.181696	1	0.642876	0.0772099	0.0175606	0.606014	0.0914832	0.00919786	0.591398	0.134622	0.00452718	1	0.181696	1	0.642876	0.0772099	0.0175606	0.606014	0.0914832	0.00919786	0.591398	0.134622	0.00452718	1.27352e+08	8.18717e+07	7.71771e+07	7.53158e+07
		12554	4R	60	12554	2426	496.627	65.5652	0	1.36728e+08	1.30905e+08	1.14423e+08	8.22166e+07	8.40755e+07	7.93229e+07	8.1022e+07	7.20244e+07	7.8485e+07	7.86774e+07	6.37528e+07	8.35171e+07	1	0.181696	1	0.642876	0.0772099	0.0175606	0.606014	0.0914832	0.00919786	0.591398	0.134622	0.00452718	1	0.181696	1	0.642876	0.0772099	0.0175606	0.606014	0.0914832	0.00919786	0.591398	0.134622	0.00452718	1.27352e+08	8.18717e+07	7.71771e+07	7.53158e+07
		12554	4R	60	12554	2426	496.627	65.5652	0	1.36728e+08	1.30905e+08	1.14423e+08	8.22166e+07	8.40755e+07	7.93229e+07	8.1022e+07	7.20244e+07	7.8485e+07	7.86774e+07	6.37528e+07	8.35171e+07	1	0.181696	1	0.642876	0.0772099	0.0175606	0.606014	0.0914832	0.00919786	0.591398	0.134622	0.00452718	1	0.181696	1	0.642876	0.0772099	0.0175606	0.606014	0.0914832	0.00919786	0.591398	0.134622	0.00452718	1.27352e+08	8.18717e+07	7.71771e+07	7.53158e+07
		12554	4R	60	12554	2426	496.627	65.5652	0	1.36728e+08	1.30905e+08	1.14423e+08	8.22166e+07	8.40755e+07	7.93229e+07	8.1022e+07	7.20244e+07	7.8485e+07	7.86774e+07	6.37528e+07	8.35171e+07	1	0.181696	1	0.642876	0.0772099	0.0175606	0.606014	0.0914832	0.00919786	0.591398	0.134622	0.00452718	1	0.181696	1	0.642876	0.0772099	0.0175606	0.606014	0.0914832	0.00919786	0.591398	0.134622	0.00452718	1.27352e+08	8.18717e+07	7.71771e+07	7.53158e+07
		12554	4R_160813031009	60	12554	2426	496.627	65.5652	0	1.36728e+08	1.30905e+08	1.14423e+08	8.22166e+07	8.40755e+07	7.93229e+07	8.1022e+07	7.20244e+07	7.8485e+07	7.86774e+07	6.37528e+07	8.35171e+07	1	0.181696	1	0.642876	0.0772099	0.0175606	0.606014	0.0914832	0.00919786	0.591398	0.134622	0.00452718	1	0.181696	1	0.642876	0.0772099	0.0175606	0.606014	0.0914832	0.00919786	0.591398	0.134622	0.00452718	1.27352e+08	8.18717e+07	7.71771e+07	7.53158e+07
		12554	4R_160813031009	60	12554	2426	496.627	65.5652	0	1.36728e+08	1.30905e+08	1.14423e+08	8.22166e+07	8.40755e+07	7.93229e+07	8.1022e+07	7.20244e+07	7.8485e+07	7.86774e+07	6.37528e+07	8.35171e+07	1	0.181696	1	0.642876	0.0772099	0.0175606	0.606014	0.0914832	0.00919786	0.591398	0.134622	0.00452718	1	0.181696	1	0.642876	0.0772099	0.0175606	0.606014	0.0914832	0.00919786	0.591398	0.134622	0.00452718	1.27352e+08	8.18717e+07	7.71771e+07	7.53158e+07
		12554	4R_160813031009	60	12554	2426	496.627	65.5652	0	1.36728e+08	1.30905e+08	1.14423e+08	8.22166e+07	8.40755e+07	7.93229e+07	8.1022e+07	7.20244e+07	7.8485e+07	7.86774e+07	6.37528e+07	8.35171e+07	1	0.181696	1	0.642876	0.0772099	0.0175606	0.606014	0.0914832	0.00919786	0.591398	0.134622	0.00452718	1	0.181696	1	0.642876	0.0772099	0.0175606	0.606014	0.0914832	0.00919786	0.591398	0.134622	0.00452718	1.27352e+08	8.18717e+07	7.71771e+07	7.53158e+07
		12554	4R_160813031009	60	12554	2426	496.627	65.5652	0	1.36728e+08	1.30905e+08	1.14423e+08	8.22166e+07	8.40755e+07	7.93229e+07	8.1022e+07	7.20244e+07	7.8485e+07	7.86774e+07	6.37528e+07	8.35171e+07	1	0.181696	1	0.642876	0.0772099	0.0175606	0.606014	0.0914832	0.00919786	0.591398	0.134622	0.00452718	1	0.181696	1	0.642876	0.0772099	0.0175606	0.606014	0.0914832	0.00919786	0.591398	0.134622	0.00452718	1.27352e+08	8.18717e+07	7.71771e+07	7.53158e+07
		12554	4R_160813050602	60	12554	2426	496.627	65.5652	0	1.36728e+08	1.30905e+08	1.14423e+08	8.22166e+07	8.40755e+07	7.93229e+07	8.1022e+07	7.20244e+07	7.8485e+07	7.86774e+07	6.37528e+07	8.35171e+07	1	0.181696	1	0.642876	0.0772099	0.0175606	0.606014	0.0914832	0.00919786	0.591398	0.134622	0.00452718	1	0.181696	1	0.642876	0.0772099	0.0175606	0.606014	0.0914832	0.00919786	0.591398	0.134622	0.00452718	1.27352e+08	8.18717e+07	7.71771e+07	7.53158e+07
		12554	4R_160813050602	60	12554	2426	496.627	65.5652	0	1.36728e+08	1.30905e+08	1.14423e+08	8.22166e+07	8.40755e+07	7.93229e+07	8.1022e+07	7.20244e+07	7.8485e+07	7.86774e+07	6.37528e+07	8.35171e+07	1	0.181696	1	0.642876	0.0772099	0.0175606	0.606014	0.0914832	0.00919786	0.591398	0.134622	0.00452718	1	0.181696	1	0.642876	0.0772099	0.0175606	0.606014	0.0914832	0.00919786	0.591398	0.134622	0.00452718	1.27352e+08	8.18717e+07	7.71771e+07	7.53158e+07
		12554	4R_160813050602	60	12554	2426	496.627	65.5652	0	1.36728e+08	1.30905e+08	1.14423e+08	8.22166e+07	8.40755e+07	7.93229e+07	8.1022e+07	7.20244e+07	7.8485e+07	7.86774e+07	6.37528e+07	8.35171e+07	1	0.181696	1	0.642876	0.0772099	0.0175606	0.606014	0.0914832	0.00919786	0.591398	0.134622	0.00452718	1	0.181696	1	0.642876	0.0772099	0.0175606	0.606014	0.0914832	0.00919786	0.591398	0.134622	0.00452718	1.27352e+08	8.18717e+07	7.71771e+07	7.53158e+07
		12554	4R_160813050602	60	12554	2426	496.627	65.5652	0	1.36728e+08	1.30905e+08	1.14423e+08	8.22166e+07	8.40755e+07	7.93229e+07	8.1022e+07	7.20244e+07	7.8485e+07	7.86774e+07	6.37528e+07	8.35171e+07	1	0.181696	1	0.642876	0.0772099	0.0175606	0.606014	0.0914832	0.00919786	0.591398	0.134622	0.00452718	1	0.181696	1	0.642876	0.0772099	0.0175606	0.606014	0.0914832	0.00919786	0.591398	0.134622	0.00452718	1.27352e+08	8.18717e+07	7.71771e+07	7.53158e+07
		12554	4R_160813050602	60	12554	2426	496.627	65.5652	0	1.36728e+08	1.30905e+08	1.14423e+08	8.22166e+07	8.40755e+07	7.93229e+07	8.1022e+07	7.20244e+07	7.8485e+07	7.86774e+07	6.37528e+07	8.35171e+07	1	0.181696	1	0.642876	0.0772099	0.0175606	0.606014	0.0914832	0.00919786	0.591398	0.134622	0.00452718	1	0.181696	1	0.642876	0.0772099	0.0175606	0.606014	0.0914832	0.00919786	0.591398	0.134622	0.00452718	1.27352e+08	8.18717e+07	7.71771e+07	7.53158e+07
		12554	1R	60	12554	2426	496.627	65.5652	0	1.36728e+08	1.30905e+08	1.14423e+08	8.22166e+07	8.40755e+07	7.93229e+07	8.1022e+07	7.20244e+07	7.8485e+07	7.86774e+07	6.37528e+07	8.35171e+07	1	0.181696	1	0.642876	0.0772099	0.0175606	0.606014	0.0914832	0.00919786	0.591398	0.134622	0.00452718	1	0.181696	1	0.642876	0.0772099	0.0175606	0.606014	0.0914832	0.00919786	0.591398	0.134622	0.00452718	1.27352e+08	8.18717e+07	7.71771e+07	7.53158e+07
		12554	1R	60	12554	2426	496.627	65.5652	0	1.36728e+08	1.30905e+08	1.14423e+08	8.22166e+07	8.40755e+07	7.93229e+07	8.1022e+07	7.20244e+07	7.8485e+07	7.86774e+07	6.37528e+07	8.35171e+07	1	0.181696	1	0.642876	0.0772099	0.0175606	0.606014	0.0914832	0.00919786	0.591398	0.134622	0.00452718	1	0.181696	1	0.642876	0.0772099	0.0175606	0.606014	0.0914832	0.00919786	0.591398	0.134622	0.00452718	1.27352e+08	8.18717e+07	7.71771e+07	7.53158e+07
		12554	1R	60	12554	2426	496.627	65.5652	0	1.36728e+08	1.30905e+08	1.14423e+08	8.22166e+07	8.40755e+07	7.93229e+07	8.1022e+07	7.20244e+07	7.8485e+07	7.86774e+07	6.37528e+07	8.35171e+07	1	0.181696	1	0.642876	0.0772099	0.0175606	0.606014	0.0914832	0.00919786	0.591398	0.134622	0.00452718	1	0.181696	1	0.642876	0.0772099	0.0175606	0.606014	0.0914832	0.00919786	0.591398	0.134622	0.00452718	1.27352e+08	8.18717e+07	7.71771e+07	7.53158e+07
		12554	1R	60	12554	2426	496.627	65.5652	0	1.36728e+08	1.30905e+08	1.14423e+08	8.22166e+07	8.40755e+07	7.93229e+07	8.1022e+07	7.20244e+07	7.8485e+07	7.86774e+07	6.37528e+07	8.35171e+07	1	0.181696	1	0.642876	0.0772099	0.0175606	0.606014	0.0914832	0.00919786	0.591398	0.134622	0.00452718	1	0.181696	1	0.642876	0.0772099	0.0175606	0.606014	0.0914832	0.00919786	0.591398	0.134622	0.00452718	1.27352e+08	8.18717e+07	7.71771e+07	7.53158e+07
		12554	1R	60	12554	2426	496.627	65.5652	0	1.36728e+08	1.30905e+08	1.14423e+08	8.22166e+07	8.40755e+07	7.93229e+07	8.1022e+07	7.20244e+07	7.8485e+07	7.86774e+07	6.37528e+07	8.35171e+07	1	0.181696	1	0.642876	0.0772099	0.0175606	0.606014	0.0914832	0.00919786	0.591398	0.134622	0.00452718	1	0.181696	1	0.642876	0.0772099	0.0175606	0.606014	0.0914832	0.00919786	0.591398	0.134622	0.00452718	1.27352e+08	8.18717e+07	7.71771e+07	7.53158e+07
		12554	1R	60	12554	2426	496.627	65.5652	0	1.36728e+08	1.30905e+08	1.14423e+08	8.22166e+07	8.40755e+07	7.93229e+07	8.1022e+07	7.20244e+07	7.8485e+07	7.86774e+07	6.37528e+07	8.35171e+07	1	0.181696	1	0.642876	0.0772099	0.0175606	0.606014	0.0914832	0.00919786	0.591398	0.134622	0.00452718	1	0.181696	1	0.642876	0.0772099	0.0175606	0.606014	0.0914832	0.00919786	0.591398	0.134622	0.00452718	1.27352e+08	8.18717e+07	7.71771e+07	7.53158e+07
		12554	1R_160812094720	60	12554	2426	496.627	65.5652	0	1.36728e+08	1.30905e+08	1.14423e+08	8.22166e+07	8.40755e+07	7.93229e+07	8.1022e+07	7.20244e+07	7.8485e+07	7.86774e+07	6.37528e+07	8.35171e+07	1	0.181696	1	0.642876	0.0772099	0.0175606	0.606014	0.0914832	0.00919786	0.591398	0.134622	0.00452718	1	0.181696	1	0.642876	0.0772099	0.0175606	0.606014	0.0914832	0.00919786	0.591398	0.134622	0.00452718	1.27352e+08	8.18717e+07	7.71771e+07	7.53158e+07
		12554	1R_160812094720	60	12554	2426	496.627	65.5652	0	1.36728e+08	1.30905e+08	1.14423e+08	8.22166e+07	8.40755e+07	7.93229e+07	8.1022e+07	7.20244e+07	7.8485e+07	7.86774e+07	6.37528e+07	8.35171e+07	1	0.181696	1	0.642876	0.0772099	0.0175606	0.606014	0.0914832	0.00919786	0.591398	0.134622	0.00452718	1	0.181696	1	0.642876	0.0772099	0.0175606	0.606014	0.0914832	0.00919786	0.591398	0.134622	0.00452718	1.27352e+08	8.18717e+07	7.71771e+07	7.53158e+07
		12554	1R_160812094720	60	12554	2426	496.627	65.5652	0	1.36728e+08	1.30905e+08	1.14423e+08	8.22166e+07	8.40755e+07	7.93229e+07	8.1022e+07	7.20244e+07	7.8485e+07	7.86774e+07	6.37528e+07	8.35171e+07	1	0.181696	1	0.642876	0.0772099	0.0175606	0.606014	0.0914832	0.00919786	0.591398	0.134622	0.00452718	1	0.181696	1	0.642876	0.0772099	0.0175606	0.606014	0.0914832	0.00919786	0.591398	0.134622	0.00452718	1.27352e+08	8.18717e+07	7.71771e+07	7.53158e+07
		12554	1R_160812094720	60	12554	2426	496.627	65.5652	0	1.36728e+08	1.30905e+08	1.14423e+08	8.22166e+07	8.40755e+07	7.93229e+07	8.1022e+07	7.20244e+07	7.8485e+07	7.86774e+07	6.37528e+07	8.35171e+07	1	0.181696	1	0.642876	0.0772099	0.0175606	0.606014	0.0914832	0.00919786	0.591398	0.134622	0.00452718	1	0.181696	1	0.642876	0.0772099	0.0175606	0.606014	0.0914832	0.00919786	0.591398	0.134622	0.00452718	1.27352e+08	8.18717e+07	7.71771e+07	7.53158e+07
		12554	1R_160812094720	60	12554	2426	496.627	65.5652	0	1.36728e+08	1.30905e+08	1.14423e+08	8.22166e+07	8.40755e+07	7.93229e+07	8.1022e+07	7.20244e+07	7.8485e+07	7.86774e+07	6.37528e+07	8.35171e+07	1	0.181696	1	0.642876	0.0772099	0.0175606	0.606014	0.0914832	0.00919786	0.591398	0.134622	0.00452718	1	0.181696	1	0.642876	0.0772099	0.0175606	0.606014	0.0914832	0.00919786	0.591398	0.134622	0.00452718	1.27352e+08	8.18717e+07	7.71771e+07	7.53158e+07
		12554	1R_160812114313	60	12554	2426	496.627	65.5652	0	1.36728e+08	1.30905e+08	1.14423e+08	8.22166e+07	8.40755e+07	7.93229e+07	8.1022e+07	7.20244e+07	7.8485e+07	7.86774e+07	6.37528e+07	8.35171e+07	1	0.181696	1	0.642876	0.0772099	0.0175606	0.606014	0.0914832	0.00919786	0.591398	0.134622	0.00452718	1	0.181696	1	0.642876	0.0772099	0.0175606	0.606014	0.0914832	0.00919786	0.591398	0.134622	0.00452718	1.27352e+08	8.18717e+07	7.71771e+07	7.53158e+07
		12554	1R_160812114313	60	12554	2426	496.627	65.5652	0	1.36728e+08	1.30905e+08	1.14423e+08	8.22166e+07	8.40755e+07	7.93229e+07	8.1022e+07	7.20244e+07	7.8485e+07	7.86774e+07	6.37528e+07	8.35171e+07	1	0.181696	1	0.642876	0.0772099	0.0175606	0.606014	0.0914832	0.00919786	0.591398	0.134622	0.00452718	1	0.181696	1	0.642876	0.0772099	0.0175606	0.606014	0.0914832	0.00919786	0.591398	0.134622	0.00452718	1.27352e+08	8.18717e+07	7.71771e+07	7.53158e+07
		12554	1R_160812114313	60	12554	2426	496.627	65.5652	0	1.36728e+08	1.30905e+08	1.14423e+08	8.22166e+07	8.40755e+07	7.93229e+07	8.1022e+07	7.20244e+07	7.8485e+07	7.86774e+07	6.37528e+07	8.35171e+07	1	0.181696	1	0.642876	0.0772099	0.0175606	0.606014	0.0914832	0.00919786	0.591398	0.134622	0.00452718	1	0.181696	1	0.642876	0.0772099	0.0175606	0.606014	0.0914832	0.00919786	0.591398	0.134622	0.00452718	1.27352e+08	8.18717e+07	7.71771e+07	7.53158e+07
		12554	1R_160812114313	60	12554	2426	496.627	65.5652	0	1.36728e+08	1.30905e+08	1.14423e+08	8.22166e+07	8.40755e+07	7.93229e+07	8.1022e+07	7.20244e+07	7.8485e+07	7.86774e+07	6.37528e+07	8.35171e+07	1	0.181696	1	0.642876	0.0772099	0.0175606	0.606014	0.0914832	0.00919786	0.591398	0.134622	0.00452718	1	0.181696	1	0.642876	0.0772099	0.0175606	0.606014	0.0914832	0.00919786	0.591398	0.134622	0.00452718	1.27352e+08	8.18717e+07	7.71771e+07	7.53158e+07
		12554	1R_160812114313	60	12554	2426	496.627	65.5652	0	1.36728e+08	1.30905e+08	1.14423e+08	8.22166e+07	8.40755e+07	7.93229e+07	8.1022e+07	7.20244e+07	7.8485e+07	7.86774e+07	6.37528e+07	8.35171e+07	1	0.181696	1	0.642876	0.0772099	0.0175606	0.606014	0.0914832	0.00919786	0.591398	0.134622	0.00452718	1	0.181696	1	0.642876	0.0772099	0.0175606	0.606014	0.0914832	0.00919786	0.591398	0.134622	0.00452718	1.27352e+08	8.18717e+07	7.71771e+07	7.53158e+07
		12554	1R_160812114313	60	12554	2426	496.627	65.5652	0	1.36728e+08	1.30905e+08	1.14423e+08	8.22166e+07	8.40755e+07	7.93229e+07	8.1022e+07	7.20244e+07	7.8485e+07	7.86774e+07	6.37528e+07	8.35171e+07	1	0.181696	1	0.642876	0.0772099	0.0175606	0.606014	0.0914832	0.00919786	0.591398	0.134622	0.00452718	1	0.181696	1	0.642876	0.0772099	0.0175606	0.606014	0.0914832	0.00919786	0.591398	0.134622	0.00452718	1.27352e+08	8.18717e+07	7.71771e+07	7.53158e+07
		12554	2R	60	12554	2426	496.627	65.5652	0	1.36728e+08	1.30905e+08	1.14423e+08	8.22166e+07	8.40755e+07	7.93229e+07	8.1022e+07	7.20244e+07	7.8485e+07	7.86774e+07	6.37528e+07	8.35171e+07	1	0.181696	1	0.642876	0.0772099	0.0175606	0.606014	0.0914832	0.00919786	0.591398	0.134622	0.00452718	1	0.181696	1	0.642876	0.0772099	0.0175606	0.606014	0.0914832	0.00919786	0.591398	0.134622	0.00452718	1.27352e+08	8.18717e+07	7.71771e+07	7.53158e+07
		12554	2R	60	12554	2426	496.627	65.5652	0	1.36728e+08	1.30905e+08	1.14423e+08	8.22166e+07	8.40755e+07	7.93229e+07	8.1022e+07	7.20244e+07	7.8485e+07	7.86774e+07	6.37528e+07	8.35171e+07	1	0.181696	1	0.642876	0.0772099	0.0175606	0.606014	0.0914832	0.00919786	0.591398	0.134622	0.00452718	1	0.181696	1	0.642876	0.0772099	0.0175606	0.606014	0.0914832	0.00919786	0.591398	0.134622	0.00452718	1.27352e+08	8.18717e+07	7.71771e+07	7.53158e+07
		12554	2R	60	12554	2426	496.627	65.5652	0	1.36728e+08	1.30905e+08	1.14423e+08	8.22166e+07	8.40755e+07	7.93229e+07	8.1022e+07	7.20244e+07	7.8485e+07	7.86774e+07	6.37528e+07	8.35171e+07	1	0.181696	1	0.642876	0.0772099	0.0175606	0.606014	0.0914832	0.00919786	0.591398	0.134622	0.00452718	1	0.181696	1	0.642876	0.0772099	0.0175606	0.606014	0.0914832	0.00919786	0.591398	0.134622	0.00452718	1.27352e+08	8.18717e+07	7.71771e+07	7.53158e+07
		12554	2R	60	12554	2426	496.627	65.5652	0	1.36728e+08	1.30905e+08	1.14423e+08	8.22166e+07	8.40755e+07	7.93229e+07	8.1022e+07	7.20244e+07	7.8485e+07	7.86774e+07	6.37528e+07	8.35171e+07	1	0.181696	1	0.642876	0.0772099	0.0175606	0.606014	0.0914832	0.00919786	0.591398	0.134622	0.00452718	1	0.181696	1	0.642876	0.0772099	0.0175606	0.606014	0.0914832	0.00919786	0.591398	0.134622	0.00452718	1.27352e+08	8.18717e+07	7.71771e+07	7.53158e+07
		12554	2R_160812153456	60	12554	2426	496.627	65.5652	0	1.36728e+08	1.30905e+08	1.14423e+08	8.22166e+07	8.40755e+07	7.93229e+07	8.1022e+07	7.20244e+07	7.8485e+07	7.86774e+07	6.37528e+07	8.35171e+07	1	0.181696	1	0.642876	0.0772099	0.0175606	0.606014	0.0914832	0.00919786	0.591398	0.134622	0.00452718	1	0.181696	1	0.642876	0.0772099	0.0175606	0.606014	0.0914832	0.00919786	0.591398	0.134622	0.00452718	1.27352e+08	8.18717e+07	7.71771e+07	7.53158e+07
		12554	2R_160812153456	60	12554	2426	496.627	65.5652	0	1.36728e+08	1.30905e+08	1.14423e+08	8.22166e+07	8.40755e+07	7.93229e+07	8.1022e+07	7.20244e+07	7.8485e+07	7.86774e+07	6.37528e+07	8.35171e+07	1	0.181696	1	0.642876	0.0772099	0.0175606	0.606014	0.0914832	0.00919786	0.591398	0.134622	0.00452718	1	0.181696	1	0.642876	0.0772099	0.0175606	0.606014	0.0914832	0.00919786	0.591398	0.134622	0.00452718	1.27352e+08	8.18717e+07	7.71771e+07	7.53158e+07
		12554	2R_160812153456	60	12554	2426	496.627	65.5652	0	1.36728e+08	1.30905e+08	1.14423e+08	8.22166e+07	8.40755e+07	7.93229e+07	8.1022e+07	7.20244e+07	7.8485e+07	7.86774e+07	6.37528e+07	8.35171e+07	1	0.181696	1	0.642876	0.0772099	0.0175606	0.606014	0.0914832	0.00919786	0.591398	0.134622	0.00452718	1	0.181696	1	0.642876	0.0772099	0.0175606	0.606014	0.0914832	0.00919786	0.591398	0.134622	0.00452718	1.27352e+08	8.18717e+07	7.71771e+07	7.53158e+07
		12554	2R_160812153456	60	12554	2426	496.627	65.5652	0	1.36728e+08	1.30905e+08	1.14423e+08	8.22166e+07	8.40755e+07	7.93229e+07	8.1022e+07	7.20244e+07	7.8485e+07	7.86774e+07	6.37528e+07	8.35171e+07	1	0.181696	1	0.642876	0.0772099	0.0175606	0.606014	0.0914832	0.00919786	0.591398	0.134622	0.00452718	1	0.181696	1	0.642876	0.0772099	0.0175606	0.606014	0.0914832	0.00919786	0.591398	0.134622	0.00452718	1.27352e+08	8.18717e+07	7.71771e+07	7.53158e+07
		12554	2R_160812153456	60	12554	2426	496.627	65.5652	0	1.36728e+08	1.30905e+08	1.14423e+08	8.22166e+07	8.40755e+07	7.93229e+07	8.1022e+07	7.20244e+07	7.8485e+07	7.86774e+07	6.37528e+07	8.35171e+07	1	0.181696	1	0.642876	0.0772099	0.0175606	0.606014	0.0914832	0.00919786	0.591398	0.134622	0.00452718	1	0.181696	1	0.642876	0.0772099	0.0175606	0.606014	0.0914832	0.00919786	0.591398	0.134622	0.00452718	1.27352e+08	8.18717e+07	7.71771e+07	7.53158e+07
		12554	2R_160812153456	60	12554	2426	496.627	65.5652	0	1.36728e+08	1.30905e+08	1.14423e+08	8.22166e+07	8.40755e+07	7.93229e+07	8.1022e+07	7.20244e+07	7.8485e+07	7.86774e+07	6.37528e+07	8.35171e+07	1	0.181696	1	0.642876	0.0772099	0.0175606	0.606014	0.0914832	0.00919786	0.591398	0.134622	0.00452718	1	0.181696	1	0.642876	0.0772099	0.0175606	0.606014	0.0914832	0.00919786	0.591398	0.134622	0.00452718	1.27352e+08	8.18717e+07	7.71771e+07	7.53158e+07
		12554	2R_160812173050	60	12554	2426	496.627	65.5652	0	1.36728e+08	1.30905e+08	1.14423e+08	8.22166e+07	8.40755e+07	7.93229e+07	8.1022e+07	7.20244e+07	7.8485e+07	7.86774e+07	6.37528e+07	8.35171e+07	1	0.181696	1	0.642876	0.0772099	0.0175606	0.606014	0.0914832	0.00919786	0.591398	0.134622	0.00452718	1	0.181696	1	0.642876	0.0772099	0.0175606	0.606014	0.0914832	0.00919786	0.591398	0.134622	0.00452718	1.27352e+08	8.18717e+07	7.71771e+07	7.53158e+07
		12554	2R_160812173050	60	12554	2426	496.627	65.5652	0	1.36728e+08	1.30905e+08	1.14423e+08	8.22166e+07	8.40755e+07	7.93229e+07	8.1022e+07	7.20244e+07	7.8485e+07	7.86774e+07	6.37528e+07	8.35171e+07	1	0.181696	1	0.642876	0.0772099	0.0175606	0.606014	0.0914832	0.00919786	0.591398	0.134622	0.00452718	1	0.181696	1	0.642876	0.0772099	0.0175606	0.606014	0.0914832	0.00919786	0.591398	0.134622	0.00452718	1.27352e+08	8.18717e+07	7.71771e+07	7.53158e+07
		12554	2R_160812173050	60	12554	2426	496.627	65.5652	0	1.36728e+08	1.30905e+08	1.14423e+08	8.22166e+07	8.40755e+07	7.93229e+07	8.1022e+07	7.20244e+07	7.8485e+07	7.86774e+07	6.37528e+07	8.35171e+07	1	0.181696	1	0.642876	0.0772099	0.0175606	0.606014	0.0914832	0.00919786	0.591398	0.134622	0.00452718	1	0.181696	1	0.642876	0.0772099	0.0175606	0.606014	0.0914832	0.00919786	0.591398	0.134622	0.00452718	1.27352e+08	8.18717e+07	7.71771e+07	7.53158e+07
		12554	2R_160812173050	60	12554	2426	496.627	65.5652	0	1.36728e+08	1.30905e+08	1.14423e+08	8.22166e+07	8.40755e+07	7.93229e+07	8.1022e+07	7.20244e+07	7.8485e+07	7.86774e+07	6.37528e+07	8.35171e+07	1	0.181696	1	0.642876	0.0772099	0.0175606	0.606014	0.0914832	0.00919786	0.591398	0.134622	0.00452718	1	0.181696	1	0.642876	0.0772099	0.0175606	0.606014	0.0914832	0.00919786	0.591398	0.134622	0.00452718	1.27352e+08	8.18717e+07	7.71771e+07	7.53158e+07
		12554	3R	60	12554	2426	496.627	65.5652	0	1.36728e+08	1.30905e+08	1.14423e+08	8.22166e+07	8.40755e+07	7.93229e+07	8.1022e+07	7.20244e+07	7.8485e+07	7.86774e+07	6.37528e+07	8.35171e+07	1	0.181696	1	0.642876	0.0772099	0.0175606	0.606014	0.0914832	0.00919786	0.591398	0.134622	0.00452718	1	0.181696	1	0.642876	0.0772099	0.0175606	0.606014	0.0914832	0.00919786	0.591398	0.134622	0.00452718	1.27352e+08	8.18717e+07	7.71771e+07	7.53158e+07
		12554	3R	60	12554	2426	496.627	65.5652	0	1.36728e+08	1.30905e+08	1.14423e+08	8.22166e+07	8.40755e+07	7.93229e+07	8.1022e+07	7.20244e+07	7.8485e+07	7.86774e+07	6.37528e+07	8.35171e+07	1	0.181696	1	0.642876	0.0772099	0.0175606	0.606014	0.0914832	0.00919786	0.591398	0.134622	0.00452718	1	0.181696	1	0.642876	0.0772099	0.0175606	0.606014	0.0914832	0.00919786	0.591398	0.134622	0.00452718	1.27352e+08	8.18717e+07	7.71771e+07	7.53158e+07
		12554	3R	60	12554	2426	496.627	65.5652	0	1.36728e+08	1.30905e+08	1.14423e+08	8.22166e+07	8.40755e+07	7.93229e+07	8.1022e+07	7.20244e+07	7.8485e+07	7.86774e+07	6.37528e+07	8.35171e+07	1	0.181696	1	0.642876	0.0772099	0.0175606	0.606014	0.0914832	0.00919786	0.591398	0.134622	0.00452718	1	0.181696	1	0.642876	0.0772099	0.0175606	0.606014	0.0914832	0.00919786	0.591398	0.134622	0.00452718	1.27352e+08	8.18717e+07	7.71771e+07	7.53158e+07
		12554	3R	60	12554	2426	496.627	65.5652	0	1.36728e+08	1.30905e+08	1.14423e+08	8.22166e+07	8.40755e+07	7.93229e+07	8.1022e+07	7.20244e+07	7.8485e+07	7.86774e+07	6.37528e+07	8.35171e+07	1	0.181696	1	0.642876	0.0772099	0.0175606	0.606014	0.0914832	0.00919786	0.591398	0.134622	0.00452718	1	0.181696	1	0.642876	0.0772099	0.0175606	0.606014	0.0914832	0.00919786	0.591398	0.134622	0.00452718	1.27352e+08	8.18717e+07	7.71771e+07	7.53158e+07
		12554	3R_160812212233	60	12554	2426	496.627	65.5652	0	1.36728e+08	1.30905e+08	1.14423e+08	8.22166e+07	8.40755e+07	7.93229e+07	8.1022e+07	7.20244e+07	7.8485e+07	7.86774e+07	6.37528e+07	8.35171e+07	1	0.181696	1	0.642876	0.0772099	0.0175606	0.606014	0.0914832	0.00919786	0.591398	0.134622	0.00452718	1	0.181696	1	0.642876	0.0772099	0.0175606	0.606014	0.0914832	0.00919786	0.591398	0.134622	0.00452718	1.27352e+08	8.18717e+07	7.71771e+07	7.53158e+07
		12554	3R_160812212233	60	12554	2426	496.627	65.5652	0	1.36728e+08	1.30905e+08	1.14423e+08	8.22166e+07	8.40755e+07	7.93229e+07	8.1022e+07	7.20244e+07	7.8485e+07	7.86774e+07	6.37528e+07	8.35171e+07	1	0.181696	1	0.642876	0.0772099	0.0175606	0.606014	0.0914832	0.00919786	0.591398	0.134622	0.00452718	1	0.181696	1	0.642876	0.0772099	0.0175606	0.606014	0.0914832	0.00919786	0.591398	0.134622	0.00452718	1.27352e+08	8.18717e+07	7.71771e+07	7.53158e+07
		12554	3R_160812212233	60	12554	2426	496.627	65.5652	0	1.36728e+08	1.30905e+08	1.14423e+08	8.22166e+07	8.40755e+07	7.93229e+07	8.1022e+07	7.20244e+07	7.8485e+07	7.86774e+07	6.37528e+07	8.35171e+07	1	0.181696	1	0.642876	0.0772099	0.0175606	0.606014	0.0914832	0.00919786	0.591398	0.134622	0.00452718	1	0.181696	1	0.642876	0.0772099	0.0175606	0.606014	0.0914832	0.00919786	0.591398	0.134622	0.00452718	1.27352e+08	8.18717e+07	7.71771e+07	7.53158e+07
		12554	3R_160812212233	60	12554	2426	496.627	65.5652	0	1.36728e+08	1.30905e+08	1.14423e+08	8.22166e+07	8.40755e+07	7.93229e+07	8.1022e+07	7.20244e+07	7.8485e+07	7.86774e+07	6.37528e+07	8.35171e+07	1	0.181696	1	0.642876	0.0772099	0.0175606	0.606014	0.0914832	0.00919786	0.591398	0.134622	0.00452718	1	0.181696	1	0.642876	0.0772099	0.0175606	0.606014	0.0914832	0.00919786	0.591398	0.134622	0.00452718	1.27352e+08	8.18717e+07	7.71771e+07	7.53158e+07
		12554	3R_160812212233	60	12554	2426	496.627	65.5652	0	1.36728e+08	1.30905e+08	1.14423e+08	8.22166e+07	8.40755e+07	7.93229e+07	8.1022e+07	7.20244e+07	7.8485e+07	7.86774e+07	6.37528e+07	8.35171e+07	1	0.181696	1	0.642876	0.0772099	0.0175606	0.606014	0.0914832	0.00919786	0.591398	0.134622	0.00452718	1	0.181696	1	0.642876	0.0772099	0.0175606	0.606014	0.0914832	0.00919786	0.591398	0.134622	0.00452718	1.27352e+08	8.18717e+07	7.71771e+07	7.53158e+07
		12554	3R_160812231824	60	12554	2426	496.627	65.5652	0	1.36728e+08	1.30905e+08	1.14423e+08	8.22166e+07	8.40755e+07	7.93229e+07	8.1022e+07	7.20244e+07	7.8485e+07	7.86774e+07	6.37528e+07	8.35171e+07	1	0.181696	1	0.642876	0.0772099	0.0175606	0.606014	0.0914832	0.00919786	0.591398	0.134622	0.00452718	1	0.181696	1	0.642876	0.0772099	0.0175606	0.606014	0.0914832	0.00919786	0.591398	0.134622	0.00452718	1.27352e+08	8.18717e+07	7.71771e+07	7.53158e+07
		12554	3R_160812231824	60	12554	2426	496.627	65.5652	0	1.36728e+08	1.30905e+08	1.14423e+08	8.22166e+07	8.40755e+07	7.93229e+07	8.1022e+07	7.20244e+07	7.8485e+07	7.86774e+07	6.37528e+07	8.35171e+07	1	0.181696	1	0.642876	0.0772099	0.0175606	0.606014	0.0914832	0.00919786	0.591398	0.134622	0.00452718	1	0.181696	1	0.642876	0.0772099	0.0175606	0.606014	0.0914832	0.00919786	0.591398	0.134622	0.00452718	1.27352e+08	8.18717e+07	7.71771e+07	7.53158e+07
		12554	3R_160812231824	60	12554	2426	496.627	65.5652	0	1.36728e+08	1.30905e+08	1.14423e+08	8.22166e+07	8.40755e+07	7.93229e+07	8.1022e+07	7.20244e+07	7.8485e+07	7.86774e+07	6.37528e+07	8.35171e+07	1	0.181696	1	0.642876	0.0772099	0.0175606	0.606014	0.0914832	0.00919786	0.591398	0.134622	0.00452718	1	0.181696	1	0.642876	0.0772099	0.0175606	0.606014	0.0914832	0.00919786	0.591398	0.134622	0.00452718	1.27352e+08	8.18717e+07	7.71771e+07	7.53158e+07
		12554	3R_160812231824	60	12554	2426	496.627	65.5652	0	1.36728e+08	1.30905e+08	1.14423e+08	8.22166e+07	8.40755e+07	7.93229e+07	8.1022e+07	7.20244e+07	7.8485e+07	7.86774e+07	6.37528e+07	8.35171e+07	1	0.181696	1	0.642876	0.0772099	0.0175606	0.606014	0.0914832	0.00919786	0.591398	0.134622	0.00452718	1	0.181696	1	0.642876	0.0772099	0.0175606	0.606014	0.0914832	0.00919786	0.591398	0.134622	0.00452718	1.27352e+08	8.18717e+07	7.71771e+07	7.53158e+07
	LISQIVSSITASLR+Phospho(10)Phospho(12)	1	1	1	0.0567073	1	0.610923	0.158565	0.0367962	0.988449	0.170403	0.902182	1.05697	0.172841	0.563527	0	0
		hits: 1 Items
		FRAMEID	RAWFILE	MS2	FrameID1	CompID	MZ	Time	GoodID	II_1R	II_1R_160812094720	II_1R_160812114313	II_2R	II_2R_160812153456	II_2R_160812173050	II_3R	II_3R_160812212233	II_3R_160812231824	II_4R	II_4R_160813031009	II_4R_160813050602	Ratio_1R	StdDev_1R	PValue_1R	Ratio_2R	StdDev_2R	PValue_2R	Ratio_3R	StdDev_3R	PValue_3R	Ratio_4R	StdDev_4R	PValue_4R	NRatio_1R	NStdDev_1R	NPValue_1R	NRatio_2R	NStdDev_2R	NPValue_2R	NRatio_3R	NStdDev_3R	NPValue_3R	NRatio_4R	NStdDev_4R	NPValue_4R	Avg_1R	Avg_2R	Avg_3R	Avg_4R
		4664	1R	46	4664	105	549.938	46.7309	0	1.16168e+09	1.1119e+09	1.10222e+09	8.4813e+08	6.83908e+08	5.30317e+08	1.12078e+09	9.47972e+08	1.26806e+09	1.3619e+09	1.16245e+09	1.04376e+09	1	0.0567073	1	0.610923	0.158565	0.0367962	0.988449	0.170403	0.902182	1.05697	0.172841	0.563527	1	0.0567073	1	0.610923	0.158565	0.0367962	0.988449	0.170403	0.902182	1.05697	0.172841	0.563527	1.12527e+09	6.87452e+08	1.11227e+09	1.18937e+09
	LISQIVSSITASLR+Phospho(8)Phospho(12)	1	2	1	0.0567073	1	0.610923	0.158565	0.0367962	0.988449	0.170403	0.902182	1.05697	0.172841	0.563527	0	0
		hits: 2 Items
		FRAMEID	RAWFILE	MS2	FrameID1	CompID	MZ	Time	GoodID	II_1R	II_1R_160812094720	II_1R_160812114313	II_2R	II_2R_160812153456	II_2R_160812173050	II_3R	II_3R_160812212233	II_3R_160812231824	II_4R	II_4R_160813031009	II_4R_160813050602	Ratio_1R	StdDev_1R	PValue_1R	Ratio_2R	StdDev_2R	PValue_2R	Ratio_3R	StdDev_3R	PValue_3R	Ratio_4R	StdDev_4R	PValue_4R	NRatio_1R	NStdDev_1R	NPValue_1R	NRatio_2R	NStdDev_2R	NPValue_2R	NRatio_3R	NStdDev_3R	NPValue_3R	NRatio_4R	NStdDev_4R	NPValue_4R	Avg_1R	Avg_2R	Avg_3R	Avg_4R
		4664	1R	46	4664	105	549.938	46.7309	0	1.16168e+09	1.1119e+09	1.10222e+09	8.4813e+08	6.83908e+08	5.30317e+08	1.12078e+09	9.47972e+08	1.26806e+09	1.3619e+09	1.16245e+09	1.04376e+09	1	0.0567073	1	0.610923	0.158565	0.0367962	0.988449	0.170403	0.902182	1.05697	0.172841	0.563527	1	0.0567073	1	0.610923	0.158565	0.0367962	0.988449	0.170403	0.902182	1.05697	0.172841	0.563527	1.12527e+09	6.87452e+08	1.11227e+09	1.18937e+09
		4664	2R	46	4664	105	549.938	46.7309	0	1.16168e+09	1.1119e+09	1.10222e+09	8.4813e+08	6.83908e+08	5.30317e+08	1.12078e+09	9.47972e+08	1.26806e+09	1.3619e+09	1.16245e+09	1.04376e+09	1	0.0567073	1	0.610923	0.158565	0.0367962	0.988449	0.170403	0.902182	1.05697	0.172841	0.563527	1	0.0567073	1	0.610923	0.158565	0.0367962	0.988449	0.170403	0.902182	1.05697	0.172841	0.563527	1.12527e+09	6.87452e+08	1.11227e+09	1.18937e+09
SP://B3KT06	B3KT06_HUMAN cDNA FLJ37398 fis_ clone BRAMY2027467_ highly similar to Tubulin alpha_ubiquitous chain OS=Homo sapiens PE=2 SV=1	3	2	62	1	0.039156	1	0.632598	0.0635908	0.0016245	0.745856	0.0728621	0.133809	0.846615	0.090489	0.0416369
	peptides: 3 Items
	PEPTIDE	FRAMES	HITS	Ratio_1R	StdDev_1R	PValue_1R	Ratio_2R	StdDev_2R	PValue_2R	Ratio_3R	StdDev_3R	PValue_3R	Ratio_4R	StdDev_4R	PValue_4R	OtherAssignments	AvgPepPValue
	LISQIVSSITASLR	1	59	1	0.181696	1	0.642876	0.0772099	0.0175606	0.606014	0.0914832	0.00919786	0.591398	0.134622	0.00452718	0	0
		hits: 59 Items
		FRAMEID	RAWFILE	MS2	FrameID1	CompID	MZ	Time	GoodID	II_1R	II_1R_160812094720	II_1R_160812114313	II_2R	II_2R_160812153456	II_2R_160812173050	II_3R	II_3R_160812212233	II_3R_160812231824	II_4R	II_4R_160813031009	II_4R_160813050602	Ratio_1R	StdDev_1R	PValue_1R	Ratio_2R	StdDev_2R	PValue_2R	Ratio_3R	StdDev_3R	PValue_3R	Ratio_4R	StdDev_4R	PValue_4R	NRatio_1R	NStdDev_1R	NPValue_1R	NRatio_2R	NStdDev_2R	NPValue_2R	NRatio_3R	NStdDev_3R	NPValue_3R	NRatio_4R	NStdDev_4R	NPValue_4R	Avg_1R	Avg_2R	Avg_3R	Avg_4R
		12554	4R	60	12554	2426	496.627	65.5652	0	1.36728e+08	1.30905e+08	1.14423e+08	8.22166e+07	8.40755e+07	7.93229e+07	8.1022e+07	7.20244e+07	7.8485e+07	7.86774e+07	6.37528e+07	8.35171e+07	1	0.181696	1	0.642876	0.0772099	0.0175606	0.606014	0.0914832	0.00919786	0.591398	0.134622	0.00452718	1	0.181696	1	0.642876	0.0772099	0.0175606	0.606014	0.0914832	0.00919786	0.591398	0.134622	0.00452718	1.27352e+08	8.18717e+07	7.71771e+07	7.53158e+07
		12554	4R	60	12554	2426	496.627	65.5652	0	1.36728e+08	1.30905e+08	1.14423e+08	8.22166e+07	8.40755e+07	7.93229e+07	8.1022e+07	7.20244e+07	7.8485e+07	7.86774e+07	6.37528e+07	8.35171e+07	1	0.181696	1	0.642876	0.0772099	0.0175606	0.606014	0.0914832	0.00919786	0.591398	0.134622	0.00452718	1	0.181696	1	0.642876	0.0772099	0.0175606	0.606014	0.0914832	0.00919786	0.591398	0.134622	0.00452718	1.27352e+08	8.18717e+07	7.71771e+07	7.53158e+07
		12554	4R	60	12554	2426	496.627	65.5652	0	1.36728e+08	1.30905e+08	1.14423e+08	8.22166e+07	8.40755e+07	7.93229e+07	8.1022e+07	7.20244e+07	7.8485e+07	7.86774e+07	6.37528e+07	8.35171e+07	1	0.181696	1	0.642876	0.0772099	0.0175606	0.606014	0.0914832	0.00919786	0.591398	0.134622	0.00452718	1	0.181696	1	0.642876	0.0772099	0.0175606	0.606014	0.0914832	0.00919786	0.591398	0.134622	0.00452718	1.27352e+08	8.18717e+07	7.71771e+07	7.53158e+07
		12554	4R	60	12554	2426	496.627	65.5652	0	1.36728e+08	1.30905e+08	1.14423e+08	8.22166e+07	8.40755e+07	7.93229e+07	8.1022e+07	7.20244e+07	7.8485e+07	7.86774e+07	6.37528e+07	8.35171e+07	1	0.181696	1	0.642876	0.0772099	0.0175606	0.606014	0.0914832	0.00919786	0.591398	0.134622	0.00452718	1	0.181696	1	0.642876	0.0772099	0.0175606	0.606014	0.0914832	0.00919786	0.591398	0.134622	0.00452718	1.27352e+08	8.18717e+07	7.71771e+07	7.53158e+07
		12554	4R	60	12554	2426	496.627	65.5652	0	1.36728e+08	1.30905e+08	1.14423e+08	8.22166e+07	8.40755e+07	7.93229e+07	8.1022e+07	7.20244e+07	7.8485e+07	7.86774e+07	6.37528e+07	8.35171e+07	1	0.181696	1	0.642876	0.0772099	0.0175606	0.606014	0.0914832	0.00919786	0.591398	0.134622	0.00452718	1	0.181696	1	0.642876	0.0772099	0.0175606	0.606014	0.0914832	0.00919786	0.591398	0.134622	0.00452718	1.27352e+08	8.18717e+07	7.71771e+07	7.53158e+07
		12554	4R	60	12554	2426	496.627	65.5652	0	1.36728e+08	1.30905e+08	1.14423e+08	8.22166e+07	8.40755e+07	7.93229e+07	8.1022e+07	7.20244e+07	7.8485e+07	7.86774e+07	6.37528e+07	8.35171e+07	1	0.181696	1	0.642876	0.0772099	0.0175606	0.606014	0.0914832	0.00919786	0.591398	0.134622	0.00452718	1	0.181696	1	0.642876	0.0772099	0.0175606	0.606014	0.0914832	0.00919786	0.591398	0.134622	0.00452718	1.27352e+08	8.18717e+07	7.71771e+07	7.53158e+07
		12554	4R_160813031009	60	12554	2426	496.627	65.5652	0	1.36728e+08	1.30905e+08	1.14423e+08	8.22166e+07	8.40755e+07	7.93229e+07	8.1022e+07	7.20244e+07	7.8485e+07	7.86774e+07	6.37528e+07	8.35171e+07	1	0.181696	1	0.642876	0.0772099	0.0175606	0.606014	0.0914832	0.00919786	0.591398	0.134622	0.00452718	1	0.181696	1	0.642876	0.0772099	0.0175606	0.606014	0.0914832	0.00919786	0.591398	0.134622	0.00452718	1.27352e+08	8.18717e+07	7.71771e+07	7.53158e+07
		12554	4R_160813031009	60	12554	2426	496.627	65.5652	0	1.36728e+08	1.30905e+08	1.14423e+08	8.22166e+07	8.40755e+07	7.93229e+07	8.1022e+07	7.20244e+07	7.8485e+07	7.86774e+07	6.37528e+07	8.35171e+07	1	0.181696	1	0.642876	0.0772099	0.0175606	0.606014	0.0914832	0.00919786	0.591398	0.134622	0.00452718	1	0.181696	1	0.642876	0.0772099	0.0175606	0.606014	0.0914832	0.00919786	0.591398	0.134622	0.00452718	1.27352e+08	8.18717e+07	7.71771e+07	7.53158e+07
		12554	4R_160813031009	60	12554	2426	496.627	65.5652	0	1.36728e+08	1.30905e+08	1.14423e+08	8.22166e+07	8.40755e+07	7.93229e+07	8.1022e+07	7.20244e+07	7.8485e+07	7.86774e+07	6.37528e+07	8.35171e+07	1	0.181696	1	0.642876	0.0772099	0.0175606	0.606014	0.0914832	0.00919786	0.591398	0.134622	0.00452718	1	0.181696	1	0.642876	0.0772099	0.0175606	0.606014	0.0914832	0.00919786	0.591398	0.134622	0.00452718	1.27352e+08	8.18717e+07	7.71771e+07	7.53158e+07
		12554	4R_160813031009	60	12554	2426	496.627	65.5652	0	1.36728e+08	1.30905e+08	1.14423e+08	8.22166e+07	8.40755e+07	7.93229e+07	8.1022e+07	7.20244e+07	7.8485e+07	7.86774e+07	6.37528e+07	8.35171e+07	1	0.181696	1	0.642876	0.0772099	0.0175606	0.606014	0.0914832	0.00919786	0.591398	0.134622	0.00452718	1	0.181696	1	0.642876	0.0772099	0.0175606	0.606014	0.0914832	0.00919786	0.591398	0.134622	0.00452718	1.27352e+08	8.18717e+07	7.71771e+07	7.53158e+07
		12554	4R_160813050602	60	12554	2426	496.627	65.5652	0	1.36728e+08	1.30905e+08	1.14423e+08	8.22166e+07	8.40755e+07	7.93229e+07	8.1022e+07	7.20244e+07	7.8485e+07	7.86774e+07	6.37528e+07	8.35171e+07	1	0.181696	1	0.642876	0.0772099	0.0175606	0.606014	0.0914832	0.00919786	0.591398	0.134622	0.00452718	1	0.181696	1	0.642876	0.0772099	0.0175606	0.606014	0.0914832	0.00919786	0.591398	0.134622	0.00452718	1.27352e+08	8.18717e+07	7.71771e+07	7.53158e+07
		12554	4R_160813050602	60	12554	2426	496.627	65.5652	0	1.36728e+08	1.30905e+08	1.14423e+08	8.22166e+07	8.40755e+07	7.93229e+07	8.1022e+07	7.20244e+07	7.8485e+07	7.86774e+07	6.37528e+07	8.35171e+07	1	0.181696	1	0.642876	0.0772099	0.0175606	0.606014	0.0914832	0.00919786	0.591398	0.134622	0.00452718	1	0.181696	1	0.642876	0.0772099	0.0175606	0.606014	0.0914832	0.00919786	0.591398	0.134622	0.00452718	1.27352e+08	8.18717e+07	7.71771e+07	7.53158e+07
		12554	4R_160813050602	60	12554	2426	496.627	65.5652	0	1.36728e+08	1.30905e+08	1.14423e+08	8.22166e+07	8.40755e+07	7.93229e+07	8.1022e+07	7.20244e+07	7.8485e+07	7.86774e+07	6.37528e+07	8.35171e+07	1	0.181696	1	0.642876	0.0772099	0.0175606	0.606014	0.0914832	0.00919786	0.591398	0.134622	0.00452718	1	0.181696	1	0.642876	0.0772099	0.0175606	0.606014	0.0914832	0.00919786	0.591398	0.134622	0.00452718	1.27352e+08	8.18717e+07	7.71771e+07	7.53158e+07
		12554	4R_160813050602	60	12554	2426	496.627	65.5652	0	1.36728e+08	1.30905e+08	1.14423e+08	8.22166e+07	8.40755e+07	7.93229e+07	8.1022e+07	7.20244e+07	7.8485e+07	7.86774e+07	6.37528e+07	8.35171e+07	1	0.181696	1	0.642876	0.0772099	0.0175606	0.606014	0.0914832	0.00919786	0.591398	0.134622	0.00452718	1	0.181696	1	0.642876	0.0772099	0.0175606	0.606014	0.0914832	0.00919786	0.591398	0.134622	0.00452718	1.27352e+08	8.18717e+07	7.71771e+07	7.53158e+07
		12554	4R_160813050602	60	12554	2426	496.627	65.5652	0	1.36728e+08	1.30905e+08	1.14423e+08	8.22166e+07	8.40755e+07	7.93229e+07	8.1022e+07	7.20244e+07	7.8485e+07	7.86774e+07	6.37528e+07	8.35171e+07	1	0.181696	1	0.642876	0.0772099	0.0175606	0.606014	0.0914832	0.00919786	0.591398	0.134622	0.00452718	1	0.181696	1	0.642876	0.0772099	0.0175606	0.606014	0.0914832	0.00919786	0.591398	0.134622	0.00452718	1.27352e+08	8.18717e+07	7.71771e+07	7.53158e+07
		12554	1R	60	12554	2426	496.627	65.5652	0	1.36728e+08	1.30905e+08	1.14423e+08	8.22166e+07	8.40755e+07	7.93229e+07	8.1022e+07	7.20244e+07	7.8485e+07	7.86774e+07	6.37528e+07	8.35171e+07	1	0.181696	1	0.642876	0.0772099	0.0175606	0.606014	0.0914832	0.00919786	0.591398	0.134622	0.00452718	1	0.181696	1	0.642876	0.0772099	0.0175606	0.606014	0.0914832	0.00919786	0.591398	0.134622	0.00452718	1.27352e+08	8.18717e+07	7.71771e+07	7.53158e+07
		12554	1R	60	12554	2426	496.627	65.5652	0	1.36728e+08	1.30905e+08	1.14423e+08	8.22166e+07	8.40755e+07	7.93229e+07	8.1022e+07	7.20244e+07	7.8485e+07	7.86774e+07	6.37528e+07	8.35171e+07	1	0.181696	1	0.642876	0.0772099	0.0175606	0.606014	0.0914832	0.00919786	0.591398	0.134622	0.00452718	1	0.181696	1	0.642876	0.0772099	0.0175606	0.606014	0.0914832	0.00919786	0.591398	0.134622	0.00452718	1.27352e+08	8.18717e+07	7.71771e+07	7.53158e+07
		12554	1R	60	12554	2426	496.627	65.5652	0	1.36728e+08	1.30905e+08	1.14423e+08	8.22166e+07	8.40755e+07	7.93229e+07	8.1022e+07	7.20244e+07	7.8485e+07	7.86774e+07	6.37528e+07	8.35171e+07	1	0.181696	1	0.642876	0.0772099	0.0175606	0.606014	0.0914832	0.00919786	0.591398	0.134622	0.00452718	1	0.181696	1	0.642876	0.0772099	0.0175606	0.606014	0.0914832	0.00919786	0.591398	0.134622	0.00452718	1.27352e+08	8.18717e+07	7.71771e+07	7.53158e+07
		12554	1R	60	12554	2426	496.627	65.5652	0	1.36728e+08	1.30905e+08	1.14423e+08	8.22166e+07	8.40755e+07	7.93229e+07	8.1022e+07	7.20244e+07	7.8485e+07	7.86774e+07	6.37528e+07	8.35171e+07	1	0.181696	1	0.642876	0.0772099	0.0175606	0.606014	0.0914832	0.00919786	0.591398	0.134622	0.00452718	1	0.181696	1	0.642876	0.0772099	0.0175606	0.606014	0.0914832	0.00919786	0.591398	0.134622	0.00452718	1.27352e+08	8.18717e+07	7.71771e+07	7.53158e+07
		12554	1R	60	12554	2426	496.627	65.5652	0	1.36728e+08	1.30905e+08	1.14423e+08	8.22166e+07	8.40755e+07	7.93229e+07	8.1022e+07	7.20244e+07	7.8485e+07	7.86774e+07	6.37528e+07	8.35171e+07	1	0.181696	1	0.642876	0.0772099	0.0175606	0.606014	0.0914832	0.00919786	0.591398	0.134622	0.00452718	1	0.181696	1	0.642876	0.0772099	0.0175606	0.606014	0.0914832	0.00919786	0.591398	0.134622	0.00452718	1.27352e+08	8.18717e+07	7.71771e+07	7.53158e+07
		12554	1R	60	12554	2426	496.627	65.5652	0	1.36728e+08	1.30905e+08	1.14423e+08	8.22166e+07	8.40755e+07	7.93229e+07	8.1022e+07	7.20244e+07	7.8485e+07	7.86774e+07	6.37528e+07	8.35171e+07	1	0.181696	1	0.642876	0.0772099	0.0175606	0.606014	0.0914832	0.00919786	0.591398	0.134622	0.00452718	1	0.181696	1	0.642876	0.0772099	0.0175606	0.606014	0.0914832	0.00919786	0.591398	0.134622	0.00452718	1.27352e+08	8.18717e+07	7.71771e+07	7.53158e+07
		12554	1R_160812094720	60	12554	2426	496.627	65.5652	0	1.36728e+08	1.30905e+08	1.14423e+08	8.22166e+07	8.40755e+07	7.93229e+07	8.1022e+07	7.20244e+07	7.8485e+07	7.86774e+07	6.37528e+07	8.35171e+07	1	0.181696	1	0.642876	0.0772099	0.0175606	0.606014	0.0914832	0.00919786	0.591398	0.134622	0.00452718	1	0.181696	1	0.642876	0.0772099	0.0175606	0.606014	0.0914832	0.00919786	0.591398	0.134622	0.00452718	1.27352e+08	8.18717e+07	7.71771e+07	7.53158e+07
		12554	1R_160812094720	60	12554	2426	496.627	65.5652	0	1.36728e+08	1.30905e+08	1.14423e+08	8.22166e+07	8.40755e+07	7.93229e+07	8.1022e+07	7.20244e+07	7.8485e+07	7.86774e+07	6.37528e+07	8.35171e+07	1	0.181696	1	0.642876	0.0772099	0.0175606	0.606014	0.0914832	0.00919786	0.591398	0.134622	0.00452718	1	0.181696	1	0.642876	0.0772099	0.0175606	0.606014	0.0914832	0.00919786	0.591398	0.134622	0.00452718	1.27352e+08	8.18717e+07	7.71771e+07	7.53158e+07
		12554	1R_160812094720	60	12554	2426	496.627	65.5652	0	1.36728e+08	1.30905e+08	1.14423e+08	8.22166e+07	8.40755e+07	7.93229e+07	8.1022e+07	7.20244e+07	7.8485e+07	7.86774e+07	6.37528e+07	8.35171e+07	1	0.181696	1	0.642876	0.0772099	0.0175606	0.606014	0.0914832	0.00919786	0.591398	0.134622	0.00452718	1	0.181696	1	0.642876	0.0772099	0.0175606	0.606014	0.0914832	0.00919786	0.591398	0.134622	0.00452718	1.27352e+08	8.18717e+07	7.71771e+07	7.53158e+07
		12554	1R_160812094720	60	12554	2426	496.627	65.5652	0	1.36728e+08	1.30905e+08	1.14423e+08	8.22166e+07	8.40755e+07	7.93229e+07	8.1022e+07	7.20244e+07	7.8485e+07	7.86774e+07	6.37528e+07	8.35171e+07	1	0.181696	1	0.642876	0.0772099	0.0175606	0.606014	0.0914832	0.00919786	0.591398	0.134622	0.00452718	1	0.181696	1	0.642876	0.0772099	0.0175606	0.606014	0.0914832	0.00919786	0.591398	0.134622	0.00452718	1.27352e+08	8.18717e+07	7.71771e+07	7.53158e+07
		12554	1R_160812094720	60	12554	2426	496.627	65.5652	0	1.36728e+08	1.30905e+08	1.14423e+08	8.22166e+07	8.40755e+07	7.93229e+07	8.1022e+07	7.20244e+07	7.8485e+07	7.86774e+07	6.37528e+07	8.35171e+07	1	0.181696	1	0.642876	0.0772099	0.0175606	0.606014	0.0914832	0.00919786	0.591398	0.134622	0.00452718	1	0.181696	1	0.642876	0.0772099	0.0175606	0.606014	0.0914832	0.00919786	0.591398	0.134622	0.00452718	1.27352e+08	8.18717e+07	7.71771e+07	7.53158e+07
		12554	1R_160812114313	60	12554	2426	496.627	65.5652	0	1.36728e+08	1.30905e+08	1.14423e+08	8.22166e+07	8.40755e+07	7.93229e+07	8.1022e+07	7.20244e+07	7.8485e+07	7.86774e+07	6.37528e+07	8.35171e+07	1	0.181696	1	0.642876	0.0772099	0.0175606	0.606014	0.0914832	0.00919786	0.591398	0.134622	0.00452718	1	0.181696	1	0.642876	0.0772099	0.0175606	0.606014	0.0914832	0.00919786	0.591398	0.134622	0.00452718	1.27352e+08	8.18717e+07	7.71771e+07	7.53158e+07
		12554	1R_160812114313	60	12554	2426	496.627	65.5652	0	1.36728e+08	1.30905e+08	1.14423e+08	8.22166e+07	8.40755e+07	7.93229e+07	8.1022e+07	7.20244e+07	7.8485e+07	7.86774e+07	6.37528e+07	8.35171e+07	1	0.181696	1	0.642876	0.0772099	0.0175606	0.606014	0.0914832	0.00919786	0.591398	0.134622	0.00452718	1	0.181696	1	0.642876	0.0772099	0.0175606	0.606014	0.0914832	0.00919786	0.591398	0.134622	0.00452718	1.27352e+08	8.18717e+07	7.71771e+07	7.53158e+07
		12554	1R_160812114313	60	12554	2426	496.627	65.5652	0	1.36728e+08	1.30905e+08	1.14423e+08	8.22166e+07	8.40755e+07	7.93229e+07	8.1022e+07	7.20244e+07	7.8485e+07	7.86774e+07	6.37528e+07	8.35171e+07	1	0.181696	1	0.642876	0.0772099	0.0175606	0.606014	0.0914832	0.00919786	0.591398	0.134622	0.00452718	1	0.181696	1	0.642876	0.0772099	0.0175606	0.606014	0.0914832	0.00919786	0.591398	0.134622	0.00452718	1.27352e+08	8.18717e+07	7.71771e+07	7.53158e+07
		12554	1R_160812114313	60	12554	2426	496.627	65.5652	0	1.36728e+08	1.30905e+08	1.14423e+08	8.22166e+07	8.40755e+07	7.93229e+07	8.1022e+07	7.20244e+07	7.8485e+07	7.86774e+07	6.37528e+07	8.35171e+07	1	0.181696	1	0.642876	0.0772099	0.0175606	0.606014	0.0914832	0.00919786	0.591398	0.134622	0.00452718	1	0.181696	1	0.642876	0.0772099	0.0175606	0.606014	0.0914832	0.00919786	0.591398	0.134622	0.00452718	1.27352e+08	8.18717e+07	7.71771e+07	7.53158e+07
		12554	1R_160812114313	60	12554	2426	496.627	65.5652	0	1.36728e+08	1.30905e+08	1.14423e+08	8.22166e+07	8.40755e+07	7.93229e+07	8.1022e+07	7.20244e+07	7.8485e+07	7.86774e+07	6.37528e+07	8.35171e+07	1	0.181696	1	0.642876	0.0772099	0.0175606	0.606014	0.0914832	0.00919786	0.591398	0.134622	0.00452718	1	0.181696	1	0.642876	0.0772099	0.0175606	0.606014	0.0914832	0.00919786	0.591398	0.134622	0.00452718	1.27352e+08	8.18717e+07	7.71771e+07	7.53158e+07
		12554	1R_160812114313	60	12554	2426	496.627	65.5652	0	1.36728e+08	1.30905e+08	1.14423e+08	8.22166e+07	8.40755e+07	7.93229e+07	8.1022e+07	7.20244e+07	7.8485e+07	7.86774e+07	6.37528e+07	8.35171e+07	1	0.181696	1	0.642876	0.0772099	0.0175606	0.606014	0.0914832	0.00919786	0.591398	0.134622	0.00452718	1	0.181696	1	0.642876	0.0772099	0.0175606	0.606014	0.0914832	0.00919786	0.591398	0.134622	0.00452718	1.27352e+08	8.18717e+07	7.71771e+07	7.53158e+07
		12554	2R	60	12554	2426	496.627	65.5652	0	1.36728e+08	1.30905e+08	1.14423e+08	8.22166e+07	8.40755e+07	7.93229e+07	8.1022e+07	7.20244e+07	7.8485e+07	7.86774e+07	6.37528e+07	8.35171e+07	1	0.181696	1	0.642876	0.0772099	0.0175606	0.606014	0.0914832	0.00919786	0.591398	0.134622	0.00452718	1	0.181696	1	0.642876	0.0772099	0.0175606	0.606014	0.0914832	0.00919786	0.591398	0.134622	0.00452718	1.27352e+08	8.18717e+07	7.71771e+07	7.53158e+07
		12554	2R	60	12554	2426	496.627	65.5652	0	1.36728e+08	1.30905e+08	1.14423e+08	8.22166e+07	8.40755e+07	7.93229e+07	8.1022e+07	7.20244e+07	7.8485e+07	7.86774e+07	6.37528e+07	8.35171e+07	1	0.181696	1	0.642876	0.0772099	0.0175606	0.606014	0.0914832	0.00919786	0.591398	0.134622	0.00452718	1	0.181696	1	0.642876	0.0772099	0.0175606	0.606014	0.0914832	0.00919786	0.591398	0.134622	0.00452718	1.27352e+08	8.18717e+07	7.71771e+07	7.53158e+07
		12554	2R	60	12554	2426	496.627	65.5652	0	1.36728e+08	1.30905e+08	1.14423e+08	8.22166e+07	8.40755e+07	7.93229e+07	8.1022e+07	7.20244e+07	7.8485e+07	7.86774e+07	6.37528e+07	8.35171e+07	1	0.181696	1	0.642876	0.0772099	0.0175606	0.606014	0.0914832	0.00919786	0.591398	0.134622	0.00452718	1	0.181696	1	0.642876	0.0772099	0.0175606	0.606014	0.0914832	0.00919786	0.591398	0.134622	0.00452718	1.27352e+08	8.18717e+07	7.71771e+07	7.53158e+07
		12554	2R	60	12554	2426	496.627	65.5652	0	1.36728e+08	1.30905e+08	1.14423e+08	8.22166e+07	8.40755e+07	7.93229e+07	8.1022e+07	7.20244e+07	7.8485e+07	7.86774e+07	6.37528e+07	8.35171e+07	1	0.181696	1	0.642876	0.0772099	0.0175606	0.606014	0.0914832	0.00919786	0.591398	0.134622	0.00452718	1	0.181696	1	0.642876	0.0772099	0.0175606	0.606014	0.0914832	0.00919786	0.591398	0.134622	0.00452718	1.27352e+08	8.18717e+07	7.71771e+07	7.53158e+07
		12554	2R_160812153456	60	12554	2426	496.627	65.5652	0	1.36728e+08	1.30905e+08	1.14423e+08	8.22166e+07	8.40755e+07	7.93229e+07	8.1022e+07	7.20244e+07	7.8485e+07	7.86774e+07	6.37528e+07	8.35171e+07	1	0.181696	1	0.642876	0.0772099	0.0175606	0.606014	0.0914832	0.00919786	0.591398	0.134622	0.00452718	1	0.181696	1	0.642876	0.0772099	0.0175606	0.606014	0.0914832	0.00919786	0.591398	0.134622	0.00452718	1.27352e+08	8.18717e+07	7.71771e+07	7.53158e+07
		12554	2R_160812153456	60	12554	2426	496.627	65.5652	0	1.36728e+08	1.30905e+08	1.14423e+08	8.22166e+07	8.40755e+07	7.93229e+07	8.1022e+07	7.20244e+07	7.8485e+07	7.86774e+07	6.37528e+07	8.35171e+07	1	0.181696	1	0.642876	0.0772099	0.0175606	0.606014	0.0914832	0.00919786	0.591398	0.134622	0.00452718	1	0.181696	1	0.642876	0.0772099	0.0175606	0.606014	0.0914832	0.00919786	0.591398	0.134622	0.00452718	1.27352e+08	8.18717e+07	7.71771e+07	7.53158e+07
		12554	2R_160812153456	60	12554	2426	496.627	65.5652	0	1.36728e+08	1.30905e+08	1.14423e+08	8.22166e+07	8.40755e+07	7.93229e+07	8.1022e+07	7.20244e+07	7.8485e+07	7.86774e+07	6.37528e+07	8.35171e+07	1	0.181696	1	0.642876	0.0772099	0.0175606	0.606014	0.0914832	0.00919786	0.591398	0.134622	0.00452718	1	0.181696	1	0.642876	0.0772099	0.0175606	0.606014	0.0914832	0.00919786	0.591398	0.134622	0.00452718	1.27352e+08	8.18717e+07	7.71771e+07	7.53158e+07
		12554	2R_160812153456	60	12554	2426	496.627	65.5652	0	1.36728e+08	1.30905e+08	1.14423e+08	8.22166e+07	8.40755e+07	7.93229e+07	8.1022e+07	7.20244e+07	7.8485e+07	7.86774e+07	6.37528e+07	8.35171e+07	1	0.181696	1	0.642876	0.0772099	0.0175606	0.606014	0.0914832	0.00919786	0.591398	0.134622	0.00452718	1	0.181696	1	0.642876	0.0772099	0.0175606	0.606014	0.0914832	0.00919786	0.591398	0.134622	0.00452718	1.27352e+08	8.18717e+07	7.71771e+07	7.53158e+07
		12554	2R_160812153456	60	12554	2426	496.627	65.5652	0	1.36728e+08	1.30905e+08	1.14423e+08	8.22166e+07	8.40755e+07	7.93229e+07	8.1022e+07	7.20244e+07	7.8485e+07	7.86774e+07	6.37528e+07	8.35171e+07	1	0.181696	1	0.642876	0.0772099	0.0175606	0.606014	0.0914832	0.00919786	0.591398	0.134622	0.00452718	1	0.181696	1	0.642876	0.0772099	0.0175606	0.606014	0.0914832	0.00919786	0.591398	0.134622	0.00452718	1.27352e+08	8.18717e+07	7.71771e+07	7.53158e+07
		12554	2R_160812153456	60	12554	2426	496.627	65.5652	0	1.36728e+08	1.30905e+08	1.14423e+08	8.22166e+07	8.40755e+07	7.93229e+07	8.1022e+07	7.20244e+07	7.8485e+07	7.86774e+07	6.37528e+07	8.35171e+07	1	0.181696	1	0.642876	0.0772099	0.0175606	0.606014	0.0914832	0.00919786	0.591398	0.134622	0.00452718	1	0.181696	1	0.642876	0.0772099	0.0175606	0.606014	0.0914832	0.00919786	0.591398	0.134622	0.00452718	1.27352e+08	8.18717e+07	7.71771e+07	7.53158e+07
		12554	2R_160812173050	60	12554	2426	496.627	65.5652	0	1.36728e+08	1.30905e+08	1.14423e+08	8.22166e+07	8.40755e+07	7.93229e+07	8.1022e+07	7.20244e+07	7.8485e+07	7.86774e+07	6.37528e+07	8.35171e+07	1	0.181696	1	0.642876	0.0772099	0.0175606	0.606014	0.0914832	0.00919786	0.591398	0.134622	0.00452718	1	0.181696	1	0.642876	0.0772099	0.0175606	0.606014	0.0914832	0.00919786	0.591398	0.134622	0.00452718	1.27352e+08	8.18717e+07	7.71771e+07	7.53158e+07
		12554	2R_160812173050	60	12554	2426	496.627	65.5652	0	1.36728e+08	1.30905e+08	1.14423e+08	8.22166e+07	8.40755e+07	7.93229e+07	8.1022e+07	7.20244e+07	7.8485e+07	7.86774e+07	6.37528e+07	8.35171e+07	1	0.181696	1	0.642876	0.0772099	0.0175606	0.606014	0.0914832	0.00919786	0.591398	0.134622	0.00452718	1	0.181696	1	0.642876	0.0772099	0.0175606	0.606014	0.0914832	0.00919786	0.591398	0.134622	0.00452718	1.27352e+08	8.18717e+07	7.71771e+07	7.53158e+07
		12554	2R_160812173050	60	12554	2426	496.627	65.5652	0	1.36728e+08	1.30905e+08	1.14423e+08	8.22166e+07	8.40755e+07	7.93229e+07	8.1022e+07	7.20244e+07	7.8485e+07	7.86774e+07	6.37528e+07	8.35171e+07	1	0.181696	1	0.642876	0.0772099	0.0175606	0.606014	0.0914832	0.00919786	0.591398	0.134622	0.00452718	1	0.181696	1	0.642876	0.0772099	0.0175606	0.606014	0.0914832	0.00919786	0.591398	0.134622	0.00452718	1.27352e+08	8.18717e+07	7.71771e+07	7.53158e+07
		12554	2R_160812173050	60	12554	2426	496.627	65.5652	0	1.36728e+08	1.30905e+08	1.14423e+08	8.22166e+07	8.40755e+07	7.93229e+07	8.1022e+07	7.20244e+07	7.8485e+07	7.86774e+07	6.37528e+07	8.35171e+07	1	0.181696	1	0.642876	0.0772099	0.0175606	0.606014	0.0914832	0.00919786	0.591398	0.134622	0.00452718	1	0.181696	1	0.642876	0.0772099	0.0175606	0.606014	0.0914832	0.00919786	0.591398	0.134622	0.00452718	1.27352e+08	8.18717e+07	7.71771e+07	7.53158e+07
		12554	3R	60	12554	2426	496.627	65.5652	0	1.36728e+08	1.30905e+08	1.14423e+08	8.22166e+07	8.40755e+07	7.93229e+07	8.1022e+07	7.20244e+07	7.8485e+07	7.86774e+07	6.37528e+07	8.35171e+07	1	0.181696	1	0.642876	0.0772099	0.0175606	0.606014	0.0914832	0.00919786	0.591398	0.134622	0.00452718	1	0.181696	1	0.642876	0.0772099	0.0175606	0.606014	0.0914832	0.00919786	0.591398	0.134622	0.00452718	1.27352e+08	8.18717e+07	7.71771e+07	7.53158e+07
		12554	3R	60	12554	2426	496.627	65.5652	0	1.36728e+08	1.30905e+08	1.14423e+08	8.22166e+07	8.40755e+07	7.93229e+07	8.1022e+07	7.20244e+07	7.8485e+07	7.86774e+07	6.37528e+07	8.35171e+07	1	0.181696	1	0.642876	0.0772099	0.0175606	0.606014	0.0914832	0.00919786	0.591398	0.134622	0.00452718	1	0.181696	1	0.642876	0.0772099	0.0175606	0.606014	0.0914832	0.00919786	0.591398	0.134622	0.00452718	1.27352e+08	8.18717e+07	7.71771e+07	7.53158e+07
		12554	3R	60	12554	2426	496.627	65.5652	0	1.36728e+08	1.30905e+08	1.14423e+08	8.22166e+07	8.40755e+07	7.93229e+07	8.1022e+07	7.20244e+07	7.8485e+07	7.86774e+07	6.37528e+07	8.35171e+07	1	0.181696	1	0.642876	0.0772099	0.0175606	0.606014	0.0914832	0.00919786	0.591398	0.134622	0.00452718	1	0.181696	1	0.642876	0.0772099	0.0175606	0.606014	0.0914832	0.00919786	0.591398	0.134622	0.00452718	1.27352e+08	8.18717e+07	7.71771e+07	7.53158e+07
		12554	3R	60	12554	2426	496.627	65.5652	0	1.36728e+08	1.30905e+08	1.14423e+08	8.22166e+07	8.40755e+07	7.93229e+07	8.1022e+07	7.20244e+07	7.8485e+07	7.86774e+07	6.37528e+07	8.35171e+07	1	0.181696	1	0.642876	0.0772099	0.0175606	0.606014	0.0914832	0.00919786	0.591398	0.134622	0.00452718	1	0.181696	1	0.642876	0.0772099	0.0175606	0.606014	0.0914832	0.00919786	0.591398	0.134622	0.00452718	1.27352e+08	8.18717e+07	7.71771e+07	7.53158e+07
		12554	3R_160812212233	60	12554	2426	496.627	65.5652	0	1.36728e+08	1.30905e+08	1.14423e+08	8.22166e+07	8.40755e+07	7.93229e+07	8.1022e+07	7.20244e+07	7.8485e+07	7.86774e+07	6.37528e+07	8.35171e+07	1	0.181696	1	0.642876	0.0772099	0.0175606	0.606014	0.0914832	0.00919786	0.591398	0.134622	0.00452718	1	0.181696	1	0.642876	0.0772099	0.0175606	0.606014	0.0914832	0.00919786	0.591398	0.134622	0.00452718	1.27352e+08	8.18717e+07	7.71771e+07	7.53158e+07
		12554	3R_160812212233	60	12554	2426	496.627	65.5652	0	1.36728e+08	1.30905e+08	1.14423e+08	8.22166e+07	8.40755e+07	7.93229e+07	8.1022e+07	7.20244e+07	7.8485e+07	7.86774e+07	6.37528e+07	8.35171e+07	1	0.181696	1	0.642876	0.0772099	0.0175606	0.606014	0.0914832	0.00919786	0.591398	0.134622	0.00452718	1	0.181696	1	0.642876	0.0772099	0.0175606	0.606014	0.0914832	0.00919786	0.591398	0.134622	0.00452718	1.27352e+08	8.18717e+07	7.71771e+07	7.53158e+07
		12554	3R_160812212233	60	12554	2426	496.627	65.5652	0	1.36728e+08	1.30905e+08	1.14423e+08	8.22166e+07	8.40755e+07	7.93229e+07	8.1022e+07	7.20244e+07	7.8485e+07	7.86774e+07	6.37528e+07	8.35171e+07	1	0.181696	1	0.642876	0.0772099	0.0175606	0.606014	0.0914832	0.00919786	0.591398	0.134622	0.00452718	1	0.181696	1	0.642876	0.0772099	0.0175606	0.606014	0.0914832	0.00919786	0.591398	0.134622	0.00452718	1.27352e+08	8.18717e+07	7.71771e+07	7.53158e+07
		12554	3R_160812212233	60	12554	2426	496.627	65.5652	0	1.36728e+08	1.30905e+08	1.14423e+08	8.22166e+07	8.40755e+07	7.93229e+07	8.1022e+07	7.20244e+07	7.8485e+07	7.86774e+07	6.37528e+07	8.35171e+07	1	0.181696	1	0.642876	0.0772099	0.0175606	0.606014	0.0914832	0.00919786	0.591398	0.134622	0.00452718	1	0.181696	1	0.642876	0.0772099	0.0175606	0.606014	0.0914832	0.00919786	0.591398	0.134622	0.00452718	1.27352e+08	8.18717e+07	7.71771e+07	7.53158e+07
		12554	3R_160812212233	60	12554	2426	496.627	65.5652	0	1.36728e+08	1.30905e+08	1.14423e+08	8.22166e+07	8.40755e+07	7.93229e+07	8.1022e+07	7.20244e+07	7.8485e+07	7.86774e+07	6.37528e+07	8.35171e+07	1	0.181696	1	0.642876	0.0772099	0.0175606	0.606014	0.0914832	0.00919786	0.591398	0.134622	0.00452718	1	0.181696	1	0.642876	0.0772099	0.0175606	0.606014	0.0914832	0.00919786	0.591398	0.134622	0.00452718	1.27352e+08	8.18717e+07	7.71771e+07	7.53158e+07
		12554	3R_160812231824	60	12554	2426	496.627	65.5652	0	1.36728e+08	1.30905e+08	1.14423e+08	8.22166e+07	8.40755e+07	7.93229e+07	8.1022e+07	7.20244e+07	7.8485e+07	7.86774e+07	6.37528e+07	8.35171e+07	1	0.181696	1	0.642876	0.0772099	0.0175606	0.606014	0.0914832	0.00919786	0.591398	0.134622	0.00452718	1	0.181696	1	0.642876	0.0772099	0.0175606	0.606014	0.0914832	0.00919786	0.591398	0.134622	0.00452718	1.27352e+08	8.18717e+07	7.71771e+07	7.53158e+07
		12554	3R_160812231824	60	12554	2426	496.627	65.5652	0	1.36728e+08	1.30905e+08	1.14423e+08	8.22166e+07	8.40755e+07	7.93229e+07	8.1022e+07	7.20244e+07	7.8485e+07	7.86774e+07	6.37528e+07	8.35171e+07	1	0.181696	1	0.642876	0.0772099	0.0175606	0.606014	0.0914832	0.00919786	0.591398	0.134622	0.00452718	1	0.181696	1	0.642876	0.0772099	0.0175606	0.606014	0.0914832	0.00919786	0.591398	0.134622	0.00452718	1.27352e+08	8.18717e+07	7.71771e+07	7.53158e+07
		12554	3R_160812231824	60	12554	2426	496.627	65.5652	0	1.36728e+08	1.30905e+08	1.14423e+08	8.22166e+07	8.40755e+07	7.93229e+07	8.1022e+07	7.20244e+07	7.8485e+07	7.86774e+07	6.37528e+07	8.35171e+07	1	0.181696	1	0.642876	0.0772099	0.0175606	0.606014	0.0914832	0.00919786	0.591398	0.134622	0.00452718	1	0.181696	1	0.642876	0.0772099	0.0175606	0.606014	0.0914832	0.00919786	0.591398	0.134622	0.00452718	1.27352e+08	8.18717e+07	7.71771e+07	7.53158e+07
		12554	3R_160812231824	60	12554	2426	496.627	65.5652	0	1.36728e+08	1.30905e+08	1.14423e+08	8.22166e+07	8.40755e+07	7.93229e+07	8.1022e+07	7.20244e+07	7.8485e+07	7.86774e+07	6.37528e+07	8.35171e+07	1	0.181696	1	0.642876	0.0772099	0.0175606	0.606014	0.0914832	0.00919786	0.591398	0.134622	0.00452718	1	0.181696	1	0.642876	0.0772099	0.0175606	0.606014	0.0914832	0.00919786	0.591398	0.134622	0.00452718	1.27352e+08	8.18717e+07	7.71771e+07	7.53158e+07
	LISQIVSSITASLR+Phospho(10)Phospho(12)	1	1	1	0.0567073	1	0.610923	0.158565	0.0367962	0.988449	0.170403	0.902182	1.05697	0.172841	0.563527	0	0
		hits: 1 Items
		FRAMEID	RAWFILE	MS2	FrameID1	CompID	MZ	Time	GoodID	II_1R	II_1R_160812094720	II_1R_160812114313	II_2R	II_2R_160812153456	II_2R_160812173050	II_3R	II_3R_160812212233	II_3R_160812231824	II_4R	II_4R_160813031009	II_4R_160813050602	Ratio_1R	StdDev_1R	PValue_1R	Ratio_2R	StdDev_2R	PValue_2R	Ratio_3R	StdDev_3R	PValue_3R	Ratio_4R	StdDev_4R	PValue_4R	NRatio_1R	NStdDev_1R	NPValue_1R	NRatio_2R	NStdDev_2R	NPValue_2R	NRatio_3R	NStdDev_3R	NPValue_3R	NRatio_4R	NStdDev_4R	NPValue_4R	Avg_1R	Avg_2R	Avg_3R	Avg_4R
		4664	1R	46	4664	105	549.938	46.7309	0	1.16168e+09	1.1119e+09	1.10222e+09	8.4813e+08	6.83908e+08	5.30317e+08	1.12078e+09	9.47972e+08	1.26806e+09	1.3619e+09	1.16245e+09	1.04376e+09	1	0.0567073	1	0.610923	0.158565	0.0367962	0.988449	0.170403	0.902182	1.05697	0.172841	0.563527	1	0.0567073	1	0.610923	0.158565	0.0367962	0.988449	0.170403	0.902182	1.05697	0.172841	0.563527	1.12527e+09	6.87452e+08	1.11227e+09	1.18937e+09
	LISQIVSSITASLR+Phospho(8)Phospho(12)	1	2	1	0.0567073	1	0.610923	0.158565	0.0367962	0.988449	0.170403	0.902182	1.05697	0.172841	0.563527	0	0
		hits: 2 Items
		FRAMEID	RAWFILE	MS2	FrameID1	CompID	MZ	Time	GoodID	II_1R	II_1R_160812094720	II_1R_160812114313	II_2R	II_2R_160812153456	II_2R_160812173050	II_3R	II_3R_160812212233	II_3R_160812231824	II_4R	II_4R_160813031009	II_4R_160813050602	Ratio_1R	StdDev_1R	PValue_1R	Ratio_2R	StdDev_2R	PValue_2R	Ratio_3R	StdDev_3R	PValue_3R	Ratio_4R	StdDev_4R	PValue_4R	NRatio_1R	NStdDev_1R	NPValue_1R	NRatio_2R	NStdDev_2R	NPValue_2R	NRatio_3R	NStdDev_3R	NPValue_3R	NRatio_4R	NStdDev_4R	NPValue_4R	Avg_1R	Avg_2R	Avg_3R	Avg_4R
		4664	1R	46	4664	105	549.938	46.7309	0	1.16168e+09	1.1119e+09	1.10222e+09	8.4813e+08	6.83908e+08	5.30317e+08	1.12078e+09	9.47972e+08	1.26806e+09	1.3619e+09	1.16245e+09	1.04376e+09	1	0.0567073	1	0.610923	0.158565	0.0367962	0.988449	0.170403	0.902182	1.05697	0.172841	0.563527	1	0.0567073	1	0.610923	0.158565	0.0367962	0.988449	0.170403	0.902182	1.05697	0.172841	0.563527	1.12527e+09	6.87452e+08	1.11227e+09	1.18937e+09
		4664	2R	46	4664	105	549.938	46.7309	0	1.16168e+09	1.1119e+09	1.10222e+09	8.4813e+08	6.83908e+08	5.30317e+08	1.12078e+09	9.47972e+08	1.26806e+09	1.3619e+09	1.16245e+09	1.04376e+09	1	0.0567073	1	0.610923	0.158565	0.0367962	0.988449	0.170403	0.902182	1.05697	0.172841	0.563527	1	0.0567073	1	0.610923	0.158565	0.0367962	0.988449	0.170403	0.902182	1.05697	0.172841	0.563527	1.12527e+09	6.87452e+08	1.11227e+09	1.18937e+09
SP://B4DDU2	B4DDU2_HUMAN cDNA FLJ60097_ highly similar to Tubulin alpha_ubiquitous chain OS=Homo sapiens PE=2 SV=1	3	2	62	1	0.039156	1	0.632598	0.0635908	0.0016245	0.745856	0.0728621	0.133809	0.846615	0.090489	0.0416369
	peptides: 3 Items
	PEPTIDE	FRAMES	HITS	Ratio_1R	StdDev_1R	PValue_1R	Ratio_2R	StdDev_2R	PValue_2R	Ratio_3R	StdDev_3R	PValue_3R	Ratio_4R	StdDev_4R	PValue_4R	OtherAssignments	AvgPepPValue
	LISQIVSSITASLR	1	59	1	0.181696	1	0.642876	0.0772099	0.0175606	0.606014	0.0914832	0.00919786	0.591398	0.134622	0.00452718	0	0
		hits: 59 Items
		FRAMEID	RAWFILE	MS2	FrameID1	CompID	MZ	Time	GoodID	II_1R	II_1R_160812094720	II_1R_160812114313	II_2R	II_2R_160812153456	II_2R_160812173050	II_3R	II_3R_160812212233	II_3R_160812231824	II_4R	II_4R_160813031009	II_4R_160813050602	Ratio_1R	StdDev_1R	PValue_1R	Ratio_2R	StdDev_2R	PValue_2R	Ratio_3R	StdDev_3R	PValue_3R	Ratio_4R	StdDev_4R	PValue_4R	NRatio_1R	NStdDev_1R	NPValue_1R	NRatio_2R	NStdDev_2R	NPValue_2R	NRatio_3R	NStdDev_3R	NPValue_3R	NRatio_4R	NStdDev_4R	NPValue_4R	Avg_1R	Avg_2R	Avg_3R	Avg_4R
		12554	4R	60	12554	2426	496.627	65.5652	0	1.36728e+08	1.30905e+08	1.14423e+08	8.22166e+07	8.40755e+07	7.93229e+07	8.1022e+07	7.20244e+07	7.8485e+07	7.86774e+07	6.37528e+07	8.35171e+07	1	0.181696	1	0.642876	0.0772099	0.0175606	0.606014	0.0914832	0.00919786	0.591398	0.134622	0.00452718	1	0.181696	1	0.642876	0.0772099	0.0175606	0.606014	0.0914832	0.00919786	0.591398	0.134622	0.00452718	1.27352e+08	8.18717e+07	7.71771e+07	7.53158e+07
		12554	4R	60	12554	2426	496.627	65.5652	0	1.36728e+08	1.30905e+08	1.14423e+08	8.22166e+07	8.40755e+07	7.93229e+07	8.1022e+07	7.20244e+07	7.8485e+07	7.86774e+07	6.37528e+07	8.35171e+07	1	0.181696	1	0.642876	0.0772099	0.0175606	0.606014	0.0914832	0.00919786	0.591398	0.134622	0.00452718	1	0.181696	1	0.642876	0.0772099	0.0175606	0.606014	0.0914832	0.00919786	0.591398	0.134622	0.00452718	1.27352e+08	8.18717e+07	7.71771e+07	7.53158e+07
		12554	4R	60	12554	2426	496.627	65.5652	0	1.36728e+08	1.30905e+08	1.14423e+08	8.22166e+07	8.40755e+07	7.93229e+07	8.1022e+07	7.20244e+07	7.8485e+07	7.86774e+07	6.37528e+07	8.35171e+07	1	0.181696	1	0.642876	0.0772099	0.0175606	0.606014	0.0914832	0.00919786	0.591398	0.134622	0.00452718	1	0.181696	1	0.642876	0.0772099	0.0175606	0.606014	0.0914832	0.00919786	0.591398	0.134622	0.00452718	1.27352e+08	8.18717e+07	7.71771e+07	7.53158e+07
		12554	4R	60	12554	2426	496.627	65.5652	0	1.36728e+08	1.30905e+08	1.14423e+08	8.22166e+07	8.40755e+07	7.93229e+07	8.1022e+07	7.20244e+07	7.8485e+07	7.86774e+07	6.37528e+07	8.35171e+07	1	0.181696	1	0.642876	0.0772099	0.0175606	0.606014	0.0914832	0.00919786	0.591398	0.134622	0.00452718	1	0.181696	1	0.642876	0.0772099	0.0175606	0.606014	0.0914832	0.00919786	0.591398	0.134622	0.00452718	1.27352e+08	8.18717e+07	7.71771e+07	7.53158e+07
		12554	4R	60	12554	2426	496.627	65.5652	0	1.36728e+08	1.30905e+08	1.14423e+08	8.22166e+07	8.40755e+07	7.93229e+07	8.1022e+07	7.20244e+07	7.8485e+07	7.86774e+07	6.37528e+07	8.35171e+07	1	0.181696	1	0.642876	0.0772099	0.0175606	0.606014	0.0914832	0.00919786	0.591398	0.134622	0.00452718	1	0.181696	1	0.642876	0.0772099	0.0175606	0.606014	0.0914832	0.00919786	0.591398	0.134622	0.00452718	1.27352e+08	8.18717e+07	7.71771e+07	7.53158e+07
		12554	4R	60	12554	2426	496.627	65.5652	0	1.36728e+08	1.30905e+08	1.14423e+08	8.22166e+07	8.40755e+07	7.93229e+07	8.1022e+07	7.20244e+07	7.8485e+07	7.86774e+07	6.37528e+07	8.35171e+07	1	0.181696	1	0.642876	0.0772099	0.0175606	0.606014	0.0914832	0.00919786	0.591398	0.134622	0.00452718	1	0.181696	1	0.642876	0.0772099	0.0175606	0.606014	0.0914832	0.00919786	0.591398	0.134622	0.00452718	1.27352e+08	8.18717e+07	7.71771e+07	7.53158e+07
		12554	4R_160813031009	60	12554	2426	496.627	65.5652	0	1.36728e+08	1.30905e+08	1.14423e+08	8.22166e+07	8.40755e+07	7.93229e+07	8.1022e+07	7.20244e+07	7.8485e+07	7.86774e+07	6.37528e+07	8.35171e+07	1	0.181696	1	0.642876	0.0772099	0.0175606	0.606014	0.0914832	0.00919786	0.591398	0.134622	0.00452718	1	0.181696	1	0.642876	0.0772099	0.0175606	0.606014	0.0914832	0.00919786	0.591398	0.134622	0.00452718	1.27352e+08	8.18717e+07	7.71771e+07	7.53158e+07
		12554	4R_160813031009	60	12554	2426	496.627	65.5652	0	1.36728e+08	1.30905e+08	1.14423e+08	8.22166e+07	8.40755e+07	7.93229e+07	8.1022e+07	7.20244e+07	7.8485e+07	7.86774e+07	6.37528e+07	8.35171e+07	1	0.181696	1	0.642876	0.0772099	0.0175606	0.606014	0.0914832	0.00919786	0.591398	0.134622	0.00452718	1	0.181696	1	0.642876	0.0772099	0.0175606	0.606014	0.0914832	0.00919786	0.591398	0.134622	0.00452718	1.27352e+08	8.18717e+07	7.71771e+07	7.53158e+07
		12554	4R_160813031009	60	12554	2426	496.627	65.5652	0	1.36728e+08	1.30905e+08	1.14423e+08	8.22166e+07	8.40755e+07	7.93229e+07	8.1022e+07	7.20244e+07	7.8485e+07	7.86774e+07	6.37528e+07	8.35171e+07	1	0.181696	1	0.642876	0.0772099	0.0175606	0.606014	0.0914832	0.00919786	0.591398	0.134622	0.00452718	1	0.181696	1	0.642876	0.0772099	0.0175606	0.606014	0.0914832	0.00919786	0.591398	0.134622	0.00452718	1.27352e+08	8.18717e+07	7.71771e+07	7.53158e+07
		12554	4R_160813031009	60	12554	2426	496.627	65.5652	0	1.36728e+08	1.30905e+08	1.14423e+08	8.22166e+07	8.40755e+07	7.93229e+07	8.1022e+07	7.20244e+07	7.8485e+07	7.86774e+07	6.37528e+07	8.35171e+07	1	0.181696	1	0.642876	0.0772099	0.0175606	0.606014	0.0914832	0.00919786	0.591398	0.134622	0.00452718	1	0.181696	1	0.642876	0.0772099	0.0175606	0.606014	0.0914832	0.00919786	0.591398	0.134622	0.00452718	1.27352e+08	8.18717e+07	7.71771e+07	7.53158e+07
		12554	4R_160813050602	60	12554	2426	496.627	65.5652	0	1.36728e+08	1.30905e+08	1.14423e+08	8.22166e+07	8.40755e+07	7.93229e+07	8.1022e+07	7.20244e+07	7.8485e+07	7.86774e+07	6.37528e+07	8.35171e+07	1	0.181696	1	0.642876	0.0772099	0.0175606	0.606014	0.0914832	0.00919786	0.591398	0.134622	0.00452718	1	0.181696	1	0.642876	0.0772099	0.0175606	0.606014	0.0914832	0.00919786	0.591398	0.134622	0.00452718	1.27352e+08	8.18717e+07	7.71771e+07	7.53158e+07
		12554	4R_160813050602	60	12554	2426	496.627	65.5652	0	1.36728e+08	1.30905e+08	1.14423e+08	8.22166e+07	8.40755e+07	7.93229e+07	8.1022e+07	7.20244e+07	7.8485e+07	7.86774e+07	6.37528e+07	8.35171e+07	1	0.181696	1	0.642876	0.0772099	0.0175606	0.606014	0.0914832	0.00919786	0.591398	0.134622	0.00452718	1	0.181696	1	0.642876	0.0772099	0.0175606	0.606014	0.0914832	0.00919786	0.591398	0.134622	0.00452718	1.27352e+08	8.18717e+07	7.71771e+07	7.53158e+07
		12554	4R_160813050602	60	12554	2426	496.627	65.5652	0	1.36728e+08	1.30905e+08	1.14423e+08	8.22166e+07	8.40755e+07	7.93229e+07	8.1022e+07	7.20244e+07	7.8485e+07	7.86774e+07	6.37528e+07	8.35171e+07	1	0.181696	1	0.642876	0.0772099	0.0175606	0.606014	0.0914832	0.00919786	0.591398	0.134622	0.00452718	1	0.181696	1	0.642876	0.0772099	0.0175606	0.606014	0.0914832	0.00919786	0.591398	0.134622	0.00452718	1.27352e+08	8.18717e+07	7.71771e+07	7.53158e+07
		12554	4R_160813050602	60	12554	2426	496.627	65.5652	0	1.36728e+08	1.30905e+08	1.14423e+08	8.22166e+07	8.40755e+07	7.93229e+07	8.1022e+07	7.20244e+07	7.8485e+07	7.86774e+07	6.37528e+07	8.35171e+07	1	0.181696	1	0.642876	0.0772099	0.0175606	0.606014	0.0914832	0.00919786	0.591398	0.134622	0.00452718	1	0.181696	1	0.642876	0.0772099	0.0175606	0.606014	0.0914832	0.00919786	0.591398	0.134622	0.00452718	1.27352e+08	8.18717e+07	7.71771e+07	7.53158e+07
		12554	4R_160813050602	60	12554	2426	496.627	65.5652	0	1.36728e+08	1.30905e+08	1.14423e+08	8.22166e+07	8.40755e+07	7.93229e+07	8.1022e+07	7.20244e+07	7.8485e+07	7.86774e+07	6.37528e+07	8.35171e+07	1	0.181696	1	0.642876	0.0772099	0.0175606	0.606014	0.0914832	0.00919786	0.591398	0.134622	0.00452718	1	0.181696	1	0.642876	0.0772099	0.0175606	0.606014	0.0914832	0.00919786	0.591398	0.134622	0.00452718	1.27352e+08	8.18717e+07	7.71771e+07	7.53158e+07
		12554	1R	60	12554	2426	496.627	65.5652	0	1.36728e+08	1.30905e+08	1.14423e+08	8.22166e+07	8.40755e+07	7.93229e+07	8.1022e+07	7.20244e+07	7.8485e+07	7.86774e+07	6.37528e+07	8.35171e+07	1	0.181696	1	0.642876	0.0772099	0.0175606	0.606014	0.0914832	0.00919786	0.591398	0.134622	0.00452718	1	0.181696	1	0.642876	0.0772099	0.0175606	0.606014	0.0914832	0.00919786	0.591398	0.134622	0.00452718	1.27352e+08	8.18717e+07	7.71771e+07	7.53158e+07
		12554	1R	60	12554	2426	496.627	65.5652	0	1.36728e+08	1.30905e+08	1.14423e+08	8.22166e+07	8.40755e+07	7.93229e+07	8.1022e+07	7.20244e+07	7.8485e+07	7.86774e+07	6.37528e+07	8.35171e+07	1	0.181696	1	0.642876	0.0772099	0.0175606	0.606014	0.0914832	0.00919786	0.591398	0.134622	0.00452718	1	0.181696	1	0.642876	0.0772099	0.0175606	0.606014	0.0914832	0.00919786	0.591398	0.134622	0.00452718	1.27352e+08	8.18717e+07	7.71771e+07	7.53158e+07
		12554	1R	60	12554	2426	496.627	65.5652	0	1.36728e+08	1.30905e+08	1.14423e+08	8.22166e+07	8.40755e+07	7.93229e+07	8.1022e+07	7.20244e+07	7.8485e+07	7.86774e+07	6.37528e+07	8.35171e+07	1	0.181696	1	0.642876	0.0772099	0.0175606	0.606014	0.0914832	0.00919786	0.591398	0.134622	0.00452718	1	0.181696	1	0.642876	0.0772099	0.0175606	0.606014	0.0914832	0.00919786	0.591398	0.134622	0.00452718	1.27352e+08	8.18717e+07	7.71771e+07	7.53158e+07
		12554	1R	60	12554	2426	496.627	65.5652	0	1.36728e+08	1.30905e+08	1.14423e+08	8.22166e+07	8.40755e+07	7.93229e+07	8.1022e+07	7.20244e+07	7.8485e+07	7.86774e+07	6.37528e+07	8.35171e+07	1	0.181696	1	0.642876	0.0772099	0.0175606	0.606014	0.0914832	0.00919786	0.591398	0.134622	0.00452718	1	0.181696	1	0.642876	0.0772099	0.0175606	0.606014	0.0914832	0.00919786	0.591398	0.134622	0.00452718	1.27352e+08	8.18717e+07	7.71771e+07	7.53158e+07
		12554	1R	60	12554	2426	496.627	65.5652	0	1.36728e+08	1.30905e+08	1.14423e+08	8.22166e+07	8.40755e+07	7.93229e+07	8.1022e+07	7.20244e+07	7.8485e+07	7.86774e+07	6.37528e+07	8.35171e+07	1	0.181696	1	0.642876	0.0772099	0.0175606	0.606014	0.0914832	0.00919786	0.591398	0.134622	0.00452718	1	0.181696	1	0.642876	0.0772099	0.0175606	0.606014	0.0914832	0.00919786	0.591398	0.134622	0.00452718	1.27352e+08	8.18717e+07	7.71771e+07	7.53158e+07
		12554	1R	60	12554	2426	496.627	65.5652	0	1.36728e+08	1.30905e+08	1.14423e+08	8.22166e+07	8.40755e+07	7.93229e+07	8.1022e+07	7.20244e+07	7.8485e+07	7.86774e+07	6.37528e+07	8.35171e+07	1	0.181696	1	0.642876	0.0772099	0.0175606	0.606014	0.0914832	0.00919786	0.591398	0.134622	0.00452718	1	0.181696	1	0.642876	0.0772099	0.0175606	0.606014	0.0914832	0.00919786	0.591398	0.134622	0.00452718	1.27352e+08	8.18717e+07	7.71771e+07	7.53158e+07
		12554	1R_160812094720	60	12554	2426	496.627	65.5652	0	1.36728e+08	1.30905e+08	1.14423e+08	8.22166e+07	8.40755e+07	7.93229e+07	8.1022e+07	7.20244e+07	7.8485e+07	7.86774e+07	6.37528e+07	8.35171e+07	1	0.181696	1	0.642876	0.0772099	0.0175606	0.606014	0.0914832	0.00919786	0.591398	0.134622	0.00452718	1	0.181696	1	0.642876	0.0772099	0.0175606	0.606014	0.0914832	0.00919786	0.591398	0.134622	0.00452718	1.27352e+08	8.18717e+07	7.71771e+07	7.53158e+07
		12554	1R_160812094720	60	12554	2426	496.627	65.5652	0	1.36728e+08	1.30905e+08	1.14423e+08	8.22166e+07	8.40755e+07	7.93229e+07	8.1022e+07	7.20244e+07	7.8485e+07	7.86774e+07	6.37528e+07	8.35171e+07	1	0.181696	1	0.642876	0.0772099	0.0175606	0.606014	0.0914832	0.00919786	0.591398	0.134622	0.00452718	1	0.181696	1	0.642876	0.0772099	0.0175606	0.606014	0.0914832	0.00919786	0.591398	0.134622	0.00452718	1.27352e+08	8.18717e+07	7.71771e+07	7.53158e+07
		12554	1R_160812094720	60	12554	2426	496.627	65.5652	0	1.36728e+08	1.30905e+08	1.14423e+08	8.22166e+07	8.40755e+07	7.93229e+07	8.1022e+07	7.20244e+07	7.8485e+07	7.86774e+07	6.37528e+07	8.35171e+07	1	0.181696	1	0.642876	0.0772099	0.0175606	0.606014	0.0914832	0.00919786	0.591398	0.134622	0.00452718	1	0.181696	1	0.642876	0.0772099	0.0175606	0.606014	0.0914832	0.00919786	0.591398	0.134622	0.00452718	1.27352e+08	8.18717e+07	7.71771e+07	7.53158e+07
		12554	1R_160812094720	60	12554	2426	496.627	65.5652	0	1.36728e+08	1.30905e+08	1.14423e+08	8.22166e+07	8.40755e+07	7.93229e+07	8.1022e+07	7.20244e+07	7.8485e+07	7.86774e+07	6.37528e+07	8.35171e+07	1	0.181696	1	0.642876	0.0772099	0.0175606	0.606014	0.0914832	0.00919786	0.591398	0.134622	0.00452718	1	0.181696	1	0.642876	0.0772099	0.0175606	0.606014	0.0914832	0.00919786	0.591398	0.134622	0.00452718	1.27352e+08	8.18717e+07	7.71771e+07	7.53158e+07
		12554	1R_160812094720	60	12554	2426	496.627	65.5652	0	1.36728e+08	1.30905e+08	1.14423e+08	8.22166e+07	8.40755e+07	7.93229e+07	8.1022e+07	7.20244e+07	7.8485e+07	7.86774e+07	6.37528e+07	8.35171e+07	1	0.181696	1	0.642876	0.0772099	0.0175606	0.606014	0.0914832	0.00919786	0.591398	0.134622	0.00452718	1	0.181696	1	0.642876	0.0772099	0.0175606	0.606014	0.0914832	0.00919786	0.591398	0.134622	0.00452718	1.27352e+08	8.18717e+07	7.71771e+07	7.53158e+07
		12554	1R_160812114313	60	12554	2426	496.627	65.5652	0	1.36728e+08	1.30905e+08	1.14423e+08	8.22166e+07	8.40755e+07	7.93229e+07	8.1022e+07	7.20244e+07	7.8485e+07	7.86774e+07	6.37528e+07	8.35171e+07	1	0.181696	1	0.642876	0.0772099	0.0175606	0.606014	0.0914832	0.00919786	0.591398	0.134622	0.00452718	1	0.181696	1	0.642876	0.0772099	0.0175606	0.606014	0.0914832	0.00919786	0.591398	0.134622	0.00452718	1.27352e+08	8.18717e+07	7.71771e+07	7.53158e+07
		12554	1R_160812114313	60	12554	2426	496.627	65.5652	0	1.36728e+08	1.30905e+08	1.14423e+08	8.22166e+07	8.40755e+07	7.93229e+07	8.1022e+07	7.20244e+07	7.8485e+07	7.86774e+07	6.37528e+07	8.35171e+07	1	0.181696	1	0.642876	0.0772099	0.0175606	0.606014	0.0914832	0.00919786	0.591398	0.134622	0.00452718	1	0.181696	1	0.642876	0.0772099	0.0175606	0.606014	0.0914832	0.00919786	0.591398	0.134622	0.00452718	1.27352e+08	8.18717e+07	7.71771e+07	7.53158e+07
		12554	1R_160812114313	60	12554	2426	496.627	65.5652	0	1.36728e+08	1.30905e+08	1.14423e+08	8.22166e+07	8.40755e+07	7.93229e+07	8.1022e+07	7.20244e+07	7.8485e+07	7.86774e+07	6.37528e+07	8.35171e+07	1	0.181696	1	0.642876	0.0772099	0.0175606	0.606014	0.0914832	0.00919786	0.591398	0.134622	0.00452718	1	0.181696	1	0.642876	0.0772099	0.0175606	0.606014	0.0914832	0.00919786	0.591398	0.134622	0.00452718	1.27352e+08	8.18717e+07	7.71771e+07	7.53158e+07
		12554	1R_160812114313	60	12554	2426	496.627	65.5652	0	1.36728e+08	1.30905e+08	1.14423e+08	8.22166e+07	8.40755e+07	7.93229e+07	8.1022e+07	7.20244e+07	7.8485e+07	7.86774e+07	6.37528e+07	8.35171e+07	1	0.181696	1	0.642876	0.0772099	0.0175606	0.606014	0.0914832	0.00919786	0.591398	0.134622	0.00452718	1	0.181696	1	0.642876	0.0772099	0.0175606	0.606014	0.0914832	0.00919786	0.591398	0.134622	0.00452718	1.27352e+08	8.18717e+07	7.71771e+07	7.53158e+07
		12554	1R_160812114313	60	12554	2426	496.627	65.5652	0	1.36728e+08	1.30905e+08	1.14423e+08	8.22166e+07	8.40755e+07	7.93229e+07	8.1022e+07	7.20244e+07	7.8485e+07	7.86774e+07	6.37528e+07	8.35171e+07	1	0.181696	1	0.642876	0.0772099	0.0175606	0.606014	0.0914832	0.00919786	0.591398	0.134622	0.00452718	1	0.181696	1	0.642876	0.0772099	0.0175606	0.606014	0.0914832	0.00919786	0.591398	0.134622	0.00452718	1.27352e+08	8.18717e+07	7.71771e+07	7.53158e+07
		12554	1R_160812114313	60	12554	2426	496.627	65.5652	0	1.36728e+08	1.30905e+08	1.14423e+08	8.22166e+07	8.40755e+07	7.93229e+07	8.1022e+07	7.20244e+07	7.8485e+07	7.86774e+07	6.37528e+07	8.35171e+07	1	0.181696	1	0.642876	0.0772099	0.0175606	0.606014	0.0914832	0.00919786	0.591398	0.134622	0.00452718	1	0.181696	1	0.642876	0.0772099	0.0175606	0.606014	0.0914832	0.00919786	0.591398	0.134622	0.00452718	1.27352e+08	8.18717e+07	7.71771e+07	7.53158e+07
		12554	2R	60	12554	2426	496.627	65.5652	0	1.36728e+08	1.30905e+08	1.14423e+08	8.22166e+07	8.40755e+07	7.93229e+07	8.1022e+07	7.20244e+07	7.8485e+07	7.86774e+07	6.37528e+07	8.35171e+07	1	0.181696	1	0.642876	0.0772099	0.0175606	0.606014	0.0914832	0.00919786	0.591398	0.134622	0.00452718	1	0.181696	1	0.642876	0.0772099	0.0175606	0.606014	0.0914832	0.00919786	0.591398	0.134622	0.00452718	1.27352e+08	8.18717e+07	7.71771e+07	7.53158e+07
		12554	2R	60	12554	2426	496.627	65.5652	0	1.36728e+08	1.30905e+08	1.14423e+08	8.22166e+07	8.40755e+07	7.93229e+07	8.1022e+07	7.20244e+07	7.8485e+07	7.86774e+07	6.37528e+07	8.35171e+07	1	0.181696	1	0.642876	0.0772099	0.0175606	0.606014	0.0914832	0.00919786	0.591398	0.134622	0.00452718	1	0.181696	1	0.642876	0.0772099	0.0175606	0.606014	0.0914832	0.00919786	0.591398	0.134622	0.00452718	1.27352e+08	8.18717e+07	7.71771e+07	7.53158e+07
		12554	2R	60	12554	2426	496.627	65.5652	0	1.36728e+08	1.30905e+08	1.14423e+08	8.22166e+07	8.40755e+07	7.93229e+07	8.1022e+07	7.20244e+07	7.8485e+07	7.86774e+07	6.37528e+07	8.35171e+07	1	0.181696	1	0.642876	0.0772099	0.0175606	0.606014	0.0914832	0.00919786	0.591398	0.134622	0.00452718	1	0.181696	1	0.642876	0.0772099	0.0175606	0.606014	0.0914832	0.00919786	0.591398	0.134622	0.00452718	1.27352e+08	8.18717e+07	7.71771e+07	7.53158e+07
		12554	2R	60	12554	2426	496.627	65.5652	0	1.36728e+08	1.30905e+08	1.14423e+08	8.22166e+07	8.40755e+07	7.93229e+07	8.1022e+07	7.20244e+07	7.8485e+07	7.86774e+07	6.37528e+07	8.35171e+07	1	0.181696	1	0.642876	0.0772099	0.0175606	0.606014	0.0914832	0.00919786	0.591398	0.134622	0.00452718	1	0.181696	1	0.642876	0.0772099	0.0175606	0.606014	0.0914832	0.00919786	0.591398	0.134622	0.00452718	1.27352e+08	8.18717e+07	7.71771e+07	7.53158e+07
		12554	2R_160812153456	60	12554	2426	496.627	65.5652	0	1.36728e+08	1.30905e+08	1.14423e+08	8.22166e+07	8.40755e+07	7.93229e+07	8.1022e+07	7.20244e+07	7.8485e+07	7.86774e+07	6.37528e+07	8.35171e+07	1	0.181696	1	0.642876	0.0772099	0.0175606	0.606014	0.0914832	0.00919786	0.591398	0.134622	0.00452718	1	0.181696	1	0.642876	0.0772099	0.0175606	0.606014	0.0914832	0.00919786	0.591398	0.134622	0.00452718	1.27352e+08	8.18717e+07	7.71771e+07	7.53158e+07
		12554	2R_160812153456	60	12554	2426	496.627	65.5652	0	1.36728e+08	1.30905e+08	1.14423e+08	8.22166e+07	8.40755e+07	7.93229e+07	8.1022e+07	7.20244e+07	7.8485e+07	7.86774e+07	6.37528e+07	8.35171e+07	1	0.181696	1	0.642876	0.0772099	0.0175606	0.606014	0.0914832	0.00919786	0.591398	0.134622	0.00452718	1	0.181696	1	0.642876	0.0772099	0.0175606	0.606014	0.0914832	0.00919786	0.591398	0.134622	0.00452718	1.27352e+08	8.18717e+07	7.71771e+07	7.53158e+07
		12554	2R_160812153456	60	12554	2426	496.627	65.5652	0	1.36728e+08	1.30905e+08	1.14423e+08	8.22166e+07	8.40755e+07	7.93229e+07	8.1022e+07	7.20244e+07	7.8485e+07	7.86774e+07	6.37528e+07	8.35171e+07	1	0.181696	1	0.642876	0.0772099	0.0175606	0.606014	0.0914832	0.00919786	0.591398	0.134622	0.00452718	1	0.181696	1	0.642876	0.0772099	0.0175606	0.606014	0.0914832	0.00919786	0.591398	0.134622	0.00452718	1.27352e+08	8.18717e+07	7.71771e+07	7.53158e+07
		12554	2R_160812153456	60	12554	2426	496.627	65.5652	0	1.36728e+08	1.30905e+08	1.14423e+08	8.22166e+07	8.40755e+07	7.93229e+07	8.1022e+07	7.20244e+07	7.8485e+07	7.86774e+07	6.37528e+07	8.35171e+07	1	0.181696	1	0.642876	0.0772099	0.0175606	0.606014	0.0914832	0.00919786	0.591398	0.134622	0.00452718	1	0.181696	1	0.642876	0.0772099	0.0175606	0.606014	0.0914832	0.00919786	0.591398	0.134622	0.00452718	1.27352e+08	8.18717e+07	7.71771e+07	7.53158e+07
		12554	2R_160812153456	60	12554	2426	496.627	65.5652	0	1.36728e+08	1.30905e+08	1.14423e+08	8.22166e+07	8.40755e+07	7.93229e+07	8.1022e+07	7.20244e+07	7.8485e+07	7.86774e+07	6.37528e+07	8.35171e+07	1	0.181696	1	0.642876	0.0772099	0.0175606	0.606014	0.0914832	0.00919786	0.591398	0.134622	0.00452718	1	0.181696	1	0.642876	0.0772099	0.0175606	0.606014	0.0914832	0.00919786	0.591398	0.134622	0.00452718	1.27352e+08	8.18717e+07	7.71771e+07	7.53158e+07
		12554	2R_160812153456	60	12554	2426	496.627	65.5652	0	1.36728e+08	1.30905e+08	1.14423e+08	8.22166e+07	8.40755e+07	7.93229e+07	8.1022e+07	7.20244e+07	7.8485e+07	7.86774e+07	6.37528e+07	8.35171e+07	1	0.181696	1	0.642876	0.0772099	0.0175606	0.606014	0.0914832	0.00919786	0.591398	0.134622	0.00452718	1	0.181696	1	0.642876	0.0772099	0.0175606	0.606014	0.0914832	0.00919786	0.591398	0.134622	0.00452718	1.27352e+08	8.18717e+07	7.71771e+07	7.53158e+07
		12554	2R_160812173050	60	12554	2426	496.627	65.5652	0	1.36728e+08	1.30905e+08	1.14423e+08	8.22166e+07	8.40755e+07	7.93229e+07	8.1022e+07	7.20244e+07	7.8485e+07	7.86774e+07	6.37528e+07	8.35171e+07	1	0.181696	1	0.642876	0.0772099	0.0175606	0.606014	0.0914832	0.00919786	0.591398	0.134622	0.00452718	1	0.181696	1	0.642876	0.0772099	0.0175606	0.606014	0.0914832	0.00919786	0.591398	0.134622	0.00452718	1.27352e+08	8.18717e+07	7.71771e+07	7.53158e+07
		12554	2R_160812173050	60	12554	2426	496.627	65.5652	0	1.36728e+08	1.30905e+08	1.14423e+08	8.22166e+07	8.40755e+07	7.93229e+07	8.1022e+07	7.20244e+07	7.8485e+07	7.86774e+07	6.37528e+07	8.35171e+07	1	0.181696	1	0.642876	0.0772099	0.0175606	0.606014	0.0914832	0.00919786	0.591398	0.134622	0.00452718	1	0.181696	1	0.642876	0.0772099	0.0175606	0.606014	0.0914832	0.00919786	0.591398	0.134622	0.00452718	1.27352e+08	8.18717e+07	7.71771e+07	7.53158e+07
		12554	2R_160812173050	60	12554	2426	496.627	65.5652	0	1.36728e+08	1.30905e+08	1.14423e+08	8.22166e+07	8.40755e+07	7.93229e+07	8.1022e+07	7.20244e+07	7.8485e+07	7.86774e+07	6.37528e+07	8.35171e+07	1	0.181696	1	0.642876	0.0772099	0.0175606	0.606014	0.0914832	0.00919786	0.591398	0.134622	0.00452718	1	0.181696	1	0.642876	0.0772099	0.0175606	0.606014	0.0914832	0.00919786	0.591398	0.134622	0.00452718	1.27352e+08	8.18717e+07	7.71771e+07	7.53158e+07
		12554	2R_160812173050	60	12554	2426	496.627	65.5652	0	1.36728e+08	1.30905e+08	1.14423e+08	8.22166e+07	8.40755e+07	7.93229e+07	8.1022e+07	7.20244e+07	7.8485e+07	7.86774e+07	6.37528e+07	8.35171e+07	1	0.181696	1	0.642876	0.0772099	0.0175606	0.606014	0.0914832	0.00919786	0.591398	0.134622	0.00452718	1	0.181696	1	0.642876	0.0772099	0.0175606	0.606014	0.0914832	0.00919786	0.591398	0.134622	0.00452718	1.27352e+08	8.18717e+07	7.71771e+07	7.53158e+07
		12554	3R	60	12554	2426	496.627	65.5652	0	1.36728e+08	1.30905e+08	1.14423e+08	8.22166e+07	8.40755e+07	7.93229e+07	8.1022e+07	7.20244e+07	7.8485e+07	7.86774e+07	6.37528e+07	8.35171e+07	1	0.181696	1	0.642876	0.0772099	0.0175606	0.606014	0.0914832	0.00919786	0.591398	0.134622	0.00452718	1	0.181696	1	0.642876	0.0772099	0.0175606	0.606014	0.0914832	0.00919786	0.591398	0.134622	0.00452718	1.27352e+08	8.18717e+07	7.71771e+07	7.53158e+07
		12554	3R	60	12554	2426	496.627	65.5652	0	1.36728e+08	1.30905e+08	1.14423e+08	8.22166e+07	8.40755e+07	7.93229e+07	8.1022e+07	7.20244e+07	7.8485e+07	7.86774e+07	6.37528e+07	8.35171e+07	1	0.181696	1	0.642876	0.0772099	0.0175606	0.606014	0.0914832	0.00919786	0.591398	0.134622	0.00452718	1	0.181696	1	0.642876	0.0772099	0.0175606	0.606014	0.0914832	0.00919786	0.591398	0.134622	0.00452718	1.27352e+08	8.18717e+07	7.71771e+07	7.53158e+07
		12554	3R	60	12554	2426	496.627	65.5652	0	1.36728e+08	1.30905e+08	1.14423e+08	8.22166e+07	8.40755e+07	7.93229e+07	8.1022e+07	7.20244e+07	7.8485e+07	7.86774e+07	6.37528e+07	8.35171e+07	1	0.181696	1	0.642876	0.0772099	0.0175606	0.606014	0.0914832	0.00919786	0.591398	0.134622	0.00452718	1	0.181696	1	0.642876	0.0772099	0.0175606	0.606014	0.0914832	0.00919786	0.591398	0.134622	0.00452718	1.27352e+08	8.18717e+07	7.71771e+07	7.53158e+07
		12554	3R	60	12554	2426	496.627	65.5652	0	1.36728e+08	1.30905e+08	1.14423e+08	8.22166e+07	8.40755e+07	7.93229e+07	8.1022e+07	7.20244e+07	7.8485e+07	7.86774e+07	6.37528e+07	8.35171e+07	1	0.181696	1	0.642876	0.0772099	0.0175606	0.606014	0.0914832	0.00919786	0.591398	0.134622	0.00452718	1	0.181696	1	0.642876	0.0772099	0.0175606	0.606014	0.0914832	0.00919786	0.591398	0.134622	0.00452718	1.27352e+08	8.18717e+07	7.71771e+07	7.53158e+07
		12554	3R_160812212233	60	12554	2426	496.627	65.5652	0	1.36728e+08	1.30905e+08	1.14423e+08	8.22166e+07	8.40755e+07	7.93229e+07	8.1022e+07	7.20244e+07	7.8485e+07	7.86774e+07	6.37528e+07	8.35171e+07	1	0.181696	1	0.642876	0.0772099	0.0175606	0.606014	0.0914832	0.00919786	0.591398	0.134622	0.00452718	1	0.181696	1	0.642876	0.0772099	0.0175606	0.606014	0.0914832	0.00919786	0.591398	0.134622	0.00452718	1.27352e+08	8.18717e+07	7.71771e+07	7.53158e+07
		12554	3R_160812212233	60	12554	2426	496.627	65.5652	0	1.36728e+08	1.30905e+08	1.14423e+08	8.22166e+07	8.40755e+07	7.93229e+07	8.1022e+07	7.20244e+07	7.8485e+07	7.86774e+07	6.37528e+07	8.35171e+07	1	0.181696	1	0.642876	0.0772099	0.0175606	0.606014	0.0914832	0.00919786	0.591398	0.134622	0.00452718	1	0.181696	1	0.642876	0.0772099	0.0175606	0.606014	0.0914832	0.00919786	0.591398	0.134622	0.00452718	1.27352e+08	8.18717e+07	7.71771e+07	7.53158e+07
		12554	3R_160812212233	60	12554	2426	496.627	65.5652	0	1.36728e+08	1.30905e+08	1.14423e+08	8.22166e+07	8.40755e+07	7.93229e+07	8.1022e+07	7.20244e+07	7.8485e+07	7.86774e+07	6.37528e+07	8.35171e+07	1	0.181696	1	0.642876	0.0772099	0.0175606	0.606014	0.0914832	0.00919786	0.591398	0.134622	0.00452718	1	0.181696	1	0.642876	0.0772099	0.0175606	0.606014	0.0914832	0.00919786	0.591398	0.134622	0.00452718	1.27352e+08	8.18717e+07	7.71771e+07	7.53158e+07
		12554	3R_160812212233	60	12554	2426	496.627	65.5652	0	1.36728e+08	1.30905e+08	1.14423e+08	8.22166e+07	8.40755e+07	7.93229e+07	8.1022e+07	7.20244e+07	7.8485e+07	7.86774e+07	6.37528e+07	8.35171e+07	1	0.181696	1	0.642876	0.0772099	0.0175606	0.606014	0.0914832	0.00919786	0.591398	0.134622	0.00452718	1	0.181696	1	0.642876	0.0772099	0.0175606	0.606014	0.0914832	0.00919786	0.591398	0.134622	0.00452718	1.27352e+08	8.18717e+07	7.71771e+07	7.53158e+07
		12554	3R_160812212233	60	12554	2426	496.627	65.5652	0	1.36728e+08	1.30905e+08	1.14423e+08	8.22166e+07	8.40755e+07	7.93229e+07	8.1022e+07	7.20244e+07	7.8485e+07	7.86774e+07	6.37528e+07	8.35171e+07	1	0.181696	1	0.642876	0.0772099	0.0175606	0.606014	0.0914832	0.00919786	0.591398	0.134622	0.00452718	1	0.181696	1	0.642876	0.0772099	0.0175606	0.606014	0.0914832	0.00919786	0.591398	0.134622	0.00452718	1.27352e+08	8.18717e+07	7.71771e+07	7.53158e+07
		12554	3R_160812231824	60	12554	2426	496.627	65.5652	0	1.36728e+08	1.30905e+08	1.14423e+08	8.22166e+07	8.40755e+07	7.93229e+07	8.1022e+07	7.20244e+07	7.8485e+07	7.86774e+07	6.37528e+07	8.35171e+07	1	0.181696	1	0.642876	0.0772099	0.0175606	0.606014	0.0914832	0.00919786	0.591398	0.134622	0.00452718	1	0.181696	1	0.642876	0.0772099	0.0175606	0.606014	0.0914832	0.00919786	0.591398	0.134622	0.00452718	1.27352e+08	8.18717e+07	7.71771e+07	7.53158e+07
		12554	3R_160812231824	60	12554	2426	496.627	65.5652	0	1.36728e+08	1.30905e+08	1.14423e+08	8.22166e+07	8.40755e+07	7.93229e+07	8.1022e+07	7.20244e+07	7.8485e+07	7.86774e+07	6.37528e+07	8.35171e+07	1	0.181696	1	0.642876	0.0772099	0.0175606	0.606014	0.0914832	0.00919786	0.591398	0.134622	0.00452718	1	0.181696	1	0.642876	0.0772099	0.0175606	0.606014	0.0914832	0.00919786	0.591398	0.134622	0.00452718	1.27352e+08	8.18717e+07	7.71771e+07	7.53158e+07
		12554	3R_160812231824	60	12554	2426	496.627	65.5652	0	1.36728e+08	1.30905e+08	1.14423e+08	8.22166e+07	8.40755e+07	7.93229e+07	8.1022e+07	7.20244e+07	7.8485e+07	7.86774e+07	6.37528e+07	8.35171e+07	1	0.181696	1	0.642876	0.0772099	0.0175606	0.606014	0.0914832	0.00919786	0.591398	0.134622	0.00452718	1	0.181696	1	0.642876	0.0772099	0.0175606	0.606014	0.0914832	0.00919786	0.591398	0.134622	0.00452718	1.27352e+08	8.18717e+07	7.71771e+07	7.53158e+07
		12554	3R_160812231824	60	12554	2426	496.627	65.5652	0	1.36728e+08	1.30905e+08	1.14423e+08	8.22166e+07	8.40755e+07	7.93229e+07	8.1022e+07	7.20244e+07	7.8485e+07	7.86774e+07	6.37528e+07	8.35171e+07	1	0.181696	1	0.642876	0.0772099	0.0175606	0.606014	0.0914832	0.00919786	0.591398	0.134622	0.00452718	1	0.181696	1	0.642876	0.0772099	0.0175606	0.606014	0.0914832	0.00919786	0.591398	0.134622	0.00452718	1.27352e+08	8.18717e+07	7.71771e+07	7.53158e+07
	LISQIVSSITASLR+Phospho(10)Phospho(12)	1	1	1	0.0567073	1	0.610923	0.158565	0.0367962	0.988449	0.170403	0.902182	1.05697	0.172841	0.563527	0	0
		hits: 1 Items
		FRAMEID	RAWFILE	MS2	FrameID1	CompID	MZ	Time	GoodID	II_1R	II_1R_160812094720	II_1R_160812114313	II_2R	II_2R_160812153456	II_2R_160812173050	II_3R	II_3R_160812212233	II_3R_160812231824	II_4R	II_4R_160813031009	II_4R_160813050602	Ratio_1R	StdDev_1R	PValue_1R	Ratio_2R	StdDev_2R	PValue_2R	Ratio_3R	StdDev_3R	PValue_3R	Ratio_4R	StdDev_4R	PValue_4R	NRatio_1R	NStdDev_1R	NPValue_1R	NRatio_2R	NStdDev_2R	NPValue_2R	NRatio_3R	NStdDev_3R	NPValue_3R	NRatio_4R	NStdDev_4R	NPValue_4R	Avg_1R	Avg_2R	Avg_3R	Avg_4R
		4664	1R	46	4664	105	549.938	46.7309	0	1.16168e+09	1.1119e+09	1.10222e+09	8.4813e+08	6.83908e+08	5.30317e+08	1.12078e+09	9.47972e+08	1.26806e+09	1.3619e+09	1.16245e+09	1.04376e+09	1	0.0567073	1	0.610923	0.158565	0.0367962	0.988449	0.170403	0.902182	1.05697	0.172841	0.563527	1	0.0567073	1	0.610923	0.158565	0.0367962	0.988449	0.170403	0.902182	1.05697	0.172841	0.563527	1.12527e+09	6.87452e+08	1.11227e+09	1.18937e+09
	LISQIVSSITASLR+Phospho(8)Phospho(12)	1	2	1	0.0567073	1	0.610923	0.158565	0.0367962	0.988449	0.170403	0.902182	1.05697	0.172841	0.563527	0	0
		hits: 2 Items
		FRAMEID	RAWFILE	MS2	FrameID1	CompID	MZ	Time	GoodID	II_1R	II_1R_160812094720	II_1R_160812114313	II_2R	II_2R_160812153456	II_2R_160812173050	II_3R	II_3R_160812212233	II_3R_160812231824	II_4R	II_4R_160813031009	II_4R_160813050602	Ratio_1R	StdDev_1R	PValue_1R	Ratio_2R	StdDev_2R	PValue_2R	Ratio_3R	StdDev_3R	PValue_3R	Ratio_4R	StdDev_4R	PValue_4R	NRatio_1R	NStdDev_1R	NPValue_1R	NRatio_2R	NStdDev_2R	NPValue_2R	NRatio_3R	NStdDev_3R	NPValue_3R	NRatio_4R	NStdDev_4R	NPValue_4R	Avg_1R	Avg_2R	Avg_3R	Avg_4R
		4664	1R	46	4664	105	549.938	46.7309	0	1.16168e+09	1.1119e+09	1.10222e+09	8.4813e+08	6.83908e+08	5.30317e+08	1.12078e+09	9.47972e+08	1.26806e+09	1.3619e+09	1.16245e+09	1.04376e+09	1	0.0567073	1	0.610923	0.158565	0.0367962	0.988449	0.170403	0.902182	1.05697	0.172841	0.563527	1	0.0567073	1	0.610923	0.158565	0.0367962	0.988449	0.170403	0.902182	1.05697	0.172841	0.563527	1.12527e+09	6.87452e+08	1.11227e+09	1.18937e+09
		4664	2R	46	4664	105	549.938	46.7309	0	1.16168e+09	1.1119e+09	1.10222e+09	8.4813e+08	6.83908e+08	5.30317e+08	1.12078e+09	9.47972e+08	1.26806e+09	1.3619e+09	1.16245e+09	1.04376e+09	1	0.0567073	1	0.610923	0.158565	0.0367962	0.988449	0.170403	0.902182	1.05697	0.172841	0.563527	1	0.0567073	1	0.610923	0.158565	0.0367962	0.988449	0.170403	0.902182	1.05697	0.172841	0.563527	1.12527e+09	6.87452e+08	1.11227e+09	1.18937e+09
SP://B7Z1K5	B7Z1K5_HUMAN cDNA FLJ55956_ highly similar to Tubulin alpha_6 chain OS=Homo sapiens PE=2 SV=1	3	2	62	1	0.039156	1	0.632598	0.0635908	0.0016245	0.745856	0.0728621	0.133809	0.846615	0.090489	0.0416369
	peptides: 3 Items
	PEPTIDE	FRAMES	HITS	Ratio_1R	StdDev_1R	PValue_1R	Ratio_2R	StdDev_2R	PValue_2R	Ratio_3R	StdDev_3R	PValue_3R	Ratio_4R	StdDev_4R	PValue_4R	OtherAssignments	AvgPepPValue
	LISQIVSSITASLR	1	59	1	0.181696	1	0.642876	0.0772099	0.0175606	0.606014	0.0914832	0.00919786	0.591398	0.134622	0.00452718	0	0
		hits: 59 Items
		FRAMEID	RAWFILE	MS2	FrameID1	CompID	MZ	Time	GoodID	II_1R	II_1R_160812094720	II_1R_160812114313	II_2R	II_2R_160812153456	II_2R_160812173050	II_3R	II_3R_160812212233	II_3R_160812231824	II_4R	II_4R_160813031009	II_4R_160813050602	Ratio_1R	StdDev_1R	PValue_1R	Ratio_2R	StdDev_2R	PValue_2R	Ratio_3R	StdDev_3R	PValue_3R	Ratio_4R	StdDev_4R	PValue_4R	NRatio_1R	NStdDev_1R	NPValue_1R	NRatio_2R	NStdDev_2R	NPValue_2R	NRatio_3R	NStdDev_3R	NPValue_3R	NRatio_4R	NStdDev_4R	NPValue_4R	Avg_1R	Avg_2R	Avg_3R	Avg_4R
		12554	4R	60	12554	2426	496.627	65.5652	0	1.36728e+08	1.30905e+08	1.14423e+08	8.22166e+07	8.40755e+07	7.93229e+07	8.1022e+07	7.20244e+07	7.8485e+07	7.86774e+07	6.37528e+07	8.35171e+07	1	0.181696	1	0.642876	0.0772099	0.0175606	0.606014	0.0914832	0.00919786	0.591398	0.134622	0.00452718	1	0.181696	1	0.642876	0.0772099	0.0175606	0.606014	0.0914832	0.00919786	0.591398	0.134622	0.00452718	1.27352e+08	8.18717e+07	7.71771e+07	7.53158e+07
		12554	4R	60	12554	2426	496.627	65.5652	0	1.36728e+08	1.30905e+08	1.14423e+08	8.22166e+07	8.40755e+07	7.93229e+07	8.1022e+07	7.20244e+07	7.8485e+07	7.86774e+07	6.37528e+07	8.35171e+07	1	0.181696	1	0.642876	0.0772099	0.0175606	0.606014	0.0914832	0.00919786	0.591398	0.134622	0.00452718	1	0.181696	1	0.642876	0.0772099	0.0175606	0.606014	0.0914832	0.00919786	0.591398	0.134622	0.00452718	1.27352e+08	8.18717e+07	7.71771e+07	7.53158e+07
		12554	4R	60	12554	2426	496.627	65.5652	0	1.36728e+08	1.30905e+08	1.14423e+08	8.22166e+07	8.40755e+07	7.93229e+07	8.1022e+07	7.20244e+07	7.8485e+07	7.86774e+07	6.37528e+07	8.35171e+07	1	0.181696	1	0.642876	0.0772099	0.0175606	0.606014	0.0914832	0.00919786	0.591398	0.134622	0.00452718	1	0.181696	1	0.642876	0.0772099	0.0175606	0.606014	0.0914832	0.00919786	0.591398	0.134622	0.00452718	1.27352e+08	8.18717e+07	7.71771e+07	7.53158e+07
		12554	4R	60	12554	2426	496.627	65.5652	0	1.36728e+08	1.30905e+08	1.14423e+08	8.22166e+07	8.40755e+07	7.93229e+07	8.1022e+07	7.20244e+07	7.8485e+07	7.86774e+07	6.37528e+07	8.35171e+07	1	0.181696	1	0.642876	0.0772099	0.0175606	0.606014	0.0914832	0.00919786	0.591398	0.134622	0.00452718	1	0.181696	1	0.642876	0.0772099	0.0175606	0.606014	0.0914832	0.00919786	0.591398	0.134622	0.00452718	1.27352e+08	8.18717e+07	7.71771e+07	7.53158e+07
		12554	4R	60	12554	2426	496.627	65.5652	0	1.36728e+08	1.30905e+08	1.14423e+08	8.22166e+07	8.40755e+07	7.93229e+07	8.1022e+07	7.20244e+07	7.8485e+07	7.86774e+07	6.37528e+07	8.35171e+07	1	0.181696	1	0.642876	0.0772099	0.0175606	0.606014	0.0914832	0.00919786	0.591398	0.134622	0.00452718	1	0.181696	1	0.642876	0.0772099	0.0175606	0.606014	0.0914832	0.00919786	0.591398	0.134622	0.00452718	1.27352e+08	8.18717e+07	7.71771e+07	7.53158e+07
		12554	4R	60	12554	2426	496.627	65.5652	0	1.36728e+08	1.30905e+08	1.14423e+08	8.22166e+07	8.40755e+07	7.93229e+07	8.1022e+07	7.20244e+07	7.8485e+07	7.86774e+07	6.37528e+07	8.35171e+07	1	0.181696	1	0.642876	0.0772099	0.0175606	0.606014	0.0914832	0.00919786	0.591398	0.134622	0.00452718	1	0.181696	1	0.642876	0.0772099	0.0175606	0.606014	0.0914832	0.00919786	0.591398	0.134622	0.00452718	1.27352e+08	8.18717e+07	7.71771e+07	7.53158e+07
		12554	4R_160813031009	60	12554	2426	496.627	65.5652	0	1.36728e+08	1.30905e+08	1.14423e+08	8.22166e+07	8.40755e+07	7.93229e+07	8.1022e+07	7.20244e+07	7.8485e+07	7.86774e+07	6.37528e+07	8.35171e+07	1	0.181696	1	0.642876	0.0772099	0.0175606	0.606014	0.0914832	0.00919786	0.591398	0.134622	0.00452718	1	0.181696	1	0.642876	0.0772099	0.0175606	0.606014	0.0914832	0.00919786	0.591398	0.134622	0.00452718	1.27352e+08	8.18717e+07	7.71771e+07	7.53158e+07
		12554	4R_160813031009	60	12554	2426	496.627	65.5652	0	1.36728e+08	1.30905e+08	1.14423e+08	8.22166e+07	8.40755e+07	7.93229e+07	8.1022e+07	7.20244e+07	7.8485e+07	7.86774e+07	6.37528e+07	8.35171e+07	1	0.181696	1	0.642876	0.0772099	0.0175606	0.606014	0.0914832	0.00919786	0.591398	0.134622	0.00452718	1	0.181696	1	0.642876	0.0772099	0.0175606	0.606014	0.0914832	0.00919786	0.591398	0.134622	0.00452718	1.27352e+08	8.18717e+07	7.71771e+07	7.53158e+07
		12554	4R_160813031009	60	12554	2426	496.627	65.5652	0	1.36728e+08	1.30905e+08	1.14423e+08	8.22166e+07	8.40755e+07	7.93229e+07	8.1022e+07	7.20244e+07	7.8485e+07	7.86774e+07	6.37528e+07	8.35171e+07	1	0.181696	1	0.642876	0.0772099	0.0175606	0.606014	0.0914832	0.00919786	0.591398	0.134622	0.00452718	1	0.181696	1	0.642876	0.0772099	0.0175606	0.606014	0.0914832	0.00919786	0.591398	0.134622	0.00452718	1.27352e+08	8.18717e+07	7.71771e+07	7.53158e+07
		12554	4R_160813031009	60	12554	2426	496.627	65.5652	0	1.36728e+08	1.30905e+08	1.14423e+08	8.22166e+07	8.40755e+07	7.93229e+07	8.1022e+07	7.20244e+07	7.8485e+07	7.86774e+07	6.37528e+07	8.35171e+07	1	0.181696	1	0.642876	0.0772099	0.0175606	0.606014	0.0914832	0.00919786	0.591398	0.134622	0.00452718	1	0.181696	1	0.642876	0.0772099	0.0175606	0.606014	0.0914832	0.00919786	0.591398	0.134622	0.00452718	1.27352e+08	8.18717e+07	7.71771e+07	7.53158e+07
		12554	4R_160813050602	60	12554	2426	496.627	65.5652	0	1.36728e+08	1.30905e+08	1.14423e+08	8.22166e+07	8.40755e+07	7.93229e+07	8.1022e+07	7.20244e+07	7.8485e+07	7.86774e+07	6.37528e+07	8.35171e+07	1	0.181696	1	0.642876	0.0772099	0.0175606	0.606014	0.0914832	0.00919786	0.591398	0.134622	0.00452718	1	0.181696	1	0.642876	0.0772099	0.0175606	0.606014	0.0914832	0.00919786	0.591398	0.134622	0.00452718	1.27352e+08	8.18717e+07	7.71771e+07	7.53158e+07
		12554	4R_160813050602	60	12554	2426	496.627	65.5652	0	1.36728e+08	1.30905e+08	1.14423e+08	8.22166e+07	8.40755e+07	7.93229e+07	8.1022e+07	7.20244e+07	7.8485e+07	7.86774e+07	6.37528e+07	8.35171e+07	1	0.181696	1	0.642876	0.0772099	0.0175606	0.606014	0.0914832	0.00919786	0.591398	0.134622	0.00452718	1	0.181696	1	0.642876	0.0772099	0.0175606	0.606014	0.0914832	0.00919786	0.591398	0.134622	0.00452718	1.27352e+08	8.18717e+07	7.71771e+07	7.53158e+07
		12554	4R_160813050602	60	12554	2426	496.627	65.5652	0	1.36728e+08	1.30905e+08	1.14423e+08	8.22166e+07	8.40755e+07	7.93229e+07	8.1022e+07	7.20244e+07	7.8485e+07	7.86774e+07	6.37528e+07	8.35171e+07	1	0.181696	1	0.642876	0.0772099	0.0175606	0.606014	0.0914832	0.00919786	0.591398	0.134622	0.00452718	1	0.181696	1	0.642876	0.0772099	0.0175606	0.606014	0.0914832	0.00919786	0.591398	0.134622	0.00452718	1.27352e+08	8.18717e+07	7.71771e+07	7.53158e+07
		12554	4R_160813050602	60	12554	2426	496.627	65.5652	0	1.36728e+08	1.30905e+08	1.14423e+08	8.22166e+07	8.40755e+07	7.93229e+07	8.1022e+07	7.20244e+07	7.8485e+07	7.86774e+07	6.37528e+07	8.35171e+07	1	0.181696	1	0.642876	0.0772099	0.0175606	0.606014	0.0914832	0.00919786	0.591398	0.134622	0.00452718	1	0.181696	1	0.642876	0.0772099	0.0175606	0.606014	0.0914832	0.00919786	0.591398	0.134622	0.00452718	1.27352e+08	8.18717e+07	7.71771e+07	7.53158e+07
		12554	4R_160813050602	60	12554	2426	496.627	65.5652	0	1.36728e+08	1.30905e+08	1.14423e+08	8.22166e+07	8.40755e+07	7.93229e+07	8.1022e+07	7.20244e+07	7.8485e+07	7.86774e+07	6.37528e+07	8.35171e+07	1	0.181696	1	0.642876	0.0772099	0.0175606	0.606014	0.0914832	0.00919786	0.591398	0.134622	0.00452718	1	0.181696	1	0.642876	0.0772099	0.0175606	0.606014	0.0914832	0.00919786	0.591398	0.134622	0.00452718	1.27352e+08	8.18717e+07	7.71771e+07	7.53158e+07
		12554	1R	60	12554	2426	496.627	65.5652	0	1.36728e+08	1.30905e+08	1.14423e+08	8.22166e+07	8.40755e+07	7.93229e+07	8.1022e+07	7.20244e+07	7.8485e+07	7.86774e+07	6.37528e+07	8.35171e+07	1	0.181696	1	0.642876	0.0772099	0.0175606	0.606014	0.0914832	0.00919786	0.591398	0.134622	0.00452718	1	0.181696	1	0.642876	0.0772099	0.0175606	0.606014	0.0914832	0.00919786	0.591398	0.134622	0.00452718	1.27352e+08	8.18717e+07	7.71771e+07	7.53158e+07
		12554	1R	60	12554	2426	496.627	65.5652	0	1.36728e+08	1.30905e+08	1.14423e+08	8.22166e+07	8.40755e+07	7.93229e+07	8.1022e+07	7.20244e+07	7.8485e+07	7.86774e+07	6.37528e+07	8.35171e+07	1	0.181696	1	0.642876	0.0772099	0.0175606	0.606014	0.0914832	0.00919786	0.591398	0.134622	0.00452718	1	0.181696	1	0.642876	0.0772099	0.0175606	0.606014	0.0914832	0.00919786	0.591398	0.134622	0.00452718	1.27352e+08	8.18717e+07	7.71771e+07	7.53158e+07
		12554	1R	60	12554	2426	496.627	65.5652	0	1.36728e+08	1.30905e+08	1.14423e+08	8.22166e+07	8.40755e+07	7.93229e+07	8.1022e+07	7.20244e+07	7.8485e+07	7.86774e+07	6.37528e+07	8.35171e+07	1	0.181696	1	0.642876	0.0772099	0.0175606	0.606014	0.0914832	0.00919786	0.591398	0.134622	0.00452718	1	0.181696	1	0.642876	0.0772099	0.0175606	0.606014	0.0914832	0.00919786	0.591398	0.134622	0.00452718	1.27352e+08	8.18717e+07	7.71771e+07	7.53158e+07
		12554	1R	60	12554	2426	496.627	65.5652	0	1.36728e+08	1.30905e+08	1.14423e+08	8.22166e+07	8.40755e+07	7.93229e+07	8.1022e+07	7.20244e+07	7.8485e+07	7.86774e+07	6.37528e+07	8.35171e+07	1	0.181696	1	0.642876	0.0772099	0.0175606	0.606014	0.0914832	0.00919786	0.591398	0.134622	0.00452718	1	0.181696	1	0.642876	0.0772099	0.0175606	0.606014	0.0914832	0.00919786	0.591398	0.134622	0.00452718	1.27352e+08	8.18717e+07	7.71771e+07	7.53158e+07
		12554	1R	60	12554	2426	496.627	65.5652	0	1.36728e+08	1.30905e+08	1.14423e+08	8.22166e+07	8.40755e+07	7.93229e+07	8.1022e+07	7.20244e+07	7.8485e+07	7.86774e+07	6.37528e+07	8.35171e+07	1	0.181696	1	0.642876	0.0772099	0.0175606	0.606014	0.0914832	0.00919786	0.591398	0.134622	0.00452718	1	0.181696	1	0.642876	0.0772099	0.0175606	0.606014	0.0914832	0.00919786	0.591398	0.134622	0.00452718	1.27352e+08	8.18717e+07	7.71771e+07	7.53158e+07
		12554	1R	60	12554	2426	496.627	65.5652	0	1.36728e+08	1.30905e+08	1.14423e+08	8.22166e+07	8.40755e+07	7.93229e+07	8.1022e+07	7.20244e+07	7.8485e+07	7.86774e+07	6.37528e+07	8.35171e+07	1	0.181696	1	0.642876	0.0772099	0.0175606	0.606014	0.0914832	0.00919786	0.591398	0.134622	0.00452718	1	0.181696	1	0.642876	0.0772099	0.0175606	0.606014	0.0914832	0.00919786	0.591398	0.134622	0.00452718	1.27352e+08	8.18717e+07	7.71771e+07	7.53158e+07
		12554	1R_160812094720	60	12554	2426	496.627	65.5652	0	1.36728e+08	1.30905e+08	1.14423e+08	8.22166e+07	8.40755e+07	7.93229e+07	8.1022e+07	7.20244e+07	7.8485e+07	7.86774e+07	6.37528e+07	8.35171e+07	1	0.181696	1	0.642876	0.0772099	0.0175606	0.606014	0.0914832	0.00919786	0.591398	0.134622	0.00452718	1	0.181696	1	0.642876	0.0772099	0.0175606	0.606014	0.0914832	0.00919786	0.591398	0.134622	0.00452718	1.27352e+08	8.18717e+07	7.71771e+07	7.53158e+07
		12554	1R_160812094720	60	12554	2426	496.627	65.5652	0	1.36728e+08	1.30905e+08	1.14423e+08	8.22166e+07	8.40755e+07	7.93229e+07	8.1022e+07	7.20244e+07	7.8485e+07	7.86774e+07	6.37528e+07	8.35171e+07	1	0.181696	1	0.642876	0.0772099	0.0175606	0.606014	0.0914832	0.00919786	0.591398	0.134622	0.00452718	1	0.181696	1	0.642876	0.0772099	0.0175606	0.606014	0.0914832	0.00919786	0.591398	0.134622	0.00452718	1.27352e+08	8.18717e+07	7.71771e+07	7.53158e+07
		12554	1R_160812094720	60	12554	2426	496.627	65.5652	0	1.36728e+08	1.30905e+08	1.14423e+08	8.22166e+07	8.40755e+07	7.93229e+07	8.1022e+07	7.20244e+07	7.8485e+07	7.86774e+07	6.37528e+07	8.35171e+07	1	0.181696	1	0.642876	0.0772099	0.0175606	0.606014	0.0914832	0.00919786	0.591398	0.134622	0.00452718	1	0.181696	1	0.642876	0.0772099	0.0175606	0.606014	0.0914832	0.00919786	0.591398	0.134622	0.00452718	1.27352e+08	8.18717e+07	7.71771e+07	7.53158e+07
		12554	1R_160812094720	60	12554	2426	496.627	65.5652	0	1.36728e+08	1.30905e+08	1.14423e+08	8.22166e+07	8.40755e+07	7.93229e+07	8.1022e+07	7.20244e+07	7.8485e+07	7.86774e+07	6.37528e+07	8.35171e+07	1	0.181696	1	0.642876	0.0772099	0.0175606	0.606014	0.0914832	0.00919786	0.591398	0.134622	0.00452718	1	0.181696	1	0.642876	0.0772099	0.0175606	0.606014	0.0914832	0.00919786	0.591398	0.134622	0.00452718	1.27352e+08	8.18717e+07	7.71771e+07	7.53158e+07
		12554	1R_160812094720	60	12554	2426	496.627	65.5652	0	1.36728e+08	1.30905e+08	1.14423e+08	8.22166e+07	8.40755e+07	7.93229e+07	8.1022e+07	7.20244e+07	7.8485e+07	7.86774e+07	6.37528e+07	8.35171e+07	1	0.181696	1	0.642876	0.0772099	0.0175606	0.606014	0.0914832	0.00919786	0.591398	0.134622	0.00452718	1	0.181696	1	0.642876	0.0772099	0.0175606	0.606014	0.0914832	0.00919786	0.591398	0.134622	0.00452718	1.27352e+08	8.18717e+07	7.71771e+07	7.53158e+07
		12554	1R_160812114313	60	12554	2426	496.627	65.5652	0	1.36728e+08	1.30905e+08	1.14423e+08	8.22166e+07	8.40755e+07	7.93229e+07	8.1022e+07	7.20244e+07	7.8485e+07	7.86774e+07	6.37528e+07	8.35171e+07	1	0.181696	1	0.642876	0.0772099	0.0175606	0.606014	0.0914832	0.00919786	0.591398	0.134622	0.00452718	1	0.181696	1	0.642876	0.0772099	0.0175606	0.606014	0.0914832	0.00919786	0.591398	0.134622	0.00452718	1.27352e+08	8.18717e+07	7.71771e+07	7.53158e+07
		12554	1R_160812114313	60	12554	2426	496.627	65.5652	0	1.36728e+08	1.30905e+08	1.14423e+08	8.22166e+07	8.40755e+07	7.93229e+07	8.1022e+07	7.20244e+07	7.8485e+07	7.86774e+07	6.37528e+07	8.35171e+07	1	0.181696	1	0.642876	0.0772099	0.0175606	0.606014	0.0914832	0.00919786	0.591398	0.134622	0.00452718	1	0.181696	1	0.642876	0.0772099	0.0175606	0.606014	0.0914832	0.00919786	0.591398	0.134622	0.00452718	1.27352e+08	8.18717e+07	7.71771e+07	7.53158e+07
		12554	1R_160812114313	60	12554	2426	496.627	65.5652	0	1.36728e+08	1.30905e+08	1.14423e+08	8.22166e+07	8.40755e+07	7.93229e+07	8.1022e+07	7.20244e+07	7.8485e+07	7.86774e+07	6.37528e+07	8.35171e+07	1	0.181696	1	0.642876	0.0772099	0.0175606	0.606014	0.0914832	0.00919786	0.591398	0.134622	0.00452718	1	0.181696	1	0.642876	0.0772099	0.0175606	0.606014	0.0914832	0.00919786	0.591398	0.134622	0.00452718	1.27352e+08	8.18717e+07	7.71771e+07	7.53158e+07
		12554	1R_160812114313	60	12554	2426	496.627	65.5652	0	1.36728e+08	1.30905e+08	1.14423e+08	8.22166e+07	8.40755e+07	7.93229e+07	8.1022e+07	7.20244e+07	7.8485e+07	7.86774e+07	6.37528e+07	8.35171e+07	1	0.181696	1	0.642876	0.0772099	0.0175606	0.606014	0.0914832	0.00919786	0.591398	0.134622	0.00452718	1	0.181696	1	0.642876	0.0772099	0.0175606	0.606014	0.0914832	0.00919786	0.591398	0.134622	0.00452718	1.27352e+08	8.18717e+07	7.71771e+07	7.53158e+07
		12554	1R_160812114313	60	12554	2426	496.627	65.5652	0	1.36728e+08	1.30905e+08	1.14423e+08	8.22166e+07	8.40755e+07	7.93229e+07	8.1022e+07	7.20244e+07	7.8485e+07	7.86774e+07	6.37528e+07	8.35171e+07	1	0.181696	1	0.642876	0.0772099	0.0175606	0.606014	0.0914832	0.00919786	0.591398	0.134622	0.00452718	1	0.181696	1	0.642876	0.0772099	0.0175606	0.606014	0.0914832	0.00919786	0.591398	0.134622	0.00452718	1.27352e+08	8.18717e+07	7.71771e+07	7.53158e+07
		12554	1R_160812114313	60	12554	2426	496.627	65.5652	0	1.36728e+08	1.30905e+08	1.14423e+08	8.22166e+07	8.40755e+07	7.93229e+07	8.1022e+07	7.20244e+07	7.8485e+07	7.86774e+07	6.37528e+07	8.35171e+07	1	0.181696	1	0.642876	0.0772099	0.0175606	0.606014	0.0914832	0.00919786	0.591398	0.134622	0.00452718	1	0.181696	1	0.642876	0.0772099	0.0175606	0.606014	0.0914832	0.00919786	0.591398	0.134622	0.00452718	1.27352e+08	8.18717e+07	7.71771e+07	7.53158e+07
		12554	2R	60	12554	2426	496.627	65.5652	0	1.36728e+08	1.30905e+08	1.14423e+08	8.22166e+07	8.40755e+07	7.93229e+07	8.1022e+07	7.20244e+07	7.8485e+07	7.86774e+07	6.37528e+07	8.35171e+07	1	0.181696	1	0.642876	0.0772099	0.0175606	0.606014	0.0914832	0.00919786	0.591398	0.134622	0.00452718	1	0.181696	1	0.642876	0.0772099	0.0175606	0.606014	0.0914832	0.00919786	0.591398	0.134622	0.00452718	1.27352e+08	8.18717e+07	7.71771e+07	7.53158e+07
		12554	2R	60	12554	2426	496.627	65.5652	0	1.36728e+08	1.30905e+08	1.14423e+08	8.22166e+07	8.40755e+07	7.93229e+07	8.1022e+07	7.20244e+07	7.8485e+07	7.86774e+07	6.37528e+07	8.35171e+07	1	0.181696	1	0.642876	0.0772099	0.0175606	0.606014	0.0914832	0.00919786	0.591398	0.134622	0.00452718	1	0.181696	1	0.642876	0.0772099	0.0175606	0.606014	0.0914832	0.00919786	0.591398	0.134622	0.00452718	1.27352e+08	8.18717e+07	7.71771e+07	7.53158e+07
		12554	2R	60	12554	2426	496.627	65.5652	0	1.36728e+08	1.30905e+08	1.14423e+08	8.22166e+07	8.40755e+07	7.93229e+07	8.1022e+07	7.20244e+07	7.8485e+07	7.86774e+07	6.37528e+07	8.35171e+07	1	0.181696	1	0.642876	0.0772099	0.0175606	0.606014	0.0914832	0.00919786	0.591398	0.134622	0.00452718	1	0.181696	1	0.642876	0.0772099	0.0175606	0.606014	0.0914832	0.00919786	0.591398	0.134622	0.00452718	1.27352e+08	8.18717e+07	7.71771e+07	7.53158e+07
		12554	2R	60	12554	2426	496.627	65.5652	0	1.36728e+08	1.30905e+08	1.14423e+08	8.22166e+07	8.40755e+07	7.93229e+07	8.1022e+07	7.20244e+07	7.8485e+07	7.86774e+07	6.37528e+07	8.35171e+07	1	0.181696	1	0.642876	0.0772099	0.0175606	0.606014	0.0914832	0.00919786	0.591398	0.134622	0.00452718	1	0.181696	1	0.642876	0.0772099	0.0175606	0.606014	0.0914832	0.00919786	0.591398	0.134622	0.00452718	1.27352e+08	8.18717e+07	7.71771e+07	7.53158e+07
		12554	2R_160812153456	60	12554	2426	496.627	65.5652	0	1.36728e+08	1.30905e+08	1.14423e+08	8.22166e+07	8.40755e+07	7.93229e+07	8.1022e+07	7.20244e+07	7.8485e+07	7.86774e+07	6.37528e+07	8.35171e+07	1	0.181696	1	0.642876	0.0772099	0.0175606	0.606014	0.0914832	0.00919786	0.591398	0.134622	0.00452718	1	0.181696	1	0.642876	0.0772099	0.0175606	0.606014	0.0914832	0.00919786	0.591398	0.134622	0.00452718	1.27352e+08	8.18717e+07	7.71771e+07	7.53158e+07
		12554	2R_160812153456	60	12554	2426	496.627	65.5652	0	1.36728e+08	1.30905e+08	1.14423e+08	8.22166e+07	8.40755e+07	7.93229e+07	8.1022e+07	7.20244e+07	7.8485e+07	7.86774e+07	6.37528e+07	8.35171e+07	1	0.181696	1	0.642876	0.0772099	0.0175606	0.606014	0.0914832	0.00919786	0.591398	0.134622	0.00452718	1	0.181696	1	0.642876	0.0772099	0.0175606	0.606014	0.0914832	0.00919786	0.591398	0.134622	0.00452718	1.27352e+08	8.18717e+07	7.71771e+07	7.53158e+07
		12554	2R_160812153456	60	12554	2426	496.627	65.5652	0	1.36728e+08	1.30905e+08	1.14423e+08	8.22166e+07	8.40755e+07	7.93229e+07	8.1022e+07	7.20244e+07	7.8485e+07	7.86774e+07	6.37528e+07	8.35171e+07	1	0.181696	1	0.642876	0.0772099	0.0175606	0.606014	0.0914832	0.00919786	0.591398	0.134622	0.00452718	1	0.181696	1	0.642876	0.0772099	0.0175606	0.606014	0.0914832	0.00919786	0.591398	0.134622	0.00452718	1.27352e+08	8.18717e+07	7.71771e+07	7.53158e+07
		12554	2R_160812153456	60	12554	2426	496.627	65.5652	0	1.36728e+08	1.30905e+08	1.14423e+08	8.22166e+07	8.40755e+07	7.93229e+07	8.1022e+07	7.20244e+07	7.8485e+07	7.86774e+07	6.37528e+07	8.35171e+07	1	0.181696	1	0.642876	0.0772099	0.0175606	0.606014	0.0914832	0.00919786	0.591398	0.134622	0.00452718	1	0.181696	1	0.642876	0.0772099	0.0175606	0.606014	0.0914832	0.00919786	0.591398	0.134622	0.00452718	1.27352e+08	8.18717e+07	7.71771e+07	7.53158e+07
		12554	2R_160812153456	60	12554	2426	496.627	65.5652	0	1.36728e+08	1.30905e+08	1.14423e+08	8.22166e+07	8.40755e+07	7.93229e+07	8.1022e+07	7.20244e+07	7.8485e+07	7.86774e+07	6.37528e+07	8.35171e+07	1	0.181696	1	0.642876	0.0772099	0.0175606	0.606014	0.0914832	0.00919786	0.591398	0.134622	0.00452718	1	0.181696	1	0.642876	0.0772099	0.0175606	0.606014	0.0914832	0.00919786	0.591398	0.134622	0.00452718	1.27352e+08	8.18717e+07	7.71771e+07	7.53158e+07
		12554	2R_160812153456	60	12554	2426	496.627	65.5652	0	1.36728e+08	1.30905e+08	1.14423e+08	8.22166e+07	8.40755e+07	7.93229e+07	8.1022e+07	7.20244e+07	7.8485e+07	7.86774e+07	6.37528e+07	8.35171e+07	1	0.181696	1	0.642876	0.0772099	0.0175606	0.606014	0.0914832	0.00919786	0.591398	0.134622	0.00452718	1	0.181696	1	0.642876	0.0772099	0.0175606	0.606014	0.0914832	0.00919786	0.591398	0.134622	0.00452718	1.27352e+08	8.18717e+07	7.71771e+07	7.53158e+07
		12554	2R_160812173050	60	12554	2426	496.627	65.5652	0	1.36728e+08	1.30905e+08	1.14423e+08	8.22166e+07	8.40755e+07	7.93229e+07	8.1022e+07	7.20244e+07	7.8485e+07	7.86774e+07	6.37528e+07	8.35171e+07	1	0.181696	1	0.642876	0.0772099	0.0175606	0.606014	0.0914832	0.00919786	0.591398	0.134622	0.00452718	1	0.181696	1	0.642876	0.0772099	0.0175606	0.606014	0.0914832	0.00919786	0.591398	0.134622	0.00452718	1.27352e+08	8.18717e+07	7.71771e+07	7.53158e+07
		12554	2R_160812173050	60	12554	2426	496.627	65.5652	0	1.36728e+08	1.30905e+08	1.14423e+08	8.22166e+07	8.40755e+07	7.93229e+07	8.1022e+07	7.20244e+07	7.8485e+07	7.86774e+07	6.37528e+07	8.35171e+07	1	0.181696	1	0.642876	0.0772099	0.0175606	0.606014	0.0914832	0.00919786	0.591398	0.134622	0.00452718	1	0.181696	1	0.642876	0.0772099	0.0175606	0.606014	0.0914832	0.00919786	0.591398	0.134622	0.00452718	1.27352e+08	8.18717e+07	7.71771e+07	7.53158e+07
		12554	2R_160812173050	60	12554	2426	496.627	65.5652	0	1.36728e+08	1.30905e+08	1.14423e+08	8.22166e+07	8.40755e+07	7.93229e+07	8.1022e+07	7.20244e+07	7.8485e+07	7.86774e+07	6.37528e+07	8.35171e+07	1	0.181696	1	0.642876	0.0772099	0.0175606	0.606014	0.0914832	0.00919786	0.591398	0.134622	0.00452718	1	0.181696	1	0.642876	0.0772099	0.0175606	0.606014	0.0914832	0.00919786	0.591398	0.134622	0.00452718	1.27352e+08	8.18717e+07	7.71771e+07	7.53158e+07
		12554	2R_160812173050	60	12554	2426	496.627	65.5652	0	1.36728e+08	1.30905e+08	1.14423e+08	8.22166e+07	8.40755e+07	7.93229e+07	8.1022e+07	7.20244e+07	7.8485e+07	7.86774e+07	6.37528e+07	8.35171e+07	1	0.181696	1	0.642876	0.0772099	0.0175606	0.606014	0.0914832	0.00919786	0.591398	0.134622	0.00452718	1	0.181696	1	0.642876	0.0772099	0.0175606	0.606014	0.0914832	0.00919786	0.591398	0.134622	0.00452718	1.27352e+08	8.18717e+07	7.71771e+07	7.53158e+07
		12554	3R	60	12554	2426	496.627	65.5652	0	1.36728e+08	1.30905e+08	1.14423e+08	8.22166e+07	8.40755e+07	7.93229e+07	8.1022e+07	7.20244e+07	7.8485e+07	7.86774e+07	6.37528e+07	8.35171e+07	1	0.181696	1	0.642876	0.0772099	0.0175606	0.606014	0.0914832	0.00919786	0.591398	0.134622	0.00452718	1	0.181696	1	0.642876	0.0772099	0.0175606	0.606014	0.0914832	0.00919786	0.591398	0.134622	0.00452718	1.27352e+08	8.18717e+07	7.71771e+07	7.53158e+07
		12554	3R	60	12554	2426	496.627	65.5652	0	1.36728e+08	1.30905e+08	1.14423e+08	8.22166e+07	8.40755e+07	7.93229e+07	8.1022e+07	7.20244e+07	7.8485e+07	7.86774e+07	6.37528e+07	8.35171e+07	1	0.181696	1	0.642876	0.0772099	0.0175606	0.606014	0.0914832	0.00919786	0.591398	0.134622	0.00452718	1	0.181696	1	0.642876	0.0772099	0.0175606	0.606014	0.0914832	0.00919786	0.591398	0.134622	0.00452718	1.27352e+08	8.18717e+07	7.71771e+07	7.53158e+07
		12554	3R	60	12554	2426	496.627	65.5652	0	1.36728e+08	1.30905e+08	1.14423e+08	8.22166e+07	8.40755e+07	7.93229e+07	8.1022e+07	7.20244e+07	7.8485e+07	7.86774e+07	6.37528e+07	8.35171e+07	1	0.181696	1	0.642876	0.0772099	0.0175606	0.606014	0.0914832	0.00919786	0.591398	0.134622	0.00452718	1	0.181696	1	0.642876	0.0772099	0.0175606	0.606014	0.0914832	0.00919786	0.591398	0.134622	0.00452718	1.27352e+08	8.18717e+07	7.71771e+07	7.53158e+07
		12554	3R	60	12554	2426	496.627	65.5652	0	1.36728e+08	1.30905e+08	1.14423e+08	8.22166e+07	8.40755e+07	7.93229e+07	8.1022e+07	7.20244e+07	7.8485e+07	7.86774e+07	6.37528e+07	8.35171e+07	1	0.181696	1	0.642876	0.0772099	0.0175606	0.606014	0.0914832	0.00919786	0.591398	0.134622	0.00452718	1	0.181696	1	0.642876	0.0772099	0.0175606	0.606014	0.0914832	0.00919786	0.591398	0.134622	0.00452718	1.27352e+08	8.18717e+07	7.71771e+07	7.53158e+07
		12554	3R_160812212233	60	12554	2426	496.627	65.5652	0	1.36728e+08	1.30905e+08	1.14423e+08	8.22166e+07	8.40755e+07	7.93229e+07	8.1022e+07	7.20244e+07	7.8485e+07	7.86774e+07	6.37528e+07	8.35171e+07	1	0.181696	1	0.642876	0.0772099	0.0175606	0.606014	0.0914832	0.00919786	0.591398	0.134622	0.00452718	1	0.181696	1	0.642876	0.0772099	0.0175606	0.606014	0.0914832	0.00919786	0.591398	0.134622	0.00452718	1.27352e+08	8.18717e+07	7.71771e+07	7.53158e+07
		12554	3R_160812212233	60	12554	2426	496.627	65.5652	0	1.36728e+08	1.30905e+08	1.14423e+08	8.22166e+07	8.40755e+07	7.93229e+07	8.1022e+07	7.20244e+07	7.8485e+07	7.86774e+07	6.37528e+07	8.35171e+07	1	0.181696	1	0.642876	0.0772099	0.0175606	0.606014	0.0914832	0.00919786	0.591398	0.134622	0.00452718	1	0.181696	1	0.642876	0.0772099	0.0175606	0.606014	0.0914832	0.00919786	0.591398	0.134622	0.00452718	1.27352e+08	8.18717e+07	7.71771e+07	7.53158e+07
		12554	3R_160812212233	60	12554	2426	496.627	65.5652	0	1.36728e+08	1.30905e+08	1.14423e+08	8.22166e+07	8.40755e+07	7.93229e+07	8.1022e+07	7.20244e+07	7.8485e+07	7.86774e+07	6.37528e+07	8.35171e+07	1	0.181696	1	0.642876	0.0772099	0.0175606	0.606014	0.0914832	0.00919786	0.591398	0.134622	0.00452718	1	0.181696	1	0.642876	0.0772099	0.0175606	0.606014	0.0914832	0.00919786	0.591398	0.134622	0.00452718	1.27352e+08	8.18717e+07	7.71771e+07	7.53158e+07
		12554	3R_160812212233	60	12554	2426	496.627	65.5652	0	1.36728e+08	1.30905e+08	1.14423e+08	8.22166e+07	8.40755e+07	7.93229e+07	8.1022e+07	7.20244e+07	7.8485e+07	7.86774e+07	6.37528e+07	8.35171e+07	1	0.181696	1	0.642876	0.0772099	0.0175606	0.606014	0.0914832	0.00919786	0.591398	0.134622	0.00452718	1	0.181696	1	0.642876	0.0772099	0.0175606	0.606014	0.0914832	0.00919786	0.591398	0.134622	0.00452718	1.27352e+08	8.18717e+07	7.71771e+07	7.53158e+07
		12554	3R_160812212233	60	12554	2426	496.627	65.5652	0	1.36728e+08	1.30905e+08	1.14423e+08	8.22166e+07	8.40755e+07	7.93229e+07	8.1022e+07	7.20244e+07	7.8485e+07	7.86774e+07	6.37528e+07	8.35171e+07	1	0.181696	1	0.642876	0.0772099	0.0175606	0.606014	0.0914832	0.00919786	0.591398	0.134622	0.00452718	1	0.181696	1	0.642876	0.0772099	0.0175606	0.606014	0.0914832	0.00919786	0.591398	0.134622	0.00452718	1.27352e+08	8.18717e+07	7.71771e+07	7.53158e+07
		12554	3R_160812231824	60	12554	2426	496.627	65.5652	0	1.36728e+08	1.30905e+08	1.14423e+08	8.22166e+07	8.40755e+07	7.93229e+07	8.1022e+07	7.20244e+07	7.8485e+07	7.86774e+07	6.37528e+07	8.35171e+07	1	0.181696	1	0.642876	0.0772099	0.0175606	0.606014	0.0914832	0.00919786	0.591398	0.134622	0.00452718	1	0.181696	1	0.642876	0.0772099	0.0175606	0.606014	0.0914832	0.00919786	0.591398	0.134622	0.00452718	1.27352e+08	8.18717e+07	7.71771e+07	7.53158e+07
		12554	3R_160812231824	60	12554	2426	496.627	65.5652	0	1.36728e+08	1.30905e+08	1.14423e+08	8.22166e+07	8.40755e+07	7.93229e+07	8.1022e+07	7.20244e+07	7.8485e+07	7.86774e+07	6.37528e+07	8.35171e+07	1	0.181696	1	0.642876	0.0772099	0.0175606	0.606014	0.0914832	0.00919786	0.591398	0.134622	0.00452718	1	0.181696	1	0.642876	0.0772099	0.0175606	0.606014	0.0914832	0.00919786	0.591398	0.134622	0.00452718	1.27352e+08	8.18717e+07	7.71771e+07	7.53158e+07
		12554	3R_160812231824	60	12554	2426	496.627	65.5652	0	1.36728e+08	1.30905e+08	1.14423e+08	8.22166e+07	8.40755e+07	7.93229e+07	8.1022e+07	7.20244e+07	7.8485e+07	7.86774e+07	6.37528e+07	8.35171e+07	1	0.181696	1	0.642876	0.0772099	0.0175606	0.606014	0.0914832	0.00919786	0.591398	0.134622	0.00452718	1	0.181696	1	0.642876	0.0772099	0.0175606	0.606014	0.0914832	0.00919786	0.591398	0.134622	0.00452718	1.27352e+08	8.18717e+07	7.71771e+07	7.53158e+07
		12554	3R_160812231824	60	12554	2426	496.627	65.5652	0	1.36728e+08	1.30905e+08	1.14423e+08	8.22166e+07	8.40755e+07	7.93229e+07	8.1022e+07	7.20244e+07	7.8485e+07	7.86774e+07	6.37528e+07	8.35171e+07	1	0.181696	1	0.642876	0.0772099	0.0175606	0.606014	0.0914832	0.00919786	0.591398	0.134622	0.00452718	1	0.181696	1	0.642876	0.0772099	0.0175606	0.606014	0.0914832	0.00919786	0.591398	0.134622	0.00452718	1.27352e+08	8.18717e+07	7.71771e+07	7.53158e+07
	LISQIVSSITASLR+Phospho(10)Phospho(12)	1	1	1	0.0567073	1	0.610923	0.158565	0.0367962	0.988449	0.170403	0.902182	1.05697	0.172841	0.563527	0	0
		hits: 1 Items
		FRAMEID	RAWFILE	MS2	FrameID1	CompID	MZ	Time	GoodID	II_1R	II_1R_160812094720	II_1R_160812114313	II_2R	II_2R_160812153456	II_2R_160812173050	II_3R	II_3R_160812212233	II_3R_160812231824	II_4R	II_4R_160813031009	II_4R_160813050602	Ratio_1R	StdDev_1R	PValue_1R	Ratio_2R	StdDev_2R	PValue_2R	Ratio_3R	StdDev_3R	PValue_3R	Ratio_4R	StdDev_4R	PValue_4R	NRatio_1R	NStdDev_1R	NPValue_1R	NRatio_2R	NStdDev_2R	NPValue_2R	NRatio_3R	NStdDev_3R	NPValue_3R	NRatio_4R	NStdDev_4R	NPValue_4R	Avg_1R	Avg_2R	Avg_3R	Avg_4R
		4664	1R	46	4664	105	549.938	46.7309	0	1.16168e+09	1.1119e+09	1.10222e+09	8.4813e+08	6.83908e+08	5.30317e+08	1.12078e+09	9.47972e+08	1.26806e+09	1.3619e+09	1.16245e+09	1.04376e+09	1	0.0567073	1	0.610923	0.158565	0.0367962	0.988449	0.170403	0.902182	1.05697	0.172841	0.563527	1	0.0567073	1	0.610923	0.158565	0.0367962	0.988449	0.170403	0.902182	1.05697	0.172841	0.563527	1.12527e+09	6.87452e+08	1.11227e+09	1.18937e+09
	LISQIVSSITASLR+Phospho(8)Phospho(12)	1	2	1	0.0567073	1	0.610923	0.158565	0.0367962	0.988449	0.170403	0.902182	1.05697	0.172841	0.563527	0	0
		hits: 2 Items
		FRAMEID	RAWFILE	MS2	FrameID1	CompID	MZ	Time	GoodID	II_1R	II_1R_160812094720	II_1R_160812114313	II_2R	II_2R_160812153456	II_2R_160812173050	II_3R	II_3R_160812212233	II_3R_160812231824	II_4R	II_4R_160813031009	II_4R_160813050602	Ratio_1R	StdDev_1R	PValue_1R	Ratio_2R	StdDev_2R	PValue_2R	Ratio_3R	StdDev_3R	PValue_3R	Ratio_4R	StdDev_4R	PValue_4R	NRatio_1R	NStdDev_1R	NPValue_1R	NRatio_2R	NStdDev_2R	NPValue_2R	NRatio_3R	NStdDev_3R	NPValue_3R	NRatio_4R	NStdDev_4R	NPValue_4R	Avg_1R	Avg_2R	Avg_3R	Avg_4R
		4664	1R	46	4664	105	549.938	46.7309	0	1.16168e+09	1.1119e+09	1.10222e+09	8.4813e+08	6.83908e+08	5.30317e+08	1.12078e+09	9.47972e+08	1.26806e+09	1.3619e+09	1.16245e+09	1.04376e+09	1	0.0567073	1	0.610923	0.158565	0.0367962	0.988449	0.170403	0.902182	1.05697	0.172841	0.563527	1	0.0567073	1	0.610923	0.158565	0.0367962	0.988449	0.170403	0.902182	1.05697	0.172841	0.563527	1.12527e+09	6.87452e+08	1.11227e+09	1.18937e+09
		4664	2R	46	4664	105	549.938	46.7309	0	1.16168e+09	1.1119e+09	1.10222e+09	8.4813e+08	6.83908e+08	5.30317e+08	1.12078e+09	9.47972e+08	1.26806e+09	1.3619e+09	1.16245e+09	1.04376e+09	1	0.0567073	1	0.610923	0.158565	0.0367962	0.988449	0.170403	0.902182	1.05697	0.172841	0.563527	1	0.0567073	1	0.610923	0.158565	0.0367962	0.988449	0.170403	0.902182	1.05697	0.172841	0.563527	1.12527e+09	6.87452e+08	1.11227e+09	1.18937e+09
SP://C9J2C0	C9J2C0_HUMAN Tubulin alpha_8 chain (Fragment) OS=Homo sapiens GN=TUBA8 PE=1 SV=1	3	2	62	1	0.039156	1	0.632598	0.0635908	0.0016245	0.745856	0.0728621	0.133809	0.846615	0.090489	0.0416369
	peptides: 3 Items
	PEPTIDE	FRAMES	HITS	Ratio_1R	StdDev_1R	PValue_1R	Ratio_2R	StdDev_2R	PValue_2R	Ratio_3R	StdDev_3R	PValue_3R	Ratio_4R	StdDev_4R	PValue_4R	OtherAssignments	AvgPepPValue
	LISQIVSSITASLR	1	59	1	0.181696	1	0.642876	0.0772099	0.0175606	0.606014	0.0914832	0.00919786	0.591398	0.134622	0.00452718	0	0
		hits: 59 Items
		FRAMEID	RAWFILE	MS2	FrameID1	CompID	MZ	Time	GoodID	II_1R	II_1R_160812094720	II_1R_160812114313	II_2R	II_2R_160812153456	II_2R_160812173050	II_3R	II_3R_160812212233	II_3R_160812231824	II_4R	II_4R_160813031009	II_4R_160813050602	Ratio_1R	StdDev_1R	PValue_1R	Ratio_2R	StdDev_2R	PValue_2R	Ratio_3R	StdDev_3R	PValue_3R	Ratio_4R	StdDev_4R	PValue_4R	NRatio_1R	NStdDev_1R	NPValue_1R	NRatio_2R	NStdDev_2R	NPValue_2R	NRatio_3R	NStdDev_3R	NPValue_3R	NRatio_4R	NStdDev_4R	NPValue_4R	Avg_1R	Avg_2R	Avg_3R	Avg_4R
		12554	4R	60	12554	2426	496.627	65.5652	0	1.36728e+08	1.30905e+08	1.14423e+08	8.22166e+07	8.40755e+07	7.93229e+07	8.1022e+07	7.20244e+07	7.8485e+07	7.86774e+07	6.37528e+07	8.35171e+07	1	0.181696	1	0.642876	0.0772099	0.0175606	0.606014	0.0914832	0.00919786	0.591398	0.134622	0.00452718	1	0.181696	1	0.642876	0.0772099	0.0175606	0.606014	0.0914832	0.00919786	0.591398	0.134622	0.00452718	1.27352e+08	8.18717e+07	7.71771e+07	7.53158e+07
		12554	4R	60	12554	2426	496.627	65.5652	0	1.36728e+08	1.30905e+08	1.14423e+08	8.22166e+07	8.40755e+07	7.93229e+07	8.1022e+07	7.20244e+07	7.8485e+07	7.86774e+07	6.37528e+07	8.35171e+07	1	0.181696	1	0.642876	0.0772099	0.0175606	0.606014	0.0914832	0.00919786	0.591398	0.134622	0.00452718	1	0.181696	1	0.642876	0.0772099	0.0175606	0.606014	0.0914832	0.00919786	0.591398	0.134622	0.00452718	1.27352e+08	8.18717e+07	7.71771e+07	7.53158e+07
		12554	4R	60	12554	2426	496.627	65.5652	0	1.36728e+08	1.30905e+08	1.14423e+08	8.22166e+07	8.40755e+07	7.93229e+07	8.1022e+07	7.20244e+07	7.8485e+07	7.86774e+07	6.37528e+07	8.35171e+07	1	0.181696	1	0.642876	0.0772099	0.0175606	0.606014	0.0914832	0.00919786	0.591398	0.134622	0.00452718	1	0.181696	1	0.642876	0.0772099	0.0175606	0.606014	0.0914832	0.00919786	0.591398	0.134622	0.00452718	1.27352e+08	8.18717e+07	7.71771e+07	7.53158e+07
		12554	4R	60	12554	2426	496.627	65.5652	0	1.36728e+08	1.30905e+08	1.14423e+08	8.22166e+07	8.40755e+07	7.93229e+07	8.1022e+07	7.20244e+07	7.8485e+07	7.86774e+07	6.37528e+07	8.35171e+07	1	0.181696	1	0.642876	0.0772099	0.0175606	0.606014	0.0914832	0.00919786	0.591398	0.134622	0.00452718	1	0.181696	1	0.642876	0.0772099	0.0175606	0.606014	0.0914832	0.00919786	0.591398	0.134622	0.00452718	1.27352e+08	8.18717e+07	7.71771e+07	7.53158e+07
		12554	4R	60	12554	2426	496.627	65.5652	0	1.36728e+08	1.30905e+08	1.14423e+08	8.22166e+07	8.40755e+07	7.93229e+07	8.1022e+07	7.20244e+07	7.8485e+07	7.86774e+07	6.37528e+07	8.35171e+07	1	0.181696	1	0.642876	0.0772099	0.0175606	0.606014	0.0914832	0.00919786	0.591398	0.134622	0.00452718	1	0.181696	1	0.642876	0.0772099	0.0175606	0.606014	0.0914832	0.00919786	0.591398	0.134622	0.00452718	1.27352e+08	8.18717e+07	7.71771e+07	7.53158e+07
		12554	4R	60	12554	2426	496.627	65.5652	0	1.36728e+08	1.30905e+08	1.14423e+08	8.22166e+07	8.40755e+07	7.93229e+07	8.1022e+07	7.20244e+07	7.8485e+07	7.86774e+07	6.37528e+07	8.35171e+07	1	0.181696	1	0.642876	0.0772099	0.0175606	0.606014	0.0914832	0.00919786	0.591398	0.134622	0.00452718	1	0.181696	1	0.642876	0.0772099	0.0175606	0.606014	0.0914832	0.00919786	0.591398	0.134622	0.00452718	1.27352e+08	8.18717e+07	7.71771e+07	7.53158e+07
		12554	4R_160813031009	60	12554	2426	496.627	65.5652	0	1.36728e+08	1.30905e+08	1.14423e+08	8.22166e+07	8.40755e+07	7.93229e+07	8.1022e+07	7.20244e+07	7.8485e+07	7.86774e+07	6.37528e+07	8.35171e+07	1	0.181696	1	0.642876	0.0772099	0.0175606	0.606014	0.0914832	0.00919786	0.591398	0.134622	0.00452718	1	0.181696	1	0.642876	0.0772099	0.0175606	0.606014	0.0914832	0.00919786	0.591398	0.134622	0.00452718	1.27352e+08	8.18717e+07	7.71771e+07	7.53158e+07
		12554	4R_160813031009	60	12554	2426	496.627	65.5652	0	1.36728e+08	1.30905e+08	1.14423e+08	8.22166e+07	8.40755e+07	7.93229e+07	8.1022e+07	7.20244e+07	7.8485e+07	7.86774e+07	6.37528e+07	8.35171e+07	1	0.181696	1	0.642876	0.0772099	0.0175606	0.606014	0.0914832	0.00919786	0.591398	0.134622	0.00452718	1	0.181696	1	0.642876	0.0772099	0.0175606	0.606014	0.0914832	0.00919786	0.591398	0.134622	0.00452718	1.27352e+08	8.18717e+07	7.71771e+07	7.53158e+07
		12554	4R_160813031009	60	12554	2426	496.627	65.5652	0	1.36728e+08	1.30905e+08	1.14423e+08	8.22166e+07	8.40755e+07	7.93229e+07	8.1022e+07	7.20244e+07	7.8485e+07	7.86774e+07	6.37528e+07	8.35171e+07	1	0.181696	1	0.642876	0.0772099	0.0175606	0.606014	0.0914832	0.00919786	0.591398	0.134622	0.00452718	1	0.181696	1	0.642876	0.0772099	0.0175606	0.606014	0.0914832	0.00919786	0.591398	0.134622	0.00452718	1.27352e+08	8.18717e+07	7.71771e+07	7.53158e+07
		12554	4R_160813031009	60	12554	2426	496.627	65.5652	0	1.36728e+08	1.30905e+08	1.14423e+08	8.22166e+07	8.40755e+07	7.93229e+07	8.1022e+07	7.20244e+07	7.8485e+07	7.86774e+07	6.37528e+07	8.35171e+07	1	0.181696	1	0.642876	0.0772099	0.0175606	0.606014	0.0914832	0.00919786	0.591398	0.134622	0.00452718	1	0.181696	1	0.642876	0.0772099	0.0175606	0.606014	0.0914832	0.00919786	0.591398	0.134622	0.00452718	1.27352e+08	8.18717e+07	7.71771e+07	7.53158e+07
		12554	4R_160813050602	60	12554	2426	496.627	65.5652	0	1.36728e+08	1.30905e+08	1.14423e+08	8.22166e+07	8.40755e+07	7.93229e+07	8.1022e+07	7.20244e+07	7.8485e+07	7.86774e+07	6.37528e+07	8.35171e+07	1	0.181696	1	0.642876	0.0772099	0.0175606	0.606014	0.0914832	0.00919786	0.591398	0.134622	0.00452718	1	0.181696	1	0.642876	0.0772099	0.0175606	0.606014	0.0914832	0.00919786	0.591398	0.134622	0.00452718	1.27352e+08	8.18717e+07	7.71771e+07	7.53158e+07
		12554	4R_160813050602	60	12554	2426	496.627	65.5652	0	1.36728e+08	1.30905e+08	1.14423e+08	8.22166e+07	8.40755e+07	7.93229e+07	8.1022e+07	7.20244e+07	7.8485e+07	7.86774e+07	6.37528e+07	8.35171e+07	1	0.181696	1	0.642876	0.0772099	0.0175606	0.606014	0.0914832	0.00919786	0.591398	0.134622	0.00452718	1	0.181696	1	0.642876	0.0772099	0.0175606	0.606014	0.0914832	0.00919786	0.591398	0.134622	0.00452718	1.27352e+08	8.18717e+07	7.71771e+07	7.53158e+07
		12554	4R_160813050602	60	12554	2426	496.627	65.5652	0	1.36728e+08	1.30905e+08	1.14423e+08	8.22166e+07	8.40755e+07	7.93229e+07	8.1022e+07	7.20244e+07	7.8485e+07	7.86774e+07	6.37528e+07	8.35171e+07	1	0.181696	1	0.642876	0.0772099	0.0175606	0.606014	0.0914832	0.00919786	0.591398	0.134622	0.00452718	1	0.181696	1	0.642876	0.0772099	0.0175606	0.606014	0.0914832	0.00919786	0.591398	0.134622	0.00452718	1.27352e+08	8.18717e+07	7.71771e+07	7.53158e+07
		12554	4R_160813050602	60	12554	2426	496.627	65.5652	0	1.36728e+08	1.30905e+08	1.14423e+08	8.22166e+07	8.40755e+07	7.93229e+07	8.1022e+07	7.20244e+07	7.8485e+07	7.86774e+07	6.37528e+07	8.35171e+07	1	0.181696	1	0.642876	0.0772099	0.0175606	0.606014	0.0914832	0.00919786	0.591398	0.134622	0.00452718	1	0.181696	1	0.642876	0.0772099	0.0175606	0.606014	0.0914832	0.00919786	0.591398	0.134622	0.00452718	1.27352e+08	8.18717e+07	7.71771e+07	7.53158e+07
		12554	4R_160813050602	60	12554	2426	496.627	65.5652	0	1.36728e+08	1.30905e+08	1.14423e+08	8.22166e+07	8.40755e+07	7.93229e+07	8.1022e+07	7.20244e+07	7.8485e+07	7.86774e+07	6.37528e+07	8.35171e+07	1	0.181696	1	0.642876	0.0772099	0.0175606	0.606014	0.0914832	0.00919786	0.591398	0.134622	0.00452718	1	0.181696	1	0.642876	0.0772099	0.0175606	0.606014	0.0914832	0.00919786	0.591398	0.134622	0.00452718	1.27352e+08	8.18717e+07	7.71771e+07	7.53158e+07
		12554	1R	60	12554	2426	496.627	65.5652	0	1.36728e+08	1.30905e+08	1.14423e+08	8.22166e+07	8.40755e+07	7.93229e+07	8.1022e+07	7.20244e+07	7.8485e+07	7.86774e+07	6.37528e+07	8.35171e+07	1	0.181696	1	0.642876	0.0772099	0.0175606	0.606014	0.0914832	0.00919786	0.591398	0.134622	0.00452718	1	0.181696	1	0.642876	0.0772099	0.0175606	0.606014	0.0914832	0.00919786	0.591398	0.134622	0.00452718	1.27352e+08	8.18717e+07	7.71771e+07	7.53158e+07
		12554	1R	60	12554	2426	496.627	65.5652	0	1.36728e+08	1.30905e+08	1.14423e+08	8.22166e+07	8.40755e+07	7.93229e+07	8.1022e+07	7.20244e+07	7.8485e+07	7.86774e+07	6.37528e+07	8.35171e+07	1	0.181696	1	0.642876	0.0772099	0.0175606	0.606014	0.0914832	0.00919786	0.591398	0.134622	0.00452718	1	0.181696	1	0.642876	0.0772099	0.0175606	0.606014	0.0914832	0.00919786	0.591398	0.134622	0.00452718	1.27352e+08	8.18717e+07	7.71771e+07	7.53158e+07
		12554	1R	60	12554	2426	496.627	65.5652	0	1.36728e+08	1.30905e+08	1.14423e+08	8.22166e+07	8.40755e+07	7.93229e+07	8.1022e+07	7.20244e+07	7.8485e+07	7.86774e+07	6.37528e+07	8.35171e+07	1	0.181696	1	0.642876	0.0772099	0.0175606	0.606014	0.0914832	0.00919786	0.591398	0.134622	0.00452718	1	0.181696	1	0.642876	0.0772099	0.0175606	0.606014	0.0914832	0.00919786	0.591398	0.134622	0.00452718	1.27352e+08	8.18717e+07	7.71771e+07	7.53158e+07
		12554	1R	60	12554	2426	496.627	65.5652	0	1.36728e+08	1.30905e+08	1.14423e+08	8.22166e+07	8.40755e+07	7.93229e+07	8.1022e+07	7.20244e+07	7.8485e+07	7.86774e+07	6.37528e+07	8.35171e+07	1	0.181696	1	0.642876	0.0772099	0.0175606	0.606014	0.0914832	0.00919786	0.591398	0.134622	0.00452718	1	0.181696	1	0.642876	0.0772099	0.0175606	0.606014	0.0914832	0.00919786	0.591398	0.134622	0.00452718	1.27352e+08	8.18717e+07	7.71771e+07	7.53158e+07
		12554	1R	60	12554	2426	496.627	65.5652	0	1.36728e+08	1.30905e+08	1.14423e+08	8.22166e+07	8.40755e+07	7.93229e+07	8.1022e+07	7.20244e+07	7.8485e+07	7.86774e+07	6.37528e+07	8.35171e+07	1	0.181696	1	0.642876	0.0772099	0.0175606	0.606014	0.0914832	0.00919786	0.591398	0.134622	0.00452718	1	0.181696	1	0.642876	0.0772099	0.0175606	0.606014	0.0914832	0.00919786	0.591398	0.134622	0.00452718	1.27352e+08	8.18717e+07	7.71771e+07	7.53158e+07
		12554	1R	60	12554	2426	496.627	65.5652	0	1.36728e+08	1.30905e+08	1.14423e+08	8.22166e+07	8.40755e+07	7.93229e+07	8.1022e+07	7.20244e+07	7.8485e+07	7.86774e+07	6.37528e+07	8.35171e+07	1	0.181696	1	0.642876	0.0772099	0.0175606	0.606014	0.0914832	0.00919786	0.591398	0.134622	0.00452718	1	0.181696	1	0.642876	0.0772099	0.0175606	0.606014	0.0914832	0.00919786	0.591398	0.134622	0.00452718	1.27352e+08	8.18717e+07	7.71771e+07	7.53158e+07
		12554	1R_160812094720	60	12554	2426	496.627	65.5652	0	1.36728e+08	1.30905e+08	1.14423e+08	8.22166e+07	8.40755e+07	7.93229e+07	8.1022e+07	7.20244e+07	7.8485e+07	7.86774e+07	6.37528e+07	8.35171e+07	1	0.181696	1	0.642876	0.0772099	0.0175606	0.606014	0.0914832	0.00919786	0.591398	0.134622	0.00452718	1	0.181696	1	0.642876	0.0772099	0.0175606	0.606014	0.0914832	0.00919786	0.591398	0.134622	0.00452718	1.27352e+08	8.18717e+07	7.71771e+07	7.53158e+07
		12554	1R_160812094720	60	12554	2426	496.627	65.5652	0	1.36728e+08	1.30905e+08	1.14423e+08	8.22166e+07	8.40755e+07	7.93229e+07	8.1022e+07	7.20244e+07	7.8485e+07	7.86774e+07	6.37528e+07	8.35171e+07	1	0.181696	1	0.642876	0.0772099	0.0175606	0.606014	0.0914832	0.00919786	0.591398	0.134622	0.00452718	1	0.181696	1	0.642876	0.0772099	0.0175606	0.606014	0.0914832	0.00919786	0.591398	0.134622	0.00452718	1.27352e+08	8.18717e+07	7.71771e+07	7.53158e+07
		12554	1R_160812094720	60	12554	2426	496.627	65.5652	0	1.36728e+08	1.30905e+08	1.14423e+08	8.22166e+07	8.40755e+07	7.93229e+07	8.1022e+07	7.20244e+07	7.8485e+07	7.86774e+07	6.37528e+07	8.35171e+07	1	0.181696	1	0.642876	0.0772099	0.0175606	0.606014	0.0914832	0.00919786	0.591398	0.134622	0.00452718	1	0.181696	1	0.642876	0.0772099	0.0175606	0.606014	0.0914832	0.00919786	0.591398	0.134622	0.00452718	1.27352e+08	8.18717e+07	7.71771e+07	7.53158e+07
		12554	1R_160812094720	60	12554	2426	496.627	65.5652	0	1.36728e+08	1.30905e+08	1.14423e+08	8.22166e+07	8.40755e+07	7.93229e+07	8.1022e+07	7.20244e+07	7.8485e+07	7.86774e+07	6.37528e+07	8.35171e+07	1	0.181696	1	0.642876	0.0772099	0.0175606	0.606014	0.0914832	0.00919786	0.591398	0.134622	0.00452718	1	0.181696	1	0.642876	0.0772099	0.0175606	0.606014	0.0914832	0.00919786	0.591398	0.134622	0.00452718	1.27352e+08	8.18717e+07	7.71771e+07	7.53158e+07
		12554	1R_160812094720	60	12554	2426	496.627	65.5652	0	1.36728e+08	1.30905e+08	1.14423e+08	8.22166e+07	8.40755e+07	7.93229e+07	8.1022e+07	7.20244e+07	7.8485e+07	7.86774e+07	6.37528e+07	8.35171e+07	1	0.181696	1	0.642876	0.0772099	0.0175606	0.606014	0.0914832	0.00919786	0.591398	0.134622	0.00452718	1	0.181696	1	0.642876	0.0772099	0.0175606	0.606014	0.0914832	0.00919786	0.591398	0.134622	0.00452718	1.27352e+08	8.18717e+07	7.71771e+07	7.53158e+07
		12554	1R_160812114313	60	12554	2426	496.627	65.5652	0	1.36728e+08	1.30905e+08	1.14423e+08	8.22166e+07	8.40755e+07	7.93229e+07	8.1022e+07	7.20244e+07	7.8485e+07	7.86774e+07	6.37528e+07	8.35171e+07	1	0.181696	1	0.642876	0.0772099	0.0175606	0.606014	0.0914832	0.00919786	0.591398	0.134622	0.00452718	1	0.181696	1	0.642876	0.0772099	0.0175606	0.606014	0.0914832	0.00919786	0.591398	0.134622	0.00452718	1.27352e+08	8.18717e+07	7.71771e+07	7.53158e+07
		12554	1R_160812114313	60	12554	2426	496.627	65.5652	0	1.36728e+08	1.30905e+08	1.14423e+08	8.22166e+07	8.40755e+07	7.93229e+07	8.1022e+07	7.20244e+07	7.8485e+07	7.86774e+07	6.37528e+07	8.35171e+07	1	0.181696	1	0.642876	0.0772099	0.0175606	0.606014	0.0914832	0.00919786	0.591398	0.134622	0.00452718	1	0.181696	1	0.642876	0.0772099	0.0175606	0.606014	0.0914832	0.00919786	0.591398	0.134622	0.00452718	1.27352e+08	8.18717e+07	7.71771e+07	7.53158e+07
		12554	1R_160812114313	60	12554	2426	496.627	65.5652	0	1.36728e+08	1.30905e+08	1.14423e+08	8.22166e+07	8.40755e+07	7.93229e+07	8.1022e+07	7.20244e+07	7.8485e+07	7.86774e+07	6.37528e+07	8.35171e+07	1	0.181696	1	0.642876	0.0772099	0.0175606	0.606014	0.0914832	0.00919786	0.591398	0.134622	0.00452718	1	0.181696	1	0.642876	0.0772099	0.0175606	0.606014	0.0914832	0.00919786	0.591398	0.134622	0.00452718	1.27352e+08	8.18717e+07	7.71771e+07	7.53158e+07
		12554	1R_160812114313	60	12554	2426	496.627	65.5652	0	1.36728e+08	1.30905e+08	1.14423e+08	8.22166e+07	8.40755e+07	7.93229e+07	8.1022e+07	7.20244e+07	7.8485e+07	7.86774e+07	6.37528e+07	8.35171e+07	1	0.181696	1	0.642876	0.0772099	0.0175606	0.606014	0.0914832	0.00919786	0.591398	0.134622	0.00452718	1	0.181696	1	0.642876	0.0772099	0.0175606	0.606014	0.0914832	0.00919786	0.591398	0.134622	0.00452718	1.27352e+08	8.18717e+07	7.71771e+07	7.53158e+07
		12554	1R_160812114313	60	12554	2426	496.627	65.5652	0	1.36728e+08	1.30905e+08	1.14423e+08	8.22166e+07	8.40755e+07	7.93229e+07	8.1022e+07	7.20244e+07	7.8485e+07	7.86774e+07	6.37528e+07	8.35171e+07	1	0.181696	1	0.642876	0.0772099	0.0175606	0.606014	0.0914832	0.00919786	0.591398	0.134622	0.00452718	1	0.181696	1	0.642876	0.0772099	0.0175606	0.606014	0.0914832	0.00919786	0.591398	0.134622	0.00452718	1.27352e+08	8.18717e+07	7.71771e+07	7.53158e+07
		12554	1R_160812114313	60	12554	2426	496.627	65.5652	0	1.36728e+08	1.30905e+08	1.14423e+08	8.22166e+07	8.40755e+07	7.93229e+07	8.1022e+07	7.20244e+07	7.8485e+07	7.86774e+07	6.37528e+07	8.35171e+07	1	0.181696	1	0.642876	0.0772099	0.0175606	0.606014	0.0914832	0.00919786	0.591398	0.134622	0.00452718	1	0.181696	1	0.642876	0.0772099	0.0175606	0.606014	0.0914832	0.00919786	0.591398	0.134622	0.00452718	1.27352e+08	8.18717e+07	7.71771e+07	7.53158e+07
		12554	2R	60	12554	2426	496.627	65.5652	0	1.36728e+08	1.30905e+08	1.14423e+08	8.22166e+07	8.40755e+07	7.93229e+07	8.1022e+07	7.20244e+07	7.8485e+07	7.86774e+07	6.37528e+07	8.35171e+07	1	0.181696	1	0.642876	0.0772099	0.0175606	0.606014	0.0914832	0.00919786	0.591398	0.134622	0.00452718	1	0.181696	1	0.642876	0.0772099	0.0175606	0.606014	0.0914832	0.00919786	0.591398	0.134622	0.00452718	1.27352e+08	8.18717e+07	7.71771e+07	7.53158e+07
		12554	2R	60	12554	2426	496.627	65.5652	0	1.36728e+08	1.30905e+08	1.14423e+08	8.22166e+07	8.40755e+07	7.93229e+07	8.1022e+07	7.20244e+07	7.8485e+07	7.86774e+07	6.37528e+07	8.35171e+07	1	0.181696	1	0.642876	0.0772099	0.0175606	0.606014	0.0914832	0.00919786	0.591398	0.134622	0.00452718	1	0.181696	1	0.642876	0.0772099	0.0175606	0.606014	0.0914832	0.00919786	0.591398	0.134622	0.00452718	1.27352e+08	8.18717e+07	7.71771e+07	7.53158e+07
		12554	2R	60	12554	2426	496.627	65.5652	0	1.36728e+08	1.30905e+08	1.14423e+08	8.22166e+07	8.40755e+07	7.93229e+07	8.1022e+07	7.20244e+07	7.8485e+07	7.86774e+07	6.37528e+07	8.35171e+07	1	0.181696	1	0.642876	0.0772099	0.0175606	0.606014	0.0914832	0.00919786	0.591398	0.134622	0.00452718	1	0.181696	1	0.642876	0.0772099	0.0175606	0.606014	0.0914832	0.00919786	0.591398	0.134622	0.00452718	1.27352e+08	8.18717e+07	7.71771e+07	7.53158e+07
		12554	2R	60	12554	2426	496.627	65.5652	0	1.36728e+08	1.30905e+08	1.14423e+08	8.22166e+07	8.40755e+07	7.93229e+07	8.1022e+07	7.20244e+07	7.8485e+07	7.86774e+07	6.37528e+07	8.35171e+07	1	0.181696	1	0.642876	0.0772099	0.0175606	0.606014	0.0914832	0.00919786	0.591398	0.134622	0.00452718	1	0.181696	1	0.642876	0.0772099	0.0175606	0.606014	0.0914832	0.00919786	0.591398	0.134622	0.00452718	1.27352e+08	8.18717e+07	7.71771e+07	7.53158e+07
		12554	2R_160812153456	60	12554	2426	496.627	65.5652	0	1.36728e+08	1.30905e+08	1.14423e+08	8.22166e+07	8.40755e+07	7.93229e+07	8.1022e+07	7.20244e+07	7.8485e+07	7.86774e+07	6.37528e+07	8.35171e+07	1	0.181696	1	0.642876	0.0772099	0.0175606	0.606014	0.0914832	0.00919786	0.591398	0.134622	0.00452718	1	0.181696	1	0.642876	0.0772099	0.0175606	0.606014	0.0914832	0.00919786	0.591398	0.134622	0.00452718	1.27352e+08	8.18717e+07	7.71771e+07	7.53158e+07
		12554	2R_160812153456	60	12554	2426	496.627	65.5652	0	1.36728e+08	1.30905e+08	1.14423e+08	8.22166e+07	8.40755e+07	7.93229e+07	8.1022e+07	7.20244e+07	7.8485e+07	7.86774e+07	6.37528e+07	8.35171e+07	1	0.181696	1	0.642876	0.0772099	0.0175606	0.606014	0.0914832	0.00919786	0.591398	0.134622	0.00452718	1	0.181696	1	0.642876	0.0772099	0.0175606	0.606014	0.0914832	0.00919786	0.591398	0.134622	0.00452718	1.27352e+08	8.18717e+07	7.71771e+07	7.53158e+07
		12554	2R_160812153456	60	12554	2426	496.627	65.5652	0	1.36728e+08	1.30905e+08	1.14423e+08	8.22166e+07	8.40755e+07	7.93229e+07	8.1022e+07	7.20244e+07	7.8485e+07	7.86774e+07	6.37528e+07	8.35171e+07	1	0.181696	1	0.642876	0.0772099	0.0175606	0.606014	0.0914832	0.00919786	0.591398	0.134622	0.00452718	1	0.181696	1	0.642876	0.0772099	0.0175606	0.606014	0.0914832	0.00919786	0.591398	0.134622	0.00452718	1.27352e+08	8.18717e+07	7.71771e+07	7.53158e+07
		12554	2R_160812153456	60	12554	2426	496.627	65.5652	0	1.36728e+08	1.30905e+08	1.14423e+08	8.22166e+07	8.40755e+07	7.93229e+07	8.1022e+07	7.20244e+07	7.8485e+07	7.86774e+07	6.37528e+07	8.35171e+07	1	0.181696	1	0.642876	0.0772099	0.0175606	0.606014	0.0914832	0.00919786	0.591398	0.134622	0.00452718	1	0.181696	1	0.642876	0.0772099	0.0175606	0.606014	0.0914832	0.00919786	0.591398	0.134622	0.00452718	1.27352e+08	8.18717e+07	7.71771e+07	7.53158e+07
		12554	2R_160812153456	60	12554	2426	496.627	65.5652	0	1.36728e+08	1.30905e+08	1.14423e+08	8.22166e+07	8.40755e+07	7.93229e+07	8.1022e+07	7.20244e+07	7.8485e+07	7.86774e+07	6.37528e+07	8.35171e+07	1	0.181696	1	0.642876	0.0772099	0.0175606	0.606014	0.0914832	0.00919786	0.591398	0.134622	0.00452718	1	0.181696	1	0.642876	0.0772099	0.0175606	0.606014	0.0914832	0.00919786	0.591398	0.134622	0.00452718	1.27352e+08	8.18717e+07	7.71771e+07	7.53158e+07
		12554	2R_160812153456	60	12554	2426	496.627	65.5652	0	1.36728e+08	1.30905e+08	1.14423e+08	8.22166e+07	8.40755e+07	7.93229e+07	8.1022e+07	7.20244e+07	7.8485e+07	7.86774e+07	6.37528e+07	8.35171e+07	1	0.181696	1	0.642876	0.0772099	0.0175606	0.606014	0.0914832	0.00919786	0.591398	0.134622	0.00452718	1	0.181696	1	0.642876	0.0772099	0.0175606	0.606014	0.0914832	0.00919786	0.591398	0.134622	0.00452718	1.27352e+08	8.18717e+07	7.71771e+07	7.53158e+07
		12554	2R_160812173050	60	12554	2426	496.627	65.5652	0	1.36728e+08	1.30905e+08	1.14423e+08	8.22166e+07	8.40755e+07	7.93229e+07	8.1022e+07	7.20244e+07	7.8485e+07	7.86774e+07	6.37528e+07	8.35171e+07	1	0.181696	1	0.642876	0.0772099	0.0175606	0.606014	0.0914832	0.00919786	0.591398	0.134622	0.00452718	1	0.181696	1	0.642876	0.0772099	0.0175606	0.606014	0.0914832	0.00919786	0.591398	0.134622	0.00452718	1.27352e+08	8.18717e+07	7.71771e+07	7.53158e+07
		12554	2R_160812173050	60	12554	2426	496.627	65.5652	0	1.36728e+08	1.30905e+08	1.14423e+08	8.22166e+07	8.40755e+07	7.93229e+07	8.1022e+07	7.20244e+07	7.8485e+07	7.86774e+07	6.37528e+07	8.35171e+07	1	0.181696	1	0.642876	0.0772099	0.0175606	0.606014	0.0914832	0.00919786	0.591398	0.134622	0.00452718	1	0.181696	1	0.642876	0.0772099	0.0175606	0.606014	0.0914832	0.00919786	0.591398	0.134622	0.00452718	1.27352e+08	8.18717e+07	7.71771e+07	7.53158e+07
		12554	2R_160812173050	60	12554	2426	496.627	65.5652	0	1.36728e+08	1.30905e+08	1.14423e+08	8.22166e+07	8.40755e+07	7.93229e+07	8.1022e+07	7.20244e+07	7.8485e+07	7.86774e+07	6.37528e+07	8.35171e+07	1	0.181696	1	0.642876	0.0772099	0.0175606	0.606014	0.0914832	0.00919786	0.591398	0.134622	0.00452718	1	0.181696	1	0.642876	0.0772099	0.0175606	0.606014	0.0914832	0.00919786	0.591398	0.134622	0.00452718	1.27352e+08	8.18717e+07	7.71771e+07	7.53158e+07
		12554	2R_160812173050	60	12554	2426	496.627	65.5652	0	1.36728e+08	1.30905e+08	1.14423e+08	8.22166e+07	8.40755e+07	7.93229e+07	8.1022e+07	7.20244e+07	7.8485e+07	7.86774e+07	6.37528e+07	8.35171e+07	1	0.181696	1	0.642876	0.0772099	0.0175606	0.606014	0.0914832	0.00919786	0.591398	0.134622	0.00452718	1	0.181696	1	0.642876	0.0772099	0.0175606	0.606014	0.0914832	0.00919786	0.591398	0.134622	0.00452718	1.27352e+08	8.18717e+07	7.71771e+07	7.53158e+07
		12554	3R	60	12554	2426	496.627	65.5652	0	1.36728e+08	1.30905e+08	1.14423e+08	8.22166e+07	8.40755e+07	7.93229e+07	8.1022e+07	7.20244e+07	7.8485e+07	7.86774e+07	6.37528e+07	8.35171e+07	1	0.181696	1	0.642876	0.0772099	0.0175606	0.606014	0.0914832	0.00919786	0.591398	0.134622	0.00452718	1	0.181696	1	0.642876	0.0772099	0.0175606	0.606014	0.0914832	0.00919786	0.591398	0.134622	0.00452718	1.27352e+08	8.18717e+07	7.71771e+07	7.53158e+07
		12554	3R	60	12554	2426	496.627	65.5652	0	1.36728e+08	1.30905e+08	1.14423e+08	8.22166e+07	8.40755e+07	7.93229e+07	8.1022e+07	7.20244e+07	7.8485e+07	7.86774e+07	6.37528e+07	8.35171e+07	1	0.181696	1	0.642876	0.0772099	0.0175606	0.606014	0.0914832	0.00919786	0.591398	0.134622	0.00452718	1	0.181696	1	0.642876	0.0772099	0.0175606	0.606014	0.0914832	0.00919786	0.591398	0.134622	0.00452718	1.27352e+08	8.18717e+07	7.71771e+07	7.53158e+07
		12554	3R	60	12554	2426	496.627	65.5652	0	1.36728e+08	1.30905e+08	1.14423e+08	8.22166e+07	8.40755e+07	7.93229e+07	8.1022e+07	7.20244e+07	7.8485e+07	7.86774e+07	6.37528e+07	8.35171e+07	1	0.181696	1	0.642876	0.0772099	0.0175606	0.606014	0.0914832	0.00919786	0.591398	0.134622	0.00452718	1	0.181696	1	0.642876	0.0772099	0.0175606	0.606014	0.0914832	0.00919786	0.591398	0.134622	0.00452718	1.27352e+08	8.18717e+07	7.71771e+07	7.53158e+07
		12554	3R	60	12554	2426	496.627	65.5652	0	1.36728e+08	1.30905e+08	1.14423e+08	8.22166e+07	8.40755e+07	7.93229e+07	8.1022e+07	7.20244e+07	7.8485e+07	7.86774e+07	6.37528e+07	8.35171e+07	1	0.181696	1	0.642876	0.0772099	0.0175606	0.606014	0.0914832	0.00919786	0.591398	0.134622	0.00452718	1	0.181696	1	0.642876	0.0772099	0.0175606	0.606014	0.0914832	0.00919786	0.591398	0.134622	0.00452718	1.27352e+08	8.18717e+07	7.71771e+07	7.53158e+07
		12554	3R_160812212233	60	12554	2426	496.627	65.5652	0	1.36728e+08	1.30905e+08	1.14423e+08	8.22166e+07	8.40755e+07	7.93229e+07	8.1022e+07	7.20244e+07	7.8485e+07	7.86774e+07	6.37528e+07	8.35171e+07	1	0.181696	1	0.642876	0.0772099	0.0175606	0.606014	0.0914832	0.00919786	0.591398	0.134622	0.00452718	1	0.181696	1	0.642876	0.0772099	0.0175606	0.606014	0.0914832	0.00919786	0.591398	0.134622	0.00452718	1.27352e+08	8.18717e+07	7.71771e+07	7.53158e+07
		12554	3R_160812212233	60	12554	2426	496.627	65.5652	0	1.36728e+08	1.30905e+08	1.14423e+08	8.22166e+07	8.40755e+07	7.93229e+07	8.1022e+07	7.20244e+07	7.8485e+07	7.86774e+07	6.37528e+07	8.35171e+07	1	0.181696	1	0.642876	0.0772099	0.0175606	0.606014	0.0914832	0.00919786	0.591398	0.134622	0.00452718	1	0.181696	1	0.642876	0.0772099	0.0175606	0.606014	0.0914832	0.00919786	0.591398	0.134622	0.00452718	1.27352e+08	8.18717e+07	7.71771e+07	7.53158e+07
		12554	3R_160812212233	60	12554	2426	496.627	65.5652	0	1.36728e+08	1.30905e+08	1.14423e+08	8.22166e+07	8.40755e+07	7.93229e+07	8.1022e+07	7.20244e+07	7.8485e+07	7.86774e+07	6.37528e+07	8.35171e+07	1	0.181696	1	0.642876	0.0772099	0.0175606	0.606014	0.0914832	0.00919786	0.591398	0.134622	0.00452718	1	0.181696	1	0.642876	0.0772099	0.0175606	0.606014	0.0914832	0.00919786	0.591398	0.134622	0.00452718	1.27352e+08	8.18717e+07	7.71771e+07	7.53158e+07
		12554	3R_160812212233	60	12554	2426	496.627	65.5652	0	1.36728e+08	1.30905e+08	1.14423e+08	8.22166e+07	8.40755e+07	7.93229e+07	8.1022e+07	7.20244e+07	7.8485e+07	7.86774e+07	6.37528e+07	8.35171e+07	1	0.181696	1	0.642876	0.0772099	0.0175606	0.606014	0.0914832	0.00919786	0.591398	0.134622	0.00452718	1	0.181696	1	0.642876	0.0772099	0.0175606	0.606014	0.0914832	0.00919786	0.591398	0.134622	0.00452718	1.27352e+08	8.18717e+07	7.71771e+07	7.53158e+07
		12554	3R_160812212233	60	12554	2426	496.627	65.5652	0	1.36728e+08	1.30905e+08	1.14423e+08	8.22166e+07	8.40755e+07	7.93229e+07	8.1022e+07	7.20244e+07	7.8485e+07	7.86774e+07	6.37528e+07	8.35171e+07	1	0.181696	1	0.642876	0.0772099	0.0175606	0.606014	0.0914832	0.00919786	0.591398	0.134622	0.00452718	1	0.181696	1	0.642876	0.0772099	0.0175606	0.606014	0.0914832	0.00919786	0.591398	0.134622	0.00452718	1.27352e+08	8.18717e+07	7.71771e+07	7.53158e+07
		12554	3R_160812231824	60	12554	2426	496.627	65.5652	0	1.36728e+08	1.30905e+08	1.14423e+08	8.22166e+07	8.40755e+07	7.93229e+07	8.1022e+07	7.20244e+07	7.8485e+07	7.86774e+07	6.37528e+07	8.35171e+07	1	0.181696	1	0.642876	0.0772099	0.0175606	0.606014	0.0914832	0.00919786	0.591398	0.134622	0.00452718	1	0.181696	1	0.642876	0.0772099	0.0175606	0.606014	0.0914832	0.00919786	0.591398	0.134622	0.00452718	1.27352e+08	8.18717e+07	7.71771e+07	7.53158e+07
		12554	3R_160812231824	60	12554	2426	496.627	65.5652	0	1.36728e+08	1.30905e+08	1.14423e+08	8.22166e+07	8.40755e+07	7.93229e+07	8.1022e+07	7.20244e+07	7.8485e+07	7.86774e+07	6.37528e+07	8.35171e+07	1	0.181696	1	0.642876	0.0772099	0.0175606	0.606014	0.0914832	0.00919786	0.591398	0.134622	0.00452718	1	0.181696	1	0.642876	0.0772099	0.0175606	0.606014	0.0914832	0.00919786	0.591398	0.134622	0.00452718	1.27352e+08	8.18717e+07	7.71771e+07	7.53158e+07
		12554	3R_160812231824	60	12554	2426	496.627	65.5652	0	1.36728e+08	1.30905e+08	1.14423e+08	8.22166e+07	8.40755e+07	7.93229e+07	8.1022e+07	7.20244e+07	7.8485e+07	7.86774e+07	6.37528e+07	8.35171e+07	1	0.181696	1	0.642876	0.0772099	0.0175606	0.606014	0.0914832	0.00919786	0.591398	0.134622	0.00452718	1	0.181696	1	0.642876	0.0772099	0.0175606	0.606014	0.0914832	0.00919786	0.591398	0.134622	0.00452718	1.27352e+08	8.18717e+07	7.71771e+07	7.53158e+07
		12554	3R_160812231824	60	12554	2426	496.627	65.5652	0	1.36728e+08	1.30905e+08	1.14423e+08	8.22166e+07	8.40755e+07	7.93229e+07	8.1022e+07	7.20244e+07	7.8485e+07	7.86774e+07	6.37528e+07	8.35171e+07	1	0.181696	1	0.642876	0.0772099	0.0175606	0.606014	0.0914832	0.00919786	0.591398	0.134622	0.00452718	1	0.181696	1	0.642876	0.0772099	0.0175606	0.606014	0.0914832	0.00919786	0.591398	0.134622	0.00452718	1.27352e+08	8.18717e+07	7.71771e+07	7.53158e+07
	LISQIVSSITASLR+Phospho(10)Phospho(12)	1	1	1	0.0567073	1	0.610923	0.158565	0.0367962	0.988449	0.170403	0.902182	1.05697	0.172841	0.563527	0	0
		hits: 1 Items
		FRAMEID	RAWFILE	MS2	FrameID1	CompID	MZ	Time	GoodID	II_1R	II_1R_160812094720	II_1R_160812114313	II_2R	II_2R_160812153456	II_2R_160812173050	II_3R	II_3R_160812212233	II_3R_160812231824	II_4R	II_4R_160813031009	II_4R_160813050602	Ratio_1R	StdDev_1R	PValue_1R	Ratio_2R	StdDev_2R	PValue_2R	Ratio_3R	StdDev_3R	PValue_3R	Ratio_4R	StdDev_4R	PValue_4R	NRatio_1R	NStdDev_1R	NPValue_1R	NRatio_2R	NStdDev_2R	NPValue_2R	NRatio_3R	NStdDev_3R	NPValue_3R	NRatio_4R	NStdDev_4R	NPValue_4R	Avg_1R	Avg_2R	Avg_3R	Avg_4R
		4664	1R	46	4664	105	549.938	46.7309	0	1.16168e+09	1.1119e+09	1.10222e+09	8.4813e+08	6.83908e+08	5.30317e+08	1.12078e+09	9.47972e+08	1.26806e+09	1.3619e+09	1.16245e+09	1.04376e+09	1	0.0567073	1	0.610923	0.158565	0.0367962	0.988449	0.170403	0.902182	1.05697	0.172841	0.563527	1	0.0567073	1	0.610923	0.158565	0.0367962	0.988449	0.170403	0.902182	1.05697	0.172841	0.563527	1.12527e+09	6.87452e+08	1.11227e+09	1.18937e+09
	LISQIVSSITASLR+Phospho(8)Phospho(12)	1	2	1	0.0567073	1	0.610923	0.158565	0.0367962	0.988449	0.170403	0.902182	1.05697	0.172841	0.563527	0	0
		hits: 2 Items
		FRAMEID	RAWFILE	MS2	FrameID1	CompID	MZ	Time	GoodID	II_1R	II_1R_160812094720	II_1R_160812114313	II_2R	II_2R_160812153456	II_2R_160812173050	II_3R	II_3R_160812212233	II_3R_160812231824	II_4R	II_4R_160813031009	II_4R_160813050602	Ratio_1R	StdDev_1R	PValue_1R	Ratio_2R	StdDev_2R	PValue_2R	Ratio_3R	StdDev_3R	PValue_3R	Ratio_4R	StdDev_4R	PValue_4R	NRatio_1R	NStdDev_1R	NPValue_1R	NRatio_2R	NStdDev_2R	NPValue_2R	NRatio_3R	NStdDev_3R	NPValue_3R	NRatio_4R	NStdDev_4R	NPValue_4R	Avg_1R	Avg_2R	Avg_3R	Avg_4R
		4664	1R	46	4664	105	549.938	46.7309	0	1.16168e+09	1.1119e+09	1.10222e+09	8.4813e+08	6.83908e+08	5.30317e+08	1.12078e+09	9.47972e+08	1.26806e+09	1.3619e+09	1.16245e+09	1.04376e+09	1	0.0567073	1	0.610923	0.158565	0.0367962	0.988449	0.170403	0.902182	1.05697	0.172841	0.563527	1	0.0567073	1	0.610923	0.158565	0.0367962	0.988449	0.170403	0.902182	1.05697	0.172841	0.563527	1.12527e+09	6.87452e+08	1.11227e+09	1.18937e+09
		4664	2R	46	4664	105	549.938	46.7309	0	1.16168e+09	1.1119e+09	1.10222e+09	8.4813e+08	6.83908e+08	5.30317e+08	1.12078e+09	9.47972e+08	1.26806e+09	1.3619e+09	1.16245e+09	1.04376e+09	1	0.0567073	1	0.610923	0.158565	0.0367962	0.988449	0.170403	0.902182	1.05697	0.172841	0.563527	1	0.0567073	1	0.610923	0.158565	0.0367962	0.988449	0.170403	0.902182	1.05697	0.172841	0.563527	1.12527e+09	6.87452e+08	1.11227e+09	1.18937e+09
SP://C9JDS9	C9JDS9_HUMAN Tubulin alpha_4A chain (Fragment) OS=Homo sapiens GN=TUBA4A PE=1 SV=1	3	2	62	1	0.039156	1	0.632598	0.0635908	0.0016245	0.745856	0.0728621	0.133809	0.846615	0.090489	0.0416369
	peptides: 3 Items
	PEPTIDE	FRAMES	HITS	Ratio_1R	StdDev_1R	PValue_1R	Ratio_2R	StdDev_2R	PValue_2R	Ratio_3R	StdDev_3R	PValue_3R	Ratio_4R	StdDev_4R	PValue_4R	OtherAssignments	AvgPepPValue
	LISQIVSSITASLR	1	59	1	0.181696	1	0.642876	0.0772099	0.0175606	0.606014	0.0914832	0.00919786	0.591398	0.134622	0.00452718	0	0
		hits: 59 Items
		FRAMEID	RAWFILE	MS2	FrameID1	CompID	MZ	Time	GoodID	II_1R	II_1R_160812094720	II_1R_160812114313	II_2R	II_2R_160812153456	II_2R_160812173050	II_3R	II_3R_160812212233	II_3R_160812231824	II_4R	II_4R_160813031009	II_4R_160813050602	Ratio_1R	StdDev_1R	PValue_1R	Ratio_2R	StdDev_2R	PValue_2R	Ratio_3R	StdDev_3R	PValue_3R	Ratio_4R	StdDev_4R	PValue_4R	NRatio_1R	NStdDev_1R	NPValue_1R	NRatio_2R	NStdDev_2R	NPValue_2R	NRatio_3R	NStdDev_3R	NPValue_3R	NRatio_4R	NStdDev_4R	NPValue_4R	Avg_1R	Avg_2R	Avg_3R	Avg_4R
		12554	4R	60	12554	2426	496.627	65.5652	0	1.36728e+08	1.30905e+08	1.14423e+08	8.22166e+07	8.40755e+07	7.93229e+07	8.1022e+07	7.20244e+07	7.8485e+07	7.86774e+07	6.37528e+07	8.35171e+07	1	0.181696	1	0.642876	0.0772099	0.0175606	0.606014	0.0914832	0.00919786	0.591398	0.134622	0.00452718	1	0.181696	1	0.642876	0.0772099	0.0175606	0.606014	0.0914832	0.00919786	0.591398	0.134622	0.00452718	1.27352e+08	8.18717e+07	7.71771e+07	7.53158e+07
		12554	4R	60	12554	2426	496.627	65.5652	0	1.36728e+08	1.30905e+08	1.14423e+08	8.22166e+07	8.40755e+07	7.93229e+07	8.1022e+07	7.20244e+07	7.8485e+07	7.86774e+07	6.37528e+07	8.35171e+07	1	0.181696	1	0.642876	0.0772099	0.0175606	0.606014	0.0914832	0.00919786	0.591398	0.134622	0.00452718	1	0.181696	1	0.642876	0.0772099	0.0175606	0.606014	0.0914832	0.00919786	0.591398	0.134622	0.00452718	1.27352e+08	8.18717e+07	7.71771e+07	7.53158e+07
		12554	4R	60	12554	2426	496.627	65.5652	0	1.36728e+08	1.30905e+08	1.14423e+08	8.22166e+07	8.40755e+07	7.93229e+07	8.1022e+07	7.20244e+07	7.8485e+07	7.86774e+07	6.37528e+07	8.35171e+07	1	0.181696	1	0.642876	0.0772099	0.0175606	0.606014	0.0914832	0.00919786	0.591398	0.134622	0.00452718	1	0.181696	1	0.642876	0.0772099	0.0175606	0.606014	0.0914832	0.00919786	0.591398	0.134622	0.00452718	1.27352e+08	8.18717e+07	7.71771e+07	7.53158e+07
		12554	4R	60	12554	2426	496.627	65.5652	0	1.36728e+08	1.30905e+08	1.14423e+08	8.22166e+07	8.40755e+07	7.93229e+07	8.1022e+07	7.20244e+07	7.8485e+07	7.86774e+07	6.37528e+07	8.35171e+07	1	0.181696	1	0.642876	0.0772099	0.0175606	0.606014	0.0914832	0.00919786	0.591398	0.134622	0.00452718	1	0.181696	1	0.642876	0.0772099	0.0175606	0.606014	0.0914832	0.00919786	0.591398	0.134622	0.00452718	1.27352e+08	8.18717e+07	7.71771e+07	7.53158e+07
		12554	4R	60	12554	2426	496.627	65.5652	0	1.36728e+08	1.30905e+08	1.14423e+08	8.22166e+07	8.40755e+07	7.93229e+07	8.1022e+07	7.20244e+07	7.8485e+07	7.86774e+07	6.37528e+07	8.35171e+07	1	0.181696	1	0.642876	0.0772099	0.0175606	0.606014	0.0914832	0.00919786	0.591398	0.134622	0.00452718	1	0.181696	1	0.642876	0.0772099	0.0175606	0.606014	0.0914832	0.00919786	0.591398	0.134622	0.00452718	1.27352e+08	8.18717e+07	7.71771e+07	7.53158e+07
		12554	4R	60	12554	2426	496.627	65.5652	0	1.36728e+08	1.30905e+08	1.14423e+08	8.22166e+07	8.40755e+07	7.93229e+07	8.1022e+07	7.20244e+07	7.8485e+07	7.86774e+07	6.37528e+07	8.35171e+07	1	0.181696	1	0.642876	0.0772099	0.0175606	0.606014	0.0914832	0.00919786	0.591398	0.134622	0.00452718	1	0.181696	1	0.642876	0.0772099	0.0175606	0.606014	0.0914832	0.00919786	0.591398	0.134622	0.00452718	1.27352e+08	8.18717e+07	7.71771e+07	7.53158e+07
		12554	4R_160813031009	60	12554	2426	496.627	65.5652	0	1.36728e+08	1.30905e+08	1.14423e+08	8.22166e+07	8.40755e+07	7.93229e+07	8.1022e+07	7.20244e+07	7.8485e+07	7.86774e+07	6.37528e+07	8.35171e+07	1	0.181696	1	0.642876	0.0772099	0.0175606	0.606014	0.0914832	0.00919786	0.591398	0.134622	0.00452718	1	0.181696	1	0.642876	0.0772099	0.0175606	0.606014	0.0914832	0.00919786	0.591398	0.134622	0.00452718	1.27352e+08	8.18717e+07	7.71771e+07	7.53158e+07
		12554	4R_160813031009	60	12554	2426	496.627	65.5652	0	1.36728e+08	1.30905e+08	1.14423e+08	8.22166e+07	8.40755e+07	7.93229e+07	8.1022e+07	7.20244e+07	7.8485e+07	7.86774e+07	6.37528e+07	8.35171e+07	1	0.181696	1	0.642876	0.0772099	0.0175606	0.606014	0.0914832	0.00919786	0.591398	0.134622	0.00452718	1	0.181696	1	0.642876	0.0772099	0.0175606	0.606014	0.0914832	0.00919786	0.591398	0.134622	0.00452718	1.27352e+08	8.18717e+07	7.71771e+07	7.53158e+07
		12554	4R_160813031009	60	12554	2426	496.627	65.5652	0	1.36728e+08	1.30905e+08	1.14423e+08	8.22166e+07	8.40755e+07	7.93229e+07	8.1022e+07	7.20244e+07	7.8485e+07	7.86774e+07	6.37528e+07	8.35171e+07	1	0.181696	1	0.642876	0.0772099	0.0175606	0.606014	0.0914832	0.00919786	0.591398	0.134622	0.00452718	1	0.181696	1	0.642876	0.0772099	0.0175606	0.606014	0.0914832	0.00919786	0.591398	0.134622	0.00452718	1.27352e+08	8.18717e+07	7.71771e+07	7.53158e+07
		12554	4R_160813031009	60	12554	2426	496.627	65.5652	0	1.36728e+08	1.30905e+08	1.14423e+08	8.22166e+07	8.40755e+07	7.93229e+07	8.1022e+07	7.20244e+07	7.8485e+07	7.86774e+07	6.37528e+07	8.35171e+07	1	0.181696	1	0.642876	0.0772099	0.0175606	0.606014	0.0914832	0.00919786	0.591398	0.134622	0.00452718	1	0.181696	1	0.642876	0.0772099	0.0175606	0.606014	0.0914832	0.00919786	0.591398	0.134622	0.00452718	1.27352e+08	8.18717e+07	7.71771e+07	7.53158e+07
		12554	4R_160813050602	60	12554	2426	496.627	65.5652	0	1.36728e+08	1.30905e+08	1.14423e+08	8.22166e+07	8.40755e+07	7.93229e+07	8.1022e+07	7.20244e+07	7.8485e+07	7.86774e+07	6.37528e+07	8.35171e+07	1	0.181696	1	0.642876	0.0772099	0.0175606	0.606014	0.0914832	0.00919786	0.591398	0.134622	0.00452718	1	0.181696	1	0.642876	0.0772099	0.0175606	0.606014	0.0914832	0.00919786	0.591398	0.134622	0.00452718	1.27352e+08	8.18717e+07	7.71771e+07	7.53158e+07
		12554	4R_160813050602	60	12554	2426	496.627	65.5652	0	1.36728e+08	1.30905e+08	1.14423e+08	8.22166e+07	8.40755e+07	7.93229e+07	8.1022e+07	7.20244e+07	7.8485e+07	7.86774e+07	6.37528e+07	8.35171e+07	1	0.181696	1	0.642876	0.0772099	0.0175606	0.606014	0.0914832	0.00919786	0.591398	0.134622	0.00452718	1	0.181696	1	0.642876	0.0772099	0.0175606	0.606014	0.0914832	0.00919786	0.591398	0.134622	0.00452718	1.27352e+08	8.18717e+07	7.71771e+07	7.53158e+07
		12554	4R_160813050602	60	12554	2426	496.627	65.5652	0	1.36728e+08	1.30905e+08	1.14423e+08	8.22166e+07	8.40755e+07	7.93229e+07	8.1022e+07	7.20244e+07	7.8485e+07	7.86774e+07	6.37528e+07	8.35171e+07	1	0.181696	1	0.642876	0.0772099	0.0175606	0.606014	0.0914832	0.00919786	0.591398	0.134622	0.00452718	1	0.181696	1	0.642876	0.0772099	0.0175606	0.606014	0.0914832	0.00919786	0.591398	0.134622	0.00452718	1.27352e+08	8.18717e+07	7.71771e+07	7.53158e+07
		12554	4R_160813050602	60	12554	2426	496.627	65.5652	0	1.36728e+08	1.30905e+08	1.14423e+08	8.22166e+07	8.40755e+07	7.93229e+07	8.1022e+07	7.20244e+07	7.8485e+07	7.86774e+07	6.37528e+07	8.35171e+07	1	0.181696	1	0.642876	0.0772099	0.0175606	0.606014	0.0914832	0.00919786	0.591398	0.134622	0.00452718	1	0.181696	1	0.642876	0.0772099	0.0175606	0.606014	0.0914832	0.00919786	0.591398	0.134622	0.00452718	1.27352e+08	8.18717e+07	7.71771e+07	7.53158e+07
		12554	4R_160813050602	60	12554	2426	496.627	65.5652	0	1.36728e+08	1.30905e+08	1.14423e+08	8.22166e+07	8.40755e+07	7.93229e+07	8.1022e+07	7.20244e+07	7.8485e+07	7.86774e+07	6.37528e+07	8.35171e+07	1	0.181696	1	0.642876	0.0772099	0.0175606	0.606014	0.0914832	0.00919786	0.591398	0.134622	0.00452718	1	0.181696	1	0.642876	0.0772099	0.0175606	0.606014	0.0914832	0.00919786	0.591398	0.134622	0.00452718	1.27352e+08	8.18717e+07	7.71771e+07	7.53158e+07
		12554	1R	60	12554	2426	496.627	65.5652	0	1.36728e+08	1.30905e+08	1.14423e+08	8.22166e+07	8.40755e+07	7.93229e+07	8.1022e+07	7.20244e+07	7.8485e+07	7.86774e+07	6.37528e+07	8.35171e+07	1	0.181696	1	0.642876	0.0772099	0.0175606	0.606014	0.0914832	0.00919786	0.591398	0.134622	0.00452718	1	0.181696	1	0.642876	0.0772099	0.0175606	0.606014	0.0914832	0.00919786	0.591398	0.134622	0.00452718	1.27352e+08	8.18717e+07	7.71771e+07	7.53158e+07
		12554	1R	60	12554	2426	496.627	65.5652	0	1.36728e+08	1.30905e+08	1.14423e+08	8.22166e+07	8.40755e+07	7.93229e+07	8.1022e+07	7.20244e+07	7.8485e+07	7.86774e+07	6.37528e+07	8.35171e+07	1	0.181696	1	0.642876	0.0772099	0.0175606	0.606014	0.0914832	0.00919786	0.591398	0.134622	0.00452718	1	0.181696	1	0.642876	0.0772099	0.0175606	0.606014	0.0914832	0.00919786	0.591398	0.134622	0.00452718	1.27352e+08	8.18717e+07	7.71771e+07	7.53158e+07
		12554	1R	60	12554	2426	496.627	65.5652	0	1.36728e+08	1.30905e+08	1.14423e+08	8.22166e+07	8.40755e+07	7.93229e+07	8.1022e+07	7.20244e+07	7.8485e+07	7.86774e+07	6.37528e+07	8.35171e+07	1	0.181696	1	0.642876	0.0772099	0.0175606	0.606014	0.0914832	0.00919786	0.591398	0.134622	0.00452718	1	0.181696	1	0.642876	0.0772099	0.0175606	0.606014	0.0914832	0.00919786	0.591398	0.134622	0.00452718	1.27352e+08	8.18717e+07	7.71771e+07	7.53158e+07
		12554	1R	60	12554	2426	496.627	65.5652	0	1.36728e+08	1.30905e+08	1.14423e+08	8.22166e+07	8.40755e+07	7.93229e+07	8.1022e+07	7.20244e+07	7.8485e+07	7.86774e+07	6.37528e+07	8.35171e+07	1	0.181696	1	0.642876	0.0772099	0.0175606	0.606014	0.0914832	0.00919786	0.591398	0.134622	0.00452718	1	0.181696	1	0.642876	0.0772099	0.0175606	0.606014	0.0914832	0.00919786	0.591398	0.134622	0.00452718	1.27352e+08	8.18717e+07	7.71771e+07	7.53158e+07
		12554	1R	60	12554	2426	496.627	65.5652	0	1.36728e+08	1.30905e+08	1.14423e+08	8.22166e+07	8.40755e+07	7.93229e+07	8.1022e+07	7.20244e+07	7.8485e+07	7.86774e+07	6.37528e+07	8.35171e+07	1	0.181696	1	0.642876	0.0772099	0.0175606	0.606014	0.0914832	0.00919786	0.591398	0.134622	0.00452718	1	0.181696	1	0.642876	0.0772099	0.0175606	0.606014	0.0914832	0.00919786	0.591398	0.134622	0.00452718	1.27352e+08	8.18717e+07	7.71771e+07	7.53158e+07
		12554	1R	60	12554	2426	496.627	65.5652	0	1.36728e+08	1.30905e+08	1.14423e+08	8.22166e+07	8.40755e+07	7.93229e+07	8.1022e+07	7.20244e+07	7.8485e+07	7.86774e+07	6.37528e+07	8.35171e+07	1	0.181696	1	0.642876	0.0772099	0.0175606	0.606014	0.0914832	0.00919786	0.591398	0.134622	0.00452718	1	0.181696	1	0.642876	0.0772099	0.0175606	0.606014	0.0914832	0.00919786	0.591398	0.134622	0.00452718	1.27352e+08	8.18717e+07	7.71771e+07	7.53158e+07
		12554	1R_160812094720	60	12554	2426	496.627	65.5652	0	1.36728e+08	1.30905e+08	1.14423e+08	8.22166e+07	8.40755e+07	7.93229e+07	8.1022e+07	7.20244e+07	7.8485e+07	7.86774e+07	6.37528e+07	8.35171e+07	1	0.181696	1	0.642876	0.0772099	0.0175606	0.606014	0.0914832	0.00919786	0.591398	0.134622	0.00452718	1	0.181696	1	0.642876	0.0772099	0.0175606	0.606014	0.0914832	0.00919786	0.591398	0.134622	0.00452718	1.27352e+08	8.18717e+07	7.71771e+07	7.53158e+07
		12554	1R_160812094720	60	12554	2426	496.627	65.5652	0	1.36728e+08	1.30905e+08	1.14423e+08	8.22166e+07	8.40755e+07	7.93229e+07	8.1022e+07	7.20244e+07	7.8485e+07	7.86774e+07	6.37528e+07	8.35171e+07	1	0.181696	1	0.642876	0.0772099	0.0175606	0.606014	0.0914832	0.00919786	0.591398	0.134622	0.00452718	1	0.181696	1	0.642876	0.0772099	0.0175606	0.606014	0.0914832	0.00919786	0.591398	0.134622	0.00452718	1.27352e+08	8.18717e+07	7.71771e+07	7.53158e+07
		12554	1R_160812094720	60	12554	2426	496.627	65.5652	0	1.36728e+08	1.30905e+08	1.14423e+08	8.22166e+07	8.40755e+07	7.93229e+07	8.1022e+07	7.20244e+07	7.8485e+07	7.86774e+07	6.37528e+07	8.35171e+07	1	0.181696	1	0.642876	0.0772099	0.0175606	0.606014	0.0914832	0.00919786	0.591398	0.134622	0.00452718	1	0.181696	1	0.642876	0.0772099	0.0175606	0.606014	0.0914832	0.00919786	0.591398	0.134622	0.00452718	1.27352e+08	8.18717e+07	7.71771e+07	7.53158e+07
		12554	1R_160812094720	60	12554	2426	496.627	65.5652	0	1.36728e+08	1.30905e+08	1.14423e+08	8.22166e+07	8.40755e+07	7.93229e+07	8.1022e+07	7.20244e+07	7.8485e+07	7.86774e+07	6.37528e+07	8.35171e+07	1	0.181696	1	0.642876	0.0772099	0.0175606	0.606014	0.0914832	0.00919786	0.591398	0.134622	0.00452718	1	0.181696	1	0.642876	0.0772099	0.0175606	0.606014	0.0914832	0.00919786	0.591398	0.134622	0.00452718	1.27352e+08	8.18717e+07	7.71771e+07	7.53158e+07
		12554	1R_160812094720	60	12554	2426	496.627	65.5652	0	1.36728e+08	1.30905e+08	1.14423e+08	8.22166e+07	8.40755e+07	7.93229e+07	8.1022e+07	7.20244e+07	7.8485e+07	7.86774e+07	6.37528e+07	8.35171e+07	1	0.181696	1	0.642876	0.0772099	0.0175606	0.606014	0.0914832	0.00919786	0.591398	0.134622	0.00452718	1	0.181696	1	0.642876	0.0772099	0.0175606	0.606014	0.0914832	0.00919786	0.591398	0.134622	0.00452718	1.27352e+08	8.18717e+07	7.71771e+07	7.53158e+07
[truncated: 17,514 more rows]
[truncated: 17 more columns]
