# Supplementary material for: HIV-1 Transcription Inhibitor 1E7-03 Decreases Nucleophosmin Phosphorylation
Source: Mol Cell Proteomics. 2022 Dec 21;22(2):100488. doi: 10.1016/j.mcpro.2022.100488 (PMC9975258; doi:10.1016/j.mcpro.2022.100488)
Supplement: Supplemental Table S5 [file mmc6.xlsx]

## Sheet: Sheet1
	Supplemental Table S5. FE-NTA-enriched samples quantified by SIEVE 2.1. 1FE, no infection; 2FE, no infection +1E7-03; 3FE, HIV-1 infection; 4FE - HIV-1 infection +1E7-03. Filtered for ratio>1.5 and p<0.05. II - ion integration (abundance).
proteins: 615 Items
PROTEINID	DESCRIPTION	PEPTIDES	FRAMES	HITS	Ratio_1FE	StdDev_1FE	PValue_1FE	Ratio_2FE	StdDev_2FE	PValue_2FE	Ratio_3FE	StdDev_3FE	PValue_3FE	Ratio_4FE	StdDev_4FE	PValue_4FE
SP://A0A087WU31	A0A087WU31_HUMAN Chloride channel protein OS=Homo sapiens GN=CLCN3 PE=1 SV=1	4	1	113	1	0.0709265	1	1.96451	0.101174	2.11275e-13	2.01114	0.114992	2.42073e-12	1.92359	0.103471	5.973e-13
	peptides: 4 Items
	PEPTIDE	FRAMES	HITS	Ratio_1FE	StdDev_1FE	PValue_1FE	Ratio_2FE	StdDev_2FE	PValue_2FE	Ratio_3FE	StdDev_3FE	PValue_3FE	Ratio_4FE	StdDev_4FE	PValue_4FE	OtherAssignments	AvgPepPValue
	TITLVLAVASGLSLGK+Phospho(1)Phospho(10)	1	10	1	0.141853	1	1.96451	0.202349	6.74191e-05	2.01114	0.229985	0.00013066	1.92359	0.206941	8.93379e-05	0	0
		hits: 10 Items
		FRAMEID	RAWFILE	MS2	FrameID1	CompID	MZ	Time	GoodID	II_1FE	II_1FE_160813085745	II_1FE_160813105339	II_2FE	II_2FE_160813144524	II_2FE_160813164117	II_3FE	II_3FE_160813203300	II_3FE_160813222853	II_4FE	II_4FE_160814022037	II_4FE_160814041631	Ratio_1FE	StdDev_1FE	PValue_1FE	Ratio_2FE	StdDev_2FE	PValue_2FE	Ratio_3FE	StdDev_3FE	PValue_3FE	Ratio_4FE	StdDev_4FE	PValue_4FE	NRatio_1FE	NStdDev_1FE	NPValue_1FE	NRatio_2FE	NStdDev_2FE	NPValue_2FE	NRatio_3FE	NStdDev_3FE	NPValue_3FE	NRatio_4FE	NStdDev_4FE	NPValue_4FE	Avg_1FE	Avg_2FE	Avg_3FE	Avg_4FE
		1959	4FE	87	1959	72	568.308	42.84	0	1.24589e+08	1.10506e+08	1.10379e+08	2.18056e+08	2.31916e+08	2.28713e+08	2.40966e+08	2.3286e+08	2.20969e+08	2.18248e+08	2.30761e+08	2.1554e+08	1	0.141853	1	1.96451	0.202349	6.74191e-05	2.01114	0.229985	0.00013066	1.92359	0.206941	8.93379e-05	1	0.141853	1	1.96451	0.202349	6.74191e-05	2.01114	0.229985	0.00013066	1.92359	0.206941	8.93379e-05	1.15158e+08	2.26228e+08	2.31598e+08	2.21516e+08
		1959	4FE_160814022037	87	1959	72	568.308	42.84	0	1.24589e+08	1.10506e+08	1.10379e+08	2.18056e+08	2.31916e+08	2.28713e+08	2.40966e+08	2.3286e+08	2.20969e+08	2.18248e+08	2.30761e+08	2.1554e+08	1	0.141853	1	1.96451	0.202349	6.74191e-05	2.01114	0.229985	0.00013066	1.92359	0.206941	8.93379e-05	1	0.141853	1	1.96451	0.202349	6.74191e-05	2.01114	0.229985	0.00013066	1.92359	0.206941	8.93379e-05	1.15158e+08	2.26228e+08	2.31598e+08	2.21516e+08
		1959	4FE_160814041631	87	1959	72	568.308	42.84	0	1.24589e+08	1.10506e+08	1.10379e+08	2.18056e+08	2.31916e+08	2.28713e+08	2.40966e+08	2.3286e+08	2.20969e+08	2.18248e+08	2.30761e+08	2.1554e+08	1	0.141853	1	1.96451	0.202349	6.74191e-05	2.01114	0.229985	0.00013066	1.92359	0.206941	8.93379e-05	1	0.141853	1	1.96451	0.202349	6.74191e-05	2.01114	0.229985	0.00013066	1.92359	0.206941	8.93379e-05	1.15158e+08	2.26228e+08	2.31598e+08	2.21516e+08
		1959	4FE_160814041631	87	1959	72	568.308	42.84	0	1.24589e+08	1.10506e+08	1.10379e+08	2.18056e+08	2.31916e+08	2.28713e+08	2.40966e+08	2.3286e+08	2.20969e+08	2.18248e+08	2.30761e+08	2.1554e+08	1	0.141853	1	1.96451	0.202349	6.74191e-05	2.01114	0.229985	0.00013066	1.92359	0.206941	8.93379e-05	1	0.141853	1	1.96451	0.202349	6.74191e-05	2.01114	0.229985	0.00013066	1.92359	0.206941	8.93379e-05	1.15158e+08	2.26228e+08	2.31598e+08	2.21516e+08
		1959	1FE_160813085745	87	1959	72	568.308	42.84	0	1.24589e+08	1.10506e+08	1.10379e+08	2.18056e+08	2.31916e+08	2.28713e+08	2.40966e+08	2.3286e+08	2.20969e+08	2.18248e+08	2.30761e+08	2.1554e+08	1	0.141853	1	1.96451	0.202349	6.74191e-05	2.01114	0.229985	0.00013066	1.92359	0.206941	8.93379e-05	1	0.141853	1	1.96451	0.202349	6.74191e-05	2.01114	0.229985	0.00013066	1.92359	0.206941	8.93379e-05	1.15158e+08	2.26228e+08	2.31598e+08	2.21516e+08
		1959	1FE_160813085745	87	1959	72	568.308	42.84	0	1.24589e+08	1.10506e+08	1.10379e+08	2.18056e+08	2.31916e+08	2.28713e+08	2.40966e+08	2.3286e+08	2.20969e+08	2.18248e+08	2.30761e+08	2.1554e+08	1	0.141853	1	1.96451	0.202349	6.74191e-05	2.01114	0.229985	0.00013066	1.92359	0.206941	8.93379e-05	1	0.141853	1	1.96451	0.202349	6.74191e-05	2.01114	0.229985	0.00013066	1.92359	0.206941	8.93379e-05	1.15158e+08	2.26228e+08	2.31598e+08	2.21516e+08
		1959	1FE_160813105339	87	1959	72	568.308	42.84	0	1.24589e+08	1.10506e+08	1.10379e+08	2.18056e+08	2.31916e+08	2.28713e+08	2.40966e+08	2.3286e+08	2.20969e+08	2.18248e+08	2.30761e+08	2.1554e+08	1	0.141853	1	1.96451	0.202349	6.74191e-05	2.01114	0.229985	0.00013066	1.92359	0.206941	8.93379e-05	1	0.141853	1	1.96451	0.202349	6.74191e-05	2.01114	0.229985	0.00013066	1.92359	0.206941	8.93379e-05	1.15158e+08	2.26228e+08	2.31598e+08	2.21516e+08
		1959	2FE	87	1959	72	568.308	42.84	0	1.24589e+08	1.10506e+08	1.10379e+08	2.18056e+08	2.31916e+08	2.28713e+08	2.40966e+08	2.3286e+08	2.20969e+08	2.18248e+08	2.30761e+08	2.1554e+08	1	0.141853	1	1.96451	0.202349	6.74191e-05	2.01114	0.229985	0.00013066	1.92359	0.206941	8.93379e-05	1	0.141853	1	1.96451	0.202349	6.74191e-05	2.01114	0.229985	0.00013066	1.92359	0.206941	8.93379e-05	1.15158e+08	2.26228e+08	2.31598e+08	2.21516e+08
		1959	3FE_160813222853	87	1959	72	568.308	42.84	0	1.24589e+08	1.10506e+08	1.10379e+08	2.18056e+08	2.31916e+08	2.28713e+08	2.40966e+08	2.3286e+08	2.20969e+08	2.18248e+08	2.30761e+08	2.1554e+08	1	0.141853	1	1.96451	0.202349	6.74191e-05	2.01114	0.229985	0.00013066	1.92359	0.206941	8.93379e-05	1	0.141853	1	1.96451	0.202349	6.74191e-05	2.01114	0.229985	0.00013066	1.92359	0.206941	8.93379e-05	1.15158e+08	2.26228e+08	2.31598e+08	2.21516e+08
		1959	3FE_160813222853	87	1959	72	568.308	42.84	0	1.24589e+08	1.10506e+08	1.10379e+08	2.18056e+08	2.31916e+08	2.28713e+08	2.40966e+08	2.3286e+08	2.20969e+08	2.18248e+08	2.30761e+08	2.1554e+08	1	0.141853	1	1.96451	0.202349	6.74191e-05	2.01114	0.229985	0.00013066	1.92359	0.206941	8.93379e-05	1	0.141853	1	1.96451	0.202349	6.74191e-05	2.01114	0.229985	0.00013066	1.92359	0.206941	8.93379e-05	1.15158e+08	2.26228e+08	2.31598e+08	2.21516e+08
	TITLVLAVASGLSLGK+Phospho(1)Phospho(13)	1	14	1	0.141853	1	1.96451	0.202349	6.74191e-05	2.01114	0.229985	0.00013066	1.92359	0.206941	8.93379e-05	0	0
		hits: 14 Items
		FRAMEID	RAWFILE	MS2	FrameID1	CompID	MZ	Time	GoodID	II_1FE	II_1FE_160813085745	II_1FE_160813105339	II_2FE	II_2FE_160813144524	II_2FE_160813164117	II_3FE	II_3FE_160813203300	II_3FE_160813222853	II_4FE	II_4FE_160814022037	II_4FE_160814041631	Ratio_1FE	StdDev_1FE	PValue_1FE	Ratio_2FE	StdDev_2FE	PValue_2FE	Ratio_3FE	StdDev_3FE	PValue_3FE	Ratio_4FE	StdDev_4FE	PValue_4FE	NRatio_1FE	NStdDev_1FE	NPValue_1FE	NRatio_2FE	NStdDev_2FE	NPValue_2FE	NRatio_3FE	NStdDev_3FE	NPValue_3FE	NRatio_4FE	NStdDev_4FE	NPValue_4FE	Avg_1FE	Avg_2FE	Avg_3FE	Avg_4FE
		1959	4FE	87	1959	72	568.308	42.84	0	1.24589e+08	1.10506e+08	1.10379e+08	2.18056e+08	2.31916e+08	2.28713e+08	2.40966e+08	2.3286e+08	2.20969e+08	2.18248e+08	2.30761e+08	2.1554e+08	1	0.141853	1	1.96451	0.202349	6.74191e-05	2.01114	0.229985	0.00013066	1.92359	0.206941	8.93379e-05	1	0.141853	1	1.96451	0.202349	6.74191e-05	2.01114	0.229985	0.00013066	1.92359	0.206941	8.93379e-05	1.15158e+08	2.26228e+08	2.31598e+08	2.21516e+08
		1959	4FE	87	1959	72	568.308	42.84	0	1.24589e+08	1.10506e+08	1.10379e+08	2.18056e+08	2.31916e+08	2.28713e+08	2.40966e+08	2.3286e+08	2.20969e+08	2.18248e+08	2.30761e+08	2.1554e+08	1	0.141853	1	1.96451	0.202349	6.74191e-05	2.01114	0.229985	0.00013066	1.92359	0.206941	8.93379e-05	1	0.141853	1	1.96451	0.202349	6.74191e-05	2.01114	0.229985	0.00013066	1.92359	0.206941	8.93379e-05	1.15158e+08	2.26228e+08	2.31598e+08	2.21516e+08
		1959	4FE_160814022037	87	1959	72	568.308	42.84	0	1.24589e+08	1.10506e+08	1.10379e+08	2.18056e+08	2.31916e+08	2.28713e+08	2.40966e+08	2.3286e+08	2.20969e+08	2.18248e+08	2.30761e+08	2.1554e+08	1	0.141853	1	1.96451	0.202349	6.74191e-05	2.01114	0.229985	0.00013066	1.92359	0.206941	8.93379e-05	1	0.141853	1	1.96451	0.202349	6.74191e-05	2.01114	0.229985	0.00013066	1.92359	0.206941	8.93379e-05	1.15158e+08	2.26228e+08	2.31598e+08	2.21516e+08
		1959	4FE_160814041631	87	1959	72	568.308	42.84	0	1.24589e+08	1.10506e+08	1.10379e+08	2.18056e+08	2.31916e+08	2.28713e+08	2.40966e+08	2.3286e+08	2.20969e+08	2.18248e+08	2.30761e+08	2.1554e+08	1	0.141853	1	1.96451	0.202349	6.74191e-05	2.01114	0.229985	0.00013066	1.92359	0.206941	8.93379e-05	1	0.141853	1	1.96451	0.202349	6.74191e-05	2.01114	0.229985	0.00013066	1.92359	0.206941	8.93379e-05	1.15158e+08	2.26228e+08	2.31598e+08	2.21516e+08
		1959	4FE_160814041631	87	1959	72	568.308	42.84	0	1.24589e+08	1.10506e+08	1.10379e+08	2.18056e+08	2.31916e+08	2.28713e+08	2.40966e+08	2.3286e+08	2.20969e+08	2.18248e+08	2.30761e+08	2.1554e+08	1	0.141853	1	1.96451	0.202349	6.74191e-05	2.01114	0.229985	0.00013066	1.92359	0.206941	8.93379e-05	1	0.141853	1	1.96451	0.202349	6.74191e-05	2.01114	0.229985	0.00013066	1.92359	0.206941	8.93379e-05	1.15158e+08	2.26228e+08	2.31598e+08	2.21516e+08
		1959	1FE_160813085745	87	1959	72	568.308	42.84	0	1.24589e+08	1.10506e+08	1.10379e+08	2.18056e+08	2.31916e+08	2.28713e+08	2.40966e+08	2.3286e+08	2.20969e+08	2.18248e+08	2.30761e+08	2.1554e+08	1	0.141853	1	1.96451	0.202349	6.74191e-05	2.01114	0.229985	0.00013066	1.92359	0.206941	8.93379e-05	1	0.141853	1	1.96451	0.202349	6.74191e-05	2.01114	0.229985	0.00013066	1.92359	0.206941	8.93379e-05	1.15158e+08	2.26228e+08	2.31598e+08	2.21516e+08
		1959	1FE_160813085745	87	1959	72	568.308	42.84	0	1.24589e+08	1.10506e+08	1.10379e+08	2.18056e+08	2.31916e+08	2.28713e+08	2.40966e+08	2.3286e+08	2.20969e+08	2.18248e+08	2.30761e+08	2.1554e+08	1	0.141853	1	1.96451	0.202349	6.74191e-05	2.01114	0.229985	0.00013066	1.92359	0.206941	8.93379e-05	1	0.141853	1	1.96451	0.202349	6.74191e-05	2.01114	0.229985	0.00013066	1.92359	0.206941	8.93379e-05	1.15158e+08	2.26228e+08	2.31598e+08	2.21516e+08
		1959	2FE	87	1959	72	568.308	42.84	0	1.24589e+08	1.10506e+08	1.10379e+08	2.18056e+08	2.31916e+08	2.28713e+08	2.40966e+08	2.3286e+08	2.20969e+08	2.18248e+08	2.30761e+08	2.1554e+08	1	0.141853	1	1.96451	0.202349	6.74191e-05	2.01114	0.229985	0.00013066	1.92359	0.206941	8.93379e-05	1	0.141853	1	1.96451	0.202349	6.74191e-05	2.01114	0.229985	0.00013066	1.92359	0.206941	8.93379e-05	1.15158e+08	2.26228e+08	2.31598e+08	2.21516e+08
		1959	2FE_160813144524	87	1959	72	568.308	42.84	0	1.24589e+08	1.10506e+08	1.10379e+08	2.18056e+08	2.31916e+08	2.28713e+08	2.40966e+08	2.3286e+08	2.20969e+08	2.18248e+08	2.30761e+08	2.1554e+08	1	0.141853	1	1.96451	0.202349	6.74191e-05	2.01114	0.229985	0.00013066	1.92359	0.206941	8.93379e-05	1	0.141853	1	1.96451	0.202349	6.74191e-05	2.01114	0.229985	0.00013066	1.92359	0.206941	8.93379e-05	1.15158e+08	2.26228e+08	2.31598e+08	2.21516e+08
		1959	2FE_160813164117	87	1959	72	568.308	42.84	0	1.24589e+08	1.10506e+08	1.10379e+08	2.18056e+08	2.31916e+08	2.28713e+08	2.40966e+08	2.3286e+08	2.20969e+08	2.18248e+08	2.30761e+08	2.1554e+08	1	0.141853	1	1.96451	0.202349	6.74191e-05	2.01114	0.229985	0.00013066	1.92359	0.206941	8.93379e-05	1	0.141853	1	1.96451	0.202349	6.74191e-05	2.01114	0.229985	0.00013066	1.92359	0.206941	8.93379e-05	1.15158e+08	2.26228e+08	2.31598e+08	2.21516e+08
		1959	2FE_160813164117	87	1959	72	568.308	42.84	0	1.24589e+08	1.10506e+08	1.10379e+08	2.18056e+08	2.31916e+08	2.28713e+08	2.40966e+08	2.3286e+08	2.20969e+08	2.18248e+08	2.30761e+08	2.1554e+08	1	0.141853	1	1.96451	0.202349	6.74191e-05	2.01114	0.229985	0.00013066	1.92359	0.206941	8.93379e-05	1	0.141853	1	1.96451	0.202349	6.74191e-05	2.01114	0.229985	0.00013066	1.92359	0.206941	8.93379e-05	1.15158e+08	2.26228e+08	2.31598e+08	2.21516e+08
		1959	3FE_160813222853	87	1959	72	568.308	42.84	0	1.24589e+08	1.10506e+08	1.10379e+08	2.18056e+08	2.31916e+08	2.28713e+08	2.40966e+08	2.3286e+08	2.20969e+08	2.18248e+08	2.30761e+08	2.1554e+08	1	0.141853	1	1.96451	0.202349	6.74191e-05	2.01114	0.229985	0.00013066	1.92359	0.206941	8.93379e-05	1	0.141853	1	1.96451	0.202349	6.74191e-05	2.01114	0.229985	0.00013066	1.92359	0.206941	8.93379e-05	1.15158e+08	2.26228e+08	2.31598e+08	2.21516e+08
		1959	3FE_160813222853	87	1959	72	568.308	42.84	0	1.24589e+08	1.10506e+08	1.10379e+08	2.18056e+08	2.31916e+08	2.28713e+08	2.40966e+08	2.3286e+08	2.20969e+08	2.18248e+08	2.30761e+08	2.1554e+08	1	0.141853	1	1.96451	0.202349	6.74191e-05	2.01114	0.229985	0.00013066	1.92359	0.206941	8.93379e-05	1	0.141853	1	1.96451	0.202349	6.74191e-05	2.01114	0.229985	0.00013066	1.92359	0.206941	8.93379e-05	1.15158e+08	2.26228e+08	2.31598e+08	2.21516e+08
		1959	3FE_160813222853	87	1959	72	568.308	42.84	0	1.24589e+08	1.10506e+08	1.10379e+08	2.18056e+08	2.31916e+08	2.28713e+08	2.40966e+08	2.3286e+08	2.20969e+08	2.18248e+08	2.30761e+08	2.1554e+08	1	0.141853	1	1.96451	0.202349	6.74191e-05	2.01114	0.229985	0.00013066	1.92359	0.206941	8.93379e-05	1	0.141853	1	1.96451	0.202349	6.74191e-05	2.01114	0.229985	0.00013066	1.92359	0.206941	8.93379e-05	1.15158e+08	2.26228e+08	2.31598e+08	2.21516e+08
	TITLVLAVASGLSLGK+Phospho(3)Phospho(10)	1	47	1	0.141853	1	1.96451	0.202349	6.74191e-05	2.01114	0.229985	0.00013066	1.92359	0.206941	8.93379e-05	0	0
		hits: 47 Items
		FRAMEID	RAWFILE	MS2	FrameID1	CompID	MZ	Time	GoodID	II_1FE	II_1FE_160813085745	II_1FE_160813105339	II_2FE	II_2FE_160813144524	II_2FE_160813164117	II_3FE	II_3FE_160813203300	II_3FE_160813222853	II_4FE	II_4FE_160814022037	II_4FE_160814041631	Ratio_1FE	StdDev_1FE	PValue_1FE	Ratio_2FE	StdDev_2FE	PValue_2FE	Ratio_3FE	StdDev_3FE	PValue_3FE	Ratio_4FE	StdDev_4FE	PValue_4FE	NRatio_1FE	NStdDev_1FE	NPValue_1FE	NRatio_2FE	NStdDev_2FE	NPValue_2FE	NRatio_3FE	NStdDev_3FE	NPValue_3FE	NRatio_4FE	NStdDev_4FE	NPValue_4FE	Avg_1FE	Avg_2FE	Avg_3FE	Avg_4FE
		1959	4FE	87	1959	72	568.308	42.84	0	1.24589e+08	1.10506e+08	1.10379e+08	2.18056e+08	2.31916e+08	2.28713e+08	2.40966e+08	2.3286e+08	2.20969e+08	2.18248e+08	2.30761e+08	2.1554e+08	1	0.141853	1	1.96451	0.202349	6.74191e-05	2.01114	0.229985	0.00013066	1.92359	0.206941	8.93379e-05	1	0.141853	1	1.96451	0.202349	6.74191e-05	2.01114	0.229985	0.00013066	1.92359	0.206941	8.93379e-05	1.15158e+08	2.26228e+08	2.31598e+08	2.21516e+08
		1959	4FE	87	1959	72	568.308	42.84	0	1.24589e+08	1.10506e+08	1.10379e+08	2.18056e+08	2.31916e+08	2.28713e+08	2.40966e+08	2.3286e+08	2.20969e+08	2.18248e+08	2.30761e+08	2.1554e+08	1	0.141853	1	1.96451	0.202349	6.74191e-05	2.01114	0.229985	0.00013066	1.92359	0.206941	8.93379e-05	1	0.141853	1	1.96451	0.202349	6.74191e-05	2.01114	0.229985	0.00013066	1.92359	0.206941	8.93379e-05	1.15158e+08	2.26228e+08	2.31598e+08	2.21516e+08
		1959	4FE	87	1959	72	568.308	42.84	0	1.24589e+08	1.10506e+08	1.10379e+08	2.18056e+08	2.31916e+08	2.28713e+08	2.40966e+08	2.3286e+08	2.20969e+08	2.18248e+08	2.30761e+08	2.1554e+08	1	0.141853	1	1.96451	0.202349	6.74191e-05	2.01114	0.229985	0.00013066	1.92359	0.206941	8.93379e-05	1	0.141853	1	1.96451	0.202349	6.74191e-05	2.01114	0.229985	0.00013066	1.92359	0.206941	8.93379e-05	1.15158e+08	2.26228e+08	2.31598e+08	2.21516e+08
		1959	4FE	87	1959	72	568.308	42.84	0	1.24589e+08	1.10506e+08	1.10379e+08	2.18056e+08	2.31916e+08	2.28713e+08	2.40966e+08	2.3286e+08	2.20969e+08	2.18248e+08	2.30761e+08	2.1554e+08	1	0.141853	1	1.96451	0.202349	6.74191e-05	2.01114	0.229985	0.00013066	1.92359	0.206941	8.93379e-05	1	0.141853	1	1.96451	0.202349	6.74191e-05	2.01114	0.229985	0.00013066	1.92359	0.206941	8.93379e-05	1.15158e+08	2.26228e+08	2.31598e+08	2.21516e+08
		1959	4FE_160814022037	87	1959	72	568.308	42.84	0	1.24589e+08	1.10506e+08	1.10379e+08	2.18056e+08	2.31916e+08	2.28713e+08	2.40966e+08	2.3286e+08	2.20969e+08	2.18248e+08	2.30761e+08	2.1554e+08	1	0.141853	1	1.96451	0.202349	6.74191e-05	2.01114	0.229985	0.00013066	1.92359	0.206941	8.93379e-05	1	0.141853	1	1.96451	0.202349	6.74191e-05	2.01114	0.229985	0.00013066	1.92359	0.206941	8.93379e-05	1.15158e+08	2.26228e+08	2.31598e+08	2.21516e+08
		1959	4FE_160814022037	87	1959	72	568.308	42.84	0	1.24589e+08	1.10506e+08	1.10379e+08	2.18056e+08	2.31916e+08	2.28713e+08	2.40966e+08	2.3286e+08	2.20969e+08	2.18248e+08	2.30761e+08	2.1554e+08	1	0.141853	1	1.96451	0.202349	6.74191e-05	2.01114	0.229985	0.00013066	1.92359	0.206941	8.93379e-05	1	0.141853	1	1.96451	0.202349	6.74191e-05	2.01114	0.229985	0.00013066	1.92359	0.206941	8.93379e-05	1.15158e+08	2.26228e+08	2.31598e+08	2.21516e+08
		1959	4FE_160814022037	87	1959	72	568.308	42.84	0	1.24589e+08	1.10506e+08	1.10379e+08	2.18056e+08	2.31916e+08	2.28713e+08	2.40966e+08	2.3286e+08	2.20969e+08	2.18248e+08	2.30761e+08	2.1554e+08	1	0.141853	1	1.96451	0.202349	6.74191e-05	2.01114	0.229985	0.00013066	1.92359	0.206941	8.93379e-05	1	0.141853	1	1.96451	0.202349	6.74191e-05	2.01114	0.229985	0.00013066	1.92359	0.206941	8.93379e-05	1.15158e+08	2.26228e+08	2.31598e+08	2.21516e+08
		1959	4FE_160814022037	87	1959	72	568.308	42.84	0	1.24589e+08	1.10506e+08	1.10379e+08	2.18056e+08	2.31916e+08	2.28713e+08	2.40966e+08	2.3286e+08	2.20969e+08	2.18248e+08	2.30761e+08	2.1554e+08	1	0.141853	1	1.96451	0.202349	6.74191e-05	2.01114	0.229985	0.00013066	1.92359	0.206941	8.93379e-05	1	0.141853	1	1.96451	0.202349	6.74191e-05	2.01114	0.229985	0.00013066	1.92359	0.206941	8.93379e-05	1.15158e+08	2.26228e+08	2.31598e+08	2.21516e+08
		1959	4FE_160814022037	87	1959	72	568.308	42.84	0	1.24589e+08	1.10506e+08	1.10379e+08	2.18056e+08	2.31916e+08	2.28713e+08	2.40966e+08	2.3286e+08	2.20969e+08	2.18248e+08	2.30761e+08	2.1554e+08	1	0.141853	1	1.96451	0.202349	6.74191e-05	2.01114	0.229985	0.00013066	1.92359	0.206941	8.93379e-05	1	0.141853	1	1.96451	0.202349	6.74191e-05	2.01114	0.229985	0.00013066	1.92359	0.206941	8.93379e-05	1.15158e+08	2.26228e+08	2.31598e+08	2.21516e+08
		1959	4FE_160814041631	87	1959	72	568.308	42.84	0	1.24589e+08	1.10506e+08	1.10379e+08	2.18056e+08	2.31916e+08	2.28713e+08	2.40966e+08	2.3286e+08	2.20969e+08	2.18248e+08	2.30761e+08	2.1554e+08	1	0.141853	1	1.96451	0.202349	6.74191e-05	2.01114	0.229985	0.00013066	1.92359	0.206941	8.93379e-05	1	0.141853	1	1.96451	0.202349	6.74191e-05	2.01114	0.229985	0.00013066	1.92359	0.206941	8.93379e-05	1.15158e+08	2.26228e+08	2.31598e+08	2.21516e+08
		1959	4FE_160814041631	87	1959	72	568.308	42.84	0	1.24589e+08	1.10506e+08	1.10379e+08	2.18056e+08	2.31916e+08	2.28713e+08	2.40966e+08	2.3286e+08	2.20969e+08	2.18248e+08	2.30761e+08	2.1554e+08	1	0.141853	1	1.96451	0.202349	6.74191e-05	2.01114	0.229985	0.00013066	1.92359	0.206941	8.93379e-05	1	0.141853	1	1.96451	0.202349	6.74191e-05	2.01114	0.229985	0.00013066	1.92359	0.206941	8.93379e-05	1.15158e+08	2.26228e+08	2.31598e+08	2.21516e+08
		1959	4FE_160814041631	87	1959	72	568.308	42.84	0	1.24589e+08	1.10506e+08	1.10379e+08	2.18056e+08	2.31916e+08	2.28713e+08	2.40966e+08	2.3286e+08	2.20969e+08	2.18248e+08	2.30761e+08	2.1554e+08	1	0.141853	1	1.96451	0.202349	6.74191e-05	2.01114	0.229985	0.00013066	1.92359	0.206941	8.93379e-05	1	0.141853	1	1.96451	0.202349	6.74191e-05	2.01114	0.229985	0.00013066	1.92359	0.206941	8.93379e-05	1.15158e+08	2.26228e+08	2.31598e+08	2.21516e+08
		1959	4FE_160814041631	87	1959	72	568.308	42.84	0	1.24589e+08	1.10506e+08	1.10379e+08	2.18056e+08	2.31916e+08	2.28713e+08	2.40966e+08	2.3286e+08	2.20969e+08	2.18248e+08	2.30761e+08	2.1554e+08	1	0.141853	1	1.96451	0.202349	6.74191e-05	2.01114	0.229985	0.00013066	1.92359	0.206941	8.93379e-05	1	0.141853	1	1.96451	0.202349	6.74191e-05	2.01114	0.229985	0.00013066	1.92359	0.206941	8.93379e-05	1.15158e+08	2.26228e+08	2.31598e+08	2.21516e+08
		1959	4FE_160814041631	87	1959	72	568.308	42.84	0	1.24589e+08	1.10506e+08	1.10379e+08	2.18056e+08	2.31916e+08	2.28713e+08	2.40966e+08	2.3286e+08	2.20969e+08	2.18248e+08	2.30761e+08	2.1554e+08	1	0.141853	1	1.96451	0.202349	6.74191e-05	2.01114	0.229985	0.00013066	1.92359	0.206941	8.93379e-05	1	0.141853	1	1.96451	0.202349	6.74191e-05	2.01114	0.229985	0.00013066	1.92359	0.206941	8.93379e-05	1.15158e+08	2.26228e+08	2.31598e+08	2.21516e+08
		1959	1FE	87	1959	72	568.308	42.84	0	1.24589e+08	1.10506e+08	1.10379e+08	2.18056e+08	2.31916e+08	2.28713e+08	2.40966e+08	2.3286e+08	2.20969e+08	2.18248e+08	2.30761e+08	2.1554e+08	1	0.141853	1	1.96451	0.202349	6.74191e-05	2.01114	0.229985	0.00013066	1.92359	0.206941	8.93379e-05	1	0.141853	1	1.96451	0.202349	6.74191e-05	2.01114	0.229985	0.00013066	1.92359	0.206941	8.93379e-05	1.15158e+08	2.26228e+08	2.31598e+08	2.21516e+08
		1959	1FE_160813085745	87	1959	72	568.308	42.84	0	1.24589e+08	1.10506e+08	1.10379e+08	2.18056e+08	2.31916e+08	2.28713e+08	2.40966e+08	2.3286e+08	2.20969e+08	2.18248e+08	2.30761e+08	2.1554e+08	1	0.141853	1	1.96451	0.202349	6.74191e-05	2.01114	0.229985	0.00013066	1.92359	0.206941	8.93379e-05	1	0.141853	1	1.96451	0.202349	6.74191e-05	2.01114	0.229985	0.00013066	1.92359	0.206941	8.93379e-05	1.15158e+08	2.26228e+08	2.31598e+08	2.21516e+08
		1959	1FE_160813085745	87	1959	72	568.308	42.84	0	1.24589e+08	1.10506e+08	1.10379e+08	2.18056e+08	2.31916e+08	2.28713e+08	2.40966e+08	2.3286e+08	2.20969e+08	2.18248e+08	2.30761e+08	2.1554e+08	1	0.141853	1	1.96451	0.202349	6.74191e-05	2.01114	0.229985	0.00013066	1.92359	0.206941	8.93379e-05	1	0.141853	1	1.96451	0.202349	6.74191e-05	2.01114	0.229985	0.00013066	1.92359	0.206941	8.93379e-05	1.15158e+08	2.26228e+08	2.31598e+08	2.21516e+08
		1959	1FE_160813085745	87	1959	72	568.308	42.84	0	1.24589e+08	1.10506e+08	1.10379e+08	2.18056e+08	2.31916e+08	2.28713e+08	2.40966e+08	2.3286e+08	2.20969e+08	2.18248e+08	2.30761e+08	2.1554e+08	1	0.141853	1	1.96451	0.202349	6.74191e-05	2.01114	0.229985	0.00013066	1.92359	0.206941	8.93379e-05	1	0.141853	1	1.96451	0.202349	6.74191e-05	2.01114	0.229985	0.00013066	1.92359	0.206941	8.93379e-05	1.15158e+08	2.26228e+08	2.31598e+08	2.21516e+08
		1959	1FE_160813105339	87	1959	72	568.308	42.84	0	1.24589e+08	1.10506e+08	1.10379e+08	2.18056e+08	2.31916e+08	2.28713e+08	2.40966e+08	2.3286e+08	2.20969e+08	2.18248e+08	2.30761e+08	2.1554e+08	1	0.141853	1	1.96451	0.202349	6.74191e-05	2.01114	0.229985	0.00013066	1.92359	0.206941	8.93379e-05	1	0.141853	1	1.96451	0.202349	6.74191e-05	2.01114	0.229985	0.00013066	1.92359	0.206941	8.93379e-05	1.15158e+08	2.26228e+08	2.31598e+08	2.21516e+08
		1959	1FE_160813105339	87	1959	72	568.308	42.84	0	1.24589e+08	1.10506e+08	1.10379e+08	2.18056e+08	2.31916e+08	2.28713e+08	2.40966e+08	2.3286e+08	2.20969e+08	2.18248e+08	2.30761e+08	2.1554e+08	1	0.141853	1	1.96451	0.202349	6.74191e-05	2.01114	0.229985	0.00013066	1.92359	0.206941	8.93379e-05	1	0.141853	1	1.96451	0.202349	6.74191e-05	2.01114	0.229985	0.00013066	1.92359	0.206941	8.93379e-05	1.15158e+08	2.26228e+08	2.31598e+08	2.21516e+08
		1959	2FE	87	1959	72	568.308	42.84	0	1.24589e+08	1.10506e+08	1.10379e+08	2.18056e+08	2.31916e+08	2.28713e+08	2.40966e+08	2.3286e+08	2.20969e+08	2.18248e+08	2.30761e+08	2.1554e+08	1	0.141853	1	1.96451	0.202349	6.74191e-05	2.01114	0.229985	0.00013066	1.92359	0.206941	8.93379e-05	1	0.141853	1	1.96451	0.202349	6.74191e-05	2.01114	0.229985	0.00013066	1.92359	0.206941	8.93379e-05	1.15158e+08	2.26228e+08	2.31598e+08	2.21516e+08
		1959	2FE	87	1959	72	568.308	42.84	0	1.24589e+08	1.10506e+08	1.10379e+08	2.18056e+08	2.31916e+08	2.28713e+08	2.40966e+08	2.3286e+08	2.20969e+08	2.18248e+08	2.30761e+08	2.1554e+08	1	0.141853	1	1.96451	0.202349	6.74191e-05	2.01114	0.229985	0.00013066	1.92359	0.206941	8.93379e-05	1	0.141853	1	1.96451	0.202349	6.74191e-05	2.01114	0.229985	0.00013066	1.92359	0.206941	8.93379e-05	1.15158e+08	2.26228e+08	2.31598e+08	2.21516e+08
		1959	2FE	87	1959	72	568.308	42.84	0	1.24589e+08	1.10506e+08	1.10379e+08	2.18056e+08	2.31916e+08	2.28713e+08	2.40966e+08	2.3286e+08	2.20969e+08	2.18248e+08	2.30761e+08	2.1554e+08	1	0.141853	1	1.96451	0.202349	6.74191e-05	2.01114	0.229985	0.00013066	1.92359	0.206941	8.93379e-05	1	0.141853	1	1.96451	0.202349	6.74191e-05	2.01114	0.229985	0.00013066	1.92359	0.206941	8.93379e-05	1.15158e+08	2.26228e+08	2.31598e+08	2.21516e+08
		1959	2FE	87	1959	72	568.308	42.84	0	1.24589e+08	1.10506e+08	1.10379e+08	2.18056e+08	2.31916e+08	2.28713e+08	2.40966e+08	2.3286e+08	2.20969e+08	2.18248e+08	2.30761e+08	2.1554e+08	1	0.141853	1	1.96451	0.202349	6.74191e-05	2.01114	0.229985	0.00013066	1.92359	0.206941	8.93379e-05	1	0.141853	1	1.96451	0.202349	6.74191e-05	2.01114	0.229985	0.00013066	1.92359	0.206941	8.93379e-05	1.15158e+08	2.26228e+08	2.31598e+08	2.21516e+08
		1959	2FE_160813144524	87	1959	72	568.308	42.84	0	1.24589e+08	1.10506e+08	1.10379e+08	2.18056e+08	2.31916e+08	2.28713e+08	2.40966e+08	2.3286e+08	2.20969e+08	2.18248e+08	2.30761e+08	2.1554e+08	1	0.141853	1	1.96451	0.202349	6.74191e-05	2.01114	0.229985	0.00013066	1.92359	0.206941	8.93379e-05	1	0.141853	1	1.96451	0.202349	6.74191e-05	2.01114	0.229985	0.00013066	1.92359	0.206941	8.93379e-05	1.15158e+08	2.26228e+08	2.31598e+08	2.21516e+08
		1959	2FE_160813144524	87	1959	72	568.308	42.84	0	1.24589e+08	1.10506e+08	1.10379e+08	2.18056e+08	2.31916e+08	2.28713e+08	2.40966e+08	2.3286e+08	2.20969e+08	2.18248e+08	2.30761e+08	2.1554e+08	1	0.141853	1	1.96451	0.202349	6.74191e-05	2.01114	0.229985	0.00013066	1.92359	0.206941	8.93379e-05	1	0.141853	1	1.96451	0.202349	6.74191e-05	2.01114	0.229985	0.00013066	1.92359	0.206941	8.93379e-05	1.15158e+08	2.26228e+08	2.31598e+08	2.21516e+08
		1959	2FE_160813164117	87	1959	72	568.308	42.84	0	1.24589e+08	1.10506e+08	1.10379e+08	2.18056e+08	2.31916e+08	2.28713e+08	2.40966e+08	2.3286e+08	2.20969e+08	2.18248e+08	2.30761e+08	2.1554e+08	1	0.141853	1	1.96451	0.202349	6.74191e-05	2.01114	0.229985	0.00013066	1.92359	0.206941	8.93379e-05	1	0.141853	1	1.96451	0.202349	6.74191e-05	2.01114	0.229985	0.00013066	1.92359	0.206941	8.93379e-05	1.15158e+08	2.26228e+08	2.31598e+08	2.21516e+08
		1959	2FE_160813164117	87	1959	72	568.308	42.84	0	1.24589e+08	1.10506e+08	1.10379e+08	2.18056e+08	2.31916e+08	2.28713e+08	2.40966e+08	2.3286e+08	2.20969e+08	2.18248e+08	2.30761e+08	2.1554e+08	1	0.141853	1	1.96451	0.202349	6.74191e-05	2.01114	0.229985	0.00013066	1.92359	0.206941	8.93379e-05	1	0.141853	1	1.96451	0.202349	6.74191e-05	2.01114	0.229985	0.00013066	1.92359	0.206941	8.93379e-05	1.15158e+08	2.26228e+08	2.31598e+08	2.21516e+08
		1959	2FE_160813164117	87	1959	72	568.308	42.84	0	1.24589e+08	1.10506e+08	1.10379e+08	2.18056e+08	2.31916e+08	2.28713e+08	2.40966e+08	2.3286e+08	2.20969e+08	2.18248e+08	2.30761e+08	2.1554e+08	1	0.141853	1	1.96451	0.202349	6.74191e-05	2.01114	0.229985	0.00013066	1.92359	0.206941	8.93379e-05	1	0.141853	1	1.96451	0.202349	6.74191e-05	2.01114	0.229985	0.00013066	1.92359	0.206941	8.93379e-05	1.15158e+08	2.26228e+08	2.31598e+08	2.21516e+08
		1959	2FE_160813164117	87	1959	72	568.308	42.84	0	1.24589e+08	1.10506e+08	1.10379e+08	2.18056e+08	2.31916e+08	2.28713e+08	2.40966e+08	2.3286e+08	2.20969e+08	2.18248e+08	2.30761e+08	2.1554e+08	1	0.141853	1	1.96451	0.202349	6.74191e-05	2.01114	0.229985	0.00013066	1.92359	0.206941	8.93379e-05	1	0.141853	1	1.96451	0.202349	6.74191e-05	2.01114	0.229985	0.00013066	1.92359	0.206941	8.93379e-05	1.15158e+08	2.26228e+08	2.31598e+08	2.21516e+08
		1959	2FE_160813164117	87	1959	72	568.308	42.84	0	1.24589e+08	1.10506e+08	1.10379e+08	2.18056e+08	2.31916e+08	2.28713e+08	2.40966e+08	2.3286e+08	2.20969e+08	2.18248e+08	2.30761e+08	2.1554e+08	1	0.141853	1	1.96451	0.202349	6.74191e-05	2.01114	0.229985	0.00013066	1.92359	0.206941	8.93379e-05	1	0.141853	1	1.96451	0.202349	6.74191e-05	2.01114	0.229985	0.00013066	1.92359	0.206941	8.93379e-05	1.15158e+08	2.26228e+08	2.31598e+08	2.21516e+08
		1959	3FE	87	1959	72	568.308	42.84	0	1.24589e+08	1.10506e+08	1.10379e+08	2.18056e+08	2.31916e+08	2.28713e+08	2.40966e+08	2.3286e+08	2.20969e+08	2.18248e+08	2.30761e+08	2.1554e+08	1	0.141853	1	1.96451	0.202349	6.74191e-05	2.01114	0.229985	0.00013066	1.92359	0.206941	8.93379e-05	1	0.141853	1	1.96451	0.202349	6.74191e-05	2.01114	0.229985	0.00013066	1.92359	0.206941	8.93379e-05	1.15158e+08	2.26228e+08	2.31598e+08	2.21516e+08
		1959	3FE	87	1959	72	568.308	42.84	0	1.24589e+08	1.10506e+08	1.10379e+08	2.18056e+08	2.31916e+08	2.28713e+08	2.40966e+08	2.3286e+08	2.20969e+08	2.18248e+08	2.30761e+08	2.1554e+08	1	0.141853	1	1.96451	0.202349	6.74191e-05	2.01114	0.229985	0.00013066	1.92359	0.206941	8.93379e-05	1	0.141853	1	1.96451	0.202349	6.74191e-05	2.01114	0.229985	0.00013066	1.92359	0.206941	8.93379e-05	1.15158e+08	2.26228e+08	2.31598e+08	2.21516e+08
		1959	3FE	87	1959	72	568.308	42.84	0	1.24589e+08	1.10506e+08	1.10379e+08	2.18056e+08	2.31916e+08	2.28713e+08	2.40966e+08	2.3286e+08	2.20969e+08	2.18248e+08	2.30761e+08	2.1554e+08	1	0.141853	1	1.96451	0.202349	6.74191e-05	2.01114	0.229985	0.00013066	1.92359	0.206941	8.93379e-05	1	0.141853	1	1.96451	0.202349	6.74191e-05	2.01114	0.229985	0.00013066	1.92359	0.206941	8.93379e-05	1.15158e+08	2.26228e+08	2.31598e+08	2.21516e+08
		1959	3FE	87	1959	72	568.308	42.84	0	1.24589e+08	1.10506e+08	1.10379e+08	2.18056e+08	2.31916e+08	2.28713e+08	2.40966e+08	2.3286e+08	2.20969e+08	2.18248e+08	2.30761e+08	2.1554e+08	1	0.141853	1	1.96451	0.202349	6.74191e-05	2.01114	0.229985	0.00013066	1.92359	0.206941	8.93379e-05	1	0.141853	1	1.96451	0.202349	6.74191e-05	2.01114	0.229985	0.00013066	1.92359	0.206941	8.93379e-05	1.15158e+08	2.26228e+08	2.31598e+08	2.21516e+08
		1959	3FE	87	1959	72	568.308	42.84	0	1.24589e+08	1.10506e+08	1.10379e+08	2.18056e+08	2.31916e+08	2.28713e+08	2.40966e+08	2.3286e+08	2.20969e+08	2.18248e+08	2.30761e+08	2.1554e+08	1	0.141853	1	1.96451	0.202349	6.74191e-05	2.01114	0.229985	0.00013066	1.92359	0.206941	8.93379e-05	1	0.141853	1	1.96451	0.202349	6.74191e-05	2.01114	0.229985	0.00013066	1.92359	0.206941	8.93379e-05	1.15158e+08	2.26228e+08	2.31598e+08	2.21516e+08
		1959	3FE	87	1959	72	568.308	42.84	0	1.24589e+08	1.10506e+08	1.10379e+08	2.18056e+08	2.31916e+08	2.28713e+08	2.40966e+08	2.3286e+08	2.20969e+08	2.18248e+08	2.30761e+08	2.1554e+08	1	0.141853	1	1.96451	0.202349	6.74191e-05	2.01114	0.229985	0.00013066	1.92359	0.206941	8.93379e-05	1	0.141853	1	1.96451	0.202349	6.74191e-05	2.01114	0.229985	0.00013066	1.92359	0.206941	8.93379e-05	1.15158e+08	2.26228e+08	2.31598e+08	2.21516e+08
		1959	3FE	87	1959	72	568.308	42.84	0	1.24589e+08	1.10506e+08	1.10379e+08	2.18056e+08	2.31916e+08	2.28713e+08	2.40966e+08	2.3286e+08	2.20969e+08	2.18248e+08	2.30761e+08	2.1554e+08	1	0.141853	1	1.96451	0.202349	6.74191e-05	2.01114	0.229985	0.00013066	1.92359	0.206941	8.93379e-05	1	0.141853	1	1.96451	0.202349	6.74191e-05	2.01114	0.229985	0.00013066	1.92359	0.206941	8.93379e-05	1.15158e+08	2.26228e+08	2.31598e+08	2.21516e+08
		1959	3FE_160813203300	87	1959	72	568.308	42.84	0	1.24589e+08	1.10506e+08	1.10379e+08	2.18056e+08	2.31916e+08	2.28713e+08	2.40966e+08	2.3286e+08	2.20969e+08	2.18248e+08	2.30761e+08	2.1554e+08	1	0.141853	1	1.96451	0.202349	6.74191e-05	2.01114	0.229985	0.00013066	1.92359	0.206941	8.93379e-05	1	0.141853	1	1.96451	0.202349	6.74191e-05	2.01114	0.229985	0.00013066	1.92359	0.206941	8.93379e-05	1.15158e+08	2.26228e+08	2.31598e+08	2.21516e+08
		1959	3FE_160813203300	87	1959	72	568.308	42.84	0	1.24589e+08	1.10506e+08	1.10379e+08	2.18056e+08	2.31916e+08	2.28713e+08	2.40966e+08	2.3286e+08	2.20969e+08	2.18248e+08	2.30761e+08	2.1554e+08	1	0.141853	1	1.96451	0.202349	6.74191e-05	2.01114	0.229985	0.00013066	1.92359	0.206941	8.93379e-05	1	0.141853	1	1.96451	0.202349	6.74191e-05	2.01114	0.229985	0.00013066	1.92359	0.206941	8.93379e-05	1.15158e+08	2.26228e+08	2.31598e+08	2.21516e+08
		1959	3FE_160813203300	87	1959	72	568.308	42.84	0	1.24589e+08	1.10506e+08	1.10379e+08	2.18056e+08	2.31916e+08	2.28713e+08	2.40966e+08	2.3286e+08	2.20969e+08	2.18248e+08	2.30761e+08	2.1554e+08	1	0.141853	1	1.96451	0.202349	6.74191e-05	2.01114	0.229985	0.00013066	1.92359	0.206941	8.93379e-05	1	0.141853	1	1.96451	0.202349	6.74191e-05	2.01114	0.229985	0.00013066	1.92359	0.206941	8.93379e-05	1.15158e+08	2.26228e+08	2.31598e+08	2.21516e+08
		1959	3FE_160813222853	87	1959	72	568.308	42.84	0	1.24589e+08	1.10506e+08	1.10379e+08	2.18056e+08	2.31916e+08	2.28713e+08	2.40966e+08	2.3286e+08	2.20969e+08	2.18248e+08	2.30761e+08	2.1554e+08	1	0.141853	1	1.96451	0.202349	6.74191e-05	2.01114	0.229985	0.00013066	1.92359	0.206941	8.93379e-05	1	0.141853	1	1.96451	0.202349	6.74191e-05	2.01114	0.229985	0.00013066	1.92359	0.206941	8.93379e-05	1.15158e+08	2.26228e+08	2.31598e+08	2.21516e+08
		1959	3FE_160813222853	87	1959	72	568.308	42.84	0	1.24589e+08	1.10506e+08	1.10379e+08	2.18056e+08	2.31916e+08	2.28713e+08	2.40966e+08	2.3286e+08	2.20969e+08	2.18248e+08	2.30761e+08	2.1554e+08	1	0.141853	1	1.96451	0.202349	6.74191e-05	2.01114	0.229985	0.00013066	1.92359	0.206941	8.93379e-05	1	0.141853	1	1.96451	0.202349	6.74191e-05	2.01114	0.229985	0.00013066	1.92359	0.206941	8.93379e-05	1.15158e+08	2.26228e+08	2.31598e+08	2.21516e+08
		1959	3FE_160813222853	87	1959	72	568.308	42.84	0	1.24589e+08	1.10506e+08	1.10379e+08	2.18056e+08	2.31916e+08	2.28713e+08	2.40966e+08	2.3286e+08	2.20969e+08	2.18248e+08	2.30761e+08	2.1554e+08	1	0.141853	1	1.96451	0.202349	6.74191e-05	2.01114	0.229985	0.00013066	1.92359	0.206941	8.93379e-05	1	0.141853	1	1.96451	0.202349	6.74191e-05	2.01114	0.229985	0.00013066	1.92359	0.206941	8.93379e-05	1.15158e+08	2.26228e+08	2.31598e+08	2.21516e+08
		1959	3FE_160813222853	87	1959	72	568.308	42.84	0	1.24589e+08	1.10506e+08	1.10379e+08	2.18056e+08	2.31916e+08	2.28713e+08	2.40966e+08	2.3286e+08	2.20969e+08	2.18248e+08	2.30761e+08	2.1554e+08	1	0.141853	1	1.96451	0.202349	6.74191e-05	2.01114	0.229985	0.00013066	1.92359	0.206941	8.93379e-05	1	0.141853	1	1.96451	0.202349	6.74191e-05	2.01114	0.229985	0.00013066	1.92359	0.206941	8.93379e-05	1.15158e+08	2.26228e+08	2.31598e+08	2.21516e+08
		1959	3FE_160813222853	87	1959	72	568.308	42.84	0	1.24589e+08	1.10506e+08	1.10379e+08	2.18056e+08	2.31916e+08	2.28713e+08	2.40966e+08	2.3286e+08	2.20969e+08	2.18248e+08	2.30761e+08	2.1554e+08	1	0.141853	1	1.96451	0.202349	6.74191e-05	2.01114	0.229985	0.00013066	1.92359	0.206941	8.93379e-05	1	0.141853	1	1.96451	0.202349	6.74191e-05	2.01114	0.229985	0.00013066	1.92359	0.206941	8.93379e-05	1.15158e+08	2.26228e+08	2.31598e+08	2.21516e+08
		1959	3FE_160813222853	87	1959	72	568.308	42.84	0	1.24589e+08	1.10506e+08	1.10379e+08	2.18056e+08	2.31916e+08	2.28713e+08	2.40966e+08	2.3286e+08	2.20969e+08	2.18248e+08	2.30761e+08	2.1554e+08	1	0.141853	1	1.96451	0.202349	6.74191e-05	2.01114	0.229985	0.00013066	1.92359	0.206941	8.93379e-05	1	0.141853	1	1.96451	0.202349	6.74191e-05	2.01114	0.229985	0.00013066	1.92359	0.206941	8.93379e-05	1.15158e+08	2.26228e+08	2.31598e+08	2.21516e+08
	TITLVLAVASGLSLGK+Phospho(3)Phospho(13)	1	42	1	0.141853	1	1.96451	0.202349	6.74191e-05	2.01114	0.229985	0.00013066	1.92359	0.206941	8.93379e-05	0	0
		hits: 42 Items
		FRAMEID	RAWFILE	MS2	FrameID1	CompID	MZ	Time	GoodID	II_1FE	II_1FE_160813085745	II_1FE_160813105339	II_2FE	II_2FE_160813144524	II_2FE_160813164117	II_3FE	II_3FE_160813203300	II_3FE_160813222853	II_4FE	II_4FE_160814022037	II_4FE_160814041631	Ratio_1FE	StdDev_1FE	PValue_1FE	Ratio_2FE	StdDev_2FE	PValue_2FE	Ratio_3FE	StdDev_3FE	PValue_3FE	Ratio_4FE	StdDev_4FE	PValue_4FE	NRatio_1FE	NStdDev_1FE	NPValue_1FE	NRatio_2FE	NStdDev_2FE	NPValue_2FE	NRatio_3FE	NStdDev_3FE	NPValue_3FE	NRatio_4FE	NStdDev_4FE	NPValue_4FE	Avg_1FE	Avg_2FE	Avg_3FE	Avg_4FE
		1959	4FE	87	1959	72	568.308	42.84	0	1.24589e+08	1.10506e+08	1.10379e+08	2.18056e+08	2.31916e+08	2.28713e+08	2.40966e+08	2.3286e+08	2.20969e+08	2.18248e+08	2.30761e+08	2.1554e+08	1	0.141853	1	1.96451	0.202349	6.74191e-05	2.01114	0.229985	0.00013066	1.92359	0.206941	8.93379e-05	1	0.141853	1	1.96451	0.202349	6.74191e-05	2.01114	0.229985	0.00013066	1.92359	0.206941	8.93379e-05	1.15158e+08	2.26228e+08	2.31598e+08	2.21516e+08
		1959	4FE	87	1959	72	568.308	42.84	0	1.24589e+08	1.10506e+08	1.10379e+08	2.18056e+08	2.31916e+08	2.28713e+08	2.40966e+08	2.3286e+08	2.20969e+08	2.18248e+08	2.30761e+08	2.1554e+08	1	0.141853	1	1.96451	0.202349	6.74191e-05	2.01114	0.229985	0.00013066	1.92359	0.206941	8.93379e-05	1	0.141853	1	1.96451	0.202349	6.74191e-05	2.01114	0.229985	0.00013066	1.92359	0.206941	8.93379e-05	1.15158e+08	2.26228e+08	2.31598e+08	2.21516e+08
		1959	4FE	87	1959	72	568.308	42.84	0	1.24589e+08	1.10506e+08	1.10379e+08	2.18056e+08	2.31916e+08	2.28713e+08	2.40966e+08	2.3286e+08	2.20969e+08	2.18248e+08	2.30761e+08	2.1554e+08	1	0.141853	1	1.96451	0.202349	6.74191e-05	2.01114	0.229985	0.00013066	1.92359	0.206941	8.93379e-05	1	0.141853	1	1.96451	0.202349	6.74191e-05	2.01114	0.229985	0.00013066	1.92359	0.206941	8.93379e-05	1.15158e+08	2.26228e+08	2.31598e+08	2.21516e+08
		1959	4FE_160814022037	87	1959	72	568.308	42.84	0	1.24589e+08	1.10506e+08	1.10379e+08	2.18056e+08	2.31916e+08	2.28713e+08	2.40966e+08	2.3286e+08	2.20969e+08	2.18248e+08	2.30761e+08	2.1554e+08	1	0.141853	1	1.96451	0.202349	6.74191e-05	2.01114	0.229985	0.00013066	1.92359	0.206941	8.93379e-05	1	0.141853	1	1.96451	0.202349	6.74191e-05	2.01114	0.229985	0.00013066	1.92359	0.206941	8.93379e-05	1.15158e+08	2.26228e+08	2.31598e+08	2.21516e+08
		1959	4FE_160814022037	87	1959	72	568.308	42.84	0	1.24589e+08	1.10506e+08	1.10379e+08	2.18056e+08	2.31916e+08	2.28713e+08	2.40966e+08	2.3286e+08	2.20969e+08	2.18248e+08	2.30761e+08	2.1554e+08	1	0.141853	1	1.96451	0.202349	6.74191e-05	2.01114	0.229985	0.00013066	1.92359	0.206941	8.93379e-05	1	0.141853	1	1.96451	0.202349	6.74191e-05	2.01114	0.229985	0.00013066	1.92359	0.206941	8.93379e-05	1.15158e+08	2.26228e+08	2.31598e+08	2.21516e+08
		1959	4FE_160814022037	87	1959	72	568.308	42.84	0	1.24589e+08	1.10506e+08	1.10379e+08	2.18056e+08	2.31916e+08	2.28713e+08	2.40966e+08	2.3286e+08	2.20969e+08	2.18248e+08	2.30761e+08	2.1554e+08	1	0.141853	1	1.96451	0.202349	6.74191e-05	2.01114	0.229985	0.00013066	1.92359	0.206941	8.93379e-05	1	0.141853	1	1.96451	0.202349	6.74191e-05	2.01114	0.229985	0.00013066	1.92359	0.206941	8.93379e-05	1.15158e+08	2.26228e+08	2.31598e+08	2.21516e+08
		1959	4FE_160814022037	87	1959	72	568.308	42.84	0	1.24589e+08	1.10506e+08	1.10379e+08	2.18056e+08	2.31916e+08	2.28713e+08	2.40966e+08	2.3286e+08	2.20969e+08	2.18248e+08	2.30761e+08	2.1554e+08	1	0.141853	1	1.96451	0.202349	6.74191e-05	2.01114	0.229985	0.00013066	1.92359	0.206941	8.93379e-05	1	0.141853	1	1.96451	0.202349	6.74191e-05	2.01114	0.229985	0.00013066	1.92359	0.206941	8.93379e-05	1.15158e+08	2.26228e+08	2.31598e+08	2.21516e+08
		1959	4FE_160814022037	87	1959	72	568.308	42.84	0	1.24589e+08	1.10506e+08	1.10379e+08	2.18056e+08	2.31916e+08	2.28713e+08	2.40966e+08	2.3286e+08	2.20969e+08	2.18248e+08	2.30761e+08	2.1554e+08	1	0.141853	1	1.96451	0.202349	6.74191e-05	2.01114	0.229985	0.00013066	1.92359	0.206941	8.93379e-05	1	0.141853	1	1.96451	0.202349	6.74191e-05	2.01114	0.229985	0.00013066	1.92359	0.206941	8.93379e-05	1.15158e+08	2.26228e+08	2.31598e+08	2.21516e+08
		1959	4FE_160814041631	87	1959	72	568.308	42.84	0	1.24589e+08	1.10506e+08	1.10379e+08	2.18056e+08	2.31916e+08	2.28713e+08	2.40966e+08	2.3286e+08	2.20969e+08	2.18248e+08	2.30761e+08	2.1554e+08	1	0.141853	1	1.96451	0.202349	6.74191e-05	2.01114	0.229985	0.00013066	1.92359	0.206941	8.93379e-05	1	0.141853	1	1.96451	0.202349	6.74191e-05	2.01114	0.229985	0.00013066	1.92359	0.206941	8.93379e-05	1.15158e+08	2.26228e+08	2.31598e+08	2.21516e+08
		1959	4FE_160814041631	87	1959	72	568.308	42.84	0	1.24589e+08	1.10506e+08	1.10379e+08	2.18056e+08	2.31916e+08	2.28713e+08	2.40966e+08	2.3286e+08	2.20969e+08	2.18248e+08	2.30761e+08	2.1554e+08	1	0.141853	1	1.96451	0.202349	6.74191e-05	2.01114	0.229985	0.00013066	1.92359	0.206941	8.93379e-05	1	0.141853	1	1.96451	0.202349	6.74191e-05	2.01114	0.229985	0.00013066	1.92359	0.206941	8.93379e-05	1.15158e+08	2.26228e+08	2.31598e+08	2.21516e+08
		1959	4FE_160814041631	87	1959	72	568.308	42.84	0	1.24589e+08	1.10506e+08	1.10379e+08	2.18056e+08	2.31916e+08	2.28713e+08	2.40966e+08	2.3286e+08	2.20969e+08	2.18248e+08	2.30761e+08	2.1554e+08	1	0.141853	1	1.96451	0.202349	6.74191e-05	2.01114	0.229985	0.00013066	1.92359	0.206941	8.93379e-05	1	0.141853	1	1.96451	0.202349	6.74191e-05	2.01114	0.229985	0.00013066	1.92359	0.206941	8.93379e-05	1.15158e+08	2.26228e+08	2.31598e+08	2.21516e+08
		1959	4FE_160814041631	87	1959	72	568.308	42.84	0	1.24589e+08	1.10506e+08	1.10379e+08	2.18056e+08	2.31916e+08	2.28713e+08	2.40966e+08	2.3286e+08	2.20969e+08	2.18248e+08	2.30761e+08	2.1554e+08	1	0.141853	1	1.96451	0.202349	6.74191e-05	2.01114	0.229985	0.00013066	1.92359	0.206941	8.93379e-05	1	0.141853	1	1.96451	0.202349	6.74191e-05	2.01114	0.229985	0.00013066	1.92359	0.206941	8.93379e-05	1.15158e+08	2.26228e+08	2.31598e+08	2.21516e+08
		1959	4FE_160814041631	87	1959	72	568.308	42.84	0	1.24589e+08	1.10506e+08	1.10379e+08	2.18056e+08	2.31916e+08	2.28713e+08	2.40966e+08	2.3286e+08	2.20969e+08	2.18248e+08	2.30761e+08	2.1554e+08	1	0.141853	1	1.96451	0.202349	6.74191e-05	2.01114	0.229985	0.00013066	1.92359	0.206941	8.93379e-05	1	0.141853	1	1.96451	0.202349	6.74191e-05	2.01114	0.229985	0.00013066	1.92359	0.206941	8.93379e-05	1.15158e+08	2.26228e+08	2.31598e+08	2.21516e+08
		1959	1FE	87	1959	72	568.308	42.84	0	1.24589e+08	1.10506e+08	1.10379e+08	2.18056e+08	2.31916e+08	2.28713e+08	2.40966e+08	2.3286e+08	2.20969e+08	2.18248e+08	2.30761e+08	2.1554e+08	1	0.141853	1	1.96451	0.202349	6.74191e-05	2.01114	0.229985	0.00013066	1.92359	0.206941	8.93379e-05	1	0.141853	1	1.96451	0.202349	6.74191e-05	2.01114	0.229985	0.00013066	1.92359	0.206941	8.93379e-05	1.15158e+08	2.26228e+08	2.31598e+08	2.21516e+08
		1959	1FE_160813085745	87	1959	72	568.308	42.84	0	1.24589e+08	1.10506e+08	1.10379e+08	2.18056e+08	2.31916e+08	2.28713e+08	2.40966e+08	2.3286e+08	2.20969e+08	2.18248e+08	2.30761e+08	2.1554e+08	1	0.141853	1	1.96451	0.202349	6.74191e-05	2.01114	0.229985	0.00013066	1.92359	0.206941	8.93379e-05	1	0.141853	1	1.96451	0.202349	6.74191e-05	2.01114	0.229985	0.00013066	1.92359	0.206941	8.93379e-05	1.15158e+08	2.26228e+08	2.31598e+08	2.21516e+08
		1959	1FE_160813085745	87	1959	72	568.308	42.84	0	1.24589e+08	1.10506e+08	1.10379e+08	2.18056e+08	2.31916e+08	2.28713e+08	2.40966e+08	2.3286e+08	2.20969e+08	2.18248e+08	2.30761e+08	2.1554e+08	1	0.141853	1	1.96451	0.202349	6.74191e-05	2.01114	0.229985	0.00013066	1.92359	0.206941	8.93379e-05	1	0.141853	1	1.96451	0.202349	6.74191e-05	2.01114	0.229985	0.00013066	1.92359	0.206941	8.93379e-05	1.15158e+08	2.26228e+08	2.31598e+08	2.21516e+08
		1959	1FE_160813105339	87	1959	72	568.308	42.84	0	1.24589e+08	1.10506e+08	1.10379e+08	2.18056e+08	2.31916e+08	2.28713e+08	2.40966e+08	2.3286e+08	2.20969e+08	2.18248e+08	2.30761e+08	2.1554e+08	1	0.141853	1	1.96451	0.202349	6.74191e-05	2.01114	0.229985	0.00013066	1.92359	0.206941	8.93379e-05	1	0.141853	1	1.96451	0.202349	6.74191e-05	2.01114	0.229985	0.00013066	1.92359	0.206941	8.93379e-05	1.15158e+08	2.26228e+08	2.31598e+08	2.21516e+08
		1959	1FE_160813105339	87	1959	72	568.308	42.84	0	1.24589e+08	1.10506e+08	1.10379e+08	2.18056e+08	2.31916e+08	2.28713e+08	2.40966e+08	2.3286e+08	2.20969e+08	2.18248e+08	2.30761e+08	2.1554e+08	1	0.141853	1	1.96451	0.202349	6.74191e-05	2.01114	0.229985	0.00013066	1.92359	0.206941	8.93379e-05	1	0.141853	1	1.96451	0.202349	6.74191e-05	2.01114	0.229985	0.00013066	1.92359	0.206941	8.93379e-05	1.15158e+08	2.26228e+08	2.31598e+08	2.21516e+08
		1959	2FE	87	1959	72	568.308	42.84	0	1.24589e+08	1.10506e+08	1.10379e+08	2.18056e+08	2.31916e+08	2.28713e+08	2.40966e+08	2.3286e+08	2.20969e+08	2.18248e+08	2.30761e+08	2.1554e+08	1	0.141853	1	1.96451	0.202349	6.74191e-05	2.01114	0.229985	0.00013066	1.92359	0.206941	8.93379e-05	1	0.141853	1	1.96451	0.202349	6.74191e-05	2.01114	0.229985	0.00013066	1.92359	0.206941	8.93379e-05	1.15158e+08	2.26228e+08	2.31598e+08	2.21516e+08
		1959	2FE	87	1959	72	568.308	42.84	0	1.24589e+08	1.10506e+08	1.10379e+08	2.18056e+08	2.31916e+08	2.28713e+08	2.40966e+08	2.3286e+08	2.20969e+08	2.18248e+08	2.30761e+08	2.1554e+08	1	0.141853	1	1.96451	0.202349	6.74191e-05	2.01114	0.229985	0.00013066	1.92359	0.206941	8.93379e-05	1	0.141853	1	1.96451	0.202349	6.74191e-05	2.01114	0.229985	0.00013066	1.92359	0.206941	8.93379e-05	1.15158e+08	2.26228e+08	2.31598e+08	2.21516e+08
		1959	2FE	87	1959	72	568.308	42.84	0	1.24589e+08	1.10506e+08	1.10379e+08	2.18056e+08	2.31916e+08	2.28713e+08	2.40966e+08	2.3286e+08	2.20969e+08	2.18248e+08	2.30761e+08	2.1554e+08	1	0.141853	1	1.96451	0.202349	6.74191e-05	2.01114	0.229985	0.00013066	1.92359	0.206941	8.93379e-05	1	0.141853	1	1.96451	0.202349	6.74191e-05	2.01114	0.229985	0.00013066	1.92359	0.206941	8.93379e-05	1.15158e+08	2.26228e+08	2.31598e+08	2.21516e+08
		1959	2FE	87	1959	72	568.308	42.84	0	1.24589e+08	1.10506e+08	1.10379e+08	2.18056e+08	2.31916e+08	2.28713e+08	2.40966e+08	2.3286e+08	2.20969e+08	2.18248e+08	2.30761e+08	2.1554e+08	1	0.141853	1	1.96451	0.202349	6.74191e-05	2.01114	0.229985	0.00013066	1.92359	0.206941	8.93379e-05	1	0.141853	1	1.96451	0.202349	6.74191e-05	2.01114	0.229985	0.00013066	1.92359	0.206941	8.93379e-05	1.15158e+08	2.26228e+08	2.31598e+08	2.21516e+08
		1959	2FE_160813144524	87	1959	72	568.308	42.84	0	1.24589e+08	1.10506e+08	1.10379e+08	2.18056e+08	2.31916e+08	2.28713e+08	2.40966e+08	2.3286e+08	2.20969e+08	2.18248e+08	2.30761e+08	2.1554e+08	1	0.141853	1	1.96451	0.202349	6.74191e-05	2.01114	0.229985	0.00013066	1.92359	0.206941	8.93379e-05	1	0.141853	1	1.96451	0.202349	6.74191e-05	2.01114	0.229985	0.00013066	1.92359	0.206941	8.93379e-05	1.15158e+08	2.26228e+08	2.31598e+08	2.21516e+08
		1959	2FE_160813144524	87	1959	72	568.308	42.84	0	1.24589e+08	1.10506e+08	1.10379e+08	2.18056e+08	2.31916e+08	2.28713e+08	2.40966e+08	2.3286e+08	2.20969e+08	2.18248e+08	2.30761e+08	2.1554e+08	1	0.141853	1	1.96451	0.202349	6.74191e-05	2.01114	0.229985	0.00013066	1.92359	0.206941	8.93379e-05	1	0.141853	1	1.96451	0.202349	6.74191e-05	2.01114	0.229985	0.00013066	1.92359	0.206941	8.93379e-05	1.15158e+08	2.26228e+08	2.31598e+08	2.21516e+08
		1959	2FE_160813164117	87	1959	72	568.308	42.84	0	1.24589e+08	1.10506e+08	1.10379e+08	2.18056e+08	2.31916e+08	2.28713e+08	2.40966e+08	2.3286e+08	2.20969e+08	2.18248e+08	2.30761e+08	2.1554e+08	1	0.141853	1	1.96451	0.202349	6.74191e-05	2.01114	0.229985	0.00013066	1.92359	0.206941	8.93379e-05	1	0.141853	1	1.96451	0.202349	6.74191e-05	2.01114	0.229985	0.00013066	1.92359	0.206941	8.93379e-05	1.15158e+08	2.26228e+08	2.31598e+08	2.21516e+08
		1959	2FE_160813164117	87	1959	72	568.308	42.84	0	1.24589e+08	1.10506e+08	1.10379e+08	2.18056e+08	2.31916e+08	2.28713e+08	2.40966e+08	2.3286e+08	2.20969e+08	2.18248e+08	2.30761e+08	2.1554e+08	1	0.141853	1	1.96451	0.202349	6.74191e-05	2.01114	0.229985	0.00013066	1.92359	0.206941	8.93379e-05	1	0.141853	1	1.96451	0.202349	6.74191e-05	2.01114	0.229985	0.00013066	1.92359	0.206941	8.93379e-05	1.15158e+08	2.26228e+08	2.31598e+08	2.21516e+08
		1959	2FE_160813164117	87	1959	72	568.308	42.84	0	1.24589e+08	1.10506e+08	1.10379e+08	2.18056e+08	2.31916e+08	2.28713e+08	2.40966e+08	2.3286e+08	2.20969e+08	2.18248e+08	2.30761e+08	2.1554e+08	1	0.141853	1	1.96451	0.202349	6.74191e-05	2.01114	0.229985	0.00013066	1.92359	0.206941	8.93379e-05	1	0.141853	1	1.96451	0.202349	6.74191e-05	2.01114	0.229985	0.00013066	1.92359	0.206941	8.93379e-05	1.15158e+08	2.26228e+08	2.31598e+08	2.21516e+08
		1959	3FE	87	1959	72	568.308	42.84	0	1.24589e+08	1.10506e+08	1.10379e+08	2.18056e+08	2.31916e+08	2.28713e+08	2.40966e+08	2.3286e+08	2.20969e+08	2.18248e+08	2.30761e+08	2.1554e+08	1	0.141853	1	1.96451	0.202349	6.74191e-05	2.01114	0.229985	0.00013066	1.92359	0.206941	8.93379e-05	1	0.141853	1	1.96451	0.202349	6.74191e-05	2.01114	0.229985	0.00013066	1.92359	0.206941	8.93379e-05	1.15158e+08	2.26228e+08	2.31598e+08	2.21516e+08
		1959	3FE	87	1959	72	568.308	42.84	0	1.24589e+08	1.10506e+08	1.10379e+08	2.18056e+08	2.31916e+08	2.28713e+08	2.40966e+08	2.3286e+08	2.20969e+08	2.18248e+08	2.30761e+08	2.1554e+08	1	0.141853	1	1.96451	0.202349	6.74191e-05	2.01114	0.229985	0.00013066	1.92359	0.206941	8.93379e-05	1	0.141853	1	1.96451	0.202349	6.74191e-05	2.01114	0.229985	0.00013066	1.92359	0.206941	8.93379e-05	1.15158e+08	2.26228e+08	2.31598e+08	2.21516e+08
		1959	3FE	87	1959	72	568.308	42.84	0	1.24589e+08	1.10506e+08	1.10379e+08	2.18056e+08	2.31916e+08	2.28713e+08	2.40966e+08	2.3286e+08	2.20969e+08	2.18248e+08	2.30761e+08	2.1554e+08	1	0.141853	1	1.96451	0.202349	6.74191e-05	2.01114	0.229985	0.00013066	1.92359	0.206941	8.93379e-05	1	0.141853	1	1.96451	0.202349	6.74191e-05	2.01114	0.229985	0.00013066	1.92359	0.206941	8.93379e-05	1.15158e+08	2.26228e+08	2.31598e+08	2.21516e+08
		1959	3FE	87	1959	72	568.308	42.84	0	1.24589e+08	1.10506e+08	1.10379e+08	2.18056e+08	2.31916e+08	2.28713e+08	2.40966e+08	2.3286e+08	2.20969e+08	2.18248e+08	2.30761e+08	2.1554e+08	1	0.141853	1	1.96451	0.202349	6.74191e-05	2.01114	0.229985	0.00013066	1.92359	0.206941	8.93379e-05	1	0.141853	1	1.96451	0.202349	6.74191e-05	2.01114	0.229985	0.00013066	1.92359	0.206941	8.93379e-05	1.15158e+08	2.26228e+08	2.31598e+08	2.21516e+08
		1959	3FE	87	1959	72	568.308	42.84	0	1.24589e+08	1.10506e+08	1.10379e+08	2.18056e+08	2.31916e+08	2.28713e+08	2.40966e+08	2.3286e+08	2.20969e+08	2.18248e+08	2.30761e+08	2.1554e+08	1	0.141853	1	1.96451	0.202349	6.74191e-05	2.01114	0.229985	0.00013066	1.92359	0.206941	8.93379e-05	1	0.141853	1	1.96451	0.202349	6.74191e-05	2.01114	0.229985	0.00013066	1.92359	0.206941	8.93379e-05	1.15158e+08	2.26228e+08	2.31598e+08	2.21516e+08
		1959	3FE	87	1959	72	568.308	42.84	0	1.24589e+08	1.10506e+08	1.10379e+08	2.18056e+08	2.31916e+08	2.28713e+08	2.40966e+08	2.3286e+08	2.20969e+08	2.18248e+08	2.30761e+08	2.1554e+08	1	0.141853	1	1.96451	0.202349	6.74191e-05	2.01114	0.229985	0.00013066	1.92359	0.206941	8.93379e-05	1	0.141853	1	1.96451	0.202349	6.74191e-05	2.01114	0.229985	0.00013066	1.92359	0.206941	8.93379e-05	1.15158e+08	2.26228e+08	2.31598e+08	2.21516e+08
		1959	3FE_160813203300	87	1959	72	568.308	42.84	0	1.24589e+08	1.10506e+08	1.10379e+08	2.18056e+08	2.31916e+08	2.28713e+08	2.40966e+08	2.3286e+08	2.20969e+08	2.18248e+08	2.30761e+08	2.1554e+08	1	0.141853	1	1.96451	0.202349	6.74191e-05	2.01114	0.229985	0.00013066	1.92359	0.206941	8.93379e-05	1	0.141853	1	1.96451	0.202349	6.74191e-05	2.01114	0.229985	0.00013066	1.92359	0.206941	8.93379e-05	1.15158e+08	2.26228e+08	2.31598e+08	2.21516e+08
		1959	3FE_160813203300	87	1959	72	568.308	42.84	0	1.24589e+08	1.10506e+08	1.10379e+08	2.18056e+08	2.31916e+08	2.28713e+08	2.40966e+08	2.3286e+08	2.20969e+08	2.18248e+08	2.30761e+08	2.1554e+08	1	0.141853	1	1.96451	0.202349	6.74191e-05	2.01114	0.229985	0.00013066	1.92359	0.206941	8.93379e-05	1	0.141853	1	1.96451	0.202349	6.74191e-05	2.01114	0.229985	0.00013066	1.92359	0.206941	8.93379e-05	1.15158e+08	2.26228e+08	2.31598e+08	2.21516e+08
		1959	3FE_160813203300	87	1959	72	568.308	42.84	0	1.24589e+08	1.10506e+08	1.10379e+08	2.18056e+08	2.31916e+08	2.28713e+08	2.40966e+08	2.3286e+08	2.20969e+08	2.18248e+08	2.30761e+08	2.1554e+08	1	0.141853	1	1.96451	0.202349	6.74191e-05	2.01114	0.229985	0.00013066	1.92359	0.206941	8.93379e-05	1	0.141853	1	1.96451	0.202349	6.74191e-05	2.01114	0.229985	0.00013066	1.92359	0.206941	8.93379e-05	1.15158e+08	2.26228e+08	2.31598e+08	2.21516e+08
		1959	3FE_160813222853	87	1959	72	568.308	42.84	0	1.24589e+08	1.10506e+08	1.10379e+08	2.18056e+08	2.31916e+08	2.28713e+08	2.40966e+08	2.3286e+08	2.20969e+08	2.18248e+08	2.30761e+08	2.1554e+08	1	0.141853	1	1.96451	0.202349	6.74191e-05	2.01114	0.229985	0.00013066	1.92359	0.206941	8.93379e-05	1	0.141853	1	1.96451	0.202349	6.74191e-05	2.01114	0.229985	0.00013066	1.92359	0.206941	8.93379e-05	1.15158e+08	2.26228e+08	2.31598e+08	2.21516e+08
		1959	3FE_160813222853	87	1959	72	568.308	42.84	0	1.24589e+08	1.10506e+08	1.10379e+08	2.18056e+08	2.31916e+08	2.28713e+08	2.40966e+08	2.3286e+08	2.20969e+08	2.18248e+08	2.30761e+08	2.1554e+08	1	0.141853	1	1.96451	0.202349	6.74191e-05	2.01114	0.229985	0.00013066	1.92359	0.206941	8.93379e-05	1	0.141853	1	1.96451	0.202349	6.74191e-05	2.01114	0.229985	0.00013066	1.92359	0.206941	8.93379e-05	1.15158e+08	2.26228e+08	2.31598e+08	2.21516e+08
		1959	3FE_160813222853	87	1959	72	568.308	42.84	0	1.24589e+08	1.10506e+08	1.10379e+08	2.18056e+08	2.31916e+08	2.28713e+08	2.40966e+08	2.3286e+08	2.20969e+08	2.18248e+08	2.30761e+08	2.1554e+08	1	0.141853	1	1.96451	0.202349	6.74191e-05	2.01114	0.229985	0.00013066	1.92359	0.206941	8.93379e-05	1	0.141853	1	1.96451	0.202349	6.74191e-05	2.01114	0.229985	0.00013066	1.92359	0.206941	8.93379e-05	1.15158e+08	2.26228e+08	2.31598e+08	2.21516e+08
		1959	3FE_160813222853	87	1959	72	568.308	42.84	0	1.24589e+08	1.10506e+08	1.10379e+08	2.18056e+08	2.31916e+08	2.28713e+08	2.40966e+08	2.3286e+08	2.20969e+08	2.18248e+08	2.30761e+08	2.1554e+08	1	0.141853	1	1.96451	0.202349	6.74191e-05	2.01114	0.229985	0.00013066	1.92359	0.206941	8.93379e-05	1	0.141853	1	1.96451	0.202349	6.74191e-05	2.01114	0.229985	0.00013066	1.92359	0.206941	8.93379e-05	1.15158e+08	2.26228e+08	2.31598e+08	2.21516e+08
		1959	3FE_160813222853	87	1959	72	568.308	42.84	0	1.24589e+08	1.10506e+08	1.10379e+08	2.18056e+08	2.31916e+08	2.28713e+08	2.40966e+08	2.3286e+08	2.20969e+08	2.18248e+08	2.30761e+08	2.1554e+08	1	0.141853	1	1.96451	0.202349	6.74191e-05	2.01114	0.229985	0.00013066	1.92359	0.206941	8.93379e-05	1	0.141853	1	1.96451	0.202349	6.74191e-05	2.01114	0.229985	0.00013066	1.92359	0.206941	8.93379e-05	1.15158e+08	2.26228e+08	2.31598e+08	2.21516e+08
		1959	3FE_160813222853	87	1959	72	568.308	42.84	0	1.24589e+08	1.10506e+08	1.10379e+08	2.18056e+08	2.31916e+08	2.28713e+08	2.40966e+08	2.3286e+08	2.20969e+08	2.18248e+08	2.30761e+08	2.1554e+08	1	0.141853	1	1.96451	0.202349	6.74191e-05	2.01114	0.229985	0.00013066	1.92359	0.206941	8.93379e-05	1	0.141853	1	1.96451	0.202349	6.74191e-05	2.01114	0.229985	0.00013066	1.92359	0.206941	8.93379e-05	1.15158e+08	2.26228e+08	2.31598e+08	2.21516e+08
SP://A0A0A0MTB7	A0A0A0MTB7_HUMAN Chloride channel protein OS=Homo sapiens GN=CLCN3 PE=1 SV=1	4	1	113	1	0.0709265	1	1.96451	0.101174	2.11275e-13	2.01114	0.114992	2.42073e-12	1.92359	0.103471	5.973e-13
	peptides: 4 Items
	PEPTIDE	FRAMES	HITS	Ratio_1FE	StdDev_1FE	PValue_1FE	Ratio_2FE	StdDev_2FE	PValue_2FE	Ratio_3FE	StdDev_3FE	PValue_3FE	Ratio_4FE	StdDev_4FE	PValue_4FE	OtherAssignments	AvgPepPValue
	TITLVLAVASGLSLGK+Phospho(1)Phospho(10)	1	10	1	0.141853	1	1.96451	0.202349	6.74191e-05	2.01114	0.229985	0.00013066	1.92359	0.206941	8.93379e-05	0	0
		hits: 10 Items
		FRAMEID	RAWFILE	MS2	FrameID1	CompID	MZ	Time	GoodID	II_1FE	II_1FE_160813085745	II_1FE_160813105339	II_2FE	II_2FE_160813144524	II_2FE_160813164117	II_3FE	II_3FE_160813203300	II_3FE_160813222853	II_4FE	II_4FE_160814022037	II_4FE_160814041631	Ratio_1FE	StdDev_1FE	PValue_1FE	Ratio_2FE	StdDev_2FE	PValue_2FE	Ratio_3FE	StdDev_3FE	PValue_3FE	Ratio_4FE	StdDev_4FE	PValue_4FE	NRatio_1FE	NStdDev_1FE	NPValue_1FE	NRatio_2FE	NStdDev_2FE	NPValue_2FE	NRatio_3FE	NStdDev_3FE	NPValue_3FE	NRatio_4FE	NStdDev_4FE	NPValue_4FE	Avg_1FE	Avg_2FE	Avg_3FE	Avg_4FE
		1959	4FE	87	1959	72	568.308	42.84	0	1.24589e+08	1.10506e+08	1.10379e+08	2.18056e+08	2.31916e+08	2.28713e+08	2.40966e+08	2.3286e+08	2.20969e+08	2.18248e+08	2.30761e+08	2.1554e+08	1	0.141853	1	1.96451	0.202349	6.74191e-05	2.01114	0.229985	0.00013066	1.92359	0.206941	8.93379e-05	1	0.141853	1	1.96451	0.202349	6.74191e-05	2.01114	0.229985	0.00013066	1.92359	0.206941	8.93379e-05	1.15158e+08	2.26228e+08	2.31598e+08	2.21516e+08
		1959	4FE_160814022037	87	1959	72	568.308	42.84	0	1.24589e+08	1.10506e+08	1.10379e+08	2.18056e+08	2.31916e+08	2.28713e+08	2.40966e+08	2.3286e+08	2.20969e+08	2.18248e+08	2.30761e+08	2.1554e+08	1	0.141853	1	1.96451	0.202349	6.74191e-05	2.01114	0.229985	0.00013066	1.92359	0.206941	8.93379e-05	1	0.141853	1	1.96451	0.202349	6.74191e-05	2.01114	0.229985	0.00013066	1.92359	0.206941	8.93379e-05	1.15158e+08	2.26228e+08	2.31598e+08	2.21516e+08
		1959	4FE_160814041631	87	1959	72	568.308	42.84	0	1.24589e+08	1.10506e+08	1.10379e+08	2.18056e+08	2.31916e+08	2.28713e+08	2.40966e+08	2.3286e+08	2.20969e+08	2.18248e+08	2.30761e+08	2.1554e+08	1	0.141853	1	1.96451	0.202349	6.74191e-05	2.01114	0.229985	0.00013066	1.92359	0.206941	8.93379e-05	1	0.141853	1	1.96451	0.202349	6.74191e-05	2.01114	0.229985	0.00013066	1.92359	0.206941	8.93379e-05	1.15158e+08	2.26228e+08	2.31598e+08	2.21516e+08
		1959	4FE_160814041631	87	1959	72	568.308	42.84	0	1.24589e+08	1.10506e+08	1.10379e+08	2.18056e+08	2.31916e+08	2.28713e+08	2.40966e+08	2.3286e+08	2.20969e+08	2.18248e+08	2.30761e+08	2.1554e+08	1	0.141853	1	1.96451	0.202349	6.74191e-05	2.01114	0.229985	0.00013066	1.92359	0.206941	8.93379e-05	1	0.141853	1	1.96451	0.202349	6.74191e-05	2.01114	0.229985	0.00013066	1.92359	0.206941	8.93379e-05	1.15158e+08	2.26228e+08	2.31598e+08	2.21516e+08
		1959	1FE_160813085745	87	1959	72	568.308	42.84	0	1.24589e+08	1.10506e+08	1.10379e+08	2.18056e+08	2.31916e+08	2.28713e+08	2.40966e+08	2.3286e+08	2.20969e+08	2.18248e+08	2.30761e+08	2.1554e+08	1	0.141853	1	1.96451	0.202349	6.74191e-05	2.01114	0.229985	0.00013066	1.92359	0.206941	8.93379e-05	1	0.141853	1	1.96451	0.202349	6.74191e-05	2.01114	0.229985	0.00013066	1.92359	0.206941	8.93379e-05	1.15158e+08	2.26228e+08	2.31598e+08	2.21516e+08
		1959	1FE_160813085745	87	1959	72	568.308	42.84	0	1.24589e+08	1.10506e+08	1.10379e+08	2.18056e+08	2.31916e+08	2.28713e+08	2.40966e+08	2.3286e+08	2.20969e+08	2.18248e+08	2.30761e+08	2.1554e+08	1	0.141853	1	1.96451	0.202349	6.74191e-05	2.01114	0.229985	0.00013066	1.92359	0.206941	8.93379e-05	1	0.141853	1	1.96451	0.202349	6.74191e-05	2.01114	0.229985	0.00013066	1.92359	0.206941	8.93379e-05	1.15158e+08	2.26228e+08	2.31598e+08	2.21516e+08
		1959	1FE_160813105339	87	1959	72	568.308	42.84	0	1.24589e+08	1.10506e+08	1.10379e+08	2.18056e+08	2.31916e+08	2.28713e+08	2.40966e+08	2.3286e+08	2.20969e+08	2.18248e+08	2.30761e+08	2.1554e+08	1	0.141853	1	1.96451	0.202349	6.74191e-05	2.01114	0.229985	0.00013066	1.92359	0.206941	8.93379e-05	1	0.141853	1	1.96451	0.202349	6.74191e-05	2.01114	0.229985	0.00013066	1.92359	0.206941	8.93379e-05	1.15158e+08	2.26228e+08	2.31598e+08	2.21516e+08
		1959	2FE	87	1959	72	568.308	42.84	0	1.24589e+08	1.10506e+08	1.10379e+08	2.18056e+08	2.31916e+08	2.28713e+08	2.40966e+08	2.3286e+08	2.20969e+08	2.18248e+08	2.30761e+08	2.1554e+08	1	0.141853	1	1.96451	0.202349	6.74191e-05	2.01114	0.229985	0.00013066	1.92359	0.206941	8.93379e-05	1	0.141853	1	1.96451	0.202349	6.74191e-05	2.01114	0.229985	0.00013066	1.92359	0.206941	8.93379e-05	1.15158e+08	2.26228e+08	2.31598e+08	2.21516e+08
		1959	3FE_160813222853	87	1959	72	568.308	42.84	0	1.24589e+08	1.10506e+08	1.10379e+08	2.18056e+08	2.31916e+08	2.28713e+08	2.40966e+08	2.3286e+08	2.20969e+08	2.18248e+08	2.30761e+08	2.1554e+08	1	0.141853	1	1.96451	0.202349	6.74191e-05	2.01114	0.229985	0.00013066	1.92359	0.206941	8.93379e-05	1	0.141853	1	1.96451	0.202349	6.74191e-05	2.01114	0.229985	0.00013066	1.92359	0.206941	8.93379e-05	1.15158e+08	2.26228e+08	2.31598e+08	2.21516e+08
		1959	3FE_160813222853	87	1959	72	568.308	42.84	0	1.24589e+08	1.10506e+08	1.10379e+08	2.18056e+08	2.31916e+08	2.28713e+08	2.40966e+08	2.3286e+08	2.20969e+08	2.18248e+08	2.30761e+08	2.1554e+08	1	0.141853	1	1.96451	0.202349	6.74191e-05	2.01114	0.229985	0.00013066	1.92359	0.206941	8.93379e-05	1	0.141853	1	1.96451	0.202349	6.74191e-05	2.01114	0.229985	0.00013066	1.92359	0.206941	8.93379e-05	1.15158e+08	2.26228e+08	2.31598e+08	2.21516e+08
	TITLVLAVASGLSLGK+Phospho(1)Phospho(13)	1	14	1	0.141853	1	1.96451	0.202349	6.74191e-05	2.01114	0.229985	0.00013066	1.92359	0.206941	8.93379e-05	0	0
		hits: 14 Items
		FRAMEID	RAWFILE	MS2	FrameID1	CompID	MZ	Time	GoodID	II_1FE	II_1FE_160813085745	II_1FE_160813105339	II_2FE	II_2FE_160813144524	II_2FE_160813164117	II_3FE	II_3FE_160813203300	II_3FE_160813222853	II_4FE	II_4FE_160814022037	II_4FE_160814041631	Ratio_1FE	StdDev_1FE	PValue_1FE	Ratio_2FE	StdDev_2FE	PValue_2FE	Ratio_3FE	StdDev_3FE	PValue_3FE	Ratio_4FE	StdDev_4FE	PValue_4FE	NRatio_1FE	NStdDev_1FE	NPValue_1FE	NRatio_2FE	NStdDev_2FE	NPValue_2FE	NRatio_3FE	NStdDev_3FE	NPValue_3FE	NRatio_4FE	NStdDev_4FE	NPValue_4FE	Avg_1FE	Avg_2FE	Avg_3FE	Avg_4FE
		1959	4FE	87	1959	72	568.308	42.84	0	1.24589e+08	1.10506e+08	1.10379e+08	2.18056e+08	2.31916e+08	2.28713e+08	2.40966e+08	2.3286e+08	2.20969e+08	2.18248e+08	2.30761e+08	2.1554e+08	1	0.141853	1	1.96451	0.202349	6.74191e-05	2.01114	0.229985	0.00013066	1.92359	0.206941	8.93379e-05	1	0.141853	1	1.96451	0.202349	6.74191e-05	2.01114	0.229985	0.00013066	1.92359	0.206941	8.93379e-05	1.15158e+08	2.26228e+08	2.31598e+08	2.21516e+08
		1959	4FE	87	1959	72	568.308	42.84	0	1.24589e+08	1.10506e+08	1.10379e+08	2.18056e+08	2.31916e+08	2.28713e+08	2.40966e+08	2.3286e+08	2.20969e+08	2.18248e+08	2.30761e+08	2.1554e+08	1	0.141853	1	1.96451	0.202349	6.74191e-05	2.01114	0.229985	0.00013066	1.92359	0.206941	8.93379e-05	1	0.141853	1	1.96451	0.202349	6.74191e-05	2.01114	0.229985	0.00013066	1.92359	0.206941	8.93379e-05	1.15158e+08	2.26228e+08	2.31598e+08	2.21516e+08
		1959	4FE_160814022037	87	1959	72	568.308	42.84	0	1.24589e+08	1.10506e+08	1.10379e+08	2.18056e+08	2.31916e+08	2.28713e+08	2.40966e+08	2.3286e+08	2.20969e+08	2.18248e+08	2.30761e+08	2.1554e+08	1	0.141853	1	1.96451	0.202349	6.74191e-05	2.01114	0.229985	0.00013066	1.92359	0.206941	8.93379e-05	1	0.141853	1	1.96451	0.202349	6.74191e-05	2.01114	0.229985	0.00013066	1.92359	0.206941	8.93379e-05	1.15158e+08	2.26228e+08	2.31598e+08	2.21516e+08
		1959	4FE_160814041631	87	1959	72	568.308	42.84	0	1.24589e+08	1.10506e+08	1.10379e+08	2.18056e+08	2.31916e+08	2.28713e+08	2.40966e+08	2.3286e+08	2.20969e+08	2.18248e+08	2.30761e+08	2.1554e+08	1	0.141853	1	1.96451	0.202349	6.74191e-05	2.01114	0.229985	0.00013066	1.92359	0.206941	8.93379e-05	1	0.141853	1	1.96451	0.202349	6.74191e-05	2.01114	0.229985	0.00013066	1.92359	0.206941	8.93379e-05	1.15158e+08	2.26228e+08	2.31598e+08	2.21516e+08
		1959	4FE_160814041631	87	1959	72	568.308	42.84	0	1.24589e+08	1.10506e+08	1.10379e+08	2.18056e+08	2.31916e+08	2.28713e+08	2.40966e+08	2.3286e+08	2.20969e+08	2.18248e+08	2.30761e+08	2.1554e+08	1	0.141853	1	1.96451	0.202349	6.74191e-05	2.01114	0.229985	0.00013066	1.92359	0.206941	8.93379e-05	1	0.141853	1	1.96451	0.202349	6.74191e-05	2.01114	0.229985	0.00013066	1.92359	0.206941	8.93379e-05	1.15158e+08	2.26228e+08	2.31598e+08	2.21516e+08
		1959	1FE_160813085745	87	1959	72	568.308	42.84	0	1.24589e+08	1.10506e+08	1.10379e+08	2.18056e+08	2.31916e+08	2.28713e+08	2.40966e+08	2.3286e+08	2.20969e+08	2.18248e+08	2.30761e+08	2.1554e+08	1	0.141853	1	1.96451	0.202349	6.74191e-05	2.01114	0.229985	0.00013066	1.92359	0.206941	8.93379e-05	1	0.141853	1	1.96451	0.202349	6.74191e-05	2.01114	0.229985	0.00013066	1.92359	0.206941	8.93379e-05	1.15158e+08	2.26228e+08	2.31598e+08	2.21516e+08
		1959	1FE_160813085745	87	1959	72	568.308	42.84	0	1.24589e+08	1.10506e+08	1.10379e+08	2.18056e+08	2.31916e+08	2.28713e+08	2.40966e+08	2.3286e+08	2.20969e+08	2.18248e+08	2.30761e+08	2.1554e+08	1	0.141853	1	1.96451	0.202349	6.74191e-05	2.01114	0.229985	0.00013066	1.92359	0.206941	8.93379e-05	1	0.141853	1	1.96451	0.202349	6.74191e-05	2.01114	0.229985	0.00013066	1.92359	0.206941	8.93379e-05	1.15158e+08	2.26228e+08	2.31598e+08	2.21516e+08
		1959	2FE	87	1959	72	568.308	42.84	0	1.24589e+08	1.10506e+08	1.10379e+08	2.18056e+08	2.31916e+08	2.28713e+08	2.40966e+08	2.3286e+08	2.20969e+08	2.18248e+08	2.30761e+08	2.1554e+08	1	0.141853	1	1.96451	0.202349	6.74191e-05	2.01114	0.229985	0.00013066	1.92359	0.206941	8.93379e-05	1	0.141853	1	1.96451	0.202349	6.74191e-05	2.01114	0.229985	0.00013066	1.92359	0.206941	8.93379e-05	1.15158e+08	2.26228e+08	2.31598e+08	2.21516e+08
		1959	2FE_160813144524	87	1959	72	568.308	42.84	0	1.24589e+08	1.10506e+08	1.10379e+08	2.18056e+08	2.31916e+08	2.28713e+08	2.40966e+08	2.3286e+08	2.20969e+08	2.18248e+08	2.30761e+08	2.1554e+08	1	0.141853	1	1.96451	0.202349	6.74191e-05	2.01114	0.229985	0.00013066	1.92359	0.206941	8.93379e-05	1	0.141853	1	1.96451	0.202349	6.74191e-05	2.01114	0.229985	0.00013066	1.92359	0.206941	8.93379e-05	1.15158e+08	2.26228e+08	2.31598e+08	2.21516e+08
		1959	2FE_160813164117	87	1959	72	568.308	42.84	0	1.24589e+08	1.10506e+08	1.10379e+08	2.18056e+08	2.31916e+08	2.28713e+08	2.40966e+08	2.3286e+08	2.20969e+08	2.18248e+08	2.30761e+08	2.1554e+08	1	0.141853	1	1.96451	0.202349	6.74191e-05	2.01114	0.229985	0.00013066	1.92359	0.206941	8.93379e-05	1	0.141853	1	1.96451	0.202349	6.74191e-05	2.01114	0.229985	0.00013066	1.92359	0.206941	8.93379e-05	1.15158e+08	2.26228e+08	2.31598e+08	2.21516e+08
		1959	2FE_160813164117	87	1959	72	568.308	42.84	0	1.24589e+08	1.10506e+08	1.10379e+08	2.18056e+08	2.31916e+08	2.28713e+08	2.40966e+08	2.3286e+08	2.20969e+08	2.18248e+08	2.30761e+08	2.1554e+08	1	0.141853	1	1.96451	0.202349	6.74191e-05	2.01114	0.229985	0.00013066	1.92359	0.206941	8.93379e-05	1	0.141853	1	1.96451	0.202349	6.74191e-05	2.01114	0.229985	0.00013066	1.92359	0.206941	8.93379e-05	1.15158e+08	2.26228e+08	2.31598e+08	2.21516e+08
		1959	3FE_160813222853	87	1959	72	568.308	42.84	0	1.24589e+08	1.10506e+08	1.10379e+08	2.18056e+08	2.31916e+08	2.28713e+08	2.40966e+08	2.3286e+08	2.20969e+08	2.18248e+08	2.30761e+08	2.1554e+08	1	0.141853	1	1.96451	0.202349	6.74191e-05	2.01114	0.229985	0.00013066	1.92359	0.206941	8.93379e-05	1	0.141853	1	1.96451	0.202349	6.74191e-05	2.01114	0.229985	0.00013066	1.92359	0.206941	8.93379e-05	1.15158e+08	2.26228e+08	2.31598e+08	2.21516e+08
		1959	3FE_160813222853	87	1959	72	568.308	42.84	0	1.24589e+08	1.10506e+08	1.10379e+08	2.18056e+08	2.31916e+08	2.28713e+08	2.40966e+08	2.3286e+08	2.20969e+08	2.18248e+08	2.30761e+08	2.1554e+08	1	0.141853	1	1.96451	0.202349	6.74191e-05	2.01114	0.229985	0.00013066	1.92359	0.206941	8.93379e-05	1	0.141853	1	1.96451	0.202349	6.74191e-05	2.01114	0.229985	0.00013066	1.92359	0.206941	8.93379e-05	1.15158e+08	2.26228e+08	2.31598e+08	2.21516e+08
		1959	3FE_160813222853	87	1959	72	568.308	42.84	0	1.24589e+08	1.10506e+08	1.10379e+08	2.18056e+08	2.31916e+08	2.28713e+08	2.40966e+08	2.3286e+08	2.20969e+08	2.18248e+08	2.30761e+08	2.1554e+08	1	0.141853	1	1.96451	0.202349	6.74191e-05	2.01114	0.229985	0.00013066	1.92359	0.206941	8.93379e-05	1	0.141853	1	1.96451	0.202349	6.74191e-05	2.01114	0.229985	0.00013066	1.92359	0.206941	8.93379e-05	1.15158e+08	2.26228e+08	2.31598e+08	2.21516e+08
	TITLVLAVASGLSLGK+Phospho(3)Phospho(10)	1	47	1	0.141853	1	1.96451	0.202349	6.74191e-05	2.01114	0.229985	0.00013066	1.92359	0.206941	8.93379e-05	0	0
		hits: 47 Items
		FRAMEID	RAWFILE	MS2	FrameID1	CompID	MZ	Time	GoodID	II_1FE	II_1FE_160813085745	II_1FE_160813105339	II_2FE	II_2FE_160813144524	II_2FE_160813164117	II_3FE	II_3FE_160813203300	II_3FE_160813222853	II_4FE	II_4FE_160814022037	II_4FE_160814041631	Ratio_1FE	StdDev_1FE	PValue_1FE	Ratio_2FE	StdDev_2FE	PValue_2FE	Ratio_3FE	StdDev_3FE	PValue_3FE	Ratio_4FE	StdDev_4FE	PValue_4FE	NRatio_1FE	NStdDev_1FE	NPValue_1FE	NRatio_2FE	NStdDev_2FE	NPValue_2FE	NRatio_3FE	NStdDev_3FE	NPValue_3FE	NRatio_4FE	NStdDev_4FE	NPValue_4FE	Avg_1FE	Avg_2FE	Avg_3FE	Avg_4FE
		1959	4FE	87	1959	72	568.308	42.84	0	1.24589e+08	1.10506e+08	1.10379e+08	2.18056e+08	2.31916e+08	2.28713e+08	2.40966e+08	2.3286e+08	2.20969e+08	2.18248e+08	2.30761e+08	2.1554e+08	1	0.141853	1	1.96451	0.202349	6.74191e-05	2.01114	0.229985	0.00013066	1.92359	0.206941	8.93379e-05	1	0.141853	1	1.96451	0.202349	6.74191e-05	2.01114	0.229985	0.00013066	1.92359	0.206941	8.93379e-05	1.15158e+08	2.26228e+08	2.31598e+08	2.21516e+08
		1959	4FE	87	1959	72	568.308	42.84	0	1.24589e+08	1.10506e+08	1.10379e+08	2.18056e+08	2.31916e+08	2.28713e+08	2.40966e+08	2.3286e+08	2.20969e+08	2.18248e+08	2.30761e+08	2.1554e+08	1	0.141853	1	1.96451	0.202349	6.74191e-05	2.01114	0.229985	0.00013066	1.92359	0.206941	8.93379e-05	1	0.141853	1	1.96451	0.202349	6.74191e-05	2.01114	0.229985	0.00013066	1.92359	0.206941	8.93379e-05	1.15158e+08	2.26228e+08	2.31598e+08	2.21516e+08
		1959	4FE	87	1959	72	568.308	42.84	0	1.24589e+08	1.10506e+08	1.10379e+08	2.18056e+08	2.31916e+08	2.28713e+08	2.40966e+08	2.3286e+08	2.20969e+08	2.18248e+08	2.30761e+08	2.1554e+08	1	0.141853	1	1.96451	0.202349	6.74191e-05	2.01114	0.229985	0.00013066	1.92359	0.206941	8.93379e-05	1	0.141853	1	1.96451	0.202349	6.74191e-05	2.01114	0.229985	0.00013066	1.92359	0.206941	8.93379e-05	1.15158e+08	2.26228e+08	2.31598e+08	2.21516e+08
		1959	4FE	87	1959	72	568.308	42.84	0	1.24589e+08	1.10506e+08	1.10379e+08	2.18056e+08	2.31916e+08	2.28713e+08	2.40966e+08	2.3286e+08	2.20969e+08	2.18248e+08	2.30761e+08	2.1554e+08	1	0.141853	1	1.96451	0.202349	6.74191e-05	2.01114	0.229985	0.00013066	1.92359	0.206941	8.93379e-05	1	0.141853	1	1.96451	0.202349	6.74191e-05	2.01114	0.229985	0.00013066	1.92359	0.206941	8.93379e-05	1.15158e+08	2.26228e+08	2.31598e+08	2.21516e+08
		1959	4FE_160814022037	87	1959	72	568.308	42.84	0	1.24589e+08	1.10506e+08	1.10379e+08	2.18056e+08	2.31916e+08	2.28713e+08	2.40966e+08	2.3286e+08	2.20969e+08	2.18248e+08	2.30761e+08	2.1554e+08	1	0.141853	1	1.96451	0.202349	6.74191e-05	2.01114	0.229985	0.00013066	1.92359	0.206941	8.93379e-05	1	0.141853	1	1.96451	0.202349	6.74191e-05	2.01114	0.229985	0.00013066	1.92359	0.206941	8.93379e-05	1.15158e+08	2.26228e+08	2.31598e+08	2.21516e+08
		1959	4FE_160814022037	87	1959	72	568.308	42.84	0	1.24589e+08	1.10506e+08	1.10379e+08	2.18056e+08	2.31916e+08	2.28713e+08	2.40966e+08	2.3286e+08	2.20969e+08	2.18248e+08	2.30761e+08	2.1554e+08	1	0.141853	1	1.96451	0.202349	6.74191e-05	2.01114	0.229985	0.00013066	1.92359	0.206941	8.93379e-05	1	0.141853	1	1.96451	0.202349	6.74191e-05	2.01114	0.229985	0.00013066	1.92359	0.206941	8.93379e-05	1.15158e+08	2.26228e+08	2.31598e+08	2.21516e+08
		1959	4FE_160814022037	87	1959	72	568.308	42.84	0	1.24589e+08	1.10506e+08	1.10379e+08	2.18056e+08	2.31916e+08	2.28713e+08	2.40966e+08	2.3286e+08	2.20969e+08	2.18248e+08	2.30761e+08	2.1554e+08	1	0.141853	1	1.96451	0.202349	6.74191e-05	2.01114	0.229985	0.00013066	1.92359	0.206941	8.93379e-05	1	0.141853	1	1.96451	0.202349	6.74191e-05	2.01114	0.229985	0.00013066	1.92359	0.206941	8.93379e-05	1.15158e+08	2.26228e+08	2.31598e+08	2.21516e+08
		1959	4FE_160814022037	87	1959	72	568.308	42.84	0	1.24589e+08	1.10506e+08	1.10379e+08	2.18056e+08	2.31916e+08	2.28713e+08	2.40966e+08	2.3286e+08	2.20969e+08	2.18248e+08	2.30761e+08	2.1554e+08	1	0.141853	1	1.96451	0.202349	6.74191e-05	2.01114	0.229985	0.00013066	1.92359	0.206941	8.93379e-05	1	0.141853	1	1.96451	0.202349	6.74191e-05	2.01114	0.229985	0.00013066	1.92359	0.206941	8.93379e-05	1.15158e+08	2.26228e+08	2.31598e+08	2.21516e+08
		1959	4FE_160814022037	87	1959	72	568.308	42.84	0	1.24589e+08	1.10506e+08	1.10379e+08	2.18056e+08	2.31916e+08	2.28713e+08	2.40966e+08	2.3286e+08	2.20969e+08	2.18248e+08	2.30761e+08	2.1554e+08	1	0.141853	1	1.96451	0.202349	6.74191e-05	2.01114	0.229985	0.00013066	1.92359	0.206941	8.93379e-05	1	0.141853	1	1.96451	0.202349	6.74191e-05	2.01114	0.229985	0.00013066	1.92359	0.206941	8.93379e-05	1.15158e+08	2.26228e+08	2.31598e+08	2.21516e+08
		1959	4FE_160814041631	87	1959	72	568.308	42.84	0	1.24589e+08	1.10506e+08	1.10379e+08	2.18056e+08	2.31916e+08	2.28713e+08	2.40966e+08	2.3286e+08	2.20969e+08	2.18248e+08	2.30761e+08	2.1554e+08	1	0.141853	1	1.96451	0.202349	6.74191e-05	2.01114	0.229985	0.00013066	1.92359	0.206941	8.93379e-05	1	0.141853	1	1.96451	0.202349	6.74191e-05	2.01114	0.229985	0.00013066	1.92359	0.206941	8.93379e-05	1.15158e+08	2.26228e+08	2.31598e+08	2.21516e+08
		1959	4FE_160814041631	87	1959	72	568.308	42.84	0	1.24589e+08	1.10506e+08	1.10379e+08	2.18056e+08	2.31916e+08	2.28713e+08	2.40966e+08	2.3286e+08	2.20969e+08	2.18248e+08	2.30761e+08	2.1554e+08	1	0.141853	1	1.96451	0.202349	6.74191e-05	2.01114	0.229985	0.00013066	1.92359	0.206941	8.93379e-05	1	0.141853	1	1.96451	0.202349	6.74191e-05	2.01114	0.229985	0.00013066	1.92359	0.206941	8.93379e-05	1.15158e+08	2.26228e+08	2.31598e+08	2.21516e+08
		1959	4FE_160814041631	87	1959	72	568.308	42.84	0	1.24589e+08	1.10506e+08	1.10379e+08	2.18056e+08	2.31916e+08	2.28713e+08	2.40966e+08	2.3286e+08	2.20969e+08	2.18248e+08	2.30761e+08	2.1554e+08	1	0.141853	1	1.96451	0.202349	6.74191e-05	2.01114	0.229985	0.00013066	1.92359	0.206941	8.93379e-05	1	0.141853	1	1.96451	0.202349	6.74191e-05	2.01114	0.229985	0.00013066	1.92359	0.206941	8.93379e-05	1.15158e+08	2.26228e+08	2.31598e+08	2.21516e+08
		1959	4FE_160814041631	87	1959	72	568.308	42.84	0	1.24589e+08	1.10506e+08	1.10379e+08	2.18056e+08	2.31916e+08	2.28713e+08	2.40966e+08	2.3286e+08	2.20969e+08	2.18248e+08	2.30761e+08	2.1554e+08	1	0.141853	1	1.96451	0.202349	6.74191e-05	2.01114	0.229985	0.00013066	1.92359	0.206941	8.93379e-05	1	0.141853	1	1.96451	0.202349	6.74191e-05	2.01114	0.229985	0.00013066	1.92359	0.206941	8.93379e-05	1.15158e+08	2.26228e+08	2.31598e+08	2.21516e+08
		1959	4FE_160814041631	87	1959	72	568.308	42.84	0	1.24589e+08	1.10506e+08	1.10379e+08	2.18056e+08	2.31916e+08	2.28713e+08	2.40966e+08	2.3286e+08	2.20969e+08	2.18248e+08	2.30761e+08	2.1554e+08	1	0.141853	1	1.96451	0.202349	6.74191e-05	2.01114	0.229985	0.00013066	1.92359	0.206941	8.93379e-05	1	0.141853	1	1.96451	0.202349	6.74191e-05	2.01114	0.229985	0.00013066	1.92359	0.206941	8.93379e-05	1.15158e+08	2.26228e+08	2.31598e+08	2.21516e+08
		1959	1FE	87	1959	72	568.308	42.84	0	1.24589e+08	1.10506e+08	1.10379e+08	2.18056e+08	2.31916e+08	2.28713e+08	2.40966e+08	2.3286e+08	2.20969e+08	2.18248e+08	2.30761e+08	2.1554e+08	1	0.141853	1	1.96451	0.202349	6.74191e-05	2.01114	0.229985	0.00013066	1.92359	0.206941	8.93379e-05	1	0.141853	1	1.96451	0.202349	6.74191e-05	2.01114	0.229985	0.00013066	1.92359	0.206941	8.93379e-05	1.15158e+08	2.26228e+08	2.31598e+08	2.21516e+08
		1959	1FE_160813085745	87	1959	72	568.308	42.84	0	1.24589e+08	1.10506e+08	1.10379e+08	2.18056e+08	2.31916e+08	2.28713e+08	2.40966e+08	2.3286e+08	2.20969e+08	2.18248e+08	2.30761e+08	2.1554e+08	1	0.141853	1	1.96451	0.202349	6.74191e-05	2.01114	0.229985	0.00013066	1.92359	0.206941	8.93379e-05	1	0.141853	1	1.96451	0.202349	6.74191e-05	2.01114	0.229985	0.00013066	1.92359	0.206941	8.93379e-05	1.15158e+08	2.26228e+08	2.31598e+08	2.21516e+08
		1959	1FE_160813085745	87	1959	72	568.308	42.84	0	1.24589e+08	1.10506e+08	1.10379e+08	2.18056e+08	2.31916e+08	2.28713e+08	2.40966e+08	2.3286e+08	2.20969e+08	2.18248e+08	2.30761e+08	2.1554e+08	1	0.141853	1	1.96451	0.202349	6.74191e-05	2.01114	0.229985	0.00013066	1.92359	0.206941	8.93379e-05	1	0.141853	1	1.96451	0.202349	6.74191e-05	2.01114	0.229985	0.00013066	1.92359	0.206941	8.93379e-05	1.15158e+08	2.26228e+08	2.31598e+08	2.21516e+08
		1959	1FE_160813085745	87	1959	72	568.308	42.84	0	1.24589e+08	1.10506e+08	1.10379e+08	2.18056e+08	2.31916e+08	2.28713e+08	2.40966e+08	2.3286e+08	2.20969e+08	2.18248e+08	2.30761e+08	2.1554e+08	1	0.141853	1	1.96451	0.202349	6.74191e-05	2.01114	0.229985	0.00013066	1.92359	0.206941	8.93379e-05	1	0.141853	1	1.96451	0.202349	6.74191e-05	2.01114	0.229985	0.00013066	1.92359	0.206941	8.93379e-05	1.15158e+08	2.26228e+08	2.31598e+08	2.21516e+08
		1959	1FE_160813105339	87	1959	72	568.308	42.84	0	1.24589e+08	1.10506e+08	1.10379e+08	2.18056e+08	2.31916e+08	2.28713e+08	2.40966e+08	2.3286e+08	2.20969e+08	2.18248e+08	2.30761e+08	2.1554e+08	1	0.141853	1	1.96451	0.202349	6.74191e-05	2.01114	0.229985	0.00013066	1.92359	0.206941	8.93379e-05	1	0.141853	1	1.96451	0.202349	6.74191e-05	2.01114	0.229985	0.00013066	1.92359	0.206941	8.93379e-05	1.15158e+08	2.26228e+08	2.31598e+08	2.21516e+08
		1959	1FE_160813105339	87	1959	72	568.308	42.84	0	1.24589e+08	1.10506e+08	1.10379e+08	2.18056e+08	2.31916e+08	2.28713e+08	2.40966e+08	2.3286e+08	2.20969e+08	2.18248e+08	2.30761e+08	2.1554e+08	1	0.141853	1	1.96451	0.202349	6.74191e-05	2.01114	0.229985	0.00013066	1.92359	0.206941	8.93379e-05	1	0.141853	1	1.96451	0.202349	6.74191e-05	2.01114	0.229985	0.00013066	1.92359	0.206941	8.93379e-05	1.15158e+08	2.26228e+08	2.31598e+08	2.21516e+08
		1959	2FE	87	1959	72	568.308	42.84	0	1.24589e+08	1.10506e+08	1.10379e+08	2.18056e+08	2.31916e+08	2.28713e+08	2.40966e+08	2.3286e+08	2.20969e+08	2.18248e+08	2.30761e+08	2.1554e+08	1	0.141853	1	1.96451	0.202349	6.74191e-05	2.01114	0.229985	0.00013066	1.92359	0.206941	8.93379e-05	1	0.141853	1	1.96451	0.202349	6.74191e-05	2.01114	0.229985	0.00013066	1.92359	0.206941	8.93379e-05	1.15158e+08	2.26228e+08	2.31598e+08	2.21516e+08
		1959	2FE	87	1959	72	568.308	42.84	0	1.24589e+08	1.10506e+08	1.10379e+08	2.18056e+08	2.31916e+08	2.28713e+08	2.40966e+08	2.3286e+08	2.20969e+08	2.18248e+08	2.30761e+08	2.1554e+08	1	0.141853	1	1.96451	0.202349	6.74191e-05	2.01114	0.229985	0.00013066	1.92359	0.206941	8.93379e-05	1	0.141853	1	1.96451	0.202349	6.74191e-05	2.01114	0.229985	0.00013066	1.92359	0.206941	8.93379e-05	1.15158e+08	2.26228e+08	2.31598e+08	2.21516e+08
		1959	2FE	87	1959	72	568.308	42.84	0	1.24589e+08	1.10506e+08	1.10379e+08	2.18056e+08	2.31916e+08	2.28713e+08	2.40966e+08	2.3286e+08	2.20969e+08	2.18248e+08	2.30761e+08	2.1554e+08	1	0.141853	1	1.96451	0.202349	6.74191e-05	2.01114	0.229985	0.00013066	1.92359	0.206941	8.93379e-05	1	0.141853	1	1.96451	0.202349	6.74191e-05	2.01114	0.229985	0.00013066	1.92359	0.206941	8.93379e-05	1.15158e+08	2.26228e+08	2.31598e+08	2.21516e+08
		1959	2FE	87	1959	72	568.308	42.84	0	1.24589e+08	1.10506e+08	1.10379e+08	2.18056e+08	2.31916e+08	2.28713e+08	2.40966e+08	2.3286e+08	2.20969e+08	2.18248e+08	2.30761e+08	2.1554e+08	1	0.141853	1	1.96451	0.202349	6.74191e-05	2.01114	0.229985	0.00013066	1.92359	0.206941	8.93379e-05	1	0.141853	1	1.96451	0.202349	6.74191e-05	2.01114	0.229985	0.00013066	1.92359	0.206941	8.93379e-05	1.15158e+08	2.26228e+08	2.31598e+08	2.21516e+08
		1959	2FE_160813144524	87	1959	72	568.308	42.84	0	1.24589e+08	1.10506e+08	1.10379e+08	2.18056e+08	2.31916e+08	2.28713e+08	2.40966e+08	2.3286e+08	2.20969e+08	2.18248e+08	2.30761e+08	2.1554e+08	1	0.141853	1	1.96451	0.202349	6.74191e-05	2.01114	0.229985	0.00013066	1.92359	0.206941	8.93379e-05	1	0.141853	1	1.96451	0.202349	6.74191e-05	2.01114	0.229985	0.00013066	1.92359	0.206941	8.93379e-05	1.15158e+08	2.26228e+08	2.31598e+08	2.21516e+08
		1959	2FE_160813144524	87	1959	72	568.308	42.84	0	1.24589e+08	1.10506e+08	1.10379e+08	2.18056e+08	2.31916e+08	2.28713e+08	2.40966e+08	2.3286e+08	2.20969e+08	2.18248e+08	2.30761e+08	2.1554e+08	1	0.141853	1	1.96451	0.202349	6.74191e-05	2.01114	0.229985	0.00013066	1.92359	0.206941	8.93379e-05	1	0.141853	1	1.96451	0.202349	6.74191e-05	2.01114	0.229985	0.00013066	1.92359	0.206941	8.93379e-05	1.15158e+08	2.26228e+08	2.31598e+08	2.21516e+08
		1959	2FE_160813164117	87	1959	72	568.308	42.84	0	1.24589e+08	1.10506e+08	1.10379e+08	2.18056e+08	2.31916e+08	2.28713e+08	2.40966e+08	2.3286e+08	2.20969e+08	2.18248e+08	2.30761e+08	2.1554e+08	1	0.141853	1	1.96451	0.202349	6.74191e-05	2.01114	0.229985	0.00013066	1.92359	0.206941	8.93379e-05	1	0.141853	1	1.96451	0.202349	6.74191e-05	2.01114	0.229985	0.00013066	1.92359	0.206941	8.93379e-05	1.15158e+08	2.26228e+08	2.31598e+08	2.21516e+08
		1959	2FE_160813164117	87	1959	72	568.308	42.84	0	1.24589e+08	1.10506e+08	1.10379e+08	2.18056e+08	2.31916e+08	2.28713e+08	2.40966e+08	2.3286e+08	2.20969e+08	2.18248e+08	2.30761e+08	2.1554e+08	1	0.141853	1	1.96451	0.202349	6.74191e-05	2.01114	0.229985	0.00013066	1.92359	0.206941	8.93379e-05	1	0.141853	1	1.96451	0.202349	6.74191e-05	2.01114	0.229985	0.00013066	1.92359	0.206941	8.93379e-05	1.15158e+08	2.26228e+08	2.31598e+08	2.21516e+08
		1959	2FE_160813164117	87	1959	72	568.308	42.84	0	1.24589e+08	1.10506e+08	1.10379e+08	2.18056e+08	2.31916e+08	2.28713e+08	2.40966e+08	2.3286e+08	2.20969e+08	2.18248e+08	2.30761e+08	2.1554e+08	1	0.141853	1	1.96451	0.202349	6.74191e-05	2.01114	0.229985	0.00013066	1.92359	0.206941	8.93379e-05	1	0.141853	1	1.96451	0.202349	6.74191e-05	2.01114	0.229985	0.00013066	1.92359	0.206941	8.93379e-05	1.15158e+08	2.26228e+08	2.31598e+08	2.21516e+08
		1959	2FE_160813164117	87	1959	72	568.308	42.84	0	1.24589e+08	1.10506e+08	1.10379e+08	2.18056e+08	2.31916e+08	2.28713e+08	2.40966e+08	2.3286e+08	2.20969e+08	2.18248e+08	2.30761e+08	2.1554e+08	1	0.141853	1	1.96451	0.202349	6.74191e-05	2.01114	0.229985	0.00013066	1.92359	0.206941	8.93379e-05	1	0.141853	1	1.96451	0.202349	6.74191e-05	2.01114	0.229985	0.00013066	1.92359	0.206941	8.93379e-05	1.15158e+08	2.26228e+08	2.31598e+08	2.21516e+08
		1959	2FE_160813164117	87	1959	72	568.308	42.84	0	1.24589e+08	1.10506e+08	1.10379e+08	2.18056e+08	2.31916e+08	2.28713e+08	2.40966e+08	2.3286e+08	2.20969e+08	2.18248e+08	2.30761e+08	2.1554e+08	1	0.141853	1	1.96451	0.202349	6.74191e-05	2.01114	0.229985	0.00013066	1.92359	0.206941	8.93379e-05	1	0.141853	1	1.96451	0.202349	6.74191e-05	2.01114	0.229985	0.00013066	1.92359	0.206941	8.93379e-05	1.15158e+08	2.26228e+08	2.31598e+08	2.21516e+08
		1959	3FE	87	1959	72	568.308	42.84	0	1.24589e+08	1.10506e+08	1.10379e+08	2.18056e+08	2.31916e+08	2.28713e+08	2.40966e+08	2.3286e+08	2.20969e+08	2.18248e+08	2.30761e+08	2.1554e+08	1	0.141853	1	1.96451	0.202349	6.74191e-05	2.01114	0.229985	0.00013066	1.92359	0.206941	8.93379e-05	1	0.141853	1	1.96451	0.202349	6.74191e-05	2.01114	0.229985	0.00013066	1.92359	0.206941	8.93379e-05	1.15158e+08	2.26228e+08	2.31598e+08	2.21516e+08
		1959	3FE	87	1959	72	568.308	42.84	0	1.24589e+08	1.10506e+08	1.10379e+08	2.18056e+08	2.31916e+08	2.28713e+08	2.40966e+08	2.3286e+08	2.20969e+08	2.18248e+08	2.30761e+08	2.1554e+08	1	0.141853	1	1.96451	0.202349	6.74191e-05	2.01114	0.229985	0.00013066	1.92359	0.206941	8.93379e-05	1	0.141853	1	1.96451	0.202349	6.74191e-05	2.01114	0.229985	0.00013066	1.92359	0.206941	8.93379e-05	1.15158e+08	2.26228e+08	2.31598e+08	2.21516e+08
		1959	3FE	87	1959	72	568.308	42.84	0	1.24589e+08	1.10506e+08	1.10379e+08	2.18056e+08	2.31916e+08	2.28713e+08	2.40966e+08	2.3286e+08	2.20969e+08	2.18248e+08	2.30761e+08	2.1554e+08	1	0.141853	1	1.96451	0.202349	6.74191e-05	2.01114	0.229985	0.00013066	1.92359	0.206941	8.93379e-05	1	0.141853	1	1.96451	0.202349	6.74191e-05	2.01114	0.229985	0.00013066	1.92359	0.206941	8.93379e-05	1.15158e+08	2.26228e+08	2.31598e+08	2.21516e+08
		1959	3FE	87	1959	72	568.308	42.84	0	1.24589e+08	1.10506e+08	1.10379e+08	2.18056e+08	2.31916e+08	2.28713e+08	2.40966e+08	2.3286e+08	2.20969e+08	2.18248e+08	2.30761e+08	2.1554e+08	1	0.141853	1	1.96451	0.202349	6.74191e-05	2.01114	0.229985	0.00013066	1.92359	0.206941	8.93379e-05	1	0.141853	1	1.96451	0.202349	6.74191e-05	2.01114	0.229985	0.00013066	1.92359	0.206941	8.93379e-05	1.15158e+08	2.26228e+08	2.31598e+08	2.21516e+08
		1959	3FE	87	1959	72	568.308	42.84	0	1.24589e+08	1.10506e+08	1.10379e+08	2.18056e+08	2.31916e+08	2.28713e+08	2.40966e+08	2.3286e+08	2.20969e+08	2.18248e+08	2.30761e+08	2.1554e+08	1	0.141853	1	1.96451	0.202349	6.74191e-05	2.01114	0.229985	0.00013066	1.92359	0.206941	8.93379e-05	1	0.141853	1	1.96451	0.202349	6.74191e-05	2.01114	0.229985	0.00013066	1.92359	0.206941	8.93379e-05	1.15158e+08	2.26228e+08	2.31598e+08	2.21516e+08
		1959	3FE	87	1959	72	568.308	42.84	0	1.24589e+08	1.10506e+08	1.10379e+08	2.18056e+08	2.31916e+08	2.28713e+08	2.40966e+08	2.3286e+08	2.20969e+08	2.18248e+08	2.30761e+08	2.1554e+08	1	0.141853	1	1.96451	0.202349	6.74191e-05	2.01114	0.229985	0.00013066	1.92359	0.206941	8.93379e-05	1	0.141853	1	1.96451	0.202349	6.74191e-05	2.01114	0.229985	0.00013066	1.92359	0.206941	8.93379e-05	1.15158e+08	2.26228e+08	2.31598e+08	2.21516e+08
		1959	3FE	87	1959	72	568.308	42.84	0	1.24589e+08	1.10506e+08	1.10379e+08	2.18056e+08	2.31916e+08	2.28713e+08	2.40966e+08	2.3286e+08	2.20969e+08	2.18248e+08	2.30761e+08	2.1554e+08	1	0.141853	1	1.96451	0.202349	6.74191e-05	2.01114	0.229985	0.00013066	1.92359	0.206941	8.93379e-05	1	0.141853	1	1.96451	0.202349	6.74191e-05	2.01114	0.229985	0.00013066	1.92359	0.206941	8.93379e-05	1.15158e+08	2.26228e+08	2.31598e+08	2.21516e+08
		1959	3FE_160813203300	87	1959	72	568.308	42.84	0	1.24589e+08	1.10506e+08	1.10379e+08	2.18056e+08	2.31916e+08	2.28713e+08	2.40966e+08	2.3286e+08	2.20969e+08	2.18248e+08	2.30761e+08	2.1554e+08	1	0.141853	1	1.96451	0.202349	6.74191e-05	2.01114	0.229985	0.00013066	1.92359	0.206941	8.93379e-05	1	0.141853	1	1.96451	0.202349	6.74191e-05	2.01114	0.229985	0.00013066	1.92359	0.206941	8.93379e-05	1.15158e+08	2.26228e+08	2.31598e+08	2.21516e+08
		1959	3FE_160813203300	87	1959	72	568.308	42.84	0	1.24589e+08	1.10506e+08	1.10379e+08	2.18056e+08	2.31916e+08	2.28713e+08	2.40966e+08	2.3286e+08	2.20969e+08	2.18248e+08	2.30761e+08	2.1554e+08	1	0.141853	1	1.96451	0.202349	6.74191e-05	2.01114	0.229985	0.00013066	1.92359	0.206941	8.93379e-05	1	0.141853	1	1.96451	0.202349	6.74191e-05	2.01114	0.229985	0.00013066	1.92359	0.206941	8.93379e-05	1.15158e+08	2.26228e+08	2.31598e+08	2.21516e+08
		1959	3FE_160813203300	87	1959	72	568.308	42.84	0	1.24589e+08	1.10506e+08	1.10379e+08	2.18056e+08	2.31916e+08	2.28713e+08	2.40966e+08	2.3286e+08	2.20969e+08	2.18248e+08	2.30761e+08	2.1554e+08	1	0.141853	1	1.96451	0.202349	6.74191e-05	2.01114	0.229985	0.00013066	1.92359	0.206941	8.93379e-05	1	0.141853	1	1.96451	0.202349	6.74191e-05	2.01114	0.229985	0.00013066	1.92359	0.206941	8.93379e-05	1.15158e+08	2.26228e+08	2.31598e+08	2.21516e+08
		1959	3FE_160813222853	87	1959	72	568.308	42.84	0	1.24589e+08	1.10506e+08	1.10379e+08	2.18056e+08	2.31916e+08	2.28713e+08	2.40966e+08	2.3286e+08	2.20969e+08	2.18248e+08	2.30761e+08	2.1554e+08	1	0.141853	1	1.96451	0.202349	6.74191e-05	2.01114	0.229985	0.00013066	1.92359	0.206941	8.93379e-05	1	0.141853	1	1.96451	0.202349	6.74191e-05	2.01114	0.229985	0.00013066	1.92359	0.206941	8.93379e-05	1.15158e+08	2.26228e+08	2.31598e+08	2.21516e+08
		1959	3FE_160813222853	87	1959	72	568.308	42.84	0	1.24589e+08	1.10506e+08	1.10379e+08	2.18056e+08	2.31916e+08	2.28713e+08	2.40966e+08	2.3286e+08	2.20969e+08	2.18248e+08	2.30761e+08	2.1554e+08	1	0.141853	1	1.96451	0.202349	6.74191e-05	2.01114	0.229985	0.00013066	1.92359	0.206941	8.93379e-05	1	0.141853	1	1.96451	0.202349	6.74191e-05	2.01114	0.229985	0.00013066	1.92359	0.206941	8.93379e-05	1.15158e+08	2.26228e+08	2.31598e+08	2.21516e+08
		1959	3FE_160813222853	87	1959	72	568.308	42.84	0	1.24589e+08	1.10506e+08	1.10379e+08	2.18056e+08	2.31916e+08	2.28713e+08	2.40966e+08	2.3286e+08	2.20969e+08	2.18248e+08	2.30761e+08	2.1554e+08	1	0.141853	1	1.96451	0.202349	6.74191e-05	2.01114	0.229985	0.00013066	1.92359	0.206941	8.93379e-05	1	0.141853	1	1.96451	0.202349	6.74191e-05	2.01114	0.229985	0.00013066	1.92359	0.206941	8.93379e-05	1.15158e+08	2.26228e+08	2.31598e+08	2.21516e+08
		1959	3FE_160813222853	87	1959	72	568.308	42.84	0	1.24589e+08	1.10506e+08	1.10379e+08	2.18056e+08	2.31916e+08	2.28713e+08	2.40966e+08	2.3286e+08	2.20969e+08	2.18248e+08	2.30761e+08	2.1554e+08	1	0.141853	1	1.96451	0.202349	6.74191e-05	2.01114	0.229985	0.00013066	1.92359	0.206941	8.93379e-05	1	0.141853	1	1.96451	0.202349	6.74191e-05	2.01114	0.229985	0.00013066	1.92359	0.206941	8.93379e-05	1.15158e+08	2.26228e+08	2.31598e+08	2.21516e+08
		1959	3FE_160813222853	87	1959	72	568.308	42.84	0	1.24589e+08	1.10506e+08	1.10379e+08	2.18056e+08	2.31916e+08	2.28713e+08	2.40966e+08	2.3286e+08	2.20969e+08	2.18248e+08	2.30761e+08	2.1554e+08	1	0.141853	1	1.96451	0.202349	6.74191e-05	2.01114	0.229985	0.00013066	1.92359	0.206941	8.93379e-05	1	0.141853	1	1.96451	0.202349	6.74191e-05	2.01114	0.229985	0.00013066	1.92359	0.206941	8.93379e-05	1.15158e+08	2.26228e+08	2.31598e+08	2.21516e+08
		1959	3FE_160813222853	87	1959	72	568.308	42.84	0	1.24589e+08	1.10506e+08	1.10379e+08	2.18056e+08	2.31916e+08	2.28713e+08	2.40966e+08	2.3286e+08	2.20969e+08	2.18248e+08	2.30761e+08	2.1554e+08	1	0.141853	1	1.96451	0.202349	6.74191e-05	2.01114	0.229985	0.00013066	1.92359	0.206941	8.93379e-05	1	0.141853	1	1.96451	0.202349	6.74191e-05	2.01114	0.229985	0.00013066	1.92359	0.206941	8.93379e-05	1.15158e+08	2.26228e+08	2.31598e+08	2.21516e+08
	TITLVLAVASGLSLGK+Phospho(3)Phospho(13)	1	42	1	0.141853	1	1.96451	0.202349	6.74191e-05	2.01114	0.229985	0.00013066	1.92359	0.206941	8.93379e-05	0	0
		hits: 42 Items
		FRAMEID	RAWFILE	MS2	FrameID1	CompID	MZ	Time	GoodID	II_1FE	II_1FE_160813085745	II_1FE_160813105339	II_2FE	II_2FE_160813144524	II_2FE_160813164117	II_3FE	II_3FE_160813203300	II_3FE_160813222853	II_4FE	II_4FE_160814022037	II_4FE_160814041631	Ratio_1FE	StdDev_1FE	PValue_1FE	Ratio_2FE	StdDev_2FE	PValue_2FE	Ratio_3FE	StdDev_3FE	PValue_3FE	Ratio_4FE	StdDev_4FE	PValue_4FE	NRatio_1FE	NStdDev_1FE	NPValue_1FE	NRatio_2FE	NStdDev_2FE	NPValue_2FE	NRatio_3FE	NStdDev_3FE	NPValue_3FE	NRatio_4FE	NStdDev_4FE	NPValue_4FE	Avg_1FE	Avg_2FE	Avg_3FE	Avg_4FE
		1959	4FE	87	1959	72	568.308	42.84	0	1.24589e+08	1.10506e+08	1.10379e+08	2.18056e+08	2.31916e+08	2.28713e+08	2.40966e+08	2.3286e+08	2.20969e+08	2.18248e+08	2.30761e+08	2.1554e+08	1	0.141853	1	1.96451	0.202349	6.74191e-05	2.01114	0.229985	0.00013066	1.92359	0.206941	8.93379e-05	1	0.141853	1	1.96451	0.202349	6.74191e-05	2.01114	0.229985	0.00013066	1.92359	0.206941	8.93379e-05	1.15158e+08	2.26228e+08	2.31598e+08	2.21516e+08
		1959	4FE	87	1959	72	568.308	42.84	0	1.24589e+08	1.10506e+08	1.10379e+08	2.18056e+08	2.31916e+08	2.28713e+08	2.40966e+08	2.3286e+08	2.20969e+08	2.18248e+08	2.30761e+08	2.1554e+08	1	0.141853	1	1.96451	0.202349	6.74191e-05	2.01114	0.229985	0.00013066	1.92359	0.206941	8.93379e-05	1	0.141853	1	1.96451	0.202349	6.74191e-05	2.01114	0.229985	0.00013066	1.92359	0.206941	8.93379e-05	1.15158e+08	2.26228e+08	2.31598e+08	2.21516e+08
		1959	4FE	87	1959	72	568.308	42.84	0	1.24589e+08	1.10506e+08	1.10379e+08	2.18056e+08	2.31916e+08	2.28713e+08	2.40966e+08	2.3286e+08	2.20969e+08	2.18248e+08	2.30761e+08	2.1554e+08	1	0.141853	1	1.96451	0.202349	6.74191e-05	2.01114	0.229985	0.00013066	1.92359	0.206941	8.93379e-05	1	0.141853	1	1.96451	0.202349	6.74191e-05	2.01114	0.229985	0.00013066	1.92359	0.206941	8.93379e-05	1.15158e+08	2.26228e+08	2.31598e+08	2.21516e+08
		1959	4FE_160814022037	87	1959	72	568.308	42.84	0	1.24589e+08	1.10506e+08	1.10379e+08	2.18056e+08	2.31916e+08	2.28713e+08	2.40966e+08	2.3286e+08	2.20969e+08	2.18248e+08	2.30761e+08	2.1554e+08	1	0.141853	1	1.96451	0.202349	6.74191e-05	2.01114	0.229985	0.00013066	1.92359	0.206941	8.93379e-05	1	0.141853	1	1.96451	0.202349	6.74191e-05	2.01114	0.229985	0.00013066	1.92359	0.206941	8.93379e-05	1.15158e+08	2.26228e+08	2.31598e+08	2.21516e+08
		1959	4FE_160814022037	87	1959	72	568.308	42.84	0	1.24589e+08	1.10506e+08	1.10379e+08	2.18056e+08	2.31916e+08	2.28713e+08	2.40966e+08	2.3286e+08	2.20969e+08	2.18248e+08	2.30761e+08	2.1554e+08	1	0.141853	1	1.96451	0.202349	6.74191e-05	2.01114	0.229985	0.00013066	1.92359	0.206941	8.93379e-05	1	0.141853	1	1.96451	0.202349	6.74191e-05	2.01114	0.229985	0.00013066	1.92359	0.206941	8.93379e-05	1.15158e+08	2.26228e+08	2.31598e+08	2.21516e+08
		1959	4FE_160814022037	87	1959	72	568.308	42.84	0	1.24589e+08	1.10506e+08	1.10379e+08	2.18056e+08	2.31916e+08	2.28713e+08	2.40966e+08	2.3286e+08	2.20969e+08	2.18248e+08	2.30761e+08	2.1554e+08	1	0.141853	1	1.96451	0.202349	6.74191e-05	2.01114	0.229985	0.00013066	1.92359	0.206941	8.93379e-05	1	0.141853	1	1.96451	0.202349	6.74191e-05	2.01114	0.229985	0.00013066	1.92359	0.206941	8.93379e-05	1.15158e+08	2.26228e+08	2.31598e+08	2.21516e+08
		1959	4FE_160814022037	87	1959	72	568.308	42.84	0	1.24589e+08	1.10506e+08	1.10379e+08	2.18056e+08	2.31916e+08	2.28713e+08	2.40966e+08	2.3286e+08	2.20969e+08	2.18248e+08	2.30761e+08	2.1554e+08	1	0.141853	1	1.96451	0.202349	6.74191e-05	2.01114	0.229985	0.00013066	1.92359	0.206941	8.93379e-05	1	0.141853	1	1.96451	0.202349	6.74191e-05	2.01114	0.229985	0.00013066	1.92359	0.206941	8.93379e-05	1.15158e+08	2.26228e+08	2.31598e+08	2.21516e+08
		1959	4FE_160814022037	87	1959	72	568.308	42.84	0	1.24589e+08	1.10506e+08	1.10379e+08	2.18056e+08	2.31916e+08	2.28713e+08	2.40966e+08	2.3286e+08	2.20969e+08	2.18248e+08	2.30761e+08	2.1554e+08	1	0.141853	1	1.96451	0.202349	6.74191e-05	2.01114	0.229985	0.00013066	1.92359	0.206941	8.93379e-05	1	0.141853	1	1.96451	0.202349	6.74191e-05	2.01114	0.229985	0.00013066	1.92359	0.206941	8.93379e-05	1.15158e+08	2.26228e+08	2.31598e+08	2.21516e+08
		1959	4FE_160814041631	87	1959	72	568.308	42.84	0	1.24589e+08	1.10506e+08	1.10379e+08	2.18056e+08	2.31916e+08	2.28713e+08	2.40966e+08	2.3286e+08	2.20969e+08	2.18248e+08	2.30761e+08	2.1554e+08	1	0.141853	1	1.96451	0.202349	6.74191e-05	2.01114	0.229985	0.00013066	1.92359	0.206941	8.93379e-05	1	0.141853	1	1.96451	0.202349	6.74191e-05	2.01114	0.229985	0.00013066	1.92359	0.206941	8.93379e-05	1.15158e+08	2.26228e+08	2.31598e+08	2.21516e+08
		1959	4FE_160814041631	87	1959	72	568.308	42.84	0	1.24589e+08	1.10506e+08	1.10379e+08	2.18056e+08	2.31916e+08	2.28713e+08	2.40966e+08	2.3286e+08	2.20969e+08	2.18248e+08	2.30761e+08	2.1554e+08	1	0.141853	1	1.96451	0.202349	6.74191e-05	2.01114	0.229985	0.00013066	1.92359	0.206941	8.93379e-05	1	0.141853	1	1.96451	0.202349	6.74191e-05	2.01114	0.229985	0.00013066	1.92359	0.206941	8.93379e-05	1.15158e+08	2.26228e+08	2.31598e+08	2.21516e+08
		1959	4FE_160814041631	87	1959	72	568.308	42.84	0	1.24589e+08	1.10506e+08	1.10379e+08	2.18056e+08	2.31916e+08	2.28713e+08	2.40966e+08	2.3286e+08	2.20969e+08	2.18248e+08	2.30761e+08	2.1554e+08	1	0.141853	1	1.96451	0.202349	6.74191e-05	2.01114	0.229985	0.00013066	1.92359	0.206941	8.93379e-05	1	0.141853	1	1.96451	0.202349	6.74191e-05	2.01114	0.229985	0.00013066	1.92359	0.206941	8.93379e-05	1.15158e+08	2.26228e+08	2.31598e+08	2.21516e+08
		1959	4FE_160814041631	87	1959	72	568.308	42.84	0	1.24589e+08	1.10506e+08	1.10379e+08	2.18056e+08	2.31916e+08	2.28713e+08	2.40966e+08	2.3286e+08	2.20969e+08	2.18248e+08	2.30761e+08	2.1554e+08	1	0.141853	1	1.96451	0.202349	6.74191e-05	2.01114	0.229985	0.00013066	1.92359	0.206941	8.93379e-05	1	0.141853	1	1.96451	0.202349	6.74191e-05	2.01114	0.229985	0.00013066	1.92359	0.206941	8.93379e-05	1.15158e+08	2.26228e+08	2.31598e+08	2.21516e+08
		1959	4FE_160814041631	87	1959	72	568.308	42.84	0	1.24589e+08	1.10506e+08	1.10379e+08	2.18056e+08	2.31916e+08	2.28713e+08	2.40966e+08	2.3286e+08	2.20969e+08	2.18248e+08	2.30761e+08	2.1554e+08	1	0.141853	1	1.96451	0.202349	6.74191e-05	2.01114	0.229985	0.00013066	1.92359	0.206941	8.93379e-05	1	0.141853	1	1.96451	0.202349	6.74191e-05	2.01114	0.229985	0.00013066	1.92359	0.206941	8.93379e-05	1.15158e+08	2.26228e+08	2.31598e+08	2.21516e+08
		1959	1FE	87	1959	72	568.308	42.84	0	1.24589e+08	1.10506e+08	1.10379e+08	2.18056e+08	2.31916e+08	2.28713e+08	2.40966e+08	2.3286e+08	2.20969e+08	2.18248e+08	2.30761e+08	2.1554e+08	1	0.141853	1	1.96451	0.202349	6.74191e-05	2.01114	0.229985	0.00013066	1.92359	0.206941	8.93379e-05	1	0.141853	1	1.96451	0.202349	6.74191e-05	2.01114	0.229985	0.00013066	1.92359	0.206941	8.93379e-05	1.15158e+08	2.26228e+08	2.31598e+08	2.21516e+08
		1959	1FE_160813085745	87	1959	72	568.308	42.84	0	1.24589e+08	1.10506e+08	1.10379e+08	2.18056e+08	2.31916e+08	2.28713e+08	2.40966e+08	2.3286e+08	2.20969e+08	2.18248e+08	2.30761e+08	2.1554e+08	1	0.141853	1	1.96451	0.202349	6.74191e-05	2.01114	0.229985	0.00013066	1.92359	0.206941	8.93379e-05	1	0.141853	1	1.96451	0.202349	6.74191e-05	2.01114	0.229985	0.00013066	1.92359	0.206941	8.93379e-05	1.15158e+08	2.26228e+08	2.31598e+08	2.21516e+08
		1959	1FE_160813085745	87	1959	72	568.308	42.84	0	1.24589e+08	1.10506e+08	1.10379e+08	2.18056e+08	2.31916e+08	2.28713e+08	2.40966e+08	2.3286e+08	2.20969e+08	2.18248e+08	2.30761e+08	2.1554e+08	1	0.141853	1	1.96451	0.202349	6.74191e-05	2.01114	0.229985	0.00013066	1.92359	0.206941	8.93379e-05	1	0.141853	1	1.96451	0.202349	6.74191e-05	2.01114	0.229985	0.00013066	1.92359	0.206941	8.93379e-05	1.15158e+08	2.26228e+08	2.31598e+08	2.21516e+08
		1959	1FE_160813105339	87	1959	72	568.308	42.84	0	1.24589e+08	1.10506e+08	1.10379e+08	2.18056e+08	2.31916e+08	2.28713e+08	2.40966e+08	2.3286e+08	2.20969e+08	2.18248e+08	2.30761e+08	2.1554e+08	1	0.141853	1	1.96451	0.202349	6.74191e-05	2.01114	0.229985	0.00013066	1.92359	0.206941	8.93379e-05	1	0.141853	1	1.96451	0.202349	6.74191e-05	2.01114	0.229985	0.00013066	1.92359	0.206941	8.93379e-05	1.15158e+08	2.26228e+08	2.31598e+08	2.21516e+08
		1959	1FE_160813105339	87	1959	72	568.308	42.84	0	1.24589e+08	1.10506e+08	1.10379e+08	2.18056e+08	2.31916e+08	2.28713e+08	2.40966e+08	2.3286e+08	2.20969e+08	2.18248e+08	2.30761e+08	2.1554e+08	1	0.141853	1	1.96451	0.202349	6.74191e-05	2.01114	0.229985	0.00013066	1.92359	0.206941	8.93379e-05	1	0.141853	1	1.96451	0.202349	6.74191e-05	2.01114	0.229985	0.00013066	1.92359	0.206941	8.93379e-05	1.15158e+08	2.26228e+08	2.31598e+08	2.21516e+08
		1959	2FE	87	1959	72	568.308	42.84	0	1.24589e+08	1.10506e+08	1.10379e+08	2.18056e+08	2.31916e+08	2.28713e+08	2.40966e+08	2.3286e+08	2.20969e+08	2.18248e+08	2.30761e+08	2.1554e+08	1	0.141853	1	1.96451	0.202349	6.74191e-05	2.01114	0.229985	0.00013066	1.92359	0.206941	8.93379e-05	1	0.141853	1	1.96451	0.202349	6.74191e-05	2.01114	0.229985	0.00013066	1.92359	0.206941	8.93379e-05	1.15158e+08	2.26228e+08	2.31598e+08	2.21516e+08
		1959	2FE	87	1959	72	568.308	42.84	0	1.24589e+08	1.10506e+08	1.10379e+08	2.18056e+08	2.31916e+08	2.28713e+08	2.40966e+08	2.3286e+08	2.20969e+08	2.18248e+08	2.30761e+08	2.1554e+08	1	0.141853	1	1.96451	0.202349	6.74191e-05	2.01114	0.229985	0.00013066	1.92359	0.206941	8.93379e-05	1	0.141853	1	1.96451	0.202349	6.74191e-05	2.01114	0.229985	0.00013066	1.92359	0.206941	8.93379e-05	1.15158e+08	2.26228e+08	2.31598e+08	2.21516e+08
		1959	2FE	87	1959	72	568.308	42.84	0	1.24589e+08	1.10506e+08	1.10379e+08	2.18056e+08	2.31916e+08	2.28713e+08	2.40966e+08	2.3286e+08	2.20969e+08	2.18248e+08	2.30761e+08	2.1554e+08	1	0.141853	1	1.96451	0.202349	6.74191e-05	2.01114	0.229985	0.00013066	1.92359	0.206941	8.93379e-05	1	0.141853	1	1.96451	0.202349	6.74191e-05	2.01114	0.229985	0.00013066	1.92359	0.206941	8.93379e-05	1.15158e+08	2.26228e+08	2.31598e+08	2.21516e+08
		1959	2FE	87	1959	72	568.308	42.84	0	1.24589e+08	1.10506e+08	1.10379e+08	2.18056e+08	2.31916e+08	2.28713e+08	2.40966e+08	2.3286e+08	2.20969e+08	2.18248e+08	2.30761e+08	2.1554e+08	1	0.141853	1	1.96451	0.202349	6.74191e-05	2.01114	0.229985	0.00013066	1.92359	0.206941	8.93379e-05	1	0.141853	1	1.96451	0.202349	6.74191e-05	2.01114	0.229985	0.00013066	1.92359	0.206941	8.93379e-05	1.15158e+08	2.26228e+08	2.31598e+08	2.21516e+08
		1959	2FE_160813144524	87	1959	72	568.308	42.84	0	1.24589e+08	1.10506e+08	1.10379e+08	2.18056e+08	2.31916e+08	2.28713e+08	2.40966e+08	2.3286e+08	2.20969e+08	2.18248e+08	2.30761e+08	2.1554e+08	1	0.141853	1	1.96451	0.202349	6.74191e-05	2.01114	0.229985	0.00013066	1.92359	0.206941	8.93379e-05	1	0.141853	1	1.96451	0.202349	6.74191e-05	2.01114	0.229985	0.00013066	1.92359	0.206941	8.93379e-05	1.15158e+08	2.26228e+08	2.31598e+08	2.21516e+08
		1959	2FE_160813144524	87	1959	72	568.308	42.84	0	1.24589e+08	1.10506e+08	1.10379e+08	2.18056e+08	2.31916e+08	2.28713e+08	2.40966e+08	2.3286e+08	2.20969e+08	2.18248e+08	2.30761e+08	2.1554e+08	1	0.141853	1	1.96451	0.202349	6.74191e-05	2.01114	0.229985	0.00013066	1.92359	0.206941	8.93379e-05	1	0.141853	1	1.96451	0.202349	6.74191e-05	2.01114	0.229985	0.00013066	1.92359	0.206941	8.93379e-05	1.15158e+08	2.26228e+08	2.31598e+08	2.21516e+08
		1959	2FE_160813164117	87	1959	72	568.308	42.84	0	1.24589e+08	1.10506e+08	1.10379e+08	2.18056e+08	2.31916e+08	2.28713e+08	2.40966e+08	2.3286e+08	2.20969e+08	2.18248e+08	2.30761e+08	2.1554e+08	1	0.141853	1	1.96451	0.202349	6.74191e-05	2.01114	0.229985	0.00013066	1.92359	0.206941	8.93379e-05	1	0.141853	1	1.96451	0.202349	6.74191e-05	2.01114	0.229985	0.00013066	1.92359	0.206941	8.93379e-05	1.15158e+08	2.26228e+08	2.31598e+08	2.21516e+08
		1959	2FE_160813164117	87	1959	72	568.308	42.84	0	1.24589e+08	1.10506e+08	1.10379e+08	2.18056e+08	2.31916e+08	2.28713e+08	2.40966e+08	2.3286e+08	2.20969e+08	2.18248e+08	2.30761e+08	2.1554e+08	1	0.141853	1	1.96451	0.202349	6.74191e-05	2.01114	0.229985	0.00013066	1.92359	0.206941	8.93379e-05	1	0.141853	1	1.96451	0.202349	6.74191e-05	2.01114	0.229985	0.00013066	1.92359	0.206941	8.93379e-05	1.15158e+08	2.26228e+08	2.31598e+08	2.21516e+08
		1959	2FE_160813164117	87	1959	72	568.308	42.84	0	1.24589e+08	1.10506e+08	1.10379e+08	2.18056e+08	2.31916e+08	2.28713e+08	2.40966e+08	2.3286e+08	2.20969e+08	2.18248e+08	2.30761e+08	2.1554e+08	1	0.141853	1	1.96451	0.202349	6.74191e-05	2.01114	0.229985	0.00013066	1.92359	0.206941	8.93379e-05	1	0.141853	1	1.96451	0.202349	6.74191e-05	2.01114	0.229985	0.00013066	1.92359	0.206941	8.93379e-05	1.15158e+08	2.26228e+08	2.31598e+08	2.21516e+08
		1959	3FE	87	1959	72	568.308	42.84	0	1.24589e+08	1.10506e+08	1.10379e+08	2.18056e+08	2.31916e+08	2.28713e+08	2.40966e+08	2.3286e+08	2.20969e+08	2.18248e+08	2.30761e+08	2.1554e+08	1	0.141853	1	1.96451	0.202349	6.74191e-05	2.01114	0.229985	0.00013066	1.92359	0.206941	8.93379e-05	1	0.141853	1	1.96451	0.202349	6.74191e-05	2.01114	0.229985	0.00013066	1.92359	0.206941	8.93379e-05	1.15158e+08	2.26228e+08	2.31598e+08	2.21516e+08
		1959	3FE	87	1959	72	568.308	42.84	0	1.24589e+08	1.10506e+08	1.10379e+08	2.18056e+08	2.31916e+08	2.28713e+08	2.40966e+08	2.3286e+08	2.20969e+08	2.18248e+08	2.30761e+08	2.1554e+08	1	0.141853	1	1.96451	0.202349	6.74191e-05	2.01114	0.229985	0.00013066	1.92359	0.206941	8.93379e-05	1	0.141853	1	1.96451	0.202349	6.74191e-05	2.01114	0.229985	0.00013066	1.92359	0.206941	8.93379e-05	1.15158e+08	2.26228e+08	2.31598e+08	2.21516e+08
		1959	3FE	87	1959	72	568.308	42.84	0	1.24589e+08	1.10506e+08	1.10379e+08	2.18056e+08	2.31916e+08	2.28713e+08	2.40966e+08	2.3286e+08	2.20969e+08	2.18248e+08	2.30761e+08	2.1554e+08	1	0.141853	1	1.96451	0.202349	6.74191e-05	2.01114	0.229985	0.00013066	1.92359	0.206941	8.93379e-05	1	0.141853	1	1.96451	0.202349	6.74191e-05	2.01114	0.229985	0.00013066	1.92359	0.206941	8.93379e-05	1.15158e+08	2.26228e+08	2.31598e+08	2.21516e+08
		1959	3FE	87	1959	72	568.308	42.84	0	1.24589e+08	1.10506e+08	1.10379e+08	2.18056e+08	2.31916e+08	2.28713e+08	2.40966e+08	2.3286e+08	2.20969e+08	2.18248e+08	2.30761e+08	2.1554e+08	1	0.141853	1	1.96451	0.202349	6.74191e-05	2.01114	0.229985	0.00013066	1.92359	0.206941	8.93379e-05	1	0.141853	1	1.96451	0.202349	6.74191e-05	2.01114	0.229985	0.00013066	1.92359	0.206941	8.93379e-05	1.15158e+08	2.26228e+08	2.31598e+08	2.21516e+08
		1959	3FE	87	1959	72	568.308	42.84	0	1.24589e+08	1.10506e+08	1.10379e+08	2.18056e+08	2.31916e+08	2.28713e+08	2.40966e+08	2.3286e+08	2.20969e+08	2.18248e+08	2.30761e+08	2.1554e+08	1	0.141853	1	1.96451	0.202349	6.74191e-05	2.01114	0.229985	0.00013066	1.92359	0.206941	8.93379e-05	1	0.141853	1	1.96451	0.202349	6.74191e-05	2.01114	0.229985	0.00013066	1.92359	0.206941	8.93379e-05	1.15158e+08	2.26228e+08	2.31598e+08	2.21516e+08
		1959	3FE	87	1959	72	568.308	42.84	0	1.24589e+08	1.10506e+08	1.10379e+08	2.18056e+08	2.31916e+08	2.28713e+08	2.40966e+08	2.3286e+08	2.20969e+08	2.18248e+08	2.30761e+08	2.1554e+08	1	0.141853	1	1.96451	0.202349	6.74191e-05	2.01114	0.229985	0.00013066	1.92359	0.206941	8.93379e-05	1	0.141853	1	1.96451	0.202349	6.74191e-05	2.01114	0.229985	0.00013066	1.92359	0.206941	8.93379e-05	1.15158e+08	2.26228e+08	2.31598e+08	2.21516e+08
		1959	3FE_160813203300	87	1959	72	568.308	42.84	0	1.24589e+08	1.10506e+08	1.10379e+08	2.18056e+08	2.31916e+08	2.28713e+08	2.40966e+08	2.3286e+08	2.20969e+08	2.18248e+08	2.30761e+08	2.1554e+08	1	0.141853	1	1.96451	0.202349	6.74191e-05	2.01114	0.229985	0.00013066	1.92359	0.206941	8.93379e-05	1	0.141853	1	1.96451	0.202349	6.74191e-05	2.01114	0.229985	0.00013066	1.92359	0.206941	8.93379e-05	1.15158e+08	2.26228e+08	2.31598e+08	2.21516e+08
		1959	3FE_160813203300	87	1959	72	568.308	42.84	0	1.24589e+08	1.10506e+08	1.10379e+08	2.18056e+08	2.31916e+08	2.28713e+08	2.40966e+08	2.3286e+08	2.20969e+08	2.18248e+08	2.30761e+08	2.1554e+08	1	0.141853	1	1.96451	0.202349	6.74191e-05	2.01114	0.229985	0.00013066	1.92359	0.206941	8.93379e-05	1	0.141853	1	1.96451	0.202349	6.74191e-05	2.01114	0.229985	0.00013066	1.92359	0.206941	8.93379e-05	1.15158e+08	2.26228e+08	2.31598e+08	2.21516e+08
		1959	3FE_160813203300	87	1959	72	568.308	42.84	0	1.24589e+08	1.10506e+08	1.10379e+08	2.18056e+08	2.31916e+08	2.28713e+08	2.40966e+08	2.3286e+08	2.20969e+08	2.18248e+08	2.30761e+08	2.1554e+08	1	0.141853	1	1.96451	0.202349	6.74191e-05	2.01114	0.229985	0.00013066	1.92359	0.206941	8.93379e-05	1	0.141853	1	1.96451	0.202349	6.74191e-05	2.01114	0.229985	0.00013066	1.92359	0.206941	8.93379e-05	1.15158e+08	2.26228e+08	2.31598e+08	2.21516e+08
		1959	3FE_160813222853	87	1959	72	568.308	42.84	0	1.24589e+08	1.10506e+08	1.10379e+08	2.18056e+08	2.31916e+08	2.28713e+08	2.40966e+08	2.3286e+08	2.20969e+08	2.18248e+08	2.30761e+08	2.1554e+08	1	0.141853	1	1.96451	0.202349	6.74191e-05	2.01114	0.229985	0.00013066	1.92359	0.206941	8.93379e-05	1	0.141853	1	1.96451	0.202349	6.74191e-05	2.01114	0.229985	0.00013066	1.92359	0.206941	8.93379e-05	1.15158e+08	2.26228e+08	2.31598e+08	2.21516e+08
		1959	3FE_160813222853	87	1959	72	568.308	42.84	0	1.24589e+08	1.10506e+08	1.10379e+08	2.18056e+08	2.31916e+08	2.28713e+08	2.40966e+08	2.3286e+08	2.20969e+08	2.18248e+08	2.30761e+08	2.1554e+08	1	0.141853	1	1.96451	0.202349	6.74191e-05	2.01114	0.229985	0.00013066	1.92359	0.206941	8.93379e-05	1	0.141853	1	1.96451	0.202349	6.74191e-05	2.01114	0.229985	0.00013066	1.92359	0.206941	8.93379e-05	1.15158e+08	2.26228e+08	2.31598e+08	2.21516e+08
		1959	3FE_160813222853	87	1959	72	568.308	42.84	0	1.24589e+08	1.10506e+08	1.10379e+08	2.18056e+08	2.31916e+08	2.28713e+08	2.40966e+08	2.3286e+08	2.20969e+08	2.18248e+08	2.30761e+08	2.1554e+08	1	0.141853	1	1.96451	0.202349	6.74191e-05	2.01114	0.229985	0.00013066	1.92359	0.206941	8.93379e-05	1	0.141853	1	1.96451	0.202349	6.74191e-05	2.01114	0.229985	0.00013066	1.92359	0.206941	8.93379e-05	1.15158e+08	2.26228e+08	2.31598e+08	2.21516e+08
		1959	3FE_160813222853	87	1959	72	568.308	42.84	0	1.24589e+08	1.10506e+08	1.10379e+08	2.18056e+08	2.31916e+08	2.28713e+08	2.40966e+08	2.3286e+08	2.20969e+08	2.18248e+08	2.30761e+08	2.1554e+08	1	0.141853	1	1.96451	0.202349	6.74191e-05	2.01114	0.229985	0.00013066	1.92359	0.206941	8.93379e-05	1	0.141853	1	1.96451	0.202349	6.74191e-05	2.01114	0.229985	0.00013066	1.92359	0.206941	8.93379e-05	1.15158e+08	2.26228e+08	2.31598e+08	2.21516e+08
		1959	3FE_160813222853	87	1959	72	568.308	42.84	0	1.24589e+08	1.10506e+08	1.10379e+08	2.18056e+08	2.31916e+08	2.28713e+08	2.40966e+08	2.3286e+08	2.20969e+08	2.18248e+08	2.30761e+08	2.1554e+08	1	0.141853	1	1.96451	0.202349	6.74191e-05	2.01114	0.229985	0.00013066	1.92359	0.206941	8.93379e-05	1	0.141853	1	1.96451	0.202349	6.74191e-05	2.01114	0.229985	0.00013066	1.92359	0.206941	8.93379e-05	1.15158e+08	2.26228e+08	2.31598e+08	2.21516e+08
		1959	3FE_160813222853	87	1959	72	568.308	42.84	0	1.24589e+08	1.10506e+08	1.10379e+08	2.18056e+08	2.31916e+08	2.28713e+08	2.40966e+08	2.3286e+08	2.20969e+08	2.18248e+08	2.30761e+08	2.1554e+08	1	0.141853	1	1.96451	0.202349	6.74191e-05	2.01114	0.229985	0.00013066	1.92359	0.206941	8.93379e-05	1	0.141853	1	1.96451	0.202349	6.74191e-05	2.01114	0.229985	0.00013066	1.92359	0.206941	8.93379e-05	1.15158e+08	2.26228e+08	2.31598e+08	2.21516e+08
SP://B3KXK0	B3KXK0_HUMAN Chloride channel protein (Fragment) OS=Homo sapiens PE=2 SV=1	4	1	113	1	0.0709265	1	1.96451	0.101174	2.11275e-13	2.01114	0.114992	2.42073e-12	1.92359	0.103471	5.973e-13
	peptides: 4 Items
	PEPTIDE	FRAMES	HITS	Ratio_1FE	StdDev_1FE	PValue_1FE	Ratio_2FE	StdDev_2FE	PValue_2FE	Ratio_3FE	StdDev_3FE	PValue_3FE	Ratio_4FE	StdDev_4FE	PValue_4FE	OtherAssignments	AvgPepPValue
	TITLVLAVASGLSLGK+Phospho(1)Phospho(10)	1	10	1	0.141853	1	1.96451	0.202349	6.74191e-05	2.01114	0.229985	0.00013066	1.92359	0.206941	8.93379e-05	0	0
		hits: 10 Items
		FRAMEID	RAWFILE	MS2	FrameID1	CompID	MZ	Time	GoodID	II_1FE	II_1FE_160813085745	II_1FE_160813105339	II_2FE	II_2FE_160813144524	II_2FE_160813164117	II_3FE	II_3FE_160813203300	II_3FE_160813222853	II_4FE	II_4FE_160814022037	II_4FE_160814041631	Ratio_1FE	StdDev_1FE	PValue_1FE	Ratio_2FE	StdDev_2FE	PValue_2FE	Ratio_3FE	StdDev_3FE	PValue_3FE	Ratio_4FE	StdDev_4FE	PValue_4FE	NRatio_1FE	NStdDev_1FE	NPValue_1FE	NRatio_2FE	NStdDev_2FE	NPValue_2FE	NRatio_3FE	NStdDev_3FE	NPValue_3FE	NRatio_4FE	NStdDev_4FE	NPValue_4FE	Avg_1FE	Avg_2FE	Avg_3FE	Avg_4FE
		1959	4FE	87	1959	72	568.308	42.84	0	1.24589e+08	1.10506e+08	1.10379e+08	2.18056e+08	2.31916e+08	2.28713e+08	2.40966e+08	2.3286e+08	2.20969e+08	2.18248e+08	2.30761e+08	2.1554e+08	1	0.141853	1	1.96451	0.202349	6.74191e-05	2.01114	0.229985	0.00013066	1.92359	0.206941	8.93379e-05	1	0.141853	1	1.96451	0.202349	6.74191e-05	2.01114	0.229985	0.00013066	1.92359	0.206941	8.93379e-05	1.15158e+08	2.26228e+08	2.31598e+08	2.21516e+08
		1959	4FE_160814022037	87	1959	72	568.308	42.84	0	1.24589e+08	1.10506e+08	1.10379e+08	2.18056e+08	2.31916e+08	2.28713e+08	2.40966e+08	2.3286e+08	2.20969e+08	2.18248e+08	2.30761e+08	2.1554e+08	1	0.141853	1	1.96451	0.202349	6.74191e-05	2.01114	0.229985	0.00013066	1.92359	0.206941	8.93379e-05	1	0.141853	1	1.96451	0.202349	6.74191e-05	2.01114	0.229985	0.00013066	1.92359	0.206941	8.93379e-05	1.15158e+08	2.26228e+08	2.31598e+08	2.21516e+08
		1959	4FE_160814041631	87	1959	72	568.308	42.84	0	1.24589e+08	1.10506e+08	1.10379e+08	2.18056e+08	2.31916e+08	2.28713e+08	2.40966e+08	2.3286e+08	2.20969e+08	2.18248e+08	2.30761e+08	2.1554e+08	1	0.141853	1	1.96451	0.202349	6.74191e-05	2.01114	0.229985	0.00013066	1.92359	0.206941	8.93379e-05	1	0.141853	1	1.96451	0.202349	6.74191e-05	2.01114	0.229985	0.00013066	1.92359	0.206941	8.93379e-05	1.15158e+08	2.26228e+08	2.31598e+08	2.21516e+08
		1959	4FE_160814041631	87	1959	72	568.308	42.84	0	1.24589e+08	1.10506e+08	1.10379e+08	2.18056e+08	2.31916e+08	2.28713e+08	2.40966e+08	2.3286e+08	2.20969e+08	2.18248e+08	2.30761e+08	2.1554e+08	1	0.141853	1	1.96451	0.202349	6.74191e-05	2.01114	0.229985	0.00013066	1.92359	0.206941	8.93379e-05	1	0.141853	1	1.96451	0.202349	6.74191e-05	2.01114	0.229985	0.00013066	1.92359	0.206941	8.93379e-05	1.15158e+08	2.26228e+08	2.31598e+08	2.21516e+08
		1959	1FE_160813085745	87	1959	72	568.308	42.84	0	1.24589e+08	1.10506e+08	1.10379e+08	2.18056e+08	2.31916e+08	2.28713e+08	2.40966e+08	2.3286e+08	2.20969e+08	2.18248e+08	2.30761e+08	2.1554e+08	1	0.141853	1	1.96451	0.202349	6.74191e-05	2.01114	0.229985	0.00013066	1.92359	0.206941	8.93379e-05	1	0.141853	1	1.96451	0.202349	6.74191e-05	2.01114	0.229985	0.00013066	1.92359	0.206941	8.93379e-05	1.15158e+08	2.26228e+08	2.31598e+08	2.21516e+08
		1959	1FE_160813085745	87	1959	72	568.308	42.84	0	1.24589e+08	1.10506e+08	1.10379e+08	2.18056e+08	2.31916e+08	2.28713e+08	2.40966e+08	2.3286e+08	2.20969e+08	2.18248e+08	2.30761e+08	2.1554e+08	1	0.141853	1	1.96451	0.202349	6.74191e-05	2.01114	0.229985	0.00013066	1.92359	0.206941	8.93379e-05	1	0.141853	1	1.96451	0.202349	6.74191e-05	2.01114	0.229985	0.00013066	1.92359	0.206941	8.93379e-05	1.15158e+08	2.26228e+08	2.31598e+08	2.21516e+08
		1959	1FE_160813105339	87	1959	72	568.308	42.84	0	1.24589e+08	1.10506e+08	1.10379e+08	2.18056e+08	2.31916e+08	2.28713e+08	2.40966e+08	2.3286e+08	2.20969e+08	2.18248e+08	2.30761e+08	2.1554e+08	1	0.141853	1	1.96451	0.202349	6.74191e-05	2.01114	0.229985	0.00013066	1.92359	0.206941	8.93379e-05	1	0.141853	1	1.96451	0.202349	6.74191e-05	2.01114	0.229985	0.00013066	1.92359	0.206941	8.93379e-05	1.15158e+08	2.26228e+08	2.31598e+08	2.21516e+08
		1959	2FE	87	1959	72	568.308	42.84	0	1.24589e+08	1.10506e+08	1.10379e+08	2.18056e+08	2.31916e+08	2.28713e+08	2.40966e+08	2.3286e+08	2.20969e+08	2.18248e+08	2.30761e+08	2.1554e+08	1	0.141853	1	1.96451	0.202349	6.74191e-05	2.01114	0.229985	0.00013066	1.92359	0.206941	8.93379e-05	1	0.141853	1	1.96451	0.202349	6.74191e-05	2.01114	0.229985	0.00013066	1.92359	0.206941	8.93379e-05	1.15158e+08	2.26228e+08	2.31598e+08	2.21516e+08
		1959	3FE_160813222853	87	1959	72	568.308	42.84	0	1.24589e+08	1.10506e+08	1.10379e+08	2.18056e+08	2.31916e+08	2.28713e+08	2.40966e+08	2.3286e+08	2.20969e+08	2.18248e+08	2.30761e+08	2.1554e+08	1	0.141853	1	1.96451	0.202349	6.74191e-05	2.01114	0.229985	0.00013066	1.92359	0.206941	8.93379e-05	1	0.141853	1	1.96451	0.202349	6.74191e-05	2.01114	0.229985	0.00013066	1.92359	0.206941	8.93379e-05	1.15158e+08	2.26228e+08	2.31598e+08	2.21516e+08
		1959	3FE_160813222853	87	1959	72	568.308	42.84	0	1.24589e+08	1.10506e+08	1.10379e+08	2.18056e+08	2.31916e+08	2.28713e+08	2.40966e+08	2.3286e+08	2.20969e+08	2.18248e+08	2.30761e+08	2.1554e+08	1	0.141853	1	1.96451	0.202349	6.74191e-05	2.01114	0.229985	0.00013066	1.92359	0.206941	8.93379e-05	1	0.141853	1	1.96451	0.202349	6.74191e-05	2.01114	0.229985	0.00013066	1.92359	0.206941	8.93379e-05	1.15158e+08	2.26228e+08	2.31598e+08	2.21516e+08
	TITLVLAVASGLSLGK+Phospho(1)Phospho(13)	1	14	1	0.141853	1	1.96451	0.202349	6.74191e-05	2.01114	0.229985	0.00013066	1.92359	0.206941	8.93379e-05	0	0
		hits: 14 Items
		FRAMEID	RAWFILE	MS2	FrameID1	CompID	MZ	Time	GoodID	II_1FE	II_1FE_160813085745	II_1FE_160813105339	II_2FE	II_2FE_160813144524	II_2FE_160813164117	II_3FE	II_3FE_160813203300	II_3FE_160813222853	II_4FE	II_4FE_160814022037	II_4FE_160814041631	Ratio_1FE	StdDev_1FE	PValue_1FE	Ratio_2FE	StdDev_2FE	PValue_2FE	Ratio_3FE	StdDev_3FE	PValue_3FE	Ratio_4FE	StdDev_4FE	PValue_4FE	NRatio_1FE	NStdDev_1FE	NPValue_1FE	NRatio_2FE	NStdDev_2FE	NPValue_2FE	NRatio_3FE	NStdDev_3FE	NPValue_3FE	NRatio_4FE	NStdDev_4FE	NPValue_4FE	Avg_1FE	Avg_2FE	Avg_3FE	Avg_4FE
		1959	4FE	87	1959	72	568.308	42.84	0	1.24589e+08	1.10506e+08	1.10379e+08	2.18056e+08	2.31916e+08	2.28713e+08	2.40966e+08	2.3286e+08	2.20969e+08	2.18248e+08	2.30761e+08	2.1554e+08	1	0.141853	1	1.96451	0.202349	6.74191e-05	2.01114	0.229985	0.00013066	1.92359	0.206941	8.93379e-05	1	0.141853	1	1.96451	0.202349	6.74191e-05	2.01114	0.229985	0.00013066	1.92359	0.206941	8.93379e-05	1.15158e+08	2.26228e+08	2.31598e+08	2.21516e+08
		1959	4FE	87	1959	72	568.308	42.84	0	1.24589e+08	1.10506e+08	1.10379e+08	2.18056e+08	2.31916e+08	2.28713e+08	2.40966e+08	2.3286e+08	2.20969e+08	2.18248e+08	2.30761e+08	2.1554e+08	1	0.141853	1	1.96451	0.202349	6.74191e-05	2.01114	0.229985	0.00013066	1.92359	0.206941	8.93379e-05	1	0.141853	1	1.96451	0.202349	6.74191e-05	2.01114	0.229985	0.00013066	1.92359	0.206941	8.93379e-05	1.15158e+08	2.26228e+08	2.31598e+08	2.21516e+08
		1959	4FE_160814022037	87	1959	72	568.308	42.84	0	1.24589e+08	1.10506e+08	1.10379e+08	2.18056e+08	2.31916e+08	2.28713e+08	2.40966e+08	2.3286e+08	2.20969e+08	2.18248e+08	2.30761e+08	2.1554e+08	1	0.141853	1	1.96451	0.202349	6.74191e-05	2.01114	0.229985	0.00013066	1.92359	0.206941	8.93379e-05	1	0.141853	1	1.96451	0.202349	6.74191e-05	2.01114	0.229985	0.00013066	1.92359	0.206941	8.93379e-05	1.15158e+08	2.26228e+08	2.31598e+08	2.21516e+08
		1959	4FE_160814041631	87	1959	72	568.308	42.84	0	1.24589e+08	1.10506e+08	1.10379e+08	2.18056e+08	2.31916e+08	2.28713e+08	2.40966e+08	2.3286e+08	2.20969e+08	2.18248e+08	2.30761e+08	2.1554e+08	1	0.141853	1	1.96451	0.202349	6.74191e-05	2.01114	0.229985	0.00013066	1.92359	0.206941	8.93379e-05	1	0.141853	1	1.96451	0.202349	6.74191e-05	2.01114	0.229985	0.00013066	1.92359	0.206941	8.93379e-05	1.15158e+08	2.26228e+08	2.31598e+08	2.21516e+08
		1959	4FE_160814041631	87	1959	72	568.308	42.84	0	1.24589e+08	1.10506e+08	1.10379e+08	2.18056e+08	2.31916e+08	2.28713e+08	2.40966e+08	2.3286e+08	2.20969e+08	2.18248e+08	2.30761e+08	2.1554e+08	1	0.141853	1	1.96451	0.202349	6.74191e-05	2.01114	0.229985	0.00013066	1.92359	0.206941	8.93379e-05	1	0.141853	1	1.96451	0.202349	6.74191e-05	2.01114	0.229985	0.00013066	1.92359	0.206941	8.93379e-05	1.15158e+08	2.26228e+08	2.31598e+08	2.21516e+08
		1959	1FE_160813085745	87	1959	72	568.308	42.84	0	1.24589e+08	1.10506e+08	1.10379e+08	2.18056e+08	2.31916e+08	2.28713e+08	2.40966e+08	2.3286e+08	2.20969e+08	2.18248e+08	2.30761e+08	2.1554e+08	1	0.141853	1	1.96451	0.202349	6.74191e-05	2.01114	0.229985	0.00013066	1.92359	0.206941	8.93379e-05	1	0.141853	1	1.96451	0.202349	6.74191e-05	2.01114	0.229985	0.00013066	1.92359	0.206941	8.93379e-05	1.15158e+08	2.26228e+08	2.31598e+08	2.21516e+08
		1959	1FE_160813085745	87	1959	72	568.308	42.84	0	1.24589e+08	1.10506e+08	1.10379e+08	2.18056e+08	2.31916e+08	2.28713e+08	2.40966e+08	2.3286e+08	2.20969e+08	2.18248e+08	2.30761e+08	2.1554e+08	1	0.141853	1	1.96451	0.202349	6.74191e-05	2.01114	0.229985	0.00013066	1.92359	0.206941	8.93379e-05	1	0.141853	1	1.96451	0.202349	6.74191e-05	2.01114	0.229985	0.00013066	1.92359	0.206941	8.93379e-05	1.15158e+08	2.26228e+08	2.31598e+08	2.21516e+08
		1959	2FE	87	1959	72	568.308	42.84	0	1.24589e+08	1.10506e+08	1.10379e+08	2.18056e+08	2.31916e+08	2.28713e+08	2.40966e+08	2.3286e+08	2.20969e+08	2.18248e+08	2.30761e+08	2.1554e+08	1	0.141853	1	1.96451	0.202349	6.74191e-05	2.01114	0.229985	0.00013066	1.92359	0.206941	8.93379e-05	1	0.141853	1	1.96451	0.202349	6.74191e-05	2.01114	0.229985	0.00013066	1.92359	0.206941	8.93379e-05	1.15158e+08	2.26228e+08	2.31598e+08	2.21516e+08
		1959	2FE_160813144524	87	1959	72	568.308	42.84	0	1.24589e+08	1.10506e+08	1.10379e+08	2.18056e+08	2.31916e+08	2.28713e+08	2.40966e+08	2.3286e+08	2.20969e+08	2.18248e+08	2.30761e+08	2.1554e+08	1	0.141853	1	1.96451	0.202349	6.74191e-05	2.01114	0.229985	0.00013066	1.92359	0.206941	8.93379e-05	1	0.141853	1	1.96451	0.202349	6.74191e-05	2.01114	0.229985	0.00013066	1.92359	0.206941	8.93379e-05	1.15158e+08	2.26228e+08	2.31598e+08	2.21516e+08
		1959	2FE_160813164117	87	1959	72	568.308	42.84	0	1.24589e+08	1.10506e+08	1.10379e+08	2.18056e+08	2.31916e+08	2.28713e+08	2.40966e+08	2.3286e+08	2.20969e+08	2.18248e+08	2.30761e+08	2.1554e+08	1	0.141853	1	1.96451	0.202349	6.74191e-05	2.01114	0.229985	0.00013066	1.92359	0.206941	8.93379e-05	1	0.141853	1	1.96451	0.202349	6.74191e-05	2.01114	0.229985	0.00013066	1.92359	0.206941	8.93379e-05	1.15158e+08	2.26228e+08	2.31598e+08	2.21516e+08
		1959	2FE_160813164117	87	1959	72	568.308	42.84	0	1.24589e+08	1.10506e+08	1.10379e+08	2.18056e+08	2.31916e+08	2.28713e+08	2.40966e+08	2.3286e+08	2.20969e+08	2.18248e+08	2.30761e+08	2.1554e+08	1	0.141853	1	1.96451	0.202349	6.74191e-05	2.01114	0.229985	0.00013066	1.92359	0.206941	8.93379e-05	1	0.141853	1	1.96451	0.202349	6.74191e-05	2.01114	0.229985	0.00013066	1.92359	0.206941	8.93379e-05	1.15158e+08	2.26228e+08	2.31598e+08	2.21516e+08
		1959	3FE_160813222853	87	1959	72	568.308	42.84	0	1.24589e+08	1.10506e+08	1.10379e+08	2.18056e+08	2.31916e+08	2.28713e+08	2.40966e+08	2.3286e+08	2.20969e+08	2.18248e+08	2.30761e+08	2.1554e+08	1	0.141853	1	1.96451	0.202349	6.74191e-05	2.01114	0.229985	0.00013066	1.92359	0.206941	8.93379e-05	1	0.141853	1	1.96451	0.202349	6.74191e-05	2.01114	0.229985	0.00013066	1.92359	0.206941	8.93379e-05	1.15158e+08	2.26228e+08	2.31598e+08	2.21516e+08
		1959	3FE_160813222853	87	1959	72	568.308	42.84	0	1.24589e+08	1.10506e+08	1.10379e+08	2.18056e+08	2.31916e+08	2.28713e+08	2.40966e+08	2.3286e+08	2.20969e+08	2.18248e+08	2.30761e+08	2.1554e+08	1	0.141853	1	1.96451	0.202349	6.74191e-05	2.01114	0.229985	0.00013066	1.92359	0.206941	8.93379e-05	1	0.141853	1	1.96451	0.202349	6.74191e-05	2.01114	0.229985	0.00013066	1.92359	0.206941	8.93379e-05	1.15158e+08	2.26228e+08	2.31598e+08	2.21516e+08
		1959	3FE_160813222853	87	1959	72	568.308	42.84	0	1.24589e+08	1.10506e+08	1.10379e+08	2.18056e+08	2.31916e+08	2.28713e+08	2.40966e+08	2.3286e+08	2.20969e+08	2.18248e+08	2.30761e+08	2.1554e+08	1	0.141853	1	1.96451	0.202349	6.74191e-05	2.01114	0.229985	0.00013066	1.92359	0.206941	8.93379e-05	1	0.141853	1	1.96451	0.202349	6.74191e-05	2.01114	0.229985	0.00013066	1.92359	0.206941	8.93379e-05	1.15158e+08	2.26228e+08	2.31598e+08	2.21516e+08
	TITLVLAVASGLSLGK+Phospho(3)Phospho(10)	1	47	1	0.141853	1	1.96451	0.202349	6.74191e-05	2.01114	0.229985	0.00013066	1.92359	0.206941	8.93379e-05	0	0
		hits: 47 Items
		FRAMEID	RAWFILE	MS2	FrameID1	CompID	MZ	Time	GoodID	II_1FE	II_1FE_160813085745	II_1FE_160813105339	II_2FE	II_2FE_160813144524	II_2FE_160813164117	II_3FE	II_3FE_160813203300	II_3FE_160813222853	II_4FE	II_4FE_160814022037	II_4FE_160814041631	Ratio_1FE	StdDev_1FE	PValue_1FE	Ratio_2FE	StdDev_2FE	PValue_2FE	Ratio_3FE	StdDev_3FE	PValue_3FE	Ratio_4FE	StdDev_4FE	PValue_4FE	NRatio_1FE	NStdDev_1FE	NPValue_1FE	NRatio_2FE	NStdDev_2FE	NPValue_2FE	NRatio_3FE	NStdDev_3FE	NPValue_3FE	NRatio_4FE	NStdDev_4FE	NPValue_4FE	Avg_1FE	Avg_2FE	Avg_3FE	Avg_4FE
		1959	4FE	87	1959	72	568.308	42.84	0	1.24589e+08	1.10506e+08	1.10379e+08	2.18056e+08	2.31916e+08	2.28713e+08	2.40966e+08	2.3286e+08	2.20969e+08	2.18248e+08	2.30761e+08	2.1554e+08	1	0.141853	1	1.96451	0.202349	6.74191e-05	2.01114	0.229985	0.00013066	1.92359	0.206941	8.93379e-05	1	0.141853	1	1.96451	0.202349	6.74191e-05	2.01114	0.229985	0.00013066	1.92359	0.206941	8.93379e-05	1.15158e+08	2.26228e+08	2.31598e+08	2.21516e+08
		1959	4FE	87	1959	72	568.308	42.84	0	1.24589e+08	1.10506e+08	1.10379e+08	2.18056e+08	2.31916e+08	2.28713e+08	2.40966e+08	2.3286e+08	2.20969e+08	2.18248e+08	2.30761e+08	2.1554e+08	1	0.141853	1	1.96451	0.202349	6.74191e-05	2.01114	0.229985	0.00013066	1.92359	0.206941	8.93379e-05	1	0.141853	1	1.96451	0.202349	6.74191e-05	2.01114	0.229985	0.00013066	1.92359	0.206941	8.93379e-05	1.15158e+08	2.26228e+08	2.31598e+08	2.21516e+08
		1959	4FE	87	1959	72	568.308	42.84	0	1.24589e+08	1.10506e+08	1.10379e+08	2.18056e+08	2.31916e+08	2.28713e+08	2.40966e+08	2.3286e+08	2.20969e+08	2.18248e+08	2.30761e+08	2.1554e+08	1	0.141853	1	1.96451	0.202349	6.74191e-05	2.01114	0.229985	0.00013066	1.92359	0.206941	8.93379e-05	1	0.141853	1	1.96451	0.202349	6.74191e-05	2.01114	0.229985	0.00013066	1.92359	0.206941	8.93379e-05	1.15158e+08	2.26228e+08	2.31598e+08	2.21516e+08
		1959	4FE	87	1959	72	568.308	42.84	0	1.24589e+08	1.10506e+08	1.10379e+08	2.18056e+08	2.31916e+08	2.28713e+08	2.40966e+08	2.3286e+08	2.20969e+08	2.18248e+08	2.30761e+08	2.1554e+08	1	0.141853	1	1.96451	0.202349	6.74191e-05	2.01114	0.229985	0.00013066	1.92359	0.206941	8.93379e-05	1	0.141853	1	1.96451	0.202349	6.74191e-05	2.01114	0.229985	0.00013066	1.92359	0.206941	8.93379e-05	1.15158e+08	2.26228e+08	2.31598e+08	2.21516e+08
		1959	4FE_160814022037	87	1959	72	568.308	42.84	0	1.24589e+08	1.10506e+08	1.10379e+08	2.18056e+08	2.31916e+08	2.28713e+08	2.40966e+08	2.3286e+08	2.20969e+08	2.18248e+08	2.30761e+08	2.1554e+08	1	0.141853	1	1.96451	0.202349	6.74191e-05	2.01114	0.229985	0.00013066	1.92359	0.206941	8.93379e-05	1	0.141853	1	1.96451	0.202349	6.74191e-05	2.01114	0.229985	0.00013066	1.92359	0.206941	8.93379e-05	1.15158e+08	2.26228e+08	2.31598e+08	2.21516e+08
		1959	4FE_160814022037	87	1959	72	568.308	42.84	0	1.24589e+08	1.10506e+08	1.10379e+08	2.18056e+08	2.31916e+08	2.28713e+08	2.40966e+08	2.3286e+08	2.20969e+08	2.18248e+08	2.30761e+08	2.1554e+08	1	0.141853	1	1.96451	0.202349	6.74191e-05	2.01114	0.229985	0.00013066	1.92359	0.206941	8.93379e-05	1	0.141853	1	1.96451	0.202349	6.74191e-05	2.01114	0.229985	0.00013066	1.92359	0.206941	8.93379e-05	1.15158e+08	2.26228e+08	2.31598e+08	2.21516e+08
		1959	4FE_160814022037	87	1959	72	568.308	42.84	0	1.24589e+08	1.10506e+08	1.10379e+08	2.18056e+08	2.31916e+08	2.28713e+08	2.40966e+08	2.3286e+08	2.20969e+08	2.18248e+08	2.30761e+08	2.1554e+08	1	0.141853	1	1.96451	0.202349	6.74191e-05	2.01114	0.229985	0.00013066	1.92359	0.206941	8.93379e-05	1	0.141853	1	1.96451	0.202349	6.74191e-05	2.01114	0.229985	0.00013066	1.92359	0.206941	8.93379e-05	1.15158e+08	2.26228e+08	2.31598e+08	2.21516e+08
		1959	4FE_160814022037	87	1959	72	568.308	42.84	0	1.24589e+08	1.10506e+08	1.10379e+08	2.18056e+08	2.31916e+08	2.28713e+08	2.40966e+08	2.3286e+08	2.20969e+08	2.18248e+08	2.30761e+08	2.1554e+08	1	0.141853	1	1.96451	0.202349	6.74191e-05	2.01114	0.229985	0.00013066	1.92359	0.206941	8.93379e-05	1	0.141853	1	1.96451	0.202349	6.74191e-05	2.01114	0.229985	0.00013066	1.92359	0.206941	8.93379e-05	1.15158e+08	2.26228e+08	2.31598e+08	2.21516e+08
		1959	4FE_160814022037	87	1959	72	568.308	42.84	0	1.24589e+08	1.10506e+08	1.10379e+08	2.18056e+08	2.31916e+08	2.28713e+08	2.40966e+08	2.3286e+08	2.20969e+08	2.18248e+08	2.30761e+08	2.1554e+08	1	0.141853	1	1.96451	0.202349	6.74191e-05	2.01114	0.229985	0.00013066	1.92359	0.206941	8.93379e-05	1	0.141853	1	1.96451	0.202349	6.74191e-05	2.01114	0.229985	0.00013066	1.92359	0.206941	8.93379e-05	1.15158e+08	2.26228e+08	2.31598e+08	2.21516e+08
		1959	4FE_160814041631	87	1959	72	568.308	42.84	0	1.24589e+08	1.10506e+08	1.10379e+08	2.18056e+08	2.31916e+08	2.28713e+08	2.40966e+08	2.3286e+08	2.20969e+08	2.18248e+08	2.30761e+08	2.1554e+08	1	0.141853	1	1.96451	0.202349	6.74191e-05	2.01114	0.229985	0.00013066	1.92359	0.206941	8.93379e-05	1	0.141853	1	1.96451	0.202349	6.74191e-05	2.01114	0.229985	0.00013066	1.92359	0.206941	8.93379e-05	1.15158e+08	2.26228e+08	2.31598e+08	2.21516e+08
		1959	4FE_160814041631	87	1959	72	568.308	42.84	0	1.24589e+08	1.10506e+08	1.10379e+08	2.18056e+08	2.31916e+08	2.28713e+08	2.40966e+08	2.3286e+08	2.20969e+08	2.18248e+08	2.30761e+08	2.1554e+08	1	0.141853	1	1.96451	0.202349	6.74191e-05	2.01114	0.229985	0.00013066	1.92359	0.206941	8.93379e-05	1	0.141853	1	1.96451	0.202349	6.74191e-05	2.01114	0.229985	0.00013066	1.92359	0.206941	8.93379e-05	1.15158e+08	2.26228e+08	2.31598e+08	2.21516e+08
		1959	4FE_160814041631	87	1959	72	568.308	42.84	0	1.24589e+08	1.10506e+08	1.10379e+08	2.18056e+08	2.31916e+08	2.28713e+08	2.40966e+08	2.3286e+08	2.20969e+08	2.18248e+08	2.30761e+08	2.1554e+08	1	0.141853	1	1.96451	0.202349	6.74191e-05	2.01114	0.229985	0.00013066	1.92359	0.206941	8.93379e-05	1	0.141853	1	1.96451	0.202349	6.74191e-05	2.01114	0.229985	0.00013066	1.92359	0.206941	8.93379e-05	1.15158e+08	2.26228e+08	2.31598e+08	2.21516e+08
		1959	4FE_160814041631	87	1959	72	568.308	42.84	0	1.24589e+08	1.10506e+08	1.10379e+08	2.18056e+08	2.31916e+08	2.28713e+08	2.40966e+08	2.3286e+08	2.20969e+08	2.18248e+08	2.30761e+08	2.1554e+08	1	0.141853	1	1.96451	0.202349	6.74191e-05	2.01114	0.229985	0.00013066	1.92359	0.206941	8.93379e-05	1	0.141853	1	1.96451	0.202349	6.74191e-05	2.01114	0.229985	0.00013066	1.92359	0.206941	8.93379e-05	1.15158e+08	2.26228e+08	2.31598e+08	2.21516e+08
		1959	4FE_160814041631	87	1959	72	568.308	42.84	0	1.24589e+08	1.10506e+08	1.10379e+08	2.18056e+08	2.31916e+08	2.28713e+08	2.40966e+08	2.3286e+08	2.20969e+08	2.18248e+08	2.30761e+08	2.1554e+08	1	0.141853	1	1.96451	0.202349	6.74191e-05	2.01114	0.229985	0.00013066	1.92359	0.206941	8.93379e-05	1	0.141853	1	1.96451	0.202349	6.74191e-05	2.01114	0.229985	0.00013066	1.92359	0.206941	8.93379e-05	1.15158e+08	2.26228e+08	2.31598e+08	2.21516e+08
		1959	1FE	87	1959	72	568.308	42.84	0	1.24589e+08	1.10506e+08	1.10379e+08	2.18056e+08	2.31916e+08	2.28713e+08	2.40966e+08	2.3286e+08	2.20969e+08	2.18248e+08	2.30761e+08	2.1554e+08	1	0.141853	1	1.96451	0.202349	6.74191e-05	2.01114	0.229985	0.00013066	1.92359	0.206941	8.93379e-05	1	0.141853	1	1.96451	0.202349	6.74191e-05	2.01114	0.229985	0.00013066	1.92359	0.206941	8.93379e-05	1.15158e+08	2.26228e+08	2.31598e+08	2.21516e+08
		1959	1FE_160813085745	87	1959	72	568.308	42.84	0	1.24589e+08	1.10506e+08	1.10379e+08	2.18056e+08	2.31916e+08	2.28713e+08	2.40966e+08	2.3286e+08	2.20969e+08	2.18248e+08	2.30761e+08	2.1554e+08	1	0.141853	1	1.96451	0.202349	6.74191e-05	2.01114	0.229985	0.00013066	1.92359	0.206941	8.93379e-05	1	0.141853	1	1.96451	0.202349	6.74191e-05	2.01114	0.229985	0.00013066	1.92359	0.206941	8.93379e-05	1.15158e+08	2.26228e+08	2.31598e+08	2.21516e+08
		1959	1FE_160813085745	87	1959	72	568.308	42.84	0	1.24589e+08	1.10506e+08	1.10379e+08	2.18056e+08	2.31916e+08	2.28713e+08	2.40966e+08	2.3286e+08	2.20969e+08	2.18248e+08	2.30761e+08	2.1554e+08	1	0.141853	1	1.96451	0.202349	6.74191e-05	2.01114	0.229985	0.00013066	1.92359	0.206941	8.93379e-05	1	0.141853	1	1.96451	0.202349	6.74191e-05	2.01114	0.229985	0.00013066	1.92359	0.206941	8.93379e-05	1.15158e+08	2.26228e+08	2.31598e+08	2.21516e+08
		1959	1FE_160813085745	87	1959	72	568.308	42.84	0	1.24589e+08	1.10506e+08	1.10379e+08	2.18056e+08	2.31916e+08	2.28713e+08	2.40966e+08	2.3286e+08	2.20969e+08	2.18248e+08	2.30761e+08	2.1554e+08	1	0.141853	1	1.96451	0.202349	6.74191e-05	2.01114	0.229985	0.00013066	1.92359	0.206941	8.93379e-05	1	0.141853	1	1.96451	0.202349	6.74191e-05	2.01114	0.229985	0.00013066	1.92359	0.206941	8.93379e-05	1.15158e+08	2.26228e+08	2.31598e+08	2.21516e+08
		1959	1FE_160813105339	87	1959	72	568.308	42.84	0	1.24589e+08	1.10506e+08	1.10379e+08	2.18056e+08	2.31916e+08	2.28713e+08	2.40966e+08	2.3286e+08	2.20969e+08	2.18248e+08	2.30761e+08	2.1554e+08	1	0.141853	1	1.96451	0.202349	6.74191e-05	2.01114	0.229985	0.00013066	1.92359	0.206941	8.93379e-05	1	0.141853	1	1.96451	0.202349	6.74191e-05	2.01114	0.229985	0.00013066	1.92359	0.206941	8.93379e-05	1.15158e+08	2.26228e+08	2.31598e+08	2.21516e+08
		1959	1FE_160813105339	87	1959	72	568.308	42.84	0	1.24589e+08	1.10506e+08	1.10379e+08	2.18056e+08	2.31916e+08	2.28713e+08	2.40966e+08	2.3286e+08	2.20969e+08	2.18248e+08	2.30761e+08	2.1554e+08	1	0.141853	1	1.96451	0.202349	6.74191e-05	2.01114	0.229985	0.00013066	1.92359	0.206941	8.93379e-05	1	0.141853	1	1.96451	0.202349	6.74191e-05	2.01114	0.229985	0.00013066	1.92359	0.206941	8.93379e-05	1.15158e+08	2.26228e+08	2.31598e+08	2.21516e+08
		1959	2FE	87	1959	72	568.308	42.84	0	1.24589e+08	1.10506e+08	1.10379e+08	2.18056e+08	2.31916e+08	2.28713e+08	2.40966e+08	2.3286e+08	2.20969e+08	2.18248e+08	2.30761e+08	2.1554e+08	1	0.141853	1	1.96451	0.202349	6.74191e-05	2.01114	0.229985	0.00013066	1.92359	0.206941	8.93379e-05	1	0.141853	1	1.96451	0.202349	6.74191e-05	2.01114	0.229985	0.00013066	1.92359	0.206941	8.93379e-05	1.15158e+08	2.26228e+08	2.31598e+08	2.21516e+08
		1959	2FE	87	1959	72	568.308	42.84	0	1.24589e+08	1.10506e+08	1.10379e+08	2.18056e+08	2.31916e+08	2.28713e+08	2.40966e+08	2.3286e+08	2.20969e+08	2.18248e+08	2.30761e+08	2.1554e+08	1	0.141853	1	1.96451	0.202349	6.74191e-05	2.01114	0.229985	0.00013066	1.92359	0.206941	8.93379e-05	1	0.141853	1	1.96451	0.202349	6.74191e-05	2.01114	0.229985	0.00013066	1.92359	0.206941	8.93379e-05	1.15158e+08	2.26228e+08	2.31598e+08	2.21516e+08
		1959	2FE	87	1959	72	568.308	42.84	0	1.24589e+08	1.10506e+08	1.10379e+08	2.18056e+08	2.31916e+08	2.28713e+08	2.40966e+08	2.3286e+08	2.20969e+08	2.18248e+08	2.30761e+08	2.1554e+08	1	0.141853	1	1.96451	0.202349	6.74191e-05	2.01114	0.229985	0.00013066	1.92359	0.206941	8.93379e-05	1	0.141853	1	1.96451	0.202349	6.74191e-05	2.01114	0.229985	0.00013066	1.92359	0.206941	8.93379e-05	1.15158e+08	2.26228e+08	2.31598e+08	2.21516e+08
		1959	2FE	87	1959	72	568.308	42.84	0	1.24589e+08	1.10506e+08	1.10379e+08	2.18056e+08	2.31916e+08	2.28713e+08	2.40966e+08	2.3286e+08	2.20969e+08	2.18248e+08	2.30761e+08	2.1554e+08	1	0.141853	1	1.96451	0.202349	6.74191e-05	2.01114	0.229985	0.00013066	1.92359	0.206941	8.93379e-05	1	0.141853	1	1.96451	0.202349	6.74191e-05	2.01114	0.229985	0.00013066	1.92359	0.206941	8.93379e-05	1.15158e+08	2.26228e+08	2.31598e+08	2.21516e+08
		1959	2FE_160813144524	87	1959	72	568.308	42.84	0	1.24589e+08	1.10506e+08	1.10379e+08	2.18056e+08	2.31916e+08	2.28713e+08	2.40966e+08	2.3286e+08	2.20969e+08	2.18248e+08	2.30761e+08	2.1554e+08	1	0.141853	1	1.96451	0.202349	6.74191e-05	2.01114	0.229985	0.00013066	1.92359	0.206941	8.93379e-05	1	0.141853	1	1.96451	0.202349	6.74191e-05	2.01114	0.229985	0.00013066	1.92359	0.206941	8.93379e-05	1.15158e+08	2.26228e+08	2.31598e+08	2.21516e+08
		1959	2FE_160813144524	87	1959	72	568.308	42.84	0	1.24589e+08	1.10506e+08	1.10379e+08	2.18056e+08	2.31916e+08	2.28713e+08	2.40966e+08	2.3286e+08	2.20969e+08	2.18248e+08	2.30761e+08	2.1554e+08	1	0.141853	1	1.96451	0.202349	6.74191e-05	2.01114	0.229985	0.00013066	1.92359	0.206941	8.93379e-05	1	0.141853	1	1.96451	0.202349	6.74191e-05	2.01114	0.229985	0.00013066	1.92359	0.206941	8.93379e-05	1.15158e+08	2.26228e+08	2.31598e+08	2.21516e+08
		1959	2FE_160813164117	87	1959	72	568.308	42.84	0	1.24589e+08	1.10506e+08	1.10379e+08	2.18056e+08	2.31916e+08	2.28713e+08	2.40966e+08	2.3286e+08	2.20969e+08	2.18248e+08	2.30761e+08	2.1554e+08	1	0.141853	1	1.96451	0.202349	6.74191e-05	2.01114	0.229985	0.00013066	1.92359	0.206941	8.93379e-05	1	0.141853	1	1.96451	0.202349	6.74191e-05	2.01114	0.229985	0.00013066	1.92359	0.206941	8.93379e-05	1.15158e+08	2.26228e+08	2.31598e+08	2.21516e+08
		1959	2FE_160813164117	87	1959	72	568.308	42.84	0	1.24589e+08	1.10506e+08	1.10379e+08	2.18056e+08	2.31916e+08	2.28713e+08	2.40966e+08	2.3286e+08	2.20969e+08	2.18248e+08	2.30761e+08	2.1554e+08	1	0.141853	1	1.96451	0.202349	6.74191e-05	2.01114	0.229985	0.00013066	1.92359	0.206941	8.93379e-05	1	0.141853	1	1.96451	0.202349	6.74191e-05	2.01114	0.229985	0.00013066	1.92359	0.206941	8.93379e-05	1.15158e+08	2.26228e+08	2.31598e+08	2.21516e+08
		1959	2FE_160813164117	87	1959	72	568.308	42.84	0	1.24589e+08	1.10506e+08	1.10379e+08	2.18056e+08	2.31916e+08	2.28713e+08	2.40966e+08	2.3286e+08	2.20969e+08	2.18248e+08	2.30761e+08	2.1554e+08	1	0.141853	1	1.96451	0.202349	6.74191e-05	2.01114	0.229985	0.00013066	1.92359	0.206941	8.93379e-05	1	0.141853	1	1.96451	0.202349	6.74191e-05	2.01114	0.229985	0.00013066	1.92359	0.206941	8.93379e-05	1.15158e+08	2.26228e+08	2.31598e+08	2.21516e+08
		1959	2FE_160813164117	87	1959	72	568.308	42.84	0	1.24589e+08	1.10506e+08	1.10379e+08	2.18056e+08	2.31916e+08	2.28713e+08	2.40966e+08	2.3286e+08	2.20969e+08	2.18248e+08	2.30761e+08	2.1554e+08	1	0.141853	1	1.96451	0.202349	6.74191e-05	2.01114	0.229985	0.00013066	1.92359	0.206941	8.93379e-05	1	0.141853	1	1.96451	0.202349	6.74191e-05	2.01114	0.229985	0.00013066	1.92359	0.206941	8.93379e-05	1.15158e+08	2.26228e+08	2.31598e+08	2.21516e+08
		1959	2FE_160813164117	87	1959	72	568.308	42.84	0	1.24589e+08	1.10506e+08	1.10379e+08	2.18056e+08	2.31916e+08	2.28713e+08	2.40966e+08	2.3286e+08	2.20969e+08	2.18248e+08	2.30761e+08	2.1554e+08	1	0.141853	1	1.96451	0.202349	6.74191e-05	2.01114	0.229985	0.00013066	1.92359	0.206941	8.93379e-05	1	0.141853	1	1.96451	0.202349	6.74191e-05	2.01114	0.229985	0.00013066	1.92359	0.206941	8.93379e-05	1.15158e+08	2.26228e+08	2.31598e+08	2.21516e+08
		1959	3FE	87	1959	72	568.308	42.84	0	1.24589e+08	1.10506e+08	1.10379e+08	2.18056e+08	2.31916e+08	2.28713e+08	2.40966e+08	2.3286e+08	2.20969e+08	2.18248e+08	2.30761e+08	2.1554e+08	1	0.141853	1	1.96451	0.202349	6.74191e-05	2.01114	0.229985	0.00013066	1.92359	0.206941	8.93379e-05	1	0.141853	1	1.96451	0.202349	6.74191e-05	2.01114	0.229985	0.00013066	1.92359	0.206941	8.93379e-05	1.15158e+08	2.26228e+08	2.31598e+08	2.21516e+08
		1959	3FE	87	1959	72	568.308	42.84	0	1.24589e+08	1.10506e+08	1.10379e+08	2.18056e+08	2.31916e+08	2.28713e+08	2.40966e+08	2.3286e+08	2.20969e+08	2.18248e+08	2.30761e+08	2.1554e+08	1	0.141853	1	1.96451	0.202349	6.74191e-05	2.01114	0.229985	0.00013066	1.92359	0.206941	8.93379e-05	1	0.141853	1	1.96451	0.202349	6.74191e-05	2.01114	0.229985	0.00013066	1.92359	0.206941	8.93379e-05	1.15158e+08	2.26228e+08	2.31598e+08	2.21516e+08
		1959	3FE	87	1959	72	568.308	42.84	0	1.24589e+08	1.10506e+08	1.10379e+08	2.18056e+08	2.31916e+08	2.28713e+08	2.40966e+08	2.3286e+08	2.20969e+08	2.18248e+08	2.30761e+08	2.1554e+08	1	0.141853	1	1.96451	0.202349	6.74191e-05	2.01114	0.229985	0.00013066	1.92359	0.206941	8.93379e-05	1	0.141853	1	1.96451	0.202349	6.74191e-05	2.01114	0.229985	0.00013066	1.92359	0.206941	8.93379e-05	1.15158e+08	2.26228e+08	2.31598e+08	2.21516e+08
		1959	3FE	87	1959	72	568.308	42.84	0	1.24589e+08	1.10506e+08	1.10379e+08	2.18056e+08	2.31916e+08	2.28713e+08	2.40966e+08	2.3286e+08	2.20969e+08	2.18248e+08	2.30761e+08	2.1554e+08	1	0.141853	1	1.96451	0.202349	6.74191e-05	2.01114	0.229985	0.00013066	1.92359	0.206941	8.93379e-05	1	0.141853	1	1.96451	0.202349	6.74191e-05	2.01114	0.229985	0.00013066	1.92359	0.206941	8.93379e-05	1.15158e+08	2.26228e+08	2.31598e+08	2.21516e+08
		1959	3FE	87	1959	72	568.308	42.84	0	1.24589e+08	1.10506e+08	1.10379e+08	2.18056e+08	2.31916e+08	2.28713e+08	2.40966e+08	2.3286e+08	2.20969e+08	2.18248e+08	2.30761e+08	2.1554e+08	1	0.141853	1	1.96451	0.202349	6.74191e-05	2.01114	0.229985	0.00013066	1.92359	0.206941	8.93379e-05	1	0.141853	1	1.96451	0.202349	6.74191e-05	2.01114	0.229985	0.00013066	1.92359	0.206941	8.93379e-05	1.15158e+08	2.26228e+08	2.31598e+08	2.21516e+08
		1959	3FE	87	1959	72	568.308	42.84	0	1.24589e+08	1.10506e+08	1.10379e+08	2.18056e+08	2.31916e+08	2.28713e+08	2.40966e+08	2.3286e+08	2.20969e+08	2.18248e+08	2.30761e+08	2.1554e+08	1	0.141853	1	1.96451	0.202349	6.74191e-05	2.01114	0.229985	0.00013066	1.92359	0.206941	8.93379e-05	1	0.141853	1	1.96451	0.202349	6.74191e-05	2.01114	0.229985	0.00013066	1.92359	0.206941	8.93379e-05	1.15158e+08	2.26228e+08	2.31598e+08	2.21516e+08
		1959	3FE	87	1959	72	568.308	42.84	0	1.24589e+08	1.10506e+08	1.10379e+08	2.18056e+08	2.31916e+08	2.28713e+08	2.40966e+08	2.3286e+08	2.20969e+08	2.18248e+08	2.30761e+08	2.1554e+08	1	0.141853	1	1.96451	0.202349	6.74191e-05	2.01114	0.229985	0.00013066	1.92359	0.206941	8.93379e-05	1	0.141853	1	1.96451	0.202349	6.74191e-05	2.01114	0.229985	0.00013066	1.92359	0.206941	8.93379e-05	1.15158e+08	2.26228e+08	2.31598e+08	2.21516e+08
		1959	3FE_160813203300	87	1959	72	568.308	42.84	0	1.24589e+08	1.10506e+08	1.10379e+08	2.18056e+08	2.31916e+08	2.28713e+08	2.40966e+08	2.3286e+08	2.20969e+08	2.18248e+08	2.30761e+08	2.1554e+08	1	0.141853	1	1.96451	0.202349	6.74191e-05	2.01114	0.229985	0.00013066	1.92359	0.206941	8.93379e-05	1	0.141853	1	1.96451	0.202349	6.74191e-05	2.01114	0.229985	0.00013066	1.92359	0.206941	8.93379e-05	1.15158e+08	2.26228e+08	2.31598e+08	2.21516e+08
		1959	3FE_160813203300	87	1959	72	568.308	42.84	0	1.24589e+08	1.10506e+08	1.10379e+08	2.18056e+08	2.31916e+08	2.28713e+08	2.40966e+08	2.3286e+08	2.20969e+08	2.18248e+08	2.30761e+08	2.1554e+08	1	0.141853	1	1.96451	0.202349	6.74191e-05	2.01114	0.229985	0.00013066	1.92359	0.206941	8.93379e-05	1	0.141853	1	1.96451	0.202349	6.74191e-05	2.01114	0.229985	0.00013066	1.92359	0.206941	8.93379e-05	1.15158e+08	2.26228e+08	2.31598e+08	2.21516e+08
		1959	3FE_160813203300	87	1959	72	568.308	42.84	0	1.24589e+08	1.10506e+08	1.10379e+08	2.18056e+08	2.31916e+08	2.28713e+08	2.40966e+08	2.3286e+08	2.20969e+08	2.18248e+08	2.30761e+08	2.1554e+08	1	0.141853	1	1.96451	0.202349	6.74191e-05	2.01114	0.229985	0.00013066	1.92359	0.206941	8.93379e-05	1	0.141853	1	1.96451	0.202349	6.74191e-05	2.01114	0.229985	0.00013066	1.92359	0.206941	8.93379e-05	1.15158e+08	2.26228e+08	2.31598e+08	2.21516e+08
		1959	3FE_160813222853	87	1959	72	568.308	42.84	0	1.24589e+08	1.10506e+08	1.10379e+08	2.18056e+08	2.31916e+08	2.28713e+08	2.40966e+08	2.3286e+08	2.20969e+08	2.18248e+08	2.30761e+08	2.1554e+08	1	0.141853	1	1.96451	0.202349	6.74191e-05	2.01114	0.229985	0.00013066	1.92359	0.206941	8.93379e-05	1	0.141853	1	1.96451	0.202349	6.74191e-05	2.01114	0.229985	0.00013066	1.92359	0.206941	8.93379e-05	1.15158e+08	2.26228e+08	2.31598e+08	2.21516e+08
		1959	3FE_160813222853	87	1959	72	568.308	42.84	0	1.24589e+08	1.10506e+08	1.10379e+08	2.18056e+08	2.31916e+08	2.28713e+08	2.40966e+08	2.3286e+08	2.20969e+08	2.18248e+08	2.30761e+08	2.1554e+08	1	0.141853	1	1.96451	0.202349	6.74191e-05	2.01114	0.229985	0.00013066	1.92359	0.206941	8.93379e-05	1	0.141853	1	1.96451	0.202349	6.74191e-05	2.01114	0.229985	0.00013066	1.92359	0.206941	8.93379e-05	1.15158e+08	2.26228e+08	2.31598e+08	2.21516e+08
		1959	3FE_160813222853	87	1959	72	568.308	42.84	0	1.24589e+08	1.10506e+08	1.10379e+08	2.18056e+08	2.31916e+08	2.28713e+08	2.40966e+08	2.3286e+08	2.20969e+08	2.18248e+08	2.30761e+08	2.1554e+08	1	0.141853	1	1.96451	0.202349	6.74191e-05	2.01114	0.229985	0.00013066	1.92359	0.206941	8.93379e-05	1	0.141853	1	1.96451	0.202349	6.74191e-05	2.01114	0.229985	0.00013066	1.92359	0.206941	8.93379e-05	1.15158e+08	2.26228e+08	2.31598e+08	2.21516e+08
		1959	3FE_160813222853	87	1959	72	568.308	42.84	0	1.24589e+08	1.10506e+08	1.10379e+08	2.18056e+08	2.31916e+08	2.28713e+08	2.40966e+08	2.3286e+08	2.20969e+08	2.18248e+08	2.30761e+08	2.1554e+08	1	0.141853	1	1.96451	0.202349	6.74191e-05	2.01114	0.229985	0.00013066	1.92359	0.206941	8.93379e-05	1	0.141853	1	1.96451	0.202349	6.74191e-05	2.01114	0.229985	0.00013066	1.92359	0.206941	8.93379e-05	1.15158e+08	2.26228e+08	2.31598e+08	2.21516e+08
		1959	3FE_160813222853	87	1959	72	568.308	42.84	0	1.24589e+08	1.10506e+08	1.10379e+08	2.18056e+08	2.31916e+08	2.28713e+08	2.40966e+08	2.3286e+08	2.20969e+08	2.18248e+08	2.30761e+08	2.1554e+08	1	0.141853	1	1.96451	0.202349	6.74191e-05	2.01114	0.229985	0.00013066	1.92359	0.206941	8.93379e-05	1	0.141853	1	1.96451	0.202349	6.74191e-05	2.01114	0.229985	0.00013066	1.92359	0.206941	8.93379e-05	1.15158e+08	2.26228e+08	2.31598e+08	2.21516e+08
		1959	3FE_160813222853	87	1959	72	568.308	42.84	0	1.24589e+08	1.10506e+08	1.10379e+08	2.18056e+08	2.31916e+08	2.28713e+08	2.40966e+08	2.3286e+08	2.20969e+08	2.18248e+08	2.30761e+08	2.1554e+08	1	0.141853	1	1.96451	0.202349	6.74191e-05	2.01114	0.229985	0.00013066	1.92359	0.206941	8.93379e-05	1	0.141853	1	1.96451	0.202349	6.74191e-05	2.01114	0.229985	0.00013066	1.92359	0.206941	8.93379e-05	1.15158e+08	2.26228e+08	2.31598e+08	2.21516e+08
	TITLVLAVASGLSLGK+Phospho(3)Phospho(13)	1	42	1	0.141853	1	1.96451	0.202349	6.74191e-05	2.01114	0.229985	0.00013066	1.92359	0.206941	8.93379e-05	0	0
		hits: 42 Items
		FRAMEID	RAWFILE	MS2	FrameID1	CompID	MZ	Time	GoodID	II_1FE	II_1FE_160813085745	II_1FE_160813105339	II_2FE	II_2FE_160813144524	II_2FE_160813164117	II_3FE	II_3FE_160813203300	II_3FE_160813222853	II_4FE	II_4FE_160814022037	II_4FE_160814041631	Ratio_1FE	StdDev_1FE	PValue_1FE	Ratio_2FE	StdDev_2FE	PValue_2FE	Ratio_3FE	StdDev_3FE	PValue_3FE	Ratio_4FE	StdDev_4FE	PValue_4FE	NRatio_1FE	NStdDev_1FE	NPValue_1FE	NRatio_2FE	NStdDev_2FE	NPValue_2FE	NRatio_3FE	NStdDev_3FE	NPValue_3FE	NRatio_4FE	NStdDev_4FE	NPValue_4FE	Avg_1FE	Avg_2FE	Avg_3FE	Avg_4FE
		1959	4FE	87	1959	72	568.308	42.84	0	1.24589e+08	1.10506e+08	1.10379e+08	2.18056e+08	2.31916e+08	2.28713e+08	2.40966e+08	2.3286e+08	2.20969e+08	2.18248e+08	2.30761e+08	2.1554e+08	1	0.141853	1	1.96451	0.202349	6.74191e-05	2.01114	0.229985	0.00013066	1.92359	0.206941	8.93379e-05	1	0.141853	1	1.96451	0.202349	6.74191e-05	2.01114	0.229985	0.00013066	1.92359	0.206941	8.93379e-05	1.15158e+08	2.26228e+08	2.31598e+08	2.21516e+08
		1959	4FE	87	1959	72	568.308	42.84	0	1.24589e+08	1.10506e+08	1.10379e+08	2.18056e+08	2.31916e+08	2.28713e+08	2.40966e+08	2.3286e+08	2.20969e+08	2.18248e+08	2.30761e+08	2.1554e+08	1	0.141853	1	1.96451	0.202349	6.74191e-05	2.01114	0.229985	0.00013066	1.92359	0.206941	8.93379e-05	1	0.141853	1	1.96451	0.202349	6.74191e-05	2.01114	0.229985	0.00013066	1.92359	0.206941	8.93379e-05	1.15158e+08	2.26228e+08	2.31598e+08	2.21516e+08
		1959	4FE	87	1959	72	568.308	42.84	0	1.24589e+08	1.10506e+08	1.10379e+08	2.18056e+08	2.31916e+08	2.28713e+08	2.40966e+08	2.3286e+08	2.20969e+08	2.18248e+08	2.30761e+08	2.1554e+08	1	0.141853	1	1.96451	0.202349	6.74191e-05	2.01114	0.229985	0.00013066	1.92359	0.206941	8.93379e-05	1	0.141853	1	1.96451	0.202349	6.74191e-05	2.01114	0.229985	0.00013066	1.92359	0.206941	8.93379e-05	1.15158e+08	2.26228e+08	2.31598e+08	2.21516e+08
		1959	4FE_160814022037	87	1959	72	568.308	42.84	0	1.24589e+08	1.10506e+08	1.10379e+08	2.18056e+08	2.31916e+08	2.28713e+08	2.40966e+08	2.3286e+08	2.20969e+08	2.18248e+08	2.30761e+08	2.1554e+08	1	0.141853	1	1.96451	0.202349	6.74191e-05	2.01114	0.229985	0.00013066	1.92359	0.206941	8.93379e-05	1	0.141853	1	1.96451	0.202349	6.74191e-05	2.01114	0.229985	0.00013066	1.92359	0.206941	8.93379e-05	1.15158e+08	2.26228e+08	2.31598e+08	2.21516e+08
		1959	4FE_160814022037	87	1959	72	568.308	42.84	0	1.24589e+08	1.10506e+08	1.10379e+08	2.18056e+08	2.31916e+08	2.28713e+08	2.40966e+08	2.3286e+08	2.20969e+08	2.18248e+08	2.30761e+08	2.1554e+08	1	0.141853	1	1.96451	0.202349	6.74191e-05	2.01114	0.229985	0.00013066	1.92359	0.206941	8.93379e-05	1	0.141853	1	1.96451	0.202349	6.74191e-05	2.01114	0.229985	0.00013066	1.92359	0.206941	8.93379e-05	1.15158e+08	2.26228e+08	2.31598e+08	2.21516e+08
		1959	4FE_160814022037	87	1959	72	568.308	42.84	0	1.24589e+08	1.10506e+08	1.10379e+08	2.18056e+08	2.31916e+08	2.28713e+08	2.40966e+08	2.3286e+08	2.20969e+08	2.18248e+08	2.30761e+08	2.1554e+08	1	0.141853	1	1.96451	0.202349	6.74191e-05	2.01114	0.229985	0.00013066	1.92359	0.206941	8.93379e-05	1	0.141853	1	1.96451	0.202349	6.74191e-05	2.01114	0.229985	0.00013066	1.92359	0.206941	8.93379e-05	1.15158e+08	2.26228e+08	2.31598e+08	2.21516e+08
		1959	4FE_160814022037	87	1959	72	568.308	42.84	0	1.24589e+08	1.10506e+08	1.10379e+08	2.18056e+08	2.31916e+08	2.28713e+08	2.40966e+08	2.3286e+08	2.20969e+08	2.18248e+08	2.30761e+08	2.1554e+08	1	0.141853	1	1.96451	0.202349	6.74191e-05	2.01114	0.229985	0.00013066	1.92359	0.206941	8.93379e-05	1	0.141853	1	1.96451	0.202349	6.74191e-05	2.01114	0.229985	0.00013066	1.92359	0.206941	8.93379e-05	1.15158e+08	2.26228e+08	2.31598e+08	2.21516e+08
		1959	4FE_160814022037	87	1959	72	568.308	42.84	0	1.24589e+08	1.10506e+08	1.10379e+08	2.18056e+08	2.31916e+08	2.28713e+08	2.40966e+08	2.3286e+08	2.20969e+08	2.18248e+08	2.30761e+08	2.1554e+08	1	0.141853	1	1.96451	0.202349	6.74191e-05	2.01114	0.229985	0.00013066	1.92359	0.206941	8.93379e-05	1	0.141853	1	1.96451	0.202349	6.74191e-05	2.01114	0.229985	0.00013066	1.92359	0.206941	8.93379e-05	1.15158e+08	2.26228e+08	2.31598e+08	2.21516e+08
		1959	4FE_160814041631	87	1959	72	568.308	42.84	0	1.24589e+08	1.10506e+08	1.10379e+08	2.18056e+08	2.31916e+08	2.28713e+08	2.40966e+08	2.3286e+08	2.20969e+08	2.18248e+08	2.30761e+08	2.1554e+08	1	0.141853	1	1.96451	0.202349	6.74191e-05	2.01114	0.229985	0.00013066	1.92359	0.206941	8.93379e-05	1	0.141853	1	1.96451	0.202349	6.74191e-05	2.01114	0.229985	0.00013066	1.92359	0.206941	8.93379e-05	1.15158e+08	2.26228e+08	2.31598e+08	2.21516e+08
		1959	4FE_160814041631	87	1959	72	568.308	42.84	0	1.24589e+08	1.10506e+08	1.10379e+08	2.18056e+08	2.31916e+08	2.28713e+08	2.40966e+08	2.3286e+08	2.20969e+08	2.18248e+08	2.30761e+08	2.1554e+08	1	0.141853	1	1.96451	0.202349	6.74191e-05	2.01114	0.229985	0.00013066	1.92359	0.206941	8.93379e-05	1	0.141853	1	1.96451	0.202349	6.74191e-05	2.01114	0.229985	0.00013066	1.92359	0.206941	8.93379e-05	1.15158e+08	2.26228e+08	2.31598e+08	2.21516e+08
		1959	4FE_160814041631	87	1959	72	568.308	42.84	0	1.24589e+08	1.10506e+08	1.10379e+08	2.18056e+08	2.31916e+08	2.28713e+08	2.40966e+08	2.3286e+08	2.20969e+08	2.18248e+08	2.30761e+08	2.1554e+08	1	0.141853	1	1.96451	0.202349	6.74191e-05	2.01114	0.229985	0.00013066	1.92359	0.206941	8.93379e-05	1	0.141853	1	1.96451	0.202349	6.74191e-05	2.01114	0.229985	0.00013066	1.92359	0.206941	8.93379e-05	1.15158e+08	2.26228e+08	2.31598e+08	2.21516e+08
		1959	4FE_160814041631	87	1959	72	568.308	42.84	0	1.24589e+08	1.10506e+08	1.10379e+08	2.18056e+08	2.31916e+08	2.28713e+08	2.40966e+08	2.3286e+08	2.20969e+08	2.18248e+08	2.30761e+08	2.1554e+08	1	0.141853	1	1.96451	0.202349	6.74191e-05	2.01114	0.229985	0.00013066	1.92359	0.206941	8.93379e-05	1	0.141853	1	1.96451	0.202349	6.74191e-05	2.01114	0.229985	0.00013066	1.92359	0.206941	8.93379e-05	1.15158e+08	2.26228e+08	2.31598e+08	2.21516e+08
		1959	4FE_160814041631	87	1959	72	568.308	42.84	0	1.24589e+08	1.10506e+08	1.10379e+08	2.18056e+08	2.31916e+08	2.28713e+08	2.40966e+08	2.3286e+08	2.20969e+08	2.18248e+08	2.30761e+08	2.1554e+08	1	0.141853	1	1.96451	0.202349	6.74191e-05	2.01114	0.229985	0.00013066	1.92359	0.206941	8.93379e-05	1	0.141853	1	1.96451	0.202349	6.74191e-05	2.01114	0.229985	0.00013066	1.92359	0.206941	8.93379e-05	1.15158e+08	2.26228e+08	2.31598e+08	2.21516e+08
		1959	1FE	87	1959	72	568.308	42.84	0	1.24589e+08	1.10506e+08	1.10379e+08	2.18056e+08	2.31916e+08	2.28713e+08	2.40966e+08	2.3286e+08	2.20969e+08	2.18248e+08	2.30761e+08	2.1554e+08	1	0.141853	1	1.96451	0.202349	6.74191e-05	2.01114	0.229985	0.00013066	1.92359	0.206941	8.93379e-05	1	0.141853	1	1.96451	0.202349	6.74191e-05	2.01114	0.229985	0.00013066	1.92359	0.206941	8.93379e-05	1.15158e+08	2.26228e+08	2.31598e+08	2.21516e+08
		1959	1FE_160813085745	87	1959	72	568.308	42.84	0	1.24589e+08	1.10506e+08	1.10379e+08	2.18056e+08	2.31916e+08	2.28713e+08	2.40966e+08	2.3286e+08	2.20969e+08	2.18248e+08	2.30761e+08	2.1554e+08	1	0.141853	1	1.96451	0.202349	6.74191e-05	2.01114	0.229985	0.00013066	1.92359	0.206941	8.93379e-05	1	0.141853	1	1.96451	0.202349	6.74191e-05	2.01114	0.229985	0.00013066	1.92359	0.206941	8.93379e-05	1.15158e+08	2.26228e+08	2.31598e+08	2.21516e+08
		1959	1FE_160813085745	87	1959	72	568.308	42.84	0	1.24589e+08	1.10506e+08	1.10379e+08	2.18056e+08	2.31916e+08	2.28713e+08	2.40966e+08	2.3286e+08	2.20969e+08	2.18248e+08	2.30761e+08	2.1554e+08	1	0.141853	1	1.96451	0.202349	6.74191e-05	2.01114	0.229985	0.00013066	1.92359	0.206941	8.93379e-05	1	0.141853	1	1.96451	0.202349	6.74191e-05	2.01114	0.229985	0.00013066	1.92359	0.206941	8.93379e-05	1.15158e+08	2.26228e+08	2.31598e+08	2.21516e+08
		1959	1FE_160813105339	87	1959	72	568.308	42.84	0	1.24589e+08	1.10506e+08	1.10379e+08	2.18056e+08	2.31916e+08	2.28713e+08	2.40966e+08	2.3286e+08	2.20969e+08	2.18248e+08	2.30761e+08	2.1554e+08	1	0.141853	1	1.96451	0.202349	6.74191e-05	2.01114	0.229985	0.00013066	1.92359	0.206941	8.93379e-05	1	0.141853	1	1.96451	0.202349	6.74191e-05	2.01114	0.229985	0.00013066	1.92359	0.206941	8.93379e-05	1.15158e+08	2.26228e+08	2.31598e+08	2.21516e+08
		1959	1FE_160813105339	87	1959	72	568.308	42.84	0	1.24589e+08	1.10506e+08	1.10379e+08	2.18056e+08	2.31916e+08	2.28713e+08	2.40966e+08	2.3286e+08	2.20969e+08	2.18248e+08	2.30761e+08	2.1554e+08	1	0.141853	1	1.96451	0.202349	6.74191e-05	2.01114	0.229985	0.00013066	1.92359	0.206941	8.93379e-05	1	0.141853	1	1.96451	0.202349	6.74191e-05	2.01114	0.229985	0.00013066	1.92359	0.206941	8.93379e-05	1.15158e+08	2.26228e+08	2.31598e+08	2.21516e+08
		1959	2FE	87	1959	72	568.308	42.84	0	1.24589e+08	1.10506e+08	1.10379e+08	2.18056e+08	2.31916e+08	2.28713e+08	2.40966e+08	2.3286e+08	2.20969e+08	2.18248e+08	2.30761e+08	2.1554e+08	1	0.141853	1	1.96451	0.202349	6.74191e-05	2.01114	0.229985	0.00013066	1.92359	0.206941	8.93379e-05	1	0.141853	1	1.96451	0.202349	6.74191e-05	2.01114	0.229985	0.00013066	1.92359	0.206941	8.93379e-05	1.15158e+08	2.26228e+08	2.31598e+08	2.21516e+08
		1959	2FE	87	1959	72	568.308	42.84	0	1.24589e+08	1.10506e+08	1.10379e+08	2.18056e+08	2.31916e+08	2.28713e+08	2.40966e+08	2.3286e+08	2.20969e+08	2.18248e+08	2.30761e+08	2.1554e+08	1	0.141853	1	1.96451	0.202349	6.74191e-05	2.01114	0.229985	0.00013066	1.92359	0.206941	8.93379e-05	1	0.141853	1	1.96451	0.202349	6.74191e-05	2.01114	0.229985	0.00013066	1.92359	0.206941	8.93379e-05	1.15158e+08	2.26228e+08	2.31598e+08	2.21516e+08
		1959	2FE	87	1959	72	568.308	42.84	0	1.24589e+08	1.10506e+08	1.10379e+08	2.18056e+08	2.31916e+08	2.28713e+08	2.40966e+08	2.3286e+08	2.20969e+08	2.18248e+08	2.30761e+08	2.1554e+08	1	0.141853	1	1.96451	0.202349	6.74191e-05	2.01114	0.229985	0.00013066	1.92359	0.206941	8.93379e-05	1	0.141853	1	1.96451	0.202349	6.74191e-05	2.01114	0.229985	0.00013066	1.92359	0.206941	8.93379e-05	1.15158e+08	2.26228e+08	2.31598e+08	2.21516e+08
		1959	2FE	87	1959	72	568.308	42.84	0	1.24589e+08	1.10506e+08	1.10379e+08	2.18056e+08	2.31916e+08	2.28713e+08	2.40966e+08	2.3286e+08	2.20969e+08	2.18248e+08	2.30761e+08	2.1554e+08	1	0.141853	1	1.96451	0.202349	6.74191e-05	2.01114	0.229985	0.00013066	1.92359	0.206941	8.93379e-05	1	0.141853	1	1.96451	0.202349	6.74191e-05	2.01114	0.229985	0.00013066	1.92359	0.206941	8.93379e-05	1.15158e+08	2.26228e+08	2.31598e+08	2.21516e+08
		1959	2FE_160813144524	87	1959	72	568.308	42.84	0	1.24589e+08	1.10506e+08	1.10379e+08	2.18056e+08	2.31916e+08	2.28713e+08	2.40966e+08	2.3286e+08	2.20969e+08	2.18248e+08	2.30761e+08	2.1554e+08	1	0.141853	1	1.96451	0.202349	6.74191e-05	2.01114	0.229985	0.00013066	1.92359	0.206941	8.93379e-05	1	0.141853	1	1.96451	0.202349	6.74191e-05	2.01114	0.229985	0.00013066	1.92359	0.206941	8.93379e-05	1.15158e+08	2.26228e+08	2.31598e+08	2.21516e+08
		1959	2FE_160813144524	87	1959	72	568.308	42.84	0	1.24589e+08	1.10506e+08	1.10379e+08	2.18056e+08	2.31916e+08	2.28713e+08	2.40966e+08	2.3286e+08	2.20969e+08	2.18248e+08	2.30761e+08	2.1554e+08	1	0.141853	1	1.96451	0.202349	6.74191e-05	2.01114	0.229985	0.00013066	1.92359	0.206941	8.93379e-05	1	0.141853	1	1.96451	0.202349	6.74191e-05	2.01114	0.229985	0.00013066	1.92359	0.206941	8.93379e-05	1.15158e+08	2.26228e+08	2.31598e+08	2.21516e+08
		1959	2FE_160813164117	87	1959	72	568.308	42.84	0	1.24589e+08	1.10506e+08	1.10379e+08	2.18056e+08	2.31916e+08	2.28713e+08	2.40966e+08	2.3286e+08	2.20969e+08	2.18248e+08	2.30761e+08	2.1554e+08	1	0.141853	1	1.96451	0.202349	6.74191e-05	2.01114	0.229985	0.00013066	1.92359	0.206941	8.93379e-05	1	0.141853	1	1.96451	0.202349	6.74191e-05	2.01114	0.229985	0.00013066	1.92359	0.206941	8.93379e-05	1.15158e+08	2.26228e+08	2.31598e+08	2.21516e+08
		1959	2FE_160813164117	87	1959	72	568.308	42.84	0	1.24589e+08	1.10506e+08	1.10379e+08	2.18056e+08	2.31916e+08	2.28713e+08	2.40966e+08	2.3286e+08	2.20969e+08	2.18248e+08	2.30761e+08	2.1554e+08	1	0.141853	1	1.96451	0.202349	6.74191e-05	2.01114	0.229985	0.00013066	1.92359	0.206941	8.93379e-05	1	0.141853	1	1.96451	0.202349	6.74191e-05	2.01114	0.229985	0.00013066	1.92359	0.206941	8.93379e-05	1.15158e+08	2.26228e+08	2.31598e+08	2.21516e+08
		1959	2FE_160813164117	87	1959	72	568.308	42.84	0	1.24589e+08	1.10506e+08	1.10379e+08	2.18056e+08	2.31916e+08	2.28713e+08	2.40966e+08	2.3286e+08	2.20969e+08	2.18248e+08	2.30761e+08	2.1554e+08	1	0.141853	1	1.96451	0.202349	6.74191e-05	2.01114	0.229985	0.00013066	1.92359	0.206941	8.93379e-05	1	0.141853	1	1.96451	0.202349	6.74191e-05	2.01114	0.229985	0.00013066	1.92359	0.206941	8.93379e-05	1.15158e+08	2.26228e+08	2.31598e+08	2.21516e+08
		1959	3FE	87	1959	72	568.308	42.84	0	1.24589e+08	1.10506e+08	1.10379e+08	2.18056e+08	2.31916e+08	2.28713e+08	2.40966e+08	2.3286e+08	2.20969e+08	2.18248e+08	2.30761e+08	2.1554e+08	1	0.141853	1	1.96451	0.202349	6.74191e-05	2.01114	0.229985	0.00013066	1.92359	0.206941	8.93379e-05	1	0.141853	1	1.96451	0.202349	6.74191e-05	2.01114	0.229985	0.00013066	1.92359	0.206941	8.93379e-05	1.15158e+08	2.26228e+08	2.31598e+08	2.21516e+08
		1959	3FE	87	1959	72	568.308	42.84	0	1.24589e+08	1.10506e+08	1.10379e+08	2.18056e+08	2.31916e+08	2.28713e+08	2.40966e+08	2.3286e+08	2.20969e+08	2.18248e+08	2.30761e+08	2.1554e+08	1	0.141853	1	1.96451	0.202349	6.74191e-05	2.01114	0.229985	0.00013066	1.92359	0.206941	8.93379e-05	1	0.141853	1	1.96451	0.202349	6.74191e-05	2.01114	0.229985	0.00013066	1.92359	0.206941	8.93379e-05	1.15158e+08	2.26228e+08	2.31598e+08	2.21516e+08
		1959	3FE	87	1959	72	568.308	42.84	0	1.24589e+08	1.10506e+08	1.10379e+08	2.18056e+08	2.31916e+08	2.28713e+08	2.40966e+08	2.3286e+08	2.20969e+08	2.18248e+08	2.30761e+08	2.1554e+08	1	0.141853	1	1.96451	0.202349	6.74191e-05	2.01114	0.229985	0.00013066	1.92359	0.206941	8.93379e-05	1	0.141853	1	1.96451	0.202349	6.74191e-05	2.01114	0.229985	0.00013066	1.92359	0.206941	8.93379e-05	1.15158e+08	2.26228e+08	2.31598e+08	2.21516e+08
		1959	3FE	87	1959	72	568.308	42.84	0	1.24589e+08	1.10506e+08	1.10379e+08	2.18056e+08	2.31916e+08	2.28713e+08	2.40966e+08	2.3286e+08	2.20969e+08	2.18248e+08	2.30761e+08	2.1554e+08	1	0.141853	1	1.96451	0.202349	6.74191e-05	2.01114	0.229985	0.00013066	1.92359	0.206941	8.93379e-05	1	0.141853	1	1.96451	0.202349	6.74191e-05	2.01114	0.229985	0.00013066	1.92359	0.206941	8.93379e-05	1.15158e+08	2.26228e+08	2.31598e+08	2.21516e+08
		1959	3FE	87	1959	72	568.308	42.84	0	1.24589e+08	1.10506e+08	1.10379e+08	2.18056e+08	2.31916e+08	2.28713e+08	2.40966e+08	2.3286e+08	2.20969e+08	2.18248e+08	2.30761e+08	2.1554e+08	1	0.141853	1	1.96451	0.202349	6.74191e-05	2.01114	0.229985	0.00013066	1.92359	0.206941	8.93379e-05	1	0.141853	1	1.96451	0.202349	6.74191e-05	2.01114	0.229985	0.00013066	1.92359	0.206941	8.93379e-05	1.15158e+08	2.26228e+08	2.31598e+08	2.21516e+08
		1959	3FE	87	1959	72	568.308	42.84	0	1.24589e+08	1.10506e+08	1.10379e+08	2.18056e+08	2.31916e+08	2.28713e+08	2.40966e+08	2.3286e+08	2.20969e+08	2.18248e+08	2.30761e+08	2.1554e+08	1	0.141853	1	1.96451	0.202349	6.74191e-05	2.01114	0.229985	0.00013066	1.92359	0.206941	8.93379e-05	1	0.141853	1	1.96451	0.202349	6.74191e-05	2.01114	0.229985	0.00013066	1.92359	0.206941	8.93379e-05	1.15158e+08	2.26228e+08	2.31598e+08	2.21516e+08
		1959	3FE_160813203300	87	1959	72	568.308	42.84	0	1.24589e+08	1.10506e+08	1.10379e+08	2.18056e+08	2.31916e+08	2.28713e+08	2.40966e+08	2.3286e+08	2.20969e+08	2.18248e+08	2.30761e+08	2.1554e+08	1	0.141853	1	1.96451	0.202349	6.74191e-05	2.01114	0.229985	0.00013066	1.92359	0.206941	8.93379e-05	1	0.141853	1	1.96451	0.202349	6.74191e-05	2.01114	0.229985	0.00013066	1.92359	0.206941	8.93379e-05	1.15158e+08	2.26228e+08	2.31598e+08	2.21516e+08
		1959	3FE_160813203300	87	1959	72	568.308	42.84	0	1.24589e+08	1.10506e+08	1.10379e+08	2.18056e+08	2.31916e+08	2.28713e+08	2.40966e+08	2.3286e+08	2.20969e+08	2.18248e+08	2.30761e+08	2.1554e+08	1	0.141853	1	1.96451	0.202349	6.74191e-05	2.01114	0.229985	0.00013066	1.92359	0.206941	8.93379e-05	1	0.141853	1	1.96451	0.202349	6.74191e-05	2.01114	0.229985	0.00013066	1.92359	0.206941	8.93379e-05	1.15158e+08	2.26228e+08	2.31598e+08	2.21516e+08
		1959	3FE_160813203300	87	1959	72	568.308	42.84	0	1.24589e+08	1.10506e+08	1.10379e+08	2.18056e+08	2.31916e+08	2.28713e+08	2.40966e+08	2.3286e+08	2.20969e+08	2.18248e+08	2.30761e+08	2.1554e+08	1	0.141853	1	1.96451	0.202349	6.74191e-05	2.01114	0.229985	0.00013066	1.92359	0.206941	8.93379e-05	1	0.141853	1	1.96451	0.202349	6.74191e-05	2.01114	0.229985	0.00013066	1.92359	0.206941	8.93379e-05	1.15158e+08	2.26228e+08	2.31598e+08	2.21516e+08
		1959	3FE_160813222853	87	1959	72	568.308	42.84	0	1.24589e+08	1.10506e+08	1.10379e+08	2.18056e+08	2.31916e+08	2.28713e+08	2.40966e+08	2.3286e+08	2.20969e+08	2.18248e+08	2.30761e+08	2.1554e+08	1	0.141853	1	1.96451	0.202349	6.74191e-05	2.01114	0.229985	0.00013066	1.92359	0.206941	8.93379e-05	1	0.141853	1	1.96451	0.202349	6.74191e-05	2.01114	0.229985	0.00013066	1.92359	0.206941	8.93379e-05	1.15158e+08	2.26228e+08	2.31598e+08	2.21516e+08
		1959	3FE_160813222853	87	1959	72	568.308	42.84	0	1.24589e+08	1.10506e+08	1.10379e+08	2.18056e+08	2.31916e+08	2.28713e+08	2.40966e+08	2.3286e+08	2.20969e+08	2.18248e+08	2.30761e+08	2.1554e+08	1	0.141853	1	1.96451	0.202349	6.74191e-05	2.01114	0.229985	0.00013066	1.92359	0.206941	8.93379e-05	1	0.141853	1	1.96451	0.202349	6.74191e-05	2.01114	0.229985	0.00013066	1.92359	0.206941	8.93379e-05	1.15158e+08	2.26228e+08	2.31598e+08	2.21516e+08
		1959	3FE_160813222853	87	1959	72	568.308	42.84	0	1.24589e+08	1.10506e+08	1.10379e+08	2.18056e+08	2.31916e+08	2.28713e+08	2.40966e+08	2.3286e+08	2.20969e+08	2.18248e+08	2.30761e+08	2.1554e+08	1	0.141853	1	1.96451	0.202349	6.74191e-05	2.01114	0.229985	0.00013066	1.92359	0.206941	8.93379e-05	1	0.141853	1	1.96451	0.202349	6.74191e-05	2.01114	0.229985	0.00013066	1.92359	0.206941	8.93379e-05	1.15158e+08	2.26228e+08	2.31598e+08	2.21516e+08
		1959	3FE_160813222853	87	1959	72	568.308	42.84	0	1.24589e+08	1.10506e+08	1.10379e+08	2.18056e+08	2.31916e+08	2.28713e+08	2.40966e+08	2.3286e+08	2.20969e+08	2.18248e+08	2.30761e+08	2.1554e+08	1	0.141853	1	1.96451	0.202349	6.74191e-05	2.01114	0.229985	0.00013066	1.92359	0.206941	8.93379e-05	1	0.141853	1	1.96451	0.202349	6.74191e-05	2.01114	0.229985	0.00013066	1.92359	0.206941	8.93379e-05	1.15158e+08	2.26228e+08	2.31598e+08	2.21516e+08
		1959	3FE_160813222853	87	1959	72	568.308	42.84	0	1.24589e+08	1.10506e+08	1.10379e+08	2.18056e+08	2.31916e+08	2.28713e+08	2.40966e+08	2.3286e+08	2.20969e+08	2.18248e+08	2.30761e+08	2.1554e+08	1	0.141853	1	1.96451	0.202349	6.74191e-05	2.01114	0.229985	0.00013066	1.92359	0.206941	8.93379e-05	1	0.141853	1	1.96451	0.202349	6.74191e-05	2.01114	0.229985	0.00013066	1.92359	0.206941	8.93379e-05	1.15158e+08	2.26228e+08	2.31598e+08	2.21516e+08
		1959	3FE_160813222853	87	1959	72	568.308	42.84	0	1.24589e+08	1.10506e+08	1.10379e+08	2.18056e+08	2.31916e+08	2.28713e+08	2.40966e+08	2.3286e+08	2.20969e+08	2.18248e+08	2.30761e+08	2.1554e+08	1	0.141853	1	1.96451	0.202349	6.74191e-05	2.01114	0.229985	0.00013066	1.92359	0.206941	8.93379e-05	1	0.141853	1	1.96451	0.202349	6.74191e-05	2.01114	0.229985	0.00013066	1.92359	0.206941	8.93379e-05	1.15158e+08	2.26228e+08	2.31598e+08	2.21516e+08
SP://E9PE15	E9PE15_HUMAN Chloride channel protein (Fragment) OS=Homo sapiens GN=CLCN3 PE=1 SV=1	4	1	113	1	0.0709265	1	1.96451	0.101174	2.11275e-13	2.01114	0.114992	2.42073e-12	1.92359	0.103471	5.973e-13
	peptides: 4 Items
	PEPTIDE	FRAMES	HITS	Ratio_1FE	StdDev_1FE	PValue_1FE	Ratio_2FE	StdDev_2FE	PValue_2FE	Ratio_3FE	StdDev_3FE	PValue_3FE	Ratio_4FE	StdDev_4FE	PValue_4FE	OtherAssignments	AvgPepPValue
	TITLVLAVASGLSLGK+Phospho(1)Phospho(10)	1	10	1	0.141853	1	1.96451	0.202349	6.74191e-05	2.01114	0.229985	0.00013066	1.92359	0.206941	8.93379e-05	0	0
		hits: 10 Items
		FRAMEID	RAWFILE	MS2	FrameID1	CompID	MZ	Time	GoodID	II_1FE	II_1FE_160813085745	II_1FE_160813105339	II_2FE	II_2FE_160813144524	II_2FE_160813164117	II_3FE	II_3FE_160813203300	II_3FE_160813222853	II_4FE	II_4FE_160814022037	II_4FE_160814041631	Ratio_1FE	StdDev_1FE	PValue_1FE	Ratio_2FE	StdDev_2FE	PValue_2FE	Ratio_3FE	StdDev_3FE	PValue_3FE	Ratio_4FE	StdDev_4FE	PValue_4FE	NRatio_1FE	NStdDev_1FE	NPValue_1FE	NRatio_2FE	NStdDev_2FE	NPValue_2FE	NRatio_3FE	NStdDev_3FE	NPValue_3FE	NRatio_4FE	NStdDev_4FE	NPValue_4FE	Avg_1FE	Avg_2FE	Avg_3FE	Avg_4FE
		1959	4FE	87	1959	72	568.308	42.84	0	1.24589e+08	1.10506e+08	1.10379e+08	2.18056e+08	2.31916e+08	2.28713e+08	2.40966e+08	2.3286e+08	2.20969e+08	2.18248e+08	2.30761e+08	2.1554e+08	1	0.141853	1	1.96451	0.202349	6.74191e-05	2.01114	0.229985	0.00013066	1.92359	0.206941	8.93379e-05	1	0.141853	1	1.96451	0.202349	6.74191e-05	2.01114	0.229985	0.00013066	1.92359	0.206941	8.93379e-05	1.15158e+08	2.26228e+08	2.31598e+08	2.21516e+08
		1959	4FE_160814022037	87	1959	72	568.308	42.84	0	1.24589e+08	1.10506e+08	1.10379e+08	2.18056e+08	2.31916e+08	2.28713e+08	2.40966e+08	2.3286e+08	2.20969e+08	2.18248e+08	2.30761e+08	2.1554e+08	1	0.141853	1	1.96451	0.202349	6.74191e-05	2.01114	0.229985	0.00013066	1.92359	0.206941	8.93379e-05	1	0.141853	1	1.96451	0.202349	6.74191e-05	2.01114	0.229985	0.00013066	1.92359	0.206941	8.93379e-05	1.15158e+08	2.26228e+08	2.31598e+08	2.21516e+08
		1959	4FE_160814041631	87	1959	72	568.308	42.84	0	1.24589e+08	1.10506e+08	1.10379e+08	2.18056e+08	2.31916e+08	2.28713e+08	2.40966e+08	2.3286e+08	2.20969e+08	2.18248e+08	2.30761e+08	2.1554e+08	1	0.141853	1	1.96451	0.202349	6.74191e-05	2.01114	0.229985	0.00013066	1.92359	0.206941	8.93379e-05	1	0.141853	1	1.96451	0.202349	6.74191e-05	2.01114	0.229985	0.00013066	1.92359	0.206941	8.93379e-05	1.15158e+08	2.26228e+08	2.31598e+08	2.21516e+08
		1959	4FE_160814041631	87	1959	72	568.308	42.84	0	1.24589e+08	1.10506e+08	1.10379e+08	2.18056e+08	2.31916e+08	2.28713e+08	2.40966e+08	2.3286e+08	2.20969e+08	2.18248e+08	2.30761e+08	2.1554e+08	1	0.141853	1	1.96451	0.202349	6.74191e-05	2.01114	0.229985	0.00013066	1.92359	0.206941	8.93379e-05	1	0.141853	1	1.96451	0.202349	6.74191e-05	2.01114	0.229985	0.00013066	1.92359	0.206941	8.93379e-05	1.15158e+08	2.26228e+08	2.31598e+08	2.21516e+08
		1959	1FE_160813085745	87	1959	72	568.308	42.84	0	1.24589e+08	1.10506e+08	1.10379e+08	2.18056e+08	2.31916e+08	2.28713e+08	2.40966e+08	2.3286e+08	2.20969e+08	2.18248e+08	2.30761e+08	2.1554e+08	1	0.141853	1	1.96451	0.202349	6.74191e-05	2.01114	0.229985	0.00013066	1.92359	0.206941	8.93379e-05	1	0.141853	1	1.96451	0.202349	6.74191e-05	2.01114	0.229985	0.00013066	1.92359	0.206941	8.93379e-05	1.15158e+08	2.26228e+08	2.31598e+08	2.21516e+08
		1959	1FE_160813085745	87	1959	72	568.308	42.84	0	1.24589e+08	1.10506e+08	1.10379e+08	2.18056e+08	2.31916e+08	2.28713e+08	2.40966e+08	2.3286e+08	2.20969e+08	2.18248e+08	2.30761e+08	2.1554e+08	1	0.141853	1	1.96451	0.202349	6.74191e-05	2.01114	0.229985	0.00013066	1.92359	0.206941	8.93379e-05	1	0.141853	1	1.96451	0.202349	6.74191e-05	2.01114	0.229985	0.00013066	1.92359	0.206941	8.93379e-05	1.15158e+08	2.26228e+08	2.31598e+08	2.21516e+08
		1959	1FE_160813105339	87	1959	72	568.308	42.84	0	1.24589e+08	1.10506e+08	1.10379e+08	2.18056e+08	2.31916e+08	2.28713e+08	2.40966e+08	2.3286e+08	2.20969e+08	2.18248e+08	2.30761e+08	2.1554e+08	1	0.141853	1	1.96451	0.202349	6.74191e-05	2.01114	0.229985	0.00013066	1.92359	0.206941	8.93379e-05	1	0.141853	1	1.96451	0.202349	6.74191e-05	2.01114	0.229985	0.00013066	1.92359	0.206941	8.93379e-05	1.15158e+08	2.26228e+08	2.31598e+08	2.21516e+08
		1959	2FE	87	1959	72	568.308	42.84	0	1.24589e+08	1.10506e+08	1.10379e+08	2.18056e+08	2.31916e+08	2.28713e+08	2.40966e+08	2.3286e+08	2.20969e+08	2.18248e+08	2.30761e+08	2.1554e+08	1	0.141853	1	1.96451	0.202349	6.74191e-05	2.01114	0.229985	0.00013066	1.92359	0.206941	8.93379e-05	1	0.141853	1	1.96451	0.202349	6.74191e-05	2.01114	0.229985	0.00013066	1.92359	0.206941	8.93379e-05	1.15158e+08	2.26228e+08	2.31598e+08	2.21516e+08
		1959	3FE_160813222853	87	1959	72	568.308	42.84	0	1.24589e+08	1.10506e+08	1.10379e+08	2.18056e+08	2.31916e+08	2.28713e+08	2.40966e+08	2.3286e+08	2.20969e+08	2.18248e+08	2.30761e+08	2.1554e+08	1	0.141853	1	1.96451	0.202349	6.74191e-05	2.01114	0.229985	0.00013066	1.92359	0.206941	8.93379e-05	1	0.141853	1	1.96451	0.202349	6.74191e-05	2.01114	0.229985	0.00013066	1.92359	0.206941	8.93379e-05	1.15158e+08	2.26228e+08	2.31598e+08	2.21516e+08
		1959	3FE_160813222853	87	1959	72	568.308	42.84	0	1.24589e+08	1.10506e+08	1.10379e+08	2.18056e+08	2.31916e+08	2.28713e+08	2.40966e+08	2.3286e+08	2.20969e+08	2.18248e+08	2.30761e+08	2.1554e+08	1	0.141853	1	1.96451	0.202349	6.74191e-05	2.01114	0.229985	0.00013066	1.92359	0.206941	8.93379e-05	1	0.141853	1	1.96451	0.202349	6.74191e-05	2.01114	0.229985	0.00013066	1.92359	0.206941	8.93379e-05	1.15158e+08	2.26228e+08	2.31598e+08	2.21516e+08
	TITLVLAVASGLSLGK+Phospho(1)Phospho(13)	1	14	1	0.141853	1	1.96451	0.202349	6.74191e-05	2.01114	0.229985	0.00013066	1.92359	0.206941	8.93379e-05	0	0
		hits: 14 Items
		FRAMEID	RAWFILE	MS2	FrameID1	CompID	MZ	Time	GoodID	II_1FE	II_1FE_160813085745	II_1FE_160813105339	II_2FE	II_2FE_160813144524	II_2FE_160813164117	II_3FE	II_3FE_160813203300	II_3FE_160813222853	II_4FE	II_4FE_160814022037	II_4FE_160814041631	Ratio_1FE	StdDev_1FE	PValue_1FE	Ratio_2FE	StdDev_2FE	PValue_2FE	Ratio_3FE	StdDev_3FE	PValue_3FE	Ratio_4FE	StdDev_4FE	PValue_4FE	NRatio_1FE	NStdDev_1FE	NPValue_1FE	NRatio_2FE	NStdDev_2FE	NPValue_2FE	NRatio_3FE	NStdDev_3FE	NPValue_3FE	NRatio_4FE	NStdDev_4FE	NPValue_4FE	Avg_1FE	Avg_2FE	Avg_3FE	Avg_4FE
		1959	4FE	87	1959	72	568.308	42.84	0	1.24589e+08	1.10506e+08	1.10379e+08	2.18056e+08	2.31916e+08	2.28713e+08	2.40966e+08	2.3286e+08	2.20969e+08	2.18248e+08	2.30761e+08	2.1554e+08	1	0.141853	1	1.96451	0.202349	6.74191e-05	2.01114	0.229985	0.00013066	1.92359	0.206941	8.93379e-05	1	0.141853	1	1.96451	0.202349	6.74191e-05	2.01114	0.229985	0.00013066	1.92359	0.206941	8.93379e-05	1.15158e+08	2.26228e+08	2.31598e+08	2.21516e+08
		1959	4FE	87	1959	72	568.308	42.84	0	1.24589e+08	1.10506e+08	1.10379e+08	2.18056e+08	2.31916e+08	2.28713e+08	2.40966e+08	2.3286e+08	2.20969e+08	2.18248e+08	2.30761e+08	2.1554e+08	1	0.141853	1	1.96451	0.202349	6.74191e-05	2.01114	0.229985	0.00013066	1.92359	0.206941	8.93379e-05	1	0.141853	1	1.96451	0.202349	6.74191e-05	2.01114	0.229985	0.00013066	1.92359	0.206941	8.93379e-05	1.15158e+08	2.26228e+08	2.31598e+08	2.21516e+08
		1959	4FE_160814022037	87	1959	72	568.308	42.84	0	1.24589e+08	1.10506e+08	1.10379e+08	2.18056e+08	2.31916e+08	2.28713e+08	2.40966e+08	2.3286e+08	2.20969e+08	2.18248e+08	2.30761e+08	2.1554e+08	1	0.141853	1	1.96451	0.202349	6.74191e-05	2.01114	0.229985	0.00013066	1.92359	0.206941	8.93379e-05	1	0.141853	1	1.96451	0.202349	6.74191e-05	2.01114	0.229985	0.00013066	1.92359	0.206941	8.93379e-05	1.15158e+08	2.26228e+08	2.31598e+08	2.21516e+08
		1959	4FE_160814041631	87	1959	72	568.308	42.84	0	1.24589e+08	1.10506e+08	1.10379e+08	2.18056e+08	2.31916e+08	2.28713e+08	2.40966e+08	2.3286e+08	2.20969e+08	2.18248e+08	2.30761e+08	2.1554e+08	1	0.141853	1	1.96451	0.202349	6.74191e-05	2.01114	0.229985	0.00013066	1.92359	0.206941	8.93379e-05	1	0.141853	1	1.96451	0.202349	6.74191e-05	2.01114	0.229985	0.00013066	1.92359	0.206941	8.93379e-05	1.15158e+08	2.26228e+08	2.31598e+08	2.21516e+08
		1959	4FE_160814041631	87	1959	72	568.308	42.84	0	1.24589e+08	1.10506e+08	1.10379e+08	2.18056e+08	2.31916e+08	2.28713e+08	2.40966e+08	2.3286e+08	2.20969e+08	2.18248e+08	2.30761e+08	2.1554e+08	1	0.141853	1	1.96451	0.202349	6.74191e-05	2.01114	0.229985	0.00013066	1.92359	0.206941	8.93379e-05	1	0.141853	1	1.96451	0.202349	6.74191e-05	2.01114	0.229985	0.00013066	1.92359	0.206941	8.93379e-05	1.15158e+08	2.26228e+08	2.31598e+08	2.21516e+08
		1959	1FE_160813085745	87	1959	72	568.308	42.84	0	1.24589e+08	1.10506e+08	1.10379e+08	2.18056e+08	2.31916e+08	2.28713e+08	2.40966e+08	2.3286e+08	2.20969e+08	2.18248e+08	2.30761e+08	2.1554e+08	1	0.141853	1	1.96451	0.202349	6.74191e-05	2.01114	0.229985	0.00013066	1.92359	0.206941	8.93379e-05	1	0.141853	1	1.96451	0.202349	6.74191e-05	2.01114	0.229985	0.00013066	1.92359	0.206941	8.93379e-05	1.15158e+08	2.26228e+08	2.31598e+08	2.21516e+08
		1959	1FE_160813085745	87	1959	72	568.308	42.84	0	1.24589e+08	1.10506e+08	1.10379e+08	2.18056e+08	2.31916e+08	2.28713e+08	2.40966e+08	2.3286e+08	2.20969e+08	2.18248e+08	2.30761e+08	2.1554e+08	1	0.141853	1	1.96451	0.202349	6.74191e-05	2.01114	0.229985	0.00013066	1.92359	0.206941	8.93379e-05	1	0.141853	1	1.96451	0.202349	6.74191e-05	2.01114	0.229985	0.00013066	1.92359	0.206941	8.93379e-05	1.15158e+08	2.26228e+08	2.31598e+08	2.21516e+08
		1959	2FE	87	1959	72	568.308	42.84	0	1.24589e+08	1.10506e+08	1.10379e+08	2.18056e+08	2.31916e+08	2.28713e+08	2.40966e+08	2.3286e+08	2.20969e+08	2.18248e+08	2.30761e+08	2.1554e+08	1	0.141853	1	1.96451	0.202349	6.74191e-05	2.01114	0.229985	0.00013066	1.92359	0.206941	8.93379e-05	1	0.141853	1	1.96451	0.202349	6.74191e-05	2.01114	0.229985	0.00013066	1.92359	0.206941	8.93379e-05	1.15158e+08	2.26228e+08	2.31598e+08	2.21516e+08
		1959	2FE_160813144524	87	1959	72	568.308	42.84	0	1.24589e+08	1.10506e+08	1.10379e+08	2.18056e+08	2.31916e+08	2.28713e+08	2.40966e+08	2.3286e+08	2.20969e+08	2.18248e+08	2.30761e+08	2.1554e+08	1	0.141853	1	1.96451	0.202349	6.74191e-05	2.01114	0.229985	0.00013066	1.92359	0.206941	8.93379e-05	1	0.141853	1	1.96451	0.202349	6.74191e-05	2.01114	0.229985	0.00013066	1.92359	0.206941	8.93379e-05	1.15158e+08	2.26228e+08	2.31598e+08	2.21516e+08
		1959	2FE_160813164117	87	1959	72	568.308	42.84	0	1.24589e+08	1.10506e+08	1.10379e+08	2.18056e+08	2.31916e+08	2.28713e+08	2.40966e+08	2.3286e+08	2.20969e+08	2.18248e+08	2.30761e+08	2.1554e+08	1	0.141853	1	1.96451	0.202349	6.74191e-05	2.01114	0.229985	0.00013066	1.92359	0.206941	8.93379e-05	1	0.141853	1	1.96451	0.202349	6.74191e-05	2.01114	0.229985	0.00013066	1.92359	0.206941	8.93379e-05	1.15158e+08	2.26228e+08	2.31598e+08	2.21516e+08
		1959	2FE_160813164117	87	1959	72	568.308	42.84	0	1.24589e+08	1.10506e+08	1.10379e+08	2.18056e+08	2.31916e+08	2.28713e+08	2.40966e+08	2.3286e+08	2.20969e+08	2.18248e+08	2.30761e+08	2.1554e+08	1	0.141853	1	1.96451	0.202349	6.74191e-05	2.01114	0.229985	0.00013066	1.92359	0.206941	8.93379e-05	1	0.141853	1	1.96451	0.202349	6.74191e-05	2.01114	0.229985	0.00013066	1.92359	0.206941	8.93379e-05	1.15158e+08	2.26228e+08	2.31598e+08	2.21516e+08
		1959	3FE_160813222853	87	1959	72	568.308	42.84	0	1.24589e+08	1.10506e+08	1.10379e+08	2.18056e+08	2.31916e+08	2.28713e+08	2.40966e+08	2.3286e+08	2.20969e+08	2.18248e+08	2.30761e+08	2.1554e+08	1	0.141853	1	1.96451	0.202349	6.74191e-05	2.01114	0.229985	0.00013066	1.92359	0.206941	8.93379e-05	1	0.141853	1	1.96451	0.202349	6.74191e-05	2.01114	0.229985	0.00013066	1.92359	0.206941	8.93379e-05	1.15158e+08	2.26228e+08	2.31598e+08	2.21516e+08
		1959	3FE_160813222853	87	1959	72	568.308	42.84	0	1.24589e+08	1.10506e+08	1.10379e+08	2.18056e+08	2.31916e+08	2.28713e+08	2.40966e+08	2.3286e+08	2.20969e+08	2.18248e+08	2.30761e+08	2.1554e+08	1	0.141853	1	1.96451	0.202349	6.74191e-05	2.01114	0.229985	0.00013066	1.92359	0.206941	8.93379e-05	1	0.141853	1	1.96451	0.202349	6.74191e-05	2.01114	0.229985	0.00013066	1.92359	0.206941	8.93379e-05	1.15158e+08	2.26228e+08	2.31598e+08	2.21516e+08
		1959	3FE_160813222853	87	1959	72	568.308	42.84	0	1.24589e+08	1.10506e+08	1.10379e+08	2.18056e+08	2.31916e+08	2.28713e+08	2.40966e+08	2.3286e+08	2.20969e+08	2.18248e+08	2.30761e+08	2.1554e+08	1	0.141853	1	1.96451	0.202349	6.74191e-05	2.01114	0.229985	0.00013066	1.92359	0.206941	8.93379e-05	1	0.141853	1	1.96451	0.202349	6.74191e-05	2.01114	0.229985	0.00013066	1.92359	0.206941	8.93379e-05	1.15158e+08	2.26228e+08	2.31598e+08	2.21516e+08
	TITLVLAVASGLSLGK+Phospho(3)Phospho(10)	1	47	1	0.141853	1	1.96451	0.202349	6.74191e-05	2.01114	0.229985	0.00013066	1.92359	0.206941	8.93379e-05	0	0
		hits: 47 Items
		FRAMEID	RAWFILE	MS2	FrameID1	CompID	MZ	Time	GoodID	II_1FE	II_1FE_160813085745	II_1FE_160813105339	II_2FE	II_2FE_160813144524	II_2FE_160813164117	II_3FE	II_3FE_160813203300	II_3FE_160813222853	II_4FE	II_4FE_160814022037	II_4FE_160814041631	Ratio_1FE	StdDev_1FE	PValue_1FE	Ratio_2FE	StdDev_2FE	PValue_2FE	Ratio_3FE	StdDev_3FE	PValue_3FE	Ratio_4FE	StdDev_4FE	PValue_4FE	NRatio_1FE	NStdDev_1FE	NPValue_1FE	NRatio_2FE	NStdDev_2FE	NPValue_2FE	NRatio_3FE	NStdDev_3FE	NPValue_3FE	NRatio_4FE	NStdDev_4FE	NPValue_4FE	Avg_1FE	Avg_2FE	Avg_3FE	Avg_4FE
		1959	4FE	87	1959	72	568.308	42.84	0	1.24589e+08	1.10506e+08	1.10379e+08	2.18056e+08	2.31916e+08	2.28713e+08	2.40966e+08	2.3286e+08	2.20969e+08	2.18248e+08	2.30761e+08	2.1554e+08	1	0.141853	1	1.96451	0.202349	6.74191e-05	2.01114	0.229985	0.00013066	1.92359	0.206941	8.93379e-05	1	0.141853	1	1.96451	0.202349	6.74191e-05	2.01114	0.229985	0.00013066	1.92359	0.206941	8.93379e-05	1.15158e+08	2.26228e+08	2.31598e+08	2.21516e+08
		1959	4FE	87	1959	72	568.308	42.84	0	1.24589e+08	1.10506e+08	1.10379e+08	2.18056e+08	2.31916e+08	2.28713e+08	2.40966e+08	2.3286e+08	2.20969e+08	2.18248e+08	2.30761e+08	2.1554e+08	1	0.141853	1	1.96451	0.202349	6.74191e-05	2.01114	0.229985	0.00013066	1.92359	0.206941	8.93379e-05	1	0.141853	1	1.96451	0.202349	6.74191e-05	2.01114	0.229985	0.00013066	1.92359	0.206941	8.93379e-05	1.15158e+08	2.26228e+08	2.31598e+08	2.21516e+08
		1959	4FE	87	1959	72	568.308	42.84	0	1.24589e+08	1.10506e+08	1.10379e+08	2.18056e+08	2.31916e+08	2.28713e+08	2.40966e+08	2.3286e+08	2.20969e+08	2.18248e+08	2.30761e+08	2.1554e+08	1	0.141853	1	1.96451	0.202349	6.74191e-05	2.01114	0.229985	0.00013066	1.92359	0.206941	8.93379e-05	1	0.141853	1	1.96451	0.202349	6.74191e-05	2.01114	0.229985	0.00013066	1.92359	0.206941	8.93379e-05	1.15158e+08	2.26228e+08	2.31598e+08	2.21516e+08
		1959	4FE	87	1959	72	568.308	42.84	0	1.24589e+08	1.10506e+08	1.10379e+08	2.18056e+08	2.31916e+08	2.28713e+08	2.40966e+08	2.3286e+08	2.20969e+08	2.18248e+08	2.30761e+08	2.1554e+08	1	0.141853	1	1.96451	0.202349	6.74191e-05	2.01114	0.229985	0.00013066	1.92359	0.206941	8.93379e-05	1	0.141853	1	1.96451	0.202349	6.74191e-05	2.01114	0.229985	0.00013066	1.92359	0.206941	8.93379e-05	1.15158e+08	2.26228e+08	2.31598e+08	2.21516e+08
		1959	4FE_160814022037	87	1959	72	568.308	42.84	0	1.24589e+08	1.10506e+08	1.10379e+08	2.18056e+08	2.31916e+08	2.28713e+08	2.40966e+08	2.3286e+08	2.20969e+08	2.18248e+08	2.30761e+08	2.1554e+08	1	0.141853	1	1.96451	0.202349	6.74191e-05	2.01114	0.229985	0.00013066	1.92359	0.206941	8.93379e-05	1	0.141853	1	1.96451	0.202349	6.74191e-05	2.01114	0.229985	0.00013066	1.92359	0.206941	8.93379e-05	1.15158e+08	2.26228e+08	2.31598e+08	2.21516e+08
		1959	4FE_160814022037	87	1959	72	568.308	42.84	0	1.24589e+08	1.10506e+08	1.10379e+08	2.18056e+08	2.31916e+08	2.28713e+08	2.40966e+08	2.3286e+08	2.20969e+08	2.18248e+08	2.30761e+08	2.1554e+08	1	0.141853	1	1.96451	0.202349	6.74191e-05	2.01114	0.229985	0.00013066	1.92359	0.206941	8.93379e-05	1	0.141853	1	1.96451	0.202349	6.74191e-05	2.01114	0.229985	0.00013066	1.92359	0.206941	8.93379e-05	1.15158e+08	2.26228e+08	2.31598e+08	2.21516e+08
		1959	4FE_160814022037	87	1959	72	568.308	42.84	0	1.24589e+08	1.10506e+08	1.10379e+08	2.18056e+08	2.31916e+08	2.28713e+08	2.40966e+08	2.3286e+08	2.20969e+08	2.18248e+08	2.30761e+08	2.1554e+08	1	0.141853	1	1.96451	0.202349	6.74191e-05	2.01114	0.229985	0.00013066	1.92359	0.206941	8.93379e-05	1	0.141853	1	1.96451	0.202349	6.74191e-05	2.01114	0.229985	0.00013066	1.92359	0.206941	8.93379e-05	1.15158e+08	2.26228e+08	2.31598e+08	2.21516e+08
		1959	4FE_160814022037	87	1959	72	568.308	42.84	0	1.24589e+08	1.10506e+08	1.10379e+08	2.18056e+08	2.31916e+08	2.28713e+08	2.40966e+08	2.3286e+08	2.20969e+08	2.18248e+08	2.30761e+08	2.1554e+08	1	0.141853	1	1.96451	0.202349	6.74191e-05	2.01114	0.229985	0.00013066	1.92359	0.206941	8.93379e-05	1	0.141853	1	1.96451	0.202349	6.74191e-05	2.01114	0.229985	0.00013066	1.92359	0.206941	8.93379e-05	1.15158e+08	2.26228e+08	2.31598e+08	2.21516e+08
		1959	4FE_160814022037	87	1959	72	568.308	42.84	0	1.24589e+08	1.10506e+08	1.10379e+08	2.18056e+08	2.31916e+08	2.28713e+08	2.40966e+08	2.3286e+08	2.20969e+08	2.18248e+08	2.30761e+08	2.1554e+08	1	0.141853	1	1.96451	0.202349	6.74191e-05	2.01114	0.229985	0.00013066	1.92359	0.206941	8.93379e-05	1	0.141853	1	1.96451	0.202349	6.74191e-05	2.01114	0.229985	0.00013066	1.92359	0.206941	8.93379e-05	1.15158e+08	2.26228e+08	2.31598e+08	2.21516e+08
		1959	4FE_160814041631	87	1959	72	568.308	42.84	0	1.24589e+08	1.10506e+08	1.10379e+08	2.18056e+08	2.31916e+08	2.28713e+08	2.40966e+08	2.3286e+08	2.20969e+08	2.18248e+08	2.30761e+08	2.1554e+08	1	0.141853	1	1.96451	0.202349	6.74191e-05	2.01114	0.229985	0.00013066	1.92359	0.206941	8.93379e-05	1	0.141853	1	1.96451	0.202349	6.74191e-05	2.01114	0.229985	0.00013066	1.92359	0.206941	8.93379e-05	1.15158e+08	2.26228e+08	2.31598e+08	2.21516e+08
		1959	4FE_160814041631	87	1959	72	568.308	42.84	0	1.24589e+08	1.10506e+08	1.10379e+08	2.18056e+08	2.31916e+08	2.28713e+08	2.40966e+08	2.3286e+08	2.20969e+08	2.18248e+08	2.30761e+08	2.1554e+08	1	0.141853	1	1.96451	0.202349	6.74191e-05	2.01114	0.229985	0.00013066	1.92359	0.206941	8.93379e-05	1	0.141853	1	1.96451	0.202349	6.74191e-05	2.01114	0.229985	0.00013066	1.92359	0.206941	8.93379e-05	1.15158e+08	2.26228e+08	2.31598e+08	2.21516e+08
		1959	4FE_160814041631	87	1959	72	568.308	42.84	0	1.24589e+08	1.10506e+08	1.10379e+08	2.18056e+08	2.31916e+08	2.28713e+08	2.40966e+08	2.3286e+08	2.20969e+08	2.18248e+08	2.30761e+08	2.1554e+08	1	0.141853	1	1.96451	0.202349	6.74191e-05	2.01114	0.229985	0.00013066	1.92359	0.206941	8.93379e-05	1	0.141853	1	1.96451	0.202349	6.74191e-05	2.01114	0.229985	0.00013066	1.92359	0.206941	8.93379e-05	1.15158e+08	2.26228e+08	2.31598e+08	2.21516e+08
		1959	4FE_160814041631	87	1959	72	568.308	42.84	0	1.24589e+08	1.10506e+08	1.10379e+08	2.18056e+08	2.31916e+08	2.28713e+08	2.40966e+08	2.3286e+08	2.20969e+08	2.18248e+08	2.30761e+08	2.1554e+08	1	0.141853	1	1.96451	0.202349	6.74191e-05	2.01114	0.229985	0.00013066	1.92359	0.206941	8.93379e-05	1	0.141853	1	1.96451	0.202349	6.74191e-05	2.01114	0.229985	0.00013066	1.92359	0.206941	8.93379e-05	1.15158e+08	2.26228e+08	2.31598e+08	2.21516e+08
		1959	4FE_160814041631	87	1959	72	568.308	42.84	0	1.24589e+08	1.10506e+08	1.10379e+08	2.18056e+08	2.31916e+08	2.28713e+08	2.40966e+08	2.3286e+08	2.20969e+08	2.18248e+08	2.30761e+08	2.1554e+08	1	0.141853	1	1.96451	0.202349	6.74191e-05	2.01114	0.229985	0.00013066	1.92359	0.206941	8.93379e-05	1	0.141853	1	1.96451	0.202349	6.74191e-05	2.01114	0.229985	0.00013066	1.92359	0.206941	8.93379e-05	1.15158e+08	2.26228e+08	2.31598e+08	2.21516e+08
		1959	1FE	87	1959	72	568.308	42.84	0	1.24589e+08	1.10506e+08	1.10379e+08	2.18056e+08	2.31916e+08	2.28713e+08	2.40966e+08	2.3286e+08	2.20969e+08	2.18248e+08	2.30761e+08	2.1554e+08	1	0.141853	1	1.96451	0.202349	6.74191e-05	2.01114	0.229985	0.00013066	1.92359	0.206941	8.93379e-05	1	0.141853	1	1.96451	0.202349	6.74191e-05	2.01114	0.229985	0.00013066	1.92359	0.206941	8.93379e-05	1.15158e+08	2.26228e+08	2.31598e+08	2.21516e+08
		1959	1FE_160813085745	87	1959	72	568.308	42.84	0	1.24589e+08	1.10506e+08	1.10379e+08	2.18056e+08	2.31916e+08	2.28713e+08	2.40966e+08	2.3286e+08	2.20969e+08	2.18248e+08	2.30761e+08	2.1554e+08	1	0.141853	1	1.96451	0.202349	6.74191e-05	2.01114	0.229985	0.00013066	1.92359	0.206941	8.93379e-05	1	0.141853	1	1.96451	0.202349	6.74191e-05	2.01114	0.229985	0.00013066	1.92359	0.206941	8.93379e-05	1.15158e+08	2.26228e+08	2.31598e+08	2.21516e+08
		1959	1FE_160813085745	87	1959	72	568.308	42.84	0	1.24589e+08	1.10506e+08	1.10379e+08	2.18056e+08	2.31916e+08	2.28713e+08	2.40966e+08	2.3286e+08	2.20969e+08	2.18248e+08	2.30761e+08	2.1554e+08	1	0.141853	1	1.96451	0.202349	6.74191e-05	2.01114	0.229985	0.00013066	1.92359	0.206941	8.93379e-05	1	0.141853	1	1.96451	0.202349	6.74191e-05	2.01114	0.229985	0.00013066	1.92359	0.206941	8.93379e-05	1.15158e+08	2.26228e+08	2.31598e+08	2.21516e+08
		1959	1FE_160813085745	87	1959	72	568.308	42.84	0	1.24589e+08	1.10506e+08	1.10379e+08	2.18056e+08	2.31916e+08	2.28713e+08	2.40966e+08	2.3286e+08	2.20969e+08	2.18248e+08	2.30761e+08	2.1554e+08	1	0.141853	1	1.96451	0.202349	6.74191e-05	2.01114	0.229985	0.00013066	1.92359	0.206941	8.93379e-05	1	0.141853	1	1.96451	0.202349	6.74191e-05	2.01114	0.229985	0.00013066	1.92359	0.206941	8.93379e-05	1.15158e+08	2.26228e+08	2.31598e+08	2.21516e+08
		1959	1FE_160813105339	87	1959	72	568.308	42.84	0	1.24589e+08	1.10506e+08	1.10379e+08	2.18056e+08	2.31916e+08	2.28713e+08	2.40966e+08	2.3286e+08	2.20969e+08	2.18248e+08	2.30761e+08	2.1554e+08	1	0.141853	1	1.96451	0.202349	6.74191e-05	2.01114	0.229985	0.00013066	1.92359	0.206941	8.93379e-05	1	0.141853	1	1.96451	0.202349	6.74191e-05	2.01114	0.229985	0.00013066	1.92359	0.206941	8.93379e-05	1.15158e+08	2.26228e+08	2.31598e+08	2.21516e+08
		1959	1FE_160813105339	87	1959	72	568.308	42.84	0	1.24589e+08	1.10506e+08	1.10379e+08	2.18056e+08	2.31916e+08	2.28713e+08	2.40966e+08	2.3286e+08	2.20969e+08	2.18248e+08	2.30761e+08	2.1554e+08	1	0.141853	1	1.96451	0.202349	6.74191e-05	2.01114	0.229985	0.00013066	1.92359	0.206941	8.93379e-05	1	0.141853	1	1.96451	0.202349	6.74191e-05	2.01114	0.229985	0.00013066	1.92359	0.206941	8.93379e-05	1.15158e+08	2.26228e+08	2.31598e+08	2.21516e+08
		1959	2FE	87	1959	72	568.308	42.84	0	1.24589e+08	1.10506e+08	1.10379e+08	2.18056e+08	2.31916e+08	2.28713e+08	2.40966e+08	2.3286e+08	2.20969e+08	2.18248e+08	2.30761e+08	2.1554e+08	1	0.141853	1	1.96451	0.202349	6.74191e-05	2.01114	0.229985	0.00013066	1.92359	0.206941	8.93379e-05	1	0.141853	1	1.96451	0.202349	6.74191e-05	2.01114	0.229985	0.00013066	1.92359	0.206941	8.93379e-05	1.15158e+08	2.26228e+08	2.31598e+08	2.21516e+08
		1959	2FE	87	1959	72	568.308	42.84	0	1.24589e+08	1.10506e+08	1.10379e+08	2.18056e+08	2.31916e+08	2.28713e+08	2.40966e+08	2.3286e+08	2.20969e+08	2.18248e+08	2.30761e+08	2.1554e+08	1	0.141853	1	1.96451	0.202349	6.74191e-05	2.01114	0.229985	0.00013066	1.92359	0.206941	8.93379e-05	1	0.141853	1	1.96451	0.202349	6.74191e-05	2.01114	0.229985	0.00013066	1.92359	0.206941	8.93379e-05	1.15158e+08	2.26228e+08	2.31598e+08	2.21516e+08
		1959	2FE	87	1959	72	568.308	42.84	0	1.24589e+08	1.10506e+08	1.10379e+08	2.18056e+08	2.31916e+08	2.28713e+08	2.40966e+08	2.3286e+08	2.20969e+08	2.18248e+08	2.30761e+08	2.1554e+08	1	0.141853	1	1.96451	0.202349	6.74191e-05	2.01114	0.229985	0.00013066	1.92359	0.206941	8.93379e-05	1	0.141853	1	1.96451	0.202349	6.74191e-05	2.01114	0.229985	0.00013066	1.92359	0.206941	8.93379e-05	1.15158e+08	2.26228e+08	2.31598e+08	2.21516e+08
		1959	2FE	87	1959	72	568.308	42.84	0	1.24589e+08	1.10506e+08	1.10379e+08	2.18056e+08	2.31916e+08	2.28713e+08	2.40966e+08	2.3286e+08	2.20969e+08	2.18248e+08	2.30761e+08	2.1554e+08	1	0.141853	1	1.96451	0.202349	6.74191e-05	2.01114	0.229985	0.00013066	1.92359	0.206941	8.93379e-05	1	0.141853	1	1.96451	0.202349	6.74191e-05	2.01114	0.229985	0.00013066	1.92359	0.206941	8.93379e-05	1.15158e+08	2.26228e+08	2.31598e+08	2.21516e+08
		1959	2FE_160813144524	87	1959	72	568.308	42.84	0	1.24589e+08	1.10506e+08	1.10379e+08	2.18056e+08	2.31916e+08	2.28713e+08	2.40966e+08	2.3286e+08	2.20969e+08	2.18248e+08	2.30761e+08	2.1554e+08	1	0.141853	1	1.96451	0.202349	6.74191e-05	2.01114	0.229985	0.00013066	1.92359	0.206941	8.93379e-05	1	0.141853	1	1.96451	0.202349	6.74191e-05	2.01114	0.229985	0.00013066	1.92359	0.206941	8.93379e-05	1.15158e+08	2.26228e+08	2.31598e+08	2.21516e+08
		1959	2FE_160813144524	87	1959	72	568.308	42.84	0	1.24589e+08	1.10506e+08	1.10379e+08	2.18056e+08	2.31916e+08	2.28713e+08	2.40966e+08	2.3286e+08	2.20969e+08	2.18248e+08	2.30761e+08	2.1554e+08	1	0.141853	1	1.96451	0.202349	6.74191e-05	2.01114	0.229985	0.00013066	1.92359	0.206941	8.93379e-05	1	0.141853	1	1.96451	0.202349	6.74191e-05	2.01114	0.229985	0.00013066	1.92359	0.206941	8.93379e-05	1.15158e+08	2.26228e+08	2.31598e+08	2.21516e+08
		1959	2FE_160813164117	87	1959	72	568.308	42.84	0	1.24589e+08	1.10506e+08	1.10379e+08	2.18056e+08	2.31916e+08	2.28713e+08	2.40966e+08	2.3286e+08	2.20969e+08	2.18248e+08	2.30761e+08	2.1554e+08	1	0.141853	1	1.96451	0.202349	6.74191e-05	2.01114	0.229985	0.00013066	1.92359	0.206941	8.93379e-05	1	0.141853	1	1.96451	0.202349	6.74191e-05	2.01114	0.229985	0.00013066	1.92359	0.206941	8.93379e-05	1.15158e+08	2.26228e+08	2.31598e+08	2.21516e+08
		1959	2FE_160813164117	87	1959	72	568.308	42.84	0	1.24589e+08	1.10506e+08	1.10379e+08	2.18056e+08	2.31916e+08	2.28713e+08	2.40966e+08	2.3286e+08	2.20969e+08	2.18248e+08	2.30761e+08	2.1554e+08	1	0.141853	1	1.96451	0.202349	6.74191e-05	2.01114	0.229985	0.00013066	1.92359	0.206941	8.93379e-05	1	0.141853	1	1.96451	0.202349	6.74191e-05	2.01114	0.229985	0.00013066	1.92359	0.206941	8.93379e-05	1.15158e+08	2.26228e+08	2.31598e+08	2.21516e+08
		1959	2FE_160813164117	87	1959	72	568.308	42.84	0	1.24589e+08	1.10506e+08	1.10379e+08	2.18056e+08	2.31916e+08	2.28713e+08	2.40966e+08	2.3286e+08	2.20969e+08	2.18248e+08	2.30761e+08	2.1554e+08	1	0.141853	1	1.96451	0.202349	6.74191e-05	2.01114	0.229985	0.00013066	1.92359	0.206941	8.93379e-05	1	0.141853	1	1.96451	0.202349	6.74191e-05	2.01114	0.229985	0.00013066	1.92359	0.206941	8.93379e-05	1.15158e+08	2.26228e+08	2.31598e+08	2.21516e+08
		1959	2FE_160813164117	87	1959	72	568.308	42.84	0	1.24589e+08	1.10506e+08	1.10379e+08	2.18056e+08	2.31916e+08	2.28713e+08	2.40966e+08	2.3286e+08	2.20969e+08	2.18248e+08	2.30761e+08	2.1554e+08	1	0.141853	1	1.96451	0.202349	6.74191e-05	2.01114	0.229985	0.00013066	1.92359	0.206941	8.93379e-05	1	0.141853	1	1.96451	0.202349	6.74191e-05	2.01114	0.229985	0.00013066	1.92359	0.206941	8.93379e-05	1.15158e+08	2.26228e+08	2.31598e+08	2.21516e+08
		1959	2FE_160813164117	87	1959	72	568.308	42.84	0	1.24589e+08	1.10506e+08	1.10379e+08	2.18056e+08	2.31916e+08	2.28713e+08	2.40966e+08	2.3286e+08	2.20969e+08	2.18248e+08	2.30761e+08	2.1554e+08	1	0.141853	1	1.96451	0.202349	6.74191e-05	2.01114	0.229985	0.00013066	1.92359	0.206941	8.93379e-05	1	0.141853	1	1.96451	0.202349	6.74191e-05	2.01114	0.229985	0.00013066	1.92359	0.206941	8.93379e-05	1.15158e+08	2.26228e+08	2.31598e+08	2.21516e+08
		1959	3FE	87	1959	72	568.308	42.84	0	1.24589e+08	1.10506e+08	1.10379e+08	2.18056e+08	2.31916e+08	2.28713e+08	2.40966e+08	2.3286e+08	2.20969e+08	2.18248e+08	2.30761e+08	2.1554e+08	1	0.141853	1	1.96451	0.202349	6.74191e-05	2.01114	0.229985	0.00013066	1.92359	0.206941	8.93379e-05	1	0.141853	1	1.96451	0.202349	6.74191e-05	2.01114	0.229985	0.00013066	1.92359	0.206941	8.93379e-05	1.15158e+08	2.26228e+08	2.31598e+08	2.21516e+08
		1959	3FE	87	1959	72	568.308	42.84	0	1.24589e+08	1.10506e+08	1.10379e+08	2.18056e+08	2.31916e+08	2.28713e+08	2.40966e+08	2.3286e+08	2.20969e+08	2.18248e+08	2.30761e+08	2.1554e+08	1	0.141853	1	1.96451	0.202349	6.74191e-05	2.01114	0.229985	0.00013066	1.92359	0.206941	8.93379e-05	1	0.141853	1	1.96451	0.202349	6.74191e-05	2.01114	0.229985	0.00013066	1.92359	0.206941	8.93379e-05	1.15158e+08	2.26228e+08	2.31598e+08	2.21516e+08
		1959	3FE	87	1959	72	568.308	42.84	0	1.24589e+08	1.10506e+08	1.10379e+08	2.18056e+08	2.31916e+08	2.28713e+08	2.40966e+08	2.3286e+08	2.20969e+08	2.18248e+08	2.30761e+08	2.1554e+08	1	0.141853	1	1.96451	0.202349	6.74191e-05	2.01114	0.229985	0.00013066	1.92359	0.206941	8.93379e-05	1	0.141853	1	1.96451	0.202349	6.74191e-05	2.01114	0.229985	0.00013066	1.92359	0.206941	8.93379e-05	1.15158e+08	2.26228e+08	2.31598e+08	2.21516e+08
		1959	3FE	87	1959	72	568.308	42.84	0	1.24589e+08	1.10506e+08	1.10379e+08	2.18056e+08	2.31916e+08	2.28713e+08	2.40966e+08	2.3286e+08	2.20969e+08	2.18248e+08	2.30761e+08	2.1554e+08	1	0.141853	1	1.96451	0.202349	6.74191e-05	2.01114	0.229985	0.00013066	1.92359	0.206941	8.93379e-05	1	0.141853	1	1.96451	0.202349	6.74191e-05	2.01114	0.229985	0.00013066	1.92359	0.206941	8.93379e-05	1.15158e+08	2.26228e+08	2.31598e+08	2.21516e+08
		1959	3FE	87	1959	72	568.308	42.84	0	1.24589e+08	1.10506e+08	1.10379e+08	2.18056e+08	2.31916e+08	2.28713e+08	2.40966e+08	2.3286e+08	2.20969e+08	2.18248e+08	2.30761e+08	2.1554e+08	1	0.141853	1	1.96451	0.202349	6.74191e-05	2.01114	0.229985	0.00013066	1.92359	0.206941	8.93379e-05	1	0.141853	1	1.96451	0.202349	6.74191e-05	2.01114	0.229985	0.00013066	1.92359	0.206941	8.93379e-05	1.15158e+08	2.26228e+08	2.31598e+08	2.21516e+08
		1959	3FE	87	1959	72	568.308	42.84	0	1.24589e+08	1.10506e+08	1.10379e+08	2.18056e+08	2.31916e+08	2.28713e+08	2.40966e+08	2.3286e+08	2.20969e+08	2.18248e+08	2.30761e+08	2.1554e+08	1	0.141853	1	1.96451	0.202349	6.74191e-05	2.01114	0.229985	0.00013066	1.92359	0.206941	8.93379e-05	1	0.141853	1	1.96451	0.202349	6.74191e-05	2.01114	0.229985	0.00013066	1.92359	0.206941	8.93379e-05	1.15158e+08	2.26228e+08	2.31598e+08	2.21516e+08
		1959	3FE	87	1959	72	568.308	42.84	0	1.24589e+08	1.10506e+08	1.10379e+08	2.18056e+08	2.31916e+08	2.28713e+08	2.40966e+08	2.3286e+08	2.20969e+08	2.18248e+08	2.30761e+08	2.1554e+08	1	0.141853	1	1.96451	0.202349	6.74191e-05	2.01114	0.229985	0.00013066	1.92359	0.206941	8.93379e-05	1	0.141853	1	1.96451	0.202349	6.74191e-05	2.01114	0.229985	0.00013066	1.92359	0.206941	8.93379e-05	1.15158e+08	2.26228e+08	2.31598e+08	2.21516e+08
		1959	3FE_160813203300	87	1959	72	568.308	42.84	0	1.24589e+08	1.10506e+08	1.10379e+08	2.18056e+08	2.31916e+08	2.28713e+08	2.40966e+08	2.3286e+08	2.20969e+08	2.18248e+08	2.30761e+08	2.1554e+08	1	0.141853	1	1.96451	0.202349	6.74191e-05	2.01114	0.229985	0.00013066	1.92359	0.206941	8.93379e-05	1	0.141853	1	1.96451	0.202349	6.74191e-05	2.01114	0.229985	0.00013066	1.92359	0.206941	8.93379e-05	1.15158e+08	2.26228e+08	2.31598e+08	2.21516e+08
		1959	3FE_160813203300	87	1959	72	568.308	42.84	0	1.24589e+08	1.10506e+08	1.10379e+08	2.18056e+08	2.31916e+08	2.28713e+08	2.40966e+08	2.3286e+08	2.20969e+08	2.18248e+08	2.30761e+08	2.1554e+08	1	0.141853	1	1.96451	0.202349	6.74191e-05	2.01114	0.229985	0.00013066	1.92359	0.206941	8.93379e-05	1	0.141853	1	1.96451	0.202349	6.74191e-05	2.01114	0.229985	0.00013066	1.92359	0.206941	8.93379e-05	1.15158e+08	2.26228e+08	2.31598e+08	2.21516e+08
		1959	3FE_160813203300	87	1959	72	568.308	42.84	0	1.24589e+08	1.10506e+08	1.10379e+08	2.18056e+08	2.31916e+08	2.28713e+08	2.40966e+08	2.3286e+08	2.20969e+08	2.18248e+08	2.30761e+08	2.1554e+08	1	0.141853	1	1.96451	0.202349	6.74191e-05	2.01114	0.229985	0.00013066	1.92359	0.206941	8.93379e-05	1	0.141853	1	1.96451	0.202349	6.74191e-05	2.01114	0.229985	0.00013066	1.92359	0.206941	8.93379e-05	1.15158e+08	2.26228e+08	2.31598e+08	2.21516e+08
		1959	3FE_160813222853	87	1959	72	568.308	42.84	0	1.24589e+08	1.10506e+08	1.10379e+08	2.18056e+08	2.31916e+08	2.28713e+08	2.40966e+08	2.3286e+08	2.20969e+08	2.18248e+08	2.30761e+08	2.1554e+08	1	0.141853	1	1.96451	0.202349	6.74191e-05	2.01114	0.229985	0.00013066	1.92359	0.206941	8.93379e-05	1	0.141853	1	1.96451	0.202349	6.74191e-05	2.01114	0.229985	0.00013066	1.92359	0.206941	8.93379e-05	1.15158e+08	2.26228e+08	2.31598e+08	2.21516e+08
		1959	3FE_160813222853	87	1959	72	568.308	42.84	0	1.24589e+08	1.10506e+08	1.10379e+08	2.18056e+08	2.31916e+08	2.28713e+08	2.40966e+08	2.3286e+08	2.20969e+08	2.18248e+08	2.30761e+08	2.1554e+08	1	0.141853	1	1.96451	0.202349	6.74191e-05	2.01114	0.229985	0.00013066	1.92359	0.206941	8.93379e-05	1	0.141853	1	1.96451	0.202349	6.74191e-05	2.01114	0.229985	0.00013066	1.92359	0.206941	8.93379e-05	1.15158e+08	2.26228e+08	2.31598e+08	2.21516e+08
		1959	3FE_160813222853	87	1959	72	568.308	42.84	0	1.24589e+08	1.10506e+08	1.10379e+08	2.18056e+08	2.31916e+08	2.28713e+08	2.40966e+08	2.3286e+08	2.20969e+08	2.18248e+08	2.30761e+08	2.1554e+08	1	0.141853	1	1.96451	0.202349	6.74191e-05	2.01114	0.229985	0.00013066	1.92359	0.206941	8.93379e-05	1	0.141853	1	1.96451	0.202349	6.74191e-05	2.01114	0.229985	0.00013066	1.92359	0.206941	8.93379e-05	1.15158e+08	2.26228e+08	2.31598e+08	2.21516e+08
		1959	3FE_160813222853	87	1959	72	568.308	42.84	0	1.24589e+08	1.10506e+08	1.10379e+08	2.18056e+08	2.31916e+08	2.28713e+08	2.40966e+08	2.3286e+08	2.20969e+08	2.18248e+08	2.30761e+08	2.1554e+08	1	0.141853	1	1.96451	0.202349	6.74191e-05	2.01114	0.229985	0.00013066	1.92359	0.206941	8.93379e-05	1	0.141853	1	1.96451	0.202349	6.74191e-05	2.01114	0.229985	0.00013066	1.92359	0.206941	8.93379e-05	1.15158e+08	2.26228e+08	2.31598e+08	2.21516e+08
		1959	3FE_160813222853	87	1959	72	568.308	42.84	0	1.24589e+08	1.10506e+08	1.10379e+08	2.18056e+08	2.31916e+08	2.28713e+08	2.40966e+08	2.3286e+08	2.20969e+08	2.18248e+08	2.30761e+08	2.1554e+08	1	0.141853	1	1.96451	0.202349	6.74191e-05	2.01114	0.229985	0.00013066	1.92359	0.206941	8.93379e-05	1	0.141853	1	1.96451	0.202349	6.74191e-05	2.01114	0.229985	0.00013066	1.92359	0.206941	8.93379e-05	1.15158e+08	2.26228e+08	2.31598e+08	2.21516e+08
		1959	3FE_160813222853	87	1959	72	568.308	42.84	0	1.24589e+08	1.10506e+08	1.10379e+08	2.18056e+08	2.31916e+08	2.28713e+08	2.40966e+08	2.3286e+08	2.20969e+08	2.18248e+08	2.30761e+08	2.1554e+08	1	0.141853	1	1.96451	0.202349	6.74191e-05	2.01114	0.229985	0.00013066	1.92359	0.206941	8.93379e-05	1	0.141853	1	1.96451	0.202349	6.74191e-05	2.01114	0.229985	0.00013066	1.92359	0.206941	8.93379e-05	1.15158e+08	2.26228e+08	2.31598e+08	2.21516e+08
	TITLVLAVASGLSLGK+Phospho(3)Phospho(13)	1	42	1	0.141853	1	1.96451	0.202349	6.74191e-05	2.01114	0.229985	0.00013066	1.92359	0.206941	8.93379e-05	0	0
		hits: 42 Items
		FRAMEID	RAWFILE	MS2	FrameID1	CompID	MZ	Time	GoodID	II_1FE	II_1FE_160813085745	II_1FE_160813105339	II_2FE	II_2FE_160813144524	II_2FE_160813164117	II_3FE	II_3FE_160813203300	II_3FE_160813222853	II_4FE	II_4FE_160814022037	II_4FE_160814041631	Ratio_1FE	StdDev_1FE	PValue_1FE	Ratio_2FE	StdDev_2FE	PValue_2FE	Ratio_3FE	StdDev_3FE	PValue_3FE	Ratio_4FE	StdDev_4FE	PValue_4FE	NRatio_1FE	NStdDev_1FE	NPValue_1FE	NRatio_2FE	NStdDev_2FE	NPValue_2FE	NRatio_3FE	NStdDev_3FE	NPValue_3FE	NRatio_4FE	NStdDev_4FE	NPValue_4FE	Avg_1FE	Avg_2FE	Avg_3FE	Avg_4FE
		1959	4FE	87	1959	72	568.308	42.84	0	1.24589e+08	1.10506e+08	1.10379e+08	2.18056e+08	2.31916e+08	2.28713e+08	2.40966e+08	2.3286e+08	2.20969e+08	2.18248e+08	2.30761e+08	2.1554e+08	1	0.141853	1	1.96451	0.202349	6.74191e-05	2.01114	0.229985	0.00013066	1.92359	0.206941	8.93379e-05	1	0.141853	1	1.96451	0.202349	6.74191e-05	2.01114	0.229985	0.00013066	1.92359	0.206941	8.93379e-05	1.15158e+08	2.26228e+08	2.31598e+08	2.21516e+08
		1959	4FE	87	1959	72	568.308	42.84	0	1.24589e+08	1.10506e+08	1.10379e+08	2.18056e+08	2.31916e+08	2.28713e+08	2.40966e+08	2.3286e+08	2.20969e+08	2.18248e+08	2.30761e+08	2.1554e+08	1	0.141853	1	1.96451	0.202349	6.74191e-05	2.01114	0.229985	0.00013066	1.92359	0.206941	8.93379e-05	1	0.141853	1	1.96451	0.202349	6.74191e-05	2.01114	0.229985	0.00013066	1.92359	0.206941	8.93379e-05	1.15158e+08	2.26228e+08	2.31598e+08	2.21516e+08
		1959	4FE	87	1959	72	568.308	42.84	0	1.24589e+08	1.10506e+08	1.10379e+08	2.18056e+08	2.31916e+08	2.28713e+08	2.40966e+08	2.3286e+08	2.20969e+08	2.18248e+08	2.30761e+08	2.1554e+08	1	0.141853	1	1.96451	0.202349	6.74191e-05	2.01114	0.229985	0.00013066	1.92359	0.206941	8.93379e-05	1	0.141853	1	1.96451	0.202349	6.74191e-05	2.01114	0.229985	0.00013066	1.92359	0.206941	8.93379e-05	1.15158e+08	2.26228e+08	2.31598e+08	2.21516e+08
		1959	4FE_160814022037	87	1959	72	568.308	42.84	0	1.24589e+08	1.10506e+08	1.10379e+08	2.18056e+08	2.31916e+08	2.28713e+08	2.40966e+08	2.3286e+08	2.20969e+08	2.18248e+08	2.30761e+08	2.1554e+08	1	0.141853	1	1.96451	0.202349	6.74191e-05	2.01114	0.229985	0.00013066	1.92359	0.206941	8.93379e-05	1	0.141853	1	1.96451	0.202349	6.74191e-05	2.01114	0.229985	0.00013066	1.92359	0.206941	8.93379e-05	1.15158e+08	2.26228e+08	2.31598e+08	2.21516e+08
		1959	4FE_160814022037	87	1959	72	568.308	42.84	0	1.24589e+08	1.10506e+08	1.10379e+08	2.18056e+08	2.31916e+08	2.28713e+08	2.40966e+08	2.3286e+08	2.20969e+08	2.18248e+08	2.30761e+08	2.1554e+08	1	0.141853	1	1.96451	0.202349	6.74191e-05	2.01114	0.229985	0.00013066	1.92359	0.206941	8.93379e-05	1	0.141853	1	1.96451	0.202349	6.74191e-05	2.01114	0.229985	0.00013066	1.92359	0.206941	8.93379e-05	1.15158e+08	2.26228e+08	2.31598e+08	2.21516e+08
		1959	4FE_160814022037	87	1959	72	568.308	42.84	0	1.24589e+08	1.10506e+08	1.10379e+08	2.18056e+08	2.31916e+08	2.28713e+08	2.40966e+08	2.3286e+08	2.20969e+08	2.18248e+08	2.30761e+08	2.1554e+08	1	0.141853	1	1.96451	0.202349	6.74191e-05	2.01114	0.229985	0.00013066	1.92359	0.206941	8.93379e-05	1	0.141853	1	1.96451	0.202349	6.74191e-05	2.01114	0.229985	0.00013066	1.92359	0.206941	8.93379e-05	1.15158e+08	2.26228e+08	2.31598e+08	2.21516e+08
		1959	4FE_160814022037	87	1959	72	568.308	42.84	0	1.24589e+08	1.10506e+08	1.10379e+08	2.18056e+08	2.31916e+08	2.28713e+08	2.40966e+08	2.3286e+08	2.20969e+08	2.18248e+08	2.30761e+08	2.1554e+08	1	0.141853	1	1.96451	0.202349	6.74191e-05	2.01114	0.229985	0.00013066	1.92359	0.206941	8.93379e-05	1	0.141853	1	1.96451	0.202349	6.74191e-05	2.01114	0.229985	0.00013066	1.92359	0.206941	8.93379e-05	1.15158e+08	2.26228e+08	2.31598e+08	2.21516e+08
		1959	4FE_160814022037	87	1959	72	568.308	42.84	0	1.24589e+08	1.10506e+08	1.10379e+08	2.18056e+08	2.31916e+08	2.28713e+08	2.40966e+08	2.3286e+08	2.20969e+08	2.18248e+08	2.30761e+08	2.1554e+08	1	0.141853	1	1.96451	0.202349	6.74191e-05	2.01114	0.229985	0.00013066	1.92359	0.206941	8.93379e-05	1	0.141853	1	1.96451	0.202349	6.74191e-05	2.01114	0.229985	0.00013066	1.92359	0.206941	8.93379e-05	1.15158e+08	2.26228e+08	2.31598e+08	2.21516e+08
		1959	4FE_160814041631	87	1959	72	568.308	42.84	0	1.24589e+08	1.10506e+08	1.10379e+08	2.18056e+08	2.31916e+08	2.28713e+08	2.40966e+08	2.3286e+08	2.20969e+08	2.18248e+08	2.30761e+08	2.1554e+08	1	0.141853	1	1.96451	0.202349	6.74191e-05	2.01114	0.229985	0.00013066	1.92359	0.206941	8.93379e-05	1	0.141853	1	1.96451	0.202349	6.74191e-05	2.01114	0.229985	0.00013066	1.92359	0.206941	8.93379e-05	1.15158e+08	2.26228e+08	2.31598e+08	2.21516e+08
		1959	4FE_160814041631	87	1959	72	568.308	42.84	0	1.24589e+08	1.10506e+08	1.10379e+08	2.18056e+08	2.31916e+08	2.28713e+08	2.40966e+08	2.3286e+08	2.20969e+08	2.18248e+08	2.30761e+08	2.1554e+08	1	0.141853	1	1.96451	0.202349	6.74191e-05	2.01114	0.229985	0.00013066	1.92359	0.206941	8.93379e-05	1	0.141853	1	1.96451	0.202349	6.74191e-05	2.01114	0.229985	0.00013066	1.92359	0.206941	8.93379e-05	1.15158e+08	2.26228e+08	2.31598e+08	2.21516e+08
		1959	4FE_160814041631	87	1959	72	568.308	42.84	0	1.24589e+08	1.10506e+08	1.10379e+08	2.18056e+08	2.31916e+08	2.28713e+08	2.40966e+08	2.3286e+08	2.20969e+08	2.18248e+08	2.30761e+08	2.1554e+08	1	0.141853	1	1.96451	0.202349	6.74191e-05	2.01114	0.229985	0.00013066	1.92359	0.206941	8.93379e-05	1	0.141853	1	1.96451	0.202349	6.74191e-05	2.01114	0.229985	0.00013066	1.92359	0.206941	8.93379e-05	1.15158e+08	2.26228e+08	2.31598e+08	2.21516e+08
		1959	4FE_160814041631	87	1959	72	568.308	42.84	0	1.24589e+08	1.10506e+08	1.10379e+08	2.18056e+08	2.31916e+08	2.28713e+08	2.40966e+08	2.3286e+08	2.20969e+08	2.18248e+08	2.30761e+08	2.1554e+08	1	0.141853	1	1.96451	0.202349	6.74191e-05	2.01114	0.229985	0.00013066	1.92359	0.206941	8.93379e-05	1	0.141853	1	1.96451	0.202349	6.74191e-05	2.01114	0.229985	0.00013066	1.92359	0.206941	8.93379e-05	1.15158e+08	2.26228e+08	2.31598e+08	2.21516e+08
		1959	4FE_160814041631	87	1959	72	568.308	42.84	0	1.24589e+08	1.10506e+08	1.10379e+08	2.18056e+08	2.31916e+08	2.28713e+08	2.40966e+08	2.3286e+08	2.20969e+08	2.18248e+08	2.30761e+08	2.1554e+08	1	0.141853	1	1.96451	0.202349	6.74191e-05	2.01114	0.229985	0.00013066	1.92359	0.206941	8.93379e-05	1	0.141853	1	1.96451	0.202349	6.74191e-05	2.01114	0.229985	0.00013066	1.92359	0.206941	8.93379e-05	1.15158e+08	2.26228e+08	2.31598e+08	2.21516e+08
		1959	1FE	87	1959	72	568.308	42.84	0	1.24589e+08	1.10506e+08	1.10379e+08	2.18056e+08	2.31916e+08	2.28713e+08	2.40966e+08	2.3286e+08	2.20969e+08	2.18248e+08	2.30761e+08	2.1554e+08	1	0.141853	1	1.96451	0.202349	6.74191e-05	2.01114	0.229985	0.00013066	1.92359	0.206941	8.93379e-05	1	0.141853	1	1.96451	0.202349	6.74191e-05	2.01114	0.229985	0.00013066	1.92359	0.206941	8.93379e-05	1.15158e+08	2.26228e+08	2.31598e+08	2.21516e+08
		1959	1FE_160813085745	87	1959	72	568.308	42.84	0	1.24589e+08	1.10506e+08	1.10379e+08	2.18056e+08	2.31916e+08	2.28713e+08	2.40966e+08	2.3286e+08	2.20969e+08	2.18248e+08	2.30761e+08	2.1554e+08	1	0.141853	1	1.96451	0.202349	6.74191e-05	2.01114	0.229985	0.00013066	1.92359	0.206941	8.93379e-05	1	0.141853	1	1.96451	0.202349	6.74191e-05	2.01114	0.229985	0.00013066	1.92359	0.206941	8.93379e-05	1.15158e+08	2.26228e+08	2.31598e+08	2.21516e+08
		1959	1FE_160813085745	87	1959	72	568.308	42.84	0	1.24589e+08	1.10506e+08	1.10379e+08	2.18056e+08	2.31916e+08	2.28713e+08	2.40966e+08	2.3286e+08	2.20969e+08	2.18248e+08	2.30761e+08	2.1554e+08	1	0.141853	1	1.96451	0.202349	6.74191e-05	2.01114	0.229985	0.00013066	1.92359	0.206941	8.93379e-05	1	0.141853	1	1.96451	0.202349	6.74191e-05	2.01114	0.229985	0.00013066	1.92359	0.206941	8.93379e-05	1.15158e+08	2.26228e+08	2.31598e+08	2.21516e+08
		1959	1FE_160813105339	87	1959	72	568.308	42.84	0	1.24589e+08	1.10506e+08	1.10379e+08	2.18056e+08	2.31916e+08	2.28713e+08	2.40966e+08	2.3286e+08	2.20969e+08	2.18248e+08	2.30761e+08	2.1554e+08	1	0.141853	1	1.96451	0.202349	6.74191e-05	2.01114	0.229985	0.00013066	1.92359	0.206941	8.93379e-05	1	0.141853	1	1.96451	0.202349	6.74191e-05	2.01114	0.229985	0.00013066	1.92359	0.206941	8.93379e-05	1.15158e+08	2.26228e+08	2.31598e+08	2.21516e+08
		1959	1FE_160813105339	87	1959	72	568.308	42.84	0	1.24589e+08	1.10506e+08	1.10379e+08	2.18056e+08	2.31916e+08	2.28713e+08	2.40966e+08	2.3286e+08	2.20969e+08	2.18248e+08	2.30761e+08	2.1554e+08	1	0.141853	1	1.96451	0.202349	6.74191e-05	2.01114	0.229985	0.00013066	1.92359	0.206941	8.93379e-05	1	0.141853	1	1.96451	0.202349	6.74191e-05	2.01114	0.229985	0.00013066	1.92359	0.206941	8.93379e-05	1.15158e+08	2.26228e+08	2.31598e+08	2.21516e+08
		1959	2FE	87	1959	72	568.308	42.84	0	1.24589e+08	1.10506e+08	1.10379e+08	2.18056e+08	2.31916e+08	2.28713e+08	2.40966e+08	2.3286e+08	2.20969e+08	2.18248e+08	2.30761e+08	2.1554e+08	1	0.141853	1	1.96451	0.202349	6.74191e-05	2.01114	0.229985	0.00013066	1.92359	0.206941	8.93379e-05	1	0.141853	1	1.96451	0.202349	6.74191e-05	2.01114	0.229985	0.00013066	1.92359	0.206941	8.93379e-05	1.15158e+08	2.26228e+08	2.31598e+08	2.21516e+08
		1959	2FE	87	1959	72	568.308	42.84	0	1.24589e+08	1.10506e+08	1.10379e+08	2.18056e+08	2.31916e+08	2.28713e+08	2.40966e+08	2.3286e+08	2.20969e+08	2.18248e+08	2.30761e+08	2.1554e+08	1	0.141853	1	1.96451	0.202349	6.74191e-05	2.01114	0.229985	0.00013066	1.92359	0.206941	8.93379e-05	1	0.141853	1	1.96451	0.202349	6.74191e-05	2.01114	0.229985	0.00013066	1.92359	0.206941	8.93379e-05	1.15158e+08	2.26228e+08	2.31598e+08	2.21516e+08
		1959	2FE	87	1959	72	568.308	42.84	0	1.24589e+08	1.10506e+08	1.10379e+08	2.18056e+08	2.31916e+08	2.28713e+08	2.40966e+08	2.3286e+08	2.20969e+08	2.18248e+08	2.30761e+08	2.1554e+08	1	0.141853	1	1.96451	0.202349	6.74191e-05	2.01114	0.229985	0.00013066	1.92359	0.206941	8.93379e-05	1	0.141853	1	1.96451	0.202349	6.74191e-05	2.01114	0.229985	0.00013066	1.92359	0.206941	8.93379e-05	1.15158e+08	2.26228e+08	2.31598e+08	2.21516e+08
		1959	2FE	87	1959	72	568.308	42.84	0	1.24589e+08	1.10506e+08	1.10379e+08	2.18056e+08	2.31916e+08	2.28713e+08	2.40966e+08	2.3286e+08	2.20969e+08	2.18248e+08	2.30761e+08	2.1554e+08	1	0.141853	1	1.96451	0.202349	6.74191e-05	2.01114	0.229985	0.00013066	1.92359	0.206941	8.93379e-05	1	0.141853	1	1.96451	0.202349	6.74191e-05	2.01114	0.229985	0.00013066	1.92359	0.206941	8.93379e-05	1.15158e+08	2.26228e+08	2.31598e+08	2.21516e+08
		1959	2FE_160813144524	87	1959	72	568.308	42.84	0	1.24589e+08	1.10506e+08	1.10379e+08	2.18056e+08	2.31916e+08	2.28713e+08	2.40966e+08	2.3286e+08	2.20969e+08	2.18248e+08	2.30761e+08	2.1554e+08	1	0.141853	1	1.96451	0.202349	6.74191e-05	2.01114	0.229985	0.00013066	1.92359	0.206941	8.93379e-05	1	0.141853	1	1.96451	0.202349	6.74191e-05	2.01114	0.229985	0.00013066	1.92359	0.206941	8.93379e-05	1.15158e+08	2.26228e+08	2.31598e+08	2.21516e+08
		1959	2FE_160813144524	87	1959	72	568.308	42.84	0	1.24589e+08	1.10506e+08	1.10379e+08	2.18056e+08	2.31916e+08	2.28713e+08	2.40966e+08	2.3286e+08	2.20969e+08	2.18248e+08	2.30761e+08	2.1554e+08	1	0.141853	1	1.96451	0.202349	6.74191e-05	2.01114	0.229985	0.00013066	1.92359	0.206941	8.93379e-05	1	0.141853	1	1.96451	0.202349	6.74191e-05	2.01114	0.229985	0.00013066	1.92359	0.206941	8.93379e-05	1.15158e+08	2.26228e+08	2.31598e+08	2.21516e+08
		1959	2FE_160813164117	87	1959	72	568.308	42.84	0	1.24589e+08	1.10506e+08	1.10379e+08	2.18056e+08	2.31916e+08	2.28713e+08	2.40966e+08	2.3286e+08	2.20969e+08	2.18248e+08	2.30761e+08	2.1554e+08	1	0.141853	1	1.96451	0.202349	6.74191e-05	2.01114	0.229985	0.00013066	1.92359	0.206941	8.93379e-05	1	0.141853	1	1.96451	0.202349	6.74191e-05	2.01114	0.229985	0.00013066	1.92359	0.206941	8.93379e-05	1.15158e+08	2.26228e+08	2.31598e+08	2.21516e+08
		1959	2FE_160813164117	87	1959	72	568.308	42.84	0	1.24589e+08	1.10506e+08	1.10379e+08	2.18056e+08	2.31916e+08	2.28713e+08	2.40966e+08	2.3286e+08	2.20969e+08	2.18248e+08	2.30761e+08	2.1554e+08	1	0.141853	1	1.96451	0.202349	6.74191e-05	2.01114	0.229985	0.00013066	1.92359	0.206941	8.93379e-05	1	0.141853	1	1.96451	0.202349	6.74191e-05	2.01114	0.229985	0.00013066	1.92359	0.206941	8.93379e-05	1.15158e+08	2.26228e+08	2.31598e+08	2.21516e+08
		1959	2FE_160813164117	87	1959	72	568.308	42.84	0	1.24589e+08	1.10506e+08	1.10379e+08	2.18056e+08	2.31916e+08	2.28713e+08	2.40966e+08	2.3286e+08	2.20969e+08	2.18248e+08	2.30761e+08	2.1554e+08	1	0.141853	1	1.96451	0.202349	6.74191e-05	2.01114	0.229985	0.00013066	1.92359	0.206941	8.93379e-05	1	0.141853	1	1.96451	0.202349	6.74191e-05	2.01114	0.229985	0.00013066	1.92359	0.206941	8.93379e-05	1.15158e+08	2.26228e+08	2.31598e+08	2.21516e+08
		1959	3FE	87	1959	72	568.308	42.84	0	1.24589e+08	1.10506e+08	1.10379e+08	2.18056e+08	2.31916e+08	2.28713e+08	2.40966e+08	2.3286e+08	2.20969e+08	2.18248e+08	2.30761e+08	2.1554e+08	1	0.141853	1	1.96451	0.202349	6.74191e-05	2.01114	0.229985	0.00013066	1.92359	0.206941	8.93379e-05	1	0.141853	1	1.96451	0.202349	6.74191e-05	2.01114	0.229985	0.00013066	1.92359	0.206941	8.93379e-05	1.15158e+08	2.26228e+08	2.31598e+08	2.21516e+08
		1959	3FE	87	1959	72	568.308	42.84	0	1.24589e+08	1.10506e+08	1.10379e+08	2.18056e+08	2.31916e+08	2.28713e+08	2.40966e+08	2.3286e+08	2.20969e+08	2.18248e+08	2.30761e+08	2.1554e+08	1	0.141853	1	1.96451	0.202349	6.74191e-05	2.01114	0.229985	0.00013066	1.92359	0.206941	8.93379e-05	1	0.141853	1	1.96451	0.202349	6.74191e-05	2.01114	0.229985	0.00013066	1.92359	0.206941	8.93379e-05	1.15158e+08	2.26228e+08	2.31598e+08	2.21516e+08
		1959	3FE	87	1959	72	568.308	42.84	0	1.24589e+08	1.10506e+08	1.10379e+08	2.18056e+08	2.31916e+08	2.28713e+08	2.40966e+08	2.3286e+08	2.20969e+08	2.18248e+08	2.30761e+08	2.1554e+08	1	0.141853	1	1.96451	0.202349	6.74191e-05	2.01114	0.229985	0.00013066	1.92359	0.206941	8.93379e-05	1	0.141853	1	1.96451	0.202349	6.74191e-05	2.01114	0.229985	0.00013066	1.92359	0.206941	8.93379e-05	1.15158e+08	2.26228e+08	2.31598e+08	2.21516e+08
		1959	3FE	87	1959	72	568.308	42.84	0	1.24589e+08	1.10506e+08	1.10379e+08	2.18056e+08	2.31916e+08	2.28713e+08	2.40966e+08	2.3286e+08	2.20969e+08	2.18248e+08	2.30761e+08	2.1554e+08	1	0.141853	1	1.96451	0.202349	6.74191e-05	2.01114	0.229985	0.00013066	1.92359	0.206941	8.93379e-05	1	0.141853	1	1.96451	0.202349	6.74191e-05	2.01114	0.229985	0.00013066	1.92359	0.206941	8.93379e-05	1.15158e+08	2.26228e+08	2.31598e+08	2.21516e+08
		1959	3FE	87	1959	72	568.308	42.84	0	1.24589e+08	1.10506e+08	1.10379e+08	2.18056e+08	2.31916e+08	2.28713e+08	2.40966e+08	2.3286e+08	2.20969e+08	2.18248e+08	2.30761e+08	2.1554e+08	1	0.141853	1	1.96451	0.202349	6.74191e-05	2.01114	0.229985	0.00013066	1.92359	0.206941	8.93379e-05	1	0.141853	1	1.96451	0.202349	6.74191e-05	2.01114	0.229985	0.00013066	1.92359	0.206941	8.93379e-05	1.15158e+08	2.26228e+08	2.31598e+08	2.21516e+08
		1959	3FE	87	1959	72	568.308	42.84	0	1.24589e+08	1.10506e+08	1.10379e+08	2.18056e+08	2.31916e+08	2.28713e+08	2.40966e+08	2.3286e+08	2.20969e+08	2.18248e+08	2.30761e+08	2.1554e+08	1	0.141853	1	1.96451	0.202349	6.74191e-05	2.01114	0.229985	0.00013066	1.92359	0.206941	8.93379e-05	1	0.141853	1	1.96451	0.202349	6.74191e-05	2.01114	0.229985	0.00013066	1.92359	0.206941	8.93379e-05	1.15158e+08	2.26228e+08	2.31598e+08	2.21516e+08
		1959	3FE_160813203300	87	1959	72	568.308	42.84	0	1.24589e+08	1.10506e+08	1.10379e+08	2.18056e+08	2.31916e+08	2.28713e+08	2.40966e+08	2.3286e+08	2.20969e+08	2.18248e+08	2.30761e+08	2.1554e+08	1	0.141853	1	1.96451	0.202349	6.74191e-05	2.01114	0.229985	0.00013066	1.92359	0.206941	8.93379e-05	1	0.141853	1	1.96451	0.202349	6.74191e-05	2.01114	0.229985	0.00013066	1.92359	0.206941	8.93379e-05	1.15158e+08	2.26228e+08	2.31598e+08	2.21516e+08
		1959	3FE_160813203300	87	1959	72	568.308	42.84	0	1.24589e+08	1.10506e+08	1.10379e+08	2.18056e+08	2.31916e+08	2.28713e+08	2.40966e+08	2.3286e+08	2.20969e+08	2.18248e+08	2.30761e+08	2.1554e+08	1	0.141853	1	1.96451	0.202349	6.74191e-05	2.01114	0.229985	0.00013066	1.92359	0.206941	8.93379e-05	1	0.141853	1	1.96451	0.202349	6.74191e-05	2.01114	0.229985	0.00013066	1.92359	0.206941	8.93379e-05	1.15158e+08	2.26228e+08	2.31598e+08	2.21516e+08
		1959	3FE_160813203300	87	1959	72	568.308	42.84	0	1.24589e+08	1.10506e+08	1.10379e+08	2.18056e+08	2.31916e+08	2.28713e+08	2.40966e+08	2.3286e+08	2.20969e+08	2.18248e+08	2.30761e+08	2.1554e+08	1	0.141853	1	1.96451	0.202349	6.74191e-05	2.01114	0.229985	0.00013066	1.92359	0.206941	8.93379e-05	1	0.141853	1	1.96451	0.202349	6.74191e-05	2.01114	0.229985	0.00013066	1.92359	0.206941	8.93379e-05	1.15158e+08	2.26228e+08	2.31598e+08	2.21516e+08
		1959	3FE_160813222853	87	1959	72	568.308	42.84	0	1.24589e+08	1.10506e+08	1.10379e+08	2.18056e+08	2.31916e+08	2.28713e+08	2.40966e+08	2.3286e+08	2.20969e+08	2.18248e+08	2.30761e+08	2.1554e+08	1	0.141853	1	1.96451	0.202349	6.74191e-05	2.01114	0.229985	0.00013066	1.92359	0.206941	8.93379e-05	1	0.141853	1	1.96451	0.202349	6.74191e-05	2.01114	0.229985	0.00013066	1.92359	0.206941	8.93379e-05	1.15158e+08	2.26228e+08	2.31598e+08	2.21516e+08
		1959	3FE_160813222853	87	1959	72	568.308	42.84	0	1.24589e+08	1.10506e+08	1.10379e+08	2.18056e+08	2.31916e+08	2.28713e+08	2.40966e+08	2.3286e+08	2.20969e+08	2.18248e+08	2.30761e+08	2.1554e+08	1	0.141853	1	1.96451	0.202349	6.74191e-05	2.01114	0.229985	0.00013066	1.92359	0.206941	8.93379e-05	1	0.141853	1	1.96451	0.202349	6.74191e-05	2.01114	0.229985	0.00013066	1.92359	0.206941	8.93379e-05	1.15158e+08	2.26228e+08	2.31598e+08	2.21516e+08
		1959	3FE_160813222853	87	1959	72	568.308	42.84	0	1.24589e+08	1.10506e+08	1.10379e+08	2.18056e+08	2.31916e+08	2.28713e+08	2.40966e+08	2.3286e+08	2.20969e+08	2.18248e+08	2.30761e+08	2.1554e+08	1	0.141853	1	1.96451	0.202349	6.74191e-05	2.01114	0.229985	0.00013066	1.92359	0.206941	8.93379e-05	1	0.141853	1	1.96451	0.202349	6.74191e-05	2.01114	0.229985	0.00013066	1.92359	0.206941	8.93379e-05	1.15158e+08	2.26228e+08	2.31598e+08	2.21516e+08
		1959	3FE_160813222853	87	1959	72	568.308	42.84	0	1.24589e+08	1.10506e+08	1.10379e+08	2.18056e+08	2.31916e+08	2.28713e+08	2.40966e+08	2.3286e+08	2.20969e+08	2.18248e+08	2.30761e+08	2.1554e+08	1	0.141853	1	1.96451	0.202349	6.74191e-05	2.01114	0.229985	0.00013066	1.92359	0.206941	8.93379e-05	1	0.141853	1	1.96451	0.202349	6.74191e-05	2.01114	0.229985	0.00013066	1.92359	0.206941	8.93379e-05	1.15158e+08	2.26228e+08	2.31598e+08	2.21516e+08
		1959	3FE_160813222853	87	1959	72	568.308	42.84	0	1.24589e+08	1.10506e+08	1.10379e+08	2.18056e+08	2.31916e+08	2.28713e+08	2.40966e+08	2.3286e+08	2.20969e+08	2.18248e+08	2.30761e+08	2.1554e+08	1	0.141853	1	1.96451	0.202349	6.74191e-05	2.01114	0.229985	0.00013066	1.92359	0.206941	8.93379e-05	1	0.141853	1	1.96451	0.202349	6.74191e-05	2.01114	0.229985	0.00013066	1.92359	0.206941	8.93379e-05	1.15158e+08	2.26228e+08	2.31598e+08	2.21516e+08
		1959	3FE_160813222853	87	1959	72	568.308	42.84	0	1.24589e+08	1.10506e+08	1.10379e+08	2.18056e+08	2.31916e+08	2.28713e+08	2.40966e+08	2.3286e+08	2.20969e+08	2.18248e+08	2.30761e+08	2.1554e+08	1	0.141853	1	1.96451	0.202349	6.74191e-05	2.01114	0.229985	0.00013066	1.92359	0.206941	8.93379e-05	1	0.141853	1	1.96451	0.202349	6.74191e-05	2.01114	0.229985	0.00013066	1.92359	0.206941	8.93379e-05	1.15158e+08	2.26228e+08	2.31598e+08	2.21516e+08
SP://P51790	CLCN3_HUMAN H(_)/Cl(_) exchange transporter 3 OS=Homo sapiens GN=CLCN3 PE=1 SV=2	4	1	113	1	0.0709265	1	1.96451	0.101174	2.11275e-13	2.01114	0.114992	2.42073e-12	1.92359	0.103471	5.973e-13
	peptides: 4 Items
	PEPTIDE	FRAMES	HITS	Ratio_1FE	StdDev_1FE	PValue_1FE	Ratio_2FE	StdDev_2FE	PValue_2FE	Ratio_3FE	StdDev_3FE	PValue_3FE	Ratio_4FE	StdDev_4FE	PValue_4FE	OtherAssignments	AvgPepPValue
	TITLVLAVASGLSLGK+Phospho(1)Phospho(10)	1	10	1	0.141853	1	1.96451	0.202349	6.74191e-05	2.01114	0.229985	0.00013066	1.92359	0.206941	8.93379e-05	0	0
		hits: 10 Items
		FRAMEID	RAWFILE	MS2	FrameID1	CompID	MZ	Time	GoodID	II_1FE	II_1FE_160813085745	II_1FE_160813105339	II_2FE	II_2FE_160813144524	II_2FE_160813164117	II_3FE	II_3FE_160813203300	II_3FE_160813222853	II_4FE	II_4FE_160814022037	II_4FE_160814041631	Ratio_1FE	StdDev_1FE	PValue_1FE	Ratio_2FE	StdDev_2FE	PValue_2FE	Ratio_3FE	StdDev_3FE	PValue_3FE	Ratio_4FE	StdDev_4FE	PValue_4FE	NRatio_1FE	NStdDev_1FE	NPValue_1FE	NRatio_2FE	NStdDev_2FE	NPValue_2FE	NRatio_3FE	NStdDev_3FE	NPValue_3FE	NRatio_4FE	NStdDev_4FE	NPValue_4FE	Avg_1FE	Avg_2FE	Avg_3FE	Avg_4FE
		1959	4FE	87	1959	72	568.308	42.84	0	1.24589e+08	1.10506e+08	1.10379e+08	2.18056e+08	2.31916e+08	2.28713e+08	2.40966e+08	2.3286e+08	2.20969e+08	2.18248e+08	2.30761e+08	2.1554e+08	1	0.141853	1	1.96451	0.202349	6.74191e-05	2.01114	0.229985	0.00013066	1.92359	0.206941	8.93379e-05	1	0.141853	1	1.96451	0.202349	6.74191e-05	2.01114	0.229985	0.00013066	1.92359	0.206941	8.93379e-05	1.15158e+08	2.26228e+08	2.31598e+08	2.21516e+08
		1959	4FE_160814022037	87	1959	72	568.308	42.84	0	1.24589e+08	1.10506e+08	1.10379e+08	2.18056e+08	2.31916e+08	2.28713e+08	2.40966e+08	2.3286e+08	2.20969e+08	2.18248e+08	2.30761e+08	2.1554e+08	1	0.141853	1	1.96451	0.202349	6.74191e-05	2.01114	0.229985	0.00013066	1.92359	0.206941	8.93379e-05	1	0.141853	1	1.96451	0.202349	6.74191e-05	2.01114	0.229985	0.00013066	1.92359	0.206941	8.93379e-05	1.15158e+08	2.26228e+08	2.31598e+08	2.21516e+08
		1959	4FE_160814041631	87	1959	72	568.308	42.84	0	1.24589e+08	1.10506e+08	1.10379e+08	2.18056e+08	2.31916e+08	2.28713e+08	2.40966e+08	2.3286e+08	2.20969e+08	2.18248e+08	2.30761e+08	2.1554e+08	1	0.141853	1	1.96451	0.202349	6.74191e-05	2.01114	0.229985	0.00013066	1.92359	0.206941	8.93379e-05	1	0.141853	1	1.96451	0.202349	6.74191e-05	2.01114	0.229985	0.00013066	1.92359	0.206941	8.93379e-05	1.15158e+08	2.26228e+08	2.31598e+08	2.21516e+08
		1959	4FE_160814041631	87	1959	72	568.308	42.84	0	1.24589e+08	1.10506e+08	1.10379e+08	2.18056e+08	2.31916e+08	2.28713e+08	2.40966e+08	2.3286e+08	2.20969e+08	2.18248e+08	2.30761e+08	2.1554e+08	1	0.141853	1	1.96451	0.202349	6.74191e-05	2.01114	0.229985	0.00013066	1.92359	0.206941	8.93379e-05	1	0.141853	1	1.96451	0.202349	6.74191e-05	2.01114	0.229985	0.00013066	1.92359	0.206941	8.93379e-05	1.15158e+08	2.26228e+08	2.31598e+08	2.21516e+08
		1959	1FE_160813085745	87	1959	72	568.308	42.84	0	1.24589e+08	1.10506e+08	1.10379e+08	2.18056e+08	2.31916e+08	2.28713e+08	2.40966e+08	2.3286e+08	2.20969e+08	2.18248e+08	2.30761e+08	2.1554e+08	1	0.141853	1	1.96451	0.202349	6.74191e-05	2.01114	0.229985	0.00013066	1.92359	0.206941	8.93379e-05	1	0.141853	1	1.96451	0.202349	6.74191e-05	2.01114	0.229985	0.00013066	1.92359	0.206941	8.93379e-05	1.15158e+08	2.26228e+08	2.31598e+08	2.21516e+08
		1959	1FE_160813085745	87	1959	72	568.308	42.84	0	1.24589e+08	1.10506e+08	1.10379e+08	2.18056e+08	2.31916e+08	2.28713e+08	2.40966e+08	2.3286e+08	2.20969e+08	2.18248e+08	2.30761e+08	2.1554e+08	1	0.141853	1	1.96451	0.202349	6.74191e-05	2.01114	0.229985	0.00013066	1.92359	0.206941	8.93379e-05	1	0.141853	1	1.96451	0.202349	6.74191e-05	2.01114	0.229985	0.00013066	1.92359	0.206941	8.93379e-05	1.15158e+08	2.26228e+08	2.31598e+08	2.21516e+08
		1959	1FE_160813105339	87	1959	72	568.308	42.84	0	1.24589e+08	1.10506e+08	1.10379e+08	2.18056e+08	2.31916e+08	2.28713e+08	2.40966e+08	2.3286e+08	2.20969e+08	2.18248e+08	2.30761e+08	2.1554e+08	1	0.141853	1	1.96451	0.202349	6.74191e-05	2.01114	0.229985	0.00013066	1.92359	0.206941	8.93379e-05	1	0.141853	1	1.96451	0.202349	6.74191e-05	2.01114	0.229985	0.00013066	1.92359	0.206941	8.93379e-05	1.15158e+08	2.26228e+08	2.31598e+08	2.21516e+08
		1959	2FE	87	1959	72	568.308	42.84	0	1.24589e+08	1.10506e+08	1.10379e+08	2.18056e+08	2.31916e+08	2.28713e+08	2.40966e+08	2.3286e+08	2.20969e+08	2.18248e+08	2.30761e+08	2.1554e+08	1	0.141853	1	1.96451	0.202349	6.74191e-05	2.01114	0.229985	0.00013066	1.92359	0.206941	8.93379e-05	1	0.141853	1	1.96451	0.202349	6.74191e-05	2.01114	0.229985	0.00013066	1.92359	0.206941	8.93379e-05	1.15158e+08	2.26228e+08	2.31598e+08	2.21516e+08
		1959	3FE_160813222853	87	1959	72	568.308	42.84	0	1.24589e+08	1.10506e+08	1.10379e+08	2.18056e+08	2.31916e+08	2.28713e+08	2.40966e+08	2.3286e+08	2.20969e+08	2.18248e+08	2.30761e+08	2.1554e+08	1	0.141853	1	1.96451	0.202349	6.74191e-05	2.01114	0.229985	0.00013066	1.92359	0.206941	8.93379e-05	1	0.141853	1	1.96451	0.202349	6.74191e-05	2.01114	0.229985	0.00013066	1.92359	0.206941	8.93379e-05	1.15158e+08	2.26228e+08	2.31598e+08	2.21516e+08
		1959	3FE_160813222853	87	1959	72	568.308	42.84	0	1.24589e+08	1.10506e+08	1.10379e+08	2.18056e+08	2.31916e+08	2.28713e+08	2.40966e+08	2.3286e+08	2.20969e+08	2.18248e+08	2.30761e+08	2.1554e+08	1	0.141853	1	1.96451	0.202349	6.74191e-05	2.01114	0.229985	0.00013066	1.92359	0.206941	8.93379e-05	1	0.141853	1	1.96451	0.202349	6.74191e-05	2.01114	0.229985	0.00013066	1.92359	0.206941	8.93379e-05	1.15158e+08	2.26228e+08	2.31598e+08	2.21516e+08
	TITLVLAVASGLSLGK+Phospho(1)Phospho(13)	1	14	1	0.141853	1	1.96451	0.202349	6.74191e-05	2.01114	0.229985	0.00013066	1.92359	0.206941	8.93379e-05	0	0
		hits: 14 Items
		FRAMEID	RAWFILE	MS2	FrameID1	CompID	MZ	Time	GoodID	II_1FE	II_1FE_160813085745	II_1FE_160813105339	II_2FE	II_2FE_160813144524	II_2FE_160813164117	II_3FE	II_3FE_160813203300	II_3FE_160813222853	II_4FE	II_4FE_160814022037	II_4FE_160814041631	Ratio_1FE	StdDev_1FE	PValue_1FE	Ratio_2FE	StdDev_2FE	PValue_2FE	Ratio_3FE	StdDev_3FE	PValue_3FE	Ratio_4FE	StdDev_4FE	PValue_4FE	NRatio_1FE	NStdDev_1FE	NPValue_1FE	NRatio_2FE	NStdDev_2FE	NPValue_2FE	NRatio_3FE	NStdDev_3FE	NPValue_3FE	NRatio_4FE	NStdDev_4FE	NPValue_4FE	Avg_1FE	Avg_2FE	Avg_3FE	Avg_4FE
		1959	4FE	87	1959	72	568.308	42.84	0	1.24589e+08	1.10506e+08	1.10379e+08	2.18056e+08	2.31916e+08	2.28713e+08	2.40966e+08	2.3286e+08	2.20969e+08	2.18248e+08	2.30761e+08	2.1554e+08	1	0.141853	1	1.96451	0.202349	6.74191e-05	2.01114	0.229985	0.00013066	1.92359	0.206941	8.93379e-05	1	0.141853	1	1.96451	0.202349	6.74191e-05	2.01114	0.229985	0.00013066	1.92359	0.206941	8.93379e-05	1.15158e+08	2.26228e+08	2.31598e+08	2.21516e+08
		1959	4FE	87	1959	72	568.308	42.84	0	1.24589e+08	1.10506e+08	1.10379e+08	2.18056e+08	2.31916e+08	2.28713e+08	2.40966e+08	2.3286e+08	2.20969e+08	2.18248e+08	2.30761e+08	2.1554e+08	1	0.141853	1	1.96451	0.202349	6.74191e-05	2.01114	0.229985	0.00013066	1.92359	0.206941	8.93379e-05	1	0.141853	1	1.96451	0.202349	6.74191e-05	2.01114	0.229985	0.00013066	1.92359	0.206941	8.93379e-05	1.15158e+08	2.26228e+08	2.31598e+08	2.21516e+08
		1959	4FE_160814022037	87	1959	72	568.308	42.84	0	1.24589e+08	1.10506e+08	1.10379e+08	2.18056e+08	2.31916e+08	2.28713e+08	2.40966e+08	2.3286e+08	2.20969e+08	2.18248e+08	2.30761e+08	2.1554e+08	1	0.141853	1	1.96451	0.202349	6.74191e-05	2.01114	0.229985	0.00013066	1.92359	0.206941	8.93379e-05	1	0.141853	1	1.96451	0.202349	6.74191e-05	2.01114	0.229985	0.00013066	1.92359	0.206941	8.93379e-05	1.15158e+08	2.26228e+08	2.31598e+08	2.21516e+08
		1959	4FE_160814041631	87	1959	72	568.308	42.84	0	1.24589e+08	1.10506e+08	1.10379e+08	2.18056e+08	2.31916e+08	2.28713e+08	2.40966e+08	2.3286e+08	2.20969e+08	2.18248e+08	2.30761e+08	2.1554e+08	1	0.141853	1	1.96451	0.202349	6.74191e-05	2.01114	0.229985	0.00013066	1.92359	0.206941	8.93379e-05	1	0.141853	1	1.96451	0.202349	6.74191e-05	2.01114	0.229985	0.00013066	1.92359	0.206941	8.93379e-05	1.15158e+08	2.26228e+08	2.31598e+08	2.21516e+08
		1959	4FE_160814041631	87	1959	72	568.308	42.84	0	1.24589e+08	1.10506e+08	1.10379e+08	2.18056e+08	2.31916e+08	2.28713e+08	2.40966e+08	2.3286e+08	2.20969e+08	2.18248e+08	2.30761e+08	2.1554e+08	1	0.141853	1	1.96451	0.202349	6.74191e-05	2.01114	0.229985	0.00013066	1.92359	0.206941	8.93379e-05	1	0.141853	1	1.96451	0.202349	6.74191e-05	2.01114	0.229985	0.00013066	1.92359	0.206941	8.93379e-05	1.15158e+08	2.26228e+08	2.31598e+08	2.21516e+08
		1959	1FE_160813085745	87	1959	72	568.308	42.84	0	1.24589e+08	1.10506e+08	1.10379e+08	2.18056e+08	2.31916e+08	2.28713e+08	2.40966e+08	2.3286e+08	2.20969e+08	2.18248e+08	2.30761e+08	2.1554e+08	1	0.141853	1	1.96451	0.202349	6.74191e-05	2.01114	0.229985	0.00013066	1.92359	0.206941	8.93379e-05	1	0.141853	1	1.96451	0.202349	6.74191e-05	2.01114	0.229985	0.00013066	1.92359	0.206941	8.93379e-05	1.15158e+08	2.26228e+08	2.31598e+08	2.21516e+08
		1959	1FE_160813085745	87	1959	72	568.308	42.84	0	1.24589e+08	1.10506e+08	1.10379e+08	2.18056e+08	2.31916e+08	2.28713e+08	2.40966e+08	2.3286e+08	2.20969e+08	2.18248e+08	2.30761e+08	2.1554e+08	1	0.141853	1	1.96451	0.202349	6.74191e-05	2.01114	0.229985	0.00013066	1.92359	0.206941	8.93379e-05	1	0.141853	1	1.96451	0.202349	6.74191e-05	2.01114	0.229985	0.00013066	1.92359	0.206941	8.93379e-05	1.15158e+08	2.26228e+08	2.31598e+08	2.21516e+08
		1959	2FE	87	1959	72	568.308	42.84	0	1.24589e+08	1.10506e+08	1.10379e+08	2.18056e+08	2.31916e+08	2.28713e+08	2.40966e+08	2.3286e+08	2.20969e+08	2.18248e+08	2.30761e+08	2.1554e+08	1	0.141853	1	1.96451	0.202349	6.74191e-05	2.01114	0.229985	0.00013066	1.92359	0.206941	8.93379e-05	1	0.141853	1	1.96451	0.202349	6.74191e-05	2.01114	0.229985	0.00013066	1.92359	0.206941	8.93379e-05	1.15158e+08	2.26228e+08	2.31598e+08	2.21516e+08
		1959	2FE_160813144524	87	1959	72	568.308	42.84	0	1.24589e+08	1.10506e+08	1.10379e+08	2.18056e+08	2.31916e+08	2.28713e+08	2.40966e+08	2.3286e+08	2.20969e+08	2.18248e+08	2.30761e+08	2.1554e+08	1	0.141853	1	1.96451	0.202349	6.74191e-05	2.01114	0.229985	0.00013066	1.92359	0.206941	8.93379e-05	1	0.141853	1	1.96451	0.202349	6.74191e-05	2.01114	0.229985	0.00013066	1.92359	0.206941	8.93379e-05	1.15158e+08	2.26228e+08	2.31598e+08	2.21516e+08
		1959	2FE_160813164117	87	1959	72	568.308	42.84	0	1.24589e+08	1.10506e+08	1.10379e+08	2.18056e+08	2.31916e+08	2.28713e+08	2.40966e+08	2.3286e+08	2.20969e+08	2.18248e+08	2.30761e+08	2.1554e+08	1	0.141853	1	1.96451	0.202349	6.74191e-05	2.01114	0.229985	0.00013066	1.92359	0.206941	8.93379e-05	1	0.141853	1	1.96451	0.202349	6.74191e-05	2.01114	0.229985	0.00013066	1.92359	0.206941	8.93379e-05	1.15158e+08	2.26228e+08	2.31598e+08	2.21516e+08
		1959	2FE_160813164117	87	1959	72	568.308	42.84	0	1.24589e+08	1.10506e+08	1.10379e+08	2.18056e+08	2.31916e+08	2.28713e+08	2.40966e+08	2.3286e+08	2.20969e+08	2.18248e+08	2.30761e+08	2.1554e+08	1	0.141853	1	1.96451	0.202349	6.74191e-05	2.01114	0.229985	0.00013066	1.92359	0.206941	8.93379e-05	1	0.141853	1	1.96451	0.202349	6.74191e-05	2.01114	0.229985	0.00013066	1.92359	0.206941	8.93379e-05	1.15158e+08	2.26228e+08	2.31598e+08	2.21516e+08
		1959	3FE_160813222853	87	1959	72	568.308	42.84	0	1.24589e+08	1.10506e+08	1.10379e+08	2.18056e+08	2.31916e+08	2.28713e+08	2.40966e+08	2.3286e+08	2.20969e+08	2.18248e+08	2.30761e+08	2.1554e+08	1	0.141853	1	1.96451	0.202349	6.74191e-05	2.01114	0.229985	0.00013066	1.92359	0.206941	8.93379e-05	1	0.141853	1	1.96451	0.202349	6.74191e-05	2.01114	0.229985	0.00013066	1.92359	0.206941	8.93379e-05	1.15158e+08	2.26228e+08	2.31598e+08	2.21516e+08
		1959	3FE_160813222853	87	1959	72	568.308	42.84	0	1.24589e+08	1.10506e+08	1.10379e+08	2.18056e+08	2.31916e+08	2.28713e+08	2.40966e+08	2.3286e+08	2.20969e+08	2.18248e+08	2.30761e+08	2.1554e+08	1	0.141853	1	1.96451	0.202349	6.74191e-05	2.01114	0.229985	0.00013066	1.92359	0.206941	8.93379e-05	1	0.141853	1	1.96451	0.202349	6.74191e-05	2.01114	0.229985	0.00013066	1.92359	0.206941	8.93379e-05	1.15158e+08	2.26228e+08	2.31598e+08	2.21516e+08
		1959	3FE_160813222853	87	1959	72	568.308	42.84	0	1.24589e+08	1.10506e+08	1.10379e+08	2.18056e+08	2.31916e+08	2.28713e+08	2.40966e+08	2.3286e+08	2.20969e+08	2.18248e+08	2.30761e+08	2.1554e+08	1	0.141853	1	1.96451	0.202349	6.74191e-05	2.01114	0.229985	0.00013066	1.92359	0.206941	8.93379e-05	1	0.141853	1	1.96451	0.202349	6.74191e-05	2.01114	0.229985	0.00013066	1.92359	0.206941	8.93379e-05	1.15158e+08	2.26228e+08	2.31598e+08	2.21516e+08
	TITLVLAVASGLSLGK+Phospho(3)Phospho(10)	1	47	1	0.141853	1	1.96451	0.202349	6.74191e-05	2.01114	0.229985	0.00013066	1.92359	0.206941	8.93379e-05	0	0
		hits: 47 Items
		FRAMEID	RAWFILE	MS2	FrameID1	CompID	MZ	Time	GoodID	II_1FE	II_1FE_160813085745	II_1FE_160813105339	II_2FE	II_2FE_160813144524	II_2FE_160813164117	II_3FE	II_3FE_160813203300	II_3FE_160813222853	II_4FE	II_4FE_160814022037	II_4FE_160814041631	Ratio_1FE	StdDev_1FE	PValue_1FE	Ratio_2FE	StdDev_2FE	PValue_2FE	Ratio_3FE	StdDev_3FE	PValue_3FE	Ratio_4FE	StdDev_4FE	PValue_4FE	NRatio_1FE	NStdDev_1FE	NPValue_1FE	NRatio_2FE	NStdDev_2FE	NPValue_2FE	NRatio_3FE	NStdDev_3FE	NPValue_3FE	NRatio_4FE	NStdDev_4FE	NPValue_4FE	Avg_1FE	Avg_2FE	Avg_3FE	Avg_4FE
		1959	4FE	87	1959	72	568.308	42.84	0	1.24589e+08	1.10506e+08	1.10379e+08	2.18056e+08	2.31916e+08	2.28713e+08	2.40966e+08	2.3286e+08	2.20969e+08	2.18248e+08	2.30761e+08	2.1554e+08	1	0.141853	1	1.96451	0.202349	6.74191e-05	2.01114	0.229985	0.00013066	1.92359	0.206941	8.93379e-05	1	0.141853	1	1.96451	0.202349	6.74191e-05	2.01114	0.229985	0.00013066	1.92359	0.206941	8.93379e-05	1.15158e+08	2.26228e+08	2.31598e+08	2.21516e+08
		1959	4FE	87	1959	72	568.308	42.84	0	1.24589e+08	1.10506e+08	1.10379e+08	2.18056e+08	2.31916e+08	2.28713e+08	2.40966e+08	2.3286e+08	2.20969e+08	2.18248e+08	2.30761e+08	2.1554e+08	1	0.141853	1	1.96451	0.202349	6.74191e-05	2.01114	0.229985	0.00013066	1.92359	0.206941	8.93379e-05	1	0.141853	1	1.96451	0.202349	6.74191e-05	2.01114	0.229985	0.00013066	1.92359	0.206941	8.93379e-05	1.15158e+08	2.26228e+08	2.31598e+08	2.21516e+08
		1959	4FE	87	1959	72	568.308	42.84	0	1.24589e+08	1.10506e+08	1.10379e+08	2.18056e+08	2.31916e+08	2.28713e+08	2.40966e+08	2.3286e+08	2.20969e+08	2.18248e+08	2.30761e+08	2.1554e+08	1	0.141853	1	1.96451	0.202349	6.74191e-05	2.01114	0.229985	0.00013066	1.92359	0.206941	8.93379e-05	1	0.141853	1	1.96451	0.202349	6.74191e-05	2.01114	0.229985	0.00013066	1.92359	0.206941	8.93379e-05	1.15158e+08	2.26228e+08	2.31598e+08	2.21516e+08
		1959	4FE	87	1959	72	568.308	42.84	0	1.24589e+08	1.10506e+08	1.10379e+08	2.18056e+08	2.31916e+08	2.28713e+08	2.40966e+08	2.3286e+08	2.20969e+08	2.18248e+08	2.30761e+08	2.1554e+08	1	0.141853	1	1.96451	0.202349	6.74191e-05	2.01114	0.229985	0.00013066	1.92359	0.206941	8.93379e-05	1	0.141853	1	1.96451	0.202349	6.74191e-05	2.01114	0.229985	0.00013066	1.92359	0.206941	8.93379e-05	1.15158e+08	2.26228e+08	2.31598e+08	2.21516e+08
		1959	4FE_160814022037	87	1959	72	568.308	42.84	0	1.24589e+08	1.10506e+08	1.10379e+08	2.18056e+08	2.31916e+08	2.28713e+08	2.40966e+08	2.3286e+08	2.20969e+08	2.18248e+08	2.30761e+08	2.1554e+08	1	0.141853	1	1.96451	0.202349	6.74191e-05	2.01114	0.229985	0.00013066	1.92359	0.206941	8.93379e-05	1	0.141853	1	1.96451	0.202349	6.74191e-05	2.01114	0.229985	0.00013066	1.92359	0.206941	8.93379e-05	1.15158e+08	2.26228e+08	2.31598e+08	2.21516e+08
		1959	4FE_160814022037	87	1959	72	568.308	42.84	0	1.24589e+08	1.10506e+08	1.10379e+08	2.18056e+08	2.31916e+08	2.28713e+08	2.40966e+08	2.3286e+08	2.20969e+08	2.18248e+08	2.30761e+08	2.1554e+08	1	0.141853	1	1.96451	0.202349	6.74191e-05	2.01114	0.229985	0.00013066	1.92359	0.206941	8.93379e-05	1	0.141853	1	1.96451	0.202349	6.74191e-05	2.01114	0.229985	0.00013066	1.92359	0.206941	8.93379e-05	1.15158e+08	2.26228e+08	2.31598e+08	2.21516e+08
		1959	4FE_160814022037	87	1959	72	568.308	42.84	0	1.24589e+08	1.10506e+08	1.10379e+08	2.18056e+08	2.31916e+08	2.28713e+08	2.40966e+08	2.3286e+08	2.20969e+08	2.18248e+08	2.30761e+08	2.1554e+08	1	0.141853	1	1.96451	0.202349	6.74191e-05	2.01114	0.229985	0.00013066	1.92359	0.206941	8.93379e-05	1	0.141853	1	1.96451	0.202349	6.74191e-05	2.01114	0.229985	0.00013066	1.92359	0.206941	8.93379e-05	1.15158e+08	2.26228e+08	2.31598e+08	2.21516e+08
		1959	4FE_160814022037	87	1959	72	568.308	42.84	0	1.24589e+08	1.10506e+08	1.10379e+08	2.18056e+08	2.31916e+08	2.28713e+08	2.40966e+08	2.3286e+08	2.20969e+08	2.18248e+08	2.30761e+08	2.1554e+08	1	0.141853	1	1.96451	0.202349	6.74191e-05	2.01114	0.229985	0.00013066	1.92359	0.206941	8.93379e-05	1	0.141853	1	1.96451	0.202349	6.74191e-05	2.01114	0.229985	0.00013066	1.92359	0.206941	8.93379e-05	1.15158e+08	2.26228e+08	2.31598e+08	2.21516e+08
		1959	4FE_160814022037	87	1959	72	568.308	42.84	0	1.24589e+08	1.10506e+08	1.10379e+08	2.18056e+08	2.31916e+08	2.28713e+08	2.40966e+08	2.3286e+08	2.20969e+08	2.18248e+08	2.30761e+08	2.1554e+08	1	0.141853	1	1.96451	0.202349	6.74191e-05	2.01114	0.229985	0.00013066	1.92359	0.206941	8.93379e-05	1	0.141853	1	1.96451	0.202349	6.74191e-05	2.01114	0.229985	0.00013066	1.92359	0.206941	8.93379e-05	1.15158e+08	2.26228e+08	2.31598e+08	2.21516e+08
		1959	4FE_160814041631	87	1959	72	568.308	42.84	0	1.24589e+08	1.10506e+08	1.10379e+08	2.18056e+08	2.31916e+08	2.28713e+08	2.40966e+08	2.3286e+08	2.20969e+08	2.18248e+08	2.30761e+08	2.1554e+08	1	0.141853	1	1.96451	0.202349	6.74191e-05	2.01114	0.229985	0.00013066	1.92359	0.206941	8.93379e-05	1	0.141853	1	1.96451	0.202349	6.74191e-05	2.01114	0.229985	0.00013066	1.92359	0.206941	8.93379e-05	1.15158e+08	2.26228e+08	2.31598e+08	2.21516e+08
		1959	4FE_160814041631	87	1959	72	568.308	42.84	0	1.24589e+08	1.10506e+08	1.10379e+08	2.18056e+08	2.31916e+08	2.28713e+08	2.40966e+08	2.3286e+08	2.20969e+08	2.18248e+08	2.30761e+08	2.1554e+08	1	0.141853	1	1.96451	0.202349	6.74191e-05	2.01114	0.229985	0.00013066	1.92359	0.206941	8.93379e-05	1	0.141853	1	1.96451	0.202349	6.74191e-05	2.01114	0.229985	0.00013066	1.92359	0.206941	8.93379e-05	1.15158e+08	2.26228e+08	2.31598e+08	2.21516e+08
		1959	4FE_160814041631	87	1959	72	568.308	42.84	0	1.24589e+08	1.10506e+08	1.10379e+08	2.18056e+08	2.31916e+08	2.28713e+08	2.40966e+08	2.3286e+08	2.20969e+08	2.18248e+08	2.30761e+08	2.1554e+08	1	0.141853	1	1.96451	0.202349	6.74191e-05	2.01114	0.229985	0.00013066	1.92359	0.206941	8.93379e-05	1	0.141853	1	1.96451	0.202349	6.74191e-05	2.01114	0.229985	0.00013066	1.92359	0.206941	8.93379e-05	1.15158e+08	2.26228e+08	2.31598e+08	2.21516e+08
		1959	4FE_160814041631	87	1959	72	568.308	42.84	0	1.24589e+08	1.10506e+08	1.10379e+08	2.18056e+08	2.31916e+08	2.28713e+08	2.40966e+08	2.3286e+08	2.20969e+08	2.18248e+08	2.30761e+08	2.1554e+08	1	0.141853	1	1.96451	0.202349	6.74191e-05	2.01114	0.229985	0.00013066	1.92359	0.206941	8.93379e-05	1	0.141853	1	1.96451	0.202349	6.74191e-05	2.01114	0.229985	0.00013066	1.92359	0.206941	8.93379e-05	1.15158e+08	2.26228e+08	2.31598e+08	2.21516e+08
		1959	4FE_160814041631	87	1959	72	568.308	42.84	0	1.24589e+08	1.10506e+08	1.10379e+08	2.18056e+08	2.31916e+08	2.28713e+08	2.40966e+08	2.3286e+08	2.20969e+08	2.18248e+08	2.30761e+08	2.1554e+08	1	0.141853	1	1.96451	0.202349	6.74191e-05	2.01114	0.229985	0.00013066	1.92359	0.206941	8.93379e-05	1	0.141853	1	1.96451	0.202349	6.74191e-05	2.01114	0.229985	0.00013066	1.92359	0.206941	8.93379e-05	1.15158e+08	2.26228e+08	2.31598e+08	2.21516e+08
		1959	1FE	87	1959	72	568.308	42.84	0	1.24589e+08	1.10506e+08	1.10379e+08	2.18056e+08	2.31916e+08	2.28713e+08	2.40966e+08	2.3286e+08	2.20969e+08	2.18248e+08	2.30761e+08	2.1554e+08	1	0.141853	1	1.96451	0.202349	6.74191e-05	2.01114	0.229985	0.00013066	1.92359	0.206941	8.93379e-05	1	0.141853	1	1.96451	0.202349	6.74191e-05	2.01114	0.229985	0.00013066	1.92359	0.206941	8.93379e-05	1.15158e+08	2.26228e+08	2.31598e+08	2.21516e+08
		1959	1FE_160813085745	87	1959	72	568.308	42.84	0	1.24589e+08	1.10506e+08	1.10379e+08	2.18056e+08	2.31916e+08	2.28713e+08	2.40966e+08	2.3286e+08	2.20969e+08	2.18248e+08	2.30761e+08	2.1554e+08	1	0.141853	1	1.96451	0.202349	6.74191e-05	2.01114	0.229985	0.00013066	1.92359	0.206941	8.93379e-05	1	0.141853	1	1.96451	0.202349	6.74191e-05	2.01114	0.229985	0.00013066	1.92359	0.206941	8.93379e-05	1.15158e+08	2.26228e+08	2.31598e+08	2.21516e+08
		1959	1FE_160813085745	87	1959	72	568.308	42.84	0	1.24589e+08	1.10506e+08	1.10379e+08	2.18056e+08	2.31916e+08	2.28713e+08	2.40966e+08	2.3286e+08	2.20969e+08	2.18248e+08	2.30761e+08	2.1554e+08	1	0.141853	1	1.96451	0.202349	6.74191e-05	2.01114	0.229985	0.00013066	1.92359	0.206941	8.93379e-05	1	0.141853	1	1.96451	0.202349	6.74191e-05	2.01114	0.229985	0.00013066	1.92359	0.206941	8.93379e-05	1.15158e+08	2.26228e+08	2.31598e+08	2.21516e+08
		1959	1FE_160813085745	87	1959	72	568.308	42.84	0	1.24589e+08	1.10506e+08	1.10379e+08	2.18056e+08	2.31916e+08	2.28713e+08	2.40966e+08	2.3286e+08	2.20969e+08	2.18248e+08	2.30761e+08	2.1554e+08	1	0.141853	1	1.96451	0.202349	6.74191e-05	2.01114	0.229985	0.00013066	1.92359	0.206941	8.93379e-05	1	0.141853	1	1.96451	0.202349	6.74191e-05	2.01114	0.229985	0.00013066	1.92359	0.206941	8.93379e-05	1.15158e+08	2.26228e+08	2.31598e+08	2.21516e+08
		1959	1FE_160813105339	87	1959	72	568.308	42.84	0	1.24589e+08	1.10506e+08	1.10379e+08	2.18056e+08	2.31916e+08	2.28713e+08	2.40966e+08	2.3286e+08	2.20969e+08	2.18248e+08	2.30761e+08	2.1554e+08	1	0.141853	1	1.96451	0.202349	6.74191e-05	2.01114	0.229985	0.00013066	1.92359	0.206941	8.93379e-05	1	0.141853	1	1.96451	0.202349	6.74191e-05	2.01114	0.229985	0.00013066	1.92359	0.206941	8.93379e-05	1.15158e+08	2.26228e+08	2.31598e+08	2.21516e+08
		1959	1FE_160813105339	87	1959	72	568.308	42.84	0	1.24589e+08	1.10506e+08	1.10379e+08	2.18056e+08	2.31916e+08	2.28713e+08	2.40966e+08	2.3286e+08	2.20969e+08	2.18248e+08	2.30761e+08	2.1554e+08	1	0.141853	1	1.96451	0.202349	6.74191e-05	2.01114	0.229985	0.00013066	1.92359	0.206941	8.93379e-05	1	0.141853	1	1.96451	0.202349	6.74191e-05	2.01114	0.229985	0.00013066	1.92359	0.206941	8.93379e-05	1.15158e+08	2.26228e+08	2.31598e+08	2.21516e+08
		1959	2FE	87	1959	72	568.308	42.84	0	1.24589e+08	1.10506e+08	1.10379e+08	2.18056e+08	2.31916e+08	2.28713e+08	2.40966e+08	2.3286e+08	2.20969e+08	2.18248e+08	2.30761e+08	2.1554e+08	1	0.141853	1	1.96451	0.202349	6.74191e-05	2.01114	0.229985	0.00013066	1.92359	0.206941	8.93379e-05	1	0.141853	1	1.96451	0.202349	6.74191e-05	2.01114	0.229985	0.00013066	1.92359	0.206941	8.93379e-05	1.15158e+08	2.26228e+08	2.31598e+08	2.21516e+08
		1959	2FE	87	1959	72	568.308	42.84	0	1.24589e+08	1.10506e+08	1.10379e+08	2.18056e+08	2.31916e+08	2.28713e+08	2.40966e+08	2.3286e+08	2.20969e+08	2.18248e+08	2.30761e+08	2.1554e+08	1	0.141853	1	1.96451	0.202349	6.74191e-05	2.01114	0.229985	0.00013066	1.92359	0.206941	8.93379e-05	1	0.141853	1	1.96451	0.202349	6.74191e-05	2.01114	0.229985	0.00013066	1.92359	0.206941	8.93379e-05	1.15158e+08	2.26228e+08	2.31598e+08	2.21516e+08
		1959	2FE	87	1959	72	568.308	42.84	0	1.24589e+08	1.10506e+08	1.10379e+08	2.18056e+08	2.31916e+08	2.28713e+08	2.40966e+08	2.3286e+08	2.20969e+08	2.18248e+08	2.30761e+08	2.1554e+08	1	0.141853	1	1.96451	0.202349	6.74191e-05	2.01114	0.229985	0.00013066	1.92359	0.206941	8.93379e-05	1	0.141853	1	1.96451	0.202349	6.74191e-05	2.01114	0.229985	0.00013066	1.92359	0.206941	8.93379e-05	1.15158e+08	2.26228e+08	2.31598e+08	2.21516e+08
		1959	2FE	87	1959	72	568.308	42.84	0	1.24589e+08	1.10506e+08	1.10379e+08	2.18056e+08	2.31916e+08	2.28713e+08	2.40966e+08	2.3286e+08	2.20969e+08	2.18248e+08	2.30761e+08	2.1554e+08	1	0.141853	1	1.96451	0.202349	6.74191e-05	2.01114	0.229985	0.00013066	1.92359	0.206941	8.93379e-05	1	0.141853	1	1.96451	0.202349	6.74191e-05	2.01114	0.229985	0.00013066	1.92359	0.206941	8.93379e-05	1.15158e+08	2.26228e+08	2.31598e+08	2.21516e+08
		1959	2FE_160813144524	87	1959	72	568.308	42.84	0	1.24589e+08	1.10506e+08	1.10379e+08	2.18056e+08	2.31916e+08	2.28713e+08	2.40966e+08	2.3286e+08	2.20969e+08	2.18248e+08	2.30761e+08	2.1554e+08	1	0.141853	1	1.96451	0.202349	6.74191e-05	2.01114	0.229985	0.00013066	1.92359	0.206941	8.93379e-05	1	0.141853	1	1.96451	0.202349	6.74191e-05	2.01114	0.229985	0.00013066	1.92359	0.206941	8.93379e-05	1.15158e+08	2.26228e+08	2.31598e+08	2.21516e+08
		1959	2FE_160813144524	87	1959	72	568.308	42.84	0	1.24589e+08	1.10506e+08	1.10379e+08	2.18056e+08	2.31916e+08	2.28713e+08	2.40966e+08	2.3286e+08	2.20969e+08	2.18248e+08	2.30761e+08	2.1554e+08	1	0.141853	1	1.96451	0.202349	6.74191e-05	2.01114	0.229985	0.00013066	1.92359	0.206941	8.93379e-05	1	0.141853	1	1.96451	0.202349	6.74191e-05	2.01114	0.229985	0.00013066	1.92359	0.206941	8.93379e-05	1.15158e+08	2.26228e+08	2.31598e+08	2.21516e+08
		1959	2FE_160813164117	87	1959	72	568.308	42.84	0	1.24589e+08	1.10506e+08	1.10379e+08	2.18056e+08	2.31916e+08	2.28713e+08	2.40966e+08	2.3286e+08	2.20969e+08	2.18248e+08	2.30761e+08	2.1554e+08	1	0.141853	1	1.96451	0.202349	6.74191e-05	2.01114	0.229985	0.00013066	1.92359	0.206941	8.93379e-05	1	0.141853	1	1.96451	0.202349	6.74191e-05	2.01114	0.229985	0.00013066	1.92359	0.206941	8.93379e-05	1.15158e+08	2.26228e+08	2.31598e+08	2.21516e+08
		1959	2FE_160813164117	87	1959	72	568.308	42.84	0	1.24589e+08	1.10506e+08	1.10379e+08	2.18056e+08	2.31916e+08	2.28713e+08	2.40966e+08	2.3286e+08	2.20969e+08	2.18248e+08	2.30761e+08	2.1554e+08	1	0.141853	1	1.96451	0.202349	6.74191e-05	2.01114	0.229985	0.00013066	1.92359	0.206941	8.93379e-05	1	0.141853	1	1.96451	0.202349	6.74191e-05	2.01114	0.229985	0.00013066	1.92359	0.206941	8.93379e-05	1.15158e+08	2.26228e+08	2.31598e+08	2.21516e+08
		1959	2FE_160813164117	87	1959	72	568.308	42.84	0	1.24589e+08	1.10506e+08	1.10379e+08	2.18056e+08	2.31916e+08	2.28713e+08	2.40966e+08	2.3286e+08	2.20969e+08	2.18248e+08	2.30761e+08	2.1554e+08	1	0.141853	1	1.96451	0.202349	6.74191e-05	2.01114	0.229985	0.00013066	1.92359	0.206941	8.93379e-05	1	0.141853	1	1.96451	0.202349	6.74191e-05	2.01114	0.229985	0.00013066	1.92359	0.206941	8.93379e-05	1.15158e+08	2.26228e+08	2.31598e+08	2.21516e+08
		1959	2FE_160813164117	87	1959	72	568.308	42.84	0	1.24589e+08	1.10506e+08	1.10379e+08	2.18056e+08	2.31916e+08	2.28713e+08	2.40966e+08	2.3286e+08	2.20969e+08	2.18248e+08	2.30761e+08	2.1554e+08	1	0.141853	1	1.96451	0.202349	6.74191e-05	2.01114	0.229985	0.00013066	1.92359	0.206941	8.93379e-05	1	0.141853	1	1.96451	0.202349	6.74191e-05	2.01114	0.229985	0.00013066	1.92359	0.206941	8.93379e-05	1.15158e+08	2.26228e+08	2.31598e+08	2.21516e+08
		1959	2FE_160813164117	87	1959	72	568.308	42.84	0	1.24589e+08	1.10506e+08	1.10379e+08	2.18056e+08	2.31916e+08	2.28713e+08	2.40966e+08	2.3286e+08	2.20969e+08	2.18248e+08	2.30761e+08	2.1554e+08	1	0.141853	1	1.96451	0.202349	6.74191e-05	2.01114	0.229985	0.00013066	1.92359	0.206941	8.93379e-05	1	0.141853	1	1.96451	0.202349	6.74191e-05	2.01114	0.229985	0.00013066	1.92359	0.206941	8.93379e-05	1.15158e+08	2.26228e+08	2.31598e+08	2.21516e+08
		1959	3FE	87	1959	72	568.308	42.84	0	1.24589e+08	1.10506e+08	1.10379e+08	2.18056e+08	2.31916e+08	2.28713e+08	2.40966e+08	2.3286e+08	2.20969e+08	2.18248e+08	2.30761e+08	2.1554e+08	1	0.141853	1	1.96451	0.202349	6.74191e-05	2.01114	0.229985	0.00013066	1.92359	0.206941	8.93379e-05	1	0.141853	1	1.96451	0.202349	6.74191e-05	2.01114	0.229985	0.00013066	1.92359	0.206941	8.93379e-05	1.15158e+08	2.26228e+08	2.31598e+08	2.21516e+08
		1959	3FE	87	1959	72	568.308	42.84	0	1.24589e+08	1.10506e+08	1.10379e+08	2.18056e+08	2.31916e+08	2.28713e+08	2.40966e+08	2.3286e+08	2.20969e+08	2.18248e+08	2.30761e+08	2.1554e+08	1	0.141853	1	1.96451	0.202349	6.74191e-05	2.01114	0.229985	0.00013066	1.92359	0.206941	8.93379e-05	1	0.141853	1	1.96451	0.202349	6.74191e-05	2.01114	0.229985	0.00013066	1.92359	0.206941	8.93379e-05	1.15158e+08	2.26228e+08	2.31598e+08	2.21516e+08
		1959	3FE	87	1959	72	568.308	42.84	0	1.24589e+08	1.10506e+08	1.10379e+08	2.18056e+08	2.31916e+08	2.28713e+08	2.40966e+08	2.3286e+08	2.20969e+08	2.18248e+08	2.30761e+08	2.1554e+08	1	0.141853	1	1.96451	0.202349	6.74191e-05	2.01114	0.229985	0.00013066	1.92359	0.206941	8.93379e-05	1	0.141853	1	1.96451	0.202349	6.74191e-05	2.01114	0.229985	0.00013066	1.92359	0.206941	8.93379e-05	1.15158e+08	2.26228e+08	2.31598e+08	2.21516e+08
		1959	3FE	87	1959	72	568.308	42.84	0	1.24589e+08	1.10506e+08	1.10379e+08	2.18056e+08	2.31916e+08	2.28713e+08	2.40966e+08	2.3286e+08	2.20969e+08	2.18248e+08	2.30761e+08	2.1554e+08	1	0.141853	1	1.96451	0.202349	6.74191e-05	2.01114	0.229985	0.00013066	1.92359	0.206941	8.93379e-05	1	0.141853	1	1.96451	0.202349	6.74191e-05	2.01114	0.229985	0.00013066	1.92359	0.206941	8.93379e-05	1.15158e+08	2.26228e+08	2.31598e+08	2.21516e+08
		1959	3FE	87	1959	72	568.308	42.84	0	1.24589e+08	1.10506e+08	1.10379e+08	2.18056e+08	2.31916e+08	2.28713e+08	2.40966e+08	2.3286e+08	2.20969e+08	2.18248e+08	2.30761e+08	2.1554e+08	1	0.141853	1	1.96451	0.202349	6.74191e-05	2.01114	0.229985	0.00013066	1.92359	0.206941	8.93379e-05	1	0.141853	1	1.96451	0.202349	6.74191e-05	2.01114	0.229985	0.00013066	1.92359	0.206941	8.93379e-05	1.15158e+08	2.26228e+08	2.31598e+08	2.21516e+08
		1959	3FE	87	1959	72	568.308	42.84	0	1.24589e+08	1.10506e+08	1.10379e+08	2.18056e+08	2.31916e+08	2.28713e+08	2.40966e+08	2.3286e+08	2.20969e+08	2.18248e+08	2.30761e+08	2.1554e+08	1	0.141853	1	1.96451	0.202349	6.74191e-05	2.01114	0.229985	0.00013066	1.92359	0.206941	8.93379e-05	1	0.141853	1	1.96451	0.202349	6.74191e-05	2.01114	0.229985	0.00013066	1.92359	0.206941	8.93379e-05	1.15158e+08	2.26228e+08	2.31598e+08	2.21516e+08
		1959	3FE	87	1959	72	568.308	42.84	0	1.24589e+08	1.10506e+08	1.10379e+08	2.18056e+08	2.31916e+08	2.28713e+08	2.40966e+08	2.3286e+08	2.20969e+08	2.18248e+08	2.30761e+08	2.1554e+08	1	0.141853	1	1.96451	0.202349	6.74191e-05	2.01114	0.229985	0.00013066	1.92359	0.206941	8.93379e-05	1	0.141853	1	1.96451	0.202349	6.74191e-05	2.01114	0.229985	0.00013066	1.92359	0.206941	8.93379e-05	1.15158e+08	2.26228e+08	2.31598e+08	2.21516e+08
		1959	3FE_160813203300	87	1959	72	568.308	42.84	0	1.24589e+08	1.10506e+08	1.10379e+08	2.18056e+08	2.31916e+08	2.28713e+08	2.40966e+08	2.3286e+08	2.20969e+08	2.18248e+08	2.30761e+08	2.1554e+08	1	0.141853	1	1.96451	0.202349	6.74191e-05	2.01114	0.229985	0.00013066	1.92359	0.206941	8.93379e-05	1	0.141853	1	1.96451	0.202349	6.74191e-05	2.01114	0.229985	0.00013066	1.92359	0.206941	8.93379e-05	1.15158e+08	2.26228e+08	2.31598e+08	2.21516e+08
		1959	3FE_160813203300	87	1959	72	568.308	42.84	0	1.24589e+08	1.10506e+08	1.10379e+08	2.18056e+08	2.31916e+08	2.28713e+08	2.40966e+08	2.3286e+08	2.20969e+08	2.18248e+08	2.30761e+08	2.1554e+08	1	0.141853	1	1.96451	0.202349	6.74191e-05	2.01114	0.229985	0.00013066	1.92359	0.206941	8.93379e-05	1	0.141853	1	1.96451	0.202349	6.74191e-05	2.01114	0.229985	0.00013066	1.92359	0.206941	8.93379e-05	1.15158e+08	2.26228e+08	2.31598e+08	2.21516e+08
		1959	3FE_160813203300	87	1959	72	568.308	42.84	0	1.24589e+08	1.10506e+08	1.10379e+08	2.18056e+08	2.31916e+08	2.28713e+08	2.40966e+08	2.3286e+08	2.20969e+08	2.18248e+08	2.30761e+08	2.1554e+08	1	0.141853	1	1.96451	0.202349	6.74191e-05	2.01114	0.229985	0.00013066	1.92359	0.206941	8.93379e-05	1	0.141853	1	1.96451	0.202349	6.74191e-05	2.01114	0.229985	0.00013066	1.92359	0.206941	8.93379e-05	1.15158e+08	2.26228e+08	2.31598e+08	2.21516e+08
		1959	3FE_160813222853	87	1959	72	568.308	42.84	0	1.24589e+08	1.10506e+08	1.10379e+08	2.18056e+08	2.31916e+08	2.28713e+08	2.40966e+08	2.3286e+08	2.20969e+08	2.18248e+08	2.30761e+08	2.1554e+08	1	0.141853	1	1.96451	0.202349	6.74191e-05	2.01114	0.229985	0.00013066	1.92359	0.206941	8.93379e-05	1	0.141853	1	1.96451	0.202349	6.74191e-05	2.01114	0.229985	0.00013066	1.92359	0.206941	8.93379e-05	1.15158e+08	2.26228e+08	2.31598e+08	2.21516e+08
		1959	3FE_160813222853	87	1959	72	568.308	42.84	0	1.24589e+08	1.10506e+08	1.10379e+08	2.18056e+08	2.31916e+08	2.28713e+08	2.40966e+08	2.3286e+08	2.20969e+08	2.18248e+08	2.30761e+08	2.1554e+08	1	0.141853	1	1.96451	0.202349	6.74191e-05	2.01114	0.229985	0.00013066	1.92359	0.206941	8.93379e-05	1	0.141853	1	1.96451	0.202349	6.74191e-05	2.01114	0.229985	0.00013066	1.92359	0.206941	8.93379e-05	1.15158e+08	2.26228e+08	2.31598e+08	2.21516e+08
		1959	3FE_160813222853	87	1959	72	568.308	42.84	0	1.24589e+08	1.10506e+08	1.10379e+08	2.18056e+08	2.31916e+08	2.28713e+08	2.40966e+08	2.3286e+08	2.20969e+08	2.18248e+08	2.30761e+08	2.1554e+08	1	0.141853	1	1.96451	0.202349	6.74191e-05	2.01114	0.229985	0.00013066	1.92359	0.206941	8.93379e-05	1	0.141853	1	1.96451	0.202349	6.74191e-05	2.01114	0.229985	0.00013066	1.92359	0.206941	8.93379e-05	1.15158e+08	2.26228e+08	2.31598e+08	2.21516e+08
		1959	3FE_160813222853	87	1959	72	568.308	42.84	0	1.24589e+08	1.10506e+08	1.10379e+08	2.18056e+08	2.31916e+08	2.28713e+08	2.40966e+08	2.3286e+08	2.20969e+08	2.18248e+08	2.30761e+08	2.1554e+08	1	0.141853	1	1.96451	0.202349	6.74191e-05	2.01114	0.229985	0.00013066	1.92359	0.206941	8.93379e-05	1	0.141853	1	1.96451	0.202349	6.74191e-05	2.01114	0.229985	0.00013066	1.92359	0.206941	8.93379e-05	1.15158e+08	2.26228e+08	2.31598e+08	2.21516e+08
		1959	3FE_160813222853	87	1959	72	568.308	42.84	0	1.24589e+08	1.10506e+08	1.10379e+08	2.18056e+08	2.31916e+08	2.28713e+08	2.40966e+08	2.3286e+08	2.20969e+08	2.18248e+08	2.30761e+08	2.1554e+08	1	0.141853	1	1.96451	0.202349	6.74191e-05	2.01114	0.229985	0.00013066	1.92359	0.206941	8.93379e-05	1	0.141853	1	1.96451	0.202349	6.74191e-05	2.01114	0.229985	0.00013066	1.92359	0.206941	8.93379e-05	1.15158e+08	2.26228e+08	2.31598e+08	2.21516e+08
		1959	3FE_160813222853	87	1959	72	568.308	42.84	0	1.24589e+08	1.10506e+08	1.10379e+08	2.18056e+08	2.31916e+08	2.28713e+08	2.40966e+08	2.3286e+08	2.20969e+08	2.18248e+08	2.30761e+08	2.1554e+08	1	0.141853	1	1.96451	0.202349	6.74191e-05	2.01114	0.229985	0.00013066	1.92359	0.206941	8.93379e-05	1	0.141853	1	1.96451	0.202349	6.74191e-05	2.01114	0.229985	0.00013066	1.92359	0.206941	8.93379e-05	1.15158e+08	2.26228e+08	2.31598e+08	2.21516e+08
	TITLVLAVASGLSLGK+Phospho(3)Phospho(13)	1	42	1	0.141853	1	1.96451	0.202349	6.74191e-05	2.01114	0.229985	0.00013066	1.92359	0.206941	8.93379e-05	0	0
		hits: 42 Items
		FRAMEID	RAWFILE	MS2	FrameID1	CompID	MZ	Time	GoodID	II_1FE	II_1FE_160813085745	II_1FE_160813105339	II_2FE	II_2FE_160813144524	II_2FE_160813164117	II_3FE	II_3FE_160813203300	II_3FE_160813222853	II_4FE	II_4FE_160814022037	II_4FE_160814041631	Ratio_1FE	StdDev_1FE	PValue_1FE	Ratio_2FE	StdDev_2FE	PValue_2FE	Ratio_3FE	StdDev_3FE	PValue_3FE	Ratio_4FE	StdDev_4FE	PValue_4FE	NRatio_1FE	NStdDev_1FE	NPValue_1FE	NRatio_2FE	NStdDev_2FE	NPValue_2FE	NRatio_3FE	NStdDev_3FE	NPValue_3FE	NRatio_4FE	NStdDev_4FE	NPValue_4FE	Avg_1FE	Avg_2FE	Avg_3FE	Avg_4FE
		1959	4FE	87	1959	72	568.308	42.84	0	1.24589e+08	1.10506e+08	1.10379e+08	2.18056e+08	2.31916e+08	2.28713e+08	2.40966e+08	2.3286e+08	2.20969e+08	2.18248e+08	2.30761e+08	2.1554e+08	1	0.141853	1	1.96451	0.202349	6.74191e-05	2.01114	0.229985	0.00013066	1.92359	0.206941	8.93379e-05	1	0.141853	1	1.96451	0.202349	6.74191e-05	2.01114	0.229985	0.00013066	1.92359	0.206941	8.93379e-05	1.15158e+08	2.26228e+08	2.31598e+08	2.21516e+08
		1959	4FE	87	1959	72	568.308	42.84	0	1.24589e+08	1.10506e+08	1.10379e+08	2.18056e+08	2.31916e+08	2.28713e+08	2.40966e+08	2.3286e+08	2.20969e+08	2.18248e+08	2.30761e+08	2.1554e+08	1	0.141853	1	1.96451	0.202349	6.74191e-05	2.01114	0.229985	0.00013066	1.92359	0.206941	8.93379e-05	1	0.141853	1	1.96451	0.202349	6.74191e-05	2.01114	0.229985	0.00013066	1.92359	0.206941	8.93379e-05	1.15158e+08	2.26228e+08	2.31598e+08	2.21516e+08
		1959	4FE	87	1959	72	568.308	42.84	0	1.24589e+08	1.10506e+08	1.10379e+08	2.18056e+08	2.31916e+08	2.28713e+08	2.40966e+08	2.3286e+08	2.20969e+08	2.18248e+08	2.30761e+08	2.1554e+08	1	0.141853	1	1.96451	0.202349	6.74191e-05	2.01114	0.229985	0.00013066	1.92359	0.206941	8.93379e-05	1	0.141853	1	1.96451	0.202349	6.74191e-05	2.01114	0.229985	0.00013066	1.92359	0.206941	8.93379e-05	1.15158e+08	2.26228e+08	2.31598e+08	2.21516e+08
		1959	4FE_160814022037	87	1959	72	568.308	42.84	0	1.24589e+08	1.10506e+08	1.10379e+08	2.18056e+08	2.31916e+08	2.28713e+08	2.40966e+08	2.3286e+08	2.20969e+08	2.18248e+08	2.30761e+08	2.1554e+08	1	0.141853	1	1.96451	0.202349	6.74191e-05	2.01114	0.229985	0.00013066	1.92359	0.206941	8.93379e-05	1	0.141853	1	1.96451	0.202349	6.74191e-05	2.01114	0.229985	0.00013066	1.92359	0.206941	8.93379e-05	1.15158e+08	2.26228e+08	2.31598e+08	2.21516e+08
		1959	4FE_160814022037	87	1959	72	568.308	42.84	0	1.24589e+08	1.10506e+08	1.10379e+08	2.18056e+08	2.31916e+08	2.28713e+08	2.40966e+08	2.3286e+08	2.20969e+08	2.18248e+08	2.30761e+08	2.1554e+08	1	0.141853	1	1.96451	0.202349	6.74191e-05	2.01114	0.229985	0.00013066	1.92359	0.206941	8.93379e-05	1	0.141853	1	1.96451	0.202349	6.74191e-05	2.01114	0.229985	0.00013066	1.92359	0.206941	8.93379e-05	1.15158e+08	2.26228e+08	2.31598e+08	2.21516e+08
		1959	4FE_160814022037	87	1959	72	568.308	42.84	0	1.24589e+08	1.10506e+08	1.10379e+08	2.18056e+08	2.31916e+08	2.28713e+08	2.40966e+08	2.3286e+08	2.20969e+08	2.18248e+08	2.30761e+08	2.1554e+08	1	0.141853	1	1.96451	0.202349	6.74191e-05	2.01114	0.229985	0.00013066	1.92359	0.206941	8.93379e-05	1	0.141853	1	1.96451	0.202349	6.74191e-05	2.01114	0.229985	0.00013066	1.92359	0.206941	8.93379e-05	1.15158e+08	2.26228e+08	2.31598e+08	2.21516e+08
		1959	4FE_160814022037	87	1959	72	568.308	42.84	0	1.24589e+08	1.10506e+08	1.10379e+08	2.18056e+08	2.31916e+08	2.28713e+08	2.40966e+08	2.3286e+08	2.20969e+08	2.18248e+08	2.30761e+08	2.1554e+08	1	0.141853	1	1.96451	0.202349	6.74191e-05	2.01114	0.229985	0.00013066	1.92359	0.206941	8.93379e-05	1	0.141853	1	1.96451	0.202349	6.74191e-05	2.01114	0.229985	0.00013066	1.92359	0.206941	8.93379e-05	1.15158e+08	2.26228e+08	2.31598e+08	2.21516e+08
		1959	4FE_160814022037	87	1959	72	568.308	42.84	0	1.24589e+08	1.10506e+08	1.10379e+08	2.18056e+08	2.31916e+08	2.28713e+08	2.40966e+08	2.3286e+08	2.20969e+08	2.18248e+08	2.30761e+08	2.1554e+08	1	0.141853	1	1.96451	0.202349	6.74191e-05	2.01114	0.229985	0.00013066	1.92359	0.206941	8.93379e-05	1	0.141853	1	1.96451	0.202349	6.74191e-05	2.01114	0.229985	0.00013066	1.92359	0.206941	8.93379e-05	1.15158e+08	2.26228e+08	2.31598e+08	2.21516e+08
		1959	4FE_160814041631	87	1959	72	568.308	42.84	0	1.24589e+08	1.10506e+08	1.10379e+08	2.18056e+08	2.31916e+08	2.28713e+08	2.40966e+08	2.3286e+08	2.20969e+08	2.18248e+08	2.30761e+08	2.1554e+08	1	0.141853	1	1.96451	0.202349	6.74191e-05	2.01114	0.229985	0.00013066	1.92359	0.206941	8.93379e-05	1	0.141853	1	1.96451	0.202349	6.74191e-05	2.01114	0.229985	0.00013066	1.92359	0.206941	8.93379e-05	1.15158e+08	2.26228e+08	2.31598e+08	2.21516e+08
		1959	4FE_160814041631	87	1959	72	568.308	42.84	0	1.24589e+08	1.10506e+08	1.10379e+08	2.18056e+08	2.31916e+08	2.28713e+08	2.40966e+08	2.3286e+08	2.20969e+08	2.18248e+08	2.30761e+08	2.1554e+08	1	0.141853	1	1.96451	0.202349	6.74191e-05	2.01114	0.229985	0.00013066	1.92359	0.206941	8.93379e-05	1	0.141853	1	1.96451	0.202349	6.74191e-05	2.01114	0.229985	0.00013066	1.92359	0.206941	8.93379e-05	1.15158e+08	2.26228e+08	2.31598e+08	2.21516e+08
		1959	4FE_160814041631	87	1959	72	568.308	42.84	0	1.24589e+08	1.10506e+08	1.10379e+08	2.18056e+08	2.31916e+08	2.28713e+08	2.40966e+08	2.3286e+08	2.20969e+08	2.18248e+08	2.30761e+08	2.1554e+08	1	0.141853	1	1.96451	0.202349	6.74191e-05	2.01114	0.229985	0.00013066	1.92359	0.206941	8.93379e-05	1	0.141853	1	1.96451	0.202349	6.74191e-05	2.01114	0.229985	0.00013066	1.92359	0.206941	8.93379e-05	1.15158e+08	2.26228e+08	2.31598e+08	2.21516e+08
		1959	4FE_160814041631	87	1959	72	568.308	42.84	0	1.24589e+08	1.10506e+08	1.10379e+08	2.18056e+08	2.31916e+08	2.28713e+08	2.40966e+08	2.3286e+08	2.20969e+08	2.18248e+08	2.30761e+08	2.1554e+08	1	0.141853	1	1.96451	0.202349	6.74191e-05	2.01114	0.229985	0.00013066	1.92359	0.206941	8.93379e-05	1	0.141853	1	1.96451	0.202349	6.74191e-05	2.01114	0.229985	0.00013066	1.92359	0.206941	8.93379e-05	1.15158e+08	2.26228e+08	2.31598e+08	2.21516e+08
		1959	4FE_160814041631	87	1959	72	568.308	42.84	0	1.24589e+08	1.10506e+08	1.10379e+08	2.18056e+08	2.31916e+08	2.28713e+08	2.40966e+08	2.3286e+08	2.20969e+08	2.18248e+08	2.30761e+08	2.1554e+08	1	0.141853	1	1.96451	0.202349	6.74191e-05	2.01114	0.229985	0.00013066	1.92359	0.206941	8.93379e-05	1	0.141853	1	1.96451	0.202349	6.74191e-05	2.01114	0.229985	0.00013066	1.92359	0.206941	8.93379e-05	1.15158e+08	2.26228e+08	2.31598e+08	2.21516e+08
		1959	1FE	87	1959	72	568.308	42.84	0	1.24589e+08	1.10506e+08	1.10379e+08	2.18056e+08	2.31916e+08	2.28713e+08	2.40966e+08	2.3286e+08	2.20969e+08	2.18248e+08	2.30761e+08	2.1554e+08	1	0.141853	1	1.96451	0.202349	6.74191e-05	2.01114	0.229985	0.00013066	1.92359	0.206941	8.93379e-05	1	0.141853	1	1.96451	0.202349	6.74191e-05	2.01114	0.229985	0.00013066	1.92359	0.206941	8.93379e-05	1.15158e+08	2.26228e+08	2.31598e+08	2.21516e+08
		1959	1FE_160813085745	87	1959	72	568.308	42.84	0	1.24589e+08	1.10506e+08	1.10379e+08	2.18056e+08	2.31916e+08	2.28713e+08	2.40966e+08	2.3286e+08	2.20969e+08	2.18248e+08	2.30761e+08	2.1554e+08	1	0.141853	1	1.96451	0.202349	6.74191e-05	2.01114	0.229985	0.00013066	1.92359	0.206941	8.93379e-05	1	0.141853	1	1.96451	0.202349	6.74191e-05	2.01114	0.229985	0.00013066	1.92359	0.206941	8.93379e-05	1.15158e+08	2.26228e+08	2.31598e+08	2.21516e+08
		1959	1FE_160813085745	87	1959	72	568.308	42.84	0	1.24589e+08	1.10506e+08	1.10379e+08	2.18056e+08	2.31916e+08	2.28713e+08	2.40966e+08	2.3286e+08	2.20969e+08	2.18248e+08	2.30761e+08	2.1554e+08	1	0.141853	1	1.96451	0.202349	6.74191e-05	2.01114	0.229985	0.00013066	1.92359	0.206941	8.93379e-05	1	0.141853	1	1.96451	0.202349	6.74191e-05	2.01114	0.229985	0.00013066	1.92359	0.206941	8.93379e-05	1.15158e+08	2.26228e+08	2.31598e+08	2.21516e+08
		1959	1FE_160813105339	87	1959	72	568.308	42.84	0	1.24589e+08	1.10506e+08	1.10379e+08	2.18056e+08	2.31916e+08	2.28713e+08	2.40966e+08	2.3286e+08	2.20969e+08	2.18248e+08	2.30761e+08	2.1554e+08	1	0.141853	1	1.96451	0.202349	6.74191e-05	2.01114	0.229985	0.00013066	1.92359	0.206941	8.93379e-05	1	0.141853	1	1.96451	0.202349	6.74191e-05	2.01114	0.229985	0.00013066	1.92359	0.206941	8.93379e-05	1.15158e+08	2.26228e+08	2.31598e+08	2.21516e+08
		1959	1FE_160813105339	87	1959	72	568.308	42.84	0	1.24589e+08	1.10506e+08	1.10379e+08	2.18056e+08	2.31916e+08	2.28713e+08	2.40966e+08	2.3286e+08	2.20969e+08	2.18248e+08	2.30761e+08	2.1554e+08	1	0.141853	1	1.96451	0.202349	6.74191e-05	2.01114	0.229985	0.00013066	1.92359	0.206941	8.93379e-05	1	0.141853	1	1.96451	0.202349	6.74191e-05	2.01114	0.229985	0.00013066	1.92359	0.206941	8.93379e-05	1.15158e+08	2.26228e+08	2.31598e+08	2.21516e+08
		1959	2FE	87	1959	72	568.308	42.84	0	1.24589e+08	1.10506e+08	1.10379e+08	2.18056e+08	2.31916e+08	2.28713e+08	2.40966e+08	2.3286e+08	2.20969e+08	2.18248e+08	2.30761e+08	2.1554e+08	1	0.141853	1	1.96451	0.202349	6.74191e-05	2.01114	0.229985	0.00013066	1.92359	0.206941	8.93379e-05	1	0.141853	1	1.96451	0.202349	6.74191e-05	2.01114	0.229985	0.00013066	1.92359	0.206941	8.93379e-05	1.15158e+08	2.26228e+08	2.31598e+08	2.21516e+08
		1959	2FE	87	1959	72	568.308	42.84	0	1.24589e+08	1.10506e+08	1.10379e+08	2.18056e+08	2.31916e+08	2.28713e+08	2.40966e+08	2.3286e+08	2.20969e+08	2.18248e+08	2.30761e+08	2.1554e+08	1	0.141853	1	1.96451	0.202349	6.74191e-05	2.01114	0.229985	0.00013066	1.92359	0.206941	8.93379e-05	1	0.141853	1	1.96451	0.202349	6.74191e-05	2.01114	0.229985	0.00013066	1.92359	0.206941	8.93379e-05	1.15158e+08	2.26228e+08	2.31598e+08	2.21516e+08
		1959	2FE	87	1959	72	568.308	42.84	0	1.24589e+08	1.10506e+08	1.10379e+08	2.18056e+08	2.31916e+08	2.28713e+08	2.40966e+08	2.3286e+08	2.20969e+08	2.18248e+08	2.30761e+08	2.1554e+08	1	0.141853	1	1.96451	0.202349	6.74191e-05	2.01114	0.229985	0.00013066	1.92359	0.206941	8.93379e-05	1	0.141853	1	1.96451	0.202349	6.74191e-05	2.01114	0.229985	0.00013066	1.92359	0.206941	8.93379e-05	1.15158e+08	2.26228e+08	2.31598e+08	2.21516e+08
		1959	2FE	87	1959	72	568.308	42.84	0	1.24589e+08	1.10506e+08	1.10379e+08	2.18056e+08	2.31916e+08	2.28713e+08	2.40966e+08	2.3286e+08	2.20969e+08	2.18248e+08	2.30761e+08	2.1554e+08	1	0.141853	1	1.96451	0.202349	6.74191e-05	2.01114	0.229985	0.00013066	1.92359	0.206941	8.93379e-05	1	0.141853	1	1.96451	0.202349	6.74191e-05	2.01114	0.229985	0.00013066	1.92359	0.206941	8.93379e-05	1.15158e+08	2.26228e+08	2.31598e+08	2.21516e+08
		1959	2FE_160813144524	87	1959	72	568.308	42.84	0	1.24589e+08	1.10506e+08	1.10379e+08	2.18056e+08	2.31916e+08	2.28713e+08	2.40966e+08	2.3286e+08	2.20969e+08	2.18248e+08	2.30761e+08	2.1554e+08	1	0.141853	1	1.96451	0.202349	6.74191e-05	2.01114	0.229985	0.00013066	1.92359	0.206941	8.93379e-05	1	0.141853	1	1.96451	0.202349	6.74191e-05	2.01114	0.229985	0.00013066	1.92359	0.206941	8.93379e-05	1.15158e+08	2.26228e+08	2.31598e+08	2.21516e+08
		1959	2FE_160813144524	87	1959	72	568.308	42.84	0	1.24589e+08	1.10506e+08	1.10379e+08	2.18056e+08	2.31916e+08	2.28713e+08	2.40966e+08	2.3286e+08	2.20969e+08	2.18248e+08	2.30761e+08	2.1554e+08	1	0.141853	1	1.96451	0.202349	6.74191e-05	2.01114	0.229985	0.00013066	1.92359	0.206941	8.93379e-05	1	0.141853	1	1.96451	0.202349	6.74191e-05	2.01114	0.229985	0.00013066	1.92359	0.206941	8.93379e-05	1.15158e+08	2.26228e+08	2.31598e+08	2.21516e+08
		1959	2FE_160813164117	87	1959	72	568.308	42.84	0	1.24589e+08	1.10506e+08	1.10379e+08	2.18056e+08	2.31916e+08	2.28713e+08	2.40966e+08	2.3286e+08	2.20969e+08	2.18248e+08	2.30761e+08	2.1554e+08	1	0.141853	1	1.96451	0.202349	6.74191e-05	2.01114	0.229985	0.00013066	1.92359	0.206941	8.93379e-05	1	0.141853	1	1.96451	0.202349	6.74191e-05	2.01114	0.229985	0.00013066	1.92359	0.206941	8.93379e-05	1.15158e+08	2.26228e+08	2.31598e+08	2.21516e+08
		1959	2FE_160813164117	87	1959	72	568.308	42.84	0	1.24589e+08	1.10506e+08	1.10379e+08	2.18056e+08	2.31916e+08	2.28713e+08	2.40966e+08	2.3286e+08	2.20969e+08	2.18248e+08	2.30761e+08	2.1554e+08	1	0.141853	1	1.96451	0.202349	6.74191e-05	2.01114	0.229985	0.00013066	1.92359	0.206941	8.93379e-05	1	0.141853	1	1.96451	0.202349	6.74191e-05	2.01114	0.229985	0.00013066	1.92359	0.206941	8.93379e-05	1.15158e+08	2.26228e+08	2.31598e+08	2.21516e+08
		1959	2FE_160813164117	87	1959	72	568.308	42.84	0	1.24589e+08	1.10506e+08	1.10379e+08	2.18056e+08	2.31916e+08	2.28713e+08	2.40966e+08	2.3286e+08	2.20969e+08	2.18248e+08	2.30761e+08	2.1554e+08	1	0.141853	1	1.96451	0.202349	6.74191e-05	2.01114	0.229985	0.00013066	1.92359	0.206941	8.93379e-05	1	0.141853	1	1.96451	0.202349	6.74191e-05	2.01114	0.229985	0.00013066	1.92359	0.206941	8.93379e-05	1.15158e+08	2.26228e+08	2.31598e+08	2.21516e+08
		1959	3FE	87	1959	72	568.308	42.84	0	1.24589e+08	1.10506e+08	1.10379e+08	2.18056e+08	2.31916e+08	2.28713e+08	2.40966e+08	2.3286e+08	2.20969e+08	2.18248e+08	2.30761e+08	2.1554e+08	1	0.141853	1	1.96451	0.202349	6.74191e-05	2.01114	0.229985	0.00013066	1.92359	0.206941	8.93379e-05	1	0.141853	1	1.96451	0.202349	6.74191e-05	2.01114	0.229985	0.00013066	1.92359	0.206941	8.93379e-05	1.15158e+08	2.26228e+08	2.31598e+08	2.21516e+08
		1959	3FE	87	1959	72	568.308	42.84	0	1.24589e+08	1.10506e+08	1.10379e+08	2.18056e+08	2.31916e+08	2.28713e+08	2.40966e+08	2.3286e+08	2.20969e+08	2.18248e+08	2.30761e+08	2.1554e+08	1	0.141853	1	1.96451	0.202349	6.74191e-05	2.01114	0.229985	0.00013066	1.92359	0.206941	8.93379e-05	1	0.141853	1	1.96451	0.202349	6.74191e-05	2.01114	0.229985	0.00013066	1.92359	0.206941	8.93379e-05	1.15158e+08	2.26228e+08	2.31598e+08	2.21516e+08
		1959	3FE	87	1959	72	568.308	42.84	0	1.24589e+08	1.10506e+08	1.10379e+08	2.18056e+08	2.31916e+08	2.28713e+08	2.40966e+08	2.3286e+08	2.20969e+08	2.18248e+08	2.30761e+08	2.1554e+08	1	0.141853	1	1.96451	0.202349	6.74191e-05	2.01114	0.229985	0.00013066	1.92359	0.206941	8.93379e-05	1	0.141853	1	1.96451	0.202349	6.74191e-05	2.01114	0.229985	0.00013066	1.92359	0.206941	8.93379e-05	1.15158e+08	2.26228e+08	2.31598e+08	2.21516e+08
		1959	3FE	87	1959	72	568.308	42.84	0	1.24589e+08	1.10506e+08	1.10379e+08	2.18056e+08	2.31916e+08	2.28713e+08	2.40966e+08	2.3286e+08	2.20969e+08	2.18248e+08	2.30761e+08	2.1554e+08	1	0.141853	1	1.96451	0.202349	6.74191e-05	2.01114	0.229985	0.00013066	1.92359	0.206941	8.93379e-05	1	0.141853	1	1.96451	0.202349	6.74191e-05	2.01114	0.229985	0.00013066	1.92359	0.206941	8.93379e-05	1.15158e+08	2.26228e+08	2.31598e+08	2.21516e+08
		1959	3FE	87	1959	72	568.308	42.84	0	1.24589e+08	1.10506e+08	1.10379e+08	2.18056e+08	2.31916e+08	2.28713e+08	2.40966e+08	2.3286e+08	2.20969e+08	2.18248e+08	2.30761e+08	2.1554e+08	1	0.141853	1	1.96451	0.202349	6.74191e-05	2.01114	0.229985	0.00013066	1.92359	0.206941	8.93379e-05	1	0.141853	1	1.96451	0.202349	6.74191e-05	2.01114	0.229985	0.00013066	1.92359	0.206941	8.93379e-05	1.15158e+08	2.26228e+08	2.31598e+08	2.21516e+08
		1959	3FE	87	1959	72	568.308	42.84	0	1.24589e+08	1.10506e+08	1.10379e+08	2.18056e+08	2.31916e+08	2.28713e+08	2.40966e+08	2.3286e+08	2.20969e+08	2.18248e+08	2.30761e+08	2.1554e+08	1	0.141853	1	1.96451	0.202349	6.74191e-05	2.01114	0.229985	0.00013066	1.92359	0.206941	8.93379e-05	1	0.141853	1	1.96451	0.202349	6.74191e-05	2.01114	0.229985	0.00013066	1.92359	0.206941	8.93379e-05	1.15158e+08	2.26228e+08	2.31598e+08	2.21516e+08
		1959	3FE_160813203300	87	1959	72	568.308	42.84	0	1.24589e+08	1.10506e+08	1.10379e+08	2.18056e+08	2.31916e+08	2.28713e+08	2.40966e+08	2.3286e+08	2.20969e+08	2.18248e+08	2.30761e+08	2.1554e+08	1	0.141853	1	1.96451	0.202349	6.74191e-05	2.01114	0.229985	0.00013066	1.92359	0.206941	8.93379e-05	1	0.141853	1	1.96451	0.202349	6.74191e-05	2.01114	0.229985	0.00013066	1.92359	0.206941	8.93379e-05	1.15158e+08	2.26228e+08	2.31598e+08	2.21516e+08
		1959	3FE_160813203300	87	1959	72	568.308	42.84	0	1.24589e+08	1.10506e+08	1.10379e+08	2.18056e+08	2.31916e+08	2.28713e+08	2.40966e+08	2.3286e+08	2.20969e+08	2.18248e+08	2.30761e+08	2.1554e+08	1	0.141853	1	1.96451	0.202349	6.74191e-05	2.01114	0.229985	0.00013066	1.92359	0.206941	8.93379e-05	1	0.141853	1	1.96451	0.202349	6.74191e-05	2.01114	0.229985	0.00013066	1.92359	0.206941	8.93379e-05	1.15158e+08	2.26228e+08	2.31598e+08	2.21516e+08
		1959	3FE_160813203300	87	1959	72	568.308	42.84	0	1.24589e+08	1.10506e+08	1.10379e+08	2.18056e+08	2.31916e+08	2.28713e+08	2.40966e+08	2.3286e+08	2.20969e+08	2.18248e+08	2.30761e+08	2.1554e+08	1	0.141853	1	1.96451	0.202349	6.74191e-05	2.01114	0.229985	0.00013066	1.92359	0.206941	8.93379e-05	1	0.141853	1	1.96451	0.202349	6.74191e-05	2.01114	0.229985	0.00013066	1.92359	0.206941	8.93379e-05	1.15158e+08	2.26228e+08	2.31598e+08	2.21516e+08
		1959	3FE_160813222853	87	1959	72	568.308	42.84	0	1.24589e+08	1.10506e+08	1.10379e+08	2.18056e+08	2.31916e+08	2.28713e+08	2.40966e+08	2.3286e+08	2.20969e+08	2.18248e+08	2.30761e+08	2.1554e+08	1	0.141853	1	1.96451	0.202349	6.74191e-05	2.01114	0.229985	0.00013066	1.92359	0.206941	8.93379e-05	1	0.141853	1	1.96451	0.202349	6.74191e-05	2.01114	0.229985	0.00013066	1.92359	0.206941	8.93379e-05	1.15158e+08	2.26228e+08	2.31598e+08	2.21516e+08
		1959	3FE_160813222853	87	1959	72	568.308	42.84	0	1.24589e+08	1.10506e+08	1.10379e+08	2.18056e+08	2.31916e+08	2.28713e+08	2.40966e+08	2.3286e+08	2.20969e+08	2.18248e+08	2.30761e+08	2.1554e+08	1	0.141853	1	1.96451	0.202349	6.74191e-05	2.01114	0.229985	0.00013066	1.92359	0.206941	8.93379e-05	1	0.141853	1	1.96451	0.202349	6.74191e-05	2.01114	0.229985	0.00013066	1.92359	0.206941	8.93379e-05	1.15158e+08	2.26228e+08	2.31598e+08	2.21516e+08
		1959	3FE_160813222853	87	1959	72	568.308	42.84	0	1.24589e+08	1.10506e+08	1.10379e+08	2.18056e+08	2.31916e+08	2.28713e+08	2.40966e+08	2.3286e+08	2.20969e+08	2.18248e+08	2.30761e+08	2.1554e+08	1	0.141853	1	1.96451	0.202349	6.74191e-05	2.01114	0.229985	0.00013066	1.92359	0.206941	8.93379e-05	1	0.141853	1	1.96451	0.202349	6.74191e-05	2.01114	0.229985	0.00013066	1.92359	0.206941	8.93379e-05	1.15158e+08	2.26228e+08	2.31598e+08	2.21516e+08
		1959	3FE_160813222853	87	1959	72	568.308	42.84	0	1.24589e+08	1.10506e+08	1.10379e+08	2.18056e+08	2.31916e+08	2.28713e+08	2.40966e+08	2.3286e+08	2.20969e+08	2.18248e+08	2.30761e+08	2.1554e+08	1	0.141853	1	1.96451	0.202349	6.74191e-05	2.01114	0.229985	0.00013066	1.92359	0.206941	8.93379e-05	1	0.141853	1	1.96451	0.202349	6.74191e-05	2.01114	0.229985	0.00013066	1.92359	0.206941	8.93379e-05	1.15158e+08	2.26228e+08	2.31598e+08	2.21516e+08
		1959	3FE_160813222853	87	1959	72	568.308	42.84	0	1.24589e+08	1.10506e+08	1.10379e+08	2.18056e+08	2.31916e+08	2.28713e+08	2.40966e+08	2.3286e+08	2.20969e+08	2.18248e+08	2.30761e+08	2.1554e+08	1	0.141853	1	1.96451	0.202349	6.74191e-05	2.01114	0.229985	0.00013066	1.92359	0.206941	8.93379e-05	1	0.141853	1	1.96451	0.202349	6.74191e-05	2.01114	0.229985	0.00013066	1.92359	0.206941	8.93379e-05	1.15158e+08	2.26228e+08	2.31598e+08	2.21516e+08
		1959	3FE_160813222853	87	1959	72	568.308	42.84	0	1.24589e+08	1.10506e+08	1.10379e+08	2.18056e+08	2.31916e+08	2.28713e+08	2.40966e+08	2.3286e+08	2.20969e+08	2.18248e+08	2.30761e+08	2.1554e+08	1	0.141853	1	1.96451	0.202349	6.74191e-05	2.01114	0.229985	0.00013066	1.92359	0.206941	8.93379e-05	1	0.141853	1	1.96451	0.202349	6.74191e-05	2.01114	0.229985	0.00013066	1.92359	0.206941	8.93379e-05	1.15158e+08	2.26228e+08	2.31598e+08	2.21516e+08
SP://A0A0A0MRA3	A0A0A0MRA3_HUMAN Titin OS=Homo sapiens GN=TTN PE=1 SV=1	3	1	13	1	0.108982	1	1.5485	0.107522	1.0096e-05	1.37376	0.103172	8.02317e-05	0.69558	0.0420896	0.0017983
	peptides: 3 Items
	PEPTIDE	FRAMES	HITS	Ratio_1FE	StdDev_1FE	PValue_1FE	Ratio_2FE	StdDev_2FE	PValue_2FE	Ratio_3FE	StdDev_3FE	PValue_3FE	Ratio_4FE	StdDev_4FE	PValue_4FE	OtherAssignments	AvgPepPValue
	LNKTPIPQTK+Phospho(4)	1	8	1	0.188763	1	1.5485	0.186233	0.00402895	1.37376	0.1787	0.00885006	0.69558	0.0729014	0.0299552	0	0
		hits: 8 Items
		FRAMEID	RAWFILE	MS2	FrameID1	CompID	MZ	Time	GoodID	II_1FE	II_1FE_160813085745	II_1FE_160813105339	II_2FE	II_2FE_160813144524	II_2FE_160813164117	II_3FE	II_3FE_160813203300	II_3FE_160813222853	II_4FE	II_4FE_160814022037	II_4FE_160814041631	Ratio_1FE	StdDev_1FE	PValue_1FE	Ratio_2FE	StdDev_2FE	PValue_2FE	Ratio_3FE	StdDev_3FE	PValue_3FE	Ratio_4FE	StdDev_4FE	PValue_4FE	NRatio_1FE	NStdDev_1FE	NPValue_1FE	NRatio_2FE	NStdDev_2FE	NPValue_2FE	NRatio_3FE	NStdDev_3FE	NPValue_3FE	NRatio_4FE	NStdDev_4FE	NPValue_4FE	Avg_1FE	Avg_2FE	Avg_3FE	Avg_4FE
		2033	4FE_160814022037	37	2033	162	610.333	50.8313	0	9.45111e+07	8.04812e+07	8.06794e+07	1.32517e+08	1.28312e+08	1.35078e+08	1.2087e+08	1.12596e+08	1.17765e+08	5.92333e+07	5.86867e+07	5.99201e+07	1	0.188763	1	1.5485	0.186233	0.00402895	1.37376	0.1787	0.00885006	0.69558	0.0729014	0.0299552	1	0.188763	1	1.5485	0.186233	0.00402895	1.37376	0.1787	0.00885006	0.69558	0.0729014	0.0299552	8.52239e+07	1.31969e+08	1.17077e+08	5.92801e+07
		2033	4FE_160814022037	37	2033	162	610.333	50.8313	0	9.45111e+07	8.04812e+07	8.06794e+07	1.32517e+08	1.28312e+08	1.35078e+08	1.2087e+08	1.12596e+08	1.17765e+08	5.92333e+07	5.86867e+07	5.99201e+07	1	0.188763	1	1.5485	0.186233	0.00402895	1.37376	0.1787	0.00885006	0.69558	0.0729014	0.0299552	1	0.188763	1	1.5485	0.186233	0.00402895	1.37376	0.1787	0.00885006	0.69558	0.0729014	0.0299552	8.52239e+07	1.31969e+08	1.17077e+08	5.92801e+07
		2033	4FE_160814041631	37	2033	162	610.333	50.8313	0	9.45111e+07	8.04812e+07	8.06794e+07	1.32517e+08	1.28312e+08	1.35078e+08	1.2087e+08	1.12596e+08	1.17765e+08	5.92333e+07	5.86867e+07	5.99201e+07	1	0.188763	1	1.5485	0.186233	0.00402895	1.37376	0.1787	0.00885006	0.69558	0.0729014	0.0299552	1	0.188763	1	1.5485	0.186233	0.00402895	1.37376	0.1787	0.00885006	0.69558	0.0729014	0.0299552	8.52239e+07	1.31969e+08	1.17077e+08	5.92801e+07
		2033	1FE_160813105339	37	2033	162	610.333	50.8313	0	9.45111e+07	8.04812e+07	8.06794e+07	1.32517e+08	1.28312e+08	1.35078e+08	1.2087e+08	1.12596e+08	1.17765e+08	5.92333e+07	5.86867e+07	5.99201e+07	1	0.188763	1	1.5485	0.186233	0.00402895	1.37376	0.1787	0.00885006	0.69558	0.0729014	0.0299552	1	0.188763	1	1.5485	0.186233	0.00402895	1.37376	0.1787	0.00885006	0.69558	0.0729014	0.0299552	8.52239e+07	1.31969e+08	1.17077e+08	5.92801e+07
		2033	1FE_160813105339	37	2033	162	610.333	50.8313	0	9.45111e+07	8.04812e+07	8.06794e+07	1.32517e+08	1.28312e+08	1.35078e+08	1.2087e+08	1.12596e+08	1.17765e+08	5.92333e+07	5.86867e+07	5.99201e+07	1	0.188763	1	1.5485	0.186233	0.00402895	1.37376	0.1787	0.00885006	0.69558	0.0729014	0.0299552	1	0.188763	1	1.5485	0.186233	0.00402895	1.37376	0.1787	0.00885006	0.69558	0.0729014	0.0299552	8.52239e+07	1.31969e+08	1.17077e+08	5.92801e+07
		2033	2FE	37	2033	162	610.333	50.8313	0	9.45111e+07	8.04812e+07	8.06794e+07	1.32517e+08	1.28312e+08	1.35078e+08	1.2087e+08	1.12596e+08	1.17765e+08	5.92333e+07	5.86867e+07	5.99201e+07	1	0.188763	1	1.5485	0.186233	0.00402895	1.37376	0.1787	0.00885006	0.69558	0.0729014	0.0299552	1	0.188763	1	1.5485	0.186233	0.00402895	1.37376	0.1787	0.00885006	0.69558	0.0729014	0.0299552	8.52239e+07	1.31969e+08	1.17077e+08	5.92801e+07
		2033	3FE_160813203300	37	2033	162	610.333	50.8313	0	9.45111e+07	8.04812e+07	8.06794e+07	1.32517e+08	1.28312e+08	1.35078e+08	1.2087e+08	1.12596e+08	1.17765e+08	5.92333e+07	5.86867e+07	5.99201e+07	1	0.188763	1	1.5485	0.186233	0.00402895	1.37376	0.1787	0.00885006	0.69558	0.0729014	0.0299552	1	0.188763	1	1.5485	0.186233	0.00402895	1.37376	0.1787	0.00885006	0.69558	0.0729014	0.0299552	8.52239e+07	1.31969e+08	1.17077e+08	5.92801e+07
		2033	3FE_160813222853	37	2033	162	610.333	50.8313	0	9.45111e+07	8.04812e+07	8.06794e+07	1.32517e+08	1.28312e+08	1.35078e+08	1.2087e+08	1.12596e+08	1.17765e+08	5.92333e+07	5.86867e+07	5.99201e+07	1	0.188763	1	1.5485	0.186233	0.00402895	1.37376	0.1787	0.00885006	0.69558	0.0729014	0.0299552	1	0.188763	1	1.5485	0.186233	0.00402895	1.37376	0.1787	0.00885006	0.69558	0.0729014	0.0299552	8.52239e+07	1.31969e+08	1.17077e+08	5.92801e+07
	LNKTPIPQTK+Phospho(9)	1	4	1	0.188763	1	1.5485	0.186233	0.00402895	1.37376	0.1787	0.00885006	0.69558	0.0729014	0.0299552	0	0
		hits: 4 Items
		FRAMEID	RAWFILE	MS2	FrameID1	CompID	MZ	Time	GoodID	II_1FE	II_1FE_160813085745	II_1FE_160813105339	II_2FE	II_2FE_160813144524	II_2FE_160813164117	II_3FE	II_3FE_160813203300	II_3FE_160813222853	II_4FE	II_4FE_160814022037	II_4FE_160814041631	Ratio_1FE	StdDev_1FE	PValue_1FE	Ratio_2FE	StdDev_2FE	PValue_2FE	Ratio_3FE	StdDev_3FE	PValue_3FE	Ratio_4FE	StdDev_4FE	PValue_4FE	NRatio_1FE	NStdDev_1FE	NPValue_1FE	NRatio_2FE	NStdDev_2FE	NPValue_2FE	NRatio_3FE	NStdDev_3FE	NPValue_3FE	NRatio_4FE	NStdDev_4FE	NPValue_4FE	Avg_1FE	Avg_2FE	Avg_3FE	Avg_4FE
		2033	4FE_160814041631	37	2033	162	610.333	50.8313	0	9.45111e+07	8.04812e+07	8.06794e+07	1.32517e+08	1.28312e+08	1.35078e+08	1.2087e+08	1.12596e+08	1.17765e+08	5.92333e+07	5.86867e+07	5.99201e+07	1	0.188763	1	1.5485	0.186233	0.00402895	1.37376	0.1787	0.00885006	0.69558	0.0729014	0.0299552	1	0.188763	1	1.5485	0.186233	0.00402895	1.37376	0.1787	0.00885006	0.69558	0.0729014	0.0299552	8.52239e+07	1.31969e+08	1.17077e+08	5.92801e+07
		2033	2FE	37	2033	162	610.333	50.8313	0	9.45111e+07	8.04812e+07	8.06794e+07	1.32517e+08	1.28312e+08	1.35078e+08	1.2087e+08	1.12596e+08	1.17765e+08	5.92333e+07	5.86867e+07	5.99201e+07	1	0.188763	1	1.5485	0.186233	0.00402895	1.37376	0.1787	0.00885006	0.69558	0.0729014	0.0299552	1	0.188763	1	1.5485	0.186233	0.00402895	1.37376	0.1787	0.00885006	0.69558	0.0729014	0.0299552	8.52239e+07	1.31969e+08	1.17077e+08	5.92801e+07
		2033	3FE	37	2033	162	610.333	50.8313	0	9.45111e+07	8.04812e+07	8.06794e+07	1.32517e+08	1.28312e+08	1.35078e+08	1.2087e+08	1.12596e+08	1.17765e+08	5.92333e+07	5.86867e+07	5.99201e+07	1	0.188763	1	1.5485	0.186233	0.00402895	1.37376	0.1787	0.00885006	0.69558	0.0729014	0.0299552	1	0.188763	1	1.5485	0.186233	0.00402895	1.37376	0.1787	0.00885006	0.69558	0.0729014	0.0299552	8.52239e+07	1.31969e+08	1.17077e+08	5.92801e+07
		2033	3FE_160813203300	37	2033	162	610.333	50.8313	0	9.45111e+07	8.04812e+07	8.06794e+07	1.32517e+08	1.28312e+08	1.35078e+08	1.2087e+08	1.12596e+08	1.17765e+08	5.92333e+07	5.86867e+07	5.99201e+07	1	0.188763	1	1.5485	0.186233	0.00402895	1.37376	0.1787	0.00885006	0.69558	0.0729014	0.0299552	1	0.188763	1	1.5485	0.186233	0.00402895	1.37376	0.1787	0.00885006	0.69558	0.0729014	0.0299552	8.52239e+07	1.31969e+08	1.17077e+08	5.92801e+07
	VKIDTRADSSK	1	1	1	0.188763	1	1.5485	0.186233	0.00402895	1.37376	0.1787	0.00885006	0.69558	0.0729014	0.0299552	0	0
		hits: 1 Items
		FRAMEID	RAWFILE	MS2	FrameID1	CompID	MZ	Time	GoodID	II_1FE	II_1FE_160813085745	II_1FE_160813105339	II_2FE	II_2FE_160813144524	II_2FE_160813164117	II_3FE	II_3FE_160813203300	II_3FE_160813222853	II_4FE	II_4FE_160814022037	II_4FE_160814041631	Ratio_1FE	StdDev_1FE	PValue_1FE	Ratio_2FE	StdDev_2FE	PValue_2FE	Ratio_3FE	StdDev_3FE	PValue_3FE	Ratio_4FE	StdDev_4FE	PValue_4FE	NRatio_1FE	NStdDev_1FE	NPValue_1FE	NRatio_2FE	NStdDev_2FE	NPValue_2FE	NRatio_3FE	NStdDev_3FE	NPValue_3FE	NRatio_4FE	NStdDev_4FE	NPValue_4FE	Avg_1FE	Avg_2FE	Avg_3FE	Avg_4FE
		2033	4FE_160814041631	37	2033	162	610.333	50.8313	0	9.45111e+07	8.04812e+07	8.06794e+07	1.32517e+08	1.28312e+08	1.35078e+08	1.2087e+08	1.12596e+08	1.17765e+08	5.92333e+07	5.86867e+07	5.99201e+07	1	0.188763	1	1.5485	0.186233	0.00402895	1.37376	0.1787	0.00885006	0.69558	0.0729014	0.0299552	1	0.188763	1	1.5485	0.186233	0.00402895	1.37376	0.1787	0.00885006	0.69558	0.0729014	0.0299552	8.52239e+07	1.31969e+08	1.17077e+08	5.92801e+07
SP://A0A0A0MTS7	A0A0A0MTS7_HUMAN Titin OS=Homo sapiens GN=TTN PE=1 SV=1	3	1	13	1	0.108982	1	1.5485	0.107522	1.0096e-05	1.37376	0.103172	8.02317e-05	0.69558	0.0420896	0.0017983
	peptides: 3 Items
	PEPTIDE	FRAMES	HITS	Ratio_1FE	StdDev_1FE	PValue_1FE	Ratio_2FE	StdDev_2FE	PValue_2FE	Ratio_3FE	StdDev_3FE	PValue_3FE	Ratio_4FE	StdDev_4FE	PValue_4FE	OtherAssignments	AvgPepPValue
	LNKTPIPQTK+Phospho(4)	1	8	1	0.188763	1	1.5485	0.186233	0.00402895	1.37376	0.1787	0.00885006	0.69558	0.0729014	0.0299552	0	0
		hits: 8 Items
		FRAMEID	RAWFILE	MS2	FrameID1	CompID	MZ	Time	GoodID	II_1FE	II_1FE_160813085745	II_1FE_160813105339	II_2FE	II_2FE_160813144524	II_2FE_160813164117	II_3FE	II_3FE_160813203300	II_3FE_160813222853	II_4FE	II_4FE_160814022037	II_4FE_160814041631	Ratio_1FE	StdDev_1FE	PValue_1FE	Ratio_2FE	StdDev_2FE	PValue_2FE	Ratio_3FE	StdDev_3FE	PValue_3FE	Ratio_4FE	StdDev_4FE	PValue_4FE	NRatio_1FE	NStdDev_1FE	NPValue_1FE	NRatio_2FE	NStdDev_2FE	NPValue_2FE	NRatio_3FE	NStdDev_3FE	NPValue_3FE	NRatio_4FE	NStdDev_4FE	NPValue_4FE	Avg_1FE	Avg_2FE	Avg_3FE	Avg_4FE
		2033	4FE_160814022037	37	2033	162	610.333	50.8313	0	9.45111e+07	8.04812e+07	8.06794e+07	1.32517e+08	1.28312e+08	1.35078e+08	1.2087e+08	1.12596e+08	1.17765e+08	5.92333e+07	5.86867e+07	5.99201e+07	1	0.188763	1	1.5485	0.186233	0.00402895	1.37376	0.1787	0.00885006	0.69558	0.0729014	0.0299552	1	0.188763	1	1.5485	0.186233	0.00402895	1.37376	0.1787	0.00885006	0.69558	0.0729014	0.0299552	8.52239e+07	1.31969e+08	1.17077e+08	5.92801e+07
		2033	4FE_160814022037	37	2033	162	610.333	50.8313	0	9.45111e+07	8.04812e+07	8.06794e+07	1.32517e+08	1.28312e+08	1.35078e+08	1.2087e+08	1.12596e+08	1.17765e+08	5.92333e+07	5.86867e+07	5.99201e+07	1	0.188763	1	1.5485	0.186233	0.00402895	1.37376	0.1787	0.00885006	0.69558	0.0729014	0.0299552	1	0.188763	1	1.5485	0.186233	0.00402895	1.37376	0.1787	0.00885006	0.69558	0.0729014	0.0299552	8.52239e+07	1.31969e+08	1.17077e+08	5.92801e+07
		2033	4FE_160814041631	37	2033	162	610.333	50.8313	0	9.45111e+07	8.04812e+07	8.06794e+07	1.32517e+08	1.28312e+08	1.35078e+08	1.2087e+08	1.12596e+08	1.17765e+08	5.92333e+07	5.86867e+07	5.99201e+07	1	0.188763	1	1.5485	0.186233	0.00402895	1.37376	0.1787	0.00885006	0.69558	0.0729014	0.0299552	1	0.188763	1	1.5485	0.186233	0.00402895	1.37376	0.1787	0.00885006	0.69558	0.0729014	0.0299552	8.52239e+07	1.31969e+08	1.17077e+08	5.92801e+07
		2033	1FE_160813105339	37	2033	162	610.333	50.8313	0	9.45111e+07	8.04812e+07	8.06794e+07	1.32517e+08	1.28312e+08	1.35078e+08	1.2087e+08	1.12596e+08	1.17765e+08	5.92333e+07	5.86867e+07	5.99201e+07	1	0.188763	1	1.5485	0.186233	0.00402895	1.37376	0.1787	0.00885006	0.69558	0.0729014	0.0299552	1	0.188763	1	1.5485	0.186233	0.00402895	1.37376	0.1787	0.00885006	0.69558	0.0729014	0.0299552	8.52239e+07	1.31969e+08	1.17077e+08	5.92801e+07
		2033	1FE_160813105339	37	2033	162	610.333	50.8313	0	9.45111e+07	8.04812e+07	8.06794e+07	1.32517e+08	1.28312e+08	1.35078e+08	1.2087e+08	1.12596e+08	1.17765e+08	5.92333e+07	5.86867e+07	5.99201e+07	1	0.188763	1	1.5485	0.186233	0.00402895	1.37376	0.1787	0.00885006	0.69558	0.0729014	0.0299552	1	0.188763	1	1.5485	0.186233	0.00402895	1.37376	0.1787	0.00885006	0.69558	0.0729014	0.0299552	8.52239e+07	1.31969e+08	1.17077e+08	5.92801e+07
		2033	2FE	37	2033	162	610.333	50.8313	0	9.45111e+07	8.04812e+07	8.06794e+07	1.32517e+08	1.28312e+08	1.35078e+08	1.2087e+08	1.12596e+08	1.17765e+08	5.92333e+07	5.86867e+07	5.99201e+07	1	0.188763	1	1.5485	0.186233	0.00402895	1.37376	0.1787	0.00885006	0.69558	0.0729014	0.0299552	1	0.188763	1	1.5485	0.186233	0.00402895	1.37376	0.1787	0.00885006	0.69558	0.0729014	0.0299552	8.52239e+07	1.31969e+08	1.17077e+08	5.92801e+07
		2033	3FE_160813203300	37	2033	162	610.333	50.8313	0	9.45111e+07	8.04812e+07	8.06794e+07	1.32517e+08	1.28312e+08	1.35078e+08	1.2087e+08	1.12596e+08	1.17765e+08	5.92333e+07	5.86867e+07	5.99201e+07	1	0.188763	1	1.5485	0.186233	0.00402895	1.37376	0.1787	0.00885006	0.69558	0.0729014	0.0299552	1	0.188763	1	1.5485	0.186233	0.00402895	1.37376	0.1787	0.00885006	0.69558	0.0729014	0.0299552	8.52239e+07	1.31969e+08	1.17077e+08	5.92801e+07
		2033	3FE_160813222853	37	2033	162	610.333	50.8313	0	9.45111e+07	8.04812e+07	8.06794e+07	1.32517e+08	1.28312e+08	1.35078e+08	1.2087e+08	1.12596e+08	1.17765e+08	5.92333e+07	5.86867e+07	5.99201e+07	1	0.188763	1	1.5485	0.186233	0.00402895	1.37376	0.1787	0.00885006	0.69558	0.0729014	0.0299552	1	0.188763	1	1.5485	0.186233	0.00402895	1.37376	0.1787	0.00885006	0.69558	0.0729014	0.0299552	8.52239e+07	1.31969e+08	1.17077e+08	5.92801e+07
	LNKTPIPQTK+Phospho(9)	1	4	1	0.188763	1	1.5485	0.186233	0.00402895	1.37376	0.1787	0.00885006	0.69558	0.0729014	0.0299552	0	0
		hits: 4 Items
		FRAMEID	RAWFILE	MS2	FrameID1	CompID	MZ	Time	GoodID	II_1FE	II_1FE_160813085745	II_1FE_160813105339	II_2FE	II_2FE_160813144524	II_2FE_160813164117	II_3FE	II_3FE_160813203300	II_3FE_160813222853	II_4FE	II_4FE_160814022037	II_4FE_160814041631	Ratio_1FE	StdDev_1FE	PValue_1FE	Ratio_2FE	StdDev_2FE	PValue_2FE	Ratio_3FE	StdDev_3FE	PValue_3FE	Ratio_4FE	StdDev_4FE	PValue_4FE	NRatio_1FE	NStdDev_1FE	NPValue_1FE	NRatio_2FE	NStdDev_2FE	NPValue_2FE	NRatio_3FE	NStdDev_3FE	NPValue_3FE	NRatio_4FE	NStdDev_4FE	NPValue_4FE	Avg_1FE	Avg_2FE	Avg_3FE	Avg_4FE
		2033	4FE_160814041631	37	2033	162	610.333	50.8313	0	9.45111e+07	8.04812e+07	8.06794e+07	1.32517e+08	1.28312e+08	1.35078e+08	1.2087e+08	1.12596e+08	1.17765e+08	5.92333e+07	5.86867e+07	5.99201e+07	1	0.188763	1	1.5485	0.186233	0.00402895	1.37376	0.1787	0.00885006	0.69558	0.0729014	0.0299552	1	0.188763	1	1.5485	0.186233	0.00402895	1.37376	0.1787	0.00885006	0.69558	0.0729014	0.0299552	8.52239e+07	1.31969e+08	1.17077e+08	5.92801e+07
		2033	2FE	37	2033	162	610.333	50.8313	0	9.45111e+07	8.04812e+07	8.06794e+07	1.32517e+08	1.28312e+08	1.35078e+08	1.2087e+08	1.12596e+08	1.17765e+08	5.92333e+07	5.86867e+07	5.99201e+07	1	0.188763	1	1.5485	0.186233	0.00402895	1.37376	0.1787	0.00885006	0.69558	0.0729014	0.0299552	1	0.188763	1	1.5485	0.186233	0.00402895	1.37376	0.1787	0.00885006	0.69558	0.0729014	0.0299552	8.52239e+07	1.31969e+08	1.17077e+08	5.92801e+07
		2033	3FE	37	2033	162	610.333	50.8313	0	9.45111e+07	8.04812e+07	8.06794e+07	1.32517e+08	1.28312e+08	1.35078e+08	1.2087e+08	1.12596e+08	1.17765e+08	5.92333e+07	5.86867e+07	5.99201e+07	1	0.188763	1	1.5485	0.186233	0.00402895	1.37376	0.1787	0.00885006	0.69558	0.0729014	0.0299552	1	0.188763	1	1.5485	0.186233	0.00402895	1.37376	0.1787	0.00885006	0.69558	0.0729014	0.0299552	8.52239e+07	1.31969e+08	1.17077e+08	5.92801e+07
		2033	3FE_160813203300	37	2033	162	610.333	50.8313	0	9.45111e+07	8.04812e+07	8.06794e+07	1.32517e+08	1.28312e+08	1.35078e+08	1.2087e+08	1.12596e+08	1.17765e+08	5.92333e+07	5.86867e+07	5.99201e+07	1	0.188763	1	1.5485	0.186233	0.00402895	1.37376	0.1787	0.00885006	0.69558	0.0729014	0.0299552	1	0.188763	1	1.5485	0.186233	0.00402895	1.37376	0.1787	0.00885006	0.69558	0.0729014	0.0299552	8.52239e+07	1.31969e+08	1.17077e+08	5.92801e+07
	VKIDTRADSSK	1	1	1	0.188763	1	1.5485	0.186233	0.00402895	1.37376	0.1787	0.00885006	0.69558	0.0729014	0.0299552	0	0
		hits: 1 Items
		FRAMEID	RAWFILE	MS2	FrameID1	CompID	MZ	Time	GoodID	II_1FE	II_1FE_160813085745	II_1FE_160813105339	II_2FE	II_2FE_160813144524	II_2FE_160813164117	II_3FE	II_3FE_160813203300	II_3FE_160813222853	II_4FE	II_4FE_160814022037	II_4FE_160814041631	Ratio_1FE	StdDev_1FE	PValue_1FE	Ratio_2FE	StdDev_2FE	PValue_2FE	Ratio_3FE	StdDev_3FE	PValue_3FE	Ratio_4FE	StdDev_4FE	PValue_4FE	NRatio_1FE	NStdDev_1FE	NPValue_1FE	NRatio_2FE	NStdDev_2FE	NPValue_2FE	NRatio_3FE	NStdDev_3FE	NPValue_3FE	NRatio_4FE	NStdDev_4FE	NPValue_4FE	Avg_1FE	Avg_2FE	Avg_3FE	Avg_4FE
		2033	4FE_160814041631	37	2033	162	610.333	50.8313	0	9.45111e+07	8.04812e+07	8.06794e+07	1.32517e+08	1.28312e+08	1.35078e+08	1.2087e+08	1.12596e+08	1.17765e+08	5.92333e+07	5.86867e+07	5.99201e+07	1	0.188763	1	1.5485	0.186233	0.00402895	1.37376	0.1787	0.00885006	0.69558	0.0729014	0.0299552	1	0.188763	1	1.5485	0.186233	0.00402895	1.37376	0.1787	0.00885006	0.69558	0.0729014	0.0299552	8.52239e+07	1.31969e+08	1.17077e+08	5.92801e+07
SP://C0JYZ2	C0JYZ2_HUMAN Titin OS=Homo sapiens GN=TTN PE=4 SV=1	3	1	13	1	0.108982	1	1.5485	0.107522	1.0096e-05	1.37376	0.103172	8.02317e-05	0.69558	0.0420896	0.0017983
	peptides: 3 Items
	PEPTIDE	FRAMES	HITS	Ratio_1FE	StdDev_1FE	PValue_1FE	Ratio_2FE	StdDev_2FE	PValue_2FE	Ratio_3FE	StdDev_3FE	PValue_3FE	Ratio_4FE	StdDev_4FE	PValue_4FE	OtherAssignments	AvgPepPValue
	LNKTPIPQTK+Phospho(4)	1	8	1	0.188763	1	1.5485	0.186233	0.00402895	1.37376	0.1787	0.00885006	0.69558	0.0729014	0.0299552	0	0
		hits: 8 Items
		FRAMEID	RAWFILE	MS2	FrameID1	CompID	MZ	Time	GoodID	II_1FE	II_1FE_160813085745	II_1FE_160813105339	II_2FE	II_2FE_160813144524	II_2FE_160813164117	II_3FE	II_3FE_160813203300	II_3FE_160813222853	II_4FE	II_4FE_160814022037	II_4FE_160814041631	Ratio_1FE	StdDev_1FE	PValue_1FE	Ratio_2FE	StdDev_2FE	PValue_2FE	Ratio_3FE	StdDev_3FE	PValue_3FE	Ratio_4FE	StdDev_4FE	PValue_4FE	NRatio_1FE	NStdDev_1FE	NPValue_1FE	NRatio_2FE	NStdDev_2FE	NPValue_2FE	NRatio_3FE	NStdDev_3FE	NPValue_3FE	NRatio_4FE	NStdDev_4FE	NPValue_4FE	Avg_1FE	Avg_2FE	Avg_3FE	Avg_4FE
		2033	4FE_160814022037	37	2033	162	610.333	50.8313	0	9.45111e+07	8.04812e+07	8.06794e+07	1.32517e+08	1.28312e+08	1.35078e+08	1.2087e+08	1.12596e+08	1.17765e+08	5.92333e+07	5.86867e+07	5.99201e+07	1	0.188763	1	1.5485	0.186233	0.00402895	1.37376	0.1787	0.00885006	0.69558	0.0729014	0.0299552	1	0.188763	1	1.5485	0.186233	0.00402895	1.37376	0.1787	0.00885006	0.69558	0.0729014	0.0299552	8.52239e+07	1.31969e+08	1.17077e+08	5.92801e+07
		2033	4FE_160814022037	37	2033	162	610.333	50.8313	0	9.45111e+07	8.04812e+07	8.06794e+07	1.32517e+08	1.28312e+08	1.35078e+08	1.2087e+08	1.12596e+08	1.17765e+08	5.92333e+07	5.86867e+07	5.99201e+07	1	0.188763	1	1.5485	0.186233	0.00402895	1.37376	0.1787	0.00885006	0.69558	0.0729014	0.0299552	1	0.188763	1	1.5485	0.186233	0.00402895	1.37376	0.1787	0.00885006	0.69558	0.0729014	0.0299552	8.52239e+07	1.31969e+08	1.17077e+08	5.92801e+07
		2033	4FE_160814041631	37	2033	162	610.333	50.8313	0	9.45111e+07	8.04812e+07	8.06794e+07	1.32517e+08	1.28312e+08	1.35078e+08	1.2087e+08	1.12596e+08	1.17765e+08	5.92333e+07	5.86867e+07	5.99201e+07	1	0.188763	1	1.5485	0.186233	0.00402895	1.37376	0.1787	0.00885006	0.69558	0.0729014	0.0299552	1	0.188763	1	1.5485	0.186233	0.00402895	1.37376	0.1787	0.00885006	0.69558	0.0729014	0.0299552	8.52239e+07	1.31969e+08	1.17077e+08	5.92801e+07
		2033	1FE_160813105339	37	2033	162	610.333	50.8313	0	9.45111e+07	8.04812e+07	8.06794e+07	1.32517e+08	1.28312e+08	1.35078e+08	1.2087e+08	1.12596e+08	1.17765e+08	5.92333e+07	5.86867e+07	5.99201e+07	1	0.188763	1	1.5485	0.186233	0.00402895	1.37376	0.1787	0.00885006	0.69558	0.0729014	0.0299552	1	0.188763	1	1.5485	0.186233	0.00402895	1.37376	0.1787	0.00885006	0.69558	0.0729014	0.0299552	8.52239e+07	1.31969e+08	1.17077e+08	5.92801e+07
		2033	1FE_160813105339	37	2033	162	610.333	50.8313	0	9.45111e+07	8.04812e+07	8.06794e+07	1.32517e+08	1.28312e+08	1.35078e+08	1.2087e+08	1.12596e+08	1.17765e+08	5.92333e+07	5.86867e+07	5.99201e+07	1	0.188763	1	1.5485	0.186233	0.00402895	1.37376	0.1787	0.00885006	0.69558	0.0729014	0.0299552	1	0.188763	1	1.5485	0.186233	0.00402895	1.37376	0.1787	0.00885006	0.69558	0.0729014	0.0299552	8.52239e+07	1.31969e+08	1.17077e+08	5.92801e+07
		2033	2FE	37	2033	162	610.333	50.8313	0	9.45111e+07	8.04812e+07	8.06794e+07	1.32517e+08	1.28312e+08	1.35078e+08	1.2087e+08	1.12596e+08	1.17765e+08	5.92333e+07	5.86867e+07	5.99201e+07	1	0.188763	1	1.5485	0.186233	0.00402895	1.37376	0.1787	0.00885006	0.69558	0.0729014	0.0299552	1	0.188763	1	1.5485	0.186233	0.00402895	1.37376	0.1787	0.00885006	0.69558	0.0729014	0.0299552	8.52239e+07	1.31969e+08	1.17077e+08	5.92801e+07
		2033	3FE_160813203300	37	2033	162	610.333	50.8313	0	9.45111e+07	8.04812e+07	8.06794e+07	1.32517e+08	1.28312e+08	1.35078e+08	1.2087e+08	1.12596e+08	1.17765e+08	5.92333e+07	5.86867e+07	5.99201e+07	1	0.188763	1	1.5485	0.186233	0.00402895	1.37376	0.1787	0.00885006	0.69558	0.0729014	0.0299552	1	0.188763	1	1.5485	0.186233	0.00402895	1.37376	0.1787	0.00885006	0.69558	0.0729014	0.0299552	8.52239e+07	1.31969e+08	1.17077e+08	5.92801e+07
		2033	3FE_160813222853	37	2033	162	610.333	50.8313	0	9.45111e+07	8.04812e+07	8.06794e+07	1.32517e+08	1.28312e+08	1.35078e+08	1.2087e+08	1.12596e+08	1.17765e+08	5.92333e+07	5.86867e+07	5.99201e+07	1	0.188763	1	1.5485	0.186233	0.00402895	1.37376	0.1787	0.00885006	0.69558	0.0729014	0.0299552	1	0.188763	1	1.5485	0.186233	0.00402895	1.37376	0.1787	0.00885006	0.69558	0.0729014	0.0299552	8.52239e+07	1.31969e+08	1.17077e+08	5.92801e+07
	LNKTPIPQTK+Phospho(9)	1	4	1	0.188763	1	1.5485	0.186233	0.00402895	1.37376	0.1787	0.00885006	0.69558	0.0729014	0.0299552	0	0
		hits: 4 Items
		FRAMEID	RAWFILE	MS2	FrameID1	CompID	MZ	Time	GoodID	II_1FE	II_1FE_160813085745	II_1FE_160813105339	II_2FE	II_2FE_160813144524	II_2FE_160813164117	II_3FE	II_3FE_160813203300	II_3FE_160813222853	II_4FE	II_4FE_160814022037	II_4FE_160814041631	Ratio_1FE	StdDev_1FE	PValue_1FE	Ratio_2FE	StdDev_2FE	PValue_2FE	Ratio_3FE	StdDev_3FE	PValue_3FE	Ratio_4FE	StdDev_4FE	PValue_4FE	NRatio_1FE	NStdDev_1FE	NPValue_1FE	NRatio_2FE	NStdDev_2FE	NPValue_2FE	NRatio_3FE	NStdDev_3FE	NPValue_3FE	NRatio_4FE	NStdDev_4FE	NPValue_4FE	Avg_1FE	Avg_2FE	Avg_3FE	Avg_4FE
		2033	4FE_160814041631	37	2033	162	610.333	50.8313	0	9.45111e+07	8.04812e+07	8.06794e+07	1.32517e+08	1.28312e+08	1.35078e+08	1.2087e+08	1.12596e+08	1.17765e+08	5.92333e+07	5.86867e+07	5.99201e+07	1	0.188763	1	1.5485	0.186233	0.00402895	1.37376	0.1787	0.00885006	0.69558	0.0729014	0.0299552	1	0.188763	1	1.5485	0.186233	0.00402895	1.37376	0.1787	0.00885006	0.69558	0.0729014	0.0299552	8.52239e+07	1.31969e+08	1.17077e+08	5.92801e+07
		2033	2FE	37	2033	162	610.333	50.8313	0	9.45111e+07	8.04812e+07	8.06794e+07	1.32517e+08	1.28312e+08	1.35078e+08	1.2087e+08	1.12596e+08	1.17765e+08	5.92333e+07	5.86867e+07	5.99201e+07	1	0.188763	1	1.5485	0.186233	0.00402895	1.37376	0.1787	0.00885006	0.69558	0.0729014	0.0299552	1	0.188763	1	1.5485	0.186233	0.00402895	1.37376	0.1787	0.00885006	0.69558	0.0729014	0.0299552	8.52239e+07	1.31969e+08	1.17077e+08	5.92801e+07
		2033	3FE	37	2033	162	610.333	50.8313	0	9.45111e+07	8.04812e+07	8.06794e+07	1.32517e+08	1.28312e+08	1.35078e+08	1.2087e+08	1.12596e+08	1.17765e+08	5.92333e+07	5.86867e+07	5.99201e+07	1	0.188763	1	1.5485	0.186233	0.00402895	1.37376	0.1787	0.00885006	0.69558	0.0729014	0.0299552	1	0.188763	1	1.5485	0.186233	0.00402895	1.37376	0.1787	0.00885006	0.69558	0.0729014	0.0299552	8.52239e+07	1.31969e+08	1.17077e+08	5.92801e+07
		2033	3FE_160813203300	37	2033	162	610.333	50.8313	0	9.45111e+07	8.04812e+07	8.06794e+07	1.32517e+08	1.28312e+08	1.35078e+08	1.2087e+08	1.12596e+08	1.17765e+08	5.92333e+07	5.86867e+07	5.99201e+07	1	0.188763	1	1.5485	0.186233	0.00402895	1.37376	0.1787	0.00885006	0.69558	0.0729014	0.0299552	1	0.188763	1	1.5485	0.186233	0.00402895	1.37376	0.1787	0.00885006	0.69558	0.0729014	0.0299552	8.52239e+07	1.31969e+08	1.17077e+08	5.92801e+07
	VKIDTRADSSK	1	1	1	0.188763	1	1.5485	0.186233	0.00402895	1.37376	0.1787	0.00885006	0.69558	0.0729014	0.0299552	0	0
		hits: 1 Items
		FRAMEID	RAWFILE	MS2	FrameID1	CompID	MZ	Time	GoodID	II_1FE	II_1FE_160813085745	II_1FE_160813105339	II_2FE	II_2FE_160813144524	II_2FE_160813164117	II_3FE	II_3FE_160813203300	II_3FE_160813222853	II_4FE	II_4FE_160814022037	II_4FE_160814041631	Ratio_1FE	StdDev_1FE	PValue_1FE	Ratio_2FE	StdDev_2FE	PValue_2FE	Ratio_3FE	StdDev_3FE	PValue_3FE	Ratio_4FE	StdDev_4FE	PValue_4FE	NRatio_1FE	NStdDev_1FE	NPValue_1FE	NRatio_2FE	NStdDev_2FE	NPValue_2FE	NRatio_3FE	NStdDev_3FE	NPValue_3FE	NRatio_4FE	NStdDev_4FE	NPValue_4FE	Avg_1FE	Avg_2FE	Avg_3FE	Avg_4FE
		2033	4FE_160814041631	37	2033	162	610.333	50.8313	0	9.45111e+07	8.04812e+07	8.06794e+07	1.32517e+08	1.28312e+08	1.35078e+08	1.2087e+08	1.12596e+08	1.17765e+08	5.92333e+07	5.86867e+07	5.99201e+07	1	0.188763	1	1.5485	0.186233	0.00402895	1.37376	0.1787	0.00885006	0.69558	0.0729014	0.0299552	1	0.188763	1	1.5485	0.186233	0.00402895	1.37376	0.1787	0.00885006	0.69558	0.0729014	0.0299552	8.52239e+07	1.31969e+08	1.17077e+08	5.92801e+07
SP://D3DPF9	D3DPF9_HUMAN Titin_ isoform CRA_b OS=Homo sapiens GN=TTN PE=4 SV=1	3	1	13	1	0.108982	1	1.5485	0.107522	1.0096e-05	1.37376	0.103172	8.02317e-05	0.69558	0.0420896	0.0017983
	peptides: 3 Items
	PEPTIDE	FRAMES	HITS	Ratio_1FE	StdDev_1FE	PValue_1FE	Ratio_2FE	StdDev_2FE	PValue_2FE	Ratio_3FE	StdDev_3FE	PValue_3FE	Ratio_4FE	StdDev_4FE	PValue_4FE	OtherAssignments	AvgPepPValue
	LNKTPIPQTK+Phospho(4)	1	8	1	0.188763	1	1.5485	0.186233	0.00402895	1.37376	0.1787	0.00885006	0.69558	0.0729014	0.0299552	0	0
		hits: 8 Items
		FRAMEID	RAWFILE	MS2	FrameID1	CompID	MZ	Time	GoodID	II_1FE	II_1FE_160813085745	II_1FE_160813105339	II_2FE	II_2FE_160813144524	II_2FE_160813164117	II_3FE	II_3FE_160813203300	II_3FE_160813222853	II_4FE	II_4FE_160814022037	II_4FE_160814041631	Ratio_1FE	StdDev_1FE	PValue_1FE	Ratio_2FE	StdDev_2FE	PValue_2FE	Ratio_3FE	StdDev_3FE	PValue_3FE	Ratio_4FE	StdDev_4FE	PValue_4FE	NRatio_1FE	NStdDev_1FE	NPValue_1FE	NRatio_2FE	NStdDev_2FE	NPValue_2FE	NRatio_3FE	NStdDev_3FE	NPValue_3FE	NRatio_4FE	NStdDev_4FE	NPValue_4FE	Avg_1FE	Avg_2FE	Avg_3FE	Avg_4FE
		2033	4FE_160814022037	37	2033	162	610.333	50.8313	0	9.45111e+07	8.04812e+07	8.06794e+07	1.32517e+08	1.28312e+08	1.35078e+08	1.2087e+08	1.12596e+08	1.17765e+08	5.92333e+07	5.86867e+07	5.99201e+07	1	0.188763	1	1.5485	0.186233	0.00402895	1.37376	0.1787	0.00885006	0.69558	0.0729014	0.0299552	1	0.188763	1	1.5485	0.186233	0.00402895	1.37376	0.1787	0.00885006	0.69558	0.0729014	0.0299552	8.52239e+07	1.31969e+08	1.17077e+08	5.92801e+07
		2033	4FE_160814022037	37	2033	162	610.333	50.8313	0	9.45111e+07	8.04812e+07	8.06794e+07	1.32517e+08	1.28312e+08	1.35078e+08	1.2087e+08	1.12596e+08	1.17765e+08	5.92333e+07	5.86867e+07	5.99201e+07	1	0.188763	1	1.5485	0.186233	0.00402895	1.37376	0.1787	0.00885006	0.69558	0.0729014	0.0299552	1	0.188763	1	1.5485	0.186233	0.00402895	1.37376	0.1787	0.00885006	0.69558	0.0729014	0.0299552	8.52239e+07	1.31969e+08	1.17077e+08	5.92801e+07
		2033	4FE_160814041631	37	2033	162	610.333	50.8313	0	9.45111e+07	8.04812e+07	8.06794e+07	1.32517e+08	1.28312e+08	1.35078e+08	1.2087e+08	1.12596e+08	1.17765e+08	5.92333e+07	5.86867e+07	5.99201e+07	1	0.188763	1	1.5485	0.186233	0.00402895	1.37376	0.1787	0.00885006	0.69558	0.0729014	0.0299552	1	0.188763	1	1.5485	0.186233	0.00402895	1.37376	0.1787	0.00885006	0.69558	0.0729014	0.0299552	8.52239e+07	1.31969e+08	1.17077e+08	5.92801e+07
		2033	1FE_160813105339	37	2033	162	610.333	50.8313	0	9.45111e+07	8.04812e+07	8.06794e+07	1.32517e+08	1.28312e+08	1.35078e+08	1.2087e+08	1.12596e+08	1.17765e+08	5.92333e+07	5.86867e+07	5.99201e+07	1	0.188763	1	1.5485	0.186233	0.00402895	1.37376	0.1787	0.00885006	0.69558	0.0729014	0.0299552	1	0.188763	1	1.5485	0.186233	0.00402895	1.37376	0.1787	0.00885006	0.69558	0.0729014	0.0299552	8.52239e+07	1.31969e+08	1.17077e+08	5.92801e+07
		2033	1FE_160813105339	37	2033	162	610.333	50.8313	0	9.45111e+07	8.04812e+07	8.06794e+07	1.32517e+08	1.28312e+08	1.35078e+08	1.2087e+08	1.12596e+08	1.17765e+08	5.92333e+07	5.86867e+07	5.99201e+07	1	0.188763	1	1.5485	0.186233	0.00402895	1.37376	0.1787	0.00885006	0.69558	0.0729014	0.0299552	1	0.188763	1	1.5485	0.186233	0.00402895	1.37376	0.1787	0.00885006	0.69558	0.0729014	0.0299552	8.52239e+07	1.31969e+08	1.17077e+08	5.92801e+07
		2033	2FE	37	2033	162	610.333	50.8313	0	9.45111e+07	8.04812e+07	8.06794e+07	1.32517e+08	1.28312e+08	1.35078e+08	1.2087e+08	1.12596e+08	1.17765e+08	5.92333e+07	5.86867e+07	5.99201e+07	1	0.188763	1	1.5485	0.186233	0.00402895	1.37376	0.1787	0.00885006	0.69558	0.0729014	0.0299552	1	0.188763	1	1.5485	0.186233	0.00402895	1.37376	0.1787	0.00885006	0.69558	0.0729014	0.0299552	8.52239e+07	1.31969e+08	1.17077e+08	5.92801e+07
		2033	3FE_160813203300	37	2033	162	610.333	50.8313	0	9.45111e+07	8.04812e+07	8.06794e+07	1.32517e+08	1.28312e+08	1.35078e+08	1.2087e+08	1.12596e+08	1.17765e+08	5.92333e+07	5.86867e+07	5.99201e+07	1	0.188763	1	1.5485	0.186233	0.00402895	1.37376	0.1787	0.00885006	0.69558	0.0729014	0.0299552	1	0.188763	1	1.5485	0.186233	0.00402895	1.37376	0.1787	0.00885006	0.69558	0.0729014	0.0299552	8.52239e+07	1.31969e+08	1.17077e+08	5.92801e+07
		2033	3FE_160813222853	37	2033	162	610.333	50.8313	0	9.45111e+07	8.04812e+07	8.06794e+07	1.32517e+08	1.28312e+08	1.35078e+08	1.2087e+08	1.12596e+08	1.17765e+08	5.92333e+07	5.86867e+07	5.99201e+07	1	0.188763	1	1.5485	0.186233	0.00402895	1.37376	0.1787	0.00885006	0.69558	0.0729014	0.0299552	1	0.188763	1	1.5485	0.186233	0.00402895	1.37376	0.1787	0.00885006	0.69558	0.0729014	0.0299552	8.52239e+07	1.31969e+08	1.17077e+08	5.92801e+07
	LNKTPIPQTK+Phospho(9)	1	4	1	0.188763	1	1.5485	0.186233	0.00402895	1.37376	0.1787	0.00885006	0.69558	0.0729014	0.0299552	0	0
		hits: 4 Items
		FRAMEID	RAWFILE	MS2	FrameID1	CompID	MZ	Time	GoodID	II_1FE	II_1FE_160813085745	II_1FE_160813105339	II_2FE	II_2FE_160813144524	II_2FE_160813164117	II_3FE	II_3FE_160813203300	II_3FE_160813222853	II_4FE	II_4FE_160814022037	II_4FE_160814041631	Ratio_1FE	StdDev_1FE	PValue_1FE	Ratio_2FE	StdDev_2FE	PValue_2FE	Ratio_3FE	StdDev_3FE	PValue_3FE	Ratio_4FE	StdDev_4FE	PValue_4FE	NRatio_1FE	NStdDev_1FE	NPValue_1FE	NRatio_2FE	NStdDev_2FE	NPValue_2FE	NRatio_3FE	NStdDev_3FE	NPValue_3FE	NRatio_4FE	NStdDev_4FE	NPValue_4FE	Avg_1FE	Avg_2FE	Avg_3FE	Avg_4FE
		2033	4FE_160814041631	37	2033	162	610.333	50.8313	0	9.45111e+07	8.04812e+07	8.06794e+07	1.32517e+08	1.28312e+08	1.35078e+08	1.2087e+08	1.12596e+08	1.17765e+08	5.92333e+07	5.86867e+07	5.99201e+07	1	0.188763	1	1.5485	0.186233	0.00402895	1.37376	0.1787	0.00885006	0.69558	0.0729014	0.0299552	1	0.188763	1	1.5485	0.186233	0.00402895	1.37376	0.1787	0.00885006	0.69558	0.0729014	0.0299552	8.52239e+07	1.31969e+08	1.17077e+08	5.92801e+07
		2033	2FE	37	2033	162	610.333	50.8313	0	9.45111e+07	8.04812e+07	8.06794e+07	1.32517e+08	1.28312e+08	1.35078e+08	1.2087e+08	1.12596e+08	1.17765e+08	5.92333e+07	5.86867e+07	5.99201e+07	1	0.188763	1	1.5485	0.186233	0.00402895	1.37376	0.1787	0.00885006	0.69558	0.0729014	0.0299552	1	0.188763	1	1.5485	0.186233	0.00402895	1.37376	0.1787	0.00885006	0.69558	0.0729014	0.0299552	8.52239e+07	1.31969e+08	1.17077e+08	5.92801e+07
		2033	3FE	37	2033	162	610.333	50.8313	0	9.45111e+07	8.04812e+07	8.06794e+07	1.32517e+08	1.28312e+08	1.35078e+08	1.2087e+08	1.12596e+08	1.17765e+08	5.92333e+07	5.86867e+07	5.99201e+07	1	0.188763	1	1.5485	0.186233	0.00402895	1.37376	0.1787	0.00885006	0.69558	0.0729014	0.0299552	1	0.188763	1	1.5485	0.186233	0.00402895	1.37376	0.1787	0.00885006	0.69558	0.0729014	0.0299552	8.52239e+07	1.31969e+08	1.17077e+08	5.92801e+07
		2033	3FE_160813203300	37	2033	162	610.333	50.8313	0	9.45111e+07	8.04812e+07	8.06794e+07	1.32517e+08	1.28312e+08	1.35078e+08	1.2087e+08	1.12596e+08	1.17765e+08	5.92333e+07	5.86867e+07	5.99201e+07	1	0.188763	1	1.5485	0.186233	0.00402895	1.37376	0.1787	0.00885006	0.69558	0.0729014	0.0299552	1	0.188763	1	1.5485	0.186233	0.00402895	1.37376	0.1787	0.00885006	0.69558	0.0729014	0.0299552	8.52239e+07	1.31969e+08	1.17077e+08	5.92801e+07
	VKIDTRADSSK	1	1	1	0.188763	1	1.5485	0.186233	0.00402895	1.37376	0.1787	0.00885006	0.69558	0.0729014	0.0299552	0	0
		hits: 1 Items
		FRAMEID	RAWFILE	MS2	FrameID1	CompID	MZ	Time	GoodID	II_1FE	II_1FE_160813085745	II_1FE_160813105339	II_2FE	II_2FE_160813144524	II_2FE_160813164117	II_3FE	II_3FE_160813203300	II_3FE_160813222853	II_4FE	II_4FE_160814022037	II_4FE_160814041631	Ratio_1FE	StdDev_1FE	PValue_1FE	Ratio_2FE	StdDev_2FE	PValue_2FE	Ratio_3FE	StdDev_3FE	PValue_3FE	Ratio_4FE	StdDev_4FE	PValue_4FE	NRatio_1FE	NStdDev_1FE	NPValue_1FE	NRatio_2FE	NStdDev_2FE	NPValue_2FE	NRatio_3FE	NStdDev_3FE	NPValue_3FE	NRatio_4FE	NStdDev_4FE	NPValue_4FE	Avg_1FE	Avg_2FE	Avg_3FE	Avg_4FE
		2033	4FE_160814041631	37	2033	162	610.333	50.8313	0	9.45111e+07	8.04812e+07	8.06794e+07	1.32517e+08	1.28312e+08	1.35078e+08	1.2087e+08	1.12596e+08	1.17765e+08	5.92333e+07	5.86867e+07	5.99201e+07	1	0.188763	1	1.5485	0.186233	0.00402895	1.37376	0.1787	0.00885006	0.69558	0.0729014	0.0299552	1	0.188763	1	1.5485	0.186233	0.00402895	1.37376	0.1787	0.00885006	0.69558	0.0729014	0.0299552	8.52239e+07	1.31969e+08	1.17077e+08	5.92801e+07
SP://D3DPG0	D3DPG0_HUMAN Titin_ isoform CRA_a OS=Homo sapiens GN=TTN PE=4 SV=1	3	1	13	1	0.108982	1	1.5485	0.107522	1.0096e-05	1.37376	0.103172	8.02317e-05	0.69558	0.0420896	0.0017983
	peptides: 3 Items
	PEPTIDE	FRAMES	HITS	Ratio_1FE	StdDev_1FE	PValue_1FE	Ratio_2FE	StdDev_2FE	PValue_2FE	Ratio_3FE	StdDev_3FE	PValue_3FE	Ratio_4FE	StdDev_4FE	PValue_4FE	OtherAssignments	AvgPepPValue
	LNKTPIPQTK+Phospho(4)	1	8	1	0.188763	1	1.5485	0.186233	0.00402895	1.37376	0.1787	0.00885006	0.69558	0.0729014	0.0299552	0	0
		hits: 8 Items
		FRAMEID	RAWFILE	MS2	FrameID1	CompID	MZ	Time	GoodID	II_1FE	II_1FE_160813085745	II_1FE_160813105339	II_2FE	II_2FE_160813144524	II_2FE_160813164117	II_3FE	II_3FE_160813203300	II_3FE_160813222853	II_4FE	II_4FE_160814022037	II_4FE_160814041631	Ratio_1FE	StdDev_1FE	PValue_1FE	Ratio_2FE	StdDev_2FE	PValue_2FE	Ratio_3FE	StdDev_3FE	PValue_3FE	Ratio_4FE	StdDev_4FE	PValue_4FE	NRatio_1FE	NStdDev_1FE	NPValue_1FE	NRatio_2FE	NStdDev_2FE	NPValue_2FE	NRatio_3FE	NStdDev_3FE	NPValue_3FE	NRatio_4FE	NStdDev_4FE	NPValue_4FE	Avg_1FE	Avg_2FE	Avg_3FE	Avg_4FE
		2033	4FE_160814022037	37	2033	162	610.333	50.8313	0	9.45111e+07	8.04812e+07	8.06794e+07	1.32517e+08	1.28312e+08	1.35078e+08	1.2087e+08	1.12596e+08	1.17765e+08	5.92333e+07	5.86867e+07	5.99201e+07	1	0.188763	1	1.5485	0.186233	0.00402895	1.37376	0.1787	0.00885006	0.69558	0.0729014	0.0299552	1	0.188763	1	1.5485	0.186233	0.00402895	1.37376	0.1787	0.00885006	0.69558	0.0729014	0.0299552	8.52239e+07	1.31969e+08	1.17077e+08	5.92801e+07
		2033	4FE_160814022037	37	2033	162	610.333	50.8313	0	9.45111e+07	8.04812e+07	8.06794e+07	1.32517e+08	1.28312e+08	1.35078e+08	1.2087e+08	1.12596e+08	1.17765e+08	5.92333e+07	5.86867e+07	5.99201e+07	1	0.188763	1	1.5485	0.186233	0.00402895	1.37376	0.1787	0.00885006	0.69558	0.0729014	0.0299552	1	0.188763	1	1.5485	0.186233	0.00402895	1.37376	0.1787	0.00885006	0.69558	0.0729014	0.0299552	8.52239e+07	1.31969e+08	1.17077e+08	5.92801e+07
		2033	4FE_160814041631	37	2033	162	610.333	50.8313	0	9.45111e+07	8.04812e+07	8.06794e+07	1.32517e+08	1.28312e+08	1.35078e+08	1.2087e+08	1.12596e+08	1.17765e+08	5.92333e+07	5.86867e+07	5.99201e+07	1	0.188763	1	1.5485	0.186233	0.00402895	1.37376	0.1787	0.00885006	0.69558	0.0729014	0.0299552	1	0.188763	1	1.5485	0.186233	0.00402895	1.37376	0.1787	0.00885006	0.69558	0.0729014	0.0299552	8.52239e+07	1.31969e+08	1.17077e+08	5.92801e+07
		2033	1FE_160813105339	37	2033	162	610.333	50.8313	0	9.45111e+07	8.04812e+07	8.06794e+07	1.32517e+08	1.28312e+08	1.35078e+08	1.2087e+08	1.12596e+08	1.17765e+08	5.92333e+07	5.86867e+07	5.99201e+07	1	0.188763	1	1.5485	0.186233	0.00402895	1.37376	0.1787	0.00885006	0.69558	0.0729014	0.0299552	1	0.188763	1	1.5485	0.186233	0.00402895	1.37376	0.1787	0.00885006	0.69558	0.0729014	0.0299552	8.52239e+07	1.31969e+08	1.17077e+08	5.92801e+07
		2033	1FE_160813105339	37	2033	162	610.333	50.8313	0	9.45111e+07	8.04812e+07	8.06794e+07	1.32517e+08	1.28312e+08	1.35078e+08	1.2087e+08	1.12596e+08	1.17765e+08	5.92333e+07	5.86867e+07	5.99201e+07	1	0.188763	1	1.5485	0.186233	0.00402895	1.37376	0.1787	0.00885006	0.69558	0.0729014	0.0299552	1	0.188763	1	1.5485	0.186233	0.00402895	1.37376	0.1787	0.00885006	0.69558	0.0729014	0.0299552	8.52239e+07	1.31969e+08	1.17077e+08	5.92801e+07
		2033	2FE	37	2033	162	610.333	50.8313	0	9.45111e+07	8.04812e+07	8.06794e+07	1.32517e+08	1.28312e+08	1.35078e+08	1.2087e+08	1.12596e+08	1.17765e+08	5.92333e+07	5.86867e+07	5.99201e+07	1	0.188763	1	1.5485	0.186233	0.00402895	1.37376	0.1787	0.00885006	0.69558	0.0729014	0.0299552	1	0.188763	1	1.5485	0.186233	0.00402895	1.37376	0.1787	0.00885006	0.69558	0.0729014	0.0299552	8.52239e+07	1.31969e+08	1.17077e+08	5.92801e+07
		2033	3FE_160813203300	37	2033	162	610.333	50.8313	0	9.45111e+07	8.04812e+07	8.06794e+07	1.32517e+08	1.28312e+08	1.35078e+08	1.2087e+08	1.12596e+08	1.17765e+08	5.92333e+07	5.86867e+07	5.99201e+07	1	0.188763	1	1.5485	0.186233	0.00402895	1.37376	0.1787	0.00885006	0.69558	0.0729014	0.0299552	1	0.188763	1	1.5485	0.186233	0.00402895	1.37376	0.1787	0.00885006	0.69558	0.0729014	0.0299552	8.52239e+07	1.31969e+08	1.17077e+08	5.92801e+07
		2033	3FE_160813222853	37	2033	162	610.333	50.8313	0	9.45111e+07	8.04812e+07	8.06794e+07	1.32517e+08	1.28312e+08	1.35078e+08	1.2087e+08	1.12596e+08	1.17765e+08	5.92333e+07	5.86867e+07	5.99201e+07	1	0.188763	1	1.5485	0.186233	0.00402895	1.37376	0.1787	0.00885006	0.69558	0.0729014	0.0299552	1	0.188763	1	1.5485	0.186233	0.00402895	1.37376	0.1787	0.00885006	0.69558	0.0729014	0.0299552	8.52239e+07	1.31969e+08	1.17077e+08	5.92801e+07
	LNKTPIPQTK+Phospho(9)	1	4	1	0.188763	1	1.5485	0.186233	0.00402895	1.37376	0.1787	0.00885006	0.69558	0.0729014	0.0299552	0	0
		hits: 4 Items
		FRAMEID	RAWFILE	MS2	FrameID1	CompID	MZ	Time	GoodID	II_1FE	II_1FE_160813085745	II_1FE_160813105339	II_2FE	II_2FE_160813144524	II_2FE_160813164117	II_3FE	II_3FE_160813203300	II_3FE_160813222853	II_4FE	II_4FE_160814022037	II_4FE_160814041631	Ratio_1FE	StdDev_1FE	PValue_1FE	Ratio_2FE	StdDev_2FE	PValue_2FE	Ratio_3FE	StdDev_3FE	PValue_3FE	Ratio_4FE	StdDev_4FE	PValue_4FE	NRatio_1FE	NStdDev_1FE	NPValue_1FE	NRatio_2FE	NStdDev_2FE	NPValue_2FE	NRatio_3FE	NStdDev_3FE	NPValue_3FE	NRatio_4FE	NStdDev_4FE	NPValue_4FE	Avg_1FE	Avg_2FE	Avg_3FE	Avg_4FE
		2033	4FE_160814041631	37	2033	162	610.333	50.8313	0	9.45111e+07	8.04812e+07	8.06794e+07	1.32517e+08	1.28312e+08	1.35078e+08	1.2087e+08	1.12596e+08	1.17765e+08	5.92333e+07	5.86867e+07	5.99201e+07	1	0.188763	1	1.5485	0.186233	0.00402895	1.37376	0.1787	0.00885006	0.69558	0.0729014	0.0299552	1	0.188763	1	1.5485	0.186233	0.00402895	1.37376	0.1787	0.00885006	0.69558	0.0729014	0.0299552	8.52239e+07	1.31969e+08	1.17077e+08	5.92801e+07
		2033	2FE	37	2033	162	610.333	50.8313	0	9.45111e+07	8.04812e+07	8.06794e+07	1.32517e+08	1.28312e+08	1.35078e+08	1.2087e+08	1.12596e+08	1.17765e+08	5.92333e+07	5.86867e+07	5.99201e+07	1	0.188763	1	1.5485	0.186233	0.00402895	1.37376	0.1787	0.00885006	0.69558	0.0729014	0.0299552	1	0.188763	1	1.5485	0.186233	0.00402895	1.37376	0.1787	0.00885006	0.69558	0.0729014	0.0299552	8.52239e+07	1.31969e+08	1.17077e+08	5.92801e+07
		2033	3FE	37	2033	162	610.333	50.8313	0	9.45111e+07	8.04812e+07	8.06794e+07	1.32517e+08	1.28312e+08	1.35078e+08	1.2087e+08	1.12596e+08	1.17765e+08	5.92333e+07	5.86867e+07	5.99201e+07	1	0.188763	1	1.5485	0.186233	0.00402895	1.37376	0.1787	0.00885006	0.69558	0.0729014	0.0299552	1	0.188763	1	1.5485	0.186233	0.00402895	1.37376	0.1787	0.00885006	0.69558	0.0729014	0.0299552	8.52239e+07	1.31969e+08	1.17077e+08	5.92801e+07
		2033	3FE_160813203300	37	2033	162	610.333	50.8313	0	9.45111e+07	8.04812e+07	8.06794e+07	1.32517e+08	1.28312e+08	1.35078e+08	1.2087e+08	1.12596e+08	1.17765e+08	5.92333e+07	5.86867e+07	5.99201e+07	1	0.188763	1	1.5485	0.186233	0.00402895	1.37376	0.1787	0.00885006	0.69558	0.0729014	0.0299552	1	0.188763	1	1.5485	0.186233	0.00402895	1.37376	0.1787	0.00885006	0.69558	0.0729014	0.0299552	8.52239e+07	1.31969e+08	1.17077e+08	5.92801e+07
	VKIDTRADSSK	1	1	1	0.188763	1	1.5485	0.186233	0.00402895	1.37376	0.1787	0.00885006	0.69558	0.0729014	0.0299552	0	0
		hits: 1 Items
		FRAMEID	RAWFILE	MS2	FrameID1	CompID	MZ	Time	GoodID	II_1FE	II_1FE_160813085745	II_1FE_160813105339	II_2FE	II_2FE_160813144524	II_2FE_160813164117	II_3FE	II_3FE_160813203300	II_3FE_160813222853	II_4FE	II_4FE_160814022037	II_4FE_160814041631	Ratio_1FE	StdDev_1FE	PValue_1FE	Ratio_2FE	StdDev_2FE	PValue_2FE	Ratio_3FE	StdDev_3FE	PValue_3FE	Ratio_4FE	StdDev_4FE	PValue_4FE	NRatio_1FE	NStdDev_1FE	NPValue_1FE	NRatio_2FE	NStdDev_2FE	NPValue_2FE	NRatio_3FE	NStdDev_3FE	NPValue_3FE	NRatio_4FE	NStdDev_4FE	NPValue_4FE	Avg_1FE	Avg_2FE	Avg_3FE	Avg_4FE
		2033	4FE_160814041631	37	2033	162	610.333	50.8313	0	9.45111e+07	8.04812e+07	8.06794e+07	1.32517e+08	1.28312e+08	1.35078e+08	1.2087e+08	1.12596e+08	1.17765e+08	5.92333e+07	5.86867e+07	5.99201e+07	1	0.188763	1	1.5485	0.186233	0.00402895	1.37376	0.1787	0.00885006	0.69558	0.0729014	0.0299552	1	0.188763	1	1.5485	0.186233	0.00402895	1.37376	0.1787	0.00885006	0.69558	0.0729014	0.0299552	8.52239e+07	1.31969e+08	1.17077e+08	5.92801e+07
SP://Q8WZ42	TITIN_HUMAN Titin OS=Homo sapiens GN=TTN PE=1 SV=4	3	1	13	1	0.108982	1	1.5485	0.107522	1.0096e-05	1.37376	0.103172	8.02317e-05	0.69558	0.0420896	0.0017983
	peptides: 3 Items
	PEPTIDE	FRAMES	HITS	Ratio_1FE	StdDev_1FE	PValue_1FE	Ratio_2FE	StdDev_2FE	PValue_2FE	Ratio_3FE	StdDev_3FE	PValue_3FE	Ratio_4FE	StdDev_4FE	PValue_4FE	OtherAssignments	AvgPepPValue
	LNKTPIPQTK+Phospho(4)	1	8	1	0.188763	1	1.5485	0.186233	0.00402895	1.37376	0.1787	0.00885006	0.69558	0.0729014	0.0299552	0	0
		hits: 8 Items
		FRAMEID	RAWFILE	MS2	FrameID1	CompID	MZ	Time	GoodID	II_1FE	II_1FE_160813085745	II_1FE_160813105339	II_2FE	II_2FE_160813144524	II_2FE_160813164117	II_3FE	II_3FE_160813203300	II_3FE_160813222853	II_4FE	II_4FE_160814022037	II_4FE_160814041631	Ratio_1FE	StdDev_1FE	PValue_1FE	Ratio_2FE	StdDev_2FE	PValue_2FE	Ratio_3FE	StdDev_3FE	PValue_3FE	Ratio_4FE	StdDev_4FE	PValue_4FE	NRatio_1FE	NStdDev_1FE	NPValue_1FE	NRatio_2FE	NStdDev_2FE	NPValue_2FE	NRatio_3FE	NStdDev_3FE	NPValue_3FE	NRatio_4FE	NStdDev_4FE	NPValue_4FE	Avg_1FE	Avg_2FE	Avg_3FE	Avg_4FE
		2033	4FE_160814022037	37	2033	162	610.333	50.8313	0	9.45111e+07	8.04812e+07	8.06794e+07	1.32517e+08	1.28312e+08	1.35078e+08	1.2087e+08	1.12596e+08	1.17765e+08	5.92333e+07	5.86867e+07	5.99201e+07	1	0.188763	1	1.5485	0.186233	0.00402895	1.37376	0.1787	0.00885006	0.69558	0.0729014	0.0299552	1	0.188763	1	1.5485	0.186233	0.00402895	1.37376	0.1787	0.00885006	0.69558	0.0729014	0.0299552	8.52239e+07	1.31969e+08	1.17077e+08	5.92801e+07
		2033	4FE_160814022037	37	2033	162	610.333	50.8313	0	9.45111e+07	8.04812e+07	8.06794e+07	1.32517e+08	1.28312e+08	1.35078e+08	1.2087e+08	1.12596e+08	1.17765e+08	5.92333e+07	5.86867e+07	5.99201e+07	1	0.188763	1	1.5485	0.186233	0.00402895	1.37376	0.1787	0.00885006	0.69558	0.0729014	0.0299552	1	0.188763	1	1.5485	0.186233	0.00402895	1.37376	0.1787	0.00885006	0.69558	0.0729014	0.0299552	8.52239e+07	1.31969e+08	1.17077e+08	5.92801e+07
		2033	4FE_160814041631	37	2033	162	610.333	50.8313	0	9.45111e+07	8.04812e+07	8.06794e+07	1.32517e+08	1.28312e+08	1.35078e+08	1.2087e+08	1.12596e+08	1.17765e+08	5.92333e+07	5.86867e+07	5.99201e+07	1	0.188763	1	1.5485	0.186233	0.00402895	1.37376	0.1787	0.00885006	0.69558	0.0729014	0.0299552	1	0.188763	1	1.5485	0.186233	0.00402895	1.37376	0.1787	0.00885006	0.69558	0.0729014	0.0299552	8.52239e+07	1.31969e+08	1.17077e+08	5.92801e+07
		2033	1FE_160813105339	37	2033	162	610.333	50.8313	0	9.45111e+07	8.04812e+07	8.06794e+07	1.32517e+08	1.28312e+08	1.35078e+08	1.2087e+08	1.12596e+08	1.17765e+08	5.92333e+07	5.86867e+07	5.99201e+07	1	0.188763	1	1.5485	0.186233	0.00402895	1.37376	0.1787	0.00885006	0.69558	0.0729014	0.0299552	1	0.188763	1	1.5485	0.186233	0.00402895	1.37376	0.1787	0.00885006	0.69558	0.0729014	0.0299552	8.52239e+07	1.31969e+08	1.17077e+08	5.92801e+07
		2033	1FE_160813105339	37	2033	162	610.333	50.8313	0	9.45111e+07	8.04812e+07	8.06794e+07	1.32517e+08	1.28312e+08	1.35078e+08	1.2087e+08	1.12596e+08	1.17765e+08	5.92333e+07	5.86867e+07	5.99201e+07	1	0.188763	1	1.5485	0.186233	0.00402895	1.37376	0.1787	0.00885006	0.69558	0.0729014	0.0299552	1	0.188763	1	1.5485	0.186233	0.00402895	1.37376	0.1787	0.00885006	0.69558	0.0729014	0.0299552	8.52239e+07	1.31969e+08	1.17077e+08	5.92801e+07
		2033	2FE	37	2033	162	610.333	50.8313	0	9.45111e+07	8.04812e+07	8.06794e+07	1.32517e+08	1.28312e+08	1.35078e+08	1.2087e+08	1.12596e+08	1.17765e+08	5.92333e+07	5.86867e+07	5.99201e+07	1	0.188763	1	1.5485	0.186233	0.00402895	1.37376	0.1787	0.00885006	0.69558	0.0729014	0.0299552	1	0.188763	1	1.5485	0.186233	0.00402895	1.37376	0.1787	0.00885006	0.69558	0.0729014	0.0299552	8.52239e+07	1.31969e+08	1.17077e+08	5.92801e+07
		2033	3FE_160813203300	37	2033	162	610.333	50.8313	0	9.45111e+07	8.04812e+07	8.06794e+07	1.32517e+08	1.28312e+08	1.35078e+08	1.2087e+08	1.12596e+08	1.17765e+08	5.92333e+07	5.86867e+07	5.99201e+07	1	0.188763	1	1.5485	0.186233	0.00402895	1.37376	0.1787	0.00885006	0.69558	0.0729014	0.0299552	1	0.188763	1	1.5485	0.186233	0.00402895	1.37376	0.1787	0.00885006	0.69558	0.0729014	0.0299552	8.52239e+07	1.31969e+08	1.17077e+08	5.92801e+07
		2033	3FE_160813222853	37	2033	162	610.333	50.8313	0	9.45111e+07	8.04812e+07	8.06794e+07	1.32517e+08	1.28312e+08	1.35078e+08	1.2087e+08	1.12596e+08	1.17765e+08	5.92333e+07	5.86867e+07	5.99201e+07	1	0.188763	1	1.5485	0.186233	0.00402895	1.37376	0.1787	0.00885006	0.69558	0.0729014	0.0299552	1	0.188763	1	1.5485	0.186233	0.00402895	1.37376	0.1787	0.00885006	0.69558	0.0729014	0.0299552	8.52239e+07	1.31969e+08	1.17077e+08	5.92801e+07
	LNKTPIPQTK+Phospho(9)	1	4	1	0.188763	1	1.5485	0.186233	0.00402895	1.37376	0.1787	0.00885006	0.69558	0.0729014	0.0299552	0	0
		hits: 4 Items
		FRAMEID	RAWFILE	MS2	FrameID1	CompID	MZ	Time	GoodID	II_1FE	II_1FE_160813085745	II_1FE_160813105339	II_2FE	II_2FE_160813144524	II_2FE_160813164117	II_3FE	II_3FE_160813203300	II_3FE_160813222853	II_4FE	II_4FE_160814022037	II_4FE_160814041631	Ratio_1FE	StdDev_1FE	PValue_1FE	Ratio_2FE	StdDev_2FE	PValue_2FE	Ratio_3FE	StdDev_3FE	PValue_3FE	Ratio_4FE	StdDev_4FE	PValue_4FE	NRatio_1FE	NStdDev_1FE	NPValue_1FE	NRatio_2FE	NStdDev_2FE	NPValue_2FE	NRatio_3FE	NStdDev_3FE	NPValue_3FE	NRatio_4FE	NStdDev_4FE	NPValue_4FE	Avg_1FE	Avg_2FE	Avg_3FE	Avg_4FE
		2033	4FE_160814041631	37	2033	162	610.333	50.8313	0	9.45111e+07	8.04812e+07	8.06794e+07	1.32517e+08	1.28312e+08	1.35078e+08	1.2087e+08	1.12596e+08	1.17765e+08	5.92333e+07	5.86867e+07	5.99201e+07	1	0.188763	1	1.5485	0.186233	0.00402895	1.37376	0.1787	0.00885006	0.69558	0.0729014	0.0299552	1	0.188763	1	1.5485	0.186233	0.00402895	1.37376	0.1787	0.00885006	0.69558	0.0729014	0.0299552	8.52239e+07	1.31969e+08	1.17077e+08	5.92801e+07
		2033	2FE	37	2033	162	610.333	50.8313	0	9.45111e+07	8.04812e+07	8.06794e+07	1.32517e+08	1.28312e+08	1.35078e+08	1.2087e+08	1.12596e+08	1.17765e+08	5.92333e+07	5.86867e+07	5.99201e+07	1	0.188763	1	1.5485	0.186233	0.00402895	1.37376	0.1787	0.00885006	0.69558	0.0729014	0.0299552	1	0.188763	1	1.5485	0.186233	0.00402895	1.37376	0.1787	0.00885006	0.69558	0.0729014	0.0299552	8.52239e+07	1.31969e+08	1.17077e+08	5.92801e+07
		2033	3FE	37	2033	162	610.333	50.8313	0	9.45111e+07	8.04812e+07	8.06794e+07	1.32517e+08	1.28312e+08	1.35078e+08	1.2087e+08	1.12596e+08	1.17765e+08	5.92333e+07	5.86867e+07	5.99201e+07	1	0.188763	1	1.5485	0.186233	0.00402895	1.37376	0.1787	0.00885006	0.69558	0.0729014	0.0299552	1	0.188763	1	1.5485	0.186233	0.00402895	1.37376	0.1787	0.00885006	0.69558	0.0729014	0.0299552	8.52239e+07	1.31969e+08	1.17077e+08	5.92801e+07
		2033	3FE_160813203300	37	2033	162	610.333	50.8313	0	9.45111e+07	8.04812e+07	8.06794e+07	1.32517e+08	1.28312e+08	1.35078e+08	1.2087e+08	1.12596e+08	1.17765e+08	5.92333e+07	5.86867e+07	5.99201e+07	1	0.188763	1	1.5485	0.186233	0.00402895	1.37376	0.1787	0.00885006	0.69558	0.0729014	0.0299552	1	0.188763	1	1.5485	0.186233	0.00402895	1.37376	0.1787	0.00885006	0.69558	0.0729014	0.0299552	8.52239e+07	1.31969e+08	1.17077e+08	5.92801e+07
	VKIDTRADSSK	1	1	1	0.188763	1	1.5485	0.186233	0.00402895	1.37376	0.1787	0.00885006	0.69558	0.0729014	0.0299552	0	0
		hits: 1 Items
		FRAMEID	RAWFILE	MS2	FrameID1	CompID	MZ	Time	GoodID	II_1FE	II_1FE_160813085745	II_1FE_160813105339	II_2FE	II_2FE_160813144524	II_2FE_160813164117	II_3FE	II_3FE_160813203300	II_3FE_160813222853	II_4FE	II_4FE_160814022037	II_4FE_160814041631	Ratio_1FE	StdDev_1FE	PValue_1FE	Ratio_2FE	StdDev_2FE	PValue_2FE	Ratio_3FE	StdDev_3FE	PValue_3FE	Ratio_4FE	StdDev_4FE	PValue_4FE	NRatio_1FE	NStdDev_1FE	NPValue_1FE	NRatio_2FE	NStdDev_2FE	NPValue_2FE	NRatio_3FE	NStdDev_3FE	NPValue_3FE	NRatio_4FE	NStdDev_4FE	NPValue_4FE	Avg_1FE	Avg_2FE	Avg_3FE	Avg_4FE
		2033	4FE_160814041631	37	2033	162	610.333	50.8313	0	9.45111e+07	8.04812e+07	8.06794e+07	1.32517e+08	1.28312e+08	1.35078e+08	1.2087e+08	1.12596e+08	1.17765e+08	5.92333e+07	5.86867e+07	5.99201e+07	1	0.188763	1	1.5485	0.186233	0.00402895	1.37376	0.1787	0.00885006	0.69558	0.0729014	0.0299552	1	0.188763	1	1.5485	0.186233	0.00402895	1.37376	0.1787	0.00885006	0.69558	0.0729014	0.0299552	8.52239e+07	1.31969e+08	1.17077e+08	5.92801e+07
SP://B4DRU3	B4DRU3_HUMAN cDNA FLJ58111_ highly similar to Plexin_D1 OS=Homo sapiens PE=2 SV=1	3	1	13	1	0.0332459	1	1.82151	0.107059	3.70517e-05	1.97855	0.107574	1.11476e-05	1.50855	0.0706836	8.80176e-06
	peptides: 3 Items
	PEPTIDE	FRAMES	HITS	Ratio_1FE	StdDev_1FE	PValue_1FE	Ratio_2FE	StdDev_2FE	PValue_2FE	Ratio_3FE	StdDev_3FE	PValue_3FE	Ratio_4FE	StdDev_4FE	PValue_4FE	OtherAssignments	AvgPepPValue
	VLPEIYLTRLLSTK+Phospho(6)Phospho(12)	1	5	1	0.0575837	1	1.82151	0.185432	0.00658801	1.97855	0.186324	0.00418197	1.50855	0.122428	0.00382647	0	0
		hits: 5 Items
		FRAMEID	RAWFILE	MS2	FrameID1	CompID	MZ	Time	GoodID	II_1FE	II_1FE_160813085745	II_1FE_160813105339	II_2FE	II_2FE_160813144524	II_2FE_160813164117	II_3FE	II_3FE_160813203300	II_3FE_160813222853	II_4FE	II_4FE_160814022037	II_4FE_160814041631	Ratio_1FE	StdDev_1FE	PValue_1FE	Ratio_2FE	StdDev_2FE	PValue_2FE	Ratio_3FE	StdDev_3FE	PValue_3FE	Ratio_4FE	StdDev_4FE	PValue_4FE	NRatio_1FE	NStdDev_1FE	NPValue_1FE	NRatio_2FE	NStdDev_2FE	NPValue_2FE	NRatio_3FE	NStdDev_3FE	NPValue_3FE	NRatio_4FE	NStdDev_4FE	NPValue_4FE	Avg_1FE	Avg_2FE	Avg_3FE	Avg_4FE
		4887	2FE	20	4887	1083	602.659	57.1391	0	8.35586e+06	7.9041e+06	8.24332e+06	1.57921e+07	1.51638e+07	1.3677e+07	1.57806e+07	1.73543e+07	1.53461e+07	1.25722e+07	1.15885e+07	1.28036e+07	1	0.0575837	1	1.82151	0.185432	0.00658801	1.97855	0.186324	0.00418197	1.50855	0.122428	0.00382647	1	0.0575837	1	1.82151	0.185432	0.00658801	1.97855	0.186324	0.00418197	1.50855	0.122428	0.00382647	8.16776e+06	1.48776e+07	1.61603e+07	1.23215e+07
		4887	2FE_160813144524	20	4887	1083	602.659	57.1391	0	8.35586e+06	7.9041e+06	8.24332e+06	1.57921e+07	1.51638e+07	1.3677e+07	1.57806e+07	1.73543e+07	1.53461e+07	1.25722e+07	1.15885e+07	1.28036e+07	1	0.0575837	1	1.82151	0.185432	0.00658801	1.97855	0.186324	0.00418197	1.50855	0.122428	0.00382647	1	0.0575837	1	1.82151	0.185432	0.00658801	1.97855	0.186324	0.00418197	1.50855	0.122428	0.00382647	8.16776e+06	1.48776e+07	1.61603e+07	1.23215e+07
		4887	2FE_160813144524	20	4887	1083	602.659	57.1391	0	8.35586e+06	7.9041e+06	8.24332e+06	1.57921e+07	1.51638e+07	1.3677e+07	1.57806e+07	1.73543e+07	1.53461e+07	1.25722e+07	1.15885e+07	1.28036e+07	1	0.0575837	1	1.82151	0.185432	0.00658801	1.97855	0.186324	0.00418197	1.50855	0.122428	0.00382647	1	0.0575837	1	1.82151	0.185432	0.00658801	1.97855	0.186324	0.00418197	1.50855	0.122428	0.00382647	8.16776e+06	1.48776e+07	1.61603e+07	1.23215e+07
		4887	3FE	20	4887	1083	602.659	57.1391	0	8.35586e+06	7.9041e+06	8.24332e+06	1.57921e+07	1.51638e+07	1.3677e+07	1.57806e+07	1.73543e+07	1.53461e+07	1.25722e+07	1.15885e+07	1.28036e+07	1	0.0575837	1	1.82151	0.185432	0.00658801	1.97855	0.186324	0.00418197	1.50855	0.122428	0.00382647	1	0.0575837	1	1.82151	0.185432	0.00658801	1.97855	0.186324	0.00418197	1.50855	0.122428	0.00382647	8.16776e+06	1.48776e+07	1.61603e+07	1.23215e+07
		4887	3FE_160813222853	20	4887	1083	602.659	57.1391	0	8.35586e+06	7.9041e+06	8.24332e+06	1.57921e+07	1.51638e+07	1.3677e+07	1.57806e+07	1.73543e+07	1.53461e+07	1.25722e+07	1.15885e+07	1.28036e+07	1	0.0575837	1	1.82151	0.185432	0.00658801	1.97855	0.186324	0.00418197	1.50855	0.122428	0.00382647	1	0.0575837	1	1.82151	0.185432	0.00658801	1.97855	0.186324	0.00418197	1.50855	0.122428	0.00382647	8.16776e+06	1.48776e+07	1.61603e+07	1.23215e+07
	VLPEIYLTRLLSTK+Phospho(6)Phospho(13)	1	5	1	0.0575837	1	1.82151	0.185432	0.00658801	1.97855	0.186324	0.00418197	1.50855	0.122428	0.00382647	0	0
		hits: 5 Items
		FRAMEID	RAWFILE	MS2	FrameID1	CompID	MZ	Time	GoodID	II_1FE	II_1FE_160813085745	II_1FE_160813105339	II_2FE	II_2FE_160813144524	II_2FE_160813164117	II_3FE	II_3FE_160813203300	II_3FE_160813222853	II_4FE	II_4FE_160814022037	II_4FE_160814041631	Ratio_1FE	StdDev_1FE	PValue_1FE	Ratio_2FE	StdDev_2FE	PValue_2FE	Ratio_3FE	StdDev_3FE	PValue_3FE	Ratio_4FE	StdDev_4FE	PValue_4FE	NRatio_1FE	NStdDev_1FE	NPValue_1FE	NRatio_2FE	NStdDev_2FE	NPValue_2FE	NRatio_3FE	NStdDev_3FE	NPValue_3FE	NRatio_4FE	NStdDev_4FE	NPValue_4FE	Avg_1FE	Avg_2FE	Avg_3FE	Avg_4FE
		4887	2FE	20	4887	1083	602.659	57.1391	0	8.35586e+06	7.9041e+06	8.24332e+06	1.57921e+07	1.51638e+07	1.3677e+07	1.57806e+07	1.73543e+07	1.53461e+07	1.25722e+07	1.15885e+07	1.28036e+07	1	0.0575837	1	1.82151	0.185432	0.00658801	1.97855	0.186324	0.00418197	1.50855	0.122428	0.00382647	1	0.0575837	1	1.82151	0.185432	0.00658801	1.97855	0.186324	0.00418197	1.50855	0.122428	0.00382647	8.16776e+06	1.48776e+07	1.61603e+07	1.23215e+07
		4887	2FE_160813144524	20	4887	1083	602.659	57.1391	0	8.35586e+06	7.9041e+06	8.24332e+06	1.57921e+07	1.51638e+07	1.3677e+07	1.57806e+07	1.73543e+07	1.53461e+07	1.25722e+07	1.15885e+07	1.28036e+07	1	0.0575837	1	1.82151	0.185432	0.00658801	1.97855	0.186324	0.00418197	1.50855	0.122428	0.00382647	1	0.0575837	1	1.82151	0.185432	0.00658801	1.97855	0.186324	0.00418197	1.50855	0.122428	0.00382647	8.16776e+06	1.48776e+07	1.61603e+07	1.23215e+07
		4887	2FE_160813144524	20	4887	1083	602.659	57.1391	0	8.35586e+06	7.9041e+06	8.24332e+06	1.57921e+07	1.51638e+07	1.3677e+07	1.57806e+07	1.73543e+07	1.53461e+07	1.25722e+07	1.15885e+07	1.28036e+07	1	0.0575837	1	1.82151	0.185432	0.00658801	1.97855	0.186324	0.00418197	1.50855	0.122428	0.00382647	1	0.0575837	1	1.82151	0.185432	0.00658801	1.97855	0.186324	0.00418197	1.50855	0.122428	0.00382647	8.16776e+06	1.48776e+07	1.61603e+07	1.23215e+07
		4887	3FE	20	4887	1083	602.659	57.1391	0	8.35586e+06	7.9041e+06	8.24332e+06	1.57921e+07	1.51638e+07	1.3677e+07	1.57806e+07	1.73543e+07	1.53461e+07	1.25722e+07	1.15885e+07	1.28036e+07	1	0.0575837	1	1.82151	0.185432	0.00658801	1.97855	0.186324	0.00418197	1.50855	0.122428	0.00382647	1	0.0575837	1	1.82151	0.185432	0.00658801	1.97855	0.186324	0.00418197	1.50855	0.122428	0.00382647	8.16776e+06	1.48776e+07	1.61603e+07	1.23215e+07
		4887	3FE_160813222853	20	4887	1083	602.659	57.1391	0	8.35586e+06	7.9041e+06	8.24332e+06	1.57921e+07	1.51638e+07	1.3677e+07	1.57806e+07	1.73543e+07	1.53461e+07	1.25722e+07	1.15885e+07	1.28036e+07	1	0.0575837	1	1.82151	0.185432	0.00658801	1.97855	0.186324	0.00418197	1.50855	0.122428	0.00382647	1	0.0575837	1	1.82151	0.185432	0.00658801	1.97855	0.186324	0.00418197	1.50855	0.122428	0.00382647	8.16776e+06	1.48776e+07	1.61603e+07	1.23215e+07
	VLPEIYLTRLLSTK+Phospho(6)Phospho(8)	1	3	1	0.0575837	1	1.82151	0.185432	0.00658801	1.97855	0.186324	0.00418197	1.50855	0.122428	0.00382647	0	0
		hits: 3 Items
		FRAMEID	RAWFILE	MS2	FrameID1	CompID	MZ	Time	GoodID	II_1FE	II_1FE_160813085745	II_1FE_160813105339	II_2FE	II_2FE_160813144524	II_2FE_160813164117	II_3FE	II_3FE_160813203300	II_3FE_160813222853	II_4FE	II_4FE_160814022037	II_4FE_160814041631	Ratio_1FE	StdDev_1FE	PValue_1FE	Ratio_2FE	StdDev_2FE	PValue_2FE	Ratio_3FE	StdDev_3FE	PValue_3FE	Ratio_4FE	StdDev_4FE	PValue_4FE	NRatio_1FE	NStdDev_1FE	NPValue_1FE	NRatio_2FE	NStdDev_2FE	NPValue_2FE	NRatio_3FE	NStdDev_3FE	NPValue_3FE	NRatio_4FE	NStdDev_4FE	NPValue_4FE	Avg_1FE	Avg_2FE	Avg_3FE	Avg_4FE
		4887	2FE_160813144524	20	4887	1083	602.659	57.1391	0	8.35586e+06	7.9041e+06	8.24332e+06	1.57921e+07	1.51638e+07	1.3677e+07	1.57806e+07	1.73543e+07	1.53461e+07	1.25722e+07	1.15885e+07	1.28036e+07	1	0.0575837	1	1.82151	0.185432	0.00658801	1.97855	0.186324	0.00418197	1.50855	0.122428	0.00382647	1	0.0575837	1	1.82151	0.185432	0.00658801	1.97855	0.186324	0.00418197	1.50855	0.122428	0.00382647	8.16776e+06	1.48776e+07	1.61603e+07	1.23215e+07
		4887	3FE	20	4887	1083	602.659	57.1391	0	8.35586e+06	7.9041e+06	8.24332e+06	1.57921e+07	1.51638e+07	1.3677e+07	1.57806e+07	1.73543e+07	1.53461e+07	1.25722e+07	1.15885e+07	1.28036e+07	1	0.0575837	1	1.82151	0.185432	0.00658801	1.97855	0.186324	0.00418197	1.50855	0.122428	0.00382647	1	0.0575837	1	1.82151	0.185432	0.00658801	1.97855	0.186324	0.00418197	1.50855	0.122428	0.00382647	8.16776e+06	1.48776e+07	1.61603e+07	1.23215e+07
		4887	3FE_160813222853	20	4887	1083	602.659	57.1391	0	8.35586e+06	7.9041e+06	8.24332e+06	1.57921e+07	1.51638e+07	1.3677e+07	1.57806e+07	1.73543e+07	1.53461e+07	1.25722e+07	1.15885e+07	1.28036e+07	1	0.0575837	1	1.82151	0.185432	0.00658801	1.97855	0.186324	0.00418197	1.50855	0.122428	0.00382647	1	0.0575837	1	1.82151	0.185432	0.00658801	1.97855	0.186324	0.00418197	1.50855	0.122428	0.00382647	8.16776e+06	1.48776e+07	1.61603e+07	1.23215e+07
SP://H0YAB2	H0YAB2_HUMAN Plexin_D1 (Fragment) OS=Homo sapiens GN=PLXND1 PE=1 SV=1	3	1	13	1	0.0332459	1	1.82151	0.107059	3.70517e-05	1.97855	0.107574	1.11476e-05	1.50855	0.0706836	8.80176e-06
	peptides: 3 Items
	PEPTIDE	FRAMES	HITS	Ratio_1FE	StdDev_1FE	PValue_1FE	Ratio_2FE	StdDev_2FE	PValue_2FE	Ratio_3FE	StdDev_3FE	PValue_3FE	Ratio_4FE	StdDev_4FE	PValue_4FE	OtherAssignments	AvgPepPValue
	VLPEIYLTRLLSTK+Phospho(6)Phospho(12)	1	5	1	0.0575837	1	1.82151	0.185432	0.00658801	1.97855	0.186324	0.00418197	1.50855	0.122428	0.00382647	0	0
		hits: 5 Items
		FRAMEID	RAWFILE	MS2	FrameID1	CompID	MZ	Time	GoodID	II_1FE	II_1FE_160813085745	II_1FE_160813105339	II_2FE	II_2FE_160813144524	II_2FE_160813164117	II_3FE	II_3FE_160813203300	II_3FE_160813222853	II_4FE	II_4FE_160814022037	II_4FE_160814041631	Ratio_1FE	StdDev_1FE	PValue_1FE	Ratio_2FE	StdDev_2FE	PValue_2FE	Ratio_3FE	StdDev_3FE	PValue_3FE	Ratio_4FE	StdDev_4FE	PValue_4FE	NRatio_1FE	NStdDev_1FE	NPValue_1FE	NRatio_2FE	NStdDev_2FE	NPValue_2FE	NRatio_3FE	NStdDev_3FE	NPValue_3FE	NRatio_4FE	NStdDev_4FE	NPValue_4FE	Avg_1FE	Avg_2FE	Avg_3FE	Avg_4FE
		4887	2FE	20	4887	1083	602.659	57.1391	0	8.35586e+06	7.9041e+06	8.24332e+06	1.57921e+07	1.51638e+07	1.3677e+07	1.57806e+07	1.73543e+07	1.53461e+07	1.25722e+07	1.15885e+07	1.28036e+07	1	0.0575837	1	1.82151	0.185432	0.00658801	1.97855	0.186324	0.00418197	1.50855	0.122428	0.00382647	1	0.0575837	1	1.82151	0.185432	0.00658801	1.97855	0.186324	0.00418197	1.50855	0.122428	0.00382647	8.16776e+06	1.48776e+07	1.61603e+07	1.23215e+07
		4887	2FE_160813144524	20	4887	1083	602.659	57.1391	0	8.35586e+06	7.9041e+06	8.24332e+06	1.57921e+07	1.51638e+07	1.3677e+07	1.57806e+07	1.73543e+07	1.53461e+07	1.25722e+07	1.15885e+07	1.28036e+07	1	0.0575837	1	1.82151	0.185432	0.00658801	1.97855	0.186324	0.00418197	1.50855	0.122428	0.00382647	1	0.0575837	1	1.82151	0.185432	0.00658801	1.97855	0.186324	0.00418197	1.50855	0.122428	0.00382647	8.16776e+06	1.48776e+07	1.61603e+07	1.23215e+07
		4887	2FE_160813144524	20	4887	1083	602.659	57.1391	0	8.35586e+06	7.9041e+06	8.24332e+06	1.57921e+07	1.51638e+07	1.3677e+07	1.57806e+07	1.73543e+07	1.53461e+07	1.25722e+07	1.15885e+07	1.28036e+07	1	0.0575837	1	1.82151	0.185432	0.00658801	1.97855	0.186324	0.00418197	1.50855	0.122428	0.00382647	1	0.0575837	1	1.82151	0.185432	0.00658801	1.97855	0.186324	0.00418197	1.50855	0.122428	0.00382647	8.16776e+06	1.48776e+07	1.61603e+07	1.23215e+07
		4887	3FE	20	4887	1083	602.659	57.1391	0	8.35586e+06	7.9041e+06	8.24332e+06	1.57921e+07	1.51638e+07	1.3677e+07	1.57806e+07	1.73543e+07	1.53461e+07	1.25722e+07	1.15885e+07	1.28036e+07	1	0.0575837	1	1.82151	0.185432	0.00658801	1.97855	0.186324	0.00418197	1.50855	0.122428	0.00382647	1	0.0575837	1	1.82151	0.185432	0.00658801	1.97855	0.186324	0.00418197	1.50855	0.122428	0.00382647	8.16776e+06	1.48776e+07	1.61603e+07	1.23215e+07
		4887	3FE_160813222853	20	4887	1083	602.659	57.1391	0	8.35586e+06	7.9041e+06	8.24332e+06	1.57921e+07	1.51638e+07	1.3677e+07	1.57806e+07	1.73543e+07	1.53461e+07	1.25722e+07	1.15885e+07	1.28036e+07	1	0.0575837	1	1.82151	0.185432	0.00658801	1.97855	0.186324	0.00418197	1.50855	0.122428	0.00382647	1	0.0575837	1	1.82151	0.185432	0.00658801	1.97855	0.186324	0.00418197	1.50855	0.122428	0.00382647	8.16776e+06	1.48776e+07	1.61603e+07	1.23215e+07
	VLPEIYLTRLLSTK+Phospho(6)Phospho(13)	1	5	1	0.0575837	1	1.82151	0.185432	0.00658801	1.97855	0.186324	0.00418197	1.50855	0.122428	0.00382647	0	0
		hits: 5 Items
		FRAMEID	RAWFILE	MS2	FrameID1	CompID	MZ	Time	GoodID	II_1FE	II_1FE_160813085745	II_1FE_160813105339	II_2FE	II_2FE_160813144524	II_2FE_160813164117	II_3FE	II_3FE_160813203300	II_3FE_160813222853	II_4FE	II_4FE_160814022037	II_4FE_160814041631	Ratio_1FE	StdDev_1FE	PValue_1FE	Ratio_2FE	StdDev_2FE	PValue_2FE	Ratio_3FE	StdDev_3FE	PValue_3FE	Ratio_4FE	StdDev_4FE	PValue_4FE	NRatio_1FE	NStdDev_1FE	NPValue_1FE	NRatio_2FE	NStdDev_2FE	NPValue_2FE	NRatio_3FE	NStdDev_3FE	NPValue_3FE	NRatio_4FE	NStdDev_4FE	NPValue_4FE	Avg_1FE	Avg_2FE	Avg_3FE	Avg_4FE
		4887	2FE	20	4887	1083	602.659	57.1391	0	8.35586e+06	7.9041e+06	8.24332e+06	1.57921e+07	1.51638e+07	1.3677e+07	1.57806e+07	1.73543e+07	1.53461e+07	1.25722e+07	1.15885e+07	1.28036e+07	1	0.0575837	1	1.82151	0.185432	0.00658801	1.97855	0.186324	0.00418197	1.50855	0.122428	0.00382647	1	0.0575837	1	1.82151	0.185432	0.00658801	1.97855	0.186324	0.00418197	1.50855	0.122428	0.00382647	8.16776e+06	1.48776e+07	1.61603e+07	1.23215e+07
		4887	2FE_160813144524	20	4887	1083	602.659	57.1391	0	8.35586e+06	7.9041e+06	8.24332e+06	1.57921e+07	1.51638e+07	1.3677e+07	1.57806e+07	1.73543e+07	1.53461e+07	1.25722e+07	1.15885e+07	1.28036e+07	1	0.0575837	1	1.82151	0.185432	0.00658801	1.97855	0.186324	0.00418197	1.50855	0.122428	0.00382647	1	0.0575837	1	1.82151	0.185432	0.00658801	1.97855	0.186324	0.00418197	1.50855	0.122428	0.00382647	8.16776e+06	1.48776e+07	1.61603e+07	1.23215e+07
		4887	2FE_160813144524	20	4887	1083	602.659	57.1391	0	8.35586e+06	7.9041e+06	8.24332e+06	1.57921e+07	1.51638e+07	1.3677e+07	1.57806e+07	1.73543e+07	1.53461e+07	1.25722e+07	1.15885e+07	1.28036e+07	1	0.0575837	1	1.82151	0.185432	0.00658801	1.97855	0.186324	0.00418197	1.50855	0.122428	0.00382647	1	0.0575837	1	1.82151	0.185432	0.00658801	1.97855	0.186324	0.00418197	1.50855	0.122428	0.00382647	8.16776e+06	1.48776e+07	1.61603e+07	1.23215e+07
		4887	3FE	20	4887	1083	602.659	57.1391	0	8.35586e+06	7.9041e+06	8.24332e+06	1.57921e+07	1.51638e+07	1.3677e+07	1.57806e+07	1.73543e+07	1.53461e+07	1.25722e+07	1.15885e+07	1.28036e+07	1	0.0575837	1	1.82151	0.185432	0.00658801	1.97855	0.186324	0.00418197	1.50855	0.122428	0.00382647	1	0.0575837	1	1.82151	0.185432	0.00658801	1.97855	0.186324	0.00418197	1.50855	0.122428	0.00382647	8.16776e+06	1.48776e+07	1.61603e+07	1.23215e+07
		4887	3FE_160813222853	20	4887	1083	602.659	57.1391	0	8.35586e+06	7.9041e+06	8.24332e+06	1.57921e+07	1.51638e+07	1.3677e+07	1.57806e+07	1.73543e+07	1.53461e+07	1.25722e+07	1.15885e+07	1.28036e+07	1	0.0575837	1	1.82151	0.185432	0.00658801	1.97855	0.186324	0.00418197	1.50855	0.122428	0.00382647	1	0.0575837	1	1.82151	0.185432	0.00658801	1.97855	0.186324	0.00418197	1.50855	0.122428	0.00382647	8.16776e+06	1.48776e+07	1.61603e+07	1.23215e+07
	VLPEIYLTRLLSTK+Phospho(6)Phospho(8)	1	3	1	0.0575837	1	1.82151	0.185432	0.00658801	1.97855	0.186324	0.00418197	1.50855	0.122428	0.00382647	0	0
		hits: 3 Items
		FRAMEID	RAWFILE	MS2	FrameID1	CompID	MZ	Time	GoodID	II_1FE	II_1FE_160813085745	II_1FE_160813105339	II_2FE	II_2FE_160813144524	II_2FE_160813164117	II_3FE	II_3FE_160813203300	II_3FE_160813222853	II_4FE	II_4FE_160814022037	II_4FE_160814041631	Ratio_1FE	StdDev_1FE	PValue_1FE	Ratio_2FE	StdDev_2FE	PValue_2FE	Ratio_3FE	StdDev_3FE	PValue_3FE	Ratio_4FE	StdDev_4FE	PValue_4FE	NRatio_1FE	NStdDev_1FE	NPValue_1FE	NRatio_2FE	NStdDev_2FE	NPValue_2FE	NRatio_3FE	NStdDev_3FE	NPValue_3FE	NRatio_4FE	NStdDev_4FE	NPValue_4FE	Avg_1FE	Avg_2FE	Avg_3FE	Avg_4FE
		4887	2FE_160813144524	20	4887	1083	602.659	57.1391	0	8.35586e+06	7.9041e+06	8.24332e+06	1.57921e+07	1.51638e+07	1.3677e+07	1.57806e+07	1.73543e+07	1.53461e+07	1.25722e+07	1.15885e+07	1.28036e+07	1	0.0575837	1	1.82151	0.185432	0.00658801	1.97855	0.186324	0.00418197	1.50855	0.122428	0.00382647	1	0.0575837	1	1.82151	0.185432	0.00658801	1.97855	0.186324	0.00418197	1.50855	0.122428	0.00382647	8.16776e+06	1.48776e+07	1.61603e+07	1.23215e+07
		4887	3FE	20	4887	1083	602.659	57.1391	0	8.35586e+06	7.9041e+06	8.24332e+06	1.57921e+07	1.51638e+07	1.3677e+07	1.57806e+07	1.73543e+07	1.53461e+07	1.25722e+07	1.15885e+07	1.28036e+07	1	0.0575837	1	1.82151	0.185432	0.00658801	1.97855	0.186324	0.00418197	1.50855	0.122428	0.00382647	1	0.0575837	1	1.82151	0.185432	0.00658801	1.97855	0.186324	0.00418197	1.50855	0.122428	0.00382647	8.16776e+06	1.48776e+07	1.61603e+07	1.23215e+07
		4887	3FE_160813222853	20	4887	1083	602.659	57.1391	0	8.35586e+06	7.9041e+06	8.24332e+06	1.57921e+07	1.51638e+07	1.3677e+07	1.57806e+07	1.73543e+07	1.53461e+07	1.25722e+07	1.15885e+07	1.28036e+07	1	0.0575837	1	1.82151	0.185432	0.00658801	1.97855	0.186324	0.00418197	1.50855	0.122428	0.00382647	1	0.0575837	1	1.82151	0.185432	0.00658801	1.97855	0.186324	0.00418197	1.50855	0.122428	0.00382647	8.16776e+06	1.48776e+07	1.61603e+07	1.23215e+07
SP://H0YAM9	H0YAM9_HUMAN Plexin_D1 (Fragment) OS=Homo sapiens GN=PLXND1 PE=1 SV=1	3	1	8	1	0.0332459	1	1.82151	0.107059	3.70517e-05	1.97855	0.107574	1.11476e-05	1.50855	0.0706836	8.80176e-06
	peptides: 3 Items
	PEPTIDE	FRAMES	HITS	Ratio_1FE	StdDev_1FE	PValue_1FE	Ratio_2FE	StdDev_2FE	PValue_2FE	Ratio_3FE	StdDev_3FE	PValue_3FE	Ratio_4FE	StdDev_4FE	PValue_4FE	OtherAssignments	AvgPepPValue
	VLPEIYLTRLLSTK+Phospho(6)Phospho(12)	1	3	1	0.0575837	1	1.82151	0.185432	0.00658801	1.97855	0.186324	0.00418197	1.50855	0.122428	0.00382647	0	0
		hits: 3 Items
		FRAMEID	RAWFILE	MS2	FrameID1	CompID	MZ	Time	GoodID	II_1FE	II_1FE_160813085745	II_1FE_160813105339	II_2FE	II_2FE_160813144524	II_2FE_160813164117	II_3FE	II_3FE_160813203300	II_3FE_160813222853	II_4FE	II_4FE_160814022037	II_4FE_160814041631	Ratio_1FE	StdDev_1FE	PValue_1FE	Ratio_2FE	StdDev_2FE	PValue_2FE	Ratio_3FE	StdDev_3FE	PValue_3FE	Ratio_4FE	StdDev_4FE	PValue_4FE	NRatio_1FE	NStdDev_1FE	NPValue_1FE	NRatio_2FE	NStdDev_2FE	NPValue_2FE	NRatio_3FE	NStdDev_3FE	NPValue_3FE	NRatio_4FE	NStdDev_4FE	NPValue_4FE	Avg_1FE	Avg_2FE	Avg_3FE	Avg_4FE
		4887	2FE_160813144524	20	4887	1083	602.659	57.1391	0	8.35586e+06	7.9041e+06	8.24332e+06	1.57921e+07	1.51638e+07	1.3677e+07	1.57806e+07	1.73543e+07	1.53461e+07	1.25722e+07	1.15885e+07	1.28036e+07	1	0.0575837	1	1.82151	0.185432	0.00658801	1.97855	0.186324	0.00418197	1.50855	0.122428	0.00382647	1	0.0575837	1	1.82151	0.185432	0.00658801	1.97855	0.186324	0.00418197	1.50855	0.122428	0.00382647	8.16776e+06	1.48776e+07	1.61603e+07	1.23215e+07
		4887	2FE_160813144524	20	4887	1083	602.659	57.1391	0	8.35586e+06	7.9041e+06	8.24332e+06	1.57921e+07	1.51638e+07	1.3677e+07	1.57806e+07	1.73543e+07	1.53461e+07	1.25722e+07	1.15885e+07	1.28036e+07	1	0.0575837	1	1.82151	0.185432	0.00658801	1.97855	0.186324	0.00418197	1.50855	0.122428	0.00382647	1	0.0575837	1	1.82151	0.185432	0.00658801	1.97855	0.186324	0.00418197	1.50855	0.122428	0.00382647	8.16776e+06	1.48776e+07	1.61603e+07	1.23215e+07
		4887	3FE_160813222853	20	4887	1083	602.659	57.1391	0	8.35586e+06	7.9041e+06	8.24332e+06	1.57921e+07	1.51638e+07	1.3677e+07	1.57806e+07	1.73543e+07	1.53461e+07	1.25722e+07	1.15885e+07	1.28036e+07	1	0.0575837	1	1.82151	0.185432	0.00658801	1.97855	0.186324	0.00418197	1.50855	0.122428	0.00382647	1	0.0575837	1	1.82151	0.185432	0.00658801	1.97855	0.186324	0.00418197	1.50855	0.122428	0.00382647	8.16776e+06	1.48776e+07	1.61603e+07	1.23215e+07
	VLPEIYLTRLLSTK+Phospho(6)Phospho(13)	1	3	1	0.0575837	1	1.82151	0.185432	0.00658801	1.97855	0.186324	0.00418197	1.50855	0.122428	0.00382647	0	0
		hits: 3 Items
		FRAMEID	RAWFILE	MS2	FrameID1	CompID	MZ	Time	GoodID	II_1FE	II_1FE_160813085745	II_1FE_160813105339	II_2FE	II_2FE_160813144524	II_2FE_160813164117	II_3FE	II_3FE_160813203300	II_3FE_160813222853	II_4FE	II_4FE_160814022037	II_4FE_160814041631	Ratio_1FE	StdDev_1FE	PValue_1FE	Ratio_2FE	StdDev_2FE	PValue_2FE	Ratio_3FE	StdDev_3FE	PValue_3FE	Ratio_4FE	StdDev_4FE	PValue_4FE	NRatio_1FE	NStdDev_1FE	NPValue_1FE	NRatio_2FE	NStdDev_2FE	NPValue_2FE	NRatio_3FE	NStdDev_3FE	NPValue_3FE	NRatio_4FE	NStdDev_4FE	NPValue_4FE	Avg_1FE	Avg_2FE	Avg_3FE	Avg_4FE
		4887	2FE_160813144524	20	4887	1083	602.659	57.1391	0	8.35586e+06	7.9041e+06	8.24332e+06	1.57921e+07	1.51638e+07	1.3677e+07	1.57806e+07	1.73543e+07	1.53461e+07	1.25722e+07	1.15885e+07	1.28036e+07	1	0.0575837	1	1.82151	0.185432	0.00658801	1.97855	0.186324	0.00418197	1.50855	0.122428	0.00382647	1	0.0575837	1	1.82151	0.185432	0.00658801	1.97855	0.186324	0.00418197	1.50855	0.122428	0.00382647	8.16776e+06	1.48776e+07	1.61603e+07	1.23215e+07
		4887	2FE_160813144524	20	4887	1083	602.659	57.1391	0	8.35586e+06	7.9041e+06	8.24332e+06	1.57921e+07	1.51638e+07	1.3677e+07	1.57806e+07	1.73543e+07	1.53461e+07	1.25722e+07	1.15885e+07	1.28036e+07	1	0.0575837	1	1.82151	0.185432	0.00658801	1.97855	0.186324	0.00418197	1.50855	0.122428	0.00382647	1	0.0575837	1	1.82151	0.185432	0.00658801	1.97855	0.186324	0.00418197	1.50855	0.122428	0.00382647	8.16776e+06	1.48776e+07	1.61603e+07	1.23215e+07
		4887	3FE_160813222853	20	4887	1083	602.659	57.1391	0	8.35586e+06	7.9041e+06	8.24332e+06	1.57921e+07	1.51638e+07	1.3677e+07	1.57806e+07	1.73543e+07	1.53461e+07	1.25722e+07	1.15885e+07	1.28036e+07	1	0.0575837	1	1.82151	0.185432	0.00658801	1.97855	0.186324	0.00418197	1.50855	0.122428	0.00382647	1	0.0575837	1	1.82151	0.185432	0.00658801	1.97855	0.186324	0.00418197	1.50855	0.122428	0.00382647	8.16776e+06	1.48776e+07	1.61603e+07	1.23215e+07
	VLPEIYLTRLLSTK+Phospho(6)Phospho(8)	1	2	1	0.0575837	1	1.82151	0.185432	0.00658801	1.97855	0.186324	0.00418197	1.50855	0.122428	0.00382647	0	0
		hits: 2 Items
		FRAMEID	RAWFILE	MS2	FrameID1	CompID	MZ	Time	GoodID	II_1FE	II_1FE_160813085745	II_1FE_160813105339	II_2FE	II_2FE_160813144524	II_2FE_160813164117	II_3FE	II_3FE_160813203300	II_3FE_160813222853	II_4FE	II_4FE_160814022037	II_4FE_160814041631	Ratio_1FE	StdDev_1FE	PValue_1FE	Ratio_2FE	StdDev_2FE	PValue_2FE	Ratio_3FE	StdDev_3FE	PValue_3FE	Ratio_4FE	StdDev_4FE	PValue_4FE	NRatio_1FE	NStdDev_1FE	NPValue_1FE	NRatio_2FE	NStdDev_2FE	NPValue_2FE	NRatio_3FE	NStdDev_3FE	NPValue_3FE	NRatio_4FE	NStdDev_4FE	NPValue_4FE	Avg_1FE	Avg_2FE	Avg_3FE	Avg_4FE
		4887	2FE_160813144524	20	4887	1083	602.659	57.1391	0	8.35586e+06	7.9041e+06	8.24332e+06	1.57921e+07	1.51638e+07	1.3677e+07	1.57806e+07	1.73543e+07	1.53461e+07	1.25722e+07	1.15885e+07	1.28036e+07	1	0.0575837	1	1.82151	0.185432	0.00658801	1.97855	0.186324	0.00418197	1.50855	0.122428	0.00382647	1	0.0575837	1	1.82151	0.185432	0.00658801	1.97855	0.186324	0.00418197	1.50855	0.122428	0.00382647	8.16776e+06	1.48776e+07	1.61603e+07	1.23215e+07
		4887	3FE_160813222853	20	4887	1083	602.659	57.1391	0	8.35586e+06	7.9041e+06	8.24332e+06	1.57921e+07	1.51638e+07	1.3677e+07	1.57806e+07	1.73543e+07	1.53461e+07	1.25722e+07	1.15885e+07	1.28036e+07	1	0.0575837	1	1.82151	0.185432	0.00658801	1.97855	0.186324	0.00418197	1.50855	0.122428	0.00382647	1	0.0575837	1	1.82151	0.185432	0.00658801	1.97855	0.186324	0.00418197	1.50855	0.122428	0.00382647	8.16776e+06	1.48776e+07	1.61603e+07	1.23215e+07
SP://Q9Y4D7	PLXD1_HUMAN Plexin_D1 OS=Homo sapiens GN=PLXND1 PE=1 SV=3	3	1	13	1	0.0332459	1	1.82151	0.107059	3.70517e-05	1.97855	0.107574	1.11476e-05	1.50855	0.0706836	8.80176e-06
	peptides: 3 Items
	PEPTIDE	FRAMES	HITS	Ratio_1FE	StdDev_1FE	PValue_1FE	Ratio_2FE	StdDev_2FE	PValue_2FE	Ratio_3FE	StdDev_3FE	PValue_3FE	Ratio_4FE	StdDev_4FE	PValue_4FE	OtherAssignments	AvgPepPValue
	VLPEIYLTRLLSTK+Phospho(6)Phospho(12)	1	5	1	0.0575837	1	1.82151	0.185432	0.00658801	1.97855	0.186324	0.00418197	1.50855	0.122428	0.00382647	0	0
		hits: 5 Items
		FRAMEID	RAWFILE	MS2	FrameID1	CompID	MZ	Time	GoodID	II_1FE	II_1FE_160813085745	II_1FE_160813105339	II_2FE	II_2FE_160813144524	II_2FE_160813164117	II_3FE	II_3FE_160813203300	II_3FE_160813222853	II_4FE	II_4FE_160814022037	II_4FE_160814041631	Ratio_1FE	StdDev_1FE	PValue_1FE	Ratio_2FE	StdDev_2FE	PValue_2FE	Ratio_3FE	StdDev_3FE	PValue_3FE	Ratio_4FE	StdDev_4FE	PValue_4FE	NRatio_1FE	NStdDev_1FE	NPValue_1FE	NRatio_2FE	NStdDev_2FE	NPValue_2FE	NRatio_3FE	NStdDev_3FE	NPValue_3FE	NRatio_4FE	NStdDev_4FE	NPValue_4FE	Avg_1FE	Avg_2FE	Avg_3FE	Avg_4FE
		4887	2FE	20	4887	1083	602.659	57.1391	0	8.35586e+06	7.9041e+06	8.24332e+06	1.57921e+07	1.51638e+07	1.3677e+07	1.57806e+07	1.73543e+07	1.53461e+07	1.25722e+07	1.15885e+07	1.28036e+07	1	0.0575837	1	1.82151	0.185432	0.00658801	1.97855	0.186324	0.00418197	1.50855	0.122428	0.00382647	1	0.0575837	1	1.82151	0.185432	0.00658801	1.97855	0.186324	0.00418197	1.50855	0.122428	0.00382647	8.16776e+06	1.48776e+07	1.61603e+07	1.23215e+07
		4887	2FE_160813144524	20	4887	1083	602.659	57.1391	0	8.35586e+06	7.9041e+06	8.24332e+06	1.57921e+07	1.51638e+07	1.3677e+07	1.57806e+07	1.73543e+07	1.53461e+07	1.25722e+07	1.15885e+07	1.28036e+07	1	0.0575837	1	1.82151	0.185432	0.00658801	1.97855	0.186324	0.00418197	1.50855	0.122428	0.00382647	1	0.0575837	1	1.82151	0.185432	0.00658801	1.97855	0.186324	0.00418197	1.50855	0.122428	0.00382647	8.16776e+06	1.48776e+07	1.61603e+07	1.23215e+07
		4887	2FE_160813144524	20	4887	1083	602.659	57.1391	0	8.35586e+06	7.9041e+06	8.24332e+06	1.57921e+07	1.51638e+07	1.3677e+07	1.57806e+07	1.73543e+07	1.53461e+07	1.25722e+07	1.15885e+07	1.28036e+07	1	0.0575837	1	1.82151	0.185432	0.00658801	1.97855	0.186324	0.00418197	1.50855	0.122428	0.00382647	1	0.0575837	1	1.82151	0.185432	0.00658801	1.97855	0.186324	0.00418197	1.50855	0.122428	0.00382647	8.16776e+06	1.48776e+07	1.61603e+07	1.23215e+07
		4887	3FE	20	4887	1083	602.659	57.1391	0	8.35586e+06	7.9041e+06	8.24332e+06	1.57921e+07	1.51638e+07	1.3677e+07	1.57806e+07	1.73543e+07	1.53461e+07	1.25722e+07	1.15885e+07	1.28036e+07	1	0.0575837	1	1.82151	0.185432	0.00658801	1.97855	0.186324	0.00418197	1.50855	0.122428	0.00382647	1	0.0575837	1	1.82151	0.185432	0.00658801	1.97855	0.186324	0.00418197	1.50855	0.122428	0.00382647	8.16776e+06	1.48776e+07	1.61603e+07	1.23215e+07
		4887	3FE_160813222853	20	4887	1083	602.659	57.1391	0	8.35586e+06	7.9041e+06	8.24332e+06	1.57921e+07	1.51638e+07	1.3677e+07	1.57806e+07	1.73543e+07	1.53461e+07	1.25722e+07	1.15885e+07	1.28036e+07	1	0.0575837	1	1.82151	0.185432	0.00658801	1.97855	0.186324	0.00418197	1.50855	0.122428	0.00382647	1	0.0575837	1	1.82151	0.185432	0.00658801	1.97855	0.186324	0.00418197	1.50855	0.122428	0.00382647	8.16776e+06	1.48776e+07	1.61603e+07	1.23215e+07
	VLPEIYLTRLLSTK+Phospho(6)Phospho(13)	1	5	1	0.0575837	1	1.82151	0.185432	0.00658801	1.97855	0.186324	0.00418197	1.50855	0.122428	0.00382647	0	0
		hits: 5 Items
		FRAMEID	RAWFILE	MS2	FrameID1	CompID	MZ	Time	GoodID	II_1FE	II_1FE_160813085745	II_1FE_160813105339	II_2FE	II_2FE_160813144524	II_2FE_160813164117	II_3FE	II_3FE_160813203300	II_3FE_160813222853	II_4FE	II_4FE_160814022037	II_4FE_160814041631	Ratio_1FE	StdDev_1FE	PValue_1FE	Ratio_2FE	StdDev_2FE	PValue_2FE	Ratio_3FE	StdDev_3FE	PValue_3FE	Ratio_4FE	StdDev_4FE	PValue_4FE	NRatio_1FE	NStdDev_1FE	NPValue_1FE	NRatio_2FE	NStdDev_2FE	NPValue_2FE	NRatio_3FE	NStdDev_3FE	NPValue_3FE	NRatio_4FE	NStdDev_4FE	NPValue_4FE	Avg_1FE	Avg_2FE	Avg_3FE	Avg_4FE
		4887	2FE	20	4887	1083	602.659	57.1391	0	8.35586e+06	7.9041e+06	8.24332e+06	1.57921e+07	1.51638e+07	1.3677e+07	1.57806e+07	1.73543e+07	1.53461e+07	1.25722e+07	1.15885e+07	1.28036e+07	1	0.0575837	1	1.82151	0.185432	0.00658801	1.97855	0.186324	0.00418197	1.50855	0.122428	0.00382647	1	0.0575837	1	1.82151	0.185432	0.00658801	1.97855	0.186324	0.00418197	1.50855	0.122428	0.00382647	8.16776e+06	1.48776e+07	1.61603e+07	1.23215e+07
		4887	2FE_160813144524	20	4887	1083	602.659	57.1391	0	8.35586e+06	7.9041e+06	8.24332e+06	1.57921e+07	1.51638e+07	1.3677e+07	1.57806e+07	1.73543e+07	1.53461e+07	1.25722e+07	1.15885e+07	1.28036e+07	1	0.0575837	1	1.82151	0.185432	0.00658801	1.97855	0.186324	0.00418197	1.50855	0.122428	0.00382647	1	0.0575837	1	1.82151	0.185432	0.00658801	1.97855	0.186324	0.00418197	1.50855	0.122428	0.00382647	8.16776e+06	1.48776e+07	1.61603e+07	1.23215e+07
		4887	2FE_160813144524	20	4887	1083	602.659	57.1391	0	8.35586e+06	7.9041e+06	8.24332e+06	1.57921e+07	1.51638e+07	1.3677e+07	1.57806e+07	1.73543e+07	1.53461e+07	1.25722e+07	1.15885e+07	1.28036e+07	1	0.0575837	1	1.82151	0.185432	0.00658801	1.97855	0.186324	0.00418197	1.50855	0.122428	0.00382647	1	0.0575837	1	1.82151	0.185432	0.00658801	1.97855	0.186324	0.00418197	1.50855	0.122428	0.00382647	8.16776e+06	1.48776e+07	1.61603e+07	1.23215e+07
		4887	3FE	20	4887	1083	602.659	57.1391	0	8.35586e+06	7.9041e+06	8.24332e+06	1.57921e+07	1.51638e+07	1.3677e+07	1.57806e+07	1.73543e+07	1.53461e+07	1.25722e+07	1.15885e+07	1.28036e+07	1	0.0575837	1	1.82151	0.185432	0.00658801	1.97855	0.186324	0.00418197	1.50855	0.122428	0.00382647	1	0.0575837	1	1.82151	0.185432	0.00658801	1.97855	0.186324	0.00418197	1.50855	0.122428	0.00382647	8.16776e+06	1.48776e+07	1.61603e+07	1.23215e+07
		4887	3FE_160813222853	20	4887	1083	602.659	57.1391	0	8.35586e+06	7.9041e+06	8.24332e+06	1.57921e+07	1.51638e+07	1.3677e+07	1.57806e+07	1.73543e+07	1.53461e+07	1.25722e+07	1.15885e+07	1.28036e+07	1	0.0575837	1	1.82151	0.185432	0.00658801	1.97855	0.186324	0.00418197	1.50855	0.122428	0.00382647	1	0.0575837	1	1.82151	0.185432	0.00658801	1.97855	0.186324	0.00418197	1.50855	0.122428	0.00382647	8.16776e+06	1.48776e+07	1.61603e+07	1.23215e+07
	VLPEIYLTRLLSTK+Phospho(6)Phospho(8)	1	3	1	0.0575837	1	1.82151	0.185432	0.00658801	1.97855	0.186324	0.00418197	1.50855	0.122428	0.00382647	0	0
		hits: 3 Items
		FRAMEID	RAWFILE	MS2	FrameID1	CompID	MZ	Time	GoodID	II_1FE	II_1FE_160813085745	II_1FE_160813105339	II_2FE	II_2FE_160813144524	II_2FE_160813164117	II_3FE	II_3FE_160813203300	II_3FE_160813222853	II_4FE	II_4FE_160814022037	II_4FE_160814041631	Ratio_1FE	StdDev_1FE	PValue_1FE	Ratio_2FE	StdDev_2FE	PValue_2FE	Ratio_3FE	StdDev_3FE	PValue_3FE	Ratio_4FE	StdDev_4FE	PValue_4FE	NRatio_1FE	NStdDev_1FE	NPValue_1FE	NRatio_2FE	NStdDev_2FE	NPValue_2FE	NRatio_3FE	NStdDev_3FE	NPValue_3FE	NRatio_4FE	NStdDev_4FE	NPValue_4FE	Avg_1FE	Avg_2FE	Avg_3FE	Avg_4FE
		4887	2FE_160813144524	20	4887	1083	602.659	57.1391	0	8.35586e+06	7.9041e+06	8.24332e+06	1.57921e+07	1.51638e+07	1.3677e+07	1.57806e+07	1.73543e+07	1.53461e+07	1.25722e+07	1.15885e+07	1.28036e+07	1	0.0575837	1	1.82151	0.185432	0.00658801	1.97855	0.186324	0.00418197	1.50855	0.122428	0.00382647	1	0.0575837	1	1.82151	0.185432	0.00658801	1.97855	0.186324	0.00418197	1.50855	0.122428	0.00382647	8.16776e+06	1.48776e+07	1.61603e+07	1.23215e+07
		4887	3FE	20	4887	1083	602.659	57.1391	0	8.35586e+06	7.9041e+06	8.24332e+06	1.57921e+07	1.51638e+07	1.3677e+07	1.57806e+07	1.73543e+07	1.53461e+07	1.25722e+07	1.15885e+07	1.28036e+07	1	0.0575837	1	1.82151	0.185432	0.00658801	1.97855	0.186324	0.00418197	1.50855	0.122428	0.00382647	1	0.0575837	1	1.82151	0.185432	0.00658801	1.97855	0.186324	0.00418197	1.50855	0.122428	0.00382647	8.16776e+06	1.48776e+07	1.61603e+07	1.23215e+07
		4887	3FE_160813222853	20	4887	1083	602.659	57.1391	0	8.35586e+06	7.9041e+06	8.24332e+06	1.57921e+07	1.51638e+07	1.3677e+07	1.57806e+07	1.73543e+07	1.53461e+07	1.25722e+07	1.15885e+07	1.28036e+07	1	0.0575837	1	1.82151	0.185432	0.00658801	1.97855	0.186324	0.00418197	1.50855	0.122428	0.00382647	1	0.0575837	1	1.82151	0.185432	0.00658801	1.97855	0.186324	0.00418197	1.50855	0.122428	0.00382647	8.16776e+06	1.48776e+07	1.61603e+07	1.23215e+07
SP://A0A087X0M0	A0A087X0M0_HUMAN Coiled_coil domain_containing protein R3HCC1L OS=Homo sapiens GN=R3HCC1L PE=1 SV=1	2	1	58	1	0.032896	1	1.50869	0.03507	1.63544e-08	1.4337	0.0859321	0.0009631	1.23683	0.0543713	0.000317833
	peptides: 2 Items
	PEPTIDE	FRAMES	HITS	Ratio_1FE	StdDev_1FE	PValue_1FE	Ratio_2FE	StdDev_2FE	PValue_2FE	Ratio_3FE	StdDev_3FE	PValue_3FE	Ratio_4FE	StdDev_4FE	PValue_4FE	OtherAssignments	AvgPepPValue
	LVISALGVRSKQSK+Phospho(4)Phospho(10)	1	19	1	0.046522	1	1.50869	0.0495965	2.72521e-05	1.4337	0.121526	0.00968151	1.23683	0.0768926	0.00525807	0	0
		hits: 19 Items
		FRAMEID	RAWFILE	MS2	FrameID1	CompID	MZ	Time	GoodID	II_1FE	II_1FE_160813085745	II_1FE_160813105339	II_2FE	II_2FE_160813144524	II_2FE_160813164117	II_3FE	II_3FE_160813203300	II_3FE_160813222853	II_4FE	II_4FE_160814022037	II_4FE_160814041631	Ratio_1FE	StdDev_1FE	PValue_1FE	Ratio_2FE	StdDev_2FE	PValue_2FE	Ratio_3FE	StdDev_3FE	PValue_3FE	Ratio_4FE	StdDev_4FE	PValue_4FE	NRatio_1FE	NStdDev_1FE	NPValue_1FE	NRatio_2FE	NStdDev_2FE	NPValue_2FE	NRatio_3FE	NStdDev_3FE	NPValue_3FE	NRatio_4FE	NStdDev_4FE	NPValue_4FE	Avg_1FE	Avg_2FE	Avg_3FE	Avg_4FE
		1798	4FE	167	1798	15	549.301	42.9328	0	4.68818e+08	4.51414e+08	4.71161e+08	6.93755e+08	7.07013e+08	6.98409e+08	6.97735e+08	6.77987e+08	6.19122e+08	5.60577e+08	5.99409e+08	5.60926e+08	1	0.046522	1	1.50869	0.0495965	2.72521e-05	1.4337	0.121526	0.00968151	1.23683	0.0768926	0.00525807	1	0.046522	1	1.50869	0.0495965	2.72521e-05	1.4337	0.121526	0.00968151	1.23683	0.0768926	0.00525807	4.63798e+08	6.99726e+08	6.64948e+08	5.73637e+08
		1798	4FE_160814022037	167	1798	15	549.301	42.9328	0	4.68818e+08	4.51414e+08	4.71161e+08	6.93755e+08	7.07013e+08	6.98409e+08	6.97735e+08	6.77987e+08	6.19122e+08	5.60577e+08	5.99409e+08	5.60926e+08	1	0.046522	1	1.50869	0.0495965	2.72521e-05	1.4337	0.121526	0.00968151	1.23683	0.0768926	0.00525807	1	0.046522	1	1.50869	0.0495965	2.72521e-05	1.4337	0.121526	0.00968151	1.23683	0.0768926	0.00525807	4.63798e+08	6.99726e+08	6.64948e+08	5.73637e+08
		1798	4FE_160814022037	167	1798	15	549.301	42.9328	0	4.68818e+08	4.51414e+08	4.71161e+08	6.93755e+08	7.07013e+08	6.98409e+08	6.97735e+08	6.77987e+08	6.19122e+08	5.60577e+08	5.99409e+08	5.60926e+08	1	0.046522	1	1.50869	0.0495965	2.72521e-05	1.4337	0.121526	0.00968151	1.23683	0.0768926	0.00525807	1	0.046522	1	1.50869	0.0495965	2.72521e-05	1.4337	0.121526	0.00968151	1.23683	0.0768926	0.00525807	4.63798e+08	6.99726e+08	6.64948e+08	5.73637e+08
		1798	4FE_160814041631	167	1798	15	549.301	42.9328	0	4.68818e+08	4.51414e+08	4.71161e+08	6.93755e+08	7.07013e+08	6.98409e+08	6.97735e+08	6.77987e+08	6.19122e+08	5.60577e+08	5.99409e+08	5.60926e+08	1	0.046522	1	1.50869	0.0495965	2.72521e-05	1.4337	0.121526	0.00968151	1.23683	0.0768926	0.00525807	1	0.046522	1	1.50869	0.0495965	2.72521e-05	1.4337	0.121526	0.00968151	1.23683	0.0768926	0.00525807	4.63798e+08	6.99726e+08	6.64948e+08	5.73637e+08
		1798	4FE_160814041631	167	1798	15	549.301	42.9328	0	4.68818e+08	4.51414e+08	4.71161e+08	6.93755e+08	7.07013e+08	6.98409e+08	6.97735e+08	6.77987e+08	6.19122e+08	5.60577e+08	5.99409e+08	5.60926e+08	1	0.046522	1	1.50869	0.0495965	2.72521e-05	1.4337	0.121526	0.00968151	1.23683	0.0768926	0.00525807	1	0.046522	1	1.50869	0.0495965	2.72521e-05	1.4337	0.121526	0.00968151	1.23683	0.0768926	0.00525807	4.63798e+08	6.99726e+08	6.64948e+08	5.73637e+08
		1798	1FE	167	1798	15	549.301	42.9328	0	4.68818e+08	4.51414e+08	4.71161e+08	6.93755e+08	7.07013e+08	6.98409e+08	6.97735e+08	6.77987e+08	6.19122e+08	5.60577e+08	5.99409e+08	5.60926e+08	1	0.046522	1	1.50869	0.0495965	2.72521e-05	1.4337	0.121526	0.00968151	1.23683	0.0768926	0.00525807	1	0.046522	1	1.50869	0.0495965	2.72521e-05	1.4337	0.121526	0.00968151	1.23683	0.0768926	0.00525807	4.63798e+08	6.99726e+08	6.64948e+08	5.73637e+08
		1798	1FE	167	1798	15	549.301	42.9328	0	4.68818e+08	4.51414e+08	4.71161e+08	6.93755e+08	7.07013e+08	6.98409e+08	6.97735e+08	6.77987e+08	6.19122e+08	5.60577e+08	5.99409e+08	5.60926e+08	1	0.046522	1	1.50869	0.0495965	2.72521e-05	1.4337	0.121526	0.00968151	1.23683	0.0768926	0.00525807	1	0.046522	1	1.50869	0.0495965	2.72521e-05	1.4337	0.121526	0.00968151	1.23683	0.0768926	0.00525807	4.63798e+08	6.99726e+08	6.64948e+08	5.73637e+08
		1798	1FE_160813085745	167	1798	15	549.301	42.9328	0	4.68818e+08	4.51414e+08	4.71161e+08	6.93755e+08	7.07013e+08	6.98409e+08	6.97735e+08	6.77987e+08	6.19122e+08	5.60577e+08	5.99409e+08	5.60926e+08	1	0.046522	1	1.50869	0.0495965	2.72521e-05	1.4337	0.121526	0.00968151	1.23683	0.0768926	0.00525807	1	0.046522	1	1.50869	0.0495965	2.72521e-05	1.4337	0.121526	0.00968151	1.23683	0.0768926	0.00525807	4.63798e+08	6.99726e+08	6.64948e+08	5.73637e+08
		1798	1FE_160813105339	167	1798	15	549.301	42.9328	0	4.68818e+08	4.51414e+08	4.71161e+08	6.93755e+08	7.07013e+08	6.98409e+08	6.97735e+08	6.77987e+08	6.19122e+08	5.60577e+08	5.99409e+08	5.60926e+08	1	0.046522	1	1.50869	0.0495965	2.72521e-05	1.4337	0.121526	0.00968151	1.23683	0.0768926	0.00525807	1	0.046522	1	1.50869	0.0495965	2.72521e-05	1.4337	0.121526	0.00968151	1.23683	0.0768926	0.00525807	4.63798e+08	6.99726e+08	6.64948e+08	5.73637e+08
		1798	1FE_160813105339	167	1798	15	549.301	42.9328	0	4.68818e+08	4.51414e+08	4.71161e+08	6.93755e+08	7.07013e+08	6.98409e+08	6.97735e+08	6.77987e+08	6.19122e+08	5.60577e+08	5.99409e+08	5.60926e+08	1	0.046522	1	1.50869	0.0495965	2.72521e-05	1.4337	0.121526	0.00968151	1.23683	0.0768926	0.00525807	1	0.046522	1	1.50869	0.0495965	2.72521e-05	1.4337	0.121526	0.00968151	1.23683	0.0768926	0.00525807	4.63798e+08	6.99726e+08	6.64948e+08	5.73637e+08
		1798	2FE	167	1798	15	549.301	42.9328	0	4.68818e+08	4.51414e+08	4.71161e+08	6.93755e+08	7.07013e+08	6.98409e+08	6.97735e+08	6.77987e+08	6.19122e+08	5.60577e+08	5.99409e+08	5.60926e+08	1	0.046522	1	1.50869	0.0495965	2.72521e-05	1.4337	0.121526	0.00968151	1.23683	0.0768926	0.00525807	1	0.046522	1	1.50869	0.0495965	2.72521e-05	1.4337	0.121526	0.00968151	1.23683	0.0768926	0.00525807	4.63798e+08	6.99726e+08	6.64948e+08	5.73637e+08
		1798	2FE	167	1798	15	549.301	42.9328	0	4.68818e+08	4.51414e+08	4.71161e+08	6.93755e+08	7.07013e+08	6.98409e+08	6.97735e+08	6.77987e+08	6.19122e+08	5.60577e+08	5.99409e+08	5.60926e+08	1	0.046522	1	1.50869	0.0495965	2.72521e-05	1.4337	0.121526	0.00968151	1.23683	0.0768926	0.00525807	1	0.046522	1	1.50869	0.0495965	2.72521e-05	1.4337	0.121526	0.00968151	1.23683	0.0768926	0.00525807	4.63798e+08	6.99726e+08	6.64948e+08	5.73637e+08
		1798	2FE	167	1798	15	549.301	42.9328	0	4.68818e+08	4.51414e+08	4.71161e+08	6.93755e+08	7.07013e+08	6.98409e+08	6.97735e+08	6.77987e+08	6.19122e+08	5.60577e+08	5.99409e+08	5.60926e+08	1	0.046522	1	1.50869	0.0495965	2.72521e-05	1.4337	0.121526	0.00968151	1.23683	0.0768926	0.00525807	1	0.046522	1	1.50869	0.0495965	2.72521e-05	1.4337	0.121526	0.00968151	1.23683	0.0768926	0.00525807	4.63798e+08	6.99726e+08	6.64948e+08	5.73637e+08
		1798	2FE_160813144524	167	1798	15	549.301	42.9328	0	4.68818e+08	4.51414e+08	4.71161e+08	6.93755e+08	7.07013e+08	6.98409e+08	6.97735e+08	6.77987e+08	6.19122e+08	5.60577e+08	5.99409e+08	5.60926e+08	1	0.046522	1	1.50869	0.0495965	2.72521e-05	1.4337	0.121526	0.00968151	1.23683	0.0768926	0.00525807	1	0.046522	1	1.50869	0.0495965	2.72521e-05	1.4337	0.121526	0.00968151	1.23683	0.0768926	0.00525807	4.63798e+08	6.99726e+08	6.64948e+08	5.73637e+08
		1798	2FE_160813144524	167	1798	15	549.301	42.9328	0	4.68818e+08	4.51414e+08	4.71161e+08	6.93755e+08	7.07013e+08	6.98409e+08	6.97735e+08	6.77987e+08	6.19122e+08	5.60577e+08	5.99409e+08	5.60926e+08	1	0.046522	1	1.50869	0.0495965	2.72521e-05	1.4337	0.121526	0.00968151	1.23683	0.0768926	0.00525807	1	0.046522	1	1.50869	0.0495965	2.72521e-05	1.4337	0.121526	0.00968151	1.23683	0.0768926	0.00525807	4.63798e+08	6.99726e+08	6.64948e+08	5.73637e+08
		1798	2FE_160813164117	167	1798	15	549.301	42.9328	0	4.68818e+08	4.51414e+08	4.71161e+08	6.93755e+08	7.07013e+08	6.98409e+08	6.97735e+08	6.77987e+08	6.19122e+08	5.60577e+08	5.99409e+08	5.60926e+08	1	0.046522	1	1.50869	0.0495965	2.72521e-05	1.4337	0.121526	0.00968151	1.23683	0.0768926	0.00525807	1	0.046522	1	1.50869	0.0495965	2.72521e-05	1.4337	0.121526	0.00968151	1.23683	0.0768926	0.00525807	4.63798e+08	6.99726e+08	6.64948e+08	5.73637e+08
		1798	3FE	167	1798	15	549.301	42.9328	0	4.68818e+08	4.51414e+08	4.71161e+08	6.93755e+08	7.07013e+08	6.98409e+08	6.97735e+08	6.77987e+08	6.19122e+08	5.60577e+08	5.99409e+08	5.60926e+08	1	0.046522	1	1.50869	0.0495965	2.72521e-05	1.4337	0.121526	0.00968151	1.23683	0.0768926	0.00525807	1	0.046522	1	1.50869	0.0495965	2.72521e-05	1.4337	0.121526	0.00968151	1.23683	0.0768926	0.00525807	4.63798e+08	6.99726e+08	6.64948e+08	5.73637e+08
		1798	3FE	167	1798	15	549.301	42.9328	0	4.68818e+08	4.51414e+08	4.71161e+08	6.93755e+08	7.07013e+08	6.98409e+08	6.97735e+08	6.77987e+08	6.19122e+08	5.60577e+08	5.99409e+08	5.60926e+08	1	0.046522	1	1.50869	0.0495965	2.72521e-05	1.4337	0.121526	0.00968151	1.23683	0.0768926	0.00525807	1	0.046522	1	1.50869	0.0495965	2.72521e-05	1.4337	0.121526	0.00968151	1.23683	0.0768926	0.00525807	4.63798e+08	6.99726e+08	6.64948e+08	5.73637e+08
		1798	3FE_160813203300	167	1798	15	549.301	42.9328	0	4.68818e+08	4.51414e+08	4.71161e+08	6.93755e+08	7.07013e+08	6.98409e+08	6.97735e+08	6.77987e+08	6.19122e+08	5.60577e+08	5.99409e+08	5.60926e+08	1	0.046522	1	1.50869	0.0495965	2.72521e-05	1.4337	0.121526	0.00968151	1.23683	0.0768926	0.00525807	1	0.046522	1	1.50869	0.0495965	2.72521e-05	1.4337	0.121526	0.00968151	1.23683	0.0768926	0.00525807	4.63798e+08	6.99726e+08	6.64948e+08	5.73637e+08
	LVISALGVRSKQSK+Phospho(4)Phospho(13)	1	39	1	0.046522	1	1.50869	0.0495965	2.72521e-05	1.4337	0.121526	0.00968151	1.23683	0.0768926	0.00525807	0	0
		hits: 39 Items
		FRAMEID	RAWFILE	MS2	FrameID1	CompID	MZ	Time	GoodID	II_1FE	II_1FE_160813085745	II_1FE_160813105339	II_2FE	II_2FE_160813144524	II_2FE_160813164117	II_3FE	II_3FE_160813203300	II_3FE_160813222853	II_4FE	II_4FE_160814022037	II_4FE_160814041631	Ratio_1FE	StdDev_1FE	PValue_1FE	Ratio_2FE	StdDev_2FE	PValue_2FE	Ratio_3FE	StdDev_3FE	PValue_3FE	Ratio_4FE	StdDev_4FE	PValue_4FE	NRatio_1FE	NStdDev_1FE	NPValue_1FE	NRatio_2FE	NStdDev_2FE	NPValue_2FE	NRatio_3FE	NStdDev_3FE	NPValue_3FE	NRatio_4FE	NStdDev_4FE	NPValue_4FE	Avg_1FE	Avg_2FE	Avg_3FE	Avg_4FE
		1798	4FE	167	1798	15	549.301	42.9328	0	4.68818e+08	4.51414e+08	4.71161e+08	6.93755e+08	7.07013e+08	6.98409e+08	6.97735e+08	6.77987e+08	6.19122e+08	5.60577e+08	5.99409e+08	5.60926e+08	1	0.046522	1	1.50869	0.0495965	2.72521e-05	1.4337	0.121526	0.00968151	1.23683	0.0768926	0.00525807	1	0.046522	1	1.50869	0.0495965	2.72521e-05	1.4337	0.121526	0.00968151	1.23683	0.0768926	0.00525807	4.63798e+08	6.99726e+08	6.64948e+08	5.73637e+08
		1798	4FE	167	1798	15	549.301	42.9328	0	4.68818e+08	4.51414e+08	4.71161e+08	6.93755e+08	7.07013e+08	6.98409e+08	6.97735e+08	6.77987e+08	6.19122e+08	5.60577e+08	5.99409e+08	5.60926e+08	1	0.046522	1	1.50869	0.0495965	2.72521e-05	1.4337	0.121526	0.00968151	1.23683	0.0768926	0.00525807	1	0.046522	1	1.50869	0.0495965	2.72521e-05	1.4337	0.121526	0.00968151	1.23683	0.0768926	0.00525807	4.63798e+08	6.99726e+08	6.64948e+08	5.73637e+08
		1798	4FE	167	1798	15	549.301	42.9328	0	4.68818e+08	4.51414e+08	4.71161e+08	6.93755e+08	7.07013e+08	6.98409e+08	6.97735e+08	6.77987e+08	6.19122e+08	5.60577e+08	5.99409e+08	5.60926e+08	1	0.046522	1	1.50869	0.0495965	2.72521e-05	1.4337	0.121526	0.00968151	1.23683	0.0768926	0.00525807	1	0.046522	1	1.50869	0.0495965	2.72521e-05	1.4337	0.121526	0.00968151	1.23683	0.0768926	0.00525807	4.63798e+08	6.99726e+08	6.64948e+08	5.73637e+08
		1798	4FE_160814022037	167	1798	15	549.301	42.9328	0	4.68818e+08	4.51414e+08	4.71161e+08	6.93755e+08	7.07013e+08	6.98409e+08	6.97735e+08	6.77987e+08	6.19122e+08	5.60577e+08	5.99409e+08	5.60926e+08	1	0.046522	1	1.50869	0.0495965	2.72521e-05	1.4337	0.121526	0.00968151	1.23683	0.0768926	0.00525807	1	0.046522	1	1.50869	0.0495965	2.72521e-05	1.4337	0.121526	0.00968151	1.23683	0.0768926	0.00525807	4.63798e+08	6.99726e+08	6.64948e+08	5.73637e+08
		1798	4FE_160814022037	167	1798	15	549.301	42.9328	0	4.68818e+08	4.51414e+08	4.71161e+08	6.93755e+08	7.07013e+08	6.98409e+08	6.97735e+08	6.77987e+08	6.19122e+08	5.60577e+08	5.99409e+08	5.60926e+08	1	0.046522	1	1.50869	0.0495965	2.72521e-05	1.4337	0.121526	0.00968151	1.23683	0.0768926	0.00525807	1	0.046522	1	1.50869	0.0495965	2.72521e-05	1.4337	0.121526	0.00968151	1.23683	0.0768926	0.00525807	4.63798e+08	6.99726e+08	6.64948e+08	5.73637e+08
		1798	4FE_160814022037	167	1798	15	549.301	42.9328	0	4.68818e+08	4.51414e+08	4.71161e+08	6.93755e+08	7.07013e+08	6.98409e+08	6.97735e+08	6.77987e+08	6.19122e+08	5.60577e+08	5.99409e+08	5.60926e+08	1	0.046522	1	1.50869	0.0495965	2.72521e-05	1.4337	0.121526	0.00968151	1.23683	0.0768926	0.00525807	1	0.046522	1	1.50869	0.0495965	2.72521e-05	1.4337	0.121526	0.00968151	1.23683	0.0768926	0.00525807	4.63798e+08	6.99726e+08	6.64948e+08	5.73637e+08
		1798	4FE_160814022037	167	1798	15	549.301	42.9328	0	4.68818e+08	4.51414e+08	4.71161e+08	6.93755e+08	7.07013e+08	6.98409e+08	6.97735e+08	6.77987e+08	6.19122e+08	5.60577e+08	5.99409e+08	5.60926e+08	1	0.046522	1	1.50869	0.0495965	2.72521e-05	1.4337	0.121526	0.00968151	1.23683	0.0768926	0.00525807	1	0.046522	1	1.50869	0.0495965	2.72521e-05	1.4337	0.121526	0.00968151	1.23683	0.0768926	0.00525807	4.63798e+08	6.99726e+08	6.64948e+08	5.73637e+08
		1798	4FE_160814041631	167	1798	15	549.301	42.9328	0	4.68818e+08	4.51414e+08	4.71161e+08	6.93755e+08	7.07013e+08	6.98409e+08	6.97735e+08	6.77987e+08	6.19122e+08	5.60577e+08	5.99409e+08	5.60926e+08	1	0.046522	1	1.50869	0.0495965	2.72521e-05	1.4337	0.121526	0.00968151	1.23683	0.0768926	0.00525807	1	0.046522	1	1.50869	0.0495965	2.72521e-05	1.4337	0.121526	0.00968151	1.23683	0.0768926	0.00525807	4.63798e+08	6.99726e+08	6.64948e+08	5.73637e+08
		1798	4FE_160814041631	167	1798	15	549.301	42.9328	0	4.68818e+08	4.51414e+08	4.71161e+08	6.93755e+08	7.07013e+08	6.98409e+08	6.97735e+08	6.77987e+08	6.19122e+08	5.60577e+08	5.99409e+08	5.60926e+08	1	0.046522	1	1.50869	0.0495965	2.72521e-05	1.4337	0.121526	0.00968151	1.23683	0.0768926	0.00525807	1	0.046522	1	1.50869	0.0495965	2.72521e-05	1.4337	0.121526	0.00968151	1.23683	0.0768926	0.00525807	4.63798e+08	6.99726e+08	6.64948e+08	5.73637e+08
		1798	4FE_160814041631	167	1798	15	549.301	42.9328	0	4.68818e+08	4.51414e+08	4.71161e+08	6.93755e+08	7.07013e+08	6.98409e+08	6.97735e+08	6.77987e+08	6.19122e+08	5.60577e+08	5.99409e+08	5.60926e+08	1	0.046522	1	1.50869	0.0495965	2.72521e-05	1.4337	0.121526	0.00968151	1.23683	0.0768926	0.00525807	1	0.046522	1	1.50869	0.0495965	2.72521e-05	1.4337	0.121526	0.00968151	1.23683	0.0768926	0.00525807	4.63798e+08	6.99726e+08	6.64948e+08	5.73637e+08
		1798	4FE_160814041631	167	1798	15	549.301	42.9328	0	4.68818e+08	4.51414e+08	4.71161e+08	6.93755e+08	7.07013e+08	6.98409e+08	6.97735e+08	6.77987e+08	6.19122e+08	5.60577e+08	5.99409e+08	5.60926e+08	1	0.046522	1	1.50869	0.0495965	2.72521e-05	1.4337	0.121526	0.00968151	1.23683	0.0768926	0.00525807	1	0.046522	1	1.50869	0.0495965	2.72521e-05	1.4337	0.121526	0.00968151	1.23683	0.0768926	0.00525807	4.63798e+08	6.99726e+08	6.64948e+08	5.73637e+08
		1798	4FE_160814041631	167	1798	15	549.301	42.9328	0	4.68818e+08	4.51414e+08	4.71161e+08	6.93755e+08	7.07013e+08	6.98409e+08	6.97735e+08	6.77987e+08	6.19122e+08	5.60577e+08	5.99409e+08	5.60926e+08	1	0.046522	1	1.50869	0.0495965	2.72521e-05	1.4337	0.121526	0.00968151	1.23683	0.0768926	0.00525807	1	0.046522	1	1.50869	0.0495965	2.72521e-05	1.4337	0.121526	0.00968151	1.23683	0.0768926	0.00525807	4.63798e+08	6.99726e+08	6.64948e+08	5.73637e+08
		1798	1FE	167	1798	15	549.301	42.9328	0	4.68818e+08	4.51414e+08	4.71161e+08	6.93755e+08	7.07013e+08	6.98409e+08	6.97735e+08	6.77987e+08	6.19122e+08	5.60577e+08	5.99409e+08	5.60926e+08	1	0.046522	1	1.50869	0.0495965	2.72521e-05	1.4337	0.121526	0.00968151	1.23683	0.0768926	0.00525807	1	0.046522	1	1.50869	0.0495965	2.72521e-05	1.4337	0.121526	0.00968151	1.23683	0.0768926	0.00525807	4.63798e+08	6.99726e+08	6.64948e+08	5.73637e+08
		1798	1FE	167	1798	15	549.301	42.9328	0	4.68818e+08	4.51414e+08	4.71161e+08	6.93755e+08	7.07013e+08	6.98409e+08	6.97735e+08	6.77987e+08	6.19122e+08	5.60577e+08	5.99409e+08	5.60926e+08	1	0.046522	1	1.50869	0.0495965	2.72521e-05	1.4337	0.121526	0.00968151	1.23683	0.0768926	0.00525807	1	0.046522	1	1.50869	0.0495965	2.72521e-05	1.4337	0.121526	0.00968151	1.23683	0.0768926	0.00525807	4.63798e+08	6.99726e+08	6.64948e+08	5.73637e+08
		1798	1FE	167	1798	15	549.301	42.9328	0	4.68818e+08	4.51414e+08	4.71161e+08	6.93755e+08	7.07013e+08	6.98409e+08	6.97735e+08	6.77987e+08	6.19122e+08	5.60577e+08	5.99409e+08	5.60926e+08	1	0.046522	1	1.50869	0.0495965	2.72521e-05	1.4337	0.121526	0.00968151	1.23683	0.0768926	0.00525807	1	0.046522	1	1.50869	0.0495965	2.72521e-05	1.4337	0.121526	0.00968151	1.23683	0.0768926	0.00525807	4.63798e+08	6.99726e+08	6.64948e+08	5.73637e+08
		1798	1FE_160813085745	167	1798	15	549.301	42.9328	0	4.68818e+08	4.51414e+08	4.71161e+08	6.93755e+08	7.07013e+08	6.98409e+08	6.97735e+08	6.77987e+08	6.19122e+08	5.60577e+08	5.99409e+08	5.60926e+08	1	0.046522	1	1.50869	0.0495965	2.72521e-05	1.4337	0.121526	0.00968151	1.23683	0.0768926	0.00525807	1	0.046522	1	1.50869	0.0495965	2.72521e-05	1.4337	0.121526	0.00968151	1.23683	0.0768926	0.00525807	4.63798e+08	6.99726e+08	6.64948e+08	5.73637e+08
		1798	1FE_160813085745	167	1798	15	549.301	42.9328	0	4.68818e+08	4.51414e+08	4.71161e+08	6.93755e+08	7.07013e+08	6.98409e+08	6.97735e+08	6.77987e+08	6.19122e+08	5.60577e+08	5.99409e+08	5.60926e+08	1	0.046522	1	1.50869	0.0495965	2.72521e-05	1.4337	0.121526	0.00968151	1.23683	0.0768926	0.00525807	1	0.046522	1	1.50869	0.0495965	2.72521e-05	1.4337	0.121526	0.00968151	1.23683	0.0768926	0.00525807	4.63798e+08	6.99726e+08	6.64948e+08	5.73637e+08
		1798	1FE_160813105339	167	1798	15	549.301	42.9328	0	4.68818e+08	4.51414e+08	4.71161e+08	6.93755e+08	7.07013e+08	6.98409e+08	6.97735e+08	6.77987e+08	6.19122e+08	5.60577e+08	5.99409e+08	5.60926e+08	1	0.046522	1	1.50869	0.0495965	2.72521e-05	1.4337	0.121526	0.00968151	1.23683	0.0768926	0.00525807	1	0.046522	1	1.50869	0.0495965	2.72521e-05	1.4337	0.121526	0.00968151	1.23683	0.0768926	0.00525807	4.63798e+08	6.99726e+08	6.64948e+08	5.73637e+08
		1798	1FE_160813105339	167	1798	15	549.301	42.9328	0	4.68818e+08	4.51414e+08	4.71161e+08	6.93755e+08	7.07013e+08	6.98409e+08	6.97735e+08	6.77987e+08	6.19122e+08	5.60577e+08	5.99409e+08	5.60926e+08	1	0.046522	1	1.50869	0.0495965	2.72521e-05	1.4337	0.121526	0.00968151	1.23683	0.0768926	0.00525807	1	0.046522	1	1.50869	0.0495965	2.72521e-05	1.4337	0.121526	0.00968151	1.23683	0.0768926	0.00525807	4.63798e+08	6.99726e+08	6.64948e+08	5.73637e+08
		1798	1FE_160813105339	167	1798	15	549.301	42.9328	0	4.68818e+08	4.51414e+08	4.71161e+08	6.93755e+08	7.07013e+08	6.98409e+08	6.97735e+08	6.77987e+08	6.19122e+08	5.60577e+08	5.99409e+08	5.60926e+08	1	0.046522	1	1.50869	0.0495965	2.72521e-05	1.4337	0.121526	0.00968151	1.23683	0.0768926	0.00525807	1	0.046522	1	1.50869	0.0495965	2.72521e-05	1.4337	0.121526	0.00968151	1.23683	0.0768926	0.00525807	4.63798e+08	6.99726e+08	6.64948e+08	5.73637e+08
		1798	2FE	167	1798	15	549.301	42.9328	0	4.68818e+08	4.51414e+08	4.71161e+08	6.93755e+08	7.07013e+08	6.98409e+08	6.97735e+08	6.77987e+08	6.19122e+08	5.60577e+08	5.99409e+08	5.60926e+08	1	0.046522	1	1.50869	0.0495965	2.72521e-05	1.4337	0.121526	0.00968151	1.23683	0.0768926	0.00525807	1	0.046522	1	1.50869	0.0495965	2.72521e-05	1.4337	0.121526	0.00968151	1.23683	0.0768926	0.00525807	4.63798e+08	6.99726e+08	6.64948e+08	5.73637e+08
		1798	2FE	167	1798	15	549.301	42.9328	0	4.68818e+08	4.51414e+08	4.71161e+08	6.93755e+08	7.07013e+08	6.98409e+08	6.97735e+08	6.77987e+08	6.19122e+08	5.60577e+08	5.99409e+08	5.60926e+08	1	0.046522	1	1.50869	0.0495965	2.72521e-05	1.4337	0.121526	0.00968151	1.23683	0.0768926	0.00525807	1	0.046522	1	1.50869	0.0495965	2.72521e-05	1.4337	0.121526	0.00968151	1.23683	0.0768926	0.00525807	4.63798e+08	6.99726e+08	6.64948e+08	5.73637e+08
		1798	2FE	167	1798	15	549.301	42.9328	0	4.68818e+08	4.51414e+08	4.71161e+08	6.93755e+08	7.07013e+08	6.98409e+08	6.97735e+08	6.77987e+08	6.19122e+08	5.60577e+08	5.99409e+08	5.60926e+08	1	0.046522	1	1.50869	0.0495965	2.72521e-05	1.4337	0.121526	0.00968151	1.23683	0.0768926	0.00525807	1	0.046522	1	1.50869	0.0495965	2.72521e-05	1.4337	0.121526	0.00968151	1.23683	0.0768926	0.00525807	4.63798e+08	6.99726e+08	6.64948e+08	5.73637e+08
		1798	2FE_160813144524	167	1798	15	549.301	42.9328	0	4.68818e+08	4.51414e+08	4.71161e+08	6.93755e+08	7.07013e+08	6.98409e+08	6.97735e+08	6.77987e+08	6.19122e+08	5.60577e+08	5.99409e+08	5.60926e+08	1	0.046522	1	1.50869	0.0495965	2.72521e-05	1.4337	0.121526	0.00968151	1.23683	0.0768926	0.00525807	1	0.046522	1	1.50869	0.0495965	2.72521e-05	1.4337	0.121526	0.00968151	1.23683	0.0768926	0.00525807	4.63798e+08	6.99726e+08	6.64948e+08	5.73637e+08
		1798	2FE_160813144524	167	1798	15	549.301	42.9328	0	4.68818e+08	4.51414e+08	4.71161e+08	6.93755e+08	7.07013e+08	6.98409e+08	6.97735e+08	6.77987e+08	6.19122e+08	5.60577e+08	5.99409e+08	5.60926e+08	1	0.046522	1	1.50869	0.0495965	2.72521e-05	1.4337	0.121526	0.00968151	1.23683	0.0768926	0.00525807	1	0.046522	1	1.50869	0.0495965	2.72521e-05	1.4337	0.121526	0.00968151	1.23683	0.0768926	0.00525807	4.63798e+08	6.99726e+08	6.64948e+08	5.73637e+08
		1798	2FE_160813144524	167	1798	15	549.301	42.9328	0	4.68818e+08	4.51414e+08	4.71161e+08	6.93755e+08	7.07013e+08	6.98409e+08	6.97735e+08	6.77987e+08	6.19122e+08	5.60577e+08	5.99409e+08	5.60926e+08	1	0.046522	1	1.50869	0.0495965	2.72521e-05	1.4337	0.121526	0.00968151	1.23683	0.0768926	0.00525807	1	0.046522	1	1.50869	0.0495965	2.72521e-05	1.4337	0.121526	0.00968151	1.23683	0.0768926	0.00525807	4.63798e+08	6.99726e+08	6.64948e+08	5.73637e+08
		1798	2FE_160813144524	167	1798	15	549.301	42.9328	0	4.68818e+08	4.51414e+08	4.71161e+08	6.93755e+08	7.07013e+08	6.98409e+08	6.97735e+08	6.77987e+08	6.19122e+08	5.60577e+08	5.99409e+08	5.60926e+08	1	0.046522	1	1.50869	0.0495965	2.72521e-05	1.4337	0.121526	0.00968151	1.23683	0.0768926	0.00525807	1	0.046522	1	1.50869	0.0495965	2.72521e-05	1.4337	0.121526	0.00968151	1.23683	0.0768926	0.00525807	4.63798e+08	6.99726e+08	6.64948e+08	5.73637e+08
		1798	2FE_160813144524	167	1798	15	549.301	42.9328	0	4.68818e+08	4.51414e+08	4.71161e+08	6.93755e+08	7.07013e+08	6.98409e+08	6.97735e+08	6.77987e+08	6.19122e+08	5.60577e+08	5.99409e+08	5.60926e+08	1	0.046522	1	1.50869	0.0495965	2.72521e-05	1.4337	0.121526	0.00968151	1.23683	0.0768926	0.00525807	1	0.046522	1	1.50869	0.0495965	2.72521e-05	1.4337	0.121526	0.00968151	1.23683	0.0768926	0.00525807	4.63798e+08	6.99726e+08	6.64948e+08	5.73637e+08
		1798	2FE_160813164117	167	1798	15	549.301	42.9328	0	4.68818e+08	4.51414e+08	4.71161e+08	6.93755e+08	7.07013e+08	6.98409e+08	6.97735e+08	6.77987e+08	6.19122e+08	5.60577e+08	5.99409e+08	5.60926e+08	1	0.046522	1	1.50869	0.0495965	2.72521e-05	1.4337	0.121526	0.00968151	1.23683	0.0768926	0.00525807	1	0.046522	1	1.50869	0.0495965	2.72521e-05	1.4337	0.121526	0.00968151	1.23683	0.0768926	0.00525807	4.63798e+08	6.99726e+08	6.64948e+08	5.73637e+08
		1798	3FE	167	1798	15	549.301	42.9328	0	4.68818e+08	4.51414e+08	4.71161e+08	6.93755e+08	7.07013e+08	6.98409e+08	6.97735e+08	6.77987e+08	6.19122e+08	5.60577e+08	5.99409e+08	5.60926e+08	1	0.046522	1	1.50869	0.0495965	2.72521e-05	1.4337	0.121526	0.00968151	1.23683	0.0768926	0.00525807	1	0.046522	1	1.50869	0.0495965	2.72521e-05	1.4337	0.121526	0.00968151	1.23683	0.0768926	0.00525807	4.63798e+08	6.99726e+08	6.64948e+08	5.73637e+08
		1798	3FE	167	1798	15	549.301	42.9328	0	4.68818e+08	4.51414e+08	4.71161e+08	6.93755e+08	7.07013e+08	6.98409e+08	6.97735e+08	6.77987e+08	6.19122e+08	5.60577e+08	5.99409e+08	5.60926e+08	1	0.046522	1	1.50869	0.0495965	2.72521e-05	1.4337	0.121526	0.00968151	1.23683	0.0768926	0.00525807	1	0.046522	1	1.50869	0.0495965	2.72521e-05	1.4337	0.121526	0.00968151	1.23683	0.0768926	0.00525807	4.63798e+08	6.99726e+08	6.64948e+08	5.73637e+08
		1798	3FE	167	1798	15	549.301	42.9328	0	4.68818e+08	4.51414e+08	4.71161e+08	6.93755e+08	7.07013e+08	6.98409e+08	6.97735e+08	6.77987e+08	6.19122e+08	5.60577e+08	5.99409e+08	5.60926e+08	1	0.046522	1	1.50869	0.0495965	2.72521e-05	1.4337	0.121526	0.00968151	1.23683	0.0768926	0.00525807	1	0.046522	1	1.50869	0.0495965	2.72521e-05	1.4337	0.121526	0.00968151	1.23683	0.0768926	0.00525807	4.63798e+08	6.99726e+08	6.64948e+08	5.73637e+08
		1798	3FE	167	1798	15	549.301	42.9328	0	4.68818e+08	4.51414e+08	4.71161e+08	6.93755e+08	7.07013e+08	6.98409e+08	6.97735e+08	6.77987e+08	6.19122e+08	5.60577e+08	5.99409e+08	5.60926e+08	1	0.046522	1	1.50869	0.0495965	2.72521e-05	1.4337	0.121526	0.00968151	1.23683	0.0768926	0.00525807	1	0.046522	1	1.50869	0.0495965	2.72521e-05	1.4337	0.121526	0.00968151	1.23683	0.0768926	0.00525807	4.63798e+08	6.99726e+08	6.64948e+08	5.73637e+08
		1798	3FE_160813203300	167	1798	15	549.301	42.9328	0	4.68818e+08	4.51414e+08	4.71161e+08	6.93755e+08	7.07013e+08	6.98409e+08	6.97735e+08	6.77987e+08	6.19122e+08	5.60577e+08	5.99409e+08	5.60926e+08	1	0.046522	1	1.50869	0.0495965	2.72521e-05	1.4337	0.121526	0.00968151	1.23683	0.0768926	0.00525807	1	0.046522	1	1.50869	0.0495965	2.72521e-05	1.4337	0.121526	0.00968151	1.23683	0.0768926	0.00525807	4.63798e+08	6.99726e+08	6.64948e+08	5.73637e+08
		1798	3FE_160813203300	167	1798	15	549.301	42.9328	0	4.68818e+08	4.51414e+08	4.71161e+08	6.93755e+08	7.07013e+08	6.98409e+08	6.97735e+08	6.77987e+08	6.19122e+08	5.60577e+08	5.99409e+08	5.60926e+08	1	0.046522	1	1.50869	0.0495965	2.72521e-05	1.4337	0.121526	0.00968151	1.23683	0.0768926	0.00525807	1	0.046522	1	1.50869	0.0495965	2.72521e-05	1.4337	0.121526	0.00968151	1.23683	0.0768926	0.00525807	4.63798e+08	6.99726e+08	6.64948e+08	5.73637e+08
		1798	3FE_160813203300	167	1798	15	549.301	42.9328	0	4.68818e+08	4.51414e+08	4.71161e+08	6.93755e+08	7.07013e+08	6.98409e+08	6.97735e+08	6.77987e+08	6.19122e+08	5.60577e+08	5.99409e+08	5.60926e+08	1	0.046522	1	1.50869	0.0495965	2.72521e-05	1.4337	0.121526	0.00968151	1.23683	0.0768926	0.00525807	1	0.046522	1	1.50869	0.0495965	2.72521e-05	1.4337	0.121526	0.00968151	1.23683	0.0768926	0.00525807	4.63798e+08	6.99726e+08	6.64948e+08	5.73637e+08
		1798	3FE_160813222853	167	1798	15	549.301	42.9328	0	4.68818e+08	4.51414e+08	4.71161e+08	6.93755e+08	7.07013e+08	6.98409e+08	6.97735e+08	6.77987e+08	6.19122e+08	5.60577e+08	5.99409e+08	5.60926e+08	1	0.046522	1	1.50869	0.0495965	2.72521e-05	1.4337	0.121526	0.00968151	1.23683	0.0768926	0.00525807	1	0.046522	1	1.50869	0.0495965	2.72521e-05	1.4337	0.121526	0.00968151	1.23683	0.0768926	0.00525807	4.63798e+08	6.99726e+08	6.64948e+08	5.73637e+08
		1798	3FE_160813222853	167	1798	15	549.301	42.9328	0	4.68818e+08	4.51414e+08	4.71161e+08	6.93755e+08	7.07013e+08	6.98409e+08	6.97735e+08	6.77987e+08	6.19122e+08	5.60577e+08	5.99409e+08	5.60926e+08	1	0.046522	1	1.50869	0.0495965	2.72521e-05	1.4337	0.121526	0.00968151	1.23683	0.0768926	0.00525807	1	0.046522	1	1.50869	0.0495965	2.72521e-05	1.4337	0.121526	0.00968151	1.23683	0.0768926	0.00525807	4.63798e+08	6.99726e+08	6.64948e+08	5.73637e+08
		1798	3FE_160813222853	167	1798	15	549.301	42.9328	0	4.68818e+08	4.51414e+08	4.71161e+08	6.93755e+08	7.07013e+08	6.98409e+08	6.97735e+08	6.77987e+08	6.19122e+08	5.60577e+08	5.99409e+08	5.60926e+08	1	0.046522	1	1.50869	0.0495965	2.72521e-05	1.4337	0.121526	0.00968151	1.23683	0.0768926	0.00525807	1	0.046522	1	1.50869	0.0495965	2.72521e-05	1.4337	0.121526	0.00968151	1.23683	0.0768926	0.00525807	4.63798e+08	6.99726e+08	6.64948e+08	5.73637e+08
SP://A8K931	A8K931_HUMAN cDNA FLJ78742 OS=Homo sapiens PE=2 SV=1	2	1	58	1	0.032896	1	1.50869	0.03507	1.63544e-08	1.4337	0.0859321	0.0009631	1.23683	0.0543713	0.000317833
	peptides: 2 Items
	PEPTIDE	FRAMES	HITS	Ratio_1FE	StdDev_1FE	PValue_1FE	Ratio_2FE	StdDev_2FE	PValue_2FE	Ratio_3FE	StdDev_3FE	PValue_3FE	Ratio_4FE	StdDev_4FE	PValue_4FE	OtherAssignments	AvgPepPValue
	LVISALGVRSKQSK+Phospho(4)Phospho(10)	1	19	1	0.046522	1	1.50869	0.0495965	2.72521e-05	1.4337	0.121526	0.00968151	1.23683	0.0768926	0.00525807	0	0
		hits: 19 Items
		FRAMEID	RAWFILE	MS2	FrameID1	CompID	MZ	Time	GoodID	II_1FE	II_1FE_160813085745	II_1FE_160813105339	II_2FE	II_2FE_160813144524	II_2FE_160813164117	II_3FE	II_3FE_160813203300	II_3FE_160813222853	II_4FE	II_4FE_160814022037	II_4FE_160814041631	Ratio_1FE	StdDev_1FE	PValue_1FE	Ratio_2FE	StdDev_2FE	PValue_2FE	Ratio_3FE	StdDev_3FE	PValue_3FE	Ratio_4FE	StdDev_4FE	PValue_4FE	NRatio_1FE	NStdDev_1FE	NPValue_1FE	NRatio_2FE	NStdDev_2FE	NPValue_2FE	NRatio_3FE	NStdDev_3FE	NPValue_3FE	NRatio_4FE	NStdDev_4FE	NPValue_4FE	Avg_1FE	Avg_2FE	Avg_3FE	Avg_4FE
		1798	4FE	167	1798	15	549.301	42.9328	0	4.68818e+08	4.51414e+08	4.71161e+08	6.93755e+08	7.07013e+08	6.98409e+08	6.97735e+08	6.77987e+08	6.19122e+08	5.60577e+08	5.99409e+08	5.60926e+08	1	0.046522	1	1.50869	0.0495965	2.72521e-05	1.4337	0.121526	0.00968151	1.23683	0.0768926	0.00525807	1	0.046522	1	1.50869	0.0495965	2.72521e-05	1.4337	0.121526	0.00968151	1.23683	0.0768926	0.00525807	4.63798e+08	6.99726e+08	6.64948e+08	5.73637e+08
		1798	4FE_160814022037	167	1798	15	549.301	42.9328	0	4.68818e+08	4.51414e+08	4.71161e+08	6.93755e+08	7.07013e+08	6.98409e+08	6.97735e+08	6.77987e+08	6.19122e+08	5.60577e+08	5.99409e+08	5.60926e+08	1	0.046522	1	1.50869	0.0495965	2.72521e-05	1.4337	0.121526	0.00968151	1.23683	0.0768926	0.00525807	1	0.046522	1	1.50869	0.0495965	2.72521e-05	1.4337	0.121526	0.00968151	1.23683	0.0768926	0.00525807	4.63798e+08	6.99726e+08	6.64948e+08	5.73637e+08
		1798	4FE_160814022037	167	1798	15	549.301	42.9328	0	4.68818e+08	4.51414e+08	4.71161e+08	6.93755e+08	7.07013e+08	6.98409e+08	6.97735e+08	6.77987e+08	6.19122e+08	5.60577e+08	5.99409e+08	5.60926e+08	1	0.046522	1	1.50869	0.0495965	2.72521e-05	1.4337	0.121526	0.00968151	1.23683	0.0768926	0.00525807	1	0.046522	1	1.50869	0.0495965	2.72521e-05	1.4337	0.121526	0.00968151	1.23683	0.0768926	0.00525807	4.63798e+08	6.99726e+08	6.64948e+08	5.73637e+08
		1798	4FE_160814041631	167	1798	15	549.301	42.9328	0	4.68818e+08	4.51414e+08	4.71161e+08	6.93755e+08	7.07013e+08	6.98409e+08	6.97735e+08	6.77987e+08	6.19122e+08	5.60577e+08	5.99409e+08	5.60926e+08	1	0.046522	1	1.50869	0.0495965	2.72521e-05	1.4337	0.121526	0.00968151	1.23683	0.0768926	0.00525807	1	0.046522	1	1.50869	0.0495965	2.72521e-05	1.4337	0.121526	0.00968151	1.23683	0.0768926	0.00525807	4.63798e+08	6.99726e+08	6.64948e+08	5.73637e+08
		1798	4FE_160814041631	167	1798	15	549.301	42.9328	0	4.68818e+08	4.51414e+08	4.71161e+08	6.93755e+08	7.07013e+08	6.98409e+08	6.97735e+08	6.77987e+08	6.19122e+08	5.60577e+08	5.99409e+08	5.60926e+08	1	0.046522	1	1.50869	0.0495965	2.72521e-05	1.4337	0.121526	0.00968151	1.23683	0.0768926	0.00525807	1	0.046522	1	1.50869	0.0495965	2.72521e-05	1.4337	0.121526	0.00968151	1.23683	0.0768926	0.00525807	4.63798e+08	6.99726e+08	6.64948e+08	5.73637e+08
		1798	1FE	167	1798	15	549.301	42.9328	0	4.68818e+08	4.51414e+08	4.71161e+08	6.93755e+08	7.07013e+08	6.98409e+08	6.97735e+08	6.77987e+08	6.19122e+08	5.60577e+08	5.99409e+08	5.60926e+08	1	0.046522	1	1.50869	0.0495965	2.72521e-05	1.4337	0.121526	0.00968151	1.23683	0.0768926	0.00525807	1	0.046522	1	1.50869	0.0495965	2.72521e-05	1.4337	0.121526	0.00968151	1.23683	0.0768926	0.00525807	4.63798e+08	6.99726e+08	6.64948e+08	5.73637e+08
		1798	1FE	167	1798	15	549.301	42.9328	0	4.68818e+08	4.51414e+08	4.71161e+08	6.93755e+08	7.07013e+08	6.98409e+08	6.97735e+08	6.77987e+08	6.19122e+08	5.60577e+08	5.99409e+08	5.60926e+08	1	0.046522	1	1.50869	0.0495965	2.72521e-05	1.4337	0.121526	0.00968151	1.23683	0.0768926	0.00525807	1	0.046522	1	1.50869	0.0495965	2.72521e-05	1.4337	0.121526	0.00968151	1.23683	0.0768926	0.00525807	4.63798e+08	6.99726e+08	6.64948e+08	5.73637e+08
		1798	1FE_160813085745	167	1798	15	549.301	42.9328	0	4.68818e+08	4.51414e+08	4.71161e+08	6.93755e+08	7.07013e+08	6.98409e+08	6.97735e+08	6.77987e+08	6.19122e+08	5.60577e+08	5.99409e+08	5.60926e+08	1	0.046522	1	1.50869	0.0495965	2.72521e-05	1.4337	0.121526	0.00968151	1.23683	0.0768926	0.00525807	1	0.046522	1	1.50869	0.0495965	2.72521e-05	1.4337	0.121526	0.00968151	1.23683	0.0768926	0.00525807	4.63798e+08	6.99726e+08	6.64948e+08	5.73637e+08
		1798	1FE_160813105339	167	1798	15	549.301	42.9328	0	4.68818e+08	4.51414e+08	4.71161e+08	6.93755e+08	7.07013e+08	6.98409e+08	6.97735e+08	6.77987e+08	6.19122e+08	5.60577e+08	5.99409e+08	5.60926e+08	1	0.046522	1	1.50869	0.0495965	2.72521e-05	1.4337	0.121526	0.00968151	1.23683	0.0768926	0.00525807	1	0.046522	1	1.50869	0.0495965	2.72521e-05	1.4337	0.121526	0.00968151	1.23683	0.0768926	0.00525807	4.63798e+08	6.99726e+08	6.64948e+08	5.73637e+08
		1798	1FE_160813105339	167	1798	15	549.301	42.9328	0	4.68818e+08	4.51414e+08	4.71161e+08	6.93755e+08	7.07013e+08	6.98409e+08	6.97735e+08	6.77987e+08	6.19122e+08	5.60577e+08	5.99409e+08	5.60926e+08	1	0.046522	1	1.50869	0.0495965	2.72521e-05	1.4337	0.121526	0.00968151	1.23683	0.0768926	0.00525807	1	0.046522	1	1.50869	0.0495965	2.72521e-05	1.4337	0.121526	0.00968151	1.23683	0.0768926	0.00525807	4.63798e+08	6.99726e+08	6.64948e+08	5.73637e+08
		1798	2FE	167	1798	15	549.301	42.9328	0	4.68818e+08	4.51414e+08	4.71161e+08	6.93755e+08	7.07013e+08	6.98409e+08	6.97735e+08	6.77987e+08	6.19122e+08	5.60577e+08	5.99409e+08	5.60926e+08	1	0.046522	1	1.50869	0.0495965	2.72521e-05	1.4337	0.121526	0.00968151	1.23683	0.0768926	0.00525807	1	0.046522	1	1.50869	0.0495965	2.72521e-05	1.4337	0.121526	0.00968151	1.23683	0.0768926	0.00525807	4.63798e+08	6.99726e+08	6.64948e+08	5.73637e+08
		1798	2FE	167	1798	15	549.301	42.9328	0	4.68818e+08	4.51414e+08	4.71161e+08	6.93755e+08	7.07013e+08	6.98409e+08	6.97735e+08	6.77987e+08	6.19122e+08	5.60577e+08	5.99409e+08	5.60926e+08	1	0.046522	1	1.50869	0.0495965	2.72521e-05	1.4337	0.121526	0.00968151	1.23683	0.0768926	0.00525807	1	0.046522	1	1.50869	0.0495965	2.72521e-05	1.4337	0.121526	0.00968151	1.23683	0.0768926	0.00525807	4.63798e+08	6.99726e+08	6.64948e+08	5.73637e+08
		1798	2FE	167	1798	15	549.301	42.9328	0	4.68818e+08	4.51414e+08	4.71161e+08	6.93755e+08	7.07013e+08	6.98409e+08	6.97735e+08	6.77987e+08	6.19122e+08	5.60577e+08	5.99409e+08	5.60926e+08	1	0.046522	1	1.50869	0.0495965	2.72521e-05	1.4337	0.121526	0.00968151	1.23683	0.0768926	0.00525807	1	0.046522	1	1.50869	0.0495965	2.72521e-05	1.4337	0.121526	0.00968151	1.23683	0.0768926	0.00525807	4.63798e+08	6.99726e+08	6.64948e+08	5.73637e+08
		1798	2FE_160813144524	167	1798	15	549.301	42.9328	0	4.68818e+08	4.51414e+08	4.71161e+08	6.93755e+08	7.07013e+08	6.98409e+08	6.97735e+08	6.77987e+08	6.19122e+08	5.60577e+08	5.99409e+08	5.60926e+08	1	0.046522	1	1.50869	0.0495965	2.72521e-05	1.4337	0.121526	0.00968151	1.23683	0.0768926	0.00525807	1	0.046522	1	1.50869	0.0495965	2.72521e-05	1.4337	0.121526	0.00968151	1.23683	0.0768926	0.00525807	4.63798e+08	6.99726e+08	6.64948e+08	5.73637e+08
		1798	2FE_160813144524	167	1798	15	549.301	42.9328	0	4.68818e+08	4.51414e+08	4.71161e+08	6.93755e+08	7.07013e+08	6.98409e+08	6.97735e+08	6.77987e+08	6.19122e+08	5.60577e+08	5.99409e+08	5.60926e+08	1	0.046522	1	1.50869	0.0495965	2.72521e-05	1.4337	0.121526	0.00968151	1.23683	0.0768926	0.00525807	1	0.046522	1	1.50869	0.0495965	2.72521e-05	1.4337	0.121526	0.00968151	1.23683	0.0768926	0.00525807	4.63798e+08	6.99726e+08	6.64948e+08	5.73637e+08
		1798	2FE_160813164117	167	1798	15	549.301	42.9328	0	4.68818e+08	4.51414e+08	4.71161e+08	6.93755e+08	7.07013e+08	6.98409e+08	6.97735e+08	6.77987e+08	6.19122e+08	5.60577e+08	5.99409e+08	5.60926e+08	1	0.046522	1	1.50869	0.0495965	2.72521e-05	1.4337	0.121526	0.00968151	1.23683	0.0768926	0.00525807	1	0.046522	1	1.50869	0.0495965	2.72521e-05	1.4337	0.121526	0.00968151	1.23683	0.0768926	0.00525807	4.63798e+08	6.99726e+08	6.64948e+08	5.73637e+08
		1798	3FE	167	1798	15	549.301	42.9328	0	4.68818e+08	4.51414e+08	4.71161e+08	6.93755e+08	7.07013e+08	6.98409e+08	6.97735e+08	6.77987e+08	6.19122e+08	5.60577e+08	5.99409e+08	5.60926e+08	1	0.046522	1	1.50869	0.0495965	2.72521e-05	1.4337	0.121526	0.00968151	1.23683	0.0768926	0.00525807	1	0.046522	1	1.50869	0.0495965	2.72521e-05	1.4337	0.121526	0.00968151	1.23683	0.0768926	0.00525807	4.63798e+08	6.99726e+08	6.64948e+08	5.73637e+08
		1798	3FE	167	1798	15	549.301	42.9328	0	4.68818e+08	4.51414e+08	4.71161e+08	6.93755e+08	7.07013e+08	6.98409e+08	6.97735e+08	6.77987e+08	6.19122e+08	5.60577e+08	5.99409e+08	5.60926e+08	1	0.046522	1	1.50869	0.0495965	2.72521e-05	1.4337	0.121526	0.00968151	1.23683	0.0768926	0.00525807	1	0.046522	1	1.50869	0.0495965	2.72521e-05	1.4337	0.121526	0.00968151	1.23683	0.0768926	0.00525807	4.63798e+08	6.99726e+08	6.64948e+08	5.73637e+08
		1798	3FE_160813203300	167	1798	15	549.301	42.9328	0	4.68818e+08	4.51414e+08	4.71161e+08	6.93755e+08	7.07013e+08	6.98409e+08	6.97735e+08	6.77987e+08	6.19122e+08	5.60577e+08	5.99409e+08	5.60926e+08	1	0.046522	1	1.50869	0.0495965	2.72521e-05	1.4337	0.121526	0.00968151	1.23683	0.0768926	0.00525807	1	0.046522	1	1.50869	0.0495965	2.72521e-05	1.4337	0.121526	0.00968151	1.23683	0.0768926	0.00525807	4.63798e+08	6.99726e+08	6.64948e+08	5.73637e+08
	LVISALGVRSKQSK+Phospho(4)Phospho(13)	1	39	1	0.046522	1	1.50869	0.0495965	2.72521e-05	1.4337	0.121526	0.00968151	1.23683	0.0768926	0.00525807	0	0
		hits: 39 Items
		FRAMEID	RAWFILE	MS2	FrameID1	CompID	MZ	Time	GoodID	II_1FE	II_1FE_160813085745	II_1FE_160813105339	II_2FE	II_2FE_160813144524	II_2FE_160813164117	II_3FE	II_3FE_160813203300	II_3FE_160813222853	II_4FE	II_4FE_160814022037	II_4FE_160814041631	Ratio_1FE	StdDev_1FE	PValue_1FE	Ratio_2FE	StdDev_2FE	PValue_2FE	Ratio_3FE	StdDev_3FE	PValue_3FE	Ratio_4FE	StdDev_4FE	PValue_4FE	NRatio_1FE	NStdDev_1FE	NPValue_1FE	NRatio_2FE	NStdDev_2FE	NPValue_2FE	NRatio_3FE	NStdDev_3FE	NPValue_3FE	NRatio_4FE	NStdDev_4FE	NPValue_4FE	Avg_1FE	Avg_2FE	Avg_3FE	Avg_4FE
		1798	4FE	167	1798	15	549.301	42.9328	0	4.68818e+08	4.51414e+08	4.71161e+08	6.93755e+08	7.07013e+08	6.98409e+08	6.97735e+08	6.77987e+08	6.19122e+08	5.60577e+08	5.99409e+08	5.60926e+08	1	0.046522	1	1.50869	0.0495965	2.72521e-05	1.4337	0.121526	0.00968151	1.23683	0.0768926	0.00525807	1	0.046522	1	1.50869	0.0495965	2.72521e-05	1.4337	0.121526	0.00968151	1.23683	0.0768926	0.00525807	4.63798e+08	6.99726e+08	6.64948e+08	5.73637e+08
		1798	4FE	167	1798	15	549.301	42.9328	0	4.68818e+08	4.51414e+08	4.71161e+08	6.93755e+08	7.07013e+08	6.98409e+08	6.97735e+08	6.77987e+08	6.19122e+08	5.60577e+08	5.99409e+08	5.60926e+08	1	0.046522	1	1.50869	0.0495965	2.72521e-05	1.4337	0.121526	0.00968151	1.23683	0.0768926	0.00525807	1	0.046522	1	1.50869	0.0495965	2.72521e-05	1.4337	0.121526	0.00968151	1.23683	0.0768926	0.00525807	4.63798e+08	6.99726e+08	6.64948e+08	5.73637e+08
		1798	4FE	167	1798	15	549.301	42.9328	0	4.68818e+08	4.51414e+08	4.71161e+08	6.93755e+08	7.07013e+08	6.98409e+08	6.97735e+08	6.77987e+08	6.19122e+08	5.60577e+08	5.99409e+08	5.60926e+08	1	0.046522	1	1.50869	0.0495965	2.72521e-05	1.4337	0.121526	0.00968151	1.23683	0.0768926	0.00525807	1	0.046522	1	1.50869	0.0495965	2.72521e-05	1.4337	0.121526	0.00968151	1.23683	0.0768926	0.00525807	4.63798e+08	6.99726e+08	6.64948e+08	5.73637e+08
		1798	4FE_160814022037	167	1798	15	549.301	42.9328	0	4.68818e+08	4.51414e+08	4.71161e+08	6.93755e+08	7.07013e+08	6.98409e+08	6.97735e+08	6.77987e+08	6.19122e+08	5.60577e+08	5.99409e+08	5.60926e+08	1	0.046522	1	1.50869	0.0495965	2.72521e-05	1.4337	0.121526	0.00968151	1.23683	0.0768926	0.00525807	1	0.046522	1	1.50869	0.0495965	2.72521e-05	1.4337	0.121526	0.00968151	1.23683	0.0768926	0.00525807	4.63798e+08	6.99726e+08	6.64948e+08	5.73637e+08
		1798	4FE_160814022037	167	1798	15	549.301	42.9328	0	4.68818e+08	4.51414e+08	4.71161e+08	6.93755e+08	7.07013e+08	6.98409e+08	6.97735e+08	6.77987e+08	6.19122e+08	5.60577e+08	5.99409e+08	5.60926e+08	1	0.046522	1	1.50869	0.0495965	2.72521e-05	1.4337	0.121526	0.00968151	1.23683	0.0768926	0.00525807	1	0.046522	1	1.50869	0.0495965	2.72521e-05	1.4337	0.121526	0.00968151	1.23683	0.0768926	0.00525807	4.63798e+08	6.99726e+08	6.64948e+08	5.73637e+08
		1798	4FE_160814022037	167	1798	15	549.301	42.9328	0	4.68818e+08	4.51414e+08	4.71161e+08	6.93755e+08	7.07013e+08	6.98409e+08	6.97735e+08	6.77987e+08	6.19122e+08	5.60577e+08	5.99409e+08	5.60926e+08	1	0.046522	1	1.50869	0.0495965	2.72521e-05	1.4337	0.121526	0.00968151	1.23683	0.0768926	0.00525807	1	0.046522	1	1.50869	0.0495965	2.72521e-05	1.4337	0.121526	0.00968151	1.23683	0.0768926	0.00525807	4.63798e+08	6.99726e+08	6.64948e+08	5.73637e+08
		1798	4FE_160814022037	167	1798	15	549.301	42.9328	0	4.68818e+08	4.51414e+08	4.71161e+08	6.93755e+08	7.07013e+08	6.98409e+08	6.97735e+08	6.77987e+08	6.19122e+08	5.60577e+08	5.99409e+08	5.60926e+08	1	0.046522	1	1.50869	0.0495965	2.72521e-05	1.4337	0.121526	0.00968151	1.23683	0.0768926	0.00525807	1	0.046522	1	1.50869	0.0495965	2.72521e-05	1.4337	0.121526	0.00968151	1.23683	0.0768926	0.00525807	4.63798e+08	6.99726e+08	6.64948e+08	5.73637e+08
		1798	4FE_160814041631	167	1798	15	549.301	42.9328	0	4.68818e+08	4.51414e+08	4.71161e+08	6.93755e+08	7.07013e+08	6.98409e+08	6.97735e+08	6.77987e+08	6.19122e+08	5.60577e+08	5.99409e+08	5.60926e+08	1	0.046522	1	1.50869	0.0495965	2.72521e-05	1.4337	0.121526	0.00968151	1.23683	0.0768926	0.00525807	1	0.046522	1	1.50869	0.0495965	2.72521e-05	1.4337	0.121526	0.00968151	1.23683	0.0768926	0.00525807	4.63798e+08	6.99726e+08	6.64948e+08	5.73637e+08
		1798	4FE_160814041631	167	1798	15	549.301	42.9328	0	4.68818e+08	4.51414e+08	4.71161e+08	6.93755e+08	7.07013e+08	6.98409e+08	6.97735e+08	6.77987e+08	6.19122e+08	5.60577e+08	5.99409e+08	5.60926e+08	1	0.046522	1	1.50869	0.0495965	2.72521e-05	1.4337	0.121526	0.00968151	1.23683	0.0768926	0.00525807	1	0.046522	1	1.50869	0.0495965	2.72521e-05	1.4337	0.121526	0.00968151	1.23683	0.0768926	0.00525807	4.63798e+08	6.99726e+08	6.64948e+08	5.73637e+08
		1798	4FE_160814041631	167	1798	15	549.301	42.9328	0	4.68818e+08	4.51414e+08	4.71161e+08	6.93755e+08	7.07013e+08	6.98409e+08	6.97735e+08	6.77987e+08	6.19122e+08	5.60577e+08	5.99409e+08	5.60926e+08	1	0.046522	1	1.50869	0.0495965	2.72521e-05	1.4337	0.121526	0.00968151	1.23683	0.0768926	0.00525807	1	0.046522	1	1.50869	0.0495965	2.72521e-05	1.4337	0.121526	0.00968151	1.23683	0.0768926	0.00525807	4.63798e+08	6.99726e+08	6.64948e+08	5.73637e+08
		1798	4FE_160814041631	167	1798	15	549.301	42.9328	0	4.68818e+08	4.51414e+08	4.71161e+08	6.93755e+08	7.07013e+08	6.98409e+08	6.97735e+08	6.77987e+08	6.19122e+08	5.60577e+08	5.99409e+08	5.60926e+08	1	0.046522	1	1.50869	0.0495965	2.72521e-05	1.4337	0.121526	0.00968151	1.23683	0.0768926	0.00525807	1	0.046522	1	1.50869	0.0495965	2.72521e-05	1.4337	0.121526	0.00968151	1.23683	0.0768926	0.00525807	4.63798e+08	6.99726e+08	6.64948e+08	5.73637e+08
		1798	4FE_160814041631	167	1798	15	549.301	42.9328	0	4.68818e+08	4.51414e+08	4.71161e+08	6.93755e+08	7.07013e+08	6.98409e+08	6.97735e+08	6.77987e+08	6.19122e+08	5.60577e+08	5.99409e+08	5.60926e+08	1	0.046522	1	1.50869	0.0495965	2.72521e-05	1.4337	0.121526	0.00968151	1.23683	0.0768926	0.00525807	1	0.046522	1	1.50869	0.0495965	2.72521e-05	1.4337	0.121526	0.00968151	1.23683	0.0768926	0.00525807	4.63798e+08	6.99726e+08	6.64948e+08	5.73637e+08
		1798	1FE	167	1798	15	549.301	42.9328	0	4.68818e+08	4.51414e+08	4.71161e+08	6.93755e+08	7.07013e+08	6.98409e+08	6.97735e+08	6.77987e+08	6.19122e+08	5.60577e+08	5.99409e+08	5.60926e+08	1	0.046522	1	1.50869	0.0495965	2.72521e-05	1.4337	0.121526	0.00968151	1.23683	0.0768926	0.00525807	1	0.046522	1	1.50869	0.0495965	2.72521e-05	1.4337	0.121526	0.00968151	1.23683	0.0768926	0.00525807	4.63798e+08	6.99726e+08	6.64948e+08	5.73637e+08
		1798	1FE	167	1798	15	549.301	42.9328	0	4.68818e+08	4.51414e+08	4.71161e+08	6.93755e+08	7.07013e+08	6.98409e+08	6.97735e+08	6.77987e+08	6.19122e+08	5.60577e+08	5.99409e+08	5.60926e+08	1	0.046522	1	1.50869	0.0495965	2.72521e-05	1.4337	0.121526	0.00968151	1.23683	0.0768926	0.00525807	1	0.046522	1	1.50869	0.0495965	2.72521e-05	1.4337	0.121526	0.00968151	1.23683	0.0768926	0.00525807	4.63798e+08	6.99726e+08	6.64948e+08	5.73637e+08
		1798	1FE	167	1798	15	549.301	42.9328	0	4.68818e+08	4.51414e+08	4.71161e+08	6.93755e+08	7.07013e+08	6.98409e+08	6.97735e+08	6.77987e+08	6.19122e+08	5.60577e+08	5.99409e+08	5.60926e+08	1	0.046522	1	1.50869	0.0495965	2.72521e-05	1.4337	0.121526	0.00968151	1.23683	0.0768926	0.00525807	1	0.046522	1	1.50869	0.0495965	2.72521e-05	1.4337	0.121526	0.00968151	1.23683	0.0768926	0.00525807	4.63798e+08	6.99726e+08	6.64948e+08	5.73637e+08
		1798	1FE_160813085745	167	1798	15	549.301	42.9328	0	4.68818e+08	4.51414e+08	4.71161e+08	6.93755e+08	7.07013e+08	6.98409e+08	6.97735e+08	6.77987e+08	6.19122e+08	5.60577e+08	5.99409e+08	5.60926e+08	1	0.046522	1	1.50869	0.0495965	2.72521e-05	1.4337	0.121526	0.00968151	1.23683	0.0768926	0.00525807	1	0.046522	1	1.50869	0.0495965	2.72521e-05	1.4337	0.121526	0.00968151	1.23683	0.0768926	0.00525807	4.63798e+08	6.99726e+08	6.64948e+08	5.73637e+08
		1798	1FE_160813085745	167	1798	15	549.301	42.9328	0	4.68818e+08	4.51414e+08	4.71161e+08	6.93755e+08	7.07013e+08	6.98409e+08	6.97735e+08	6.77987e+08	6.19122e+08	5.60577e+08	5.99409e+08	5.60926e+08	1	0.046522	1	1.50869	0.0495965	2.72521e-05	1.4337	0.121526	0.00968151	1.23683	0.0768926	0.00525807	1	0.046522	1	1.50869	0.0495965	2.72521e-05	1.4337	0.121526	0.00968151	1.23683	0.0768926	0.00525807	4.63798e+08	6.99726e+08	6.64948e+08	5.73637e+08
		1798	1FE_160813105339	167	1798	15	549.301	42.9328	0	4.68818e+08	4.51414e+08	4.71161e+08	6.93755e+08	7.07013e+08	6.98409e+08	6.97735e+08	6.77987e+08	6.19122e+08	5.60577e+08	5.99409e+08	5.60926e+08	1	0.046522	1	1.50869	0.0495965	2.72521e-05	1.4337	0.121526	0.00968151	1.23683	0.0768926	0.00525807	1	0.046522	1	1.50869	0.0495965	2.72521e-05	1.4337	0.121526	0.00968151	1.23683	0.0768926	0.00525807	4.63798e+08	6.99726e+08	6.64948e+08	5.73637e+08
		1798	1FE_160813105339	167	1798	15	549.301	42.9328	0	4.68818e+08	4.51414e+08	4.71161e+08	6.93755e+08	7.07013e+08	6.98409e+08	6.97735e+08	6.77987e+08	6.19122e+08	5.60577e+08	5.99409e+08	5.60926e+08	1	0.046522	1	1.50869	0.0495965	2.72521e-05	1.4337	0.121526	0.00968151	1.23683	0.0768926	0.00525807	1	0.046522	1	1.50869	0.0495965	2.72521e-05	1.4337	0.121526	0.00968151	1.23683	0.0768926	0.00525807	4.63798e+08	6.99726e+08	6.64948e+08	5.73637e+08
		1798	1FE_160813105339	167	1798	15	549.301	42.9328	0	4.68818e+08	4.51414e+08	4.71161e+08	6.93755e+08	7.07013e+08	6.98409e+08	6.97735e+08	6.77987e+08	6.19122e+08	5.60577e+08	5.99409e+08	5.60926e+08	1	0.046522	1	1.50869	0.0495965	2.72521e-05	1.4337	0.121526	0.00968151	1.23683	0.0768926	0.00525807	1	0.046522	1	1.50869	0.0495965	2.72521e-05	1.4337	0.121526	0.00968151	1.23683	0.0768926	0.00525807	4.63798e+08	6.99726e+08	6.64948e+08	5.73637e+08
		1798	2FE	167	1798	15	549.301	42.9328	0	4.68818e+08	4.51414e+08	4.71161e+08	6.93755e+08	7.07013e+08	6.98409e+08	6.97735e+08	6.77987e+08	6.19122e+08	5.60577e+08	5.99409e+08	5.60926e+08	1	0.046522	1	1.50869	0.0495965	2.72521e-05	1.4337	0.121526	0.00968151	1.23683	0.0768926	0.00525807	1	0.046522	1	1.50869	0.0495965	2.72521e-05	1.4337	0.121526	0.00968151	1.23683	0.0768926	0.00525807	4.63798e+08	6.99726e+08	6.64948e+08	5.73637e+08
		1798	2FE	167	1798	15	549.301	42.9328	0	4.68818e+08	4.51414e+08	4.71161e+08	6.93755e+08	7.07013e+08	6.98409e+08	6.97735e+08	6.77987e+08	6.19122e+08	5.60577e+08	5.99409e+08	5.60926e+08	1	0.046522	1	1.50869	0.0495965	2.72521e-05	1.4337	0.121526	0.00968151	1.23683	0.0768926	0.00525807	1	0.046522	1	1.50869	0.0495965	2.72521e-05	1.4337	0.121526	0.00968151	1.23683	0.0768926	0.00525807	4.63798e+08	6.99726e+08	6.64948e+08	5.73637e+08
		1798	2FE	167	1798	15	549.301	42.9328	0	4.68818e+08	4.51414e+08	4.71161e+08	6.93755e+08	7.07013e+08	6.98409e+08	6.97735e+08	6.77987e+08	6.19122e+08	5.60577e+08	5.99409e+08	5.60926e+08	1	0.046522	1	1.50869	0.0495965	2.72521e-05	1.4337	0.121526	0.00968151	1.23683	0.0768926	0.00525807	1	0.046522	1	1.50869	0.0495965	2.72521e-05	1.4337	0.121526	0.00968151	1.23683	0.0768926	0.00525807	4.63798e+08	6.99726e+08	6.64948e+08	5.73637e+08
		1798	2FE_160813144524	167	1798	15	549.301	42.9328	0	4.68818e+08	4.51414e+08	4.71161e+08	6.93755e+08	7.07013e+08	6.98409e+08	6.97735e+08	6.77987e+08	6.19122e+08	5.60577e+08	5.99409e+08	5.60926e+08	1	0.046522	1	1.50869	0.0495965	2.72521e-05	1.4337	0.121526	0.00968151	1.23683	0.0768926	0.00525807	1	0.046522	1	1.50869	0.0495965	2.72521e-05	1.4337	0.121526	0.00968151	1.23683	0.0768926	0.00525807	4.63798e+08	6.99726e+08	6.64948e+08	5.73637e+08
		1798	2FE_160813144524	167	1798	15	549.301	42.9328	0	4.68818e+08	4.51414e+08	4.71161e+08	6.93755e+08	7.07013e+08	6.98409e+08	6.97735e+08	6.77987e+08	6.19122e+08	5.60577e+08	5.99409e+08	5.60926e+08	1	0.046522	1	1.50869	0.0495965	2.72521e-05	1.4337	0.121526	0.00968151	1.23683	0.0768926	0.00525807	1	0.046522	1	1.50869	0.0495965	2.72521e-05	1.4337	0.121526	0.00968151	1.23683	0.0768926	0.00525807	4.63798e+08	6.99726e+08	6.64948e+08	5.73637e+08
		1798	2FE_160813144524	167	1798	15	549.301	42.9328	0	4.68818e+08	4.51414e+08	4.71161e+08	6.93755e+08	7.07013e+08	6.98409e+08	6.97735e+08	6.77987e+08	6.19122e+08	5.60577e+08	5.99409e+08	5.60926e+08	1	0.046522	1	1.50869	0.0495965	2.72521e-05	1.4337	0.121526	0.00968151	1.23683	0.0768926	0.00525807	1	0.046522	1	1.50869	0.0495965	2.72521e-05	1.4337	0.121526	0.00968151	1.23683	0.0768926	0.00525807	4.63798e+08	6.99726e+08	6.64948e+08	5.73637e+08
		1798	2FE_160813144524	167	1798	15	549.301	42.9328	0	4.68818e+08	4.51414e+08	4.71161e+08	6.93755e+08	7.07013e+08	6.98409e+08	6.97735e+08	6.77987e+08	6.19122e+08	5.60577e+08	5.99409e+08	5.60926e+08	1	0.046522	1	1.50869	0.0495965	2.72521e-05	1.4337	0.121526	0.00968151	1.23683	0.0768926	0.00525807	1	0.046522	1	1.50869	0.0495965	2.72521e-05	1.4337	0.121526	0.00968151	1.23683	0.0768926	0.00525807	4.63798e+08	6.99726e+08	6.64948e+08	5.73637e+08
		1798	2FE_160813144524	167	1798	15	549.301	42.9328	0	4.68818e+08	4.51414e+08	4.71161e+08	6.93755e+08	7.07013e+08	6.98409e+08	6.97735e+08	6.77987e+08	6.19122e+08	5.60577e+08	5.99409e+08	5.60926e+08	1	0.046522	1	1.50869	0.0495965	2.72521e-05	1.4337	0.121526	0.00968151	1.23683	0.0768926	0.00525807	1	0.046522	1	1.50869	0.0495965	2.72521e-05	1.4337	0.121526	0.00968151	1.23683	0.0768926	0.00525807	4.63798e+08	6.99726e+08	6.64948e+08	5.73637e+08
		1798	2FE_160813164117	167	1798	15	549.301	42.9328	0	4.68818e+08	4.51414e+08	4.71161e+08	6.93755e+08	7.07013e+08	6.98409e+08	6.97735e+08	6.77987e+08	6.19122e+08	5.60577e+08	5.99409e+08	5.60926e+08	1	0.046522	1	1.50869	0.0495965	2.72521e-05	1.4337	0.121526	0.00968151	1.23683	0.0768926	0.00525807	1	0.046522	1	1.50869	0.0495965	2.72521e-05	1.4337	0.121526	0.00968151	1.23683	0.0768926	0.00525807	4.63798e+08	6.99726e+08	6.64948e+08	5.73637e+08
		1798	3FE	167	1798	15	549.301	42.9328	0	4.68818e+08	4.51414e+08	4.71161e+08	6.93755e+08	7.07013e+08	6.98409e+08	6.97735e+08	6.77987e+08	6.19122e+08	5.60577e+08	5.99409e+08	5.60926e+08	1	0.046522	1	1.50869	0.0495965	2.72521e-05	1.4337	0.121526	0.00968151	1.23683	0.0768926	0.00525807	1	0.046522	1	1.50869	0.0495965	2.72521e-05	1.4337	0.121526	0.00968151	1.23683	0.0768926	0.00525807	4.63798e+08	6.99726e+08	6.64948e+08	5.73637e+08
		1798	3FE	167	1798	15	549.301	42.9328	0	4.68818e+08	4.51414e+08	4.71161e+08	6.93755e+08	7.07013e+08	6.98409e+08	6.97735e+08	6.77987e+08	6.19122e+08	5.60577e+08	5.99409e+08	5.60926e+08	1	0.046522	1	1.50869	0.0495965	2.72521e-05	1.4337	0.121526	0.00968151	1.23683	0.0768926	0.00525807	1	0.046522	1	1.50869	0.0495965	2.72521e-05	1.4337	0.121526	0.00968151	1.23683	0.0768926	0.00525807	4.63798e+08	6.99726e+08	6.64948e+08	5.73637e+08
		1798	3FE	167	1798	15	549.301	42.9328	0	4.68818e+08	4.51414e+08	4.71161e+08	6.93755e+08	7.07013e+08	6.98409e+08	6.97735e+08	6.77987e+08	6.19122e+08	5.60577e+08	5.99409e+08	5.60926e+08	1	0.046522	1	1.50869	0.0495965	2.72521e-05	1.4337	0.121526	0.00968151	1.23683	0.0768926	0.00525807	1	0.046522	1	1.50869	0.0495965	2.72521e-05	1.4337	0.121526	0.00968151	1.23683	0.0768926	0.00525807	4.63798e+08	6.99726e+08	6.64948e+08	5.73637e+08
		1798	3FE	167	1798	15	549.301	42.9328	0	4.68818e+08	4.51414e+08	4.71161e+08	6.93755e+08	7.07013e+08	6.98409e+08	6.97735e+08	6.77987e+08	6.19122e+08	5.60577e+08	5.99409e+08	5.60926e+08	1	0.046522	1	1.50869	0.0495965	2.72521e-05	1.4337	0.121526	0.00968151	1.23683	0.0768926	0.00525807	1	0.046522	1	1.50869	0.0495965	2.72521e-05	1.4337	0.121526	0.00968151	1.23683	0.0768926	0.00525807	4.63798e+08	6.99726e+08	6.64948e+08	5.73637e+08
		1798	3FE_160813203300	167	1798	15	549.301	42.9328	0	4.68818e+08	4.51414e+08	4.71161e+08	6.93755e+08	7.07013e+08	6.98409e+08	6.97735e+08	6.77987e+08	6.19122e+08	5.60577e+08	5.99409e+08	5.60926e+08	1	0.046522	1	1.50869	0.0495965	2.72521e-05	1.4337	0.121526	0.00968151	1.23683	0.0768926	0.00525807	1	0.046522	1	1.50869	0.0495965	2.72521e-05	1.4337	0.121526	0.00968151	1.23683	0.0768926	0.00525807	4.63798e+08	6.99726e+08	6.64948e+08	5.73637e+08
		1798	3FE_160813203300	167	1798	15	549.301	42.9328	0	4.68818e+08	4.51414e+08	4.71161e+08	6.93755e+08	7.07013e+08	6.98409e+08	6.97735e+08	6.77987e+08	6.19122e+08	5.60577e+08	5.99409e+08	5.60926e+08	1	0.046522	1	1.50869	0.0495965	2.72521e-05	1.4337	0.121526	0.00968151	1.23683	0.0768926	0.00525807	1	0.046522	1	1.50869	0.0495965	2.72521e-05	1.4337	0.121526	0.00968151	1.23683	0.0768926	0.00525807	4.63798e+08	6.99726e+08	6.64948e+08	5.73637e+08
		1798	3FE_160813203300	167	1798	15	549.301	42.9328	0	4.68818e+08	4.51414e+08	4.71161e+08	6.93755e+08	7.07013e+08	6.98409e+08	6.97735e+08	6.77987e+08	6.19122e+08	5.60577e+08	5.99409e+08	5.60926e+08	1	0.046522	1	1.50869	0.0495965	2.72521e-05	1.4337	0.121526	0.00968151	1.23683	0.0768926	0.00525807	1	0.046522	1	1.50869	0.0495965	2.72521e-05	1.4337	0.121526	0.00968151	1.23683	0.0768926	0.00525807	4.63798e+08	6.99726e+08	6.64948e+08	5.73637e+08
		1798	3FE_160813222853	167	1798	15	549.301	42.9328	0	4.68818e+08	4.51414e+08	4.71161e+08	6.93755e+08	7.07013e+08	6.98409e+08	6.97735e+08	6.77987e+08	6.19122e+08	5.60577e+08	5.99409e+08	5.60926e+08	1	0.046522	1	1.50869	0.0495965	2.72521e-05	1.4337	0.121526	0.00968151	1.23683	0.0768926	0.00525807	1	0.046522	1	1.50869	0.0495965	2.72521e-05	1.4337	0.121526	0.00968151	1.23683	0.0768926	0.00525807	4.63798e+08	6.99726e+08	6.64948e+08	5.73637e+08
		1798	3FE_160813222853	167	1798	15	549.301	42.9328	0	4.68818e+08	4.51414e+08	4.71161e+08	6.93755e+08	7.07013e+08	6.98409e+08	6.97735e+08	6.77987e+08	6.19122e+08	5.60577e+08	5.99409e+08	5.60926e+08	1	0.046522	1	1.50869	0.0495965	2.72521e-05	1.4337	0.121526	0.00968151	1.23683	0.0768926	0.00525807	1	0.046522	1	1.50869	0.0495965	2.72521e-05	1.4337	0.121526	0.00968151	1.23683	0.0768926	0.00525807	4.63798e+08	6.99726e+08	6.64948e+08	5.73637e+08
		1798	3FE_160813222853	167	1798	15	549.301	42.9328	0	4.68818e+08	4.51414e+08	4.71161e+08	6.93755e+08	7.07013e+08	6.98409e+08	6.97735e+08	6.77987e+08	6.19122e+08	5.60577e+08	5.99409e+08	5.60926e+08	1	0.046522	1	1.50869	0.0495965	2.72521e-05	1.4337	0.121526	0.00968151	1.23683	0.0768926	0.00525807	1	0.046522	1	1.50869	0.0495965	2.72521e-05	1.4337	0.121526	0.00968151	1.23683	0.0768926	0.00525807	4.63798e+08	6.99726e+08	6.64948e+08	5.73637e+08
SP://B7Z4G4	B7Z4G4_HUMAN cDNA FLJ52416_ highly similar to Leucine_rich repeat transmembrane neuronal protein 2 OS=Homo sapiens PE=2 SV=1	2	1	128	1	0.032896	1	1.50869	0.03507	1.63544e-08	1.4337	0.0859321	0.0009631	1.23683	0.0543713	0.000317833
	peptides: 2 Items
	PEPTIDE	FRAMES	HITS	Ratio_1FE	StdDev_1FE	PValue_1FE	Ratio_2FE	StdDev_2FE	PValue_2FE	Ratio_3FE	StdDev_3FE	PValue_3FE	Ratio_4FE	StdDev_4FE	PValue_4FE	OtherAssignments	AvgPepPValue
[truncated: 11,046 more rows]
[truncated: 17 more columns]
