# Supplementary material for: HIV-1 Transcription Inhibitor 1E7-03 Decreases Nucleophosmin Phosphorylation
Source: Mol Cell Proteomics. 2022 Dec 21;22(2):100488. doi: 10.1016/j.mcpro.2022.100488 (PMC9975258; doi:10.1016/j.mcpro.2022.100488)
Supplement: Supplemental Table S6 [file mmc7.xlsx]

## Sheet: Sheet1
	Supplemental Table S6. FE-NTA-enriched samples quantified by SIEVE 2.1. 1FE, no infection; 2FE, no infection +1E7-03; 3FE, HIV-1 infection; 4FE - HIV-1 infection +1E7-03. Filtered for ratio<0.66 and p<0.05. II-ion integration (abundance).
proteins: 941 Items
PROTEINID	DESCRIPTION	PEPTIDES	FRAMES	HITS	Ratio_1FE	StdDev_1FE	PValue_1FE	Ratio_2FE	StdDev_2FE	PValue_2FE	Ratio_3FE	StdDev_3FE	PValue_3FE	Ratio_4FE	StdDev_4FE	PValue_4FE
SP://Q04837	SSBP_HUMAN Single_stranded DNA_binding protein_ mitochondrial OS=Homo sapiens GN=SSBP1 PE=1 SV=1	8	9	67	1	0.0218039	1	0.108029	0.00492526	9.9e-20	0.0316657	0.00195598	9.9e-20	0.00904938	0.00136165	9.9e-20
	peptides: 8 Items
	PEPTIDE	FRAMES	HITS	Ratio_1FE	StdDev_1FE	PValue_1FE	Ratio_2FE	StdDev_2FE	PValue_2FE	Ratio_3FE	StdDev_3FE	PValue_3FE	Ratio_4FE	StdDev_4FE	PValue_4FE	OtherAssignments	AvgPepPValue
	DVAYQYVK	1	11	1	0.133992	1	0.111073	0.0270551	0.000907952	0.0688037	0.00667267	0.00170615	0.032217	0.00920216	0.00143901	0	0
		hits: 11 Items
		FRAMEID	RAWFILE	MS2	FrameID1	CompID	MZ	Time	GoodID	II_1FE	II_1FE_160813085745	II_1FE_160813105339	II_2FE	II_2FE_160813144524	II_2FE_160813164117	II_3FE	II_3FE_160813203300	II_3FE_160813222853	II_4FE	II_4FE_160814022037	II_4FE_160814041631	Ratio_1FE	StdDev_1FE	PValue_1FE	Ratio_2FE	StdDev_2FE	PValue_2FE	Ratio_3FE	StdDev_3FE	PValue_3FE	Ratio_4FE	StdDev_4FE	PValue_4FE	NRatio_1FE	NStdDev_1FE	NPValue_1FE	NRatio_2FE	NStdDev_2FE	NPValue_2FE	NRatio_3FE	NStdDev_3FE	NPValue_3FE	NRatio_4FE	NStdDev_4FE	NPValue_4FE	Avg_1FE	Avg_2FE	Avg_3FE	Avg_4FE
		2418	1FE	11	2418	1092	493.25	38.5716	0	6.18629e+07	6.34014e+07	5.57581e+07	8.06534e+06	5.93648e+06	6.10479e+06	4.00912e+06	4.2069e+06	4.23898e+06	1.49622e+06	1.99392e+06	2.34186e+06	1	0.133992	1	0.111073	0.0270551	0.000907952	0.0688037	0.00667267	0.00170615	0.032217	0.00920216	0.00143901	1	0.133992	1	0.111073	0.0270551	0.000907952	0.0688037	0.00667267	0.00170615	0.032217	0.00920216	0.00143901	6.03408e+07	6.7022e+06	4.15167e+06	1.944e+06
		2418	1FE	11	2418	1092	493.25	38.5716	0	6.18629e+07	6.34014e+07	5.57581e+07	8.06534e+06	5.93648e+06	6.10479e+06	4.00912e+06	4.2069e+06	4.23898e+06	1.49622e+06	1.99392e+06	2.34186e+06	1	0.133992	1	0.111073	0.0270551	0.000907952	0.0688037	0.00667267	0.00170615	0.032217	0.00920216	0.00143901	1	0.133992	1	0.111073	0.0270551	0.000907952	0.0688037	0.00667267	0.00170615	0.032217	0.00920216	0.00143901	6.03408e+07	6.7022e+06	4.15167e+06	1.944e+06
		2418	1FE	11	2418	1092	493.25	38.5716	0	6.18629e+07	6.34014e+07	5.57581e+07	8.06534e+06	5.93648e+06	6.10479e+06	4.00912e+06	4.2069e+06	4.23898e+06	1.49622e+06	1.99392e+06	2.34186e+06	1	0.133992	1	0.111073	0.0270551	0.000907952	0.0688037	0.00667267	0.00170615	0.032217	0.00920216	0.00143901	1	0.133992	1	0.111073	0.0270551	0.000907952	0.0688037	0.00667267	0.00170615	0.032217	0.00920216	0.00143901	6.03408e+07	6.7022e+06	4.15167e+06	1.944e+06
		2418	1FE	11	2418	1092	493.25	38.5716	0	6.18629e+07	6.34014e+07	5.57581e+07	8.06534e+06	5.93648e+06	6.10479e+06	4.00912e+06	4.2069e+06	4.23898e+06	1.49622e+06	1.99392e+06	2.34186e+06	1	0.133992	1	0.111073	0.0270551	0.000907952	0.0688037	0.00667267	0.00170615	0.032217	0.00920216	0.00143901	1	0.133992	1	0.111073	0.0270551	0.000907952	0.0688037	0.00667267	0.00170615	0.032217	0.00920216	0.00143901	6.03408e+07	6.7022e+06	4.15167e+06	1.944e+06
		2418	1FE_160813085745	11	2418	1092	493.25	38.5716	0	6.18629e+07	6.34014e+07	5.57581e+07	8.06534e+06	5.93648e+06	6.10479e+06	4.00912e+06	4.2069e+06	4.23898e+06	1.49622e+06	1.99392e+06	2.34186e+06	1	0.133992	1	0.111073	0.0270551	0.000907952	0.0688037	0.00667267	0.00170615	0.032217	0.00920216	0.00143901	1	0.133992	1	0.111073	0.0270551	0.000907952	0.0688037	0.00667267	0.00170615	0.032217	0.00920216	0.00143901	6.03408e+07	6.7022e+06	4.15167e+06	1.944e+06
		2418	1FE_160813085745	11	2418	1092	493.25	38.5716	0	6.18629e+07	6.34014e+07	5.57581e+07	8.06534e+06	5.93648e+06	6.10479e+06	4.00912e+06	4.2069e+06	4.23898e+06	1.49622e+06	1.99392e+06	2.34186e+06	1	0.133992	1	0.111073	0.0270551	0.000907952	0.0688037	0.00667267	0.00170615	0.032217	0.00920216	0.00143901	1	0.133992	1	0.111073	0.0270551	0.000907952	0.0688037	0.00667267	0.00170615	0.032217	0.00920216	0.00143901	6.03408e+07	6.7022e+06	4.15167e+06	1.944e+06
		2418	1FE_160813085745	11	2418	1092	493.25	38.5716	0	6.18629e+07	6.34014e+07	5.57581e+07	8.06534e+06	5.93648e+06	6.10479e+06	4.00912e+06	4.2069e+06	4.23898e+06	1.49622e+06	1.99392e+06	2.34186e+06	1	0.133992	1	0.111073	0.0270551	0.000907952	0.0688037	0.00667267	0.00170615	0.032217	0.00920216	0.00143901	1	0.133992	1	0.111073	0.0270551	0.000907952	0.0688037	0.00667267	0.00170615	0.032217	0.00920216	0.00143901	6.03408e+07	6.7022e+06	4.15167e+06	1.944e+06
		2418	1FE_160813085745	11	2418	1092	493.25	38.5716	0	6.18629e+07	6.34014e+07	5.57581e+07	8.06534e+06	5.93648e+06	6.10479e+06	4.00912e+06	4.2069e+06	4.23898e+06	1.49622e+06	1.99392e+06	2.34186e+06	1	0.133992	1	0.111073	0.0270551	0.000907952	0.0688037	0.00667267	0.00170615	0.032217	0.00920216	0.00143901	1	0.133992	1	0.111073	0.0270551	0.000907952	0.0688037	0.00667267	0.00170615	0.032217	0.00920216	0.00143901	6.03408e+07	6.7022e+06	4.15167e+06	1.944e+06
		2418	1FE_160813105339	11	2418	1092	493.25	38.5716	0	6.18629e+07	6.34014e+07	5.57581e+07	8.06534e+06	5.93648e+06	6.10479e+06	4.00912e+06	4.2069e+06	4.23898e+06	1.49622e+06	1.99392e+06	2.34186e+06	1	0.133992	1	0.111073	0.0270551	0.000907952	0.0688037	0.00667267	0.00170615	0.032217	0.00920216	0.00143901	1	0.133992	1	0.111073	0.0270551	0.000907952	0.0688037	0.00667267	0.00170615	0.032217	0.00920216	0.00143901	6.03408e+07	6.7022e+06	4.15167e+06	1.944e+06
		2418	1FE_160813105339	11	2418	1092	493.25	38.5716	0	6.18629e+07	6.34014e+07	5.57581e+07	8.06534e+06	5.93648e+06	6.10479e+06	4.00912e+06	4.2069e+06	4.23898e+06	1.49622e+06	1.99392e+06	2.34186e+06	1	0.133992	1	0.111073	0.0270551	0.000907952	0.0688037	0.00667267	0.00170615	0.032217	0.00920216	0.00143901	1	0.133992	1	0.111073	0.0270551	0.000907952	0.0688037	0.00667267	0.00170615	0.032217	0.00920216	0.00143901	6.03408e+07	6.7022e+06	4.15167e+06	1.944e+06
		2418	1FE_160813105339	11	2418	1092	493.25	38.5716	0	6.18629e+07	6.34014e+07	5.57581e+07	8.06534e+06	5.93648e+06	6.10479e+06	4.00912e+06	4.2069e+06	4.23898e+06	1.49622e+06	1.99392e+06	2.34186e+06	1	0.133992	1	0.111073	0.0270551	0.000907952	0.0688037	0.00667267	0.00170615	0.032217	0.00920216	0.00143901	1	0.133992	1	0.111073	0.0270551	0.000907952	0.0688037	0.00667267	0.00170615	0.032217	0.00920216	0.00143901	6.03408e+07	6.7022e+06	4.15167e+06	1.944e+06
	ISVFRPGLR	2	17	1	0.0752971	1	0.100193	0.0102563	9.12001e-07	0.0271598	0.00548063	1.08285e-05	0.0126611	0.00393239	1.18383e-05	0	0
		hits: 17 Items
		FRAMEID	RAWFILE	MS2	FrameID1	CompID	MZ	Time	GoodID	II_1FE	II_1FE_160813085745	II_1FE_160813105339	II_2FE	II_2FE_160813144524	II_2FE_160813164117	II_3FE	II_3FE_160813203300	II_3FE_160813222853	II_4FE	II_4FE_160814022037	II_4FE_160814041631	Ratio_1FE	StdDev_1FE	PValue_1FE	Ratio_2FE	StdDev_2FE	PValue_2FE	Ratio_3FE	StdDev_3FE	PValue_3FE	Ratio_4FE	StdDev_4FE	PValue_4FE	NRatio_1FE	NStdDev_1FE	NPValue_1FE	NRatio_2FE	NStdDev_2FE	NPValue_2FE	NRatio_3FE	NStdDev_3FE	NPValue_3FE	NRatio_4FE	NStdDev_4FE	NPValue_4FE	Avg_1FE	Avg_2FE	Avg_3FE	Avg_4FE
		1994	1FE	12	1994	470	348.879	42.7454	0	1.32204e+08	1.4723e+08	1.42363e+08	1.47166e+07	1.34329e+07	1.46306e+07	5.56437e+06	4.6692e+06	4.11867e+06	2.73402e+06	3.74225e+06	2.12468e+06	1	0.109059	1	0.101423	0.0106345	0.00112481	0.0340264	0.00704515	0.000968231	0.0203912	0.00692233	0.000919542	1	0.109059	1	0.101423	0.0106345	0.00112481	0.0340264	0.00704515	0.000968231	0.0203912	0.00692233	0.000919542	1.40599e+08	1.426e+07	4.78408e+06	2.86698e+06
		1994	1FE	12	1994	470	348.879	42.7454	0	1.32204e+08	1.4723e+08	1.42363e+08	1.47166e+07	1.34329e+07	1.46306e+07	5.56437e+06	4.6692e+06	4.11867e+06	2.73402e+06	3.74225e+06	2.12468e+06	1	0.109059	1	0.101423	0.0106345	0.00112481	0.0340264	0.00704515	0.000968231	0.0203912	0.00692233	0.000919542	1	0.109059	1	0.101423	0.0106345	0.00112481	0.0340264	0.00704515	0.000968231	0.0203912	0.00692233	0.000919542	1.40599e+08	1.426e+07	4.78408e+06	2.86698e+06
		1994	1FE	12	1994	470	348.879	42.7454	0	1.32204e+08	1.4723e+08	1.42363e+08	1.47166e+07	1.34329e+07	1.46306e+07	5.56437e+06	4.6692e+06	4.11867e+06	2.73402e+06	3.74225e+06	2.12468e+06	1	0.109059	1	0.101423	0.0106345	0.00112481	0.0340264	0.00704515	0.000968231	0.0203912	0.00692233	0.000919542	1	0.109059	1	0.101423	0.0106345	0.00112481	0.0340264	0.00704515	0.000968231	0.0203912	0.00692233	0.000919542	1.40599e+08	1.426e+07	4.78408e+06	2.86698e+06
		1994	1FE	12	1994	470	348.879	42.7454	0	1.32204e+08	1.4723e+08	1.42363e+08	1.47166e+07	1.34329e+07	1.46306e+07	5.56437e+06	4.6692e+06	4.11867e+06	2.73402e+06	3.74225e+06	2.12468e+06	1	0.109059	1	0.101423	0.0106345	0.00112481	0.0340264	0.00704515	0.000968231	0.0203912	0.00692233	0.000919542	1	0.109059	1	0.101423	0.0106345	0.00112481	0.0340264	0.00704515	0.000968231	0.0203912	0.00692233	0.000919542	1.40599e+08	1.426e+07	4.78408e+06	2.86698e+06
		1994	1FE_160813085745	12	1994	470	348.879	42.7454	0	1.32204e+08	1.4723e+08	1.42363e+08	1.47166e+07	1.34329e+07	1.46306e+07	5.56437e+06	4.6692e+06	4.11867e+06	2.73402e+06	3.74225e+06	2.12468e+06	1	0.109059	1	0.101423	0.0106345	0.00112481	0.0340264	0.00704515	0.000968231	0.0203912	0.00692233	0.000919542	1	0.109059	1	0.101423	0.0106345	0.00112481	0.0340264	0.00704515	0.000968231	0.0203912	0.00692233	0.000919542	1.40599e+08	1.426e+07	4.78408e+06	2.86698e+06
		1994	1FE_160813085745	12	1994	470	348.879	42.7454	0	1.32204e+08	1.4723e+08	1.42363e+08	1.47166e+07	1.34329e+07	1.46306e+07	5.56437e+06	4.6692e+06	4.11867e+06	2.73402e+06	3.74225e+06	2.12468e+06	1	0.109059	1	0.101423	0.0106345	0.00112481	0.0340264	0.00704515	0.000968231	0.0203912	0.00692233	0.000919542	1	0.109059	1	0.101423	0.0106345	0.00112481	0.0340264	0.00704515	0.000968231	0.0203912	0.00692233	0.000919542	1.40599e+08	1.426e+07	4.78408e+06	2.86698e+06
		1994	1FE_160813085745	12	1994	470	348.879	42.7454	0	1.32204e+08	1.4723e+08	1.42363e+08	1.47166e+07	1.34329e+07	1.46306e+07	5.56437e+06	4.6692e+06	4.11867e+06	2.73402e+06	3.74225e+06	2.12468e+06	1	0.109059	1	0.101423	0.0106345	0.00112481	0.0340264	0.00704515	0.000968231	0.0203912	0.00692233	0.000919542	1	0.109059	1	0.101423	0.0106345	0.00112481	0.0340264	0.00704515	0.000968231	0.0203912	0.00692233	0.000919542	1.40599e+08	1.426e+07	4.78408e+06	2.86698e+06
		1994	1FE_160813085745	12	1994	470	348.879	42.7454	0	1.32204e+08	1.4723e+08	1.42363e+08	1.47166e+07	1.34329e+07	1.46306e+07	5.56437e+06	4.6692e+06	4.11867e+06	2.73402e+06	3.74225e+06	2.12468e+06	1	0.109059	1	0.101423	0.0106345	0.00112481	0.0340264	0.00704515	0.000968231	0.0203912	0.00692233	0.000919542	1	0.109059	1	0.101423	0.0106345	0.00112481	0.0340264	0.00704515	0.000968231	0.0203912	0.00692233	0.000919542	1.40599e+08	1.426e+07	4.78408e+06	2.86698e+06
		1994	1FE_160813105339	12	1994	470	348.879	42.7454	0	1.32204e+08	1.4723e+08	1.42363e+08	1.47166e+07	1.34329e+07	1.46306e+07	5.56437e+06	4.6692e+06	4.11867e+06	2.73402e+06	3.74225e+06	2.12468e+06	1	0.109059	1	0.101423	0.0106345	0.00112481	0.0340264	0.00704515	0.000968231	0.0203912	0.00692233	0.000919542	1	0.109059	1	0.101423	0.0106345	0.00112481	0.0340264	0.00704515	0.000968231	0.0203912	0.00692233	0.000919542	1.40599e+08	1.426e+07	4.78408e+06	2.86698e+06
		1994	1FE_160813105339	12	1994	470	348.879	42.7454	0	1.32204e+08	1.4723e+08	1.42363e+08	1.47166e+07	1.34329e+07	1.46306e+07	5.56437e+06	4.6692e+06	4.11867e+06	2.73402e+06	3.74225e+06	2.12468e+06	1	0.109059	1	0.101423	0.0106345	0.00112481	0.0340264	0.00704515	0.000968231	0.0203912	0.00692233	0.000919542	1	0.109059	1	0.101423	0.0106345	0.00112481	0.0340264	0.00704515	0.000968231	0.0203912	0.00692233	0.000919542	1.40599e+08	1.426e+07	4.78408e+06	2.86698e+06
		1994	1FE_160813105339	12	1994	470	348.879	42.7454	0	1.32204e+08	1.4723e+08	1.42363e+08	1.47166e+07	1.34329e+07	1.46306e+07	5.56437e+06	4.6692e+06	4.11867e+06	2.73402e+06	3.74225e+06	2.12468e+06	1	0.109059	1	0.101423	0.0106345	0.00112481	0.0340264	0.00704515	0.000968231	0.0203912	0.00692233	0.000919542	1	0.109059	1	0.101423	0.0106345	0.00112481	0.0340264	0.00704515	0.000968231	0.0203912	0.00692233	0.000919542	1.40599e+08	1.426e+07	4.78408e+06	2.86698e+06
		1994	1FE_160813105339	12	1994	470	348.879	42.7454	0	1.32204e+08	1.4723e+08	1.42363e+08	1.47166e+07	1.34329e+07	1.46306e+07	5.56437e+06	4.6692e+06	4.11867e+06	2.73402e+06	3.74225e+06	2.12468e+06	1	0.109059	1	0.101423	0.0106345	0.00112481	0.0340264	0.00704515	0.000968231	0.0203912	0.00692233	0.000919542	1	0.109059	1	0.101423	0.0106345	0.00112481	0.0340264	0.00704515	0.000968231	0.0203912	0.00692233	0.000919542	1.40599e+08	1.426e+07	4.78408e+06	2.86698e+06
		3343	1FE	5	3343	2009	522.816	42.7454	0	3.40756e+07	3.65943e+07	3.31067e+07	4.27493e+06	2.22591e+06	2.1973e+06	499469	877118	349739	286592	470229	174881	1	0.104087	1	0.0838161	0.0388019	4.55866e-05	0.016635	0.00872225	0.000738136	0.00897795	0.00477824	0.000855084	1	0.104087	1	0.0838161	0.0388019	4.55866e-05	0.016635	0.00872225	0.000738136	0.00897795	0.00477824	0.000855084	3.45922e+07	2.89938e+06	575442	310567
		3343	1FE	5	3343	2009	522.816	42.7454	0	3.40756e+07	3.65943e+07	3.31067e+07	4.27493e+06	2.22591e+06	2.1973e+06	499469	877118	349739	286592	470229	174881	1	0.104087	1	0.0838161	0.0388019	4.55866e-05	0.016635	0.00872225	0.000738136	0.00897795	0.00477824	0.000855084	1	0.104087	1	0.0838161	0.0388019	4.55866e-05	0.016635	0.00872225	0.000738136	0.00897795	0.00477824	0.000855084	3.45922e+07	2.89938e+06	575442	310567
		3343	1FE_160813085745	5	3343	2009	522.816	42.7454	0	3.40756e+07	3.65943e+07	3.31067e+07	4.27493e+06	2.22591e+06	2.1973e+06	499469	877118	349739	286592	470229	174881	1	0.104087	1	0.0838161	0.0388019	4.55866e-05	0.016635	0.00872225	0.000738136	0.00897795	0.00477824	0.000855084	1	0.104087	1	0.0838161	0.0388019	4.55866e-05	0.016635	0.00872225	0.000738136	0.00897795	0.00477824	0.000855084	3.45922e+07	2.89938e+06	575442	310567
		3343	1FE_160813105339	5	3343	2009	522.816	42.7454	0	3.40756e+07	3.65943e+07	3.31067e+07	4.27493e+06	2.22591e+06	2.1973e+06	499469	877118	349739	286592	470229	174881	1	0.104087	1	0.0838161	0.0388019	4.55866e-05	0.016635	0.00872225	0.000738136	0.00897795	0.00477824	0.000855084	1	0.104087	1	0.0838161	0.0388019	4.55866e-05	0.016635	0.00872225	0.000738136	0.00897795	0.00477824	0.000855084	3.45922e+07	2.89938e+06	575442	310567
		3343	1FE_160813105339	5	3343	2009	522.816	42.7454	0	3.40756e+07	3.65943e+07	3.31067e+07	4.27493e+06	2.22591e+06	2.1973e+06	499469	877118	349739	286592	470229	174881	1	0.104087	1	0.0838161	0.0388019	4.55866e-05	0.016635	0.00872225	0.000738136	0.00897795	0.00477824	0.000855084	1	0.104087	1	0.0838161	0.0388019	4.55866e-05	0.016635	0.00872225	0.000738136	0.00897795	0.00477824	0.000855084	3.45922e+07	2.89938e+06	575442	310567
	IYLEGK	1	7	1	0.0409724	1	0.114699	0.0155241	2.36408e-06	0.0524541	0.00519978	8.92511e-05	0.0341623	0.00434921	9.65918e-05	0	0
		hits: 7 Items
		FRAMEID	RAWFILE	MS2	FrameID1	CompID	MZ	Time	GoodID	II_1FE	II_1FE_160813085745	II_1FE_160813105339	II_2FE	II_2FE_160813144524	II_2FE_160813164117	II_3FE	II_3FE_160813203300	II_3FE_160813222853	II_4FE	II_4FE_160814022037	II_4FE_160814041631	Ratio_1FE	StdDev_1FE	PValue_1FE	Ratio_2FE	StdDev_2FE	PValue_2FE	Ratio_3FE	StdDev_3FE	PValue_3FE	Ratio_4FE	StdDev_4FE	PValue_4FE	NRatio_1FE	NStdDev_1FE	NPValue_1FE	NRatio_2FE	NStdDev_2FE	NPValue_2FE	NRatio_3FE	NStdDev_3FE	NPValue_3FE	NRatio_4FE	NStdDev_4FE	NPValue_4FE	Avg_1FE	Avg_2FE	Avg_3FE	Avg_4FE
		2040	1FE	7	2040	542	361.705	37.198	0	1.19419e+08	1.1469e+08	1.16407e+08	1.46046e+07	1.39325e+07	1.16668e+07	6.57428e+06	6.1946e+06	5.6171e+06	4.40229e+06	3.55106e+06	4.02106e+06	1	0.0409724	1	0.114699	0.0155241	2.36408e-06	0.0524541	0.00519978	8.92511e-05	0.0341623	0.00434921	9.65918e-05	1	0.0409724	1	0.114699	0.0155241	2.36408e-06	0.0524541	0.00519978	8.92511e-05	0.0341623	0.00434921	9.65918e-05	1.16839e+08	1.34013e+07	6.12866e+06	3.99147e+06
		2040	1FE	7	2040	542	361.705	37.198	0	1.19419e+08	1.1469e+08	1.16407e+08	1.46046e+07	1.39325e+07	1.16668e+07	6.57428e+06	6.1946e+06	5.6171e+06	4.40229e+06	3.55106e+06	4.02106e+06	1	0.0409724	1	0.114699	0.0155241	2.36408e-06	0.0524541	0.00519978	8.92511e-05	0.0341623	0.00434921	9.65918e-05	1	0.0409724	1	0.114699	0.0155241	2.36408e-06	0.0524541	0.00519978	8.92511e-05	0.0341623	0.00434921	9.65918e-05	1.16839e+08	1.34013e+07	6.12866e+06	3.99147e+06
		2040	1FE_160813085745	7	2040	542	361.705	37.198	0	1.19419e+08	1.1469e+08	1.16407e+08	1.46046e+07	1.39325e+07	1.16668e+07	6.57428e+06	6.1946e+06	5.6171e+06	4.40229e+06	3.55106e+06	4.02106e+06	1	0.0409724	1	0.114699	0.0155241	2.36408e-06	0.0524541	0.00519978	8.92511e-05	0.0341623	0.00434921	9.65918e-05	1	0.0409724	1	0.114699	0.0155241	2.36408e-06	0.0524541	0.00519978	8.92511e-05	0.0341623	0.00434921	9.65918e-05	1.16839e+08	1.34013e+07	6.12866e+06	3.99147e+06
		2040	1FE_160813085745	7	2040	542	361.705	37.198	0	1.19419e+08	1.1469e+08	1.16407e+08	1.46046e+07	1.39325e+07	1.16668e+07	6.57428e+06	6.1946e+06	5.6171e+06	4.40229e+06	3.55106e+06	4.02106e+06	1	0.0409724	1	0.114699	0.0155241	2.36408e-06	0.0524541	0.00519978	8.92511e-05	0.0341623	0.00434921	9.65918e-05	1	0.0409724	1	0.114699	0.0155241	2.36408e-06	0.0524541	0.00519978	8.92511e-05	0.0341623	0.00434921	9.65918e-05	1.16839e+08	1.34013e+07	6.12866e+06	3.99147e+06
		2040	1FE_160813085745	7	2040	542	361.705	37.198	0	1.19419e+08	1.1469e+08	1.16407e+08	1.46046e+07	1.39325e+07	1.16668e+07	6.57428e+06	6.1946e+06	5.6171e+06	4.40229e+06	3.55106e+06	4.02106e+06	1	0.0409724	1	0.114699	0.0155241	2.36408e-06	0.0524541	0.00519978	8.92511e-05	0.0341623	0.00434921	9.65918e-05	1	0.0409724	1	0.114699	0.0155241	2.36408e-06	0.0524541	0.00519978	8.92511e-05	0.0341623	0.00434921	9.65918e-05	1.16839e+08	1.34013e+07	6.12866e+06	3.99147e+06
		2040	1FE_160813105339	7	2040	542	361.705	37.198	0	1.19419e+08	1.1469e+08	1.16407e+08	1.46046e+07	1.39325e+07	1.16668e+07	6.57428e+06	6.1946e+06	5.6171e+06	4.40229e+06	3.55106e+06	4.02106e+06	1	0.0409724	1	0.114699	0.0155241	2.36408e-06	0.0524541	0.00519978	8.92511e-05	0.0341623	0.00434921	9.65918e-05	1	0.0409724	1	0.114699	0.0155241	2.36408e-06	0.0524541	0.00519978	8.92511e-05	0.0341623	0.00434921	9.65918e-05	1.16839e+08	1.34013e+07	6.12866e+06	3.99147e+06
		2040	1FE_160813105339	7	2040	542	361.705	37.198	0	1.19419e+08	1.1469e+08	1.16407e+08	1.46046e+07	1.39325e+07	1.16668e+07	6.57428e+06	6.1946e+06	5.6171e+06	4.40229e+06	3.55106e+06	4.02106e+06	1	0.0409724	1	0.114699	0.0155241	2.36408e-06	0.0524541	0.00519978	8.92511e-05	0.0341623	0.00434921	9.65918e-05	1	0.0409724	1	0.114699	0.0155241	2.36408e-06	0.0524541	0.00519978	8.92511e-05	0.0341623	0.00434921	9.65918e-05	1.16839e+08	1.34013e+07	6.12866e+06	3.99147e+06
	QATTIIADNIIFLSDQTK	1	3	1	0.0767435	1	0.282516	0.0562325	3.8256e-05	0.150236	0.0349624	1.28364e-05	0.112684	0.0295546	1.82072e-05	0	0
		hits: 3 Items
		FRAMEID	RAWFILE	MS2	FrameID1	CompID	MZ	Time	GoodID	II_1FE	II_1FE_160813085745	II_1FE_160813105339	II_2FE	II_2FE_160813144524	II_2FE_160813164117	II_3FE	II_3FE_160813203300	II_3FE_160813222853	II_4FE	II_4FE_160814022037	II_4FE_160814041631	Ratio_1FE	StdDev_1FE	PValue_1FE	Ratio_2FE	StdDev_2FE	PValue_2FE	Ratio_3FE	StdDev_3FE	PValue_3FE	Ratio_4FE	StdDev_4FE	PValue_4FE	NRatio_1FE	NStdDev_1FE	NPValue_1FE	NRatio_2FE	NStdDev_2FE	NPValue_2FE	NRatio_3FE	NStdDev_3FE	NPValue_3FE	NRatio_4FE	NStdDev_4FE	NPValue_4FE	Avg_1FE	Avg_2FE	Avg_3FE	Avg_4FE
		9027	1FE_160813085745	3	9027	3423	996.531	57.5405	0	1.18915e+07	1.16946e+07	1.1045e+07	3.86488e+06	2.99568e+06	2.92327e+06	1.6642e+06	2.10086e+06	1.43778e+06	1.57984e+06	998698	1.32381e+06	1	0.0767435	1	0.282516	0.0562325	3.8256e-05	0.150236	0.0349624	1.28364e-05	0.112684	0.0295546	1.82072e-05	1	0.0767435	1	0.282516	0.0562325	3.8256e-05	0.150236	0.0349624	1.28364e-05	0.112684	0.0295546	1.82072e-05	1.15437e+07	3.26128e+06	1.73428e+06	1.30078e+06
		9027	1FE_160813085745	3	9027	3423	996.531	57.5405	0	1.18915e+07	1.16946e+07	1.1045e+07	3.86488e+06	2.99568e+06	2.92327e+06	1.6642e+06	2.10086e+06	1.43778e+06	1.57984e+06	998698	1.32381e+06	1	0.0767435	1	0.282516	0.0562325	3.8256e-05	0.150236	0.0349624	1.28364e-05	0.112684	0.0295546	1.82072e-05	1	0.0767435	1	0.282516	0.0562325	3.8256e-05	0.150236	0.0349624	1.28364e-05	0.112684	0.0295546	1.82072e-05	1.15437e+07	3.26128e+06	1.73428e+06	1.30078e+06
		9027	1FE_160813105339	3	9027	3423	996.531	57.5405	0	1.18915e+07	1.16946e+07	1.1045e+07	3.86488e+06	2.99568e+06	2.92327e+06	1.6642e+06	2.10086e+06	1.43778e+06	1.57984e+06	998698	1.32381e+06	1	0.0767435	1	0.282516	0.0562325	3.8256e-05	0.150236	0.0349624	1.28364e-05	0.112684	0.0295546	1.82072e-05	1	0.0767435	1	0.282516	0.0562325	3.8256e-05	0.150236	0.0349624	1.28364e-05	0.112684	0.0295546	1.82072e-05	1.15437e+07	3.26128e+06	1.73428e+06	1.30078e+06
	QATTIIADNIIFLSDQTKEKE	1	5	1	0.0822767	1	0.137872	0.0258351	8.04269e-05	0.0360836	0.0156784	0.000171882	0.0217112	0.0157558	0.000148017	0	0
		hits: 5 Items
		FRAMEID	RAWFILE	MS2	FrameID1	CompID	MZ	Time	GoodID	II_1FE	II_1FE_160813085745	II_1FE_160813105339	II_2FE	II_2FE_160813144524	II_2FE_160813164117	II_3FE	II_3FE_160813203300	II_3FE_160813222853	II_4FE	II_4FE_160814022037	II_4FE_160814041631	Ratio_1FE	StdDev_1FE	PValue_1FE	Ratio_2FE	StdDev_2FE	PValue_2FE	Ratio_3FE	StdDev_3FE	PValue_3FE	Ratio_4FE	StdDev_4FE	PValue_4FE	NRatio_1FE	NStdDev_1FE	NPValue_1FE	NRatio_2FE	NStdDev_2FE	NPValue_2FE	NRatio_3FE	NStdDev_3FE	NPValue_3FE	NRatio_4FE	NStdDev_4FE	NPValue_4FE	Avg_1FE	Avg_2FE	Avg_3FE	Avg_4FE
		2982	1FE	5	2982	1851	793.416	55.0643	0	3.17864e+07	2.95659e+07	2.96875e+07	4.79519e+06	4.18518e+06	3.57142e+06	1.55548e+06	1.02761e+06	701953	513736	298257	1.16459e+06	1	0.0822767	1	0.137872	0.0258351	8.04269e-05	0.0360836	0.0156784	0.000171882	0.0217112	0.0157558	0.000148017	1	0.0822767	1	0.137872	0.0258351	8.04269e-05	0.0360836	0.0156784	0.000171882	0.0217112	0.0157558	0.000148017	3.03466e+07	4.18393e+06	1.09501e+06	658860
		2982	1FE	5	2982	1851	793.416	55.0643	0	3.17864e+07	2.95659e+07	2.96875e+07	4.79519e+06	4.18518e+06	3.57142e+06	1.55548e+06	1.02761e+06	701953	513736	298257	1.16459e+06	1	0.0822767	1	0.137872	0.0258351	8.04269e-05	0.0360836	0.0156784	0.000171882	0.0217112	0.0157558	0.000148017	1	0.0822767	1	0.137872	0.0258351	8.04269e-05	0.0360836	0.0156784	0.000171882	0.0217112	0.0157558	0.000148017	3.03466e+07	4.18393e+06	1.09501e+06	658860
		2982	1FE_160813085745	5	2982	1851	793.416	55.0643	0	3.17864e+07	2.95659e+07	2.96875e+07	4.79519e+06	4.18518e+06	3.57142e+06	1.55548e+06	1.02761e+06	701953	513736	298257	1.16459e+06	1	0.0822767	1	0.137872	0.0258351	8.04269e-05	0.0360836	0.0156784	0.000171882	0.0217112	0.0157558	0.000148017	1	0.0822767	1	0.137872	0.0258351	8.04269e-05	0.0360836	0.0156784	0.000171882	0.0217112	0.0157558	0.000148017	3.03466e+07	4.18393e+06	1.09501e+06	658860
		2982	1FE_160813085745	5	2982	1851	793.416	55.0643	0	3.17864e+07	2.95659e+07	2.96875e+07	4.79519e+06	4.18518e+06	3.57142e+06	1.55548e+06	1.02761e+06	701953	513736	298257	1.16459e+06	1	0.0822767	1	0.137872	0.0258351	8.04269e-05	0.0360836	0.0156784	0.000171882	0.0217112	0.0157558	0.000148017	1	0.0822767	1	0.137872	0.0258351	8.04269e-05	0.0360836	0.0156784	0.000171882	0.0217112	0.0157558	0.000148017	3.03466e+07	4.18393e+06	1.09501e+06	658860
		2982	1FE_160813105339	5	2982	1851	793.416	55.0643	0	3.17864e+07	2.95659e+07	2.96875e+07	4.79519e+06	4.18518e+06	3.57142e+06	1.55548e+06	1.02761e+06	701953	513736	298257	1.16459e+06	1	0.0822767	1	0.137872	0.0258351	8.04269e-05	0.0360836	0.0156784	0.000171882	0.0217112	0.0157558	0.000148017	1	0.0822767	1	0.137872	0.0258351	8.04269e-05	0.0360836	0.0156784	0.000171882	0.0217112	0.0157558	0.000148017	3.03466e+07	4.18393e+06	1.09501e+06	658860
	SGDSEVYQLGDVSQK	1	6	1	0.0515641	1	0.0822784	0.0211228	2.46906e-06	0.0154453	0.0104446	3.53494e-05	0.00100103	0.00175964	0.000209085	0	0
		hits: 6 Items
		FRAMEID	RAWFILE	MS2	FrameID1	CompID	MZ	Time	GoodID	II_1FE	II_1FE_160813085745	II_1FE_160813105339	II_2FE	II_2FE_160813144524	II_2FE_160813164117	II_3FE	II_3FE_160813203300	II_3FE_160813222853	II_4FE	II_4FE_160814022037	II_4FE_160814041631	Ratio_1FE	StdDev_1FE	PValue_1FE	Ratio_2FE	StdDev_2FE	PValue_2FE	Ratio_3FE	StdDev_3FE	PValue_3FE	Ratio_4FE	StdDev_4FE	PValue_4FE	NRatio_1FE	NStdDev_1FE	NPValue_1FE	NRatio_2FE	NStdDev_2FE	NPValue_2FE	NRatio_3FE	NStdDev_3FE	NPValue_3FE	NRatio_4FE	NStdDev_4FE	NPValue_4FE	Avg_1FE	Avg_2FE	Avg_3FE	Avg_4FE
		2233	1FE	6	2233	1213	806.373	41.5297	0	6.12793e+07	5.82143e+07	6.00592e+07	5.88033e+06	5.22628e+06	3.66671e+06	555408	599591	1.61825e+06	0	179737	0	1	0.0515641	1	0.0822784	0.0211228	2.46906e-06	0.0154453	0.0104446	3.53494e-05	0.00100103	0.00175964	0.000209085	1	0.0515641	1	0.0822784	0.0211228	2.46906e-06	0.0154453	0.0104446	3.53494e-05	0.00100103	0.00175964	0.000209085	5.98509e+07	4.92444e+06	924418	59912.4
		2233	1FE	6	2233	1213	806.373	41.5297	0	6.12793e+07	5.82143e+07	6.00592e+07	5.88033e+06	5.22628e+06	3.66671e+06	555408	599591	1.61825e+06	0	179737	0	1	0.0515641	1	0.0822784	0.0211228	2.46906e-06	0.0154453	0.0104446	3.53494e-05	0.00100103	0.00175964	0.000209085	1	0.0515641	1	0.0822784	0.0211228	2.46906e-06	0.0154453	0.0104446	3.53494e-05	0.00100103	0.00175964	0.000209085	5.98509e+07	4.92444e+06	924418	59912.4
		2233	1FE_160813085745	6	2233	1213	806.373	41.5297	0	6.12793e+07	5.82143e+07	6.00592e+07	5.88033e+06	5.22628e+06	3.66671e+06	555408	599591	1.61825e+06	0	179737	0	1	0.0515641	1	0.0822784	0.0211228	2.46906e-06	0.0154453	0.0104446	3.53494e-05	0.00100103	0.00175964	0.000209085	1	0.0515641	1	0.0822784	0.0211228	2.46906e-06	0.0154453	0.0104446	3.53494e-05	0.00100103	0.00175964	0.000209085	5.98509e+07	4.92444e+06	924418	59912.4
		2233	1FE_160813085745	6	2233	1213	806.373	41.5297	0	6.12793e+07	5.82143e+07	6.00592e+07	5.88033e+06	5.22628e+06	3.66671e+06	555408	599591	1.61825e+06	0	179737	0	1	0.0515641	1	0.0822784	0.0211228	2.46906e-06	0.0154453	0.0104446	3.53494e-05	0.00100103	0.00175964	0.000209085	1	0.0515641	1	0.0822784	0.0211228	2.46906e-06	0.0154453	0.0104446	3.53494e-05	0.00100103	0.00175964	0.000209085	5.98509e+07	4.92444e+06	924418	59912.4
		2233	1FE_160813105339	6	2233	1213	806.373	41.5297	0	6.12793e+07	5.82143e+07	6.00592e+07	5.88033e+06	5.22628e+06	3.66671e+06	555408	599591	1.61825e+06	0	179737	0	1	0.0515641	1	0.0822784	0.0211228	2.46906e-06	0.0154453	0.0104446	3.53494e-05	0.00100103	0.00175964	0.000209085	1	0.0515641	1	0.0822784	0.0211228	2.46906e-06	0.0154453	0.0104446	3.53494e-05	0.00100103	0.00175964	0.000209085	5.98509e+07	4.92444e+06	924418	59912.4
		2233	1FE_160813105339	6	2233	1213	806.373	41.5297	0	6.12793e+07	5.82143e+07	6.00592e+07	5.88033e+06	5.22628e+06	3.66671e+06	555408	599591	1.61825e+06	0	179737	0	1	0.0515641	1	0.0822784	0.0211228	2.46906e-06	0.0154453	0.0104446	3.53494e-05	0.00100103	0.00175964	0.000209085	1	0.0515641	1	0.0822784	0.0211228	2.46906e-06	0.0154453	0.0104446	3.53494e-05	0.00100103	0.00175964	0.000209085	5.98509e+07	4.92444e+06	924418	59912.4
	VGQDPVLR	1	12	1	0.044397	1	0.105936	0.00691557	0.000117704	0.0220143	0.00255063	0.000152563	0.0150824	0.00357083	0.000126625	0	0
		hits: 12 Items
		FRAMEID	RAWFILE	MS2	FrameID1	CompID	MZ	Time	GoodID	II_1FE	II_1FE_160813085745	II_1FE_160813105339	II_2FE	II_2FE_160813144524	II_2FE_160813164117	II_3FE	II_3FE_160813203300	II_3FE_160813222853	II_4FE	II_4FE_160814022037	II_4FE_160814041631	Ratio_1FE	StdDev_1FE	PValue_1FE	Ratio_2FE	StdDev_2FE	PValue_2FE	Ratio_3FE	StdDev_3FE	PValue_3FE	Ratio_4FE	StdDev_4FE	PValue_4FE	NRatio_1FE	NStdDev_1FE	NPValue_1FE	NRatio_2FE	NStdDev_2FE	NPValue_2FE	NRatio_3FE	NStdDev_3FE	NPValue_3FE	NRatio_4FE	NStdDev_4FE	NPValue_4FE	Avg_1FE	Avg_2FE	Avg_3FE	Avg_4FE
		1951	1FE	12	1951	411	442.25	36.4733	0	1.58987e+08	1.54331e+08	1.61212e+08	1.7462e+07	1.60193e+07	1.67883e+07	3.85829e+06	3.31028e+06	3.27787e+06	1.84039e+06	2.46088e+06	2.85579e+06	1	0.044397	1	0.105936	0.00691557	0.000117704	0.0220143	0.00255063	0.000152563	0.0150824	0.00357083	0.000126625	1	0.044397	1	0.105936	0.00691557	0.000117704	0.0220143	0.00255063	0.000152563	0.0150824	0.00357083	0.000126625	1.58177e+08	1.67565e+07	3.48215e+06	2.38569e+06
		1951	1FE	12	1951	411	442.25	36.4733	0	1.58987e+08	1.54331e+08	1.61212e+08	1.7462e+07	1.60193e+07	1.67883e+07	3.85829e+06	3.31028e+06	3.27787e+06	1.84039e+06	2.46088e+06	2.85579e+06	1	0.044397	1	0.105936	0.00691557	0.000117704	0.0220143	0.00255063	0.000152563	0.0150824	0.00357083	0.000126625	1	0.044397	1	0.105936	0.00691557	0.000117704	0.0220143	0.00255063	0.000152563	0.0150824	0.00357083	0.000126625	1.58177e+08	1.67565e+07	3.48215e+06	2.38569e+06
		1951	1FE	12	1951	411	442.25	36.4733	0	1.58987e+08	1.54331e+08	1.61212e+08	1.7462e+07	1.60193e+07	1.67883e+07	3.85829e+06	3.31028e+06	3.27787e+06	1.84039e+06	2.46088e+06	2.85579e+06	1	0.044397	1	0.105936	0.00691557	0.000117704	0.0220143	0.00255063	0.000152563	0.0150824	0.00357083	0.000126625	1	0.044397	1	0.105936	0.00691557	0.000117704	0.0220143	0.00255063	0.000152563	0.0150824	0.00357083	0.000126625	1.58177e+08	1.67565e+07	3.48215e+06	2.38569e+06
		1951	1FE_160813085745	12	1951	411	442.25	36.4733	0	1.58987e+08	1.54331e+08	1.61212e+08	1.7462e+07	1.60193e+07	1.67883e+07	3.85829e+06	3.31028e+06	3.27787e+06	1.84039e+06	2.46088e+06	2.85579e+06	1	0.044397	1	0.105936	0.00691557	0.000117704	0.0220143	0.00255063	0.000152563	0.0150824	0.00357083	0.000126625	1	0.044397	1	0.105936	0.00691557	0.000117704	0.0220143	0.00255063	0.000152563	0.0150824	0.00357083	0.000126625	1.58177e+08	1.67565e+07	3.48215e+06	2.38569e+06
		1951	1FE_160813085745	12	1951	411	442.25	36.4733	0	1.58987e+08	1.54331e+08	1.61212e+08	1.7462e+07	1.60193e+07	1.67883e+07	3.85829e+06	3.31028e+06	3.27787e+06	1.84039e+06	2.46088e+06	2.85579e+06	1	0.044397	1	0.105936	0.00691557	0.000117704	0.0220143	0.00255063	0.000152563	0.0150824	0.00357083	0.000126625	1	0.044397	1	0.105936	0.00691557	0.000117704	0.0220143	0.00255063	0.000152563	0.0150824	0.00357083	0.000126625	1.58177e+08	1.67565e+07	3.48215e+06	2.38569e+06
		1951	1FE_160813085745	12	1951	411	442.25	36.4733	0	1.58987e+08	1.54331e+08	1.61212e+08	1.7462e+07	1.60193e+07	1.67883e+07	3.85829e+06	3.31028e+06	3.27787e+06	1.84039e+06	2.46088e+06	2.85579e+06	1	0.044397	1	0.105936	0.00691557	0.000117704	0.0220143	0.00255063	0.000152563	0.0150824	0.00357083	0.000126625	1	0.044397	1	0.105936	0.00691557	0.000117704	0.0220143	0.00255063	0.000152563	0.0150824	0.00357083	0.000126625	1.58177e+08	1.67565e+07	3.48215e+06	2.38569e+06
		1951	1FE_160813105339	12	1951	411	442.25	36.4733	0	1.58987e+08	1.54331e+08	1.61212e+08	1.7462e+07	1.60193e+07	1.67883e+07	3.85829e+06	3.31028e+06	3.27787e+06	1.84039e+06	2.46088e+06	2.85579e+06	1	0.044397	1	0.105936	0.00691557	0.000117704	0.0220143	0.00255063	0.000152563	0.0150824	0.00357083	0.000126625	1	0.044397	1	0.105936	0.00691557	0.000117704	0.0220143	0.00255063	0.000152563	0.0150824	0.00357083	0.000126625	1.58177e+08	1.67565e+07	3.48215e+06	2.38569e+06
		1951	1FE_160813105339	12	1951	411	442.25	36.4733	0	1.58987e+08	1.54331e+08	1.61212e+08	1.7462e+07	1.60193e+07	1.67883e+07	3.85829e+06	3.31028e+06	3.27787e+06	1.84039e+06	2.46088e+06	2.85579e+06	1	0.044397	1	0.105936	0.00691557	0.000117704	0.0220143	0.00255063	0.000152563	0.0150824	0.00357083	0.000126625	1	0.044397	1	0.105936	0.00691557	0.000117704	0.0220143	0.00255063	0.000152563	0.0150824	0.00357083	0.000126625	1.58177e+08	1.67565e+07	3.48215e+06	2.38569e+06
		1951	1FE_160813105339	12	1951	411	442.25	36.4733	0	1.58987e+08	1.54331e+08	1.61212e+08	1.7462e+07	1.60193e+07	1.67883e+07	3.85829e+06	3.31028e+06	3.27787e+06	1.84039e+06	2.46088e+06	2.85579e+06	1	0.044397	1	0.105936	0.00691557	0.000117704	0.0220143	0.00255063	0.000152563	0.0150824	0.00357083	0.000126625	1	0.044397	1	0.105936	0.00691557	0.000117704	0.0220143	0.00255063	0.000152563	0.0150824	0.00357083	0.000126625	1.58177e+08	1.67565e+07	3.48215e+06	2.38569e+06
		1951	1FE_160813105339	12	1951	411	442.25	36.4733	0	1.58987e+08	1.54331e+08	1.61212e+08	1.7462e+07	1.60193e+07	1.67883e+07	3.85829e+06	3.31028e+06	3.27787e+06	1.84039e+06	2.46088e+06	2.85579e+06	1	0.044397	1	0.105936	0.00691557	0.000117704	0.0220143	0.00255063	0.000152563	0.0150824	0.00357083	0.000126625	1	0.044397	1	0.105936	0.00691557	0.000117704	0.0220143	0.00255063	0.000152563	0.0150824	0.00357083	0.000126625	1.58177e+08	1.67565e+07	3.48215e+06	2.38569e+06
		1951	2FE	12	1951	411	442.25	36.4733	0	1.58987e+08	1.54331e+08	1.61212e+08	1.7462e+07	1.60193e+07	1.67883e+07	3.85829e+06	3.31028e+06	3.27787e+06	1.84039e+06	2.46088e+06	2.85579e+06	1	0.044397	1	0.105936	0.00691557	0.000117704	0.0220143	0.00255063	0.000152563	0.0150824	0.00357083	0.000126625	1	0.044397	1	0.105936	0.00691557	0.000117704	0.0220143	0.00255063	0.000152563	0.0150824	0.00357083	0.000126625	1.58177e+08	1.67565e+07	3.48215e+06	2.38569e+06
		1951	2FE	12	1951	411	442.25	36.4733	0	1.58987e+08	1.54331e+08	1.61212e+08	1.7462e+07	1.60193e+07	1.67883e+07	3.85829e+06	3.31028e+06	3.27787e+06	1.84039e+06	2.46088e+06	2.85579e+06	1	0.044397	1	0.105936	0.00691557	0.000117704	0.0220143	0.00255063	0.000152563	0.0150824	0.00357083	0.000126625	1	0.044397	1	0.105936	0.00691557	0.000117704	0.0220143	0.00255063	0.000152563	0.0150824	0.00357083	0.000126625	1.58177e+08	1.67565e+07	3.48215e+06	2.38569e+06
	VHLLGR	1	6	1	0.115672	1	0.14385	0.0284465	0.000524178	0.104972	0.0337721	0.000208232	0.0444464	0.0170516	0.000670836	0	0
		hits: 6 Items
		FRAMEID	RAWFILE	MS2	FrameID1	CompID	MZ	Time	GoodID	II_1FE	II_1FE_160813085745	II_1FE_160813105339	II_2FE	II_2FE_160813144524	II_2FE_160813164117	II_3FE	II_3FE_160813203300	II_3FE_160813222853	II_4FE	II_4FE_160814022037	II_4FE_160814041631	Ratio_1FE	StdDev_1FE	PValue_1FE	Ratio_2FE	StdDev_2FE	PValue_2FE	Ratio_3FE	StdDev_3FE	PValue_3FE	Ratio_4FE	StdDev_4FE	PValue_4FE	NRatio_1FE	NStdDev_1FE	NPValue_1FE	NRatio_2FE	NStdDev_2FE	NPValue_2FE	NRatio_3FE	NStdDev_3FE	NPValue_3FE	NRatio_4FE	NStdDev_4FE	NPValue_4FE	Avg_1FE	Avg_2FE	Avg_3FE	Avg_4FE
		2469	1FE	7	2469	1166	347.719	37.4638	0	4.96502e+07	5.38481e+07	5.56241e+07	8.68465e+06	7.65507e+06	6.55001e+06	6.96893e+06	5.69577e+06	4.03874e+06	3.23817e+06	2.00784e+06	1.82641e+06	1	0.115672	1	0.14385	0.0284465	0.000524178	0.104972	0.0337721	0.000208232	0.0444464	0.0170516	0.000670836	1	0.115672	1	0.14385	0.0284465	0.000524178	0.104972	0.0337721	0.000208232	0.0444464	0.0170516	0.000670836	5.30408e+07	7.62991e+06	5.56781e+06	2.35747e+06
		2469	1FE	7	2469	1166	347.719	37.4638	0	4.96502e+07	5.38481e+07	5.56241e+07	8.68465e+06	7.65507e+06	6.55001e+06	6.96893e+06	5.69577e+06	4.03874e+06	3.23817e+06	2.00784e+06	1.82641e+06	1	0.115672	1	0.14385	0.0284465	0.000524178	0.104972	0.0337721	0.000208232	0.0444464	0.0170516	0.000670836	1	0.115672	1	0.14385	0.0284465	0.000524178	0.104972	0.0337721	0.000208232	0.0444464	0.0170516	0.000670836	5.30408e+07	7.62991e+06	5.56781e+06	2.35747e+06
		2469	1FE_160813085745	7	2469	1166	347.719	37.4638	0	4.96502e+07	5.38481e+07	5.56241e+07	8.68465e+06	7.65507e+06	6.55001e+06	6.96893e+06	5.69577e+06	4.03874e+06	3.23817e+06	2.00784e+06	1.82641e+06	1	0.115672	1	0.14385	0.0284465	0.000524178	0.104972	0.0337721	0.000208232	0.0444464	0.0170516	0.000670836	1	0.115672	1	0.14385	0.0284465	0.000524178	0.104972	0.0337721	0.000208232	0.0444464	0.0170516	0.000670836	5.30408e+07	7.62991e+06	5.56781e+06	2.35747e+06
		2469	1FE_160813085745	7	2469	1166	347.719	37.4638	0	4.96502e+07	5.38481e+07	5.56241e+07	8.68465e+06	7.65507e+06	6.55001e+06	6.96893e+06	5.69577e+06	4.03874e+06	3.23817e+06	2.00784e+06	1.82641e+06	1	0.115672	1	0.14385	0.0284465	0.000524178	0.104972	0.0337721	0.000208232	0.0444464	0.0170516	0.000670836	1	0.115672	1	0.14385	0.0284465	0.000524178	0.104972	0.0337721	0.000208232	0.0444464	0.0170516	0.000670836	5.30408e+07	7.62991e+06	5.56781e+06	2.35747e+06
		2469	1FE_160813105339	7	2469	1166	347.719	37.4638	0	4.96502e+07	5.38481e+07	5.56241e+07	8.68465e+06	7.65507e+06	6.55001e+06	6.96893e+06	5.69577e+06	4.03874e+06	3.23817e+06	2.00784e+06	1.82641e+06	1	0.115672	1	0.14385	0.0284465	0.000524178	0.104972	0.0337721	0.000208232	0.0444464	0.0170516	0.000670836	1	0.115672	1	0.14385	0.0284465	0.000524178	0.104972	0.0337721	0.000208232	0.0444464	0.0170516	0.000670836	5.30408e+07	7.62991e+06	5.56781e+06	2.35747e+06
		2469	1FE_160813105339	7	2469	1166	347.719	37.4638	0	4.96502e+07	5.38481e+07	5.56241e+07	8.68465e+06	7.65507e+06	6.55001e+06	6.96893e+06	5.69577e+06	4.03874e+06	3.23817e+06	2.00784e+06	1.82641e+06	1	0.115672	1	0.14385	0.0284465	0.000524178	0.104972	0.0337721	0.000208232	0.0444464	0.0170516	0.000670836	1	0.115672	1	0.14385	0.0284465	0.000524178	0.104972	0.0337721	0.000208232	0.0444464	0.0170516	0.000670836	5.30408e+07	7.62991e+06	5.56781e+06	2.35747e+06
SP://Q567R6	Q567R6_HUMAN Single_stranded DNA_binding protein OS=Homo sapiens GN=SSBP1 PE=2 SV=1	8	9	67	1	0.0218039	1	0.108029	0.00492526	9.9e-20	0.0316657	0.00195598	9.9e-20	0.00904938	0.00136165	9.9e-20
	peptides: 8 Items
	PEPTIDE	FRAMES	HITS	Ratio_1FE	StdDev_1FE	PValue_1FE	Ratio_2FE	StdDev_2FE	PValue_2FE	Ratio_3FE	StdDev_3FE	PValue_3FE	Ratio_4FE	StdDev_4FE	PValue_4FE	OtherAssignments	AvgPepPValue
	DVAYQYVK	1	11	1	0.133992	1	0.111073	0.0270551	0.000907952	0.0688037	0.00667267	0.00170615	0.032217	0.00920216	0.00143901	0	0
		hits: 11 Items
		FRAMEID	RAWFILE	MS2	FrameID1	CompID	MZ	Time	GoodID	II_1FE	II_1FE_160813085745	II_1FE_160813105339	II_2FE	II_2FE_160813144524	II_2FE_160813164117	II_3FE	II_3FE_160813203300	II_3FE_160813222853	II_4FE	II_4FE_160814022037	II_4FE_160814041631	Ratio_1FE	StdDev_1FE	PValue_1FE	Ratio_2FE	StdDev_2FE	PValue_2FE	Ratio_3FE	StdDev_3FE	PValue_3FE	Ratio_4FE	StdDev_4FE	PValue_4FE	NRatio_1FE	NStdDev_1FE	NPValue_1FE	NRatio_2FE	NStdDev_2FE	NPValue_2FE	NRatio_3FE	NStdDev_3FE	NPValue_3FE	NRatio_4FE	NStdDev_4FE	NPValue_4FE	Avg_1FE	Avg_2FE	Avg_3FE	Avg_4FE
		2418	1FE	11	2418	1092	493.25	38.5716	0	6.18629e+07	6.34014e+07	5.57581e+07	8.06534e+06	5.93648e+06	6.10479e+06	4.00912e+06	4.2069e+06	4.23898e+06	1.49622e+06	1.99392e+06	2.34186e+06	1	0.133992	1	0.111073	0.0270551	0.000907952	0.0688037	0.00667267	0.00170615	0.032217	0.00920216	0.00143901	1	0.133992	1	0.111073	0.0270551	0.000907952	0.0688037	0.00667267	0.00170615	0.032217	0.00920216	0.00143901	6.03408e+07	6.7022e+06	4.15167e+06	1.944e+06
		2418	1FE	11	2418	1092	493.25	38.5716	0	6.18629e+07	6.34014e+07	5.57581e+07	8.06534e+06	5.93648e+06	6.10479e+06	4.00912e+06	4.2069e+06	4.23898e+06	1.49622e+06	1.99392e+06	2.34186e+06	1	0.133992	1	0.111073	0.0270551	0.000907952	0.0688037	0.00667267	0.00170615	0.032217	0.00920216	0.00143901	1	0.133992	1	0.111073	0.0270551	0.000907952	0.0688037	0.00667267	0.00170615	0.032217	0.00920216	0.00143901	6.03408e+07	6.7022e+06	4.15167e+06	1.944e+06
		2418	1FE	11	2418	1092	493.25	38.5716	0	6.18629e+07	6.34014e+07	5.57581e+07	8.06534e+06	5.93648e+06	6.10479e+06	4.00912e+06	4.2069e+06	4.23898e+06	1.49622e+06	1.99392e+06	2.34186e+06	1	0.133992	1	0.111073	0.0270551	0.000907952	0.0688037	0.00667267	0.00170615	0.032217	0.00920216	0.00143901	1	0.133992	1	0.111073	0.0270551	0.000907952	0.0688037	0.00667267	0.00170615	0.032217	0.00920216	0.00143901	6.03408e+07	6.7022e+06	4.15167e+06	1.944e+06
		2418	1FE	11	2418	1092	493.25	38.5716	0	6.18629e+07	6.34014e+07	5.57581e+07	8.06534e+06	5.93648e+06	6.10479e+06	4.00912e+06	4.2069e+06	4.23898e+06	1.49622e+06	1.99392e+06	2.34186e+06	1	0.133992	1	0.111073	0.0270551	0.000907952	0.0688037	0.00667267	0.00170615	0.032217	0.00920216	0.00143901	1	0.133992	1	0.111073	0.0270551	0.000907952	0.0688037	0.00667267	0.00170615	0.032217	0.00920216	0.00143901	6.03408e+07	6.7022e+06	4.15167e+06	1.944e+06
		2418	1FE_160813085745	11	2418	1092	493.25	38.5716	0	6.18629e+07	6.34014e+07	5.57581e+07	8.06534e+06	5.93648e+06	6.10479e+06	4.00912e+06	4.2069e+06	4.23898e+06	1.49622e+06	1.99392e+06	2.34186e+06	1	0.133992	1	0.111073	0.0270551	0.000907952	0.0688037	0.00667267	0.00170615	0.032217	0.00920216	0.00143901	1	0.133992	1	0.111073	0.0270551	0.000907952	0.0688037	0.00667267	0.00170615	0.032217	0.00920216	0.00143901	6.03408e+07	6.7022e+06	4.15167e+06	1.944e+06
		2418	1FE_160813085745	11	2418	1092	493.25	38.5716	0	6.18629e+07	6.34014e+07	5.57581e+07	8.06534e+06	5.93648e+06	6.10479e+06	4.00912e+06	4.2069e+06	4.23898e+06	1.49622e+06	1.99392e+06	2.34186e+06	1	0.133992	1	0.111073	0.0270551	0.000907952	0.0688037	0.00667267	0.00170615	0.032217	0.00920216	0.00143901	1	0.133992	1	0.111073	0.0270551	0.000907952	0.0688037	0.00667267	0.00170615	0.032217	0.00920216	0.00143901	6.03408e+07	6.7022e+06	4.15167e+06	1.944e+06
		2418	1FE_160813085745	11	2418	1092	493.25	38.5716	0	6.18629e+07	6.34014e+07	5.57581e+07	8.06534e+06	5.93648e+06	6.10479e+06	4.00912e+06	4.2069e+06	4.23898e+06	1.49622e+06	1.99392e+06	2.34186e+06	1	0.133992	1	0.111073	0.0270551	0.000907952	0.0688037	0.00667267	0.00170615	0.032217	0.00920216	0.00143901	1	0.133992	1	0.111073	0.0270551	0.000907952	0.0688037	0.00667267	0.00170615	0.032217	0.00920216	0.00143901	6.03408e+07	6.7022e+06	4.15167e+06	1.944e+06
		2418	1FE_160813085745	11	2418	1092	493.25	38.5716	0	6.18629e+07	6.34014e+07	5.57581e+07	8.06534e+06	5.93648e+06	6.10479e+06	4.00912e+06	4.2069e+06	4.23898e+06	1.49622e+06	1.99392e+06	2.34186e+06	1	0.133992	1	0.111073	0.0270551	0.000907952	0.0688037	0.00667267	0.00170615	0.032217	0.00920216	0.00143901	1	0.133992	1	0.111073	0.0270551	0.000907952	0.0688037	0.00667267	0.00170615	0.032217	0.00920216	0.00143901	6.03408e+07	6.7022e+06	4.15167e+06	1.944e+06
		2418	1FE_160813105339	11	2418	1092	493.25	38.5716	0	6.18629e+07	6.34014e+07	5.57581e+07	8.06534e+06	5.93648e+06	6.10479e+06	4.00912e+06	4.2069e+06	4.23898e+06	1.49622e+06	1.99392e+06	2.34186e+06	1	0.133992	1	0.111073	0.0270551	0.000907952	0.0688037	0.00667267	0.00170615	0.032217	0.00920216	0.00143901	1	0.133992	1	0.111073	0.0270551	0.000907952	0.0688037	0.00667267	0.00170615	0.032217	0.00920216	0.00143901	6.03408e+07	6.7022e+06	4.15167e+06	1.944e+06
		2418	1FE_160813105339	11	2418	1092	493.25	38.5716	0	6.18629e+07	6.34014e+07	5.57581e+07	8.06534e+06	5.93648e+06	6.10479e+06	4.00912e+06	4.2069e+06	4.23898e+06	1.49622e+06	1.99392e+06	2.34186e+06	1	0.133992	1	0.111073	0.0270551	0.000907952	0.0688037	0.00667267	0.00170615	0.032217	0.00920216	0.00143901	1	0.133992	1	0.111073	0.0270551	0.000907952	0.0688037	0.00667267	0.00170615	0.032217	0.00920216	0.00143901	6.03408e+07	6.7022e+06	4.15167e+06	1.944e+06
		2418	1FE_160813105339	11	2418	1092	493.25	38.5716	0	6.18629e+07	6.34014e+07	5.57581e+07	8.06534e+06	5.93648e+06	6.10479e+06	4.00912e+06	4.2069e+06	4.23898e+06	1.49622e+06	1.99392e+06	2.34186e+06	1	0.133992	1	0.111073	0.0270551	0.000907952	0.0688037	0.00667267	0.00170615	0.032217	0.00920216	0.00143901	1	0.133992	1	0.111073	0.0270551	0.000907952	0.0688037	0.00667267	0.00170615	0.032217	0.00920216	0.00143901	6.03408e+07	6.7022e+06	4.15167e+06	1.944e+06
	ISVFRPGLR	2	17	1	0.0752971	1	0.100193	0.0102563	9.12001e-07	0.0271598	0.00548063	1.08285e-05	0.0126611	0.00393239	1.18383e-05	0	0
		hits: 17 Items
		FRAMEID	RAWFILE	MS2	FrameID1	CompID	MZ	Time	GoodID	II_1FE	II_1FE_160813085745	II_1FE_160813105339	II_2FE	II_2FE_160813144524	II_2FE_160813164117	II_3FE	II_3FE_160813203300	II_3FE_160813222853	II_4FE	II_4FE_160814022037	II_4FE_160814041631	Ratio_1FE	StdDev_1FE	PValue_1FE	Ratio_2FE	StdDev_2FE	PValue_2FE	Ratio_3FE	StdDev_3FE	PValue_3FE	Ratio_4FE	StdDev_4FE	PValue_4FE	NRatio_1FE	NStdDev_1FE	NPValue_1FE	NRatio_2FE	NStdDev_2FE	NPValue_2FE	NRatio_3FE	NStdDev_3FE	NPValue_3FE	NRatio_4FE	NStdDev_4FE	NPValue_4FE	Avg_1FE	Avg_2FE	Avg_3FE	Avg_4FE
		1994	1FE	12	1994	470	348.879	42.7454	0	1.32204e+08	1.4723e+08	1.42363e+08	1.47166e+07	1.34329e+07	1.46306e+07	5.56437e+06	4.6692e+06	4.11867e+06	2.73402e+06	3.74225e+06	2.12468e+06	1	0.109059	1	0.101423	0.0106345	0.00112481	0.0340264	0.00704515	0.000968231	0.0203912	0.00692233	0.000919542	1	0.109059	1	0.101423	0.0106345	0.00112481	0.0340264	0.00704515	0.000968231	0.0203912	0.00692233	0.000919542	1.40599e+08	1.426e+07	4.78408e+06	2.86698e+06
		1994	1FE	12	1994	470	348.879	42.7454	0	1.32204e+08	1.4723e+08	1.42363e+08	1.47166e+07	1.34329e+07	1.46306e+07	5.56437e+06	4.6692e+06	4.11867e+06	2.73402e+06	3.74225e+06	2.12468e+06	1	0.109059	1	0.101423	0.0106345	0.00112481	0.0340264	0.00704515	0.000968231	0.0203912	0.00692233	0.000919542	1	0.109059	1	0.101423	0.0106345	0.00112481	0.0340264	0.00704515	0.000968231	0.0203912	0.00692233	0.000919542	1.40599e+08	1.426e+07	4.78408e+06	2.86698e+06
		1994	1FE	12	1994	470	348.879	42.7454	0	1.32204e+08	1.4723e+08	1.42363e+08	1.47166e+07	1.34329e+07	1.46306e+07	5.56437e+06	4.6692e+06	4.11867e+06	2.73402e+06	3.74225e+06	2.12468e+06	1	0.109059	1	0.101423	0.0106345	0.00112481	0.0340264	0.00704515	0.000968231	0.0203912	0.00692233	0.000919542	1	0.109059	1	0.101423	0.0106345	0.00112481	0.0340264	0.00704515	0.000968231	0.0203912	0.00692233	0.000919542	1.40599e+08	1.426e+07	4.78408e+06	2.86698e+06
		1994	1FE	12	1994	470	348.879	42.7454	0	1.32204e+08	1.4723e+08	1.42363e+08	1.47166e+07	1.34329e+07	1.46306e+07	5.56437e+06	4.6692e+06	4.11867e+06	2.73402e+06	3.74225e+06	2.12468e+06	1	0.109059	1	0.101423	0.0106345	0.00112481	0.0340264	0.00704515	0.000968231	0.0203912	0.00692233	0.000919542	1	0.109059	1	0.101423	0.0106345	0.00112481	0.0340264	0.00704515	0.000968231	0.0203912	0.00692233	0.000919542	1.40599e+08	1.426e+07	4.78408e+06	2.86698e+06
		1994	1FE_160813085745	12	1994	470	348.879	42.7454	0	1.32204e+08	1.4723e+08	1.42363e+08	1.47166e+07	1.34329e+07	1.46306e+07	5.56437e+06	4.6692e+06	4.11867e+06	2.73402e+06	3.74225e+06	2.12468e+06	1	0.109059	1	0.101423	0.0106345	0.00112481	0.0340264	0.00704515	0.000968231	0.0203912	0.00692233	0.000919542	1	0.109059	1	0.101423	0.0106345	0.00112481	0.0340264	0.00704515	0.000968231	0.0203912	0.00692233	0.000919542	1.40599e+08	1.426e+07	4.78408e+06	2.86698e+06
		1994	1FE_160813085745	12	1994	470	348.879	42.7454	0	1.32204e+08	1.4723e+08	1.42363e+08	1.47166e+07	1.34329e+07	1.46306e+07	5.56437e+06	4.6692e+06	4.11867e+06	2.73402e+06	3.74225e+06	2.12468e+06	1	0.109059	1	0.101423	0.0106345	0.00112481	0.0340264	0.00704515	0.000968231	0.0203912	0.00692233	0.000919542	1	0.109059	1	0.101423	0.0106345	0.00112481	0.0340264	0.00704515	0.000968231	0.0203912	0.00692233	0.000919542	1.40599e+08	1.426e+07	4.78408e+06	2.86698e+06
		1994	1FE_160813085745	12	1994	470	348.879	42.7454	0	1.32204e+08	1.4723e+08	1.42363e+08	1.47166e+07	1.34329e+07	1.46306e+07	5.56437e+06	4.6692e+06	4.11867e+06	2.73402e+06	3.74225e+06	2.12468e+06	1	0.109059	1	0.101423	0.0106345	0.00112481	0.0340264	0.00704515	0.000968231	0.0203912	0.00692233	0.000919542	1	0.109059	1	0.101423	0.0106345	0.00112481	0.0340264	0.00704515	0.000968231	0.0203912	0.00692233	0.000919542	1.40599e+08	1.426e+07	4.78408e+06	2.86698e+06
		1994	1FE_160813085745	12	1994	470	348.879	42.7454	0	1.32204e+08	1.4723e+08	1.42363e+08	1.47166e+07	1.34329e+07	1.46306e+07	5.56437e+06	4.6692e+06	4.11867e+06	2.73402e+06	3.74225e+06	2.12468e+06	1	0.109059	1	0.101423	0.0106345	0.00112481	0.0340264	0.00704515	0.000968231	0.0203912	0.00692233	0.000919542	1	0.109059	1	0.101423	0.0106345	0.00112481	0.0340264	0.00704515	0.000968231	0.0203912	0.00692233	0.000919542	1.40599e+08	1.426e+07	4.78408e+06	2.86698e+06
		1994	1FE_160813105339	12	1994	470	348.879	42.7454	0	1.32204e+08	1.4723e+08	1.42363e+08	1.47166e+07	1.34329e+07	1.46306e+07	5.56437e+06	4.6692e+06	4.11867e+06	2.73402e+06	3.74225e+06	2.12468e+06	1	0.109059	1	0.101423	0.0106345	0.00112481	0.0340264	0.00704515	0.000968231	0.0203912	0.00692233	0.000919542	1	0.109059	1	0.101423	0.0106345	0.00112481	0.0340264	0.00704515	0.000968231	0.0203912	0.00692233	0.000919542	1.40599e+08	1.426e+07	4.78408e+06	2.86698e+06
		1994	1FE_160813105339	12	1994	470	348.879	42.7454	0	1.32204e+08	1.4723e+08	1.42363e+08	1.47166e+07	1.34329e+07	1.46306e+07	5.56437e+06	4.6692e+06	4.11867e+06	2.73402e+06	3.74225e+06	2.12468e+06	1	0.109059	1	0.101423	0.0106345	0.00112481	0.0340264	0.00704515	0.000968231	0.0203912	0.00692233	0.000919542	1	0.109059	1	0.101423	0.0106345	0.00112481	0.0340264	0.00704515	0.000968231	0.0203912	0.00692233	0.000919542	1.40599e+08	1.426e+07	4.78408e+06	2.86698e+06
		1994	1FE_160813105339	12	1994	470	348.879	42.7454	0	1.32204e+08	1.4723e+08	1.42363e+08	1.47166e+07	1.34329e+07	1.46306e+07	5.56437e+06	4.6692e+06	4.11867e+06	2.73402e+06	3.74225e+06	2.12468e+06	1	0.109059	1	0.101423	0.0106345	0.00112481	0.0340264	0.00704515	0.000968231	0.0203912	0.00692233	0.000919542	1	0.109059	1	0.101423	0.0106345	0.00112481	0.0340264	0.00704515	0.000968231	0.0203912	0.00692233	0.000919542	1.40599e+08	1.426e+07	4.78408e+06	2.86698e+06
		1994	1FE_160813105339	12	1994	470	348.879	42.7454	0	1.32204e+08	1.4723e+08	1.42363e+08	1.47166e+07	1.34329e+07	1.46306e+07	5.56437e+06	4.6692e+06	4.11867e+06	2.73402e+06	3.74225e+06	2.12468e+06	1	0.109059	1	0.101423	0.0106345	0.00112481	0.0340264	0.00704515	0.000968231	0.0203912	0.00692233	0.000919542	1	0.109059	1	0.101423	0.0106345	0.00112481	0.0340264	0.00704515	0.000968231	0.0203912	0.00692233	0.000919542	1.40599e+08	1.426e+07	4.78408e+06	2.86698e+06
		3343	1FE	5	3343	2009	522.816	42.7454	0	3.40756e+07	3.65943e+07	3.31067e+07	4.27493e+06	2.22591e+06	2.1973e+06	499469	877118	349739	286592	470229	174881	1	0.104087	1	0.0838161	0.0388019	4.55866e-05	0.016635	0.00872225	0.000738136	0.00897795	0.00477824	0.000855084	1	0.104087	1	0.0838161	0.0388019	4.55866e-05	0.016635	0.00872225	0.000738136	0.00897795	0.00477824	0.000855084	3.45922e+07	2.89938e+06	575442	310567
		3343	1FE	5	3343	2009	522.816	42.7454	0	3.40756e+07	3.65943e+07	3.31067e+07	4.27493e+06	2.22591e+06	2.1973e+06	499469	877118	349739	286592	470229	174881	1	0.104087	1	0.0838161	0.0388019	4.55866e-05	0.016635	0.00872225	0.000738136	0.00897795	0.00477824	0.000855084	1	0.104087	1	0.0838161	0.0388019	4.55866e-05	0.016635	0.00872225	0.000738136	0.00897795	0.00477824	0.000855084	3.45922e+07	2.89938e+06	575442	310567
		3343	1FE_160813085745	5	3343	2009	522.816	42.7454	0	3.40756e+07	3.65943e+07	3.31067e+07	4.27493e+06	2.22591e+06	2.1973e+06	499469	877118	349739	286592	470229	174881	1	0.104087	1	0.0838161	0.0388019	4.55866e-05	0.016635	0.00872225	0.000738136	0.00897795	0.00477824	0.000855084	1	0.104087	1	0.0838161	0.0388019	4.55866e-05	0.016635	0.00872225	0.000738136	0.00897795	0.00477824	0.000855084	3.45922e+07	2.89938e+06	575442	310567
		3343	1FE_160813105339	5	3343	2009	522.816	42.7454	0	3.40756e+07	3.65943e+07	3.31067e+07	4.27493e+06	2.22591e+06	2.1973e+06	499469	877118	349739	286592	470229	174881	1	0.104087	1	0.0838161	0.0388019	4.55866e-05	0.016635	0.00872225	0.000738136	0.00897795	0.00477824	0.000855084	1	0.104087	1	0.0838161	0.0388019	4.55866e-05	0.016635	0.00872225	0.000738136	0.00897795	0.00477824	0.000855084	3.45922e+07	2.89938e+06	575442	310567
		3343	1FE_160813105339	5	3343	2009	522.816	42.7454	0	3.40756e+07	3.65943e+07	3.31067e+07	4.27493e+06	2.22591e+06	2.1973e+06	499469	877118	349739	286592	470229	174881	1	0.104087	1	0.0838161	0.0388019	4.55866e-05	0.016635	0.00872225	0.000738136	0.00897795	0.00477824	0.000855084	1	0.104087	1	0.0838161	0.0388019	4.55866e-05	0.016635	0.00872225	0.000738136	0.00897795	0.00477824	0.000855084	3.45922e+07	2.89938e+06	575442	310567
	IYLEGK	1	7	1	0.0409724	1	0.114699	0.0155241	2.36408e-06	0.0524541	0.00519978	8.92511e-05	0.0341623	0.00434921	9.65918e-05	0	0
		hits: 7 Items
		FRAMEID	RAWFILE	MS2	FrameID1	CompID	MZ	Time	GoodID	II_1FE	II_1FE_160813085745	II_1FE_160813105339	II_2FE	II_2FE_160813144524	II_2FE_160813164117	II_3FE	II_3FE_160813203300	II_3FE_160813222853	II_4FE	II_4FE_160814022037	II_4FE_160814041631	Ratio_1FE	StdDev_1FE	PValue_1FE	Ratio_2FE	StdDev_2FE	PValue_2FE	Ratio_3FE	StdDev_3FE	PValue_3FE	Ratio_4FE	StdDev_4FE	PValue_4FE	NRatio_1FE	NStdDev_1FE	NPValue_1FE	NRatio_2FE	NStdDev_2FE	NPValue_2FE	NRatio_3FE	NStdDev_3FE	NPValue_3FE	NRatio_4FE	NStdDev_4FE	NPValue_4FE	Avg_1FE	Avg_2FE	Avg_3FE	Avg_4FE
		2040	1FE	7	2040	542	361.705	37.198	0	1.19419e+08	1.1469e+08	1.16407e+08	1.46046e+07	1.39325e+07	1.16668e+07	6.57428e+06	6.1946e+06	5.6171e+06	4.40229e+06	3.55106e+06	4.02106e+06	1	0.0409724	1	0.114699	0.0155241	2.36408e-06	0.0524541	0.00519978	8.92511e-05	0.0341623	0.00434921	9.65918e-05	1	0.0409724	1	0.114699	0.0155241	2.36408e-06	0.0524541	0.00519978	8.92511e-05	0.0341623	0.00434921	9.65918e-05	1.16839e+08	1.34013e+07	6.12866e+06	3.99147e+06
		2040	1FE	7	2040	542	361.705	37.198	0	1.19419e+08	1.1469e+08	1.16407e+08	1.46046e+07	1.39325e+07	1.16668e+07	6.57428e+06	6.1946e+06	5.6171e+06	4.40229e+06	3.55106e+06	4.02106e+06	1	0.0409724	1	0.114699	0.0155241	2.36408e-06	0.0524541	0.00519978	8.92511e-05	0.0341623	0.00434921	9.65918e-05	1	0.0409724	1	0.114699	0.0155241	2.36408e-06	0.0524541	0.00519978	8.92511e-05	0.0341623	0.00434921	9.65918e-05	1.16839e+08	1.34013e+07	6.12866e+06	3.99147e+06
		2040	1FE_160813085745	7	2040	542	361.705	37.198	0	1.19419e+08	1.1469e+08	1.16407e+08	1.46046e+07	1.39325e+07	1.16668e+07	6.57428e+06	6.1946e+06	5.6171e+06	4.40229e+06	3.55106e+06	4.02106e+06	1	0.0409724	1	0.114699	0.0155241	2.36408e-06	0.0524541	0.00519978	8.92511e-05	0.0341623	0.00434921	9.65918e-05	1	0.0409724	1	0.114699	0.0155241	2.36408e-06	0.0524541	0.00519978	8.92511e-05	0.0341623	0.00434921	9.65918e-05	1.16839e+08	1.34013e+07	6.12866e+06	3.99147e+06
		2040	1FE_160813085745	7	2040	542	361.705	37.198	0	1.19419e+08	1.1469e+08	1.16407e+08	1.46046e+07	1.39325e+07	1.16668e+07	6.57428e+06	6.1946e+06	5.6171e+06	4.40229e+06	3.55106e+06	4.02106e+06	1	0.0409724	1	0.114699	0.0155241	2.36408e-06	0.0524541	0.00519978	8.92511e-05	0.0341623	0.00434921	9.65918e-05	1	0.0409724	1	0.114699	0.0155241	2.36408e-06	0.0524541	0.00519978	8.92511e-05	0.0341623	0.00434921	9.65918e-05	1.16839e+08	1.34013e+07	6.12866e+06	3.99147e+06
		2040	1FE_160813085745	7	2040	542	361.705	37.198	0	1.19419e+08	1.1469e+08	1.16407e+08	1.46046e+07	1.39325e+07	1.16668e+07	6.57428e+06	6.1946e+06	5.6171e+06	4.40229e+06	3.55106e+06	4.02106e+06	1	0.0409724	1	0.114699	0.0155241	2.36408e-06	0.0524541	0.00519978	8.92511e-05	0.0341623	0.00434921	9.65918e-05	1	0.0409724	1	0.114699	0.0155241	2.36408e-06	0.0524541	0.00519978	8.92511e-05	0.0341623	0.00434921	9.65918e-05	1.16839e+08	1.34013e+07	6.12866e+06	3.99147e+06
		2040	1FE_160813105339	7	2040	542	361.705	37.198	0	1.19419e+08	1.1469e+08	1.16407e+08	1.46046e+07	1.39325e+07	1.16668e+07	6.57428e+06	6.1946e+06	5.6171e+06	4.40229e+06	3.55106e+06	4.02106e+06	1	0.0409724	1	0.114699	0.0155241	2.36408e-06	0.0524541	0.00519978	8.92511e-05	0.0341623	0.00434921	9.65918e-05	1	0.0409724	1	0.114699	0.0155241	2.36408e-06	0.0524541	0.00519978	8.92511e-05	0.0341623	0.00434921	9.65918e-05	1.16839e+08	1.34013e+07	6.12866e+06	3.99147e+06
		2040	1FE_160813105339	7	2040	542	361.705	37.198	0	1.19419e+08	1.1469e+08	1.16407e+08	1.46046e+07	1.39325e+07	1.16668e+07	6.57428e+06	6.1946e+06	5.6171e+06	4.40229e+06	3.55106e+06	4.02106e+06	1	0.0409724	1	0.114699	0.0155241	2.36408e-06	0.0524541	0.00519978	8.92511e-05	0.0341623	0.00434921	9.65918e-05	1	0.0409724	1	0.114699	0.0155241	2.36408e-06	0.0524541	0.00519978	8.92511e-05	0.0341623	0.00434921	9.65918e-05	1.16839e+08	1.34013e+07	6.12866e+06	3.99147e+06
	QATTIIADNIIFLSDQTK	1	3	1	0.0767435	1	0.282516	0.0562325	3.8256e-05	0.150236	0.0349624	1.28364e-05	0.112684	0.0295546	1.82072e-05	0	0
		hits: 3 Items
		FRAMEID	RAWFILE	MS2	FrameID1	CompID	MZ	Time	GoodID	II_1FE	II_1FE_160813085745	II_1FE_160813105339	II_2FE	II_2FE_160813144524	II_2FE_160813164117	II_3FE	II_3FE_160813203300	II_3FE_160813222853	II_4FE	II_4FE_160814022037	II_4FE_160814041631	Ratio_1FE	StdDev_1FE	PValue_1FE	Ratio_2FE	StdDev_2FE	PValue_2FE	Ratio_3FE	StdDev_3FE	PValue_3FE	Ratio_4FE	StdDev_4FE	PValue_4FE	NRatio_1FE	NStdDev_1FE	NPValue_1FE	NRatio_2FE	NStdDev_2FE	NPValue_2FE	NRatio_3FE	NStdDev_3FE	NPValue_3FE	NRatio_4FE	NStdDev_4FE	NPValue_4FE	Avg_1FE	Avg_2FE	Avg_3FE	Avg_4FE
		9027	1FE_160813085745	3	9027	3423	996.531	57.5405	0	1.18915e+07	1.16946e+07	1.1045e+07	3.86488e+06	2.99568e+06	2.92327e+06	1.6642e+06	2.10086e+06	1.43778e+06	1.57984e+06	998698	1.32381e+06	1	0.0767435	1	0.282516	0.0562325	3.8256e-05	0.150236	0.0349624	1.28364e-05	0.112684	0.0295546	1.82072e-05	1	0.0767435	1	0.282516	0.0562325	3.8256e-05	0.150236	0.0349624	1.28364e-05	0.112684	0.0295546	1.82072e-05	1.15437e+07	3.26128e+06	1.73428e+06	1.30078e+06
		9027	1FE_160813085745	3	9027	3423	996.531	57.5405	0	1.18915e+07	1.16946e+07	1.1045e+07	3.86488e+06	2.99568e+06	2.92327e+06	1.6642e+06	2.10086e+06	1.43778e+06	1.57984e+06	998698	1.32381e+06	1	0.0767435	1	0.282516	0.0562325	3.8256e-05	0.150236	0.0349624	1.28364e-05	0.112684	0.0295546	1.82072e-05	1	0.0767435	1	0.282516	0.0562325	3.8256e-05	0.150236	0.0349624	1.28364e-05	0.112684	0.0295546	1.82072e-05	1.15437e+07	3.26128e+06	1.73428e+06	1.30078e+06
		9027	1FE_160813105339	3	9027	3423	996.531	57.5405	0	1.18915e+07	1.16946e+07	1.1045e+07	3.86488e+06	2.99568e+06	2.92327e+06	1.6642e+06	2.10086e+06	1.43778e+06	1.57984e+06	998698	1.32381e+06	1	0.0767435	1	0.282516	0.0562325	3.8256e-05	0.150236	0.0349624	1.28364e-05	0.112684	0.0295546	1.82072e-05	1	0.0767435	1	0.282516	0.0562325	3.8256e-05	0.150236	0.0349624	1.28364e-05	0.112684	0.0295546	1.82072e-05	1.15437e+07	3.26128e+06	1.73428e+06	1.30078e+06
	QATTIIADNIIFLSDQTKEKE	1	5	1	0.0822767	1	0.137872	0.0258351	8.04269e-05	0.0360836	0.0156784	0.000171882	0.0217112	0.0157558	0.000148017	0	0
		hits: 5 Items
		FRAMEID	RAWFILE	MS2	FrameID1	CompID	MZ	Time	GoodID	II_1FE	II_1FE_160813085745	II_1FE_160813105339	II_2FE	II_2FE_160813144524	II_2FE_160813164117	II_3FE	II_3FE_160813203300	II_3FE_160813222853	II_4FE	II_4FE_160814022037	II_4FE_160814041631	Ratio_1FE	StdDev_1FE	PValue_1FE	Ratio_2FE	StdDev_2FE	PValue_2FE	Ratio_3FE	StdDev_3FE	PValue_3FE	Ratio_4FE	StdDev_4FE	PValue_4FE	NRatio_1FE	NStdDev_1FE	NPValue_1FE	NRatio_2FE	NStdDev_2FE	NPValue_2FE	NRatio_3FE	NStdDev_3FE	NPValue_3FE	NRatio_4FE	NStdDev_4FE	NPValue_4FE	Avg_1FE	Avg_2FE	Avg_3FE	Avg_4FE
		2982	1FE	5	2982	1851	793.416	55.0643	0	3.17864e+07	2.95659e+07	2.96875e+07	4.79519e+06	4.18518e+06	3.57142e+06	1.55548e+06	1.02761e+06	701953	513736	298257	1.16459e+06	1	0.0822767	1	0.137872	0.0258351	8.04269e-05	0.0360836	0.0156784	0.000171882	0.0217112	0.0157558	0.000148017	1	0.0822767	1	0.137872	0.0258351	8.04269e-05	0.0360836	0.0156784	0.000171882	0.0217112	0.0157558	0.000148017	3.03466e+07	4.18393e+06	1.09501e+06	658860
		2982	1FE	5	2982	1851	793.416	55.0643	0	3.17864e+07	2.95659e+07	2.96875e+07	4.79519e+06	4.18518e+06	3.57142e+06	1.55548e+06	1.02761e+06	701953	513736	298257	1.16459e+06	1	0.0822767	1	0.137872	0.0258351	8.04269e-05	0.0360836	0.0156784	0.000171882	0.0217112	0.0157558	0.000148017	1	0.0822767	1	0.137872	0.0258351	8.04269e-05	0.0360836	0.0156784	0.000171882	0.0217112	0.0157558	0.000148017	3.03466e+07	4.18393e+06	1.09501e+06	658860
		2982	1FE_160813085745	5	2982	1851	793.416	55.0643	0	3.17864e+07	2.95659e+07	2.96875e+07	4.79519e+06	4.18518e+06	3.57142e+06	1.55548e+06	1.02761e+06	701953	513736	298257	1.16459e+06	1	0.0822767	1	0.137872	0.0258351	8.04269e-05	0.0360836	0.0156784	0.000171882	0.0217112	0.0157558	0.000148017	1	0.0822767	1	0.137872	0.0258351	8.04269e-05	0.0360836	0.0156784	0.000171882	0.0217112	0.0157558	0.000148017	3.03466e+07	4.18393e+06	1.09501e+06	658860
		2982	1FE_160813085745	5	2982	1851	793.416	55.0643	0	3.17864e+07	2.95659e+07	2.96875e+07	4.79519e+06	4.18518e+06	3.57142e+06	1.55548e+06	1.02761e+06	701953	513736	298257	1.16459e+06	1	0.0822767	1	0.137872	0.0258351	8.04269e-05	0.0360836	0.0156784	0.000171882	0.0217112	0.0157558	0.000148017	1	0.0822767	1	0.137872	0.0258351	8.04269e-05	0.0360836	0.0156784	0.000171882	0.0217112	0.0157558	0.000148017	3.03466e+07	4.18393e+06	1.09501e+06	658860
		2982	1FE_160813105339	5	2982	1851	793.416	55.0643	0	3.17864e+07	2.95659e+07	2.96875e+07	4.79519e+06	4.18518e+06	3.57142e+06	1.55548e+06	1.02761e+06	701953	513736	298257	1.16459e+06	1	0.0822767	1	0.137872	0.0258351	8.04269e-05	0.0360836	0.0156784	0.000171882	0.0217112	0.0157558	0.000148017	1	0.0822767	1	0.137872	0.0258351	8.04269e-05	0.0360836	0.0156784	0.000171882	0.0217112	0.0157558	0.000148017	3.03466e+07	4.18393e+06	1.09501e+06	658860
	SGDSEVYQLGDVSQK	1	6	1	0.0515641	1	0.0822784	0.0211228	2.46906e-06	0.0154453	0.0104446	3.53494e-05	0.00100103	0.00175964	0.000209085	0	0
		hits: 6 Items
		FRAMEID	RAWFILE	MS2	FrameID1	CompID	MZ	Time	GoodID	II_1FE	II_1FE_160813085745	II_1FE_160813105339	II_2FE	II_2FE_160813144524	II_2FE_160813164117	II_3FE	II_3FE_160813203300	II_3FE_160813222853	II_4FE	II_4FE_160814022037	II_4FE_160814041631	Ratio_1FE	StdDev_1FE	PValue_1FE	Ratio_2FE	StdDev_2FE	PValue_2FE	Ratio_3FE	StdDev_3FE	PValue_3FE	Ratio_4FE	StdDev_4FE	PValue_4FE	NRatio_1FE	NStdDev_1FE	NPValue_1FE	NRatio_2FE	NStdDev_2FE	NPValue_2FE	NRatio_3FE	NStdDev_3FE	NPValue_3FE	NRatio_4FE	NStdDev_4FE	NPValue_4FE	Avg_1FE	Avg_2FE	Avg_3FE	Avg_4FE
		2233	1FE	6	2233	1213	806.373	41.5297	0	6.12793e+07	5.82143e+07	6.00592e+07	5.88033e+06	5.22628e+06	3.66671e+06	555408	599591	1.61825e+06	0	179737	0	1	0.0515641	1	0.0822784	0.0211228	2.46906e-06	0.0154453	0.0104446	3.53494e-05	0.00100103	0.00175964	0.000209085	1	0.0515641	1	0.0822784	0.0211228	2.46906e-06	0.0154453	0.0104446	3.53494e-05	0.00100103	0.00175964	0.000209085	5.98509e+07	4.92444e+06	924418	59912.4
		2233	1FE	6	2233	1213	806.373	41.5297	0	6.12793e+07	5.82143e+07	6.00592e+07	5.88033e+06	5.22628e+06	3.66671e+06	555408	599591	1.61825e+06	0	179737	0	1	0.0515641	1	0.0822784	0.0211228	2.46906e-06	0.0154453	0.0104446	3.53494e-05	0.00100103	0.00175964	0.000209085	1	0.0515641	1	0.0822784	0.0211228	2.46906e-06	0.0154453	0.0104446	3.53494e-05	0.00100103	0.00175964	0.000209085	5.98509e+07	4.92444e+06	924418	59912.4
		2233	1FE_160813085745	6	2233	1213	806.373	41.5297	0	6.12793e+07	5.82143e+07	6.00592e+07	5.88033e+06	5.22628e+06	3.66671e+06	555408	599591	1.61825e+06	0	179737	0	1	0.0515641	1	0.0822784	0.0211228	2.46906e-06	0.0154453	0.0104446	3.53494e-05	0.00100103	0.00175964	0.000209085	1	0.0515641	1	0.0822784	0.0211228	2.46906e-06	0.0154453	0.0104446	3.53494e-05	0.00100103	0.00175964	0.000209085	5.98509e+07	4.92444e+06	924418	59912.4
		2233	1FE_160813085745	6	2233	1213	806.373	41.5297	0	6.12793e+07	5.82143e+07	6.00592e+07	5.88033e+06	5.22628e+06	3.66671e+06	555408	599591	1.61825e+06	0	179737	0	1	0.0515641	1	0.0822784	0.0211228	2.46906e-06	0.0154453	0.0104446	3.53494e-05	0.00100103	0.00175964	0.000209085	1	0.0515641	1	0.0822784	0.0211228	2.46906e-06	0.0154453	0.0104446	3.53494e-05	0.00100103	0.00175964	0.000209085	5.98509e+07	4.92444e+06	924418	59912.4
		2233	1FE_160813105339	6	2233	1213	806.373	41.5297	0	6.12793e+07	5.82143e+07	6.00592e+07	5.88033e+06	5.22628e+06	3.66671e+06	555408	599591	1.61825e+06	0	179737	0	1	0.0515641	1	0.0822784	0.0211228	2.46906e-06	0.0154453	0.0104446	3.53494e-05	0.00100103	0.00175964	0.000209085	1	0.0515641	1	0.0822784	0.0211228	2.46906e-06	0.0154453	0.0104446	3.53494e-05	0.00100103	0.00175964	0.000209085	5.98509e+07	4.92444e+06	924418	59912.4
		2233	1FE_160813105339	6	2233	1213	806.373	41.5297	0	6.12793e+07	5.82143e+07	6.00592e+07	5.88033e+06	5.22628e+06	3.66671e+06	555408	599591	1.61825e+06	0	179737	0	1	0.0515641	1	0.0822784	0.0211228	2.46906e-06	0.0154453	0.0104446	3.53494e-05	0.00100103	0.00175964	0.000209085	1	0.0515641	1	0.0822784	0.0211228	2.46906e-06	0.0154453	0.0104446	3.53494e-05	0.00100103	0.00175964	0.000209085	5.98509e+07	4.92444e+06	924418	59912.4
	VGQDPVLR	1	12	1	0.044397	1	0.105936	0.00691557	0.000117704	0.0220143	0.00255063	0.000152563	0.0150824	0.00357083	0.000126625	0	0
		hits: 12 Items
		FRAMEID	RAWFILE	MS2	FrameID1	CompID	MZ	Time	GoodID	II_1FE	II_1FE_160813085745	II_1FE_160813105339	II_2FE	II_2FE_160813144524	II_2FE_160813164117	II_3FE	II_3FE_160813203300	II_3FE_160813222853	II_4FE	II_4FE_160814022037	II_4FE_160814041631	Ratio_1FE	StdDev_1FE	PValue_1FE	Ratio_2FE	StdDev_2FE	PValue_2FE	Ratio_3FE	StdDev_3FE	PValue_3FE	Ratio_4FE	StdDev_4FE	PValue_4FE	NRatio_1FE	NStdDev_1FE	NPValue_1FE	NRatio_2FE	NStdDev_2FE	NPValue_2FE	NRatio_3FE	NStdDev_3FE	NPValue_3FE	NRatio_4FE	NStdDev_4FE	NPValue_4FE	Avg_1FE	Avg_2FE	Avg_3FE	Avg_4FE
		1951	1FE	12	1951	411	442.25	36.4733	0	1.58987e+08	1.54331e+08	1.61212e+08	1.7462e+07	1.60193e+07	1.67883e+07	3.85829e+06	3.31028e+06	3.27787e+06	1.84039e+06	2.46088e+06	2.85579e+06	1	0.044397	1	0.105936	0.00691557	0.000117704	0.0220143	0.00255063	0.000152563	0.0150824	0.00357083	0.000126625	1	0.044397	1	0.105936	0.00691557	0.000117704	0.0220143	0.00255063	0.000152563	0.0150824	0.00357083	0.000126625	1.58177e+08	1.67565e+07	3.48215e+06	2.38569e+06
		1951	1FE	12	1951	411	442.25	36.4733	0	1.58987e+08	1.54331e+08	1.61212e+08	1.7462e+07	1.60193e+07	1.67883e+07	3.85829e+06	3.31028e+06	3.27787e+06	1.84039e+06	2.46088e+06	2.85579e+06	1	0.044397	1	0.105936	0.00691557	0.000117704	0.0220143	0.00255063	0.000152563	0.0150824	0.00357083	0.000126625	1	0.044397	1	0.105936	0.00691557	0.000117704	0.0220143	0.00255063	0.000152563	0.0150824	0.00357083	0.000126625	1.58177e+08	1.67565e+07	3.48215e+06	2.38569e+06
		1951	1FE	12	1951	411	442.25	36.4733	0	1.58987e+08	1.54331e+08	1.61212e+08	1.7462e+07	1.60193e+07	1.67883e+07	3.85829e+06	3.31028e+06	3.27787e+06	1.84039e+06	2.46088e+06	2.85579e+06	1	0.044397	1	0.105936	0.00691557	0.000117704	0.0220143	0.00255063	0.000152563	0.0150824	0.00357083	0.000126625	1	0.044397	1	0.105936	0.00691557	0.000117704	0.0220143	0.00255063	0.000152563	0.0150824	0.00357083	0.000126625	1.58177e+08	1.67565e+07	3.48215e+06	2.38569e+06
		1951	1FE_160813085745	12	1951	411	442.25	36.4733	0	1.58987e+08	1.54331e+08	1.61212e+08	1.7462e+07	1.60193e+07	1.67883e+07	3.85829e+06	3.31028e+06	3.27787e+06	1.84039e+06	2.46088e+06	2.85579e+06	1	0.044397	1	0.105936	0.00691557	0.000117704	0.0220143	0.00255063	0.000152563	0.0150824	0.00357083	0.000126625	1	0.044397	1	0.105936	0.00691557	0.000117704	0.0220143	0.00255063	0.000152563	0.0150824	0.00357083	0.000126625	1.58177e+08	1.67565e+07	3.48215e+06	2.38569e+06
		1951	1FE_160813085745	12	1951	411	442.25	36.4733	0	1.58987e+08	1.54331e+08	1.61212e+08	1.7462e+07	1.60193e+07	1.67883e+07	3.85829e+06	3.31028e+06	3.27787e+06	1.84039e+06	2.46088e+06	2.85579e+06	1	0.044397	1	0.105936	0.00691557	0.000117704	0.0220143	0.00255063	0.000152563	0.0150824	0.00357083	0.000126625	1	0.044397	1	0.105936	0.00691557	0.000117704	0.0220143	0.00255063	0.000152563	0.0150824	0.00357083	0.000126625	1.58177e+08	1.67565e+07	3.48215e+06	2.38569e+06
		1951	1FE_160813085745	12	1951	411	442.25	36.4733	0	1.58987e+08	1.54331e+08	1.61212e+08	1.7462e+07	1.60193e+07	1.67883e+07	3.85829e+06	3.31028e+06	3.27787e+06	1.84039e+06	2.46088e+06	2.85579e+06	1	0.044397	1	0.105936	0.00691557	0.000117704	0.0220143	0.00255063	0.000152563	0.0150824	0.00357083	0.000126625	1	0.044397	1	0.105936	0.00691557	0.000117704	0.0220143	0.00255063	0.000152563	0.0150824	0.00357083	0.000126625	1.58177e+08	1.67565e+07	3.48215e+06	2.38569e+06
		1951	1FE_160813105339	12	1951	411	442.25	36.4733	0	1.58987e+08	1.54331e+08	1.61212e+08	1.7462e+07	1.60193e+07	1.67883e+07	3.85829e+06	3.31028e+06	3.27787e+06	1.84039e+06	2.46088e+06	2.85579e+06	1	0.044397	1	0.105936	0.00691557	0.000117704	0.0220143	0.00255063	0.000152563	0.0150824	0.00357083	0.000126625	1	0.044397	1	0.105936	0.00691557	0.000117704	0.0220143	0.00255063	0.000152563	0.0150824	0.00357083	0.000126625	1.58177e+08	1.67565e+07	3.48215e+06	2.38569e+06
		1951	1FE_160813105339	12	1951	411	442.25	36.4733	0	1.58987e+08	1.54331e+08	1.61212e+08	1.7462e+07	1.60193e+07	1.67883e+07	3.85829e+06	3.31028e+06	3.27787e+06	1.84039e+06	2.46088e+06	2.85579e+06	1	0.044397	1	0.105936	0.00691557	0.000117704	0.0220143	0.00255063	0.000152563	0.0150824	0.00357083	0.000126625	1	0.044397	1	0.105936	0.00691557	0.000117704	0.0220143	0.00255063	0.000152563	0.0150824	0.00357083	0.000126625	1.58177e+08	1.67565e+07	3.48215e+06	2.38569e+06
		1951	1FE_160813105339	12	1951	411	442.25	36.4733	0	1.58987e+08	1.54331e+08	1.61212e+08	1.7462e+07	1.60193e+07	1.67883e+07	3.85829e+06	3.31028e+06	3.27787e+06	1.84039e+06	2.46088e+06	2.85579e+06	1	0.044397	1	0.105936	0.00691557	0.000117704	0.0220143	0.00255063	0.000152563	0.0150824	0.00357083	0.000126625	1	0.044397	1	0.105936	0.00691557	0.000117704	0.0220143	0.00255063	0.000152563	0.0150824	0.00357083	0.000126625	1.58177e+08	1.67565e+07	3.48215e+06	2.38569e+06
		1951	1FE_160813105339	12	1951	411	442.25	36.4733	0	1.58987e+08	1.54331e+08	1.61212e+08	1.7462e+07	1.60193e+07	1.67883e+07	3.85829e+06	3.31028e+06	3.27787e+06	1.84039e+06	2.46088e+06	2.85579e+06	1	0.044397	1	0.105936	0.00691557	0.000117704	0.0220143	0.00255063	0.000152563	0.0150824	0.00357083	0.000126625	1	0.044397	1	0.105936	0.00691557	0.000117704	0.0220143	0.00255063	0.000152563	0.0150824	0.00357083	0.000126625	1.58177e+08	1.67565e+07	3.48215e+06	2.38569e+06
		1951	2FE	12	1951	411	442.25	36.4733	0	1.58987e+08	1.54331e+08	1.61212e+08	1.7462e+07	1.60193e+07	1.67883e+07	3.85829e+06	3.31028e+06	3.27787e+06	1.84039e+06	2.46088e+06	2.85579e+06	1	0.044397	1	0.105936	0.00691557	0.000117704	0.0220143	0.00255063	0.000152563	0.0150824	0.00357083	0.000126625	1	0.044397	1	0.105936	0.00691557	0.000117704	0.0220143	0.00255063	0.000152563	0.0150824	0.00357083	0.000126625	1.58177e+08	1.67565e+07	3.48215e+06	2.38569e+06
		1951	2FE	12	1951	411	442.25	36.4733	0	1.58987e+08	1.54331e+08	1.61212e+08	1.7462e+07	1.60193e+07	1.67883e+07	3.85829e+06	3.31028e+06	3.27787e+06	1.84039e+06	2.46088e+06	2.85579e+06	1	0.044397	1	0.105936	0.00691557	0.000117704	0.0220143	0.00255063	0.000152563	0.0150824	0.00357083	0.000126625	1	0.044397	1	0.105936	0.00691557	0.000117704	0.0220143	0.00255063	0.000152563	0.0150824	0.00357083	0.000126625	1.58177e+08	1.67565e+07	3.48215e+06	2.38569e+06
	VHLLGR	1	6	1	0.115672	1	0.14385	0.0284465	0.000524178	0.104972	0.0337721	0.000208232	0.0444464	0.0170516	0.000670836	0	0
		hits: 6 Items
		FRAMEID	RAWFILE	MS2	FrameID1	CompID	MZ	Time	GoodID	II_1FE	II_1FE_160813085745	II_1FE_160813105339	II_2FE	II_2FE_160813144524	II_2FE_160813164117	II_3FE	II_3FE_160813203300	II_3FE_160813222853	II_4FE	II_4FE_160814022037	II_4FE_160814041631	Ratio_1FE	StdDev_1FE	PValue_1FE	Ratio_2FE	StdDev_2FE	PValue_2FE	Ratio_3FE	StdDev_3FE	PValue_3FE	Ratio_4FE	StdDev_4FE	PValue_4FE	NRatio_1FE	NStdDev_1FE	NPValue_1FE	NRatio_2FE	NStdDev_2FE	NPValue_2FE	NRatio_3FE	NStdDev_3FE	NPValue_3FE	NRatio_4FE	NStdDev_4FE	NPValue_4FE	Avg_1FE	Avg_2FE	Avg_3FE	Avg_4FE
		2469	1FE	7	2469	1166	347.719	37.4638	0	4.96502e+07	5.38481e+07	5.56241e+07	8.68465e+06	7.65507e+06	6.55001e+06	6.96893e+06	5.69577e+06	4.03874e+06	3.23817e+06	2.00784e+06	1.82641e+06	1	0.115672	1	0.14385	0.0284465	0.000524178	0.104972	0.0337721	0.000208232	0.0444464	0.0170516	0.000670836	1	0.115672	1	0.14385	0.0284465	0.000524178	0.104972	0.0337721	0.000208232	0.0444464	0.0170516	0.000670836	5.30408e+07	7.62991e+06	5.56781e+06	2.35747e+06
		2469	1FE	7	2469	1166	347.719	37.4638	0	4.96502e+07	5.38481e+07	5.56241e+07	8.68465e+06	7.65507e+06	6.55001e+06	6.96893e+06	5.69577e+06	4.03874e+06	3.23817e+06	2.00784e+06	1.82641e+06	1	0.115672	1	0.14385	0.0284465	0.000524178	0.104972	0.0337721	0.000208232	0.0444464	0.0170516	0.000670836	1	0.115672	1	0.14385	0.0284465	0.000524178	0.104972	0.0337721	0.000208232	0.0444464	0.0170516	0.000670836	5.30408e+07	7.62991e+06	5.56781e+06	2.35747e+06
		2469	1FE_160813085745	7	2469	1166	347.719	37.4638	0	4.96502e+07	5.38481e+07	5.56241e+07	8.68465e+06	7.65507e+06	6.55001e+06	6.96893e+06	5.69577e+06	4.03874e+06	3.23817e+06	2.00784e+06	1.82641e+06	1	0.115672	1	0.14385	0.0284465	0.000524178	0.104972	0.0337721	0.000208232	0.0444464	0.0170516	0.000670836	1	0.115672	1	0.14385	0.0284465	0.000524178	0.104972	0.0337721	0.000208232	0.0444464	0.0170516	0.000670836	5.30408e+07	7.62991e+06	5.56781e+06	2.35747e+06
		2469	1FE_160813085745	7	2469	1166	347.719	37.4638	0	4.96502e+07	5.38481e+07	5.56241e+07	8.68465e+06	7.65507e+06	6.55001e+06	6.96893e+06	5.69577e+06	4.03874e+06	3.23817e+06	2.00784e+06	1.82641e+06	1	0.115672	1	0.14385	0.0284465	0.000524178	0.104972	0.0337721	0.000208232	0.0444464	0.0170516	0.000670836	1	0.115672	1	0.14385	0.0284465	0.000524178	0.104972	0.0337721	0.000208232	0.0444464	0.0170516	0.000670836	5.30408e+07	7.62991e+06	5.56781e+06	2.35747e+06
		2469	1FE_160813105339	7	2469	1166	347.719	37.4638	0	4.96502e+07	5.38481e+07	5.56241e+07	8.68465e+06	7.65507e+06	6.55001e+06	6.96893e+06	5.69577e+06	4.03874e+06	3.23817e+06	2.00784e+06	1.82641e+06	1	0.115672	1	0.14385	0.0284465	0.000524178	0.104972	0.0337721	0.000208232	0.0444464	0.0170516	0.000670836	1	0.115672	1	0.14385	0.0284465	0.000524178	0.104972	0.0337721	0.000208232	0.0444464	0.0170516	0.000670836	5.30408e+07	7.62991e+06	5.56781e+06	2.35747e+06
		2469	1FE_160813105339	7	2469	1166	347.719	37.4638	0	4.96502e+07	5.38481e+07	5.56241e+07	8.68465e+06	7.65507e+06	6.55001e+06	6.96893e+06	5.69577e+06	4.03874e+06	3.23817e+06	2.00784e+06	1.82641e+06	1	0.115672	1	0.14385	0.0284465	0.000524178	0.104972	0.0337721	0.000208232	0.0444464	0.0170516	0.000670836	1	0.115672	1	0.14385	0.0284465	0.000524178	0.104972	0.0337721	0.000208232	0.0444464	0.0170516	0.000670836	5.30408e+07	7.62991e+06	5.56781e+06	2.35747e+06
SP://A0A0G2JLD8	A0A0G2JLD8_HUMAN Single_stranded DNA_binding protein_ mitochondrial (Fragment) OS=Homo sapiens GN=SSBP1 PE=1 SV=1	6	7	59	1	0.0236629	1	0.105495	0.00503737	9.9e-20	0.0312174	0.00197453	9.9e-20	0.00873178	0.00136823	1.11022e-16
	peptides: 6 Items
	PEPTIDE	FRAMES	HITS	Ratio_1FE	StdDev_1FE	PValue_1FE	Ratio_2FE	StdDev_2FE	PValue_2FE	Ratio_3FE	StdDev_3FE	PValue_3FE	Ratio_4FE	StdDev_4FE	PValue_4FE	OtherAssignments	AvgPepPValue
	DVAYQYVK	1	11	1	0.133992	1	0.111073	0.0270551	0.000907952	0.0688037	0.00667267	0.00170615	0.032217	0.00920216	0.00143901	0	0
		hits: 11 Items
		FRAMEID	RAWFILE	MS2	FrameID1	CompID	MZ	Time	GoodID	II_1FE	II_1FE_160813085745	II_1FE_160813105339	II_2FE	II_2FE_160813144524	II_2FE_160813164117	II_3FE	II_3FE_160813203300	II_3FE_160813222853	II_4FE	II_4FE_160814022037	II_4FE_160814041631	Ratio_1FE	StdDev_1FE	PValue_1FE	Ratio_2FE	StdDev_2FE	PValue_2FE	Ratio_3FE	StdDev_3FE	PValue_3FE	Ratio_4FE	StdDev_4FE	PValue_4FE	NRatio_1FE	NStdDev_1FE	NPValue_1FE	NRatio_2FE	NStdDev_2FE	NPValue_2FE	NRatio_3FE	NStdDev_3FE	NPValue_3FE	NRatio_4FE	NStdDev_4FE	NPValue_4FE	Avg_1FE	Avg_2FE	Avg_3FE	Avg_4FE
		2418	1FE	11	2418	1092	493.25	38.5716	0	6.18629e+07	6.34014e+07	5.57581e+07	8.06534e+06	5.93648e+06	6.10479e+06	4.00912e+06	4.2069e+06	4.23898e+06	1.49622e+06	1.99392e+06	2.34186e+06	1	0.133992	1	0.111073	0.0270551	0.000907952	0.0688037	0.00667267	0.00170615	0.032217	0.00920216	0.00143901	1	0.133992	1	0.111073	0.0270551	0.000907952	0.0688037	0.00667267	0.00170615	0.032217	0.00920216	0.00143901	6.03408e+07	6.7022e+06	4.15167e+06	1.944e+06
		2418	1FE	11	2418	1092	493.25	38.5716	0	6.18629e+07	6.34014e+07	5.57581e+07	8.06534e+06	5.93648e+06	6.10479e+06	4.00912e+06	4.2069e+06	4.23898e+06	1.49622e+06	1.99392e+06	2.34186e+06	1	0.133992	1	0.111073	0.0270551	0.000907952	0.0688037	0.00667267	0.00170615	0.032217	0.00920216	0.00143901	1	0.133992	1	0.111073	0.0270551	0.000907952	0.0688037	0.00667267	0.00170615	0.032217	0.00920216	0.00143901	6.03408e+07	6.7022e+06	4.15167e+06	1.944e+06
		2418	1FE	11	2418	1092	493.25	38.5716	0	6.18629e+07	6.34014e+07	5.57581e+07	8.06534e+06	5.93648e+06	6.10479e+06	4.00912e+06	4.2069e+06	4.23898e+06	1.49622e+06	1.99392e+06	2.34186e+06	1	0.133992	1	0.111073	0.0270551	0.000907952	0.0688037	0.00667267	0.00170615	0.032217	0.00920216	0.00143901	1	0.133992	1	0.111073	0.0270551	0.000907952	0.0688037	0.00667267	0.00170615	0.032217	0.00920216	0.00143901	6.03408e+07	6.7022e+06	4.15167e+06	1.944e+06
		2418	1FE	11	2418	1092	493.25	38.5716	0	6.18629e+07	6.34014e+07	5.57581e+07	8.06534e+06	5.93648e+06	6.10479e+06	4.00912e+06	4.2069e+06	4.23898e+06	1.49622e+06	1.99392e+06	2.34186e+06	1	0.133992	1	0.111073	0.0270551	0.000907952	0.0688037	0.00667267	0.00170615	0.032217	0.00920216	0.00143901	1	0.133992	1	0.111073	0.0270551	0.000907952	0.0688037	0.00667267	0.00170615	0.032217	0.00920216	0.00143901	6.03408e+07	6.7022e+06	4.15167e+06	1.944e+06
		2418	1FE_160813085745	11	2418	1092	493.25	38.5716	0	6.18629e+07	6.34014e+07	5.57581e+07	8.06534e+06	5.93648e+06	6.10479e+06	4.00912e+06	4.2069e+06	4.23898e+06	1.49622e+06	1.99392e+06	2.34186e+06	1	0.133992	1	0.111073	0.0270551	0.000907952	0.0688037	0.00667267	0.00170615	0.032217	0.00920216	0.00143901	1	0.133992	1	0.111073	0.0270551	0.000907952	0.0688037	0.00667267	0.00170615	0.032217	0.00920216	0.00143901	6.03408e+07	6.7022e+06	4.15167e+06	1.944e+06
		2418	1FE_160813085745	11	2418	1092	493.25	38.5716	0	6.18629e+07	6.34014e+07	5.57581e+07	8.06534e+06	5.93648e+06	6.10479e+06	4.00912e+06	4.2069e+06	4.23898e+06	1.49622e+06	1.99392e+06	2.34186e+06	1	0.133992	1	0.111073	0.0270551	0.000907952	0.0688037	0.00667267	0.00170615	0.032217	0.00920216	0.00143901	1	0.133992	1	0.111073	0.0270551	0.000907952	0.0688037	0.00667267	0.00170615	0.032217	0.00920216	0.00143901	6.03408e+07	6.7022e+06	4.15167e+06	1.944e+06
		2418	1FE_160813085745	11	2418	1092	493.25	38.5716	0	6.18629e+07	6.34014e+07	5.57581e+07	8.06534e+06	5.93648e+06	6.10479e+06	4.00912e+06	4.2069e+06	4.23898e+06	1.49622e+06	1.99392e+06	2.34186e+06	1	0.133992	1	0.111073	0.0270551	0.000907952	0.0688037	0.00667267	0.00170615	0.032217	0.00920216	0.00143901	1	0.133992	1	0.111073	0.0270551	0.000907952	0.0688037	0.00667267	0.00170615	0.032217	0.00920216	0.00143901	6.03408e+07	6.7022e+06	4.15167e+06	1.944e+06
		2418	1FE_160813085745	11	2418	1092	493.25	38.5716	0	6.18629e+07	6.34014e+07	5.57581e+07	8.06534e+06	5.93648e+06	6.10479e+06	4.00912e+06	4.2069e+06	4.23898e+06	1.49622e+06	1.99392e+06	2.34186e+06	1	0.133992	1	0.111073	0.0270551	0.000907952	0.0688037	0.00667267	0.00170615	0.032217	0.00920216	0.00143901	1	0.133992	1	0.111073	0.0270551	0.000907952	0.0688037	0.00667267	0.00170615	0.032217	0.00920216	0.00143901	6.03408e+07	6.7022e+06	4.15167e+06	1.944e+06
		2418	1FE_160813105339	11	2418	1092	493.25	38.5716	0	6.18629e+07	6.34014e+07	5.57581e+07	8.06534e+06	5.93648e+06	6.10479e+06	4.00912e+06	4.2069e+06	4.23898e+06	1.49622e+06	1.99392e+06	2.34186e+06	1	0.133992	1	0.111073	0.0270551	0.000907952	0.0688037	0.00667267	0.00170615	0.032217	0.00920216	0.00143901	1	0.133992	1	0.111073	0.0270551	0.000907952	0.0688037	0.00667267	0.00170615	0.032217	0.00920216	0.00143901	6.03408e+07	6.7022e+06	4.15167e+06	1.944e+06
		2418	1FE_160813105339	11	2418	1092	493.25	38.5716	0	6.18629e+07	6.34014e+07	5.57581e+07	8.06534e+06	5.93648e+06	6.10479e+06	4.00912e+06	4.2069e+06	4.23898e+06	1.49622e+06	1.99392e+06	2.34186e+06	1	0.133992	1	0.111073	0.0270551	0.000907952	0.0688037	0.00667267	0.00170615	0.032217	0.00920216	0.00143901	1	0.133992	1	0.111073	0.0270551	0.000907952	0.0688037	0.00667267	0.00170615	0.032217	0.00920216	0.00143901	6.03408e+07	6.7022e+06	4.15167e+06	1.944e+06
		2418	1FE_160813105339	11	2418	1092	493.25	38.5716	0	6.18629e+07	6.34014e+07	5.57581e+07	8.06534e+06	5.93648e+06	6.10479e+06	4.00912e+06	4.2069e+06	4.23898e+06	1.49622e+06	1.99392e+06	2.34186e+06	1	0.133992	1	0.111073	0.0270551	0.000907952	0.0688037	0.00667267	0.00170615	0.032217	0.00920216	0.00143901	1	0.133992	1	0.111073	0.0270551	0.000907952	0.0688037	0.00667267	0.00170615	0.032217	0.00920216	0.00143901	6.03408e+07	6.7022e+06	4.15167e+06	1.944e+06
	ISVFRPGLR	2	17	1	0.0752971	1	0.100193	0.0102563	9.12001e-07	0.0271598	0.00548063	1.08285e-05	0.0126611	0.00393239	1.18383e-05	0	0
		hits: 17 Items
		FRAMEID	RAWFILE	MS2	FrameID1	CompID	MZ	Time	GoodID	II_1FE	II_1FE_160813085745	II_1FE_160813105339	II_2FE	II_2FE_160813144524	II_2FE_160813164117	II_3FE	II_3FE_160813203300	II_3FE_160813222853	II_4FE	II_4FE_160814022037	II_4FE_160814041631	Ratio_1FE	StdDev_1FE	PValue_1FE	Ratio_2FE	StdDev_2FE	PValue_2FE	Ratio_3FE	StdDev_3FE	PValue_3FE	Ratio_4FE	StdDev_4FE	PValue_4FE	NRatio_1FE	NStdDev_1FE	NPValue_1FE	NRatio_2FE	NStdDev_2FE	NPValue_2FE	NRatio_3FE	NStdDev_3FE	NPValue_3FE	NRatio_4FE	NStdDev_4FE	NPValue_4FE	Avg_1FE	Avg_2FE	Avg_3FE	Avg_4FE
		1994	1FE	12	1994	470	348.879	42.7454	0	1.32204e+08	1.4723e+08	1.42363e+08	1.47166e+07	1.34329e+07	1.46306e+07	5.56437e+06	4.6692e+06	4.11867e+06	2.73402e+06	3.74225e+06	2.12468e+06	1	0.109059	1	0.101423	0.0106345	0.00112481	0.0340264	0.00704515	0.000968231	0.0203912	0.00692233	0.000919542	1	0.109059	1	0.101423	0.0106345	0.00112481	0.0340264	0.00704515	0.000968231	0.0203912	0.00692233	0.000919542	1.40599e+08	1.426e+07	4.78408e+06	2.86698e+06
		1994	1FE	12	1994	470	348.879	42.7454	0	1.32204e+08	1.4723e+08	1.42363e+08	1.47166e+07	1.34329e+07	1.46306e+07	5.56437e+06	4.6692e+06	4.11867e+06	2.73402e+06	3.74225e+06	2.12468e+06	1	0.109059	1	0.101423	0.0106345	0.00112481	0.0340264	0.00704515	0.000968231	0.0203912	0.00692233	0.000919542	1	0.109059	1	0.101423	0.0106345	0.00112481	0.0340264	0.00704515	0.000968231	0.0203912	0.00692233	0.000919542	1.40599e+08	1.426e+07	4.78408e+06	2.86698e+06
		1994	1FE	12	1994	470	348.879	42.7454	0	1.32204e+08	1.4723e+08	1.42363e+08	1.47166e+07	1.34329e+07	1.46306e+07	5.56437e+06	4.6692e+06	4.11867e+06	2.73402e+06	3.74225e+06	2.12468e+06	1	0.109059	1	0.101423	0.0106345	0.00112481	0.0340264	0.00704515	0.000968231	0.0203912	0.00692233	0.000919542	1	0.109059	1	0.101423	0.0106345	0.00112481	0.0340264	0.00704515	0.000968231	0.0203912	0.00692233	0.000919542	1.40599e+08	1.426e+07	4.78408e+06	2.86698e+06
		1994	1FE	12	1994	470	348.879	42.7454	0	1.32204e+08	1.4723e+08	1.42363e+08	1.47166e+07	1.34329e+07	1.46306e+07	5.56437e+06	4.6692e+06	4.11867e+06	2.73402e+06	3.74225e+06	2.12468e+06	1	0.109059	1	0.101423	0.0106345	0.00112481	0.0340264	0.00704515	0.000968231	0.0203912	0.00692233	0.000919542	1	0.109059	1	0.101423	0.0106345	0.00112481	0.0340264	0.00704515	0.000968231	0.0203912	0.00692233	0.000919542	1.40599e+08	1.426e+07	4.78408e+06	2.86698e+06
		1994	1FE_160813085745	12	1994	470	348.879	42.7454	0	1.32204e+08	1.4723e+08	1.42363e+08	1.47166e+07	1.34329e+07	1.46306e+07	5.56437e+06	4.6692e+06	4.11867e+06	2.73402e+06	3.74225e+06	2.12468e+06	1	0.109059	1	0.101423	0.0106345	0.00112481	0.0340264	0.00704515	0.000968231	0.0203912	0.00692233	0.000919542	1	0.109059	1	0.101423	0.0106345	0.00112481	0.0340264	0.00704515	0.000968231	0.0203912	0.00692233	0.000919542	1.40599e+08	1.426e+07	4.78408e+06	2.86698e+06
		1994	1FE_160813085745	12	1994	470	348.879	42.7454	0	1.32204e+08	1.4723e+08	1.42363e+08	1.47166e+07	1.34329e+07	1.46306e+07	5.56437e+06	4.6692e+06	4.11867e+06	2.73402e+06	3.74225e+06	2.12468e+06	1	0.109059	1	0.101423	0.0106345	0.00112481	0.0340264	0.00704515	0.000968231	0.0203912	0.00692233	0.000919542	1	0.109059	1	0.101423	0.0106345	0.00112481	0.0340264	0.00704515	0.000968231	0.0203912	0.00692233	0.000919542	1.40599e+08	1.426e+07	4.78408e+06	2.86698e+06
		1994	1FE_160813085745	12	1994	470	348.879	42.7454	0	1.32204e+08	1.4723e+08	1.42363e+08	1.47166e+07	1.34329e+07	1.46306e+07	5.56437e+06	4.6692e+06	4.11867e+06	2.73402e+06	3.74225e+06	2.12468e+06	1	0.109059	1	0.101423	0.0106345	0.00112481	0.0340264	0.00704515	0.000968231	0.0203912	0.00692233	0.000919542	1	0.109059	1	0.101423	0.0106345	0.00112481	0.0340264	0.00704515	0.000968231	0.0203912	0.00692233	0.000919542	1.40599e+08	1.426e+07	4.78408e+06	2.86698e+06
		1994	1FE_160813085745	12	1994	470	348.879	42.7454	0	1.32204e+08	1.4723e+08	1.42363e+08	1.47166e+07	1.34329e+07	1.46306e+07	5.56437e+06	4.6692e+06	4.11867e+06	2.73402e+06	3.74225e+06	2.12468e+06	1	0.109059	1	0.101423	0.0106345	0.00112481	0.0340264	0.00704515	0.000968231	0.0203912	0.00692233	0.000919542	1	0.109059	1	0.101423	0.0106345	0.00112481	0.0340264	0.00704515	0.000968231	0.0203912	0.00692233	0.000919542	1.40599e+08	1.426e+07	4.78408e+06	2.86698e+06
		1994	1FE_160813105339	12	1994	470	348.879	42.7454	0	1.32204e+08	1.4723e+08	1.42363e+08	1.47166e+07	1.34329e+07	1.46306e+07	5.56437e+06	4.6692e+06	4.11867e+06	2.73402e+06	3.74225e+06	2.12468e+06	1	0.109059	1	0.101423	0.0106345	0.00112481	0.0340264	0.00704515	0.000968231	0.0203912	0.00692233	0.000919542	1	0.109059	1	0.101423	0.0106345	0.00112481	0.0340264	0.00704515	0.000968231	0.0203912	0.00692233	0.000919542	1.40599e+08	1.426e+07	4.78408e+06	2.86698e+06
		1994	1FE_160813105339	12	1994	470	348.879	42.7454	0	1.32204e+08	1.4723e+08	1.42363e+08	1.47166e+07	1.34329e+07	1.46306e+07	5.56437e+06	4.6692e+06	4.11867e+06	2.73402e+06	3.74225e+06	2.12468e+06	1	0.109059	1	0.101423	0.0106345	0.00112481	0.0340264	0.00704515	0.000968231	0.0203912	0.00692233	0.000919542	1	0.109059	1	0.101423	0.0106345	0.00112481	0.0340264	0.00704515	0.000968231	0.0203912	0.00692233	0.000919542	1.40599e+08	1.426e+07	4.78408e+06	2.86698e+06
		1994	1FE_160813105339	12	1994	470	348.879	42.7454	0	1.32204e+08	1.4723e+08	1.42363e+08	1.47166e+07	1.34329e+07	1.46306e+07	5.56437e+06	4.6692e+06	4.11867e+06	2.73402e+06	3.74225e+06	2.12468e+06	1	0.109059	1	0.101423	0.0106345	0.00112481	0.0340264	0.00704515	0.000968231	0.0203912	0.00692233	0.000919542	1	0.109059	1	0.101423	0.0106345	0.00112481	0.0340264	0.00704515	0.000968231	0.0203912	0.00692233	0.000919542	1.40599e+08	1.426e+07	4.78408e+06	2.86698e+06
		1994	1FE_160813105339	12	1994	470	348.879	42.7454	0	1.32204e+08	1.4723e+08	1.42363e+08	1.47166e+07	1.34329e+07	1.46306e+07	5.56437e+06	4.6692e+06	4.11867e+06	2.73402e+06	3.74225e+06	2.12468e+06	1	0.109059	1	0.101423	0.0106345	0.00112481	0.0340264	0.00704515	0.000968231	0.0203912	0.00692233	0.000919542	1	0.109059	1	0.101423	0.0106345	0.00112481	0.0340264	0.00704515	0.000968231	0.0203912	0.00692233	0.000919542	1.40599e+08	1.426e+07	4.78408e+06	2.86698e+06
		3343	1FE	5	3343	2009	522.816	42.7454	0	3.40756e+07	3.65943e+07	3.31067e+07	4.27493e+06	2.22591e+06	2.1973e+06	499469	877118	349739	286592	470229	174881	1	0.104087	1	0.0838161	0.0388019	4.55866e-05	0.016635	0.00872225	0.000738136	0.00897795	0.00477824	0.000855084	1	0.104087	1	0.0838161	0.0388019	4.55866e-05	0.016635	0.00872225	0.000738136	0.00897795	0.00477824	0.000855084	3.45922e+07	2.89938e+06	575442	310567
		3343	1FE	5	3343	2009	522.816	42.7454	0	3.40756e+07	3.65943e+07	3.31067e+07	4.27493e+06	2.22591e+06	2.1973e+06	499469	877118	349739	286592	470229	174881	1	0.104087	1	0.0838161	0.0388019	4.55866e-05	0.016635	0.00872225	0.000738136	0.00897795	0.00477824	0.000855084	1	0.104087	1	0.0838161	0.0388019	4.55866e-05	0.016635	0.00872225	0.000738136	0.00897795	0.00477824	0.000855084	3.45922e+07	2.89938e+06	575442	310567
		3343	1FE_160813085745	5	3343	2009	522.816	42.7454	0	3.40756e+07	3.65943e+07	3.31067e+07	4.27493e+06	2.22591e+06	2.1973e+06	499469	877118	349739	286592	470229	174881	1	0.104087	1	0.0838161	0.0388019	4.55866e-05	0.016635	0.00872225	0.000738136	0.00897795	0.00477824	0.000855084	1	0.104087	1	0.0838161	0.0388019	4.55866e-05	0.016635	0.00872225	0.000738136	0.00897795	0.00477824	0.000855084	3.45922e+07	2.89938e+06	575442	310567
		3343	1FE_160813105339	5	3343	2009	522.816	42.7454	0	3.40756e+07	3.65943e+07	3.31067e+07	4.27493e+06	2.22591e+06	2.1973e+06	499469	877118	349739	286592	470229	174881	1	0.104087	1	0.0838161	0.0388019	4.55866e-05	0.016635	0.00872225	0.000738136	0.00897795	0.00477824	0.000855084	1	0.104087	1	0.0838161	0.0388019	4.55866e-05	0.016635	0.00872225	0.000738136	0.00897795	0.00477824	0.000855084	3.45922e+07	2.89938e+06	575442	310567
		3343	1FE_160813105339	5	3343	2009	522.816	42.7454	0	3.40756e+07	3.65943e+07	3.31067e+07	4.27493e+06	2.22591e+06	2.1973e+06	499469	877118	349739	286592	470229	174881	1	0.104087	1	0.0838161	0.0388019	4.55866e-05	0.016635	0.00872225	0.000738136	0.00897795	0.00477824	0.000855084	1	0.104087	1	0.0838161	0.0388019	4.55866e-05	0.016635	0.00872225	0.000738136	0.00897795	0.00477824	0.000855084	3.45922e+07	2.89938e+06	575442	310567
	IYLEGK	1	7	1	0.0409724	1	0.114699	0.0155241	2.36408e-06	0.0524541	0.00519978	8.92511e-05	0.0341623	0.00434921	9.65918e-05	0	0
		hits: 7 Items
		FRAMEID	RAWFILE	MS2	FrameID1	CompID	MZ	Time	GoodID	II_1FE	II_1FE_160813085745	II_1FE_160813105339	II_2FE	II_2FE_160813144524	II_2FE_160813164117	II_3FE	II_3FE_160813203300	II_3FE_160813222853	II_4FE	II_4FE_160814022037	II_4FE_160814041631	Ratio_1FE	StdDev_1FE	PValue_1FE	Ratio_2FE	StdDev_2FE	PValue_2FE	Ratio_3FE	StdDev_3FE	PValue_3FE	Ratio_4FE	StdDev_4FE	PValue_4FE	NRatio_1FE	NStdDev_1FE	NPValue_1FE	NRatio_2FE	NStdDev_2FE	NPValue_2FE	NRatio_3FE	NStdDev_3FE	NPValue_3FE	NRatio_4FE	NStdDev_4FE	NPValue_4FE	Avg_1FE	Avg_2FE	Avg_3FE	Avg_4FE
		2040	1FE	7	2040	542	361.705	37.198	0	1.19419e+08	1.1469e+08	1.16407e+08	1.46046e+07	1.39325e+07	1.16668e+07	6.57428e+06	6.1946e+06	5.6171e+06	4.40229e+06	3.55106e+06	4.02106e+06	1	0.0409724	1	0.114699	0.0155241	2.36408e-06	0.0524541	0.00519978	8.92511e-05	0.0341623	0.00434921	9.65918e-05	1	0.0409724	1	0.114699	0.0155241	2.36408e-06	0.0524541	0.00519978	8.92511e-05	0.0341623	0.00434921	9.65918e-05	1.16839e+08	1.34013e+07	6.12866e+06	3.99147e+06
		2040	1FE	7	2040	542	361.705	37.198	0	1.19419e+08	1.1469e+08	1.16407e+08	1.46046e+07	1.39325e+07	1.16668e+07	6.57428e+06	6.1946e+06	5.6171e+06	4.40229e+06	3.55106e+06	4.02106e+06	1	0.0409724	1	0.114699	0.0155241	2.36408e-06	0.0524541	0.00519978	8.92511e-05	0.0341623	0.00434921	9.65918e-05	1	0.0409724	1	0.114699	0.0155241	2.36408e-06	0.0524541	0.00519978	8.92511e-05	0.0341623	0.00434921	9.65918e-05	1.16839e+08	1.34013e+07	6.12866e+06	3.99147e+06
		2040	1FE_160813085745	7	2040	542	361.705	37.198	0	1.19419e+08	1.1469e+08	1.16407e+08	1.46046e+07	1.39325e+07	1.16668e+07	6.57428e+06	6.1946e+06	5.6171e+06	4.40229e+06	3.55106e+06	4.02106e+06	1	0.0409724	1	0.114699	0.0155241	2.36408e-06	0.0524541	0.00519978	8.92511e-05	0.0341623	0.00434921	9.65918e-05	1	0.0409724	1	0.114699	0.0155241	2.36408e-06	0.0524541	0.00519978	8.92511e-05	0.0341623	0.00434921	9.65918e-05	1.16839e+08	1.34013e+07	6.12866e+06	3.99147e+06
		2040	1FE_160813085745	7	2040	542	361.705	37.198	0	1.19419e+08	1.1469e+08	1.16407e+08	1.46046e+07	1.39325e+07	1.16668e+07	6.57428e+06	6.1946e+06	5.6171e+06	4.40229e+06	3.55106e+06	4.02106e+06	1	0.0409724	1	0.114699	0.0155241	2.36408e-06	0.0524541	0.00519978	8.92511e-05	0.0341623	0.00434921	9.65918e-05	1	0.0409724	1	0.114699	0.0155241	2.36408e-06	0.0524541	0.00519978	8.92511e-05	0.0341623	0.00434921	9.65918e-05	1.16839e+08	1.34013e+07	6.12866e+06	3.99147e+06
		2040	1FE_160813085745	7	2040	542	361.705	37.198	0	1.19419e+08	1.1469e+08	1.16407e+08	1.46046e+07	1.39325e+07	1.16668e+07	6.57428e+06	6.1946e+06	5.6171e+06	4.40229e+06	3.55106e+06	4.02106e+06	1	0.0409724	1	0.114699	0.0155241	2.36408e-06	0.0524541	0.00519978	8.92511e-05	0.0341623	0.00434921	9.65918e-05	1	0.0409724	1	0.114699	0.0155241	2.36408e-06	0.0524541	0.00519978	8.92511e-05	0.0341623	0.00434921	9.65918e-05	1.16839e+08	1.34013e+07	6.12866e+06	3.99147e+06
		2040	1FE_160813105339	7	2040	542	361.705	37.198	0	1.19419e+08	1.1469e+08	1.16407e+08	1.46046e+07	1.39325e+07	1.16668e+07	6.57428e+06	6.1946e+06	5.6171e+06	4.40229e+06	3.55106e+06	4.02106e+06	1	0.0409724	1	0.114699	0.0155241	2.36408e-06	0.0524541	0.00519978	8.92511e-05	0.0341623	0.00434921	9.65918e-05	1	0.0409724	1	0.114699	0.0155241	2.36408e-06	0.0524541	0.00519978	8.92511e-05	0.0341623	0.00434921	9.65918e-05	1.16839e+08	1.34013e+07	6.12866e+06	3.99147e+06
		2040	1FE_160813105339	7	2040	542	361.705	37.198	0	1.19419e+08	1.1469e+08	1.16407e+08	1.46046e+07	1.39325e+07	1.16668e+07	6.57428e+06	6.1946e+06	5.6171e+06	4.40229e+06	3.55106e+06	4.02106e+06	1	0.0409724	1	0.114699	0.0155241	2.36408e-06	0.0524541	0.00519978	8.92511e-05	0.0341623	0.00434921	9.65918e-05	1	0.0409724	1	0.114699	0.0155241	2.36408e-06	0.0524541	0.00519978	8.92511e-05	0.0341623	0.00434921	9.65918e-05	1.16839e+08	1.34013e+07	6.12866e+06	3.99147e+06
	SGDSEVYQLGDVSQK	1	6	1	0.0515641	1	0.0822784	0.0211228	2.46906e-06	0.0154453	0.0104446	3.53494e-05	0.00100103	0.00175964	0.000209085	0	0
		hits: 6 Items
		FRAMEID	RAWFILE	MS2	FrameID1	CompID	MZ	Time	GoodID	II_1FE	II_1FE_160813085745	II_1FE_160813105339	II_2FE	II_2FE_160813144524	II_2FE_160813164117	II_3FE	II_3FE_160813203300	II_3FE_160813222853	II_4FE	II_4FE_160814022037	II_4FE_160814041631	Ratio_1FE	StdDev_1FE	PValue_1FE	Ratio_2FE	StdDev_2FE	PValue_2FE	Ratio_3FE	StdDev_3FE	PValue_3FE	Ratio_4FE	StdDev_4FE	PValue_4FE	NRatio_1FE	NStdDev_1FE	NPValue_1FE	NRatio_2FE	NStdDev_2FE	NPValue_2FE	NRatio_3FE	NStdDev_3FE	NPValue_3FE	NRatio_4FE	NStdDev_4FE	NPValue_4FE	Avg_1FE	Avg_2FE	Avg_3FE	Avg_4FE
		2233	1FE	6	2233	1213	806.373	41.5297	0	6.12793e+07	5.82143e+07	6.00592e+07	5.88033e+06	5.22628e+06	3.66671e+06	555408	599591	1.61825e+06	0	179737	0	1	0.0515641	1	0.0822784	0.0211228	2.46906e-06	0.0154453	0.0104446	3.53494e-05	0.00100103	0.00175964	0.000209085	1	0.0515641	1	0.0822784	0.0211228	2.46906e-06	0.0154453	0.0104446	3.53494e-05	0.00100103	0.00175964	0.000209085	5.98509e+07	4.92444e+06	924418	59912.4
		2233	1FE	6	2233	1213	806.373	41.5297	0	6.12793e+07	5.82143e+07	6.00592e+07	5.88033e+06	5.22628e+06	3.66671e+06	555408	599591	1.61825e+06	0	179737	0	1	0.0515641	1	0.0822784	0.0211228	2.46906e-06	0.0154453	0.0104446	3.53494e-05	0.00100103	0.00175964	0.000209085	1	0.0515641	1	0.0822784	0.0211228	2.46906e-06	0.0154453	0.0104446	3.53494e-05	0.00100103	0.00175964	0.000209085	5.98509e+07	4.92444e+06	924418	59912.4
		2233	1FE_160813085745	6	2233	1213	806.373	41.5297	0	6.12793e+07	5.82143e+07	6.00592e+07	5.88033e+06	5.22628e+06	3.66671e+06	555408	599591	1.61825e+06	0	179737	0	1	0.0515641	1	0.0822784	0.0211228	2.46906e-06	0.0154453	0.0104446	3.53494e-05	0.00100103	0.00175964	0.000209085	1	0.0515641	1	0.0822784	0.0211228	2.46906e-06	0.0154453	0.0104446	3.53494e-05	0.00100103	0.00175964	0.000209085	5.98509e+07	4.92444e+06	924418	59912.4
		2233	1FE_160813085745	6	2233	1213	806.373	41.5297	0	6.12793e+07	5.82143e+07	6.00592e+07	5.88033e+06	5.22628e+06	3.66671e+06	555408	599591	1.61825e+06	0	179737	0	1	0.0515641	1	0.0822784	0.0211228	2.46906e-06	0.0154453	0.0104446	3.53494e-05	0.00100103	0.00175964	0.000209085	1	0.0515641	1	0.0822784	0.0211228	2.46906e-06	0.0154453	0.0104446	3.53494e-05	0.00100103	0.00175964	0.000209085	5.98509e+07	4.92444e+06	924418	59912.4
		2233	1FE_160813105339	6	2233	1213	806.373	41.5297	0	6.12793e+07	5.82143e+07	6.00592e+07	5.88033e+06	5.22628e+06	3.66671e+06	555408	599591	1.61825e+06	0	179737	0	1	0.0515641	1	0.0822784	0.0211228	2.46906e-06	0.0154453	0.0104446	3.53494e-05	0.00100103	0.00175964	0.000209085	1	0.0515641	1	0.0822784	0.0211228	2.46906e-06	0.0154453	0.0104446	3.53494e-05	0.00100103	0.00175964	0.000209085	5.98509e+07	4.92444e+06	924418	59912.4
		2233	1FE_160813105339	6	2233	1213	806.373	41.5297	0	6.12793e+07	5.82143e+07	6.00592e+07	5.88033e+06	5.22628e+06	3.66671e+06	555408	599591	1.61825e+06	0	179737	0	1	0.0515641	1	0.0822784	0.0211228	2.46906e-06	0.0154453	0.0104446	3.53494e-05	0.00100103	0.00175964	0.000209085	1	0.0515641	1	0.0822784	0.0211228	2.46906e-06	0.0154453	0.0104446	3.53494e-05	0.00100103	0.00175964	0.000209085	5.98509e+07	4.92444e+06	924418	59912.4
	VGQDPVLR	1	12	1	0.044397	1	0.105936	0.00691557	0.000117704	0.0220143	0.00255063	0.000152563	0.0150824	0.00357083	0.000126625	0	0
		hits: 12 Items
		FRAMEID	RAWFILE	MS2	FrameID1	CompID	MZ	Time	GoodID	II_1FE	II_1FE_160813085745	II_1FE_160813105339	II_2FE	II_2FE_160813144524	II_2FE_160813164117	II_3FE	II_3FE_160813203300	II_3FE_160813222853	II_4FE	II_4FE_160814022037	II_4FE_160814041631	Ratio_1FE	StdDev_1FE	PValue_1FE	Ratio_2FE	StdDev_2FE	PValue_2FE	Ratio_3FE	StdDev_3FE	PValue_3FE	Ratio_4FE	StdDev_4FE	PValue_4FE	NRatio_1FE	NStdDev_1FE	NPValue_1FE	NRatio_2FE	NStdDev_2FE	NPValue_2FE	NRatio_3FE	NStdDev_3FE	NPValue_3FE	NRatio_4FE	NStdDev_4FE	NPValue_4FE	Avg_1FE	Avg_2FE	Avg_3FE	Avg_4FE
		1951	1FE	12	1951	411	442.25	36.4733	0	1.58987e+08	1.54331e+08	1.61212e+08	1.7462e+07	1.60193e+07	1.67883e+07	3.85829e+06	3.31028e+06	3.27787e+06	1.84039e+06	2.46088e+06	2.85579e+06	1	0.044397	1	0.105936	0.00691557	0.000117704	0.0220143	0.00255063	0.000152563	0.0150824	0.00357083	0.000126625	1	0.044397	1	0.105936	0.00691557	0.000117704	0.0220143	0.00255063	0.000152563	0.0150824	0.00357083	0.000126625	1.58177e+08	1.67565e+07	3.48215e+06	2.38569e+06
		1951	1FE	12	1951	411	442.25	36.4733	0	1.58987e+08	1.54331e+08	1.61212e+08	1.7462e+07	1.60193e+07	1.67883e+07	3.85829e+06	3.31028e+06	3.27787e+06	1.84039e+06	2.46088e+06	2.85579e+06	1	0.044397	1	0.105936	0.00691557	0.000117704	0.0220143	0.00255063	0.000152563	0.0150824	0.00357083	0.000126625	1	0.044397	1	0.105936	0.00691557	0.000117704	0.0220143	0.00255063	0.000152563	0.0150824	0.00357083	0.000126625	1.58177e+08	1.67565e+07	3.48215e+06	2.38569e+06
		1951	1FE	12	1951	411	442.25	36.4733	0	1.58987e+08	1.54331e+08	1.61212e+08	1.7462e+07	1.60193e+07	1.67883e+07	3.85829e+06	3.31028e+06	3.27787e+06	1.84039e+06	2.46088e+06	2.85579e+06	1	0.044397	1	0.105936	0.00691557	0.000117704	0.0220143	0.00255063	0.000152563	0.0150824	0.00357083	0.000126625	1	0.044397	1	0.105936	0.00691557	0.000117704	0.0220143	0.00255063	0.000152563	0.0150824	0.00357083	0.000126625	1.58177e+08	1.67565e+07	3.48215e+06	2.38569e+06
		1951	1FE_160813085745	12	1951	411	442.25	36.4733	0	1.58987e+08	1.54331e+08	1.61212e+08	1.7462e+07	1.60193e+07	1.67883e+07	3.85829e+06	3.31028e+06	3.27787e+06	1.84039e+06	2.46088e+06	2.85579e+06	1	0.044397	1	0.105936	0.00691557	0.000117704	0.0220143	0.00255063	0.000152563	0.0150824	0.00357083	0.000126625	1	0.044397	1	0.105936	0.00691557	0.000117704	0.0220143	0.00255063	0.000152563	0.0150824	0.00357083	0.000126625	1.58177e+08	1.67565e+07	3.48215e+06	2.38569e+06
		1951	1FE_160813085745	12	1951	411	442.25	36.4733	0	1.58987e+08	1.54331e+08	1.61212e+08	1.7462e+07	1.60193e+07	1.67883e+07	3.85829e+06	3.31028e+06	3.27787e+06	1.84039e+06	2.46088e+06	2.85579e+06	1	0.044397	1	0.105936	0.00691557	0.000117704	0.0220143	0.00255063	0.000152563	0.0150824	0.00357083	0.000126625	1	0.044397	1	0.105936	0.00691557	0.000117704	0.0220143	0.00255063	0.000152563	0.0150824	0.00357083	0.000126625	1.58177e+08	1.67565e+07	3.48215e+06	2.38569e+06
		1951	1FE_160813085745	12	1951	411	442.25	36.4733	0	1.58987e+08	1.54331e+08	1.61212e+08	1.7462e+07	1.60193e+07	1.67883e+07	3.85829e+06	3.31028e+06	3.27787e+06	1.84039e+06	2.46088e+06	2.85579e+06	1	0.044397	1	0.105936	0.00691557	0.000117704	0.0220143	0.00255063	0.000152563	0.0150824	0.00357083	0.000126625	1	0.044397	1	0.105936	0.00691557	0.000117704	0.0220143	0.00255063	0.000152563	0.0150824	0.00357083	0.000126625	1.58177e+08	1.67565e+07	3.48215e+06	2.38569e+06
		1951	1FE_160813105339	12	1951	411	442.25	36.4733	0	1.58987e+08	1.54331e+08	1.61212e+08	1.7462e+07	1.60193e+07	1.67883e+07	3.85829e+06	3.31028e+06	3.27787e+06	1.84039e+06	2.46088e+06	2.85579e+06	1	0.044397	1	0.105936	0.00691557	0.000117704	0.0220143	0.00255063	0.000152563	0.0150824	0.00357083	0.000126625	1	0.044397	1	0.105936	0.00691557	0.000117704	0.0220143	0.00255063	0.000152563	0.0150824	0.00357083	0.000126625	1.58177e+08	1.67565e+07	3.48215e+06	2.38569e+06
		1951	1FE_160813105339	12	1951	411	442.25	36.4733	0	1.58987e+08	1.54331e+08	1.61212e+08	1.7462e+07	1.60193e+07	1.67883e+07	3.85829e+06	3.31028e+06	3.27787e+06	1.84039e+06	2.46088e+06	2.85579e+06	1	0.044397	1	0.105936	0.00691557	0.000117704	0.0220143	0.00255063	0.000152563	0.0150824	0.00357083	0.000126625	1	0.044397	1	0.105936	0.00691557	0.000117704	0.0220143	0.00255063	0.000152563	0.0150824	0.00357083	0.000126625	1.58177e+08	1.67565e+07	3.48215e+06	2.38569e+06
		1951	1FE_160813105339	12	1951	411	442.25	36.4733	0	1.58987e+08	1.54331e+08	1.61212e+08	1.7462e+07	1.60193e+07	1.67883e+07	3.85829e+06	3.31028e+06	3.27787e+06	1.84039e+06	2.46088e+06	2.85579e+06	1	0.044397	1	0.105936	0.00691557	0.000117704	0.0220143	0.00255063	0.000152563	0.0150824	0.00357083	0.000126625	1	0.044397	1	0.105936	0.00691557	0.000117704	0.0220143	0.00255063	0.000152563	0.0150824	0.00357083	0.000126625	1.58177e+08	1.67565e+07	3.48215e+06	2.38569e+06
		1951	1FE_160813105339	12	1951	411	442.25	36.4733	0	1.58987e+08	1.54331e+08	1.61212e+08	1.7462e+07	1.60193e+07	1.67883e+07	3.85829e+06	3.31028e+06	3.27787e+06	1.84039e+06	2.46088e+06	2.85579e+06	1	0.044397	1	0.105936	0.00691557	0.000117704	0.0220143	0.00255063	0.000152563	0.0150824	0.00357083	0.000126625	1	0.044397	1	0.105936	0.00691557	0.000117704	0.0220143	0.00255063	0.000152563	0.0150824	0.00357083	0.000126625	1.58177e+08	1.67565e+07	3.48215e+06	2.38569e+06
		1951	2FE	12	1951	411	442.25	36.4733	0	1.58987e+08	1.54331e+08	1.61212e+08	1.7462e+07	1.60193e+07	1.67883e+07	3.85829e+06	3.31028e+06	3.27787e+06	1.84039e+06	2.46088e+06	2.85579e+06	1	0.044397	1	0.105936	0.00691557	0.000117704	0.0220143	0.00255063	0.000152563	0.0150824	0.00357083	0.000126625	1	0.044397	1	0.105936	0.00691557	0.000117704	0.0220143	0.00255063	0.000152563	0.0150824	0.00357083	0.000126625	1.58177e+08	1.67565e+07	3.48215e+06	2.38569e+06
		1951	2FE	12	1951	411	442.25	36.4733	0	1.58987e+08	1.54331e+08	1.61212e+08	1.7462e+07	1.60193e+07	1.67883e+07	3.85829e+06	3.31028e+06	3.27787e+06	1.84039e+06	2.46088e+06	2.85579e+06	1	0.044397	1	0.105936	0.00691557	0.000117704	0.0220143	0.00255063	0.000152563	0.0150824	0.00357083	0.000126625	1	0.044397	1	0.105936	0.00691557	0.000117704	0.0220143	0.00255063	0.000152563	0.0150824	0.00357083	0.000126625	1.58177e+08	1.67565e+07	3.48215e+06	2.38569e+06
	VHLLGR	1	6	1	0.115672	1	0.14385	0.0284465	0.000524178	0.104972	0.0337721	0.000208232	0.0444464	0.0170516	0.000670836	0	0
		hits: 6 Items
		FRAMEID	RAWFILE	MS2	FrameID1	CompID	MZ	Time	GoodID	II_1FE	II_1FE_160813085745	II_1FE_160813105339	II_2FE	II_2FE_160813144524	II_2FE_160813164117	II_3FE	II_3FE_160813203300	II_3FE_160813222853	II_4FE	II_4FE_160814022037	II_4FE_160814041631	Ratio_1FE	StdDev_1FE	PValue_1FE	Ratio_2FE	StdDev_2FE	PValue_2FE	Ratio_3FE	StdDev_3FE	PValue_3FE	Ratio_4FE	StdDev_4FE	PValue_4FE	NRatio_1FE	NStdDev_1FE	NPValue_1FE	NRatio_2FE	NStdDev_2FE	NPValue_2FE	NRatio_3FE	NStdDev_3FE	NPValue_3FE	NRatio_4FE	NStdDev_4FE	NPValue_4FE	Avg_1FE	Avg_2FE	Avg_3FE	Avg_4FE
		2469	1FE	7	2469	1166	347.719	37.4638	0	4.96502e+07	5.38481e+07	5.56241e+07	8.68465e+06	7.65507e+06	6.55001e+06	6.96893e+06	5.69577e+06	4.03874e+06	3.23817e+06	2.00784e+06	1.82641e+06	1	0.115672	1	0.14385	0.0284465	0.000524178	0.104972	0.0337721	0.000208232	0.0444464	0.0170516	0.000670836	1	0.115672	1	0.14385	0.0284465	0.000524178	0.104972	0.0337721	0.000208232	0.0444464	0.0170516	0.000670836	5.30408e+07	7.62991e+06	5.56781e+06	2.35747e+06
		2469	1FE	7	2469	1166	347.719	37.4638	0	4.96502e+07	5.38481e+07	5.56241e+07	8.68465e+06	7.65507e+06	6.55001e+06	6.96893e+06	5.69577e+06	4.03874e+06	3.23817e+06	2.00784e+06	1.82641e+06	1	0.115672	1	0.14385	0.0284465	0.000524178	0.104972	0.0337721	0.000208232	0.0444464	0.0170516	0.000670836	1	0.115672	1	0.14385	0.0284465	0.000524178	0.104972	0.0337721	0.000208232	0.0444464	0.0170516	0.000670836	5.30408e+07	7.62991e+06	5.56781e+06	2.35747e+06
		2469	1FE_160813085745	7	2469	1166	347.719	37.4638	0	4.96502e+07	5.38481e+07	5.56241e+07	8.68465e+06	7.65507e+06	6.55001e+06	6.96893e+06	5.69577e+06	4.03874e+06	3.23817e+06	2.00784e+06	1.82641e+06	1	0.115672	1	0.14385	0.0284465	0.000524178	0.104972	0.0337721	0.000208232	0.0444464	0.0170516	0.000670836	1	0.115672	1	0.14385	0.0284465	0.000524178	0.104972	0.0337721	0.000208232	0.0444464	0.0170516	0.000670836	5.30408e+07	7.62991e+06	5.56781e+06	2.35747e+06
		2469	1FE_160813085745	7	2469	1166	347.719	37.4638	0	4.96502e+07	5.38481e+07	5.56241e+07	8.68465e+06	7.65507e+06	6.55001e+06	6.96893e+06	5.69577e+06	4.03874e+06	3.23817e+06	2.00784e+06	1.82641e+06	1	0.115672	1	0.14385	0.0284465	0.000524178	0.104972	0.0337721	0.000208232	0.0444464	0.0170516	0.000670836	1	0.115672	1	0.14385	0.0284465	0.000524178	0.104972	0.0337721	0.000208232	0.0444464	0.0170516	0.000670836	5.30408e+07	7.62991e+06	5.56781e+06	2.35747e+06
		2469	1FE_160813105339	7	2469	1166	347.719	37.4638	0	4.96502e+07	5.38481e+07	5.56241e+07	8.68465e+06	7.65507e+06	6.55001e+06	6.96893e+06	5.69577e+06	4.03874e+06	3.23817e+06	2.00784e+06	1.82641e+06	1	0.115672	1	0.14385	0.0284465	0.000524178	0.104972	0.0337721	0.000208232	0.0444464	0.0170516	0.000670836	1	0.115672	1	0.14385	0.0284465	0.000524178	0.104972	0.0337721	0.000208232	0.0444464	0.0170516	0.000670836	5.30408e+07	7.62991e+06	5.56781e+06	2.35747e+06
		2469	1FE_160813105339	7	2469	1166	347.719	37.4638	0	4.96502e+07	5.38481e+07	5.56241e+07	8.68465e+06	7.65507e+06	6.55001e+06	6.96893e+06	5.69577e+06	4.03874e+06	3.23817e+06	2.00784e+06	1.82641e+06	1	0.115672	1	0.14385	0.0284465	0.000524178	0.104972	0.0337721	0.000208232	0.0444464	0.0170516	0.000670836	1	0.115672	1	0.14385	0.0284465	0.000524178	0.104972	0.0337721	0.000208232	0.0444464	0.0170516	0.000670836	5.30408e+07	7.62991e+06	5.56781e+06	2.35747e+06
SP://B7Z268	B7Z268_HUMAN Single_stranded DNA binding protein 1_ isoform CRA_c OS=Homo sapiens GN=SSBP1 PE=2 SV=1	6	7	59	1	0.0236629	1	0.105495	0.00503737	9.9e-20	0.0312174	0.00197453	9.9e-20	0.00873178	0.00136823	1.11022e-16
	peptides: 6 Items
	PEPTIDE	FRAMES	HITS	Ratio_1FE	StdDev_1FE	PValue_1FE	Ratio_2FE	StdDev_2FE	PValue_2FE	Ratio_3FE	StdDev_3FE	PValue_3FE	Ratio_4FE	StdDev_4FE	PValue_4FE	OtherAssignments	AvgPepPValue
	DVAYQYVK	1	11	1	0.133992	1	0.111073	0.0270551	0.000907952	0.0688037	0.00667267	0.00170615	0.032217	0.00920216	0.00143901	0	0
		hits: 11 Items
		FRAMEID	RAWFILE	MS2	FrameID1	CompID	MZ	Time	GoodID	II_1FE	II_1FE_160813085745	II_1FE_160813105339	II_2FE	II_2FE_160813144524	II_2FE_160813164117	II_3FE	II_3FE_160813203300	II_3FE_160813222853	II_4FE	II_4FE_160814022037	II_4FE_160814041631	Ratio_1FE	StdDev_1FE	PValue_1FE	Ratio_2FE	StdDev_2FE	PValue_2FE	Ratio_3FE	StdDev_3FE	PValue_3FE	Ratio_4FE	StdDev_4FE	PValue_4FE	NRatio_1FE	NStdDev_1FE	NPValue_1FE	NRatio_2FE	NStdDev_2FE	NPValue_2FE	NRatio_3FE	NStdDev_3FE	NPValue_3FE	NRatio_4FE	NStdDev_4FE	NPValue_4FE	Avg_1FE	Avg_2FE	Avg_3FE	Avg_4FE
		2418	1FE	11	2418	1092	493.25	38.5716	0	6.18629e+07	6.34014e+07	5.57581e+07	8.06534e+06	5.93648e+06	6.10479e+06	4.00912e+06	4.2069e+06	4.23898e+06	1.49622e+06	1.99392e+06	2.34186e+06	1	0.133992	1	0.111073	0.0270551	0.000907952	0.0688037	0.00667267	0.00170615	0.032217	0.00920216	0.00143901	1	0.133992	1	0.111073	0.0270551	0.000907952	0.0688037	0.00667267	0.00170615	0.032217	0.00920216	0.00143901	6.03408e+07	6.7022e+06	4.15167e+06	1.944e+06
		2418	1FE	11	2418	1092	493.25	38.5716	0	6.18629e+07	6.34014e+07	5.57581e+07	8.06534e+06	5.93648e+06	6.10479e+06	4.00912e+06	4.2069e+06	4.23898e+06	1.49622e+06	1.99392e+06	2.34186e+06	1	0.133992	1	0.111073	0.0270551	0.000907952	0.0688037	0.00667267	0.00170615	0.032217	0.00920216	0.00143901	1	0.133992	1	0.111073	0.0270551	0.000907952	0.0688037	0.00667267	0.00170615	0.032217	0.00920216	0.00143901	6.03408e+07	6.7022e+06	4.15167e+06	1.944e+06
		2418	1FE	11	2418	1092	493.25	38.5716	0	6.18629e+07	6.34014e+07	5.57581e+07	8.06534e+06	5.93648e+06	6.10479e+06	4.00912e+06	4.2069e+06	4.23898e+06	1.49622e+06	1.99392e+06	2.34186e+06	1	0.133992	1	0.111073	0.0270551	0.000907952	0.0688037	0.00667267	0.00170615	0.032217	0.00920216	0.00143901	1	0.133992	1	0.111073	0.0270551	0.000907952	0.0688037	0.00667267	0.00170615	0.032217	0.00920216	0.00143901	6.03408e+07	6.7022e+06	4.15167e+06	1.944e+06
		2418	1FE	11	2418	1092	493.25	38.5716	0	6.18629e+07	6.34014e+07	5.57581e+07	8.06534e+06	5.93648e+06	6.10479e+06	4.00912e+06	4.2069e+06	4.23898e+06	1.49622e+06	1.99392e+06	2.34186e+06	1	0.133992	1	0.111073	0.0270551	0.000907952	0.0688037	0.00667267	0.00170615	0.032217	0.00920216	0.00143901	1	0.133992	1	0.111073	0.0270551	0.000907952	0.0688037	0.00667267	0.00170615	0.032217	0.00920216	0.00143901	6.03408e+07	6.7022e+06	4.15167e+06	1.944e+06
		2418	1FE_160813085745	11	2418	1092	493.25	38.5716	0	6.18629e+07	6.34014e+07	5.57581e+07	8.06534e+06	5.93648e+06	6.10479e+06	4.00912e+06	4.2069e+06	4.23898e+06	1.49622e+06	1.99392e+06	2.34186e+06	1	0.133992	1	0.111073	0.0270551	0.000907952	0.0688037	0.00667267	0.00170615	0.032217	0.00920216	0.00143901	1	0.133992	1	0.111073	0.0270551	0.000907952	0.0688037	0.00667267	0.00170615	0.032217	0.00920216	0.00143901	6.03408e+07	6.7022e+06	4.15167e+06	1.944e+06
		2418	1FE_160813085745	11	2418	1092	493.25	38.5716	0	6.18629e+07	6.34014e+07	5.57581e+07	8.06534e+06	5.93648e+06	6.10479e+06	4.00912e+06	4.2069e+06	4.23898e+06	1.49622e+06	1.99392e+06	2.34186e+06	1	0.133992	1	0.111073	0.0270551	0.000907952	0.0688037	0.00667267	0.00170615	0.032217	0.00920216	0.00143901	1	0.133992	1	0.111073	0.0270551	0.000907952	0.0688037	0.00667267	0.00170615	0.032217	0.00920216	0.00143901	6.03408e+07	6.7022e+06	4.15167e+06	1.944e+06
		2418	1FE_160813085745	11	2418	1092	493.25	38.5716	0	6.18629e+07	6.34014e+07	5.57581e+07	8.06534e+06	5.93648e+06	6.10479e+06	4.00912e+06	4.2069e+06	4.23898e+06	1.49622e+06	1.99392e+06	2.34186e+06	1	0.133992	1	0.111073	0.0270551	0.000907952	0.0688037	0.00667267	0.00170615	0.032217	0.00920216	0.00143901	1	0.133992	1	0.111073	0.0270551	0.000907952	0.0688037	0.00667267	0.00170615	0.032217	0.00920216	0.00143901	6.03408e+07	6.7022e+06	4.15167e+06	1.944e+06
		2418	1FE_160813085745	11	2418	1092	493.25	38.5716	0	6.18629e+07	6.34014e+07	5.57581e+07	8.06534e+06	5.93648e+06	6.10479e+06	4.00912e+06	4.2069e+06	4.23898e+06	1.49622e+06	1.99392e+06	2.34186e+06	1	0.133992	1	0.111073	0.0270551	0.000907952	0.0688037	0.00667267	0.00170615	0.032217	0.00920216	0.00143901	1	0.133992	1	0.111073	0.0270551	0.000907952	0.0688037	0.00667267	0.00170615	0.032217	0.00920216	0.00143901	6.03408e+07	6.7022e+06	4.15167e+06	1.944e+06
		2418	1FE_160813105339	11	2418	1092	493.25	38.5716	0	6.18629e+07	6.34014e+07	5.57581e+07	8.06534e+06	5.93648e+06	6.10479e+06	4.00912e+06	4.2069e+06	4.23898e+06	1.49622e+06	1.99392e+06	2.34186e+06	1	0.133992	1	0.111073	0.0270551	0.000907952	0.0688037	0.00667267	0.00170615	0.032217	0.00920216	0.00143901	1	0.133992	1	0.111073	0.0270551	0.000907952	0.0688037	0.00667267	0.00170615	0.032217	0.00920216	0.00143901	6.03408e+07	6.7022e+06	4.15167e+06	1.944e+06
		2418	1FE_160813105339	11	2418	1092	493.25	38.5716	0	6.18629e+07	6.34014e+07	5.57581e+07	8.06534e+06	5.93648e+06	6.10479e+06	4.00912e+06	4.2069e+06	4.23898e+06	1.49622e+06	1.99392e+06	2.34186e+06	1	0.133992	1	0.111073	0.0270551	0.000907952	0.0688037	0.00667267	0.00170615	0.032217	0.00920216	0.00143901	1	0.133992	1	0.111073	0.0270551	0.000907952	0.0688037	0.00667267	0.00170615	0.032217	0.00920216	0.00143901	6.03408e+07	6.7022e+06	4.15167e+06	1.944e+06
		2418	1FE_160813105339	11	2418	1092	493.25	38.5716	0	6.18629e+07	6.34014e+07	5.57581e+07	8.06534e+06	5.93648e+06	6.10479e+06	4.00912e+06	4.2069e+06	4.23898e+06	1.49622e+06	1.99392e+06	2.34186e+06	1	0.133992	1	0.111073	0.0270551	0.000907952	0.0688037	0.00667267	0.00170615	0.032217	0.00920216	0.00143901	1	0.133992	1	0.111073	0.0270551	0.000907952	0.0688037	0.00667267	0.00170615	0.032217	0.00920216	0.00143901	6.03408e+07	6.7022e+06	4.15167e+06	1.944e+06
	ISVFRPGLR	2	17	1	0.0752971	1	0.100193	0.0102563	9.12001e-07	0.0271598	0.00548063	1.08285e-05	0.0126611	0.00393239	1.18383e-05	0	0
		hits: 17 Items
		FRAMEID	RAWFILE	MS2	FrameID1	CompID	MZ	Time	GoodID	II_1FE	II_1FE_160813085745	II_1FE_160813105339	II_2FE	II_2FE_160813144524	II_2FE_160813164117	II_3FE	II_3FE_160813203300	II_3FE_160813222853	II_4FE	II_4FE_160814022037	II_4FE_160814041631	Ratio_1FE	StdDev_1FE	PValue_1FE	Ratio_2FE	StdDev_2FE	PValue_2FE	Ratio_3FE	StdDev_3FE	PValue_3FE	Ratio_4FE	StdDev_4FE	PValue_4FE	NRatio_1FE	NStdDev_1FE	NPValue_1FE	NRatio_2FE	NStdDev_2FE	NPValue_2FE	NRatio_3FE	NStdDev_3FE	NPValue_3FE	NRatio_4FE	NStdDev_4FE	NPValue_4FE	Avg_1FE	Avg_2FE	Avg_3FE	Avg_4FE
		1994	1FE	12	1994	470	348.879	42.7454	0	1.32204e+08	1.4723e+08	1.42363e+08	1.47166e+07	1.34329e+07	1.46306e+07	5.56437e+06	4.6692e+06	4.11867e+06	2.73402e+06	3.74225e+06	2.12468e+06	1	0.109059	1	0.101423	0.0106345	0.00112481	0.0340264	0.00704515	0.000968231	0.0203912	0.00692233	0.000919542	1	0.109059	1	0.101423	0.0106345	0.00112481	0.0340264	0.00704515	0.000968231	0.0203912	0.00692233	0.000919542	1.40599e+08	1.426e+07	4.78408e+06	2.86698e+06
		1994	1FE	12	1994	470	348.879	42.7454	0	1.32204e+08	1.4723e+08	1.42363e+08	1.47166e+07	1.34329e+07	1.46306e+07	5.56437e+06	4.6692e+06	4.11867e+06	2.73402e+06	3.74225e+06	2.12468e+06	1	0.109059	1	0.101423	0.0106345	0.00112481	0.0340264	0.00704515	0.000968231	0.0203912	0.00692233	0.000919542	1	0.109059	1	0.101423	0.0106345	0.00112481	0.0340264	0.00704515	0.000968231	0.0203912	0.00692233	0.000919542	1.40599e+08	1.426e+07	4.78408e+06	2.86698e+06
		1994	1FE	12	1994	470	348.879	42.7454	0	1.32204e+08	1.4723e+08	1.42363e+08	1.47166e+07	1.34329e+07	1.46306e+07	5.56437e+06	4.6692e+06	4.11867e+06	2.73402e+06	3.74225e+06	2.12468e+06	1	0.109059	1	0.101423	0.0106345	0.00112481	0.0340264	0.00704515	0.000968231	0.0203912	0.00692233	0.000919542	1	0.109059	1	0.101423	0.0106345	0.00112481	0.0340264	0.00704515	0.000968231	0.0203912	0.00692233	0.000919542	1.40599e+08	1.426e+07	4.78408e+06	2.86698e+06
		1994	1FE	12	1994	470	348.879	42.7454	0	1.32204e+08	1.4723e+08	1.42363e+08	1.47166e+07	1.34329e+07	1.46306e+07	5.56437e+06	4.6692e+06	4.11867e+06	2.73402e+06	3.74225e+06	2.12468e+06	1	0.109059	1	0.101423	0.0106345	0.00112481	0.0340264	0.00704515	0.000968231	0.0203912	0.00692233	0.000919542	1	0.109059	1	0.101423	0.0106345	0.00112481	0.0340264	0.00704515	0.000968231	0.0203912	0.00692233	0.000919542	1.40599e+08	1.426e+07	4.78408e+06	2.86698e+06
		1994	1FE_160813085745	12	1994	470	348.879	42.7454	0	1.32204e+08	1.4723e+08	1.42363e+08	1.47166e+07	1.34329e+07	1.46306e+07	5.56437e+06	4.6692e+06	4.11867e+06	2.73402e+06	3.74225e+06	2.12468e+06	1	0.109059	1	0.101423	0.0106345	0.00112481	0.0340264	0.00704515	0.000968231	0.0203912	0.00692233	0.000919542	1	0.109059	1	0.101423	0.0106345	0.00112481	0.0340264	0.00704515	0.000968231	0.0203912	0.00692233	0.000919542	1.40599e+08	1.426e+07	4.78408e+06	2.86698e+06
		1994	1FE_160813085745	12	1994	470	348.879	42.7454	0	1.32204e+08	1.4723e+08	1.42363e+08	1.47166e+07	1.34329e+07	1.46306e+07	5.56437e+06	4.6692e+06	4.11867e+06	2.73402e+06	3.74225e+06	2.12468e+06	1	0.109059	1	0.101423	0.0106345	0.00112481	0.0340264	0.00704515	0.000968231	0.0203912	0.00692233	0.000919542	1	0.109059	1	0.101423	0.0106345	0.00112481	0.0340264	0.00704515	0.000968231	0.0203912	0.00692233	0.000919542	1.40599e+08	1.426e+07	4.78408e+06	2.86698e+06
		1994	1FE_160813085745	12	1994	470	348.879	42.7454	0	1.32204e+08	1.4723e+08	1.42363e+08	1.47166e+07	1.34329e+07	1.46306e+07	5.56437e+06	4.6692e+06	4.11867e+06	2.73402e+06	3.74225e+06	2.12468e+06	1	0.109059	1	0.101423	0.0106345	0.00112481	0.0340264	0.00704515	0.000968231	0.0203912	0.00692233	0.000919542	1	0.109059	1	0.101423	0.0106345	0.00112481	0.0340264	0.00704515	0.000968231	0.0203912	0.00692233	0.000919542	1.40599e+08	1.426e+07	4.78408e+06	2.86698e+06
		1994	1FE_160813085745	12	1994	470	348.879	42.7454	0	1.32204e+08	1.4723e+08	1.42363e+08	1.47166e+07	1.34329e+07	1.46306e+07	5.56437e+06	4.6692e+06	4.11867e+06	2.73402e+06	3.74225e+06	2.12468e+06	1	0.109059	1	0.101423	0.0106345	0.00112481	0.0340264	0.00704515	0.000968231	0.0203912	0.00692233	0.000919542	1	0.109059	1	0.101423	0.0106345	0.00112481	0.0340264	0.00704515	0.000968231	0.0203912	0.00692233	0.000919542	1.40599e+08	1.426e+07	4.78408e+06	2.86698e+06
		1994	1FE_160813105339	12	1994	470	348.879	42.7454	0	1.32204e+08	1.4723e+08	1.42363e+08	1.47166e+07	1.34329e+07	1.46306e+07	5.56437e+06	4.6692e+06	4.11867e+06	2.73402e+06	3.74225e+06	2.12468e+06	1	0.109059	1	0.101423	0.0106345	0.00112481	0.0340264	0.00704515	0.000968231	0.0203912	0.00692233	0.000919542	1	0.109059	1	0.101423	0.0106345	0.00112481	0.0340264	0.00704515	0.000968231	0.0203912	0.00692233	0.000919542	1.40599e+08	1.426e+07	4.78408e+06	2.86698e+06
		1994	1FE_160813105339	12	1994	470	348.879	42.7454	0	1.32204e+08	1.4723e+08	1.42363e+08	1.47166e+07	1.34329e+07	1.46306e+07	5.56437e+06	4.6692e+06	4.11867e+06	2.73402e+06	3.74225e+06	2.12468e+06	1	0.109059	1	0.101423	0.0106345	0.00112481	0.0340264	0.00704515	0.000968231	0.0203912	0.00692233	0.000919542	1	0.109059	1	0.101423	0.0106345	0.00112481	0.0340264	0.00704515	0.000968231	0.0203912	0.00692233	0.000919542	1.40599e+08	1.426e+07	4.78408e+06	2.86698e+06
		1994	1FE_160813105339	12	1994	470	348.879	42.7454	0	1.32204e+08	1.4723e+08	1.42363e+08	1.47166e+07	1.34329e+07	1.46306e+07	5.56437e+06	4.6692e+06	4.11867e+06	2.73402e+06	3.74225e+06	2.12468e+06	1	0.109059	1	0.101423	0.0106345	0.00112481	0.0340264	0.00704515	0.000968231	0.0203912	0.00692233	0.000919542	1	0.109059	1	0.101423	0.0106345	0.00112481	0.0340264	0.00704515	0.000968231	0.0203912	0.00692233	0.000919542	1.40599e+08	1.426e+07	4.78408e+06	2.86698e+06
		1994	1FE_160813105339	12	1994	470	348.879	42.7454	0	1.32204e+08	1.4723e+08	1.42363e+08	1.47166e+07	1.34329e+07	1.46306e+07	5.56437e+06	4.6692e+06	4.11867e+06	2.73402e+06	3.74225e+06	2.12468e+06	1	0.109059	1	0.101423	0.0106345	0.00112481	0.0340264	0.00704515	0.000968231	0.0203912	0.00692233	0.000919542	1	0.109059	1	0.101423	0.0106345	0.00112481	0.0340264	0.00704515	0.000968231	0.0203912	0.00692233	0.000919542	1.40599e+08	1.426e+07	4.78408e+06	2.86698e+06
		3343	1FE	5	3343	2009	522.816	42.7454	0	3.40756e+07	3.65943e+07	3.31067e+07	4.27493e+06	2.22591e+06	2.1973e+06	499469	877118	349739	286592	470229	174881	1	0.104087	1	0.0838161	0.0388019	4.55866e-05	0.016635	0.00872225	0.000738136	0.00897795	0.00477824	0.000855084	1	0.104087	1	0.0838161	0.0388019	4.55866e-05	0.016635	0.00872225	0.000738136	0.00897795	0.00477824	0.000855084	3.45922e+07	2.89938e+06	575442	310567
		3343	1FE	5	3343	2009	522.816	42.7454	0	3.40756e+07	3.65943e+07	3.31067e+07	4.27493e+06	2.22591e+06	2.1973e+06	499469	877118	349739	286592	470229	174881	1	0.104087	1	0.0838161	0.0388019	4.55866e-05	0.016635	0.00872225	0.000738136	0.00897795	0.00477824	0.000855084	1	0.104087	1	0.0838161	0.0388019	4.55866e-05	0.016635	0.00872225	0.000738136	0.00897795	0.00477824	0.000855084	3.45922e+07	2.89938e+06	575442	310567
		3343	1FE_160813085745	5	3343	2009	522.816	42.7454	0	3.40756e+07	3.65943e+07	3.31067e+07	4.27493e+06	2.22591e+06	2.1973e+06	499469	877118	349739	286592	470229	174881	1	0.104087	1	0.0838161	0.0388019	4.55866e-05	0.016635	0.00872225	0.000738136	0.00897795	0.00477824	0.000855084	1	0.104087	1	0.0838161	0.0388019	4.55866e-05	0.016635	0.00872225	0.000738136	0.00897795	0.00477824	0.000855084	3.45922e+07	2.89938e+06	575442	310567
		3343	1FE_160813105339	5	3343	2009	522.816	42.7454	0	3.40756e+07	3.65943e+07	3.31067e+07	4.27493e+06	2.22591e+06	2.1973e+06	499469	877118	349739	286592	470229	174881	1	0.104087	1	0.0838161	0.0388019	4.55866e-05	0.016635	0.00872225	0.000738136	0.00897795	0.00477824	0.000855084	1	0.104087	1	0.0838161	0.0388019	4.55866e-05	0.016635	0.00872225	0.000738136	0.00897795	0.00477824	0.000855084	3.45922e+07	2.89938e+06	575442	310567
		3343	1FE_160813105339	5	3343	2009	522.816	42.7454	0	3.40756e+07	3.65943e+07	3.31067e+07	4.27493e+06	2.22591e+06	2.1973e+06	499469	877118	349739	286592	470229	174881	1	0.104087	1	0.0838161	0.0388019	4.55866e-05	0.016635	0.00872225	0.000738136	0.00897795	0.00477824	0.000855084	1	0.104087	1	0.0838161	0.0388019	4.55866e-05	0.016635	0.00872225	0.000738136	0.00897795	0.00477824	0.000855084	3.45922e+07	2.89938e+06	575442	310567
	IYLEGK	1	7	1	0.0409724	1	0.114699	0.0155241	2.36408e-06	0.0524541	0.00519978	8.92511e-05	0.0341623	0.00434921	9.65918e-05	0	0
		hits: 7 Items
		FRAMEID	RAWFILE	MS2	FrameID1	CompID	MZ	Time	GoodID	II_1FE	II_1FE_160813085745	II_1FE_160813105339	II_2FE	II_2FE_160813144524	II_2FE_160813164117	II_3FE	II_3FE_160813203300	II_3FE_160813222853	II_4FE	II_4FE_160814022037	II_4FE_160814041631	Ratio_1FE	StdDev_1FE	PValue_1FE	Ratio_2FE	StdDev_2FE	PValue_2FE	Ratio_3FE	StdDev_3FE	PValue_3FE	Ratio_4FE	StdDev_4FE	PValue_4FE	NRatio_1FE	NStdDev_1FE	NPValue_1FE	NRatio_2FE	NStdDev_2FE	NPValue_2FE	NRatio_3FE	NStdDev_3FE	NPValue_3FE	NRatio_4FE	NStdDev_4FE	NPValue_4FE	Avg_1FE	Avg_2FE	Avg_3FE	Avg_4FE
		2040	1FE	7	2040	542	361.705	37.198	0	1.19419e+08	1.1469e+08	1.16407e+08	1.46046e+07	1.39325e+07	1.16668e+07	6.57428e+06	6.1946e+06	5.6171e+06	4.40229e+06	3.55106e+06	4.02106e+06	1	0.0409724	1	0.114699	0.0155241	2.36408e-06	0.0524541	0.00519978	8.92511e-05	0.0341623	0.00434921	9.65918e-05	1	0.0409724	1	0.114699	0.0155241	2.36408e-06	0.0524541	0.00519978	8.92511e-05	0.0341623	0.00434921	9.65918e-05	1.16839e+08	1.34013e+07	6.12866e+06	3.99147e+06
		2040	1FE	7	2040	542	361.705	37.198	0	1.19419e+08	1.1469e+08	1.16407e+08	1.46046e+07	1.39325e+07	1.16668e+07	6.57428e+06	6.1946e+06	5.6171e+06	4.40229e+06	3.55106e+06	4.02106e+06	1	0.0409724	1	0.114699	0.0155241	2.36408e-06	0.0524541	0.00519978	8.92511e-05	0.0341623	0.00434921	9.65918e-05	1	0.0409724	1	0.114699	0.0155241	2.36408e-06	0.0524541	0.00519978	8.92511e-05	0.0341623	0.00434921	9.65918e-05	1.16839e+08	1.34013e+07	6.12866e+06	3.99147e+06
		2040	1FE_160813085745	7	2040	542	361.705	37.198	0	1.19419e+08	1.1469e+08	1.16407e+08	1.46046e+07	1.39325e+07	1.16668e+07	6.57428e+06	6.1946e+06	5.6171e+06	4.40229e+06	3.55106e+06	4.02106e+06	1	0.0409724	1	0.114699	0.0155241	2.36408e-06	0.0524541	0.00519978	8.92511e-05	0.0341623	0.00434921	9.65918e-05	1	0.0409724	1	0.114699	0.0155241	2.36408e-06	0.0524541	0.00519978	8.92511e-05	0.0341623	0.00434921	9.65918e-05	1.16839e+08	1.34013e+07	6.12866e+06	3.99147e+06
		2040	1FE_160813085745	7	2040	542	361.705	37.198	0	1.19419e+08	1.1469e+08	1.16407e+08	1.46046e+07	1.39325e+07	1.16668e+07	6.57428e+06	6.1946e+06	5.6171e+06	4.40229e+06	3.55106e+06	4.02106e+06	1	0.0409724	1	0.114699	0.0155241	2.36408e-06	0.0524541	0.00519978	8.92511e-05	0.0341623	0.00434921	9.65918e-05	1	0.0409724	1	0.114699	0.0155241	2.36408e-06	0.0524541	0.00519978	8.92511e-05	0.0341623	0.00434921	9.65918e-05	1.16839e+08	1.34013e+07	6.12866e+06	3.99147e+06
		2040	1FE_160813085745	7	2040	542	361.705	37.198	0	1.19419e+08	1.1469e+08	1.16407e+08	1.46046e+07	1.39325e+07	1.16668e+07	6.57428e+06	6.1946e+06	5.6171e+06	4.40229e+06	3.55106e+06	4.02106e+06	1	0.0409724	1	0.114699	0.0155241	2.36408e-06	0.0524541	0.00519978	8.92511e-05	0.0341623	0.00434921	9.65918e-05	1	0.0409724	1	0.114699	0.0155241	2.36408e-06	0.0524541	0.00519978	8.92511e-05	0.0341623	0.00434921	9.65918e-05	1.16839e+08	1.34013e+07	6.12866e+06	3.99147e+06
		2040	1FE_160813105339	7	2040	542	361.705	37.198	0	1.19419e+08	1.1469e+08	1.16407e+08	1.46046e+07	1.39325e+07	1.16668e+07	6.57428e+06	6.1946e+06	5.6171e+06	4.40229e+06	3.55106e+06	4.02106e+06	1	0.0409724	1	0.114699	0.0155241	2.36408e-06	0.0524541	0.00519978	8.92511e-05	0.0341623	0.00434921	9.65918e-05	1	0.0409724	1	0.114699	0.0155241	2.36408e-06	0.0524541	0.00519978	8.92511e-05	0.0341623	0.00434921	9.65918e-05	1.16839e+08	1.34013e+07	6.12866e+06	3.99147e+06
		2040	1FE_160813105339	7	2040	542	361.705	37.198	0	1.19419e+08	1.1469e+08	1.16407e+08	1.46046e+07	1.39325e+07	1.16668e+07	6.57428e+06	6.1946e+06	5.6171e+06	4.40229e+06	3.55106e+06	4.02106e+06	1	0.0409724	1	0.114699	0.0155241	2.36408e-06	0.0524541	0.00519978	8.92511e-05	0.0341623	0.00434921	9.65918e-05	1	0.0409724	1	0.114699	0.0155241	2.36408e-06	0.0524541	0.00519978	8.92511e-05	0.0341623	0.00434921	9.65918e-05	1.16839e+08	1.34013e+07	6.12866e+06	3.99147e+06
	SGDSEVYQLGDVSQK	1	6	1	0.0515641	1	0.0822784	0.0211228	2.46906e-06	0.0154453	0.0104446	3.53494e-05	0.00100103	0.00175964	0.000209085	0	0
		hits: 6 Items
		FRAMEID	RAWFILE	MS2	FrameID1	CompID	MZ	Time	GoodID	II_1FE	II_1FE_160813085745	II_1FE_160813105339	II_2FE	II_2FE_160813144524	II_2FE_160813164117	II_3FE	II_3FE_160813203300	II_3FE_160813222853	II_4FE	II_4FE_160814022037	II_4FE_160814041631	Ratio_1FE	StdDev_1FE	PValue_1FE	Ratio_2FE	StdDev_2FE	PValue_2FE	Ratio_3FE	StdDev_3FE	PValue_3FE	Ratio_4FE	StdDev_4FE	PValue_4FE	NRatio_1FE	NStdDev_1FE	NPValue_1FE	NRatio_2FE	NStdDev_2FE	NPValue_2FE	NRatio_3FE	NStdDev_3FE	NPValue_3FE	NRatio_4FE	NStdDev_4FE	NPValue_4FE	Avg_1FE	Avg_2FE	Avg_3FE	Avg_4FE
		2233	1FE	6	2233	1213	806.373	41.5297	0	6.12793e+07	5.82143e+07	6.00592e+07	5.88033e+06	5.22628e+06	3.66671e+06	555408	599591	1.61825e+06	0	179737	0	1	0.0515641	1	0.0822784	0.0211228	2.46906e-06	0.0154453	0.0104446	3.53494e-05	0.00100103	0.00175964	0.000209085	1	0.0515641	1	0.0822784	0.0211228	2.46906e-06	0.0154453	0.0104446	3.53494e-05	0.00100103	0.00175964	0.000209085	5.98509e+07	4.92444e+06	924418	59912.4
		2233	1FE	6	2233	1213	806.373	41.5297	0	6.12793e+07	5.82143e+07	6.00592e+07	5.88033e+06	5.22628e+06	3.66671e+06	555408	599591	1.61825e+06	0	179737	0	1	0.0515641	1	0.0822784	0.0211228	2.46906e-06	0.0154453	0.0104446	3.53494e-05	0.00100103	0.00175964	0.000209085	1	0.0515641	1	0.0822784	0.0211228	2.46906e-06	0.0154453	0.0104446	3.53494e-05	0.00100103	0.00175964	0.000209085	5.98509e+07	4.92444e+06	924418	59912.4
		2233	1FE_160813085745	6	2233	1213	806.373	41.5297	0	6.12793e+07	5.82143e+07	6.00592e+07	5.88033e+06	5.22628e+06	3.66671e+06	555408	599591	1.61825e+06	0	179737	0	1	0.0515641	1	0.0822784	0.0211228	2.46906e-06	0.0154453	0.0104446	3.53494e-05	0.00100103	0.00175964	0.000209085	1	0.0515641	1	0.0822784	0.0211228	2.46906e-06	0.0154453	0.0104446	3.53494e-05	0.00100103	0.00175964	0.000209085	5.98509e+07	4.92444e+06	924418	59912.4
		2233	1FE_160813085745	6	2233	1213	806.373	41.5297	0	6.12793e+07	5.82143e+07	6.00592e+07	5.88033e+06	5.22628e+06	3.66671e+06	555408	599591	1.61825e+06	0	179737	0	1	0.0515641	1	0.0822784	0.0211228	2.46906e-06	0.0154453	0.0104446	3.53494e-05	0.00100103	0.00175964	0.000209085	1	0.0515641	1	0.0822784	0.0211228	2.46906e-06	0.0154453	0.0104446	3.53494e-05	0.00100103	0.00175964	0.000209085	5.98509e+07	4.92444e+06	924418	59912.4
		2233	1FE_160813105339	6	2233	1213	806.373	41.5297	0	6.12793e+07	5.82143e+07	6.00592e+07	5.88033e+06	5.22628e+06	3.66671e+06	555408	599591	1.61825e+06	0	179737	0	1	0.0515641	1	0.0822784	0.0211228	2.46906e-06	0.0154453	0.0104446	3.53494e-05	0.00100103	0.00175964	0.000209085	1	0.0515641	1	0.0822784	0.0211228	2.46906e-06	0.0154453	0.0104446	3.53494e-05	0.00100103	0.00175964	0.000209085	5.98509e+07	4.92444e+06	924418	59912.4
		2233	1FE_160813105339	6	2233	1213	806.373	41.5297	0	6.12793e+07	5.82143e+07	6.00592e+07	5.88033e+06	5.22628e+06	3.66671e+06	555408	599591	1.61825e+06	0	179737	0	1	0.0515641	1	0.0822784	0.0211228	2.46906e-06	0.0154453	0.0104446	3.53494e-05	0.00100103	0.00175964	0.000209085	1	0.0515641	1	0.0822784	0.0211228	2.46906e-06	0.0154453	0.0104446	3.53494e-05	0.00100103	0.00175964	0.000209085	5.98509e+07	4.92444e+06	924418	59912.4
	VGQDPVLR	1	12	1	0.044397	1	0.105936	0.00691557	0.000117704	0.0220143	0.00255063	0.000152563	0.0150824	0.00357083	0.000126625	0	0
		hits: 12 Items
		FRAMEID	RAWFILE	MS2	FrameID1	CompID	MZ	Time	GoodID	II_1FE	II_1FE_160813085745	II_1FE_160813105339	II_2FE	II_2FE_160813144524	II_2FE_160813164117	II_3FE	II_3FE_160813203300	II_3FE_160813222853	II_4FE	II_4FE_160814022037	II_4FE_160814041631	Ratio_1FE	StdDev_1FE	PValue_1FE	Ratio_2FE	StdDev_2FE	PValue_2FE	Ratio_3FE	StdDev_3FE	PValue_3FE	Ratio_4FE	StdDev_4FE	PValue_4FE	NRatio_1FE	NStdDev_1FE	NPValue_1FE	NRatio_2FE	NStdDev_2FE	NPValue_2FE	NRatio_3FE	NStdDev_3FE	NPValue_3FE	NRatio_4FE	NStdDev_4FE	NPValue_4FE	Avg_1FE	Avg_2FE	Avg_3FE	Avg_4FE
		1951	1FE	12	1951	411	442.25	36.4733	0	1.58987e+08	1.54331e+08	1.61212e+08	1.7462e+07	1.60193e+07	1.67883e+07	3.85829e+06	3.31028e+06	3.27787e+06	1.84039e+06	2.46088e+06	2.85579e+06	1	0.044397	1	0.105936	0.00691557	0.000117704	0.0220143	0.00255063	0.000152563	0.0150824	0.00357083	0.000126625	1	0.044397	1	0.105936	0.00691557	0.000117704	0.0220143	0.00255063	0.000152563	0.0150824	0.00357083	0.000126625	1.58177e+08	1.67565e+07	3.48215e+06	2.38569e+06
		1951	1FE	12	1951	411	442.25	36.4733	0	1.58987e+08	1.54331e+08	1.61212e+08	1.7462e+07	1.60193e+07	1.67883e+07	3.85829e+06	3.31028e+06	3.27787e+06	1.84039e+06	2.46088e+06	2.85579e+06	1	0.044397	1	0.105936	0.00691557	0.000117704	0.0220143	0.00255063	0.000152563	0.0150824	0.00357083	0.000126625	1	0.044397	1	0.105936	0.00691557	0.000117704	0.0220143	0.00255063	0.000152563	0.0150824	0.00357083	0.000126625	1.58177e+08	1.67565e+07	3.48215e+06	2.38569e+06
		1951	1FE	12	1951	411	442.25	36.4733	0	1.58987e+08	1.54331e+08	1.61212e+08	1.7462e+07	1.60193e+07	1.67883e+07	3.85829e+06	3.31028e+06	3.27787e+06	1.84039e+06	2.46088e+06	2.85579e+06	1	0.044397	1	0.105936	0.00691557	0.000117704	0.0220143	0.00255063	0.000152563	0.0150824	0.00357083	0.000126625	1	0.044397	1	0.105936	0.00691557	0.000117704	0.0220143	0.00255063	0.000152563	0.0150824	0.00357083	0.000126625	1.58177e+08	1.67565e+07	3.48215e+06	2.38569e+06
		1951	1FE_160813085745	12	1951	411	442.25	36.4733	0	1.58987e+08	1.54331e+08	1.61212e+08	1.7462e+07	1.60193e+07	1.67883e+07	3.85829e+06	3.31028e+06	3.27787e+06	1.84039e+06	2.46088e+06	2.85579e+06	1	0.044397	1	0.105936	0.00691557	0.000117704	0.0220143	0.00255063	0.000152563	0.0150824	0.00357083	0.000126625	1	0.044397	1	0.105936	0.00691557	0.000117704	0.0220143	0.00255063	0.000152563	0.0150824	0.00357083	0.000126625	1.58177e+08	1.67565e+07	3.48215e+06	2.38569e+06
		1951	1FE_160813085745	12	1951	411	442.25	36.4733	0	1.58987e+08	1.54331e+08	1.61212e+08	1.7462e+07	1.60193e+07	1.67883e+07	3.85829e+06	3.31028e+06	3.27787e+06	1.84039e+06	2.46088e+06	2.85579e+06	1	0.044397	1	0.105936	0.00691557	0.000117704	0.0220143	0.00255063	0.000152563	0.0150824	0.00357083	0.000126625	1	0.044397	1	0.105936	0.00691557	0.000117704	0.0220143	0.00255063	0.000152563	0.0150824	0.00357083	0.000126625	1.58177e+08	1.67565e+07	3.48215e+06	2.38569e+06
		1951	1FE_160813085745	12	1951	411	442.25	36.4733	0	1.58987e+08	1.54331e+08	1.61212e+08	1.7462e+07	1.60193e+07	1.67883e+07	3.85829e+06	3.31028e+06	3.27787e+06	1.84039e+06	2.46088e+06	2.85579e+06	1	0.044397	1	0.105936	0.00691557	0.000117704	0.0220143	0.00255063	0.000152563	0.0150824	0.00357083	0.000126625	1	0.044397	1	0.105936	0.00691557	0.000117704	0.0220143	0.00255063	0.000152563	0.0150824	0.00357083	0.000126625	1.58177e+08	1.67565e+07	3.48215e+06	2.38569e+06
		1951	1FE_160813105339	12	1951	411	442.25	36.4733	0	1.58987e+08	1.54331e+08	1.61212e+08	1.7462e+07	1.60193e+07	1.67883e+07	3.85829e+06	3.31028e+06	3.27787e+06	1.84039e+06	2.46088e+06	2.85579e+06	1	0.044397	1	0.105936	0.00691557	0.000117704	0.0220143	0.00255063	0.000152563	0.0150824	0.00357083	0.000126625	1	0.044397	1	0.105936	0.00691557	0.000117704	0.0220143	0.00255063	0.000152563	0.0150824	0.00357083	0.000126625	1.58177e+08	1.67565e+07	3.48215e+06	2.38569e+06
		1951	1FE_160813105339	12	1951	411	442.25	36.4733	0	1.58987e+08	1.54331e+08	1.61212e+08	1.7462e+07	1.60193e+07	1.67883e+07	3.85829e+06	3.31028e+06	3.27787e+06	1.84039e+06	2.46088e+06	2.85579e+06	1	0.044397	1	0.105936	0.00691557	0.000117704	0.0220143	0.00255063	0.000152563	0.0150824	0.00357083	0.000126625	1	0.044397	1	0.105936	0.00691557	0.000117704	0.0220143	0.00255063	0.000152563	0.0150824	0.00357083	0.000126625	1.58177e+08	1.67565e+07	3.48215e+06	2.38569e+06
		1951	1FE_160813105339	12	1951	411	442.25	36.4733	0	1.58987e+08	1.54331e+08	1.61212e+08	1.7462e+07	1.60193e+07	1.67883e+07	3.85829e+06	3.31028e+06	3.27787e+06	1.84039e+06	2.46088e+06	2.85579e+06	1	0.044397	1	0.105936	0.00691557	0.000117704	0.0220143	0.00255063	0.000152563	0.0150824	0.00357083	0.000126625	1	0.044397	1	0.105936	0.00691557	0.000117704	0.0220143	0.00255063	0.000152563	0.0150824	0.00357083	0.000126625	1.58177e+08	1.67565e+07	3.48215e+06	2.38569e+06
		1951	1FE_160813105339	12	1951	411	442.25	36.4733	0	1.58987e+08	1.54331e+08	1.61212e+08	1.7462e+07	1.60193e+07	1.67883e+07	3.85829e+06	3.31028e+06	3.27787e+06	1.84039e+06	2.46088e+06	2.85579e+06	1	0.044397	1	0.105936	0.00691557	0.000117704	0.0220143	0.00255063	0.000152563	0.0150824	0.00357083	0.000126625	1	0.044397	1	0.105936	0.00691557	0.000117704	0.0220143	0.00255063	0.000152563	0.0150824	0.00357083	0.000126625	1.58177e+08	1.67565e+07	3.48215e+06	2.38569e+06
		1951	2FE	12	1951	411	442.25	36.4733	0	1.58987e+08	1.54331e+08	1.61212e+08	1.7462e+07	1.60193e+07	1.67883e+07	3.85829e+06	3.31028e+06	3.27787e+06	1.84039e+06	2.46088e+06	2.85579e+06	1	0.044397	1	0.105936	0.00691557	0.000117704	0.0220143	0.00255063	0.000152563	0.0150824	0.00357083	0.000126625	1	0.044397	1	0.105936	0.00691557	0.000117704	0.0220143	0.00255063	0.000152563	0.0150824	0.00357083	0.000126625	1.58177e+08	1.67565e+07	3.48215e+06	2.38569e+06
		1951	2FE	12	1951	411	442.25	36.4733	0	1.58987e+08	1.54331e+08	1.61212e+08	1.7462e+07	1.60193e+07	1.67883e+07	3.85829e+06	3.31028e+06	3.27787e+06	1.84039e+06	2.46088e+06	2.85579e+06	1	0.044397	1	0.105936	0.00691557	0.000117704	0.0220143	0.00255063	0.000152563	0.0150824	0.00357083	0.000126625	1	0.044397	1	0.105936	0.00691557	0.000117704	0.0220143	0.00255063	0.000152563	0.0150824	0.00357083	0.000126625	1.58177e+08	1.67565e+07	3.48215e+06	2.38569e+06
	VHLLGR	1	6	1	0.115672	1	0.14385	0.0284465	0.000524178	0.104972	0.0337721	0.000208232	0.0444464	0.0170516	0.000670836	0	0
		hits: 6 Items
		FRAMEID	RAWFILE	MS2	FrameID1	CompID	MZ	Time	GoodID	II_1FE	II_1FE_160813085745	II_1FE_160813105339	II_2FE	II_2FE_160813144524	II_2FE_160813164117	II_3FE	II_3FE_160813203300	II_3FE_160813222853	II_4FE	II_4FE_160814022037	II_4FE_160814041631	Ratio_1FE	StdDev_1FE	PValue_1FE	Ratio_2FE	StdDev_2FE	PValue_2FE	Ratio_3FE	StdDev_3FE	PValue_3FE	Ratio_4FE	StdDev_4FE	PValue_4FE	NRatio_1FE	NStdDev_1FE	NPValue_1FE	NRatio_2FE	NStdDev_2FE	NPValue_2FE	NRatio_3FE	NStdDev_3FE	NPValue_3FE	NRatio_4FE	NStdDev_4FE	NPValue_4FE	Avg_1FE	Avg_2FE	Avg_3FE	Avg_4FE
		2469	1FE	7	2469	1166	347.719	37.4638	0	4.96502e+07	5.38481e+07	5.56241e+07	8.68465e+06	7.65507e+06	6.55001e+06	6.96893e+06	5.69577e+06	4.03874e+06	3.23817e+06	2.00784e+06	1.82641e+06	1	0.115672	1	0.14385	0.0284465	0.000524178	0.104972	0.0337721	0.000208232	0.0444464	0.0170516	0.000670836	1	0.115672	1	0.14385	0.0284465	0.000524178	0.104972	0.0337721	0.000208232	0.0444464	0.0170516	0.000670836	5.30408e+07	7.62991e+06	5.56781e+06	2.35747e+06
		2469	1FE	7	2469	1166	347.719	37.4638	0	4.96502e+07	5.38481e+07	5.56241e+07	8.68465e+06	7.65507e+06	6.55001e+06	6.96893e+06	5.69577e+06	4.03874e+06	3.23817e+06	2.00784e+06	1.82641e+06	1	0.115672	1	0.14385	0.0284465	0.000524178	0.104972	0.0337721	0.000208232	0.0444464	0.0170516	0.000670836	1	0.115672	1	0.14385	0.0284465	0.000524178	0.104972	0.0337721	0.000208232	0.0444464	0.0170516	0.000670836	5.30408e+07	7.62991e+06	5.56781e+06	2.35747e+06
		2469	1FE_160813085745	7	2469	1166	347.719	37.4638	0	4.96502e+07	5.38481e+07	5.56241e+07	8.68465e+06	7.65507e+06	6.55001e+06	6.96893e+06	5.69577e+06	4.03874e+06	3.23817e+06	2.00784e+06	1.82641e+06	1	0.115672	1	0.14385	0.0284465	0.000524178	0.104972	0.0337721	0.000208232	0.0444464	0.0170516	0.000670836	1	0.115672	1	0.14385	0.0284465	0.000524178	0.104972	0.0337721	0.000208232	0.0444464	0.0170516	0.000670836	5.30408e+07	7.62991e+06	5.56781e+06	2.35747e+06
		2469	1FE_160813085745	7	2469	1166	347.719	37.4638	0	4.96502e+07	5.38481e+07	5.56241e+07	8.68465e+06	7.65507e+06	6.55001e+06	6.96893e+06	5.69577e+06	4.03874e+06	3.23817e+06	2.00784e+06	1.82641e+06	1	0.115672	1	0.14385	0.0284465	0.000524178	0.104972	0.0337721	0.000208232	0.0444464	0.0170516	0.000670836	1	0.115672	1	0.14385	0.0284465	0.000524178	0.104972	0.0337721	0.000208232	0.0444464	0.0170516	0.000670836	5.30408e+07	7.62991e+06	5.56781e+06	2.35747e+06
		2469	1FE_160813105339	7	2469	1166	347.719	37.4638	0	4.96502e+07	5.38481e+07	5.56241e+07	8.68465e+06	7.65507e+06	6.55001e+06	6.96893e+06	5.69577e+06	4.03874e+06	3.23817e+06	2.00784e+06	1.82641e+06	1	0.115672	1	0.14385	0.0284465	0.000524178	0.104972	0.0337721	0.000208232	0.0444464	0.0170516	0.000670836	1	0.115672	1	0.14385	0.0284465	0.000524178	0.104972	0.0337721	0.000208232	0.0444464	0.0170516	0.000670836	5.30408e+07	7.62991e+06	5.56781e+06	2.35747e+06
		2469	1FE_160813105339	7	2469	1166	347.719	37.4638	0	4.96502e+07	5.38481e+07	5.56241e+07	8.68465e+06	7.65507e+06	6.55001e+06	6.96893e+06	5.69577e+06	4.03874e+06	3.23817e+06	2.00784e+06	1.82641e+06	1	0.115672	1	0.14385	0.0284465	0.000524178	0.104972	0.0337721	0.000208232	0.0444464	0.0170516	0.000670836	1	0.115672	1	0.14385	0.0284465	0.000524178	0.104972	0.0337721	0.000208232	0.0444464	0.0170516	0.000670836	5.30408e+07	7.62991e+06	5.56781e+06	2.35747e+06
SP://C9K0U8	C9K0U8_HUMAN Single_stranded DNA_binding protein_ mitochondrial (Fragment) OS=Homo sapiens GN=SSBP1 PE=1 SV=1	6	7	59	1	0.0236629	1	0.105495	0.00503737	9.9e-20	0.0312174	0.00197453	9.9e-20	0.00873178	0.00136823	1.11022e-16
	peptides: 6 Items
	PEPTIDE	FRAMES	HITS	Ratio_1FE	StdDev_1FE	PValue_1FE	Ratio_2FE	StdDev_2FE	PValue_2FE	Ratio_3FE	StdDev_3FE	PValue_3FE	Ratio_4FE	StdDev_4FE	PValue_4FE	OtherAssignments	AvgPepPValue
	DVAYQYVK	1	11	1	0.133992	1	0.111073	0.0270551	0.000907952	0.0688037	0.00667267	0.00170615	0.032217	0.00920216	0.00143901	0	0
		hits: 11 Items
		FRAMEID	RAWFILE	MS2	FrameID1	CompID	MZ	Time	GoodID	II_1FE	II_1FE_160813085745	II_1FE_160813105339	II_2FE	II_2FE_160813144524	II_2FE_160813164117	II_3FE	II_3FE_160813203300	II_3FE_160813222853	II_4FE	II_4FE_160814022037	II_4FE_160814041631	Ratio_1FE	StdDev_1FE	PValue_1FE	Ratio_2FE	StdDev_2FE	PValue_2FE	Ratio_3FE	StdDev_3FE	PValue_3FE	Ratio_4FE	StdDev_4FE	PValue_4FE	NRatio_1FE	NStdDev_1FE	NPValue_1FE	NRatio_2FE	NStdDev_2FE	NPValue_2FE	NRatio_3FE	NStdDev_3FE	NPValue_3FE	NRatio_4FE	NStdDev_4FE	NPValue_4FE	Avg_1FE	Avg_2FE	Avg_3FE	Avg_4FE
		2418	1FE	11	2418	1092	493.25	38.5716	0	6.18629e+07	6.34014e+07	5.57581e+07	8.06534e+06	5.93648e+06	6.10479e+06	4.00912e+06	4.2069e+06	4.23898e+06	1.49622e+06	1.99392e+06	2.34186e+06	1	0.133992	1	0.111073	0.0270551	0.000907952	0.0688037	0.00667267	0.00170615	0.032217	0.00920216	0.00143901	1	0.133992	1	0.111073	0.0270551	0.000907952	0.0688037	0.00667267	0.00170615	0.032217	0.00920216	0.00143901	6.03408e+07	6.7022e+06	4.15167e+06	1.944e+06
		2418	1FE	11	2418	1092	493.25	38.5716	0	6.18629e+07	6.34014e+07	5.57581e+07	8.06534e+06	5.93648e+06	6.10479e+06	4.00912e+06	4.2069e+06	4.23898e+06	1.49622e+06	1.99392e+06	2.34186e+06	1	0.133992	1	0.111073	0.0270551	0.000907952	0.0688037	0.00667267	0.00170615	0.032217	0.00920216	0.00143901	1	0.133992	1	0.111073	0.0270551	0.000907952	0.0688037	0.00667267	0.00170615	0.032217	0.00920216	0.00143901	6.03408e+07	6.7022e+06	4.15167e+06	1.944e+06
		2418	1FE	11	2418	1092	493.25	38.5716	0	6.18629e+07	6.34014e+07	5.57581e+07	8.06534e+06	5.93648e+06	6.10479e+06	4.00912e+06	4.2069e+06	4.23898e+06	1.49622e+06	1.99392e+06	2.34186e+06	1	0.133992	1	0.111073	0.0270551	0.000907952	0.0688037	0.00667267	0.00170615	0.032217	0.00920216	0.00143901	1	0.133992	1	0.111073	0.0270551	0.000907952	0.0688037	0.00667267	0.00170615	0.032217	0.00920216	0.00143901	6.03408e+07	6.7022e+06	4.15167e+06	1.944e+06
		2418	1FE	11	2418	1092	493.25	38.5716	0	6.18629e+07	6.34014e+07	5.57581e+07	8.06534e+06	5.93648e+06	6.10479e+06	4.00912e+06	4.2069e+06	4.23898e+06	1.49622e+06	1.99392e+06	2.34186e+06	1	0.133992	1	0.111073	0.0270551	0.000907952	0.0688037	0.00667267	0.00170615	0.032217	0.00920216	0.00143901	1	0.133992	1	0.111073	0.0270551	0.000907952	0.0688037	0.00667267	0.00170615	0.032217	0.00920216	0.00143901	6.03408e+07	6.7022e+06	4.15167e+06	1.944e+06
		2418	1FE_160813085745	11	2418	1092	493.25	38.5716	0	6.18629e+07	6.34014e+07	5.57581e+07	8.06534e+06	5.93648e+06	6.10479e+06	4.00912e+06	4.2069e+06	4.23898e+06	1.49622e+06	1.99392e+06	2.34186e+06	1	0.133992	1	0.111073	0.0270551	0.000907952	0.0688037	0.00667267	0.00170615	0.032217	0.00920216	0.00143901	1	0.133992	1	0.111073	0.0270551	0.000907952	0.0688037	0.00667267	0.00170615	0.032217	0.00920216	0.00143901	6.03408e+07	6.7022e+06	4.15167e+06	1.944e+06
		2418	1FE_160813085745	11	2418	1092	493.25	38.5716	0	6.18629e+07	6.34014e+07	5.57581e+07	8.06534e+06	5.93648e+06	6.10479e+06	4.00912e+06	4.2069e+06	4.23898e+06	1.49622e+06	1.99392e+06	2.34186e+06	1	0.133992	1	0.111073	0.0270551	0.000907952	0.0688037	0.00667267	0.00170615	0.032217	0.00920216	0.00143901	1	0.133992	1	0.111073	0.0270551	0.000907952	0.0688037	0.00667267	0.00170615	0.032217	0.00920216	0.00143901	6.03408e+07	6.7022e+06	4.15167e+06	1.944e+06
		2418	1FE_160813085745	11	2418	1092	493.25	38.5716	0	6.18629e+07	6.34014e+07	5.57581e+07	8.06534e+06	5.93648e+06	6.10479e+06	4.00912e+06	4.2069e+06	4.23898e+06	1.49622e+06	1.99392e+06	2.34186e+06	1	0.133992	1	0.111073	0.0270551	0.000907952	0.0688037	0.00667267	0.00170615	0.032217	0.00920216	0.00143901	1	0.133992	1	0.111073	0.0270551	0.000907952	0.0688037	0.00667267	0.00170615	0.032217	0.00920216	0.00143901	6.03408e+07	6.7022e+06	4.15167e+06	1.944e+06
		2418	1FE_160813085745	11	2418	1092	493.25	38.5716	0	6.18629e+07	6.34014e+07	5.57581e+07	8.06534e+06	5.93648e+06	6.10479e+06	4.00912e+06	4.2069e+06	4.23898e+06	1.49622e+06	1.99392e+06	2.34186e+06	1	0.133992	1	0.111073	0.0270551	0.000907952	0.0688037	0.00667267	0.00170615	0.032217	0.00920216	0.00143901	1	0.133992	1	0.111073	0.0270551	0.000907952	0.0688037	0.00667267	0.00170615	0.032217	0.00920216	0.00143901	6.03408e+07	6.7022e+06	4.15167e+06	1.944e+06
		2418	1FE_160813105339	11	2418	1092	493.25	38.5716	0	6.18629e+07	6.34014e+07	5.57581e+07	8.06534e+06	5.93648e+06	6.10479e+06	4.00912e+06	4.2069e+06	4.23898e+06	1.49622e+06	1.99392e+06	2.34186e+06	1	0.133992	1	0.111073	0.0270551	0.000907952	0.0688037	0.00667267	0.00170615	0.032217	0.00920216	0.00143901	1	0.133992	1	0.111073	0.0270551	0.000907952	0.0688037	0.00667267	0.00170615	0.032217	0.00920216	0.00143901	6.03408e+07	6.7022e+06	4.15167e+06	1.944e+06
		2418	1FE_160813105339	11	2418	1092	493.25	38.5716	0	6.18629e+07	6.34014e+07	5.57581e+07	8.06534e+06	5.93648e+06	6.10479e+06	4.00912e+06	4.2069e+06	4.23898e+06	1.49622e+06	1.99392e+06	2.34186e+06	1	0.133992	1	0.111073	0.0270551	0.000907952	0.0688037	0.00667267	0.00170615	0.032217	0.00920216	0.00143901	1	0.133992	1	0.111073	0.0270551	0.000907952	0.0688037	0.00667267	0.00170615	0.032217	0.00920216	0.00143901	6.03408e+07	6.7022e+06	4.15167e+06	1.944e+06
		2418	1FE_160813105339	11	2418	1092	493.25	38.5716	0	6.18629e+07	6.34014e+07	5.57581e+07	8.06534e+06	5.93648e+06	6.10479e+06	4.00912e+06	4.2069e+06	4.23898e+06	1.49622e+06	1.99392e+06	2.34186e+06	1	0.133992	1	0.111073	0.0270551	0.000907952	0.0688037	0.00667267	0.00170615	0.032217	0.00920216	0.00143901	1	0.133992	1	0.111073	0.0270551	0.000907952	0.0688037	0.00667267	0.00170615	0.032217	0.00920216	0.00143901	6.03408e+07	6.7022e+06	4.15167e+06	1.944e+06
	ISVFRPGLR	2	17	1	0.0752971	1	0.100193	0.0102563	9.12001e-07	0.0271598	0.00548063	1.08285e-05	0.0126611	0.00393239	1.18383e-05	0	0
		hits: 17 Items
		FRAMEID	RAWFILE	MS2	FrameID1	CompID	MZ	Time	GoodID	II_1FE	II_1FE_160813085745	II_1FE_160813105339	II_2FE	II_2FE_160813144524	II_2FE_160813164117	II_3FE	II_3FE_160813203300	II_3FE_160813222853	II_4FE	II_4FE_160814022037	II_4FE_160814041631	Ratio_1FE	StdDev_1FE	PValue_1FE	Ratio_2FE	StdDev_2FE	PValue_2FE	Ratio_3FE	StdDev_3FE	PValue_3FE	Ratio_4FE	StdDev_4FE	PValue_4FE	NRatio_1FE	NStdDev_1FE	NPValue_1FE	NRatio_2FE	NStdDev_2FE	NPValue_2FE	NRatio_3FE	NStdDev_3FE	NPValue_3FE	NRatio_4FE	NStdDev_4FE	NPValue_4FE	Avg_1FE	Avg_2FE	Avg_3FE	Avg_4FE
		1994	1FE	12	1994	470	348.879	42.7454	0	1.32204e+08	1.4723e+08	1.42363e+08	1.47166e+07	1.34329e+07	1.46306e+07	5.56437e+06	4.6692e+06	4.11867e+06	2.73402e+06	3.74225e+06	2.12468e+06	1	0.109059	1	0.101423	0.0106345	0.00112481	0.0340264	0.00704515	0.000968231	0.0203912	0.00692233	0.000919542	1	0.109059	1	0.101423	0.0106345	0.00112481	0.0340264	0.00704515	0.000968231	0.0203912	0.00692233	0.000919542	1.40599e+08	1.426e+07	4.78408e+06	2.86698e+06
		1994	1FE	12	1994	470	348.879	42.7454	0	1.32204e+08	1.4723e+08	1.42363e+08	1.47166e+07	1.34329e+07	1.46306e+07	5.56437e+06	4.6692e+06	4.11867e+06	2.73402e+06	3.74225e+06	2.12468e+06	1	0.109059	1	0.101423	0.0106345	0.00112481	0.0340264	0.00704515	0.000968231	0.0203912	0.00692233	0.000919542	1	0.109059	1	0.101423	0.0106345	0.00112481	0.0340264	0.00704515	0.000968231	0.0203912	0.00692233	0.000919542	1.40599e+08	1.426e+07	4.78408e+06	2.86698e+06
		1994	1FE	12	1994	470	348.879	42.7454	0	1.32204e+08	1.4723e+08	1.42363e+08	1.47166e+07	1.34329e+07	1.46306e+07	5.56437e+06	4.6692e+06	4.11867e+06	2.73402e+06	3.74225e+06	2.12468e+06	1	0.109059	1	0.101423	0.0106345	0.00112481	0.0340264	0.00704515	0.000968231	0.0203912	0.00692233	0.000919542	1	0.109059	1	0.101423	0.0106345	0.00112481	0.0340264	0.00704515	0.000968231	0.0203912	0.00692233	0.000919542	1.40599e+08	1.426e+07	4.78408e+06	2.86698e+06
		1994	1FE	12	1994	470	348.879	42.7454	0	1.32204e+08	1.4723e+08	1.42363e+08	1.47166e+07	1.34329e+07	1.46306e+07	5.56437e+06	4.6692e+06	4.11867e+06	2.73402e+06	3.74225e+06	2.12468e+06	1	0.109059	1	0.101423	0.0106345	0.00112481	0.0340264	0.00704515	0.000968231	0.0203912	0.00692233	0.000919542	1	0.109059	1	0.101423	0.0106345	0.00112481	0.0340264	0.00704515	0.000968231	0.0203912	0.00692233	0.000919542	1.40599e+08	1.426e+07	4.78408e+06	2.86698e+06
		1994	1FE_160813085745	12	1994	470	348.879	42.7454	0	1.32204e+08	1.4723e+08	1.42363e+08	1.47166e+07	1.34329e+07	1.46306e+07	5.56437e+06	4.6692e+06	4.11867e+06	2.73402e+06	3.74225e+06	2.12468e+06	1	0.109059	1	0.101423	0.0106345	0.00112481	0.0340264	0.00704515	0.000968231	0.0203912	0.00692233	0.000919542	1	0.109059	1	0.101423	0.0106345	0.00112481	0.0340264	0.00704515	0.000968231	0.0203912	0.00692233	0.000919542	1.40599e+08	1.426e+07	4.78408e+06	2.86698e+06
		1994	1FE_160813085745	12	1994	470	348.879	42.7454	0	1.32204e+08	1.4723e+08	1.42363e+08	1.47166e+07	1.34329e+07	1.46306e+07	5.56437e+06	4.6692e+06	4.11867e+06	2.73402e+06	3.74225e+06	2.12468e+06	1	0.109059	1	0.101423	0.0106345	0.00112481	0.0340264	0.00704515	0.000968231	0.0203912	0.00692233	0.000919542	1	0.109059	1	0.101423	0.0106345	0.00112481	0.0340264	0.00704515	0.000968231	0.0203912	0.00692233	0.000919542	1.40599e+08	1.426e+07	4.78408e+06	2.86698e+06
		1994	1FE_160813085745	12	1994	470	348.879	42.7454	0	1.32204e+08	1.4723e+08	1.42363e+08	1.47166e+07	1.34329e+07	1.46306e+07	5.56437e+06	4.6692e+06	4.11867e+06	2.73402e+06	3.74225e+06	2.12468e+06	1	0.109059	1	0.101423	0.0106345	0.00112481	0.0340264	0.00704515	0.000968231	0.0203912	0.00692233	0.000919542	1	0.109059	1	0.101423	0.0106345	0.00112481	0.0340264	0.00704515	0.000968231	0.0203912	0.00692233	0.000919542	1.40599e+08	1.426e+07	4.78408e+06	2.86698e+06
		1994	1FE_160813085745	12	1994	470	348.879	42.7454	0	1.32204e+08	1.4723e+08	1.42363e+08	1.47166e+07	1.34329e+07	1.46306e+07	5.56437e+06	4.6692e+06	4.11867e+06	2.73402e+06	3.74225e+06	2.12468e+06	1	0.109059	1	0.101423	0.0106345	0.00112481	0.0340264	0.00704515	0.000968231	0.0203912	0.00692233	0.000919542	1	0.109059	1	0.101423	0.0106345	0.00112481	0.0340264	0.00704515	0.000968231	0.0203912	0.00692233	0.000919542	1.40599e+08	1.426e+07	4.78408e+06	2.86698e+06
		1994	1FE_160813105339	12	1994	470	348.879	42.7454	0	1.32204e+08	1.4723e+08	1.42363e+08	1.47166e+07	1.34329e+07	1.46306e+07	5.56437e+06	4.6692e+06	4.11867e+06	2.73402e+06	3.74225e+06	2.12468e+06	1	0.109059	1	0.101423	0.0106345	0.00112481	0.0340264	0.00704515	0.000968231	0.0203912	0.00692233	0.000919542	1	0.109059	1	0.101423	0.0106345	0.00112481	0.0340264	0.00704515	0.000968231	0.0203912	0.00692233	0.000919542	1.40599e+08	1.426e+07	4.78408e+06	2.86698e+06
		1994	1FE_160813105339	12	1994	470	348.879	42.7454	0	1.32204e+08	1.4723e+08	1.42363e+08	1.47166e+07	1.34329e+07	1.46306e+07	5.56437e+06	4.6692e+06	4.11867e+06	2.73402e+06	3.74225e+06	2.12468e+06	1	0.109059	1	0.101423	0.0106345	0.00112481	0.0340264	0.00704515	0.000968231	0.0203912	0.00692233	0.000919542	1	0.109059	1	0.101423	0.0106345	0.00112481	0.0340264	0.00704515	0.000968231	0.0203912	0.00692233	0.000919542	1.40599e+08	1.426e+07	4.78408e+06	2.86698e+06
		1994	1FE_160813105339	12	1994	470	348.879	42.7454	0	1.32204e+08	1.4723e+08	1.42363e+08	1.47166e+07	1.34329e+07	1.46306e+07	5.56437e+06	4.6692e+06	4.11867e+06	2.73402e+06	3.74225e+06	2.12468e+06	1	0.109059	1	0.101423	0.0106345	0.00112481	0.0340264	0.00704515	0.000968231	0.0203912	0.00692233	0.000919542	1	0.109059	1	0.101423	0.0106345	0.00112481	0.0340264	0.00704515	0.000968231	0.0203912	0.00692233	0.000919542	1.40599e+08	1.426e+07	4.78408e+06	2.86698e+06
		1994	1FE_160813105339	12	1994	470	348.879	42.7454	0	1.32204e+08	1.4723e+08	1.42363e+08	1.47166e+07	1.34329e+07	1.46306e+07	5.56437e+06	4.6692e+06	4.11867e+06	2.73402e+06	3.74225e+06	2.12468e+06	1	0.109059	1	0.101423	0.0106345	0.00112481	0.0340264	0.00704515	0.000968231	0.0203912	0.00692233	0.000919542	1	0.109059	1	0.101423	0.0106345	0.00112481	0.0340264	0.00704515	0.000968231	0.0203912	0.00692233	0.000919542	1.40599e+08	1.426e+07	4.78408e+06	2.86698e+06
		3343	1FE	5	3343	2009	522.816	42.7454	0	3.40756e+07	3.65943e+07	3.31067e+07	4.27493e+06	2.22591e+06	2.1973e+06	499469	877118	349739	286592	470229	174881	1	0.104087	1	0.0838161	0.0388019	4.55866e-05	0.016635	0.00872225	0.000738136	0.00897795	0.00477824	0.000855084	1	0.104087	1	0.0838161	0.0388019	4.55866e-05	0.016635	0.00872225	0.000738136	0.00897795	0.00477824	0.000855084	3.45922e+07	2.89938e+06	575442	310567
		3343	1FE	5	3343	2009	522.816	42.7454	0	3.40756e+07	3.65943e+07	3.31067e+07	4.27493e+06	2.22591e+06	2.1973e+06	499469	877118	349739	286592	470229	174881	1	0.104087	1	0.0838161	0.0388019	4.55866e-05	0.016635	0.00872225	0.000738136	0.00897795	0.00477824	0.000855084	1	0.104087	1	0.0838161	0.0388019	4.55866e-05	0.016635	0.00872225	0.000738136	0.00897795	0.00477824	0.000855084	3.45922e+07	2.89938e+06	575442	310567
		3343	1FE_160813085745	5	3343	2009	522.816	42.7454	0	3.40756e+07	3.65943e+07	3.31067e+07	4.27493e+06	2.22591e+06	2.1973e+06	499469	877118	349739	286592	470229	174881	1	0.104087	1	0.0838161	0.0388019	4.55866e-05	0.016635	0.00872225	0.000738136	0.00897795	0.00477824	0.000855084	1	0.104087	1	0.0838161	0.0388019	4.55866e-05	0.016635	0.00872225	0.000738136	0.00897795	0.00477824	0.000855084	3.45922e+07	2.89938e+06	575442	310567
		3343	1FE_160813105339	5	3343	2009	522.816	42.7454	0	3.40756e+07	3.65943e+07	3.31067e+07	4.27493e+06	2.22591e+06	2.1973e+06	499469	877118	349739	286592	470229	174881	1	0.104087	1	0.0838161	0.0388019	4.55866e-05	0.016635	0.00872225	0.000738136	0.00897795	0.00477824	0.000855084	1	0.104087	1	0.0838161	0.0388019	4.55866e-05	0.016635	0.00872225	0.000738136	0.00897795	0.00477824	0.000855084	3.45922e+07	2.89938e+06	575442	310567
		3343	1FE_160813105339	5	3343	2009	522.816	42.7454	0	3.40756e+07	3.65943e+07	3.31067e+07	4.27493e+06	2.22591e+06	2.1973e+06	499469	877118	349739	286592	470229	174881	1	0.104087	1	0.0838161	0.0388019	4.55866e-05	0.016635	0.00872225	0.000738136	0.00897795	0.00477824	0.000855084	1	0.104087	1	0.0838161	0.0388019	4.55866e-05	0.016635	0.00872225	0.000738136	0.00897795	0.00477824	0.000855084	3.45922e+07	2.89938e+06	575442	310567
	IYLEGK	1	7	1	0.0409724	1	0.114699	0.0155241	2.36408e-06	0.0524541	0.00519978	8.92511e-05	0.0341623	0.00434921	9.65918e-05	0	0
		hits: 7 Items
		FRAMEID	RAWFILE	MS2	FrameID1	CompID	MZ	Time	GoodID	II_1FE	II_1FE_160813085745	II_1FE_160813105339	II_2FE	II_2FE_160813144524	II_2FE_160813164117	II_3FE	II_3FE_160813203300	II_3FE_160813222853	II_4FE	II_4FE_160814022037	II_4FE_160814041631	Ratio_1FE	StdDev_1FE	PValue_1FE	Ratio_2FE	StdDev_2FE	PValue_2FE	Ratio_3FE	StdDev_3FE	PValue_3FE	Ratio_4FE	StdDev_4FE	PValue_4FE	NRatio_1FE	NStdDev_1FE	NPValue_1FE	NRatio_2FE	NStdDev_2FE	NPValue_2FE	NRatio_3FE	NStdDev_3FE	NPValue_3FE	NRatio_4FE	NStdDev_4FE	NPValue_4FE	Avg_1FE	Avg_2FE	Avg_3FE	Avg_4FE
		2040	1FE	7	2040	542	361.705	37.198	0	1.19419e+08	1.1469e+08	1.16407e+08	1.46046e+07	1.39325e+07	1.16668e+07	6.57428e+06	6.1946e+06	5.6171e+06	4.40229e+06	3.55106e+06	4.02106e+06	1	0.0409724	1	0.114699	0.0155241	2.36408e-06	0.0524541	0.00519978	8.92511e-05	0.0341623	0.00434921	9.65918e-05	1	0.0409724	1	0.114699	0.0155241	2.36408e-06	0.0524541	0.00519978	8.92511e-05	0.0341623	0.00434921	9.65918e-05	1.16839e+08	1.34013e+07	6.12866e+06	3.99147e+06
		2040	1FE	7	2040	542	361.705	37.198	0	1.19419e+08	1.1469e+08	1.16407e+08	1.46046e+07	1.39325e+07	1.16668e+07	6.57428e+06	6.1946e+06	5.6171e+06	4.40229e+06	3.55106e+06	4.02106e+06	1	0.0409724	1	0.114699	0.0155241	2.36408e-06	0.0524541	0.00519978	8.92511e-05	0.0341623	0.00434921	9.65918e-05	1	0.0409724	1	0.114699	0.0155241	2.36408e-06	0.0524541	0.00519978	8.92511e-05	0.0341623	0.00434921	9.65918e-05	1.16839e+08	1.34013e+07	6.12866e+06	3.99147e+06
		2040	1FE_160813085745	7	2040	542	361.705	37.198	0	1.19419e+08	1.1469e+08	1.16407e+08	1.46046e+07	1.39325e+07	1.16668e+07	6.57428e+06	6.1946e+06	5.6171e+06	4.40229e+06	3.55106e+06	4.02106e+06	1	0.0409724	1	0.114699	0.0155241	2.36408e-06	0.0524541	0.00519978	8.92511e-05	0.0341623	0.00434921	9.65918e-05	1	0.0409724	1	0.114699	0.0155241	2.36408e-06	0.0524541	0.00519978	8.92511e-05	0.0341623	0.00434921	9.65918e-05	1.16839e+08	1.34013e+07	6.12866e+06	3.99147e+06
		2040	1FE_160813085745	7	2040	542	361.705	37.198	0	1.19419e+08	1.1469e+08	1.16407e+08	1.46046e+07	1.39325e+07	1.16668e+07	6.57428e+06	6.1946e+06	5.6171e+06	4.40229e+06	3.55106e+06	4.02106e+06	1	0.0409724	1	0.114699	0.0155241	2.36408e-06	0.0524541	0.00519978	8.92511e-05	0.0341623	0.00434921	9.65918e-05	1	0.0409724	1	0.114699	0.0155241	2.36408e-06	0.0524541	0.00519978	8.92511e-05	0.0341623	0.00434921	9.65918e-05	1.16839e+08	1.34013e+07	6.12866e+06	3.99147e+06
		2040	1FE_160813085745	7	2040	542	361.705	37.198	0	1.19419e+08	1.1469e+08	1.16407e+08	1.46046e+07	1.39325e+07	1.16668e+07	6.57428e+06	6.1946e+06	5.6171e+06	4.40229e+06	3.55106e+06	4.02106e+06	1	0.0409724	1	0.114699	0.0155241	2.36408e-06	0.0524541	0.00519978	8.92511e-05	0.0341623	0.00434921	9.65918e-05	1	0.0409724	1	0.114699	0.0155241	2.36408e-06	0.0524541	0.00519978	8.92511e-05	0.0341623	0.00434921	9.65918e-05	1.16839e+08	1.34013e+07	6.12866e+06	3.99147e+06
		2040	1FE_160813105339	7	2040	542	361.705	37.198	0	1.19419e+08	1.1469e+08	1.16407e+08	1.46046e+07	1.39325e+07	1.16668e+07	6.57428e+06	6.1946e+06	5.6171e+06	4.40229e+06	3.55106e+06	4.02106e+06	1	0.0409724	1	0.114699	0.0155241	2.36408e-06	0.0524541	0.00519978	8.92511e-05	0.0341623	0.00434921	9.65918e-05	1	0.0409724	1	0.114699	0.0155241	2.36408e-06	0.0524541	0.00519978	8.92511e-05	0.0341623	0.00434921	9.65918e-05	1.16839e+08	1.34013e+07	6.12866e+06	3.99147e+06
		2040	1FE_160813105339	7	2040	542	361.705	37.198	0	1.19419e+08	1.1469e+08	1.16407e+08	1.46046e+07	1.39325e+07	1.16668e+07	6.57428e+06	6.1946e+06	5.6171e+06	4.40229e+06	3.55106e+06	4.02106e+06	1	0.0409724	1	0.114699	0.0155241	2.36408e-06	0.0524541	0.00519978	8.92511e-05	0.0341623	0.00434921	9.65918e-05	1	0.0409724	1	0.114699	0.0155241	2.36408e-06	0.0524541	0.00519978	8.92511e-05	0.0341623	0.00434921	9.65918e-05	1.16839e+08	1.34013e+07	6.12866e+06	3.99147e+06
	SGDSEVYQLGDVSQK	1	6	1	0.0515641	1	0.0822784	0.0211228	2.46906e-06	0.0154453	0.0104446	3.53494e-05	0.00100103	0.00175964	0.000209085	0	0
		hits: 6 Items
		FRAMEID	RAWFILE	MS2	FrameID1	CompID	MZ	Time	GoodID	II_1FE	II_1FE_160813085745	II_1FE_160813105339	II_2FE	II_2FE_160813144524	II_2FE_160813164117	II_3FE	II_3FE_160813203300	II_3FE_160813222853	II_4FE	II_4FE_160814022037	II_4FE_160814041631	Ratio_1FE	StdDev_1FE	PValue_1FE	Ratio_2FE	StdDev_2FE	PValue_2FE	Ratio_3FE	StdDev_3FE	PValue_3FE	Ratio_4FE	StdDev_4FE	PValue_4FE	NRatio_1FE	NStdDev_1FE	NPValue_1FE	NRatio_2FE	NStdDev_2FE	NPValue_2FE	NRatio_3FE	NStdDev_3FE	NPValue_3FE	NRatio_4FE	NStdDev_4FE	NPValue_4FE	Avg_1FE	Avg_2FE	Avg_3FE	Avg_4FE
		2233	1FE	6	2233	1213	806.373	41.5297	0	6.12793e+07	5.82143e+07	6.00592e+07	5.88033e+06	5.22628e+06	3.66671e+06	555408	599591	1.61825e+06	0	179737	0	1	0.0515641	1	0.0822784	0.0211228	2.46906e-06	0.0154453	0.0104446	3.53494e-05	0.00100103	0.00175964	0.000209085	1	0.0515641	1	0.0822784	0.0211228	2.46906e-06	0.0154453	0.0104446	3.53494e-05	0.00100103	0.00175964	0.000209085	5.98509e+07	4.92444e+06	924418	59912.4
		2233	1FE	6	2233	1213	806.373	41.5297	0	6.12793e+07	5.82143e+07	6.00592e+07	5.88033e+06	5.22628e+06	3.66671e+06	555408	599591	1.61825e+06	0	179737	0	1	0.0515641	1	0.0822784	0.0211228	2.46906e-06	0.0154453	0.0104446	3.53494e-05	0.00100103	0.00175964	0.000209085	1	0.0515641	1	0.0822784	0.0211228	2.46906e-06	0.0154453	0.0104446	3.53494e-05	0.00100103	0.00175964	0.000209085	5.98509e+07	4.92444e+06	924418	59912.4
		2233	1FE_160813085745	6	2233	1213	806.373	41.5297	0	6.12793e+07	5.82143e+07	6.00592e+07	5.88033e+06	5.22628e+06	3.66671e+06	555408	599591	1.61825e+06	0	179737	0	1	0.0515641	1	0.0822784	0.0211228	2.46906e-06	0.0154453	0.0104446	3.53494e-05	0.00100103	0.00175964	0.000209085	1	0.0515641	1	0.0822784	0.0211228	2.46906e-06	0.0154453	0.0104446	3.53494e-05	0.00100103	0.00175964	0.000209085	5.98509e+07	4.92444e+06	924418	59912.4
		2233	1FE_160813085745	6	2233	1213	806.373	41.5297	0	6.12793e+07	5.82143e+07	6.00592e+07	5.88033e+06	5.22628e+06	3.66671e+06	555408	599591	1.61825e+06	0	179737	0	1	0.0515641	1	0.0822784	0.0211228	2.46906e-06	0.0154453	0.0104446	3.53494e-05	0.00100103	0.00175964	0.000209085	1	0.0515641	1	0.0822784	0.0211228	2.46906e-06	0.0154453	0.0104446	3.53494e-05	0.00100103	0.00175964	0.000209085	5.98509e+07	4.92444e+06	924418	59912.4
		2233	1FE_160813105339	6	2233	1213	806.373	41.5297	0	6.12793e+07	5.82143e+07	6.00592e+07	5.88033e+06	5.22628e+06	3.66671e+06	555408	599591	1.61825e+06	0	179737	0	1	0.0515641	1	0.0822784	0.0211228	2.46906e-06	0.0154453	0.0104446	3.53494e-05	0.00100103	0.00175964	0.000209085	1	0.0515641	1	0.0822784	0.0211228	2.46906e-06	0.0154453	0.0104446	3.53494e-05	0.00100103	0.00175964	0.000209085	5.98509e+07	4.92444e+06	924418	59912.4
		2233	1FE_160813105339	6	2233	1213	806.373	41.5297	0	6.12793e+07	5.82143e+07	6.00592e+07	5.88033e+06	5.22628e+06	3.66671e+06	555408	599591	1.61825e+06	0	179737	0	1	0.0515641	1	0.0822784	0.0211228	2.46906e-06	0.0154453	0.0104446	3.53494e-05	0.00100103	0.00175964	0.000209085	1	0.0515641	1	0.0822784	0.0211228	2.46906e-06	0.0154453	0.0104446	3.53494e-05	0.00100103	0.00175964	0.000209085	5.98509e+07	4.92444e+06	924418	59912.4
	VGQDPVLR	1	12	1	0.044397	1	0.105936	0.00691557	0.000117704	0.0220143	0.00255063	0.000152563	0.0150824	0.00357083	0.000126625	0	0
		hits: 12 Items
		FRAMEID	RAWFILE	MS2	FrameID1	CompID	MZ	Time	GoodID	II_1FE	II_1FE_160813085745	II_1FE_160813105339	II_2FE	II_2FE_160813144524	II_2FE_160813164117	II_3FE	II_3FE_160813203300	II_3FE_160813222853	II_4FE	II_4FE_160814022037	II_4FE_160814041631	Ratio_1FE	StdDev_1FE	PValue_1FE	Ratio_2FE	StdDev_2FE	PValue_2FE	Ratio_3FE	StdDev_3FE	PValue_3FE	Ratio_4FE	StdDev_4FE	PValue_4FE	NRatio_1FE	NStdDev_1FE	NPValue_1FE	NRatio_2FE	NStdDev_2FE	NPValue_2FE	NRatio_3FE	NStdDev_3FE	NPValue_3FE	NRatio_4FE	NStdDev_4FE	NPValue_4FE	Avg_1FE	Avg_2FE	Avg_3FE	Avg_4FE
		1951	1FE	12	1951	411	442.25	36.4733	0	1.58987e+08	1.54331e+08	1.61212e+08	1.7462e+07	1.60193e+07	1.67883e+07	3.85829e+06	3.31028e+06	3.27787e+06	1.84039e+06	2.46088e+06	2.85579e+06	1	0.044397	1	0.105936	0.00691557	0.000117704	0.0220143	0.00255063	0.000152563	0.0150824	0.00357083	0.000126625	1	0.044397	1	0.105936	0.00691557	0.000117704	0.0220143	0.00255063	0.000152563	0.0150824	0.00357083	0.000126625	1.58177e+08	1.67565e+07	3.48215e+06	2.38569e+06
		1951	1FE	12	1951	411	442.25	36.4733	0	1.58987e+08	1.54331e+08	1.61212e+08	1.7462e+07	1.60193e+07	1.67883e+07	3.85829e+06	3.31028e+06	3.27787e+06	1.84039e+06	2.46088e+06	2.85579e+06	1	0.044397	1	0.105936	0.00691557	0.000117704	0.0220143	0.00255063	0.000152563	0.0150824	0.00357083	0.000126625	1	0.044397	1	0.105936	0.00691557	0.000117704	0.0220143	0.00255063	0.000152563	0.0150824	0.00357083	0.000126625	1.58177e+08	1.67565e+07	3.48215e+06	2.38569e+06
		1951	1FE	12	1951	411	442.25	36.4733	0	1.58987e+08	1.54331e+08	1.61212e+08	1.7462e+07	1.60193e+07	1.67883e+07	3.85829e+06	3.31028e+06	3.27787e+06	1.84039e+06	2.46088e+06	2.85579e+06	1	0.044397	1	0.105936	0.00691557	0.000117704	0.0220143	0.00255063	0.000152563	0.0150824	0.00357083	0.000126625	1	0.044397	1	0.105936	0.00691557	0.000117704	0.0220143	0.00255063	0.000152563	0.0150824	0.00357083	0.000126625	1.58177e+08	1.67565e+07	3.48215e+06	2.38569e+06
		1951	1FE_160813085745	12	1951	411	442.25	36.4733	0	1.58987e+08	1.54331e+08	1.61212e+08	1.7462e+07	1.60193e+07	1.67883e+07	3.85829e+06	3.31028e+06	3.27787e+06	1.84039e+06	2.46088e+06	2.85579e+06	1	0.044397	1	0.105936	0.00691557	0.000117704	0.0220143	0.00255063	0.000152563	0.0150824	0.00357083	0.000126625	1	0.044397	1	0.105936	0.00691557	0.000117704	0.0220143	0.00255063	0.000152563	0.0150824	0.00357083	0.000126625	1.58177e+08	1.67565e+07	3.48215e+06	2.38569e+06
		1951	1FE_160813085745	12	1951	411	442.25	36.4733	0	1.58987e+08	1.54331e+08	1.61212e+08	1.7462e+07	1.60193e+07	1.67883e+07	3.85829e+06	3.31028e+06	3.27787e+06	1.84039e+06	2.46088e+06	2.85579e+06	1	0.044397	1	0.105936	0.00691557	0.000117704	0.0220143	0.00255063	0.000152563	0.0150824	0.00357083	0.000126625	1	0.044397	1	0.105936	0.00691557	0.000117704	0.0220143	0.00255063	0.000152563	0.0150824	0.00357083	0.000126625	1.58177e+08	1.67565e+07	3.48215e+06	2.38569e+06
		1951	1FE_160813085745	12	1951	411	442.25	36.4733	0	1.58987e+08	1.54331e+08	1.61212e+08	1.7462e+07	1.60193e+07	1.67883e+07	3.85829e+06	3.31028e+06	3.27787e+06	1.84039e+06	2.46088e+06	2.85579e+06	1	0.044397	1	0.105936	0.00691557	0.000117704	0.0220143	0.00255063	0.000152563	0.0150824	0.00357083	0.000126625	1	0.044397	1	0.105936	0.00691557	0.000117704	0.0220143	0.00255063	0.000152563	0.0150824	0.00357083	0.000126625	1.58177e+08	1.67565e+07	3.48215e+06	2.38569e+06
		1951	1FE_160813105339	12	1951	411	442.25	36.4733	0	1.58987e+08	1.54331e+08	1.61212e+08	1.7462e+07	1.60193e+07	1.67883e+07	3.85829e+06	3.31028e+06	3.27787e+06	1.84039e+06	2.46088e+06	2.85579e+06	1	0.044397	1	0.105936	0.00691557	0.000117704	0.0220143	0.00255063	0.000152563	0.0150824	0.00357083	0.000126625	1	0.044397	1	0.105936	0.00691557	0.000117704	0.0220143	0.00255063	0.000152563	0.0150824	0.00357083	0.000126625	1.58177e+08	1.67565e+07	3.48215e+06	2.38569e+06
		1951	1FE_160813105339	12	1951	411	442.25	36.4733	0	1.58987e+08	1.54331e+08	1.61212e+08	1.7462e+07	1.60193e+07	1.67883e+07	3.85829e+06	3.31028e+06	3.27787e+06	1.84039e+06	2.46088e+06	2.85579e+06	1	0.044397	1	0.105936	0.00691557	0.000117704	0.0220143	0.00255063	0.000152563	0.0150824	0.00357083	0.000126625	1	0.044397	1	0.105936	0.00691557	0.000117704	0.0220143	0.00255063	0.000152563	0.0150824	0.00357083	0.000126625	1.58177e+08	1.67565e+07	3.48215e+06	2.38569e+06
		1951	1FE_160813105339	12	1951	411	442.25	36.4733	0	1.58987e+08	1.54331e+08	1.61212e+08	1.7462e+07	1.60193e+07	1.67883e+07	3.85829e+06	3.31028e+06	3.27787e+06	1.84039e+06	2.46088e+06	2.85579e+06	1	0.044397	1	0.105936	0.00691557	0.000117704	0.0220143	0.00255063	0.000152563	0.0150824	0.00357083	0.000126625	1	0.044397	1	0.105936	0.00691557	0.000117704	0.0220143	0.00255063	0.000152563	0.0150824	0.00357083	0.000126625	1.58177e+08	1.67565e+07	3.48215e+06	2.38569e+06
		1951	1FE_160813105339	12	1951	411	442.25	36.4733	0	1.58987e+08	1.54331e+08	1.61212e+08	1.7462e+07	1.60193e+07	1.67883e+07	3.85829e+06	3.31028e+06	3.27787e+06	1.84039e+06	2.46088e+06	2.85579e+06	1	0.044397	1	0.105936	0.00691557	0.000117704	0.0220143	0.00255063	0.000152563	0.0150824	0.00357083	0.000126625	1	0.044397	1	0.105936	0.00691557	0.000117704	0.0220143	0.00255063	0.000152563	0.0150824	0.00357083	0.000126625	1.58177e+08	1.67565e+07	3.48215e+06	2.38569e+06
		1951	2FE	12	1951	411	442.25	36.4733	0	1.58987e+08	1.54331e+08	1.61212e+08	1.7462e+07	1.60193e+07	1.67883e+07	3.85829e+06	3.31028e+06	3.27787e+06	1.84039e+06	2.46088e+06	2.85579e+06	1	0.044397	1	0.105936	0.00691557	0.000117704	0.0220143	0.00255063	0.000152563	0.0150824	0.00357083	0.000126625	1	0.044397	1	0.105936	0.00691557	0.000117704	0.0220143	0.00255063	0.000152563	0.0150824	0.00357083	0.000126625	1.58177e+08	1.67565e+07	3.48215e+06	2.38569e+06
		1951	2FE	12	1951	411	442.25	36.4733	0	1.58987e+08	1.54331e+08	1.61212e+08	1.7462e+07	1.60193e+07	1.67883e+07	3.85829e+06	3.31028e+06	3.27787e+06	1.84039e+06	2.46088e+06	2.85579e+06	1	0.044397	1	0.105936	0.00691557	0.000117704	0.0220143	0.00255063	0.000152563	0.0150824	0.00357083	0.000126625	1	0.044397	1	0.105936	0.00691557	0.000117704	0.0220143	0.00255063	0.000152563	0.0150824	0.00357083	0.000126625	1.58177e+08	1.67565e+07	3.48215e+06	2.38569e+06
	VHLLGR	1	6	1	0.115672	1	0.14385	0.0284465	0.000524178	0.104972	0.0337721	0.000208232	0.0444464	0.0170516	0.000670836	0	0
		hits: 6 Items
		FRAMEID	RAWFILE	MS2	FrameID1	CompID	MZ	Time	GoodID	II_1FE	II_1FE_160813085745	II_1FE_160813105339	II_2FE	II_2FE_160813144524	II_2FE_160813164117	II_3FE	II_3FE_160813203300	II_3FE_160813222853	II_4FE	II_4FE_160814022037	II_4FE_160814041631	Ratio_1FE	StdDev_1FE	PValue_1FE	Ratio_2FE	StdDev_2FE	PValue_2FE	Ratio_3FE	StdDev_3FE	PValue_3FE	Ratio_4FE	StdDev_4FE	PValue_4FE	NRatio_1FE	NStdDev_1FE	NPValue_1FE	NRatio_2FE	NStdDev_2FE	NPValue_2FE	NRatio_3FE	NStdDev_3FE	NPValue_3FE	NRatio_4FE	NStdDev_4FE	NPValue_4FE	Avg_1FE	Avg_2FE	Avg_3FE	Avg_4FE
		2469	1FE	7	2469	1166	347.719	37.4638	0	4.96502e+07	5.38481e+07	5.56241e+07	8.68465e+06	7.65507e+06	6.55001e+06	6.96893e+06	5.69577e+06	4.03874e+06	3.23817e+06	2.00784e+06	1.82641e+06	1	0.115672	1	0.14385	0.0284465	0.000524178	0.104972	0.0337721	0.000208232	0.0444464	0.0170516	0.000670836	1	0.115672	1	0.14385	0.0284465	0.000524178	0.104972	0.0337721	0.000208232	0.0444464	0.0170516	0.000670836	5.30408e+07	7.62991e+06	5.56781e+06	2.35747e+06
		2469	1FE	7	2469	1166	347.719	37.4638	0	4.96502e+07	5.38481e+07	5.56241e+07	8.68465e+06	7.65507e+06	6.55001e+06	6.96893e+06	5.69577e+06	4.03874e+06	3.23817e+06	2.00784e+06	1.82641e+06	1	0.115672	1	0.14385	0.0284465	0.000524178	0.104972	0.0337721	0.000208232	0.0444464	0.0170516	0.000670836	1	0.115672	1	0.14385	0.0284465	0.000524178	0.104972	0.0337721	0.000208232	0.0444464	0.0170516	0.000670836	5.30408e+07	7.62991e+06	5.56781e+06	2.35747e+06
		2469	1FE_160813085745	7	2469	1166	347.719	37.4638	0	4.96502e+07	5.38481e+07	5.56241e+07	8.68465e+06	7.65507e+06	6.55001e+06	6.96893e+06	5.69577e+06	4.03874e+06	3.23817e+06	2.00784e+06	1.82641e+06	1	0.115672	1	0.14385	0.0284465	0.000524178	0.104972	0.0337721	0.000208232	0.0444464	0.0170516	0.000670836	1	0.115672	1	0.14385	0.0284465	0.000524178	0.104972	0.0337721	0.000208232	0.0444464	0.0170516	0.000670836	5.30408e+07	7.62991e+06	5.56781e+06	2.35747e+06
		2469	1FE_160813085745	7	2469	1166	347.719	37.4638	0	4.96502e+07	5.38481e+07	5.56241e+07	8.68465e+06	7.65507e+06	6.55001e+06	6.96893e+06	5.69577e+06	4.03874e+06	3.23817e+06	2.00784e+06	1.82641e+06	1	0.115672	1	0.14385	0.0284465	0.000524178	0.104972	0.0337721	0.000208232	0.0444464	0.0170516	0.000670836	1	0.115672	1	0.14385	0.0284465	0.000524178	0.104972	0.0337721	0.000208232	0.0444464	0.0170516	0.000670836	5.30408e+07	7.62991e+06	5.56781e+06	2.35747e+06
		2469	1FE_160813105339	7	2469	1166	347.719	37.4638	0	4.96502e+07	5.38481e+07	5.56241e+07	8.68465e+06	7.65507e+06	6.55001e+06	6.96893e+06	5.69577e+06	4.03874e+06	3.23817e+06	2.00784e+06	1.82641e+06	1	0.115672	1	0.14385	0.0284465	0.000524178	0.104972	0.0337721	0.000208232	0.0444464	0.0170516	0.000670836	1	0.115672	1	0.14385	0.0284465	0.000524178	0.104972	0.0337721	0.000208232	0.0444464	0.0170516	0.000670836	5.30408e+07	7.62991e+06	5.56781e+06	2.35747e+06
		2469	1FE_160813105339	7	2469	1166	347.719	37.4638	0	4.96502e+07	5.38481e+07	5.56241e+07	8.68465e+06	7.65507e+06	6.55001e+06	6.96893e+06	5.69577e+06	4.03874e+06	3.23817e+06	2.00784e+06	1.82641e+06	1	0.115672	1	0.14385	0.0284465	0.000524178	0.104972	0.0337721	0.000208232	0.0444464	0.0170516	0.000670836	1	0.115672	1	0.14385	0.0284465	0.000524178	0.104972	0.0337721	0.000208232	0.0444464	0.0170516	0.000670836	5.30408e+07	7.62991e+06	5.56781e+06	2.35747e+06
SP://E7EUY5	E7EUY5_HUMAN Single_stranded DNA_binding protein_ mitochondrial (Fragment) OS=Homo sapiens GN=SSBP1 PE=1 SV=1	6	7	59	1	0.0236629	1	0.105495	0.00503737	9.9e-20	0.0312174	0.00197453	9.9e-20	0.00873178	0.00136823	1.11022e-16
	peptides: 6 Items
	PEPTIDE	FRAMES	HITS	Ratio_1FE	StdDev_1FE	PValue_1FE	Ratio_2FE	StdDev_2FE	PValue_2FE	Ratio_3FE	StdDev_3FE	PValue_3FE	Ratio_4FE	StdDev_4FE	PValue_4FE	OtherAssignments	AvgPepPValue
	DVAYQYVK	1	11	1	0.133992	1	0.111073	0.0270551	0.000907952	0.0688037	0.00667267	0.00170615	0.032217	0.00920216	0.00143901	0	0
		hits: 11 Items
		FRAMEID	RAWFILE	MS2	FrameID1	CompID	MZ	Time	GoodID	II_1FE	II_1FE_160813085745	II_1FE_160813105339	II_2FE	II_2FE_160813144524	II_2FE_160813164117	II_3FE	II_3FE_160813203300	II_3FE_160813222853	II_4FE	II_4FE_160814022037	II_4FE_160814041631	Ratio_1FE	StdDev_1FE	PValue_1FE	Ratio_2FE	StdDev_2FE	PValue_2FE	Ratio_3FE	StdDev_3FE	PValue_3FE	Ratio_4FE	StdDev_4FE	PValue_4FE	NRatio_1FE	NStdDev_1FE	NPValue_1FE	NRatio_2FE	NStdDev_2FE	NPValue_2FE	NRatio_3FE	NStdDev_3FE	NPValue_3FE	NRatio_4FE	NStdDev_4FE	NPValue_4FE	Avg_1FE	Avg_2FE	Avg_3FE	Avg_4FE
		2418	1FE	11	2418	1092	493.25	38.5716	0	6.18629e+07	6.34014e+07	5.57581e+07	8.06534e+06	5.93648e+06	6.10479e+06	4.00912e+06	4.2069e+06	4.23898e+06	1.49622e+06	1.99392e+06	2.34186e+06	1	0.133992	1	0.111073	0.0270551	0.000907952	0.0688037	0.00667267	0.00170615	0.032217	0.00920216	0.00143901	1	0.133992	1	0.111073	0.0270551	0.000907952	0.0688037	0.00667267	0.00170615	0.032217	0.00920216	0.00143901	6.03408e+07	6.7022e+06	4.15167e+06	1.944e+06
		2418	1FE	11	2418	1092	493.25	38.5716	0	6.18629e+07	6.34014e+07	5.57581e+07	8.06534e+06	5.93648e+06	6.10479e+06	4.00912e+06	4.2069e+06	4.23898e+06	1.49622e+06	1.99392e+06	2.34186e+06	1	0.133992	1	0.111073	0.0270551	0.000907952	0.0688037	0.00667267	0.00170615	0.032217	0.00920216	0.00143901	1	0.133992	1	0.111073	0.0270551	0.000907952	0.0688037	0.00667267	0.00170615	0.032217	0.00920216	0.00143901	6.03408e+07	6.7022e+06	4.15167e+06	1.944e+06
		2418	1FE	11	2418	1092	493.25	38.5716	0	6.18629e+07	6.34014e+07	5.57581e+07	8.06534e+06	5.93648e+06	6.10479e+06	4.00912e+06	4.2069e+06	4.23898e+06	1.49622e+06	1.99392e+06	2.34186e+06	1	0.133992	1	0.111073	0.0270551	0.000907952	0.0688037	0.00667267	0.00170615	0.032217	0.00920216	0.00143901	1	0.133992	1	0.111073	0.0270551	0.000907952	0.0688037	0.00667267	0.00170615	0.032217	0.00920216	0.00143901	6.03408e+07	6.7022e+06	4.15167e+06	1.944e+06
		2418	1FE	11	2418	1092	493.25	38.5716	0	6.18629e+07	6.34014e+07	5.57581e+07	8.06534e+06	5.93648e+06	6.10479e+06	4.00912e+06	4.2069e+06	4.23898e+06	1.49622e+06	1.99392e+06	2.34186e+06	1	0.133992	1	0.111073	0.0270551	0.000907952	0.0688037	0.00667267	0.00170615	0.032217	0.00920216	0.00143901	1	0.133992	1	0.111073	0.0270551	0.000907952	0.0688037	0.00667267	0.00170615	0.032217	0.00920216	0.00143901	6.03408e+07	6.7022e+06	4.15167e+06	1.944e+06
		2418	1FE_160813085745	11	2418	1092	493.25	38.5716	0	6.18629e+07	6.34014e+07	5.57581e+07	8.06534e+06	5.93648e+06	6.10479e+06	4.00912e+06	4.2069e+06	4.23898e+06	1.49622e+06	1.99392e+06	2.34186e+06	1	0.133992	1	0.111073	0.0270551	0.000907952	0.0688037	0.00667267	0.00170615	0.032217	0.00920216	0.00143901	1	0.133992	1	0.111073	0.0270551	0.000907952	0.0688037	0.00667267	0.00170615	0.032217	0.00920216	0.00143901	6.03408e+07	6.7022e+06	4.15167e+06	1.944e+06
		2418	1FE_160813085745	11	2418	1092	493.25	38.5716	0	6.18629e+07	6.34014e+07	5.57581e+07	8.06534e+06	5.93648e+06	6.10479e+06	4.00912e+06	4.2069e+06	4.23898e+06	1.49622e+06	1.99392e+06	2.34186e+06	1	0.133992	1	0.111073	0.0270551	0.000907952	0.0688037	0.00667267	0.00170615	0.032217	0.00920216	0.00143901	1	0.133992	1	0.111073	0.0270551	0.000907952	0.0688037	0.00667267	0.00170615	0.032217	0.00920216	0.00143901	6.03408e+07	6.7022e+06	4.15167e+06	1.944e+06
		2418	1FE_160813085745	11	2418	1092	493.25	38.5716	0	6.18629e+07	6.34014e+07	5.57581e+07	8.06534e+06	5.93648e+06	6.10479e+06	4.00912e+06	4.2069e+06	4.23898e+06	1.49622e+06	1.99392e+06	2.34186e+06	1	0.133992	1	0.111073	0.0270551	0.000907952	0.0688037	0.00667267	0.00170615	0.032217	0.00920216	0.00143901	1	0.133992	1	0.111073	0.0270551	0.000907952	0.0688037	0.00667267	0.00170615	0.032217	0.00920216	0.00143901	6.03408e+07	6.7022e+06	4.15167e+06	1.944e+06
		2418	1FE_160813085745	11	2418	1092	493.25	38.5716	0	6.18629e+07	6.34014e+07	5.57581e+07	8.06534e+06	5.93648e+06	6.10479e+06	4.00912e+06	4.2069e+06	4.23898e+06	1.49622e+06	1.99392e+06	2.34186e+06	1	0.133992	1	0.111073	0.0270551	0.000907952	0.0688037	0.00667267	0.00170615	0.032217	0.00920216	0.00143901	1	0.133992	1	0.111073	0.0270551	0.000907952	0.0688037	0.00667267	0.00170615	0.032217	0.00920216	0.00143901	6.03408e+07	6.7022e+06	4.15167e+06	1.944e+06
		2418	1FE_160813105339	11	2418	1092	493.25	38.5716	0	6.18629e+07	6.34014e+07	5.57581e+07	8.06534e+06	5.93648e+06	6.10479e+06	4.00912e+06	4.2069e+06	4.23898e+06	1.49622e+06	1.99392e+06	2.34186e+06	1	0.133992	1	0.111073	0.0270551	0.000907952	0.0688037	0.00667267	0.00170615	0.032217	0.00920216	0.00143901	1	0.133992	1	0.111073	0.0270551	0.000907952	0.0688037	0.00667267	0.00170615	0.032217	0.00920216	0.00143901	6.03408e+07	6.7022e+06	4.15167e+06	1.944e+06
		2418	1FE_160813105339	11	2418	1092	493.25	38.5716	0	6.18629e+07	6.34014e+07	5.57581e+07	8.06534e+06	5.93648e+06	6.10479e+06	4.00912e+06	4.2069e+06	4.23898e+06	1.49622e+06	1.99392e+06	2.34186e+06	1	0.133992	1	0.111073	0.0270551	0.000907952	0.0688037	0.00667267	0.00170615	0.032217	0.00920216	0.00143901	1	0.133992	1	0.111073	0.0270551	0.000907952	0.0688037	0.00667267	0.00170615	0.032217	0.00920216	0.00143901	6.03408e+07	6.7022e+06	4.15167e+06	1.944e+06
		2418	1FE_160813105339	11	2418	1092	493.25	38.5716	0	6.18629e+07	6.34014e+07	5.57581e+07	8.06534e+06	5.93648e+06	6.10479e+06	4.00912e+06	4.2069e+06	4.23898e+06	1.49622e+06	1.99392e+06	2.34186e+06	1	0.133992	1	0.111073	0.0270551	0.000907952	0.0688037	0.00667267	0.00170615	0.032217	0.00920216	0.00143901	1	0.133992	1	0.111073	0.0270551	0.000907952	0.0688037	0.00667267	0.00170615	0.032217	0.00920216	0.00143901	6.03408e+07	6.7022e+06	4.15167e+06	1.944e+06
	ISVFRPGLR	2	17	1	0.0752971	1	0.100193	0.0102563	9.12001e-07	0.0271598	0.00548063	1.08285e-05	0.0126611	0.00393239	1.18383e-05	0	0
		hits: 17 Items
		FRAMEID	RAWFILE	MS2	FrameID1	CompID	MZ	Time	GoodID	II_1FE	II_1FE_160813085745	II_1FE_160813105339	II_2FE	II_2FE_160813144524	II_2FE_160813164117	II_3FE	II_3FE_160813203300	II_3FE_160813222853	II_4FE	II_4FE_160814022037	II_4FE_160814041631	Ratio_1FE	StdDev_1FE	PValue_1FE	Ratio_2FE	StdDev_2FE	PValue_2FE	Ratio_3FE	StdDev_3FE	PValue_3FE	Ratio_4FE	StdDev_4FE	PValue_4FE	NRatio_1FE	NStdDev_1FE	NPValue_1FE	NRatio_2FE	NStdDev_2FE	NPValue_2FE	NRatio_3FE	NStdDev_3FE	NPValue_3FE	NRatio_4FE	NStdDev_4FE	NPValue_4FE	Avg_1FE	Avg_2FE	Avg_3FE	Avg_4FE
		1994	1FE	12	1994	470	348.879	42.7454	0	1.32204e+08	1.4723e+08	1.42363e+08	1.47166e+07	1.34329e+07	1.46306e+07	5.56437e+06	4.6692e+06	4.11867e+06	2.73402e+06	3.74225e+06	2.12468e+06	1	0.109059	1	0.101423	0.0106345	0.00112481	0.0340264	0.00704515	0.000968231	0.0203912	0.00692233	0.000919542	1	0.109059	1	0.101423	0.0106345	0.00112481	0.0340264	0.00704515	0.000968231	0.0203912	0.00692233	0.000919542	1.40599e+08	1.426e+07	4.78408e+06	2.86698e+06
		1994	1FE	12	1994	470	348.879	42.7454	0	1.32204e+08	1.4723e+08	1.42363e+08	1.47166e+07	1.34329e+07	1.46306e+07	5.56437e+06	4.6692e+06	4.11867e+06	2.73402e+06	3.74225e+06	2.12468e+06	1	0.109059	1	0.101423	0.0106345	0.00112481	0.0340264	0.00704515	0.000968231	0.0203912	0.00692233	0.000919542	1	0.109059	1	0.101423	0.0106345	0.00112481	0.0340264	0.00704515	0.000968231	0.0203912	0.00692233	0.000919542	1.40599e+08	1.426e+07	4.78408e+06	2.86698e+06
		1994	1FE	12	1994	470	348.879	42.7454	0	1.32204e+08	1.4723e+08	1.42363e+08	1.47166e+07	1.34329e+07	1.46306e+07	5.56437e+06	4.6692e+06	4.11867e+06	2.73402e+06	3.74225e+06	2.12468e+06	1	0.109059	1	0.101423	0.0106345	0.00112481	0.0340264	0.00704515	0.000968231	0.0203912	0.00692233	0.000919542	1	0.109059	1	0.101423	0.0106345	0.00112481	0.0340264	0.00704515	0.000968231	0.0203912	0.00692233	0.000919542	1.40599e+08	1.426e+07	4.78408e+06	2.86698e+06
		1994	1FE	12	1994	470	348.879	42.7454	0	1.32204e+08	1.4723e+08	1.42363e+08	1.47166e+07	1.34329e+07	1.46306e+07	5.56437e+06	4.6692e+06	4.11867e+06	2.73402e+06	3.74225e+06	2.12468e+06	1	0.109059	1	0.101423	0.0106345	0.00112481	0.0340264	0.00704515	0.000968231	0.0203912	0.00692233	0.000919542	1	0.109059	1	0.101423	0.0106345	0.00112481	0.0340264	0.00704515	0.000968231	0.0203912	0.00692233	0.000919542	1.40599e+08	1.426e+07	4.78408e+06	2.86698e+06
		1994	1FE_160813085745	12	1994	470	348.879	42.7454	0	1.32204e+08	1.4723e+08	1.42363e+08	1.47166e+07	1.34329e+07	1.46306e+07	5.56437e+06	4.6692e+06	4.11867e+06	2.73402e+06	3.74225e+06	2.12468e+06	1	0.109059	1	0.101423	0.0106345	0.00112481	0.0340264	0.00704515	0.000968231	0.0203912	0.00692233	0.000919542	1	0.109059	1	0.101423	0.0106345	0.00112481	0.0340264	0.00704515	0.000968231	0.0203912	0.00692233	0.000919542	1.40599e+08	1.426e+07	4.78408e+06	2.86698e+06
		1994	1FE_160813085745	12	1994	470	348.879	42.7454	0	1.32204e+08	1.4723e+08	1.42363e+08	1.47166e+07	1.34329e+07	1.46306e+07	5.56437e+06	4.6692e+06	4.11867e+06	2.73402e+06	3.74225e+06	2.12468e+06	1	0.109059	1	0.101423	0.0106345	0.00112481	0.0340264	0.00704515	0.000968231	0.0203912	0.00692233	0.000919542	1	0.109059	1	0.101423	0.0106345	0.00112481	0.0340264	0.00704515	0.000968231	0.0203912	0.00692233	0.000919542	1.40599e+08	1.426e+07	4.78408e+06	2.86698e+06
		1994	1FE_160813085745	12	1994	470	348.879	42.7454	0	1.32204e+08	1.4723e+08	1.42363e+08	1.47166e+07	1.34329e+07	1.46306e+07	5.56437e+06	4.6692e+06	4.11867e+06	2.73402e+06	3.74225e+06	2.12468e+06	1	0.109059	1	0.101423	0.0106345	0.00112481	0.0340264	0.00704515	0.000968231	0.0203912	0.00692233	0.000919542	1	0.109059	1	0.101423	0.0106345	0.00112481	0.0340264	0.00704515	0.000968231	0.0203912	0.00692233	0.000919542	1.40599e+08	1.426e+07	4.78408e+06	2.86698e+06
		1994	1FE_160813085745	12	1994	470	348.879	42.7454	0	1.32204e+08	1.4723e+08	1.42363e+08	1.47166e+07	1.34329e+07	1.46306e+07	5.56437e+06	4.6692e+06	4.11867e+06	2.73402e+06	3.74225e+06	2.12468e+06	1	0.109059	1	0.101423	0.0106345	0.00112481	0.0340264	0.00704515	0.000968231	0.0203912	0.00692233	0.000919542	1	0.109059	1	0.101423	0.0106345	0.00112481	0.0340264	0.00704515	0.000968231	0.0203912	0.00692233	0.000919542	1.40599e+08	1.426e+07	4.78408e+06	2.86698e+06
		1994	1FE_160813105339	12	1994	470	348.879	42.7454	0	1.32204e+08	1.4723e+08	1.42363e+08	1.47166e+07	1.34329e+07	1.46306e+07	5.56437e+06	4.6692e+06	4.11867e+06	2.73402e+06	3.74225e+06	2.12468e+06	1	0.109059	1	0.101423	0.0106345	0.00112481	0.0340264	0.00704515	0.000968231	0.0203912	0.00692233	0.000919542	1	0.109059	1	0.101423	0.0106345	0.00112481	0.0340264	0.00704515	0.000968231	0.0203912	0.00692233	0.000919542	1.40599e+08	1.426e+07	4.78408e+06	2.86698e+06
		1994	1FE_160813105339	12	1994	470	348.879	42.7454	0	1.32204e+08	1.4723e+08	1.42363e+08	1.47166e+07	1.34329e+07	1.46306e+07	5.56437e+06	4.6692e+06	4.11867e+06	2.73402e+06	3.74225e+06	2.12468e+06	1	0.109059	1	0.101423	0.0106345	0.00112481	0.0340264	0.00704515	0.000968231	0.0203912	0.00692233	0.000919542	1	0.109059	1	0.101423	0.0106345	0.00112481	0.0340264	0.00704515	0.000968231	0.0203912	0.00692233	0.000919542	1.40599e+08	1.426e+07	4.78408e+06	2.86698e+06
		1994	1FE_160813105339	12	1994	470	348.879	42.7454	0	1.32204e+08	1.4723e+08	1.42363e+08	1.47166e+07	1.34329e+07	1.46306e+07	5.56437e+06	4.6692e+06	4.11867e+06	2.73402e+06	3.74225e+06	2.12468e+06	1	0.109059	1	0.101423	0.0106345	0.00112481	0.0340264	0.00704515	0.000968231	0.0203912	0.00692233	0.000919542	1	0.109059	1	0.101423	0.0106345	0.00112481	0.0340264	0.00704515	0.000968231	0.0203912	0.00692233	0.000919542	1.40599e+08	1.426e+07	4.78408e+06	2.86698e+06
		1994	1FE_160813105339	12	1994	470	348.879	42.7454	0	1.32204e+08	1.4723e+08	1.42363e+08	1.47166e+07	1.34329e+07	1.46306e+07	5.56437e+06	4.6692e+06	4.11867e+06	2.73402e+06	3.74225e+06	2.12468e+06	1	0.109059	1	0.101423	0.0106345	0.00112481	0.0340264	0.00704515	0.000968231	0.0203912	0.00692233	0.000919542	1	0.109059	1	0.101423	0.0106345	0.00112481	0.0340264	0.00704515	0.000968231	0.0203912	0.00692233	0.000919542	1.40599e+08	1.426e+07	4.78408e+06	2.86698e+06
		3343	1FE	5	3343	2009	522.816	42.7454	0	3.40756e+07	3.65943e+07	3.31067e+07	4.27493e+06	2.22591e+06	2.1973e+06	499469	877118	349739	286592	470229	174881	1	0.104087	1	0.0838161	0.0388019	4.55866e-05	0.016635	0.00872225	0.000738136	0.00897795	0.00477824	0.000855084	1	0.104087	1	0.0838161	0.0388019	4.55866e-05	0.016635	0.00872225	0.000738136	0.00897795	0.00477824	0.000855084	3.45922e+07	2.89938e+06	575442	310567
		3343	1FE	5	3343	2009	522.816	42.7454	0	3.40756e+07	3.65943e+07	3.31067e+07	4.27493e+06	2.22591e+06	2.1973e+06	499469	877118	349739	286592	470229	174881	1	0.104087	1	0.0838161	0.0388019	4.55866e-05	0.016635	0.00872225	0.000738136	0.00897795	0.00477824	0.000855084	1	0.104087	1	0.0838161	0.0388019	4.55866e-05	0.016635	0.00872225	0.000738136	0.00897795	0.00477824	0.000855084	3.45922e+07	2.89938e+06	575442	310567
		3343	1FE_160813085745	5	3343	2009	522.816	42.7454	0	3.40756e+07	3.65943e+07	3.31067e+07	4.27493e+06	2.22591e+06	2.1973e+06	499469	877118	349739	286592	470229	174881	1	0.104087	1	0.0838161	0.0388019	4.55866e-05	0.016635	0.00872225	0.000738136	0.00897795	0.00477824	0.000855084	1	0.104087	1	0.0838161	0.0388019	4.55866e-05	0.016635	0.00872225	0.000738136	0.00897795	0.00477824	0.000855084	3.45922e+07	2.89938e+06	575442	310567
		3343	1FE_160813105339	5	3343	2009	522.816	42.7454	0	3.40756e+07	3.65943e+07	3.31067e+07	4.27493e+06	2.22591e+06	2.1973e+06	499469	877118	349739	286592	470229	174881	1	0.104087	1	0.0838161	0.0388019	4.55866e-05	0.016635	0.00872225	0.000738136	0.00897795	0.00477824	0.000855084	1	0.104087	1	0.0838161	0.0388019	4.55866e-05	0.016635	0.00872225	0.000738136	0.00897795	0.00477824	0.000855084	3.45922e+07	2.89938e+06	575442	310567
		3343	1FE_160813105339	5	3343	2009	522.816	42.7454	0	3.40756e+07	3.65943e+07	3.31067e+07	4.27493e+06	2.22591e+06	2.1973e+06	499469	877118	349739	286592	470229	174881	1	0.104087	1	0.0838161	0.0388019	4.55866e-05	0.016635	0.00872225	0.000738136	0.00897795	0.00477824	0.000855084	1	0.104087	1	0.0838161	0.0388019	4.55866e-05	0.016635	0.00872225	0.000738136	0.00897795	0.00477824	0.000855084	3.45922e+07	2.89938e+06	575442	310567
	IYLEGK	1	7	1	0.0409724	1	0.114699	0.0155241	2.36408e-06	0.0524541	0.00519978	8.92511e-05	0.0341623	0.00434921	9.65918e-05	0	0
		hits: 7 Items
		FRAMEID	RAWFILE	MS2	FrameID1	CompID	MZ	Time	GoodID	II_1FE	II_1FE_160813085745	II_1FE_160813105339	II_2FE	II_2FE_160813144524	II_2FE_160813164117	II_3FE	II_3FE_160813203300	II_3FE_160813222853	II_4FE	II_4FE_160814022037	II_4FE_160814041631	Ratio_1FE	StdDev_1FE	PValue_1FE	Ratio_2FE	StdDev_2FE	PValue_2FE	Ratio_3FE	StdDev_3FE	PValue_3FE	Ratio_4FE	StdDev_4FE	PValue_4FE	NRatio_1FE	NStdDev_1FE	NPValue_1FE	NRatio_2FE	NStdDev_2FE	NPValue_2FE	NRatio_3FE	NStdDev_3FE	NPValue_3FE	NRatio_4FE	NStdDev_4FE	NPValue_4FE	Avg_1FE	Avg_2FE	Avg_3FE	Avg_4FE
		2040	1FE	7	2040	542	361.705	37.198	0	1.19419e+08	1.1469e+08	1.16407e+08	1.46046e+07	1.39325e+07	1.16668e+07	6.57428e+06	6.1946e+06	5.6171e+06	4.40229e+06	3.55106e+06	4.02106e+06	1	0.0409724	1	0.114699	0.0155241	2.36408e-06	0.0524541	0.00519978	8.92511e-05	0.0341623	0.00434921	9.65918e-05	1	0.0409724	1	0.114699	0.0155241	2.36408e-06	0.0524541	0.00519978	8.92511e-05	0.0341623	0.00434921	9.65918e-05	1.16839e+08	1.34013e+07	6.12866e+06	3.99147e+06
		2040	1FE	7	2040	542	361.705	37.198	0	1.19419e+08	1.1469e+08	1.16407e+08	1.46046e+07	1.39325e+07	1.16668e+07	6.57428e+06	6.1946e+06	5.6171e+06	4.40229e+06	3.55106e+06	4.02106e+06	1	0.0409724	1	0.114699	0.0155241	2.36408e-06	0.0524541	0.00519978	8.92511e-05	0.0341623	0.00434921	9.65918e-05	1	0.0409724	1	0.114699	0.0155241	2.36408e-06	0.0524541	0.00519978	8.92511e-05	0.0341623	0.00434921	9.65918e-05	1.16839e+08	1.34013e+07	6.12866e+06	3.99147e+06
		2040	1FE_160813085745	7	2040	542	361.705	37.198	0	1.19419e+08	1.1469e+08	1.16407e+08	1.46046e+07	1.39325e+07	1.16668e+07	6.57428e+06	6.1946e+06	5.6171e+06	4.40229e+06	3.55106e+06	4.02106e+06	1	0.0409724	1	0.114699	0.0155241	2.36408e-06	0.0524541	0.00519978	8.92511e-05	0.0341623	0.00434921	9.65918e-05	1	0.0409724	1	0.114699	0.0155241	2.36408e-06	0.0524541	0.00519978	8.92511e-05	0.0341623	0.00434921	9.65918e-05	1.16839e+08	1.34013e+07	6.12866e+06	3.99147e+06
		2040	1FE_160813085745	7	2040	542	361.705	37.198	0	1.19419e+08	1.1469e+08	1.16407e+08	1.46046e+07	1.39325e+07	1.16668e+07	6.57428e+06	6.1946e+06	5.6171e+06	4.40229e+06	3.55106e+06	4.02106e+06	1	0.0409724	1	0.114699	0.0155241	2.36408e-06	0.0524541	0.00519978	8.92511e-05	0.0341623	0.00434921	9.65918e-05	1	0.0409724	1	0.114699	0.0155241	2.36408e-06	0.0524541	0.00519978	8.92511e-05	0.0341623	0.00434921	9.65918e-05	1.16839e+08	1.34013e+07	6.12866e+06	3.99147e+06
		2040	1FE_160813085745	7	2040	542	361.705	37.198	0	1.19419e+08	1.1469e+08	1.16407e+08	1.46046e+07	1.39325e+07	1.16668e+07	6.57428e+06	6.1946e+06	5.6171e+06	4.40229e+06	3.55106e+06	4.02106e+06	1	0.0409724	1	0.114699	0.0155241	2.36408e-06	0.0524541	0.00519978	8.92511e-05	0.0341623	0.00434921	9.65918e-05	1	0.0409724	1	0.114699	0.0155241	2.36408e-06	0.0524541	0.00519978	8.92511e-05	0.0341623	0.00434921	9.65918e-05	1.16839e+08	1.34013e+07	6.12866e+06	3.99147e+06
		2040	1FE_160813105339	7	2040	542	361.705	37.198	0	1.19419e+08	1.1469e+08	1.16407e+08	1.46046e+07	1.39325e+07	1.16668e+07	6.57428e+06	6.1946e+06	5.6171e+06	4.40229e+06	3.55106e+06	4.02106e+06	1	0.0409724	1	0.114699	0.0155241	2.36408e-06	0.0524541	0.00519978	8.92511e-05	0.0341623	0.00434921	9.65918e-05	1	0.0409724	1	0.114699	0.0155241	2.36408e-06	0.0524541	0.00519978	8.92511e-05	0.0341623	0.00434921	9.65918e-05	1.16839e+08	1.34013e+07	6.12866e+06	3.99147e+06
		2040	1FE_160813105339	7	2040	542	361.705	37.198	0	1.19419e+08	1.1469e+08	1.16407e+08	1.46046e+07	1.39325e+07	1.16668e+07	6.57428e+06	6.1946e+06	5.6171e+06	4.40229e+06	3.55106e+06	4.02106e+06	1	0.0409724	1	0.114699	0.0155241	2.36408e-06	0.0524541	0.00519978	8.92511e-05	0.0341623	0.00434921	9.65918e-05	1	0.0409724	1	0.114699	0.0155241	2.36408e-06	0.0524541	0.00519978	8.92511e-05	0.0341623	0.00434921	9.65918e-05	1.16839e+08	1.34013e+07	6.12866e+06	3.99147e+06
	SGDSEVYQLGDVSQK	1	6	1	0.0515641	1	0.0822784	0.0211228	2.46906e-06	0.0154453	0.0104446	3.53494e-05	0.00100103	0.00175964	0.000209085	0	0
		hits: 6 Items
		FRAMEID	RAWFILE	MS2	FrameID1	CompID	MZ	Time	GoodID	II_1FE	II_1FE_160813085745	II_1FE_160813105339	II_2FE	II_2FE_160813144524	II_2FE_160813164117	II_3FE	II_3FE_160813203300	II_3FE_160813222853	II_4FE	II_4FE_160814022037	II_4FE_160814041631	Ratio_1FE	StdDev_1FE	PValue_1FE	Ratio_2FE	StdDev_2FE	PValue_2FE	Ratio_3FE	StdDev_3FE	PValue_3FE	Ratio_4FE	StdDev_4FE	PValue_4FE	NRatio_1FE	NStdDev_1FE	NPValue_1FE	NRatio_2FE	NStdDev_2FE	NPValue_2FE	NRatio_3FE	NStdDev_3FE	NPValue_3FE	NRatio_4FE	NStdDev_4FE	NPValue_4FE	Avg_1FE	Avg_2FE	Avg_3FE	Avg_4FE
		2233	1FE	6	2233	1213	806.373	41.5297	0	6.12793e+07	5.82143e+07	6.00592e+07	5.88033e+06	5.22628e+06	3.66671e+06	555408	599591	1.61825e+06	0	179737	0	1	0.0515641	1	0.0822784	0.0211228	2.46906e-06	0.0154453	0.0104446	3.53494e-05	0.00100103	0.00175964	0.000209085	1	0.0515641	1	0.0822784	0.0211228	2.46906e-06	0.0154453	0.0104446	3.53494e-05	0.00100103	0.00175964	0.000209085	5.98509e+07	4.92444e+06	924418	59912.4
		2233	1FE	6	2233	1213	806.373	41.5297	0	6.12793e+07	5.82143e+07	6.00592e+07	5.88033e+06	5.22628e+06	3.66671e+06	555408	599591	1.61825e+06	0	179737	0	1	0.0515641	1	0.0822784	0.0211228	2.46906e-06	0.0154453	0.0104446	3.53494e-05	0.00100103	0.00175964	0.000209085	1	0.0515641	1	0.0822784	0.0211228	2.46906e-06	0.0154453	0.0104446	3.53494e-05	0.00100103	0.00175964	0.000209085	5.98509e+07	4.92444e+06	924418	59912.4
		2233	1FE_160813085745	6	2233	1213	806.373	41.5297	0	6.12793e+07	5.82143e+07	6.00592e+07	5.88033e+06	5.22628e+06	3.66671e+06	555408	599591	1.61825e+06	0	179737	0	1	0.0515641	1	0.0822784	0.0211228	2.46906e-06	0.0154453	0.0104446	3.53494e-05	0.00100103	0.00175964	0.000209085	1	0.0515641	1	0.0822784	0.0211228	2.46906e-06	0.0154453	0.0104446	3.53494e-05	0.00100103	0.00175964	0.000209085	5.98509e+07	4.92444e+06	924418	59912.4
		2233	1FE_160813085745	6	2233	1213	806.373	41.5297	0	6.12793e+07	5.82143e+07	6.00592e+07	5.88033e+06	5.22628e+06	3.66671e+06	555408	599591	1.61825e+06	0	179737	0	1	0.0515641	1	0.0822784	0.0211228	2.46906e-06	0.0154453	0.0104446	3.53494e-05	0.00100103	0.00175964	0.000209085	1	0.0515641	1	0.0822784	0.0211228	2.46906e-06	0.0154453	0.0104446	3.53494e-05	0.00100103	0.00175964	0.000209085	5.98509e+07	4.92444e+06	924418	59912.4
		2233	1FE_160813105339	6	2233	1213	806.373	41.5297	0	6.12793e+07	5.82143e+07	6.00592e+07	5.88033e+06	5.22628e+06	3.66671e+06	555408	599591	1.61825e+06	0	179737	0	1	0.0515641	1	0.0822784	0.0211228	2.46906e-06	0.0154453	0.0104446	3.53494e-05	0.00100103	0.00175964	0.000209085	1	0.0515641	1	0.0822784	0.0211228	2.46906e-06	0.0154453	0.0104446	3.53494e-05	0.00100103	0.00175964	0.000209085	5.98509e+07	4.92444e+06	924418	59912.4
		2233	1FE_160813105339	6	2233	1213	806.373	41.5297	0	6.12793e+07	5.82143e+07	6.00592e+07	5.88033e+06	5.22628e+06	3.66671e+06	555408	599591	1.61825e+06	0	179737	0	1	0.0515641	1	0.0822784	0.0211228	2.46906e-06	0.0154453	0.0104446	3.53494e-05	0.00100103	0.00175964	0.000209085	1	0.0515641	1	0.0822784	0.0211228	2.46906e-06	0.0154453	0.0104446	3.53494e-05	0.00100103	0.00175964	0.000209085	5.98509e+07	4.92444e+06	924418	59912.4
	VGQDPVLR	1	12	1	0.044397	1	0.105936	0.00691557	0.000117704	0.0220143	0.00255063	0.000152563	0.0150824	0.00357083	0.000126625	0	0
		hits: 12 Items
		FRAMEID	RAWFILE	MS2	FrameID1	CompID	MZ	Time	GoodID	II_1FE	II_1FE_160813085745	II_1FE_160813105339	II_2FE	II_2FE_160813144524	II_2FE_160813164117	II_3FE	II_3FE_160813203300	II_3FE_160813222853	II_4FE	II_4FE_160814022037	II_4FE_160814041631	Ratio_1FE	StdDev_1FE	PValue_1FE	Ratio_2FE	StdDev_2FE	PValue_2FE	Ratio_3FE	StdDev_3FE	PValue_3FE	Ratio_4FE	StdDev_4FE	PValue_4FE	NRatio_1FE	NStdDev_1FE	NPValue_1FE	NRatio_2FE	NStdDev_2FE	NPValue_2FE	NRatio_3FE	NStdDev_3FE	NPValue_3FE	NRatio_4FE	NStdDev_4FE	NPValue_4FE	Avg_1FE	Avg_2FE	Avg_3FE	Avg_4FE
		1951	1FE	12	1951	411	442.25	36.4733	0	1.58987e+08	1.54331e+08	1.61212e+08	1.7462e+07	1.60193e+07	1.67883e+07	3.85829e+06	3.31028e+06	3.27787e+06	1.84039e+06	2.46088e+06	2.85579e+06	1	0.044397	1	0.105936	0.00691557	0.000117704	0.0220143	0.00255063	0.000152563	0.0150824	0.00357083	0.000126625	1	0.044397	1	0.105936	0.00691557	0.000117704	0.0220143	0.00255063	0.000152563	0.0150824	0.00357083	0.000126625	1.58177e+08	1.67565e+07	3.48215e+06	2.38569e+06
		1951	1FE	12	1951	411	442.25	36.4733	0	1.58987e+08	1.54331e+08	1.61212e+08	1.7462e+07	1.60193e+07	1.67883e+07	3.85829e+06	3.31028e+06	3.27787e+06	1.84039e+06	2.46088e+06	2.85579e+06	1	0.044397	1	0.105936	0.00691557	0.000117704	0.0220143	0.00255063	0.000152563	0.0150824	0.00357083	0.000126625	1	0.044397	1	0.105936	0.00691557	0.000117704	0.0220143	0.00255063	0.000152563	0.0150824	0.00357083	0.000126625	1.58177e+08	1.67565e+07	3.48215e+06	2.38569e+06
		1951	1FE	12	1951	411	442.25	36.4733	0	1.58987e+08	1.54331e+08	1.61212e+08	1.7462e+07	1.60193e+07	1.67883e+07	3.85829e+06	3.31028e+06	3.27787e+06	1.84039e+06	2.46088e+06	2.85579e+06	1	0.044397	1	0.105936	0.00691557	0.000117704	0.0220143	0.00255063	0.000152563	0.0150824	0.00357083	0.000126625	1	0.044397	1	0.105936	0.00691557	0.000117704	0.0220143	0.00255063	0.000152563	0.0150824	0.00357083	0.000126625	1.58177e+08	1.67565e+07	3.48215e+06	2.38569e+06
		1951	1FE_160813085745	12	1951	411	442.25	36.4733	0	1.58987e+08	1.54331e+08	1.61212e+08	1.7462e+07	1.60193e+07	1.67883e+07	3.85829e+06	3.31028e+06	3.27787e+06	1.84039e+06	2.46088e+06	2.85579e+06	1	0.044397	1	0.105936	0.00691557	0.000117704	0.0220143	0.00255063	0.000152563	0.0150824	0.00357083	0.000126625	1	0.044397	1	0.105936	0.00691557	0.000117704	0.0220143	0.00255063	0.000152563	0.0150824	0.00357083	0.000126625	1.58177e+08	1.67565e+07	3.48215e+06	2.38569e+06
		1951	1FE_160813085745	12	1951	411	442.25	36.4733	0	1.58987e+08	1.54331e+08	1.61212e+08	1.7462e+07	1.60193e+07	1.67883e+07	3.85829e+06	3.31028e+06	3.27787e+06	1.84039e+06	2.46088e+06	2.85579e+06	1	0.044397	1	0.105936	0.00691557	0.000117704	0.0220143	0.00255063	0.000152563	0.0150824	0.00357083	0.000126625	1	0.044397	1	0.105936	0.00691557	0.000117704	0.0220143	0.00255063	0.000152563	0.0150824	0.00357083	0.000126625	1.58177e+08	1.67565e+07	3.48215e+06	2.38569e+06
		1951	1FE_160813085745	12	1951	411	442.25	36.4733	0	1.58987e+08	1.54331e+08	1.61212e+08	1.7462e+07	1.60193e+07	1.67883e+07	3.85829e+06	3.31028e+06	3.27787e+06	1.84039e+06	2.46088e+06	2.85579e+06	1	0.044397	1	0.105936	0.00691557	0.000117704	0.0220143	0.00255063	0.000152563	0.0150824	0.00357083	0.000126625	1	0.044397	1	0.105936	0.00691557	0.000117704	0.0220143	0.00255063	0.000152563	0.0150824	0.00357083	0.000126625	1.58177e+08	1.67565e+07	3.48215e+06	2.38569e+06
		1951	1FE_160813105339	12	1951	411	442.25	36.4733	0	1.58987e+08	1.54331e+08	1.61212e+08	1.7462e+07	1.60193e+07	1.67883e+07	3.85829e+06	3.31028e+06	3.27787e+06	1.84039e+06	2.46088e+06	2.85579e+06	1	0.044397	1	0.105936	0.00691557	0.000117704	0.0220143	0.00255063	0.000152563	0.0150824	0.00357083	0.000126625	1	0.044397	1	0.105936	0.00691557	0.000117704	0.0220143	0.00255063	0.000152563	0.0150824	0.00357083	0.000126625	1.58177e+08	1.67565e+07	3.48215e+06	2.38569e+06
		1951	1FE_160813105339	12	1951	411	442.25	36.4733	0	1.58987e+08	1.54331e+08	1.61212e+08	1.7462e+07	1.60193e+07	1.67883e+07	3.85829e+06	3.31028e+06	3.27787e+06	1.84039e+06	2.46088e+06	2.85579e+06	1	0.044397	1	0.105936	0.00691557	0.000117704	0.0220143	0.00255063	0.000152563	0.0150824	0.00357083	0.000126625	1	0.044397	1	0.105936	0.00691557	0.000117704	0.0220143	0.00255063	0.000152563	0.0150824	0.00357083	0.000126625	1.58177e+08	1.67565e+07	3.48215e+06	2.38569e+06
		1951	1FE_160813105339	12	1951	411	442.25	36.4733	0	1.58987e+08	1.54331e+08	1.61212e+08	1.7462e+07	1.60193e+07	1.67883e+07	3.85829e+06	3.31028e+06	3.27787e+06	1.84039e+06	2.46088e+06	2.85579e+06	1	0.044397	1	0.105936	0.00691557	0.000117704	0.0220143	0.00255063	0.000152563	0.0150824	0.00357083	0.000126625	1	0.044397	1	0.105936	0.00691557	0.000117704	0.0220143	0.00255063	0.000152563	0.0150824	0.00357083	0.000126625	1.58177e+08	1.67565e+07	3.48215e+06	2.38569e+06
		1951	1FE_160813105339	12	1951	411	442.25	36.4733	0	1.58987e+08	1.54331e+08	1.61212e+08	1.7462e+07	1.60193e+07	1.67883e+07	3.85829e+06	3.31028e+06	3.27787e+06	1.84039e+06	2.46088e+06	2.85579e+06	1	0.044397	1	0.105936	0.00691557	0.000117704	0.0220143	0.00255063	0.000152563	0.0150824	0.00357083	0.000126625	1	0.044397	1	0.105936	0.00691557	0.000117704	0.0220143	0.00255063	0.000152563	0.0150824	0.00357083	0.000126625	1.58177e+08	1.67565e+07	3.48215e+06	2.38569e+06
		1951	2FE	12	1951	411	442.25	36.4733	0	1.58987e+08	1.54331e+08	1.61212e+08	1.7462e+07	1.60193e+07	1.67883e+07	3.85829e+06	3.31028e+06	3.27787e+06	1.84039e+06	2.46088e+06	2.85579e+06	1	0.044397	1	0.105936	0.00691557	0.000117704	0.0220143	0.00255063	0.000152563	0.0150824	0.00357083	0.000126625	1	0.044397	1	0.105936	0.00691557	0.000117704	0.0220143	0.00255063	0.000152563	0.0150824	0.00357083	0.000126625	1.58177e+08	1.67565e+07	3.48215e+06	2.38569e+06
		1951	2FE	12	1951	411	442.25	36.4733	0	1.58987e+08	1.54331e+08	1.61212e+08	1.7462e+07	1.60193e+07	1.67883e+07	3.85829e+06	3.31028e+06	3.27787e+06	1.84039e+06	2.46088e+06	2.85579e+06	1	0.044397	1	0.105936	0.00691557	0.000117704	0.0220143	0.00255063	0.000152563	0.0150824	0.00357083	0.000126625	1	0.044397	1	0.105936	0.00691557	0.000117704	0.0220143	0.00255063	0.000152563	0.0150824	0.00357083	0.000126625	1.58177e+08	1.67565e+07	3.48215e+06	2.38569e+06
	VHLLGR	1	6	1	0.115672	1	0.14385	0.0284465	0.000524178	0.104972	0.0337721	0.000208232	0.0444464	0.0170516	0.000670836	0	0
		hits: 6 Items
		FRAMEID	RAWFILE	MS2	FrameID1	CompID	MZ	Time	GoodID	II_1FE	II_1FE_160813085745	II_1FE_160813105339	II_2FE	II_2FE_160813144524	II_2FE_160813164117	II_3FE	II_3FE_160813203300	II_3FE_160813222853	II_4FE	II_4FE_160814022037	II_4FE_160814041631	Ratio_1FE	StdDev_1FE	PValue_1FE	Ratio_2FE	StdDev_2FE	PValue_2FE	Ratio_3FE	StdDev_3FE	PValue_3FE	Ratio_4FE	StdDev_4FE	PValue_4FE	NRatio_1FE	NStdDev_1FE	NPValue_1FE	NRatio_2FE	NStdDev_2FE	NPValue_2FE	NRatio_3FE	NStdDev_3FE	NPValue_3FE	NRatio_4FE	NStdDev_4FE	NPValue_4FE	Avg_1FE	Avg_2FE	Avg_3FE	Avg_4FE
		2469	1FE	7	2469	1166	347.719	37.4638	0	4.96502e+07	5.38481e+07	5.56241e+07	8.68465e+06	7.65507e+06	6.55001e+06	6.96893e+06	5.69577e+06	4.03874e+06	3.23817e+06	2.00784e+06	1.82641e+06	1	0.115672	1	0.14385	0.0284465	0.000524178	0.104972	0.0337721	0.000208232	0.0444464	0.0170516	0.000670836	1	0.115672	1	0.14385	0.0284465	0.000524178	0.104972	0.0337721	0.000208232	0.0444464	0.0170516	0.000670836	5.30408e+07	7.62991e+06	5.56781e+06	2.35747e+06
		2469	1FE	7	2469	1166	347.719	37.4638	0	4.96502e+07	5.38481e+07	5.56241e+07	8.68465e+06	7.65507e+06	6.55001e+06	6.96893e+06	5.69577e+06	4.03874e+06	3.23817e+06	2.00784e+06	1.82641e+06	1	0.115672	1	0.14385	0.0284465	0.000524178	0.104972	0.0337721	0.000208232	0.0444464	0.0170516	0.000670836	1	0.115672	1	0.14385	0.0284465	0.000524178	0.104972	0.0337721	0.000208232	0.0444464	0.0170516	0.000670836	5.30408e+07	7.62991e+06	5.56781e+06	2.35747e+06
		2469	1FE_160813085745	7	2469	1166	347.719	37.4638	0	4.96502e+07	5.38481e+07	5.56241e+07	8.68465e+06	7.65507e+06	6.55001e+06	6.96893e+06	5.69577e+06	4.03874e+06	3.23817e+06	2.00784e+06	1.82641e+06	1	0.115672	1	0.14385	0.0284465	0.000524178	0.104972	0.0337721	0.000208232	0.0444464	0.0170516	0.000670836	1	0.115672	1	0.14385	0.0284465	0.000524178	0.104972	0.0337721	0.000208232	0.0444464	0.0170516	0.000670836	5.30408e+07	7.62991e+06	5.56781e+06	2.35747e+06
		2469	1FE_160813085745	7	2469	1166	347.719	37.4638	0	4.96502e+07	5.38481e+07	5.56241e+07	8.68465e+06	7.65507e+06	6.55001e+06	6.96893e+06	5.69577e+06	4.03874e+06	3.23817e+06	2.00784e+06	1.82641e+06	1	0.115672	1	0.14385	0.0284465	0.000524178	0.104972	0.0337721	0.000208232	0.0444464	0.0170516	0.000670836	1	0.115672	1	0.14385	0.0284465	0.000524178	0.104972	0.0337721	0.000208232	0.0444464	0.0170516	0.000670836	5.30408e+07	7.62991e+06	5.56781e+06	2.35747e+06
		2469	1FE_160813105339	7	2469	1166	347.719	37.4638	0	4.96502e+07	5.38481e+07	5.56241e+07	8.68465e+06	7.65507e+06	6.55001e+06	6.96893e+06	5.69577e+06	4.03874e+06	3.23817e+06	2.00784e+06	1.82641e+06	1	0.115672	1	0.14385	0.0284465	0.000524178	0.104972	0.0337721	0.000208232	0.0444464	0.0170516	0.000670836	1	0.115672	1	0.14385	0.0284465	0.000524178	0.104972	0.0337721	0.000208232	0.0444464	0.0170516	0.000670836	5.30408e+07	7.62991e+06	5.56781e+06	2.35747e+06
		2469	1FE_160813105339	7	2469	1166	347.719	37.4638	0	4.96502e+07	5.38481e+07	5.56241e+07	8.68465e+06	7.65507e+06	6.55001e+06	6.96893e+06	5.69577e+06	4.03874e+06	3.23817e+06	2.00784e+06	1.82641e+06	1	0.115672	1	0.14385	0.0284465	0.000524178	0.104972	0.0337721	0.000208232	0.0444464	0.0170516	0.000670836	1	0.115672	1	0.14385	0.0284465	0.000524178	0.104972	0.0337721	0.000208232	0.0444464	0.0170516	0.000670836	5.30408e+07	7.62991e+06	5.56781e+06	2.35747e+06
SP://Q86XN7	PRSR1_HUMAN Proline and serine_rich protein 1 OS=Homo sapiens GN=PROSER1 PE=1 SV=2	4	1	19	1	0.0762802	1	0.508607	0.0562098	1.03943e-08	0.979578	0.0633691	0.957482	0.502763	0.0388832	5.67924e-08
	peptides: 4 Items
	PEPTIDE	FRAMES	HITS	Ratio_1FE	StdDev_1FE	PValue_1FE	Ratio_2FE	StdDev_2FE	PValue_2FE	Ratio_3FE	StdDev_3FE	PValue_3FE	Ratio_4FE	StdDev_4FE	PValue_4FE	OtherAssignments	AvgPepPValue
	AIEYVHGYFSSEQVVDLLR+Phospho(10)	1	6	1	0.15256	1	0.508607	0.11242	0.00131313	0.979578	0.126738	0.723577	0.502763	0.0777664	0.0021187	0	0
		hits: 6 Items
		FRAMEID	RAWFILE	MS2	FrameID1	CompID	MZ	Time	GoodID	II_1FE	II_1FE_160813085745	II_1FE_160813105339	II_2FE	II_2FE_160813144524	II_2FE_160813164117	II_3FE	II_3FE_160813203300	II_3FE_160813222853	II_4FE	II_4FE_160814022037	II_4FE_160814041631	Ratio_1FE	StdDev_1FE	PValue_1FE	Ratio_2FE	StdDev_2FE	PValue_2FE	Ratio_3FE	StdDev_3FE	PValue_3FE	Ratio_4FE	StdDev_4FE	PValue_4FE	NRatio_1FE	NStdDev_1FE	NPValue_1FE	NRatio_2FE	NStdDev_2FE	NPValue_2FE	NRatio_3FE	NStdDev_3FE	NPValue_3FE	NRatio_4FE	NStdDev_4FE	NPValue_4FE	Avg_1FE	Avg_2FE	Avg_3FE	Avg_4FE
		2365	1FE	18	2365	420	577.043	38.5882	0	5.08548e+07	5.12407e+07	4.45961e+07	2.6516e+07	2.07407e+07	2.73518e+07	4.50202e+07	4.88327e+07	4.98429e+07	2.33317e+07	2.36163e+07	2.68031e+07	1	0.15256	1	0.508607	0.11242	0.00131313	0.979578	0.126738	0.723577	0.502763	0.0777664	0.0021187	1	0.15256	1	0.508607	0.11242	0.00131313	0.979578	0.126738	0.723577	0.502763	0.0777664	0.0021187	4.88972e+07	2.48695e+07	4.78986e+07	2.45837e+07
		2365	1FE_160813105339	18	2365	420	577.043	38.5882	0	5.08548e+07	5.12407e+07	4.45961e+07	2.6516e+07	2.07407e+07	2.73518e+07	4.50202e+07	4.88327e+07	4.98429e+07	2.33317e+07	2.36163e+07	2.68031e+07	1	0.15256	1	0.508607	0.11242	0.00131313	0.979578	0.126738	0.723577	0.502763	0.0777664	0.0021187	1	0.15256	1	0.508607	0.11242	0.00131313	0.979578	0.126738	0.723577	0.502763	0.0777664	0.0021187	4.88972e+07	2.48695e+07	4.78986e+07	2.45837e+07
		2365	1FE_160813105339	18	2365	420	577.043	38.5882	0	5.08548e+07	5.12407e+07	4.45961e+07	2.6516e+07	2.07407e+07	2.73518e+07	4.50202e+07	4.88327e+07	4.98429e+07	2.33317e+07	2.36163e+07	2.68031e+07	1	0.15256	1	0.508607	0.11242	0.00131313	0.979578	0.126738	0.723577	0.502763	0.0777664	0.0021187	1	0.15256	1	0.508607	0.11242	0.00131313	0.979578	0.126738	0.723577	0.502763	0.0777664	0.0021187	4.88972e+07	2.48695e+07	4.78986e+07	2.45837e+07
		2365	2FE_160813144524	18	2365	420	577.043	38.5882	0	5.08548e+07	5.12407e+07	4.45961e+07	2.6516e+07	2.07407e+07	2.73518e+07	4.50202e+07	4.88327e+07	4.98429e+07	2.33317e+07	2.36163e+07	2.68031e+07	1	0.15256	1	0.508607	0.11242	0.00131313	0.979578	0.126738	0.723577	0.502763	0.0777664	0.0021187	1	0.15256	1	0.508607	0.11242	0.00131313	0.979578	0.126738	0.723577	0.502763	0.0777664	0.0021187	4.88972e+07	2.48695e+07	4.78986e+07	2.45837e+07
		2365	3FE_160813222853	18	2365	420	577.043	38.5882	0	5.08548e+07	5.12407e+07	4.45961e+07	2.6516e+07	2.07407e+07	2.73518e+07	4.50202e+07	4.88327e+07	4.98429e+07	2.33317e+07	2.36163e+07	2.68031e+07	1	0.15256	1	0.508607	0.11242	0.00131313	0.979578	0.126738	0.723577	0.502763	0.0777664	0.0021187	1	0.15256	1	0.508607	0.11242	0.00131313	0.979578	0.126738	0.723577	0.502763	0.0777664	0.0021187	4.88972e+07	2.48695e+07	4.78986e+07	2.45837e+07
		2365	3FE_160813222853	18	2365	420	577.043	38.5882	0	5.08548e+07	5.12407e+07	4.45961e+07	2.6516e+07	2.07407e+07	2.73518e+07	4.50202e+07	4.88327e+07	4.98429e+07	2.33317e+07	2.36163e+07	2.68031e+07	1	0.15256	1	0.508607	0.11242	0.00131313	0.979578	0.126738	0.723577	0.502763	0.0777664	0.0021187	1	0.15256	1	0.508607	0.11242	0.00131313	0.979578	0.126738	0.723577	0.502763	0.0777664	0.0021187	4.88972e+07	2.48695e+07	4.78986e+07	2.45837e+07
	AIEYVHGYFSSEQVVDLLR+Phospho(11)	1	5	1	0.15256	1	0.508607	0.11242	0.00131313	0.979578	0.126738	0.723577	0.502763	0.0777664	0.0021187	0	0
		hits: 5 Items
		FRAMEID	RAWFILE	MS2	FrameID1	CompID	MZ	Time	GoodID	II_1FE	II_1FE_160813085745	II_1FE_160813105339	II_2FE	II_2FE_160813144524	II_2FE_160813164117	II_3FE	II_3FE_160813203300	II_3FE_160813222853	II_4FE	II_4FE_160814022037	II_4FE_160814041631	Ratio_1FE	StdDev_1FE	PValue_1FE	Ratio_2FE	StdDev_2FE	PValue_2FE	Ratio_3FE	StdDev_3FE	PValue_3FE	Ratio_4FE	StdDev_4FE	PValue_4FE	NRatio_1FE	NStdDev_1FE	NPValue_1FE	NRatio_2FE	NStdDev_2FE	NPValue_2FE	NRatio_3FE	NStdDev_3FE	NPValue_3FE	NRatio_4FE	NStdDev_4FE	NPValue_4FE	Avg_1FE	Avg_2FE	Avg_3FE	Avg_4FE
		2365	1FE	18	2365	420	577.043	38.5882	0	5.08548e+07	5.12407e+07	4.45961e+07	2.6516e+07	2.07407e+07	2.73518e+07	4.50202e+07	4.88327e+07	4.98429e+07	2.33317e+07	2.36163e+07	2.68031e+07	1	0.15256	1	0.508607	0.11242	0.00131313	0.979578	0.126738	0.723577	0.502763	0.0777664	0.0021187	1	0.15256	1	0.508607	0.11242	0.00131313	0.979578	0.126738	0.723577	0.502763	0.0777664	0.0021187	4.88972e+07	2.48695e+07	4.78986e+07	2.45837e+07
		2365	1FE_160813105339	18	2365	420	577.043	38.5882	0	5.08548e+07	5.12407e+07	4.45961e+07	2.6516e+07	2.07407e+07	2.73518e+07	4.50202e+07	4.88327e+07	4.98429e+07	2.33317e+07	2.36163e+07	2.68031e+07	1	0.15256	1	0.508607	0.11242	0.00131313	0.979578	0.126738	0.723577	0.502763	0.0777664	0.0021187	1	0.15256	1	0.508607	0.11242	0.00131313	0.979578	0.126738	0.723577	0.502763	0.0777664	0.0021187	4.88972e+07	2.48695e+07	4.78986e+07	2.45837e+07
		2365	1FE_160813105339	18	2365	420	577.043	38.5882	0	5.08548e+07	5.12407e+07	4.45961e+07	2.6516e+07	2.07407e+07	2.73518e+07	4.50202e+07	4.88327e+07	4.98429e+07	2.33317e+07	2.36163e+07	2.68031e+07	1	0.15256	1	0.508607	0.11242	0.00131313	0.979578	0.126738	0.723577	0.502763	0.0777664	0.0021187	1	0.15256	1	0.508607	0.11242	0.00131313	0.979578	0.126738	0.723577	0.502763	0.0777664	0.0021187	4.88972e+07	2.48695e+07	4.78986e+07	2.45837e+07
		2365	2FE_160813144524	18	2365	420	577.043	38.5882	0	5.08548e+07	5.12407e+07	4.45961e+07	2.6516e+07	2.07407e+07	2.73518e+07	4.50202e+07	4.88327e+07	4.98429e+07	2.33317e+07	2.36163e+07	2.68031e+07	1	0.15256	1	0.508607	0.11242	0.00131313	0.979578	0.126738	0.723577	0.502763	0.0777664	0.0021187	1	0.15256	1	0.508607	0.11242	0.00131313	0.979578	0.126738	0.723577	0.502763	0.0777664	0.0021187	4.88972e+07	2.48695e+07	4.78986e+07	2.45837e+07
		2365	3FE_160813222853	18	2365	420	577.043	38.5882	0	5.08548e+07	5.12407e+07	4.45961e+07	2.6516e+07	2.07407e+07	2.73518e+07	4.50202e+07	4.88327e+07	4.98429e+07	2.33317e+07	2.36163e+07	2.68031e+07	1	0.15256	1	0.508607	0.11242	0.00131313	0.979578	0.126738	0.723577	0.502763	0.0777664	0.0021187	1	0.15256	1	0.508607	0.11242	0.00131313	0.979578	0.126738	0.723577	0.502763	0.0777664	0.0021187	4.88972e+07	2.48695e+07	4.78986e+07	2.45837e+07
	AIEYVHGYFSSEQVVDLLR+Phospho(4)	1	2	1	0.15256	1	0.508607	0.11242	0.00131313	0.979578	0.126738	0.723577	0.502763	0.0777664	0.0021187	0	0
		hits: 2 Items
		FRAMEID	RAWFILE	MS2	FrameID1	CompID	MZ	Time	GoodID	II_1FE	II_1FE_160813085745	II_1FE_160813105339	II_2FE	II_2FE_160813144524	II_2FE_160813164117	II_3FE	II_3FE_160813203300	II_3FE_160813222853	II_4FE	II_4FE_160814022037	II_4FE_160814041631	Ratio_1FE	StdDev_1FE	PValue_1FE	Ratio_2FE	StdDev_2FE	PValue_2FE	Ratio_3FE	StdDev_3FE	PValue_3FE	Ratio_4FE	StdDev_4FE	PValue_4FE	NRatio_1FE	NStdDev_1FE	NPValue_1FE	NRatio_2FE	NStdDev_2FE	NPValue_2FE	NRatio_3FE	NStdDev_3FE	NPValue_3FE	NRatio_4FE	NStdDev_4FE	NPValue_4FE	Avg_1FE	Avg_2FE	Avg_3FE	Avg_4FE
		2365	1FE	18	2365	420	577.043	38.5882	0	5.08548e+07	5.12407e+07	4.45961e+07	2.6516e+07	2.07407e+07	2.73518e+07	4.50202e+07	4.88327e+07	4.98429e+07	2.33317e+07	2.36163e+07	2.68031e+07	1	0.15256	1	0.508607	0.11242	0.00131313	0.979578	0.126738	0.723577	0.502763	0.0777664	0.0021187	1	0.15256	1	0.508607	0.11242	0.00131313	0.979578	0.126738	0.723577	0.502763	0.0777664	0.0021187	4.88972e+07	2.48695e+07	4.78986e+07	2.45837e+07
		2365	1FE_160813105339	18	2365	420	577.043	38.5882	0	5.08548e+07	5.12407e+07	4.45961e+07	2.6516e+07	2.07407e+07	2.73518e+07	4.50202e+07	4.88327e+07	4.98429e+07	2.33317e+07	2.36163e+07	2.68031e+07	1	0.15256	1	0.508607	0.11242	0.00131313	0.979578	0.126738	0.723577	0.502763	0.0777664	0.0021187	1	0.15256	1	0.508607	0.11242	0.00131313	0.979578	0.126738	0.723577	0.502763	0.0777664	0.0021187	4.88972e+07	2.48695e+07	4.78986e+07	2.45837e+07
	AIEYVHGYFSSEQVVDLLR+Phospho(8)	1	6	1	0.15256	1	0.508607	0.11242	0.00131313	0.979578	0.126738	0.723577	0.502763	0.0777664	0.0021187	0	0
		hits: 6 Items
		FRAMEID	RAWFILE	MS2	FrameID1	CompID	MZ	Time	GoodID	II_1FE	II_1FE_160813085745	II_1FE_160813105339	II_2FE	II_2FE_160813144524	II_2FE_160813164117	II_3FE	II_3FE_160813203300	II_3FE_160813222853	II_4FE	II_4FE_160814022037	II_4FE_160814041631	Ratio_1FE	StdDev_1FE	PValue_1FE	Ratio_2FE	StdDev_2FE	PValue_2FE	Ratio_3FE	StdDev_3FE	PValue_3FE	Ratio_4FE	StdDev_4FE	PValue_4FE	NRatio_1FE	NStdDev_1FE	NPValue_1FE	NRatio_2FE	NStdDev_2FE	NPValue_2FE	NRatio_3FE	NStdDev_3FE	NPValue_3FE	NRatio_4FE	NStdDev_4FE	NPValue_4FE	Avg_1FE	Avg_2FE	Avg_3FE	Avg_4FE
		2365	1FE	18	2365	420	577.043	38.5882	0	5.08548e+07	5.12407e+07	4.45961e+07	2.6516e+07	2.07407e+07	2.73518e+07	4.50202e+07	4.88327e+07	4.98429e+07	2.33317e+07	2.36163e+07	2.68031e+07	1	0.15256	1	0.508607	0.11242	0.00131313	0.979578	0.126738	0.723577	0.502763	0.0777664	0.0021187	1	0.15256	1	0.508607	0.11242	0.00131313	0.979578	0.126738	0.723577	0.502763	0.0777664	0.0021187	4.88972e+07	2.48695e+07	4.78986e+07	2.45837e+07
		2365	1FE_160813105339	18	2365	420	577.043	38.5882	0	5.08548e+07	5.12407e+07	4.45961e+07	2.6516e+07	2.07407e+07	2.73518e+07	4.50202e+07	4.88327e+07	4.98429e+07	2.33317e+07	2.36163e+07	2.68031e+07	1	0.15256	1	0.508607	0.11242	0.00131313	0.979578	0.126738	0.723577	0.502763	0.0777664	0.0021187	1	0.15256	1	0.508607	0.11242	0.00131313	0.979578	0.126738	0.723577	0.502763	0.0777664	0.0021187	4.88972e+07	2.48695e+07	4.78986e+07	2.45837e+07
		2365	1FE_160813105339	18	2365	420	577.043	38.5882	0	5.08548e+07	5.12407e+07	4.45961e+07	2.6516e+07	2.07407e+07	2.73518e+07	4.50202e+07	4.88327e+07	4.98429e+07	2.33317e+07	2.36163e+07	2.68031e+07	1	0.15256	1	0.508607	0.11242	0.00131313	0.979578	0.126738	0.723577	0.502763	0.0777664	0.0021187	1	0.15256	1	0.508607	0.11242	0.00131313	0.979578	0.126738	0.723577	0.502763	0.0777664	0.0021187	4.88972e+07	2.48695e+07	4.78986e+07	2.45837e+07
		2365	2FE_160813144524	18	2365	420	577.043	38.5882	0	5.08548e+07	5.12407e+07	4.45961e+07	2.6516e+07	2.07407e+07	2.73518e+07	4.50202e+07	4.88327e+07	4.98429e+07	2.33317e+07	2.36163e+07	2.68031e+07	1	0.15256	1	0.508607	0.11242	0.00131313	0.979578	0.126738	0.723577	0.502763	0.0777664	0.0021187	1	0.15256	1	0.508607	0.11242	0.00131313	0.979578	0.126738	0.723577	0.502763	0.0777664	0.0021187	4.88972e+07	2.48695e+07	4.78986e+07	2.45837e+07
		2365	3FE_160813222853	18	2365	420	577.043	38.5882	0	5.08548e+07	5.12407e+07	4.45961e+07	2.6516e+07	2.07407e+07	2.73518e+07	4.50202e+07	4.88327e+07	4.98429e+07	2.33317e+07	2.36163e+07	2.68031e+07	1	0.15256	1	0.508607	0.11242	0.00131313	0.979578	0.126738	0.723577	0.502763	0.0777664	0.0021187	1	0.15256	1	0.508607	0.11242	0.00131313	0.979578	0.126738	0.723577	0.502763	0.0777664	0.0021187	4.88972e+07	2.48695e+07	4.78986e+07	2.45837e+07
		2365	3FE_160813222853	18	2365	420	577.043	38.5882	0	5.08548e+07	5.12407e+07	4.45961e+07	2.6516e+07	2.07407e+07	2.73518e+07	4.50202e+07	4.88327e+07	4.98429e+07	2.33317e+07	2.36163e+07	2.68031e+07	1	0.15256	1	0.508607	0.11242	0.00131313	0.979578	0.126738	0.723577	0.502763	0.0777664	0.0021187	1	0.15256	1	0.508607	0.11242	0.00131313	0.979578	0.126738	0.723577	0.502763	0.0777664	0.0021187	4.88972e+07	2.48695e+07	4.78986e+07	2.45837e+07
SP://P48552	NRIP1_HUMAN Nuclear receptor_interacting protein 1 OS=Homo sapiens GN=NRIP1 PE=1 SV=2	4	3	33	1	0.0431838	1	0.551393	0.0211049	4.07108e-12	1.03089	0.0344938	0.834458	0.567257	0.0210745	4.15057e-12
	peptides: 4 Items
	PEPTIDE	FRAMES	HITS	Ratio_1FE	StdDev_1FE	PValue_1FE	Ratio_2FE	StdDev_2FE	PValue_2FE	Ratio_3FE	StdDev_3FE	PValue_3FE	Ratio_4FE	StdDev_4FE	PValue_4FE	OtherAssignments	AvgPepPValue
	QSLKEQGYALSHDSLK+Phospho(11)	3	14	1	0.0698089	1	0.550948	0.0334077	6.2201e-06	1.02996	0.0573824	0.726071	0.568041	0.0333868	6.66325e-06	0	0
		hits: 14 Items
		FRAMEID	RAWFILE	MS2	FrameID1	CompID	MZ	Time	GoodID	II_1FE	II_1FE_160813085745	II_1FE_160813105339	II_2FE	II_2FE_160813144524	II_2FE_160813164117	II_3FE	II_3FE_160813203300	II_3FE_160813222853	II_4FE	II_4FE_160814022037	II_4FE_160814041631	Ratio_1FE	StdDev_1FE	PValue_1FE	Ratio_2FE	StdDev_2FE	PValue_2FE	Ratio_3FE	StdDev_3FE	PValue_3FE	Ratio_4FE	StdDev_4FE	PValue_4FE	NRatio_1FE	NStdDev_1FE	NPValue_1FE	NRatio_2FE	NStdDev_2FE	NPValue_2FE	NRatio_3FE	NStdDev_3FE	NPValue_3FE	NRatio_4FE	NStdDev_4FE	NPValue_4FE	Avg_1FE	Avg_2FE	Avg_3FE	Avg_4FE
		1880	4FE_160814022037	32	1880	142	471.728	35.6576	0	1.41452e+08	1.37428e+08	1.26765e+08	7.64905e+07	7.1971e+07	7.41126e+07	1.44764e+08	1.40028e+08	1.28516e+08	7.70049e+07	7.54372e+07	7.96072e+07	1	0.112253	1	0.548692	0.0475163	0.00285608	1.01889	0.118986	0.715229	0.57205	0.0476845	0.00346735	1	0.112253	1	0.548692	0.0475163	0.00285608	1.01889	0.118986	0.715229	0.57205	0.0476845	0.00346735	1.35215e+08	7.41914e+07	1.3777e+08	7.73498e+07
		1880	4FE_160814041631	32	1880	142	471.728	35.6576	0	1.41452e+08	1.37428e+08	1.26765e+08	7.64905e+07	7.1971e+07	7.41126e+07	1.44764e+08	1.40028e+08	1.28516e+08	7.70049e+07	7.54372e+07	7.96072e+07	1	0.112253	1	0.548692	0.0475163	0.00285608	1.01889	0.118986	0.715229	0.57205	0.0476845	0.00346735	1	0.112253	1	0.548692	0.0475163	0.00285608	1.01889	0.118986	0.715229	0.57205	0.0476845	0.00346735	1.35215e+08	7.41914e+07	1.3777e+08	7.73498e+07
		1880	4FE_160814041631	32	1880	142	471.728	35.6576	0	1.41452e+08	1.37428e+08	1.26765e+08	7.64905e+07	7.1971e+07	7.41126e+07	1.44764e+08	1.40028e+08	1.28516e+08	7.70049e+07	7.54372e+07	7.96072e+07	1	0.112253	1	0.548692	0.0475163	0.00285608	1.01889	0.118986	0.715229	0.57205	0.0476845	0.00346735	1	0.112253	1	0.548692	0.0475163	0.00285608	1.01889	0.118986	0.715229	0.57205	0.0476845	0.00346735	1.35215e+08	7.41914e+07	1.3777e+08	7.73498e+07
		1880	2FE	32	1880	142	471.728	35.6576	0	1.41452e+08	1.37428e+08	1.26765e+08	7.64905e+07	7.1971e+07	7.41126e+07	1.44764e+08	1.40028e+08	1.28516e+08	7.70049e+07	7.54372e+07	7.96072e+07	1	0.112253	1	0.548692	0.0475163	0.00285608	1.01889	0.118986	0.715229	0.57205	0.0476845	0.00346735	1	0.112253	1	0.548692	0.0475163	0.00285608	1.01889	0.118986	0.715229	0.57205	0.0476845	0.00346735	1.35215e+08	7.41914e+07	1.3777e+08	7.73498e+07
		1880	2FE_160813144524	32	1880	142	471.728	35.6576	0	1.41452e+08	1.37428e+08	1.26765e+08	7.64905e+07	7.1971e+07	7.41126e+07	1.44764e+08	1.40028e+08	1.28516e+08	7.70049e+07	7.54372e+07	7.96072e+07	1	0.112253	1	0.548692	0.0475163	0.00285608	1.01889	0.118986	0.715229	0.57205	0.0476845	0.00346735	1	0.112253	1	0.548692	0.0475163	0.00285608	1.01889	0.118986	0.715229	0.57205	0.0476845	0.00346735	1.35215e+08	7.41914e+07	1.3777e+08	7.73498e+07
		1880	3FE	32	1880	142	471.728	35.6576	0	1.41452e+08	1.37428e+08	1.26765e+08	7.64905e+07	7.1971e+07	7.41126e+07	1.44764e+08	1.40028e+08	1.28516e+08	7.70049e+07	7.54372e+07	7.96072e+07	1	0.112253	1	0.548692	0.0475163	0.00285608	1.01889	0.118986	0.715229	0.57205	0.0476845	0.00346735	1	0.112253	1	0.548692	0.0475163	0.00285608	1.01889	0.118986	0.715229	0.57205	0.0476845	0.00346735	1.35215e+08	7.41914e+07	1.3777e+08	7.73498e+07
		1880	3FE_160813222853	32	1880	142	471.728	35.6576	0	1.41452e+08	1.37428e+08	1.26765e+08	7.64905e+07	7.1971e+07	7.41126e+07	1.44764e+08	1.40028e+08	1.28516e+08	7.70049e+07	7.54372e+07	7.96072e+07	1	0.112253	1	0.548692	0.0475163	0.00285608	1.01889	0.118986	0.715229	0.57205	0.0476845	0.00346735	1	0.112253	1	0.548692	0.0475163	0.00285608	1.01889	0.118986	0.715229	0.57205	0.0476845	0.00346735	1.35215e+08	7.41914e+07	1.3777e+08	7.73498e+07
		1924	3FE	27	1924	198	377.584	35.9037	0	1.06959e+08	1.0166e+08	9.73144e+07	5.69885e+07	5.36069e+07	5.88529e+07	1.04913e+08	1.07097e+08	1.02188e+08	5.56159e+07	6.02874e+07	5.78819e+07	1	0.0947281	1	0.553873	0.0523108	0.000611761	1.02701	0.0727616	0.444076	0.568049	0.0498127	0.000920098	1	0.0947281	1	0.553873	0.0523108	0.000611761	1.02701	0.0727616	0.444076	0.568049	0.0498127	0.000920098	1.01978e+08	5.64828e+07	1.04733e+08	5.79284e+07
		2590	1FE	12	2590	674	628.635	35.9037	0	4.08094e+07	3.54221e+07	3.1388e+07	2.09068e+07	1.98486e+07	1.84519e+07	3.75925e+07	3.82119e+07	3.82993e+07	2.12485e+07	1.66608e+07	1.97222e+07	1	0.263531	1	0.550154	0.106815	0.0216951	1.06025	0.150446	0.511676	0.535511	0.135688	0.0128376	1	0.263531	1	0.550154	0.106815	0.0216951	1.06025	0.150446	0.511676	0.535511	0.135688	0.0128376	3.58732e+07	1.97358e+07	3.80345e+07	1.92105e+07
		2590	1FE	12	2590	674	628.635	35.9037	0	4.08094e+07	3.54221e+07	3.1388e+07	2.09068e+07	1.98486e+07	1.84519e+07	3.75925e+07	3.82119e+07	3.82993e+07	2.12485e+07	1.66608e+07	1.97222e+07	1	0.263531	1	0.550154	0.106815	0.0216951	1.06025	0.150446	0.511676	0.535511	0.135688	0.0128376	1	0.263531	1	0.550154	0.106815	0.0216951	1.06025	0.150446	0.511676	0.535511	0.135688	0.0128376	3.58732e+07	1.97358e+07	3.80345e+07	1.92105e+07
		2590	1FE_160813085745	12	2590	674	628.635	35.9037	0	4.08094e+07	3.54221e+07	3.1388e+07	2.09068e+07	1.98486e+07	1.84519e+07	3.75925e+07	3.82119e+07	3.82993e+07	2.12485e+07	1.66608e+07	1.97222e+07	1	0.263531	1	0.550154	0.106815	0.0216951	1.06025	0.150446	0.511676	0.535511	0.135688	0.0128376	1	0.263531	1	0.550154	0.106815	0.0216951	1.06025	0.150446	0.511676	0.535511	0.135688	0.0128376	3.58732e+07	1.97358e+07	3.80345e+07	1.92105e+07
		2590	2FE	12	2590	674	628.635	35.9037	0	4.08094e+07	3.54221e+07	3.1388e+07	2.09068e+07	1.98486e+07	1.84519e+07	3.75925e+07	3.82119e+07	3.82993e+07	2.12485e+07	1.66608e+07	1.97222e+07	1	0.263531	1	0.550154	0.106815	0.0216951	1.06025	0.150446	0.511676	0.535511	0.135688	0.0128376	1	0.263531	1	0.550154	0.106815	0.0216951	1.06025	0.150446	0.511676	0.535511	0.135688	0.0128376	3.58732e+07	1.97358e+07	3.80345e+07	1.92105e+07
		2590	3FE	12	2590	674	628.635	35.9037	0	4.08094e+07	3.54221e+07	3.1388e+07	2.09068e+07	1.98486e+07	1.84519e+07	3.75925e+07	3.82119e+07	3.82993e+07	2.12485e+07	1.66608e+07	1.97222e+07	1	0.263531	1	0.550154	0.106815	0.0216951	1.06025	0.150446	0.511676	0.535511	0.135688	0.0128376	1	0.263531	1	0.550154	0.106815	0.0216951	1.06025	0.150446	0.511676	0.535511	0.135688	0.0128376	3.58732e+07	1.97358e+07	3.80345e+07	1.92105e+07
		2590	3FE_160813203300	12	2590	674	628.635	35.9037	0	4.08094e+07	3.54221e+07	3.1388e+07	2.09068e+07	1.98486e+07	1.84519e+07	3.75925e+07	3.82119e+07	3.82993e+07	2.12485e+07	1.66608e+07	1.97222e+07	1	0.263531	1	0.550154	0.106815	0.0216951	1.06025	0.150446	0.511676	0.535511	0.135688	0.0128376	1	0.263531	1	0.550154	0.106815	0.0216951	1.06025	0.150446	0.511676	0.535511	0.135688	0.0128376	3.58732e+07	1.97358e+07	3.80345e+07	1.92105e+07
	QSLKEQGYALSHDSLK+Phospho(14)	1	1	1	0.0947281	1	0.553873	0.0523108	0.000611761	1.02701	0.0727616	0.444076	0.568049	0.0498127	0.000920098	0	0
		hits: 1 Items
		FRAMEID	RAWFILE	MS2	FrameID1	CompID	MZ	Time	GoodID	II_1FE	II_1FE_160813085745	II_1FE_160813105339	II_2FE	II_2FE_160813144524	II_2FE_160813164117	II_3FE	II_3FE_160813203300	II_3FE_160813222853	II_4FE	II_4FE_160814022037	II_4FE_160814041631	Ratio_1FE	StdDev_1FE	PValue_1FE	Ratio_2FE	StdDev_2FE	PValue_2FE	Ratio_3FE	StdDev_3FE	PValue_3FE	Ratio_4FE	StdDev_4FE	PValue_4FE	NRatio_1FE	NStdDev_1FE	NPValue_1FE	NRatio_2FE	NStdDev_2FE	NPValue_2FE	NRatio_3FE	NStdDev_3FE	NPValue_3FE	NRatio_4FE	NStdDev_4FE	NPValue_4FE	Avg_1FE	Avg_2FE	Avg_3FE	Avg_4FE
		1924	3FE	27	1924	198	377.584	35.9037	0	1.06959e+08	1.0166e+08	9.73144e+07	5.69885e+07	5.36069e+07	5.88529e+07	1.04913e+08	1.07097e+08	1.02188e+08	5.56159e+07	6.02874e+07	5.78819e+07	1	0.0947281	1	0.553873	0.0523108	0.000611761	1.02701	0.0727616	0.444076	0.568049	0.0498127	0.000920098	1	0.0947281	1	0.553873	0.0523108	0.000611761	1.02701	0.0727616	0.444076	0.568049	0.0498127	0.000920098	1.01978e+08	5.64828e+07	1.04733e+08	5.79284e+07
	QSLKEQGYALSHDSLK+Phospho(2)	1	1	1	0.263531	1	0.550154	0.106815	0.0216951	1.06025	0.150446	0.511676	0.535511	0.135688	0.0128376	0	0
		hits: 1 Items
		FRAMEID	RAWFILE	MS2	FrameID1	CompID	MZ	Time	GoodID	II_1FE	II_1FE_160813085745	II_1FE_160813105339	II_2FE	II_2FE_160813144524	II_2FE_160813164117	II_3FE	II_3FE_160813203300	II_3FE_160813222853	II_4FE	II_4FE_160814022037	II_4FE_160814041631	Ratio_1FE	StdDev_1FE	PValue_1FE	Ratio_2FE	StdDev_2FE	PValue_2FE	Ratio_3FE	StdDev_3FE	PValue_3FE	Ratio_4FE	StdDev_4FE	PValue_4FE	NRatio_1FE	NStdDev_1FE	NPValue_1FE	NRatio_2FE	NStdDev_2FE	NPValue_2FE	NRatio_3FE	NStdDev_3FE	NPValue_3FE	NRatio_4FE	NStdDev_4FE	NPValue_4FE	Avg_1FE	Avg_2FE	Avg_3FE	Avg_4FE
		2590	1FE_160813085745	12	2590	674	628.635	35.9037	0	4.08094e+07	3.54221e+07	3.1388e+07	2.09068e+07	1.98486e+07	1.84519e+07	3.75925e+07	3.82119e+07	3.82993e+07	2.12485e+07	1.66608e+07	1.97222e+07	1	0.263531	1	0.550154	0.106815	0.0216951	1.06025	0.150446	0.511676	0.535511	0.135688	0.0128376	1	0.263531	1	0.550154	0.106815	0.0216951	1.06025	0.150446	0.511676	0.535511	0.135688	0.0128376	3.58732e+07	1.97358e+07	3.80345e+07	1.92105e+07
	QSLKEQGYALSHDSLK+Phospho(8)	3	17	1	0.0698089	1	0.550948	0.0334077	6.2201e-06	1.02996	0.0573824	0.726071	0.568041	0.0333868	6.66325e-06	0	0
		hits: 17 Items
		FRAMEID	RAWFILE	MS2	FrameID1	CompID	MZ	Time	GoodID	II_1FE	II_1FE_160813085745	II_1FE_160813105339	II_2FE	II_2FE_160813144524	II_2FE_160813164117	II_3FE	II_3FE_160813203300	II_3FE_160813222853	II_4FE	II_4FE_160814022037	II_4FE_160814041631	Ratio_1FE	StdDev_1FE	PValue_1FE	Ratio_2FE	StdDev_2FE	PValue_2FE	Ratio_3FE	StdDev_3FE	PValue_3FE	Ratio_4FE	StdDev_4FE	PValue_4FE	NRatio_1FE	NStdDev_1FE	NPValue_1FE	NRatio_2FE	NStdDev_2FE	NPValue_2FE	NRatio_3FE	NStdDev_3FE	NPValue_3FE	NRatio_4FE	NStdDev_4FE	NPValue_4FE	Avg_1FE	Avg_2FE	Avg_3FE	Avg_4FE
		1880	4FE	32	1880	142	471.728	35.6576	0	1.41452e+08	1.37428e+08	1.26765e+08	7.64905e+07	7.1971e+07	7.41126e+07	1.44764e+08	1.40028e+08	1.28516e+08	7.70049e+07	7.54372e+07	7.96072e+07	1	0.112253	1	0.548692	0.0475163	0.00285608	1.01889	0.118986	0.715229	0.57205	0.0476845	0.00346735	1	0.112253	1	0.548692	0.0475163	0.00285608	1.01889	0.118986	0.715229	0.57205	0.0476845	0.00346735	1.35215e+08	7.41914e+07	1.3777e+08	7.73498e+07
		1880	4FE_160814022037	32	1880	142	471.728	35.6576	0	1.41452e+08	1.37428e+08	1.26765e+08	7.64905e+07	7.1971e+07	7.41126e+07	1.44764e+08	1.40028e+08	1.28516e+08	7.70049e+07	7.54372e+07	7.96072e+07	1	0.112253	1	0.548692	0.0475163	0.00285608	1.01889	0.118986	0.715229	0.57205	0.0476845	0.00346735	1	0.112253	1	0.548692	0.0475163	0.00285608	1.01889	0.118986	0.715229	0.57205	0.0476845	0.00346735	1.35215e+08	7.41914e+07	1.3777e+08	7.73498e+07
		1880	4FE_160814022037	32	1880	142	471.728	35.6576	0	1.41452e+08	1.37428e+08	1.26765e+08	7.64905e+07	7.1971e+07	7.41126e+07	1.44764e+08	1.40028e+08	1.28516e+08	7.70049e+07	7.54372e+07	7.96072e+07	1	0.112253	1	0.548692	0.0475163	0.00285608	1.01889	0.118986	0.715229	0.57205	0.0476845	0.00346735	1	0.112253	1	0.548692	0.0475163	0.00285608	1.01889	0.118986	0.715229	0.57205	0.0476845	0.00346735	1.35215e+08	7.41914e+07	1.3777e+08	7.73498e+07
		1880	4FE_160814041631	32	1880	142	471.728	35.6576	0	1.41452e+08	1.37428e+08	1.26765e+08	7.64905e+07	7.1971e+07	7.41126e+07	1.44764e+08	1.40028e+08	1.28516e+08	7.70049e+07	7.54372e+07	7.96072e+07	1	0.112253	1	0.548692	0.0475163	0.00285608	1.01889	0.118986	0.715229	0.57205	0.0476845	0.00346735	1	0.112253	1	0.548692	0.0475163	0.00285608	1.01889	0.118986	0.715229	0.57205	0.0476845	0.00346735	1.35215e+08	7.41914e+07	1.3777e+08	7.73498e+07
		1880	4FE_160814041631	32	1880	142	471.728	35.6576	0	1.41452e+08	1.37428e+08	1.26765e+08	7.64905e+07	7.1971e+07	7.41126e+07	1.44764e+08	1.40028e+08	1.28516e+08	7.70049e+07	7.54372e+07	7.96072e+07	1	0.112253	1	0.548692	0.0475163	0.00285608	1.01889	0.118986	0.715229	0.57205	0.0476845	0.00346735	1	0.112253	1	0.548692	0.0475163	0.00285608	1.01889	0.118986	0.715229	0.57205	0.0476845	0.00346735	1.35215e+08	7.41914e+07	1.3777e+08	7.73498e+07
		1880	1FE_160813085745	32	1880	142	471.728	35.6576	0	1.41452e+08	1.37428e+08	1.26765e+08	7.64905e+07	7.1971e+07	7.41126e+07	1.44764e+08	1.40028e+08	1.28516e+08	7.70049e+07	7.54372e+07	7.96072e+07	1	0.112253	1	0.548692	0.0475163	0.00285608	1.01889	0.118986	0.715229	0.57205	0.0476845	0.00346735	1	0.112253	1	0.548692	0.0475163	0.00285608	1.01889	0.118986	0.715229	0.57205	0.0476845	0.00346735	1.35215e+08	7.41914e+07	1.3777e+08	7.73498e+07
		1880	1FE_160813085745	32	1880	142	471.728	35.6576	0	1.41452e+08	1.37428e+08	1.26765e+08	7.64905e+07	7.1971e+07	7.41126e+07	1.44764e+08	1.40028e+08	1.28516e+08	7.70049e+07	7.54372e+07	7.96072e+07	1	0.112253	1	0.548692	0.0475163	0.00285608	1.01889	0.118986	0.715229	0.57205	0.0476845	0.00346735	1	0.112253	1	0.548692	0.0475163	0.00285608	1.01889	0.118986	0.715229	0.57205	0.0476845	0.00346735	1.35215e+08	7.41914e+07	1.3777e+08	7.73498e+07
		1880	2FE	32	1880	142	471.728	35.6576	0	1.41452e+08	1.37428e+08	1.26765e+08	7.64905e+07	7.1971e+07	7.41126e+07	1.44764e+08	1.40028e+08	1.28516e+08	7.70049e+07	7.54372e+07	7.96072e+07	1	0.112253	1	0.548692	0.0475163	0.00285608	1.01889	0.118986	0.715229	0.57205	0.0476845	0.00346735	1	0.112253	1	0.548692	0.0475163	0.00285608	1.01889	0.118986	0.715229	0.57205	0.0476845	0.00346735	1.35215e+08	7.41914e+07	1.3777e+08	7.73498e+07
		1880	2FE	32	1880	142	471.728	35.6576	0	1.41452e+08	1.37428e+08	1.26765e+08	7.64905e+07	7.1971e+07	7.41126e+07	1.44764e+08	1.40028e+08	1.28516e+08	7.70049e+07	7.54372e+07	7.96072e+07	1	0.112253	1	0.548692	0.0475163	0.00285608	1.01889	0.118986	0.715229	0.57205	0.0476845	0.00346735	1	0.112253	1	0.548692	0.0475163	0.00285608	1.01889	0.118986	0.715229	0.57205	0.0476845	0.00346735	1.35215e+08	7.41914e+07	1.3777e+08	7.73498e+07
		1880	2FE_160813144524	32	1880	142	471.728	35.6576	0	1.41452e+08	1.37428e+08	1.26765e+08	7.64905e+07	7.1971e+07	7.41126e+07	1.44764e+08	1.40028e+08	1.28516e+08	7.70049e+07	7.54372e+07	7.96072e+07	1	0.112253	1	0.548692	0.0475163	0.00285608	1.01889	0.118986	0.715229	0.57205	0.0476845	0.00346735	1	0.112253	1	0.548692	0.0475163	0.00285608	1.01889	0.118986	0.715229	0.57205	0.0476845	0.00346735	1.35215e+08	7.41914e+07	1.3777e+08	7.73498e+07
		1880	2FE_160813164117	32	1880	142	471.728	35.6576	0	1.41452e+08	1.37428e+08	1.26765e+08	7.64905e+07	7.1971e+07	7.41126e+07	1.44764e+08	1.40028e+08	1.28516e+08	7.70049e+07	7.54372e+07	7.96072e+07	1	0.112253	1	0.548692	0.0475163	0.00285608	1.01889	0.118986	0.715229	0.57205	0.0476845	0.00346735	1	0.112253	1	0.548692	0.0475163	0.00285608	1.01889	0.118986	0.715229	0.57205	0.0476845	0.00346735	1.35215e+08	7.41914e+07	1.3777e+08	7.73498e+07
		1880	3FE	32	1880	142	471.728	35.6576	0	1.41452e+08	1.37428e+08	1.26765e+08	7.64905e+07	7.1971e+07	7.41126e+07	1.44764e+08	1.40028e+08	1.28516e+08	7.70049e+07	7.54372e+07	7.96072e+07	1	0.112253	1	0.548692	0.0475163	0.00285608	1.01889	0.118986	0.715229	0.57205	0.0476845	0.00346735	1	0.112253	1	0.548692	0.0475163	0.00285608	1.01889	0.118986	0.715229	0.57205	0.0476845	0.00346735	1.35215e+08	7.41914e+07	1.3777e+08	7.73498e+07
		1880	3FE	32	1880	142	471.728	35.6576	0	1.41452e+08	1.37428e+08	1.26765e+08	7.64905e+07	7.1971e+07	7.41126e+07	1.44764e+08	1.40028e+08	1.28516e+08	7.70049e+07	7.54372e+07	7.96072e+07	1	0.112253	1	0.548692	0.0475163	0.00285608	1.01889	0.118986	0.715229	0.57205	0.0476845	0.00346735	1	0.112253	1	0.548692	0.0475163	0.00285608	1.01889	0.118986	0.715229	0.57205	0.0476845	0.00346735	1.35215e+08	7.41914e+07	1.3777e+08	7.73498e+07
		1880	3FE_160813222853	32	1880	142	471.728	35.6576	0	1.41452e+08	1.37428e+08	1.26765e+08	7.64905e+07	7.1971e+07	7.41126e+07	1.44764e+08	1.40028e+08	1.28516e+08	7.70049e+07	7.54372e+07	7.96072e+07	1	0.112253	1	0.548692	0.0475163	0.00285608	1.01889	0.118986	0.715229	0.57205	0.0476845	0.00346735	1	0.112253	1	0.548692	0.0475163	0.00285608	1.01889	0.118986	0.715229	0.57205	0.0476845	0.00346735	1.35215e+08	7.41914e+07	1.3777e+08	7.73498e+07
		1924	3FE	27	1924	198	377.584	35.9037	0	1.06959e+08	1.0166e+08	9.73144e+07	5.69885e+07	5.36069e+07	5.88529e+07	1.04913e+08	1.07097e+08	1.02188e+08	5.56159e+07	6.02874e+07	5.78819e+07	1	0.0947281	1	0.553873	0.0523108	0.000611761	1.02701	0.0727616	0.444076	0.568049	0.0498127	0.000920098	1	0.0947281	1	0.553873	0.0523108	0.000611761	1.02701	0.0727616	0.444076	0.568049	0.0498127	0.000920098	1.01978e+08	5.64828e+07	1.04733e+08	5.79284e+07
		2590	1FE	12	2590	674	628.635	35.9037	0	4.08094e+07	3.54221e+07	3.1388e+07	2.09068e+07	1.98486e+07	1.84519e+07	3.75925e+07	3.82119e+07	3.82993e+07	2.12485e+07	1.66608e+07	1.97222e+07	1	0.263531	1	0.550154	0.106815	0.0216951	1.06025	0.150446	0.511676	0.535511	0.135688	0.0128376	1	0.263531	1	0.550154	0.106815	0.0216951	1.06025	0.150446	0.511676	0.535511	0.135688	0.0128376	3.58732e+07	1.97358e+07	3.80345e+07	1.92105e+07
		2590	2FE	12	2590	674	628.635	35.9037	0	4.08094e+07	3.54221e+07	3.1388e+07	2.09068e+07	1.98486e+07	1.84519e+07	3.75925e+07	3.82119e+07	3.82993e+07	2.12485e+07	1.66608e+07	1.97222e+07	1	0.263531	1	0.550154	0.106815	0.0216951	1.06025	0.150446	0.511676	0.535511	0.135688	0.0128376	1	0.263531	1	0.550154	0.106815	0.0216951	1.06025	0.150446	0.511676	0.535511	0.135688	0.0128376	3.58732e+07	1.97358e+07	3.80345e+07	1.92105e+07
SP://B4DFM5	B4DFM5_HUMAN cDNA FLJ51779_ highly similar to Vacuolar ATP synthase subunit B_ brain isoform (EC 3.6.3.14) OS=Homo sapiens PE=2 SV=1	4	1	5	1	0.165489	1	0.521931	0.0889004	0.000131761	0.870143	0.142419	0.417823	0.497886	0.0577304	0.000479002
	peptides: 4 Items
	PEPTIDE	FRAMES	HITS	Ratio_1FE	StdDev_1FE	PValue_1FE	Ratio_2FE	StdDev_2FE	PValue_2FE	Ratio_3FE	StdDev_3FE	PValue_3FE	Ratio_4FE	StdDev_4FE	PValue_4FE	OtherAssignments	AvgPepPValue
	RIPQSTLSEFYPR+Phospho(5)Phospho(11)	1	1	1	0.330977	1	0.521931	0.177801	0.0203518	0.870143	0.284839	0.360512	0.497886	0.115461	0.0302914	0	0
		hits: 1 Items
		FRAMEID	RAWFILE	MS2	FrameID1	CompID	MZ	Time	GoodID	II_1FE	II_1FE_160813085745	II_1FE_160813105339	II_2FE	II_2FE_160813144524	II_2FE_160813164117	II_3FE	II_3FE_160813203300	II_3FE_160813222853	II_4FE	II_4FE_160814022037	II_4FE_160814041631	Ratio_1FE	StdDev_1FE	PValue_1FE	Ratio_2FE	StdDev_2FE	PValue_2FE	Ratio_3FE	StdDev_3FE	PValue_3FE	Ratio_4FE	StdDev_4FE	PValue_4FE	NRatio_1FE	NStdDev_1FE	NPValue_1FE	NRatio_2FE	NStdDev_2FE	NPValue_2FE	NRatio_3FE	NStdDev_3FE	NPValue_3FE	NRatio_4FE	NStdDev_4FE	NPValue_4FE	Avg_1FE	Avg_2FE	Avg_3FE	Avg_4FE
		4313	3FE	11	4313	1778	439.208	34.5157	0	1.79023e+07	1.30033e+07	1.45324e+07	9.43936e+06	7.52822e+06	6.74791e+06	1.55685e+07	1.2503e+07	1.14661e+07	8.05005e+06	7.52405e+06	7.04883e+06	1	0.330977	1	0.521931	0.177801	0.0203518	0.870143	0.284839	0.360512	0.497886	0.115461	0.0302914	1	0.330977	1	0.521931	0.177801	0.0203518	0.870143	0.284839	0.360512	0.497886	0.115461	0.0302914	1.5146e+07	7.90516e+06	1.31792e+07	7.54097e+06
	RIPQSTLSEFYPR+Phospho(5)Phospho(6)	1	2	1	0.330977	1	0.521931	0.177801	0.0203518	0.870143	0.284839	0.360512	0.497886	0.115461	0.0302914	0	0
		hits: 2 Items
		FRAMEID	RAWFILE	MS2	FrameID1	CompID	MZ	Time	GoodID	II_1FE	II_1FE_160813085745	II_1FE_160813105339	II_2FE	II_2FE_160813144524	II_2FE_160813164117	II_3FE	II_3FE_160813203300	II_3FE_160813222853	II_4FE	II_4FE_160814022037	II_4FE_160814041631	Ratio_1FE	StdDev_1FE	PValue_1FE	Ratio_2FE	StdDev_2FE	PValue_2FE	Ratio_3FE	StdDev_3FE	PValue_3FE	Ratio_4FE	StdDev_4FE	PValue_4FE	NRatio_1FE	NStdDev_1FE	NPValue_1FE	NRatio_2FE	NStdDev_2FE	NPValue_2FE	NRatio_3FE	NStdDev_3FE	NPValue_3FE	NRatio_4FE	NStdDev_4FE	NPValue_4FE	Avg_1FE	Avg_2FE	Avg_3FE	Avg_4FE
		4313	1FE	11	4313	1778	439.208	34.5157	0	1.79023e+07	1.30033e+07	1.45324e+07	9.43936e+06	7.52822e+06	6.74791e+06	1.55685e+07	1.2503e+07	1.14661e+07	8.05005e+06	7.52405e+06	7.04883e+06	1	0.330977	1	0.521931	0.177801	0.0203518	0.870143	0.284839	0.360512	0.497886	0.115461	0.0302914	1	0.330977	1	0.521931	0.177801	0.0203518	0.870143	0.284839	0.360512	0.497886	0.115461	0.0302914	1.5146e+07	7.90516e+06	1.31792e+07	7.54097e+06
		4313	3FE	11	4313	1778	439.208	34.5157	0	1.79023e+07	1.30033e+07	1.45324e+07	9.43936e+06	7.52822e+06	6.74791e+06	1.55685e+07	1.2503e+07	1.14661e+07	8.05005e+06	7.52405e+06	7.04883e+06	1	0.330977	1	0.521931	0.177801	0.0203518	0.870143	0.284839	0.360512	0.497886	0.115461	0.0302914	1	0.330977	1	0.521931	0.177801	0.0203518	0.870143	0.284839	0.360512	0.497886	0.115461	0.0302914	1.5146e+07	7.90516e+06	1.31792e+07	7.54097e+06
	RIPQSTLSEFYPR+Phospho(5)Phospho(8)	1	1	1	0.330977	1	0.521931	0.177801	0.0203518	0.870143	0.284839	0.360512	0.497886	0.115461	0.0302914	0	0
		hits: 1 Items
		FRAMEID	RAWFILE	MS2	FrameID1	CompID	MZ	Time	GoodID	II_1FE	II_1FE_160813085745	II_1FE_160813105339	II_2FE	II_2FE_160813144524	II_2FE_160813164117	II_3FE	II_3FE_160813203300	II_3FE_160813222853	II_4FE	II_4FE_160814022037	II_4FE_160814041631	Ratio_1FE	StdDev_1FE	PValue_1FE	Ratio_2FE	StdDev_2FE	PValue_2FE	Ratio_3FE	StdDev_3FE	PValue_3FE	Ratio_4FE	StdDev_4FE	PValue_4FE	NRatio_1FE	NStdDev_1FE	NPValue_1FE	NRatio_2FE	NStdDev_2FE	NPValue_2FE	NRatio_3FE	NStdDev_3FE	NPValue_3FE	NRatio_4FE	NStdDev_4FE	NPValue_4FE	Avg_1FE	Avg_2FE	Avg_3FE	Avg_4FE
		4313	3FE	11	4313	1778	439.208	34.5157	0	1.79023e+07	1.30033e+07	1.45324e+07	9.43936e+06	7.52822e+06	6.74791e+06	1.55685e+07	1.2503e+07	1.14661e+07	8.05005e+06	7.52405e+06	7.04883e+06	1	0.330977	1	0.521931	0.177801	0.0203518	0.870143	0.284839	0.360512	0.497886	0.115461	0.0302914	1	0.330977	1	0.521931	0.177801	0.0203518	0.870143	0.284839	0.360512	0.497886	0.115461	0.0302914	1.5146e+07	7.90516e+06	1.31792e+07	7.54097e+06
	RIPQSTLSEFYPR+Phospho(8)Phospho(11)	1	1	1	0.330977	1	0.521931	0.177801	0.0203518	0.870143	0.284839	0.360512	0.497886	0.115461	0.0302914	0	0
		hits: 1 Items
		FRAMEID	RAWFILE	MS2	FrameID1	CompID	MZ	Time	GoodID	II_1FE	II_1FE_160813085745	II_1FE_160813105339	II_2FE	II_2FE_160813144524	II_2FE_160813164117	II_3FE	II_3FE_160813203300	II_3FE_160813222853	II_4FE	II_4FE_160814022037	II_4FE_160814041631	Ratio_1FE	StdDev_1FE	PValue_1FE	Ratio_2FE	StdDev_2FE	PValue_2FE	Ratio_3FE	StdDev_3FE	PValue_3FE	Ratio_4FE	StdDev_4FE	PValue_4FE	NRatio_1FE	NStdDev_1FE	NPValue_1FE	NRatio_2FE	NStdDev_2FE	NPValue_2FE	NRatio_3FE	NStdDev_3FE	NPValue_3FE	NRatio_4FE	NStdDev_4FE	NPValue_4FE	Avg_1FE	Avg_2FE	Avg_3FE	Avg_4FE
		4313	3FE	11	4313	1778	439.208	34.5157	0	1.79023e+07	1.30033e+07	1.45324e+07	9.43936e+06	7.52822e+06	6.74791e+06	1.55685e+07	1.2503e+07	1.14661e+07	8.05005e+06	7.52405e+06	7.04883e+06	1	0.330977	1	0.521931	0.177801	0.0203518	0.870143	0.284839	0.360512	0.497886	0.115461	0.0302914	1	0.330977	1	0.521931	0.177801	0.0203518	0.870143	0.284839	0.360512	0.497886	0.115461	0.0302914	1.5146e+07	7.90516e+06	1.31792e+07	7.54097e+06
SP://B4DQI9	B4DQI9_HUMAN cDNA FLJ53854_ highly similar to Vacuolar ATP synthase subunit B_ brain isoform (EC 3.6.3.14) OS=Homo sapiens PE=2 SV=1	4	1	5	1	0.165489	1	0.521931	0.0889004	0.000131761	0.870143	0.142419	0.417823	0.497886	0.0577304	0.000479002
	peptides: 4 Items
	PEPTIDE	FRAMES	HITS	Ratio_1FE	StdDev_1FE	PValue_1FE	Ratio_2FE	StdDev_2FE	PValue_2FE	Ratio_3FE	StdDev_3FE	PValue_3FE	Ratio_4FE	StdDev_4FE	PValue_4FE	OtherAssignments	AvgPepPValue
	RIPQSTLSEFYPR+Phospho(5)Phospho(11)	1	1	1	0.330977	1	0.521931	0.177801	0.0203518	0.870143	0.284839	0.360512	0.497886	0.115461	0.0302914	0	0
		hits: 1 Items
		FRAMEID	RAWFILE	MS2	FrameID1	CompID	MZ	Time	GoodID	II_1FE	II_1FE_160813085745	II_1FE_160813105339	II_2FE	II_2FE_160813144524	II_2FE_160813164117	II_3FE	II_3FE_160813203300	II_3FE_160813222853	II_4FE	II_4FE_160814022037	II_4FE_160814041631	Ratio_1FE	StdDev_1FE	PValue_1FE	Ratio_2FE	StdDev_2FE	PValue_2FE	Ratio_3FE	StdDev_3FE	PValue_3FE	Ratio_4FE	StdDev_4FE	PValue_4FE	NRatio_1FE	NStdDev_1FE	NPValue_1FE	NRatio_2FE	NStdDev_2FE	NPValue_2FE	NRatio_3FE	NStdDev_3FE	NPValue_3FE	NRatio_4FE	NStdDev_4FE	NPValue_4FE	Avg_1FE	Avg_2FE	Avg_3FE	Avg_4FE
		4313	3FE	11	4313	1778	439.208	34.5157	0	1.79023e+07	1.30033e+07	1.45324e+07	9.43936e+06	7.52822e+06	6.74791e+06	1.55685e+07	1.2503e+07	1.14661e+07	8.05005e+06	7.52405e+06	7.04883e+06	1	0.330977	1	0.521931	0.177801	0.0203518	0.870143	0.284839	0.360512	0.497886	0.115461	0.0302914	1	0.330977	1	0.521931	0.177801	0.0203518	0.870143	0.284839	0.360512	0.497886	0.115461	0.0302914	1.5146e+07	7.90516e+06	1.31792e+07	7.54097e+06
	RIPQSTLSEFYPR+Phospho(5)Phospho(6)	1	2	1	0.330977	1	0.521931	0.177801	0.0203518	0.870143	0.284839	0.360512	0.497886	0.115461	0.0302914	0	0
		hits: 2 Items
		FRAMEID	RAWFILE	MS2	FrameID1	CompID	MZ	Time	GoodID	II_1FE	II_1FE_160813085745	II_1FE_160813105339	II_2FE	II_2FE_160813144524	II_2FE_160813164117	II_3FE	II_3FE_160813203300	II_3FE_160813222853	II_4FE	II_4FE_160814022037	II_4FE_160814041631	Ratio_1FE	StdDev_1FE	PValue_1FE	Ratio_2FE	StdDev_2FE	PValue_2FE	Ratio_3FE	StdDev_3FE	PValue_3FE	Ratio_4FE	StdDev_4FE	PValue_4FE	NRatio_1FE	NStdDev_1FE	NPValue_1FE	NRatio_2FE	NStdDev_2FE	NPValue_2FE	NRatio_3FE	NStdDev_3FE	NPValue_3FE	NRatio_4FE	NStdDev_4FE	NPValue_4FE	Avg_1FE	Avg_2FE	Avg_3FE	Avg_4FE
		4313	1FE	11	4313	1778	439.208	34.5157	0	1.79023e+07	1.30033e+07	1.45324e+07	9.43936e+06	7.52822e+06	6.74791e+06	1.55685e+07	1.2503e+07	1.14661e+07	8.05005e+06	7.52405e+06	7.04883e+06	1	0.330977	1	0.521931	0.177801	0.0203518	0.870143	0.284839	0.360512	0.497886	0.115461	0.0302914	1	0.330977	1	0.521931	0.177801	0.0203518	0.870143	0.284839	0.360512	0.497886	0.115461	0.0302914	1.5146e+07	7.90516e+06	1.31792e+07	7.54097e+06
		4313	3FE	11	4313	1778	439.208	34.5157	0	1.79023e+07	1.30033e+07	1.45324e+07	9.43936e+06	7.52822e+06	6.74791e+06	1.55685e+07	1.2503e+07	1.14661e+07	8.05005e+06	7.52405e+06	7.04883e+06	1	0.330977	1	0.521931	0.177801	0.0203518	0.870143	0.284839	0.360512	0.497886	0.115461	0.0302914	1	0.330977	1	0.521931	0.177801	0.0203518	0.870143	0.284839	0.360512	0.497886	0.115461	0.0302914	1.5146e+07	7.90516e+06	1.31792e+07	7.54097e+06
	RIPQSTLSEFYPR+Phospho(5)Phospho(8)	1	1	1	0.330977	1	0.521931	0.177801	0.0203518	0.870143	0.284839	0.360512	0.497886	0.115461	0.0302914	0	0
		hits: 1 Items
		FRAMEID	RAWFILE	MS2	FrameID1	CompID	MZ	Time	GoodID	II_1FE	II_1FE_160813085745	II_1FE_160813105339	II_2FE	II_2FE_160813144524	II_2FE_160813164117	II_3FE	II_3FE_160813203300	II_3FE_160813222853	II_4FE	II_4FE_160814022037	II_4FE_160814041631	Ratio_1FE	StdDev_1FE	PValue_1FE	Ratio_2FE	StdDev_2FE	PValue_2FE	Ratio_3FE	StdDev_3FE	PValue_3FE	Ratio_4FE	StdDev_4FE	PValue_4FE	NRatio_1FE	NStdDev_1FE	NPValue_1FE	NRatio_2FE	NStdDev_2FE	NPValue_2FE	NRatio_3FE	NStdDev_3FE	NPValue_3FE	NRatio_4FE	NStdDev_4FE	NPValue_4FE	Avg_1FE	Avg_2FE	Avg_3FE	Avg_4FE
		4313	3FE	11	4313	1778	439.208	34.5157	0	1.79023e+07	1.30033e+07	1.45324e+07	9.43936e+06	7.52822e+06	6.74791e+06	1.55685e+07	1.2503e+07	1.14661e+07	8.05005e+06	7.52405e+06	7.04883e+06	1	0.330977	1	0.521931	0.177801	0.0203518	0.870143	0.284839	0.360512	0.497886	0.115461	0.0302914	1	0.330977	1	0.521931	0.177801	0.0203518	0.870143	0.284839	0.360512	0.497886	0.115461	0.0302914	1.5146e+07	7.90516e+06	1.31792e+07	7.54097e+06
	RIPQSTLSEFYPR+Phospho(8)Phospho(11)	1	1	1	0.330977	1	0.521931	0.177801	0.0203518	0.870143	0.284839	0.360512	0.497886	0.115461	0.0302914	0	0
		hits: 1 Items
		FRAMEID	RAWFILE	MS2	FrameID1	CompID	MZ	Time	GoodID	II_1FE	II_1FE_160813085745	II_1FE_160813105339	II_2FE	II_2FE_160813144524	II_2FE_160813164117	II_3FE	II_3FE_160813203300	II_3FE_160813222853	II_4FE	II_4FE_160814022037	II_4FE_160814041631	Ratio_1FE	StdDev_1FE	PValue_1FE	Ratio_2FE	StdDev_2FE	PValue_2FE	Ratio_3FE	StdDev_3FE	PValue_3FE	Ratio_4FE	StdDev_4FE	PValue_4FE	NRatio_1FE	NStdDev_1FE	NPValue_1FE	NRatio_2FE	NStdDev_2FE	NPValue_2FE	NRatio_3FE	NStdDev_3FE	NPValue_3FE	NRatio_4FE	NStdDev_4FE	NPValue_4FE	Avg_1FE	Avg_2FE	Avg_3FE	Avg_4FE
		4313	3FE	11	4313	1778	439.208	34.5157	0	1.79023e+07	1.30033e+07	1.45324e+07	9.43936e+06	7.52822e+06	6.74791e+06	1.55685e+07	1.2503e+07	1.14661e+07	8.05005e+06	7.52405e+06	7.04883e+06	1	0.330977	1	0.521931	0.177801	0.0203518	0.870143	0.284839	0.360512	0.497886	0.115461	0.0302914	1	0.330977	1	0.521931	0.177801	0.0203518	0.870143	0.284839	0.360512	0.497886	0.115461	0.0302914	1.5146e+07	7.90516e+06	1.31792e+07	7.54097e+06
SP://P21281	VATB2_HUMAN V_type proton ATPase subunit B_ brain isoform OS=Homo sapiens GN=ATP6V1B2 PE=1 SV=3	4	1	5	1	0.165489	1	0.521931	0.0889004	0.000131761	0.870143	0.142419	0.417823	0.497886	0.0577304	0.000479002
	peptides: 4 Items
	PEPTIDE	FRAMES	HITS	Ratio_1FE	StdDev_1FE	PValue_1FE	Ratio_2FE	StdDev_2FE	PValue_2FE	Ratio_3FE	StdDev_3FE	PValue_3FE	Ratio_4FE	StdDev_4FE	PValue_4FE	OtherAssignments	AvgPepPValue
	RIPQSTLSEFYPR+Phospho(5)Phospho(11)	1	1	1	0.330977	1	0.521931	0.177801	0.0203518	0.870143	0.284839	0.360512	0.497886	0.115461	0.0302914	0	0
		hits: 1 Items
		FRAMEID	RAWFILE	MS2	FrameID1	CompID	MZ	Time	GoodID	II_1FE	II_1FE_160813085745	II_1FE_160813105339	II_2FE	II_2FE_160813144524	II_2FE_160813164117	II_3FE	II_3FE_160813203300	II_3FE_160813222853	II_4FE	II_4FE_160814022037	II_4FE_160814041631	Ratio_1FE	StdDev_1FE	PValue_1FE	Ratio_2FE	StdDev_2FE	PValue_2FE	Ratio_3FE	StdDev_3FE	PValue_3FE	Ratio_4FE	StdDev_4FE	PValue_4FE	NRatio_1FE	NStdDev_1FE	NPValue_1FE	NRatio_2FE	NStdDev_2FE	NPValue_2FE	NRatio_3FE	NStdDev_3FE	NPValue_3FE	NRatio_4FE	NStdDev_4FE	NPValue_4FE	Avg_1FE	Avg_2FE	Avg_3FE	Avg_4FE
		4313	3FE	11	4313	1778	439.208	34.5157	0	1.79023e+07	1.30033e+07	1.45324e+07	9.43936e+06	7.52822e+06	6.74791e+06	1.55685e+07	1.2503e+07	1.14661e+07	8.05005e+06	7.52405e+06	7.04883e+06	1	0.330977	1	0.521931	0.177801	0.0203518	0.870143	0.284839	0.360512	0.497886	0.115461	0.0302914	1	0.330977	1	0.521931	0.177801	0.0203518	0.870143	0.284839	0.360512	0.497886	0.115461	0.0302914	1.5146e+07	7.90516e+06	1.31792e+07	7.54097e+06
	RIPQSTLSEFYPR+Phospho(5)Phospho(6)	1	2	1	0.330977	1	0.521931	0.177801	0.0203518	0.870143	0.284839	0.360512	0.497886	0.115461	0.0302914	0	0
		hits: 2 Items
		FRAMEID	RAWFILE	MS2	FrameID1	CompID	MZ	Time	GoodID	II_1FE	II_1FE_160813085745	II_1FE_160813105339	II_2FE	II_2FE_160813144524	II_2FE_160813164117	II_3FE	II_3FE_160813203300	II_3FE_160813222853	II_4FE	II_4FE_160814022037	II_4FE_160814041631	Ratio_1FE	StdDev_1FE	PValue_1FE	Ratio_2FE	StdDev_2FE	PValue_2FE	Ratio_3FE	StdDev_3FE	PValue_3FE	Ratio_4FE	StdDev_4FE	PValue_4FE	NRatio_1FE	NStdDev_1FE	NPValue_1FE	NRatio_2FE	NStdDev_2FE	NPValue_2FE	NRatio_3FE	NStdDev_3FE	NPValue_3FE	NRatio_4FE	NStdDev_4FE	NPValue_4FE	Avg_1FE	Avg_2FE	Avg_3FE	Avg_4FE
		4313	1FE	11	4313	1778	439.208	34.5157	0	1.79023e+07	1.30033e+07	1.45324e+07	9.43936e+06	7.52822e+06	6.74791e+06	1.55685e+07	1.2503e+07	1.14661e+07	8.05005e+06	7.52405e+06	7.04883e+06	1	0.330977	1	0.521931	0.177801	0.0203518	0.870143	0.284839	0.360512	0.497886	0.115461	0.0302914	1	0.330977	1	0.521931	0.177801	0.0203518	0.870143	0.284839	0.360512	0.497886	0.115461	0.0302914	1.5146e+07	7.90516e+06	1.31792e+07	7.54097e+06
		4313	3FE	11	4313	1778	439.208	34.5157	0	1.79023e+07	1.30033e+07	1.45324e+07	9.43936e+06	7.52822e+06	6.74791e+06	1.55685e+07	1.2503e+07	1.14661e+07	8.05005e+06	7.52405e+06	7.04883e+06	1	0.330977	1	0.521931	0.177801	0.0203518	0.870143	0.284839	0.360512	0.497886	0.115461	0.0302914	1	0.330977	1	0.521931	0.177801	0.0203518	0.870143	0.284839	0.360512	0.497886	0.115461	0.0302914	1.5146e+07	7.90516e+06	1.31792e+07	7.54097e+06
	RIPQSTLSEFYPR+Phospho(5)Phospho(8)	1	1	1	0.330977	1	0.521931	0.177801	0.0203518	0.870143	0.284839	0.360512	0.497886	0.115461	0.0302914	0	0
		hits: 1 Items
		FRAMEID	RAWFILE	MS2	FrameID1	CompID	MZ	Time	GoodID	II_1FE	II_1FE_160813085745	II_1FE_160813105339	II_2FE	II_2FE_160813144524	II_2FE_160813164117	II_3FE	II_3FE_160813203300	II_3FE_160813222853	II_4FE	II_4FE_160814022037	II_4FE_160814041631	Ratio_1FE	StdDev_1FE	PValue_1FE	Ratio_2FE	StdDev_2FE	PValue_2FE	Ratio_3FE	StdDev_3FE	PValue_3FE	Ratio_4FE	StdDev_4FE	PValue_4FE	NRatio_1FE	NStdDev_1FE	NPValue_1FE	NRatio_2FE	NStdDev_2FE	NPValue_2FE	NRatio_3FE	NStdDev_3FE	NPValue_3FE	NRatio_4FE	NStdDev_4FE	NPValue_4FE	Avg_1FE	Avg_2FE	Avg_3FE	Avg_4FE
		4313	3FE	11	4313	1778	439.208	34.5157	0	1.79023e+07	1.30033e+07	1.45324e+07	9.43936e+06	7.52822e+06	6.74791e+06	1.55685e+07	1.2503e+07	1.14661e+07	8.05005e+06	7.52405e+06	7.04883e+06	1	0.330977	1	0.521931	0.177801	0.0203518	0.870143	0.284839	0.360512	0.497886	0.115461	0.0302914	1	0.330977	1	0.521931	0.177801	0.0203518	0.870143	0.284839	0.360512	0.497886	0.115461	0.0302914	1.5146e+07	7.90516e+06	1.31792e+07	7.54097e+06
	RIPQSTLSEFYPR+Phospho(8)Phospho(11)	1	1	1	0.330977	1	0.521931	0.177801	0.0203518	0.870143	0.284839	0.360512	0.497886	0.115461	0.0302914	0	0
		hits: 1 Items
		FRAMEID	RAWFILE	MS2	FrameID1	CompID	MZ	Time	GoodID	II_1FE	II_1FE_160813085745	II_1FE_160813105339	II_2FE	II_2FE_160813144524	II_2FE_160813164117	II_3FE	II_3FE_160813203300	II_3FE_160813222853	II_4FE	II_4FE_160814022037	II_4FE_160814041631	Ratio_1FE	StdDev_1FE	PValue_1FE	Ratio_2FE	StdDev_2FE	PValue_2FE	Ratio_3FE	StdDev_3FE	PValue_3FE	Ratio_4FE	StdDev_4FE	PValue_4FE	NRatio_1FE	NStdDev_1FE	NPValue_1FE	NRatio_2FE	NStdDev_2FE	NPValue_2FE	NRatio_3FE	NStdDev_3FE	NPValue_3FE	NRatio_4FE	NStdDev_4FE	NPValue_4FE	Avg_1FE	Avg_2FE	Avg_3FE	Avg_4FE
		4313	3FE	11	4313	1778	439.208	34.5157	0	1.79023e+07	1.30033e+07	1.45324e+07	9.43936e+06	7.52822e+06	6.74791e+06	1.55685e+07	1.2503e+07	1.14661e+07	8.05005e+06	7.52405e+06	7.04883e+06	1	0.330977	1	0.521931	0.177801	0.0203518	0.870143	0.284839	0.360512	0.497886	0.115461	0.0302914	1	0.330977	1	0.521931	0.177801	0.0203518	0.870143	0.284839	0.360512	0.497886	0.115461	0.0302914	1.5146e+07	7.90516e+06	1.31792e+07	7.54097e+06
SP://A0A096LP11	A0A096LP11_HUMAN Protein LSM14 homolog A (Fragment) OS=Homo sapiens GN=LSM14A PE=1 SV=1	3	1	78	1	0.0648091	1	0.548692	0.0274335	4.0308e-06	1.01889	0.0686963	0.918692	0.57205	0.0275307	6.76886e-06
	peptides: 3 Items
	PEPTIDE	FRAMES	HITS	Ratio_1FE	StdDev_1FE	PValue_1FE	Ratio_2FE	StdDev_2FE	PValue_2FE	Ratio_3FE	StdDev_3FE	PValue_3FE	Ratio_4FE	StdDev_4FE	PValue_4FE	OtherAssignments	AvgPepPValue
	EFADFEYRVSVTVNK+Phospho(10)	1	29	1	0.112253	1	0.548692	0.0475163	0.00285608	1.01889	0.118986	0.715229	0.57205	0.0476845	0.00346735	0	0
		hits: 29 Items
		FRAMEID	RAWFILE	MS2	FrameID1	CompID	MZ	Time	GoodID	II_1FE	II_1FE_160813085745	II_1FE_160813105339	II_2FE	II_2FE_160813144524	II_2FE_160813164117	II_3FE	II_3FE_160813203300	II_3FE_160813222853	II_4FE	II_4FE_160814022037	II_4FE_160814041631	Ratio_1FE	StdDev_1FE	PValue_1FE	Ratio_2FE	StdDev_2FE	PValue_2FE	Ratio_3FE	StdDev_3FE	PValue_3FE	Ratio_4FE	StdDev_4FE	PValue_4FE	NRatio_1FE	NStdDev_1FE	NPValue_1FE	NRatio_2FE	NStdDev_2FE	NPValue_2FE	NRatio_3FE	NStdDev_3FE	NPValue_3FE	NRatio_4FE	NStdDev_4FE	NPValue_4FE	Avg_1FE	Avg_2FE	Avg_3FE	Avg_4FE
		1880	4FE	32	1880	142	471.728	35.6576	0	1.41452e+08	1.37428e+08	1.26765e+08	7.64905e+07	7.1971e+07	7.41126e+07	1.44764e+08	1.40028e+08	1.28516e+08	7.70049e+07	7.54372e+07	7.96072e+07	1	0.112253	1	0.548692	0.0475163	0.00285608	1.01889	0.118986	0.715229	0.57205	0.0476845	0.00346735	1	0.112253	1	0.548692	0.0475163	0.00285608	1.01889	0.118986	0.715229	0.57205	0.0476845	0.00346735	1.35215e+08	7.41914e+07	1.3777e+08	7.73498e+07
		1880	4FE	32	1880	142	471.728	35.6576	0	1.41452e+08	1.37428e+08	1.26765e+08	7.64905e+07	7.1971e+07	7.41126e+07	1.44764e+08	1.40028e+08	1.28516e+08	7.70049e+07	7.54372e+07	7.96072e+07	1	0.112253	1	0.548692	0.0475163	0.00285608	1.01889	0.118986	0.715229	0.57205	0.0476845	0.00346735	1	0.112253	1	0.548692	0.0475163	0.00285608	1.01889	0.118986	0.715229	0.57205	0.0476845	0.00346735	1.35215e+08	7.41914e+07	1.3777e+08	7.73498e+07
		1880	4FE_160814022037	32	1880	142	471.728	35.6576	0	1.41452e+08	1.37428e+08	1.26765e+08	7.64905e+07	7.1971e+07	7.41126e+07	1.44764e+08	1.40028e+08	1.28516e+08	7.70049e+07	7.54372e+07	7.96072e+07	1	0.112253	1	0.548692	0.0475163	0.00285608	1.01889	0.118986	0.715229	0.57205	0.0476845	0.00346735	1	0.112253	1	0.548692	0.0475163	0.00285608	1.01889	0.118986	0.715229	0.57205	0.0476845	0.00346735	1.35215e+08	7.41914e+07	1.3777e+08	7.73498e+07
		1880	4FE_160814022037	32	1880	142	471.728	35.6576	0	1.41452e+08	1.37428e+08	1.26765e+08	7.64905e+07	7.1971e+07	7.41126e+07	1.44764e+08	1.40028e+08	1.28516e+08	7.70049e+07	7.54372e+07	7.96072e+07	1	0.112253	1	0.548692	0.0475163	0.00285608	1.01889	0.118986	0.715229	0.57205	0.0476845	0.00346735	1	0.112253	1	0.548692	0.0475163	0.00285608	1.01889	0.118986	0.715229	0.57205	0.0476845	0.00346735	1.35215e+08	7.41914e+07	1.3777e+08	7.73498e+07
		1880	4FE_160814041631	32	1880	142	471.728	35.6576	0	1.41452e+08	1.37428e+08	1.26765e+08	7.64905e+07	7.1971e+07	7.41126e+07	1.44764e+08	1.40028e+08	1.28516e+08	7.70049e+07	7.54372e+07	7.96072e+07	1	0.112253	1	0.548692	0.0475163	0.00285608	1.01889	0.118986	0.715229	0.57205	0.0476845	0.00346735	1	0.112253	1	0.548692	0.0475163	0.00285608	1.01889	0.118986	0.715229	0.57205	0.0476845	0.00346735	1.35215e+08	7.41914e+07	1.3777e+08	7.73498e+07
		1880	4FE_160814041631	32	1880	142	471.728	35.6576	0	1.41452e+08	1.37428e+08	1.26765e+08	7.64905e+07	7.1971e+07	7.41126e+07	1.44764e+08	1.40028e+08	1.28516e+08	7.70049e+07	7.54372e+07	7.96072e+07	1	0.112253	1	0.548692	0.0475163	0.00285608	1.01889	0.118986	0.715229	0.57205	0.0476845	0.00346735	1	0.112253	1	0.548692	0.0475163	0.00285608	1.01889	0.118986	0.715229	0.57205	0.0476845	0.00346735	1.35215e+08	7.41914e+07	1.3777e+08	7.73498e+07
		1880	1FE	32	1880	142	471.728	35.6576	0	1.41452e+08	1.37428e+08	1.26765e+08	7.64905e+07	7.1971e+07	7.41126e+07	1.44764e+08	1.40028e+08	1.28516e+08	7.70049e+07	7.54372e+07	7.96072e+07	1	0.112253	1	0.548692	0.0475163	0.00285608	1.01889	0.118986	0.715229	0.57205	0.0476845	0.00346735	1	0.112253	1	0.548692	0.0475163	0.00285608	1.01889	0.118986	0.715229	0.57205	0.0476845	0.00346735	1.35215e+08	7.41914e+07	1.3777e+08	7.73498e+07
		1880	1FE	32	1880	142	471.728	35.6576	0	1.41452e+08	1.37428e+08	1.26765e+08	7.64905e+07	7.1971e+07	7.41126e+07	1.44764e+08	1.40028e+08	1.28516e+08	7.70049e+07	7.54372e+07	7.96072e+07	1	0.112253	1	0.548692	0.0475163	0.00285608	1.01889	0.118986	0.715229	0.57205	0.0476845	0.00346735	1	0.112253	1	0.548692	0.0475163	0.00285608	1.01889	0.118986	0.715229	0.57205	0.0476845	0.00346735	1.35215e+08	7.41914e+07	1.3777e+08	7.73498e+07
		1880	1FE	32	1880	142	471.728	35.6576	0	1.41452e+08	1.37428e+08	1.26765e+08	7.64905e+07	7.1971e+07	7.41126e+07	1.44764e+08	1.40028e+08	1.28516e+08	7.70049e+07	7.54372e+07	7.96072e+07	1	0.112253	1	0.548692	0.0475163	0.00285608	1.01889	0.118986	0.715229	0.57205	0.0476845	0.00346735	1	0.112253	1	0.548692	0.0475163	0.00285608	1.01889	0.118986	0.715229	0.57205	0.0476845	0.00346735	1.35215e+08	7.41914e+07	1.3777e+08	7.73498e+07
		1880	1FE_160813085745	32	1880	142	471.728	35.6576	0	1.41452e+08	1.37428e+08	1.26765e+08	7.64905e+07	7.1971e+07	7.41126e+07	1.44764e+08	1.40028e+08	1.28516e+08	7.70049e+07	7.54372e+07	7.96072e+07	1	0.112253	1	0.548692	0.0475163	0.00285608	1.01889	0.118986	0.715229	0.57205	0.0476845	0.00346735	1	0.112253	1	0.548692	0.0475163	0.00285608	1.01889	0.118986	0.715229	0.57205	0.0476845	0.00346735	1.35215e+08	7.41914e+07	1.3777e+08	7.73498e+07
		1880	1FE_160813085745	32	1880	142	471.728	35.6576	0	1.41452e+08	1.37428e+08	1.26765e+08	7.64905e+07	7.1971e+07	7.41126e+07	1.44764e+08	1.40028e+08	1.28516e+08	7.70049e+07	7.54372e+07	7.96072e+07	1	0.112253	1	0.548692	0.0475163	0.00285608	1.01889	0.118986	0.715229	0.57205	0.0476845	0.00346735	1	0.112253	1	0.548692	0.0475163	0.00285608	1.01889	0.118986	0.715229	0.57205	0.0476845	0.00346735	1.35215e+08	7.41914e+07	1.3777e+08	7.73498e+07
		1880	1FE_160813085745	32	1880	142	471.728	35.6576	0	1.41452e+08	1.37428e+08	1.26765e+08	7.64905e+07	7.1971e+07	7.41126e+07	1.44764e+08	1.40028e+08	1.28516e+08	7.70049e+07	7.54372e+07	7.96072e+07	1	0.112253	1	0.548692	0.0475163	0.00285608	1.01889	0.118986	0.715229	0.57205	0.0476845	0.00346735	1	0.112253	1	0.548692	0.0475163	0.00285608	1.01889	0.118986	0.715229	0.57205	0.0476845	0.00346735	1.35215e+08	7.41914e+07	1.3777e+08	7.73498e+07
		1880	1FE_160813085745	32	1880	142	471.728	35.6576	0	1.41452e+08	1.37428e+08	1.26765e+08	7.64905e+07	7.1971e+07	7.41126e+07	1.44764e+08	1.40028e+08	1.28516e+08	7.70049e+07	7.54372e+07	7.96072e+07	1	0.112253	1	0.548692	0.0475163	0.00285608	1.01889	0.118986	0.715229	0.57205	0.0476845	0.00346735	1	0.112253	1	0.548692	0.0475163	0.00285608	1.01889	0.118986	0.715229	0.57205	0.0476845	0.00346735	1.35215e+08	7.41914e+07	1.3777e+08	7.73498e+07
		1880	1FE_160813105339	32	1880	142	471.728	35.6576	0	1.41452e+08	1.37428e+08	1.26765e+08	7.64905e+07	7.1971e+07	7.41126e+07	1.44764e+08	1.40028e+08	1.28516e+08	7.70049e+07	7.54372e+07	7.96072e+07	1	0.112253	1	0.548692	0.0475163	0.00285608	1.01889	0.118986	0.715229	0.57205	0.0476845	0.00346735	1	0.112253	1	0.548692	0.0475163	0.00285608	1.01889	0.118986	0.715229	0.57205	0.0476845	0.00346735	1.35215e+08	7.41914e+07	1.3777e+08	7.73498e+07
		1880	1FE_160813105339	32	1880	142	471.728	35.6576	0	1.41452e+08	1.37428e+08	1.26765e+08	7.64905e+07	7.1971e+07	7.41126e+07	1.44764e+08	1.40028e+08	1.28516e+08	7.70049e+07	7.54372e+07	7.96072e+07	1	0.112253	1	0.548692	0.0475163	0.00285608	1.01889	0.118986	0.715229	0.57205	0.0476845	0.00346735	1	0.112253	1	0.548692	0.0475163	0.00285608	1.01889	0.118986	0.715229	0.57205	0.0476845	0.00346735	1.35215e+08	7.41914e+07	1.3777e+08	7.73498e+07
		1880	2FE	32	1880	142	471.728	35.6576	0	1.41452e+08	1.37428e+08	1.26765e+08	7.64905e+07	7.1971e+07	7.41126e+07	1.44764e+08	1.40028e+08	1.28516e+08	7.70049e+07	7.54372e+07	7.96072e+07	1	0.112253	1	0.548692	0.0475163	0.00285608	1.01889	0.118986	0.715229	0.57205	0.0476845	0.00346735	1	0.112253	1	0.548692	0.0475163	0.00285608	1.01889	0.118986	0.715229	0.57205	0.0476845	0.00346735	1.35215e+08	7.41914e+07	1.3777e+08	7.73498e+07
		1880	2FE	32	1880	142	471.728	35.6576	0	1.41452e+08	1.37428e+08	1.26765e+08	7.64905e+07	7.1971e+07	7.41126e+07	1.44764e+08	1.40028e+08	1.28516e+08	7.70049e+07	7.54372e+07	7.96072e+07	1	0.112253	1	0.548692	0.0475163	0.00285608	1.01889	0.118986	0.715229	0.57205	0.0476845	0.00346735	1	0.112253	1	0.548692	0.0475163	0.00285608	1.01889	0.118986	0.715229	0.57205	0.0476845	0.00346735	1.35215e+08	7.41914e+07	1.3777e+08	7.73498e+07
		1880	2FE_160813144524	32	1880	142	471.728	35.6576	0	1.41452e+08	1.37428e+08	1.26765e+08	7.64905e+07	7.1971e+07	7.41126e+07	1.44764e+08	1.40028e+08	1.28516e+08	7.70049e+07	7.54372e+07	7.96072e+07	1	0.112253	1	0.548692	0.0475163	0.00285608	1.01889	0.118986	0.715229	0.57205	0.0476845	0.00346735	1	0.112253	1	0.548692	0.0475163	0.00285608	1.01889	0.118986	0.715229	0.57205	0.0476845	0.00346735	1.35215e+08	7.41914e+07	1.3777e+08	7.73498e+07
		1880	2FE_160813144524	32	1880	142	471.728	35.6576	0	1.41452e+08	1.37428e+08	1.26765e+08	7.64905e+07	7.1971e+07	7.41126e+07	1.44764e+08	1.40028e+08	1.28516e+08	7.70049e+07	7.54372e+07	7.96072e+07	1	0.112253	1	0.548692	0.0475163	0.00285608	1.01889	0.118986	0.715229	0.57205	0.0476845	0.00346735	1	0.112253	1	0.548692	0.0475163	0.00285608	1.01889	0.118986	0.715229	0.57205	0.0476845	0.00346735	1.35215e+08	7.41914e+07	1.3777e+08	7.73498e+07
		1880	2FE_160813164117	32	1880	142	471.728	35.6576	0	1.41452e+08	1.37428e+08	1.26765e+08	7.64905e+07	7.1971e+07	7.41126e+07	1.44764e+08	1.40028e+08	1.28516e+08	7.70049e+07	7.54372e+07	7.96072e+07	1	0.112253	1	0.548692	0.0475163	0.00285608	1.01889	0.118986	0.715229	0.57205	0.0476845	0.00346735	1	0.112253	1	0.548692	0.0475163	0.00285608	1.01889	0.118986	0.715229	0.57205	0.0476845	0.00346735	1.35215e+08	7.41914e+07	1.3777e+08	7.73498e+07
		1880	2FE_160813164117	32	1880	142	471.728	35.6576	0	1.41452e+08	1.37428e+08	1.26765e+08	7.64905e+07	7.1971e+07	7.41126e+07	1.44764e+08	1.40028e+08	1.28516e+08	7.70049e+07	7.54372e+07	7.96072e+07	1	0.112253	1	0.548692	0.0475163	0.00285608	1.01889	0.118986	0.715229	0.57205	0.0476845	0.00346735	1	0.112253	1	0.548692	0.0475163	0.00285608	1.01889	0.118986	0.715229	0.57205	0.0476845	0.00346735	1.35215e+08	7.41914e+07	1.3777e+08	7.73498e+07
		1880	3FE	32	1880	142	471.728	35.6576	0	1.41452e+08	1.37428e+08	1.26765e+08	7.64905e+07	7.1971e+07	7.41126e+07	1.44764e+08	1.40028e+08	1.28516e+08	7.70049e+07	7.54372e+07	7.96072e+07	1	0.112253	1	0.548692	0.0475163	0.00285608	1.01889	0.118986	0.715229	0.57205	0.0476845	0.00346735	1	0.112253	1	0.548692	0.0475163	0.00285608	1.01889	0.118986	0.715229	0.57205	0.0476845	0.00346735	1.35215e+08	7.41914e+07	1.3777e+08	7.73498e+07
		1880	3FE	32	1880	142	471.728	35.6576	0	1.41452e+08	1.37428e+08	1.26765e+08	7.64905e+07	7.1971e+07	7.41126e+07	1.44764e+08	1.40028e+08	1.28516e+08	7.70049e+07	7.54372e+07	7.96072e+07	1	0.112253	1	0.548692	0.0475163	0.00285608	1.01889	0.118986	0.715229	0.57205	0.0476845	0.00346735	1	0.112253	1	0.548692	0.0475163	0.00285608	1.01889	0.118986	0.715229	0.57205	0.0476845	0.00346735	1.35215e+08	7.41914e+07	1.3777e+08	7.73498e+07
		1880	3FE	32	1880	142	471.728	35.6576	0	1.41452e+08	1.37428e+08	1.26765e+08	7.64905e+07	7.1971e+07	7.41126e+07	1.44764e+08	1.40028e+08	1.28516e+08	7.70049e+07	7.54372e+07	7.96072e+07	1	0.112253	1	0.548692	0.0475163	0.00285608	1.01889	0.118986	0.715229	0.57205	0.0476845	0.00346735	1	0.112253	1	0.548692	0.0475163	0.00285608	1.01889	0.118986	0.715229	0.57205	0.0476845	0.00346735	1.35215e+08	7.41914e+07	1.3777e+08	7.73498e+07
		1880	3FE	32	1880	142	471.728	35.6576	0	1.41452e+08	1.37428e+08	1.26765e+08	7.64905e+07	7.1971e+07	7.41126e+07	1.44764e+08	1.40028e+08	1.28516e+08	7.70049e+07	7.54372e+07	7.96072e+07	1	0.112253	1	0.548692	0.0475163	0.00285608	1.01889	0.118986	0.715229	0.57205	0.0476845	0.00346735	1	0.112253	1	0.548692	0.0475163	0.00285608	1.01889	0.118986	0.715229	0.57205	0.0476845	0.00346735	1.35215e+08	7.41914e+07	1.3777e+08	7.73498e+07
		1880	3FE_160813203300	32	1880	142	471.728	35.6576	0	1.41452e+08	1.37428e+08	1.26765e+08	7.64905e+07	7.1971e+07	7.41126e+07	1.44764e+08	1.40028e+08	1.28516e+08	7.70049e+07	7.54372e+07	7.96072e+07	1	0.112253	1	0.548692	0.0475163	0.00285608	1.01889	0.118986	0.715229	0.57205	0.0476845	0.00346735	1	0.112253	1	0.548692	0.0475163	0.00285608	1.01889	0.118986	0.715229	0.57205	0.0476845	0.00346735	1.35215e+08	7.41914e+07	1.3777e+08	7.73498e+07
		1880	3FE_160813203300	32	1880	142	471.728	35.6576	0	1.41452e+08	1.37428e+08	1.26765e+08	7.64905e+07	7.1971e+07	7.41126e+07	1.44764e+08	1.40028e+08	1.28516e+08	7.70049e+07	7.54372e+07	7.96072e+07	1	0.112253	1	0.548692	0.0475163	0.00285608	1.01889	0.118986	0.715229	0.57205	0.0476845	0.00346735	1	0.112253	1	0.548692	0.0475163	0.00285608	1.01889	0.118986	0.715229	0.57205	0.0476845	0.00346735	1.35215e+08	7.41914e+07	1.3777e+08	7.73498e+07
		1880	3FE_160813222853	32	1880	142	471.728	35.6576	0	1.41452e+08	1.37428e+08	1.26765e+08	7.64905e+07	7.1971e+07	7.41126e+07	1.44764e+08	1.40028e+08	1.28516e+08	7.70049e+07	7.54372e+07	7.96072e+07	1	0.112253	1	0.548692	0.0475163	0.00285608	1.01889	0.118986	0.715229	0.57205	0.0476845	0.00346735	1	0.112253	1	0.548692	0.0475163	0.00285608	1.01889	0.118986	0.715229	0.57205	0.0476845	0.00346735	1.35215e+08	7.41914e+07	1.3777e+08	7.73498e+07
		1880	3FE_160813222853	32	1880	142	471.728	35.6576	0	1.41452e+08	1.37428e+08	1.26765e+08	7.64905e+07	7.1971e+07	7.41126e+07	1.44764e+08	1.40028e+08	1.28516e+08	7.70049e+07	7.54372e+07	7.96072e+07	1	0.112253	1	0.548692	0.0475163	0.00285608	1.01889	0.118986	0.715229	0.57205	0.0476845	0.00346735	1	0.112253	1	0.548692	0.0475163	0.00285608	1.01889	0.118986	0.715229	0.57205	0.0476845	0.00346735	1.35215e+08	7.41914e+07	1.3777e+08	7.73498e+07
	EFADFEYRVSVTVNK+Phospho(12)	1	20	1	0.112253	1	0.548692	0.0475163	0.00285608	1.01889	0.118986	0.715229	0.57205	0.0476845	0.00346735	0	0
		hits: 20 Items
		FRAMEID	RAWFILE	MS2	FrameID1	CompID	MZ	Time	GoodID	II_1FE	II_1FE_160813085745	II_1FE_160813105339	II_2FE	II_2FE_160813144524	II_2FE_160813164117	II_3FE	II_3FE_160813203300	II_3FE_160813222853	II_4FE	II_4FE_160814022037	II_4FE_160814041631	Ratio_1FE	StdDev_1FE	PValue_1FE	Ratio_2FE	StdDev_2FE	PValue_2FE	Ratio_3FE	StdDev_3FE	PValue_3FE	Ratio_4FE	StdDev_4FE	PValue_4FE	NRatio_1FE	NStdDev_1FE	NPValue_1FE	NRatio_2FE	NStdDev_2FE	NPValue_2FE	NRatio_3FE	NStdDev_3FE	NPValue_3FE	NRatio_4FE	NStdDev_4FE	NPValue_4FE	Avg_1FE	Avg_2FE	Avg_3FE	Avg_4FE
		1880	4FE	32	1880	142	471.728	35.6576	0	1.41452e+08	1.37428e+08	1.26765e+08	7.64905e+07	7.1971e+07	7.41126e+07	1.44764e+08	1.40028e+08	1.28516e+08	7.70049e+07	7.54372e+07	7.96072e+07	1	0.112253	1	0.548692	0.0475163	0.00285608	1.01889	0.118986	0.715229	0.57205	0.0476845	0.00346735	1	0.112253	1	0.548692	0.0475163	0.00285608	1.01889	0.118986	0.715229	0.57205	0.0476845	0.00346735	1.35215e+08	7.41914e+07	1.3777e+08	7.73498e+07
		1880	4FE_160814022037	32	1880	142	471.728	35.6576	0	1.41452e+08	1.37428e+08	1.26765e+08	7.64905e+07	7.1971e+07	7.41126e+07	1.44764e+08	1.40028e+08	1.28516e+08	7.70049e+07	7.54372e+07	7.96072e+07	1	0.112253	1	0.548692	0.0475163	0.00285608	1.01889	0.118986	0.715229	0.57205	0.0476845	0.00346735	1	0.112253	1	0.548692	0.0475163	0.00285608	1.01889	0.118986	0.715229	0.57205	0.0476845	0.00346735	1.35215e+08	7.41914e+07	1.3777e+08	7.73498e+07
		1880	4FE_160814041631	32	1880	142	471.728	35.6576	0	1.41452e+08	1.37428e+08	1.26765e+08	7.64905e+07	7.1971e+07	7.41126e+07	1.44764e+08	1.40028e+08	1.28516e+08	7.70049e+07	7.54372e+07	7.96072e+07	1	0.112253	1	0.548692	0.0475163	0.00285608	1.01889	0.118986	0.715229	0.57205	0.0476845	0.00346735	1	0.112253	1	0.548692	0.0475163	0.00285608	1.01889	0.118986	0.715229	0.57205	0.0476845	0.00346735	1.35215e+08	7.41914e+07	1.3777e+08	7.73498e+07
		1880	1FE	32	1880	142	471.728	35.6576	0	1.41452e+08	1.37428e+08	1.26765e+08	7.64905e+07	7.1971e+07	7.41126e+07	1.44764e+08	1.40028e+08	1.28516e+08	7.70049e+07	7.54372e+07	7.96072e+07	1	0.112253	1	0.548692	0.0475163	0.00285608	1.01889	0.118986	0.715229	0.57205	0.0476845	0.00346735	1	0.112253	1	0.548692	0.0475163	0.00285608	1.01889	0.118986	0.715229	0.57205	0.0476845	0.00346735	1.35215e+08	7.41914e+07	1.3777e+08	7.73498e+07
		1880	1FE	32	1880	142	471.728	35.6576	0	1.41452e+08	1.37428e+08	1.26765e+08	7.64905e+07	7.1971e+07	7.41126e+07	1.44764e+08	1.40028e+08	1.28516e+08	7.70049e+07	7.54372e+07	7.96072e+07	1	0.112253	1	0.548692	0.0475163	0.00285608	1.01889	0.118986	0.715229	0.57205	0.0476845	0.00346735	1	0.112253	1	0.548692	0.0475163	0.00285608	1.01889	0.118986	0.715229	0.57205	0.0476845	0.00346735	1.35215e+08	7.41914e+07	1.3777e+08	7.73498e+07
		1880	1FE	32	1880	142	471.728	35.6576	0	1.41452e+08	1.37428e+08	1.26765e+08	7.64905e+07	7.1971e+07	7.41126e+07	1.44764e+08	1.40028e+08	1.28516e+08	7.70049e+07	7.54372e+07	7.96072e+07	1	0.112253	1	0.548692	0.0475163	0.00285608	1.01889	0.118986	0.715229	0.57205	0.0476845	0.00346735	1	0.112253	1	0.548692	0.0475163	0.00285608	1.01889	0.118986	0.715229	0.57205	0.0476845	0.00346735	1.35215e+08	7.41914e+07	1.3777e+08	7.73498e+07
		1880	1FE_160813085745	32	1880	142	471.728	35.6576	0	1.41452e+08	1.37428e+08	1.26765e+08	7.64905e+07	7.1971e+07	7.41126e+07	1.44764e+08	1.40028e+08	1.28516e+08	7.70049e+07	7.54372e+07	7.96072e+07	1	0.112253	1	0.548692	0.0475163	0.00285608	1.01889	0.118986	0.715229	0.57205	0.0476845	0.00346735	1	0.112253	1	0.548692	0.0475163	0.00285608	1.01889	0.118986	0.715229	0.57205	0.0476845	0.00346735	1.35215e+08	7.41914e+07	1.3777e+08	7.73498e+07
		1880	1FE_160813085745	32	1880	142	471.728	35.6576	0	1.41452e+08	1.37428e+08	1.26765e+08	7.64905e+07	7.1971e+07	7.41126e+07	1.44764e+08	1.40028e+08	1.28516e+08	7.70049e+07	7.54372e+07	7.96072e+07	1	0.112253	1	0.548692	0.0475163	0.00285608	1.01889	0.118986	0.715229	0.57205	0.0476845	0.00346735	1	0.112253	1	0.548692	0.0475163	0.00285608	1.01889	0.118986	0.715229	0.57205	0.0476845	0.00346735	1.35215e+08	7.41914e+07	1.3777e+08	7.73498e+07
		1880	1FE_160813085745	32	1880	142	471.728	35.6576	0	1.41452e+08	1.37428e+08	1.26765e+08	7.64905e+07	7.1971e+07	7.41126e+07	1.44764e+08	1.40028e+08	1.28516e+08	7.70049e+07	7.54372e+07	7.96072e+07	1	0.112253	1	0.548692	0.0475163	0.00285608	1.01889	0.118986	0.715229	0.57205	0.0476845	0.00346735	1	0.112253	1	0.548692	0.0475163	0.00285608	1.01889	0.118986	0.715229	0.57205	0.0476845	0.00346735	1.35215e+08	7.41914e+07	1.3777e+08	7.73498e+07
		1880	1FE_160813085745	32	1880	142	471.728	35.6576	0	1.41452e+08	1.37428e+08	1.26765e+08	7.64905e+07	7.1971e+07	7.41126e+07	1.44764e+08	1.40028e+08	1.28516e+08	7.70049e+07	7.54372e+07	7.96072e+07	1	0.112253	1	0.548692	0.0475163	0.00285608	1.01889	0.118986	0.715229	0.57205	0.0476845	0.00346735	1	0.112253	1	0.548692	0.0475163	0.00285608	1.01889	0.118986	0.715229	0.57205	0.0476845	0.00346735	1.35215e+08	7.41914e+07	1.3777e+08	7.73498e+07
		1880	1FE_160813105339	32	1880	142	471.728	35.6576	0	1.41452e+08	1.37428e+08	1.26765e+08	7.64905e+07	7.1971e+07	7.41126e+07	1.44764e+08	1.40028e+08	1.28516e+08	7.70049e+07	7.54372e+07	7.96072e+07	1	0.112253	1	0.548692	0.0475163	0.00285608	1.01889	0.118986	0.715229	0.57205	0.0476845	0.00346735	1	0.112253	1	0.548692	0.0475163	0.00285608	1.01889	0.118986	0.715229	0.57205	0.0476845	0.00346735	1.35215e+08	7.41914e+07	1.3777e+08	7.73498e+07
		1880	2FE	32	1880	142	471.728	35.6576	0	1.41452e+08	1.37428e+08	1.26765e+08	7.64905e+07	7.1971e+07	7.41126e+07	1.44764e+08	1.40028e+08	1.28516e+08	7.70049e+07	7.54372e+07	7.96072e+07	1	0.112253	1	0.548692	0.0475163	0.00285608	1.01889	0.118986	0.715229	0.57205	0.0476845	0.00346735	1	0.112253	1	0.548692	0.0475163	0.00285608	1.01889	0.118986	0.715229	0.57205	0.0476845	0.00346735	1.35215e+08	7.41914e+07	1.3777e+08	7.73498e+07
		1880	2FE_160813144524	32	1880	142	471.728	35.6576	0	1.41452e+08	1.37428e+08	1.26765e+08	7.64905e+07	7.1971e+07	7.41126e+07	1.44764e+08	1.40028e+08	1.28516e+08	7.70049e+07	7.54372e+07	7.96072e+07	1	0.112253	1	0.548692	0.0475163	0.00285608	1.01889	0.118986	0.715229	0.57205	0.0476845	0.00346735	1	0.112253	1	0.548692	0.0475163	0.00285608	1.01889	0.118986	0.715229	0.57205	0.0476845	0.00346735	1.35215e+08	7.41914e+07	1.3777e+08	7.73498e+07
		1880	2FE_160813164117	32	1880	142	471.728	35.6576	0	1.41452e+08	1.37428e+08	1.26765e+08	7.64905e+07	7.1971e+07	7.41126e+07	1.44764e+08	1.40028e+08	1.28516e+08	7.70049e+07	7.54372e+07	7.96072e+07	1	0.112253	1	0.548692	0.0475163	0.00285608	1.01889	0.118986	0.715229	0.57205	0.0476845	0.00346735	1	0.112253	1	0.548692	0.0475163	0.00285608	1.01889	0.118986	0.715229	0.57205	0.0476845	0.00346735	1.35215e+08	7.41914e+07	1.3777e+08	7.73498e+07
		1880	3FE	32	1880	142	471.728	35.6576	0	1.41452e+08	1.37428e+08	1.26765e+08	7.64905e+07	7.1971e+07	7.41126e+07	1.44764e+08	1.40028e+08	1.28516e+08	7.70049e+07	7.54372e+07	7.96072e+07	1	0.112253	1	0.548692	0.0475163	0.00285608	1.01889	0.118986	0.715229	0.57205	0.0476845	0.00346735	1	0.112253	1	0.548692	0.0475163	0.00285608	1.01889	0.118986	0.715229	0.57205	0.0476845	0.00346735	1.35215e+08	7.41914e+07	1.3777e+08	7.73498e+07
		1880	3FE	32	1880	142	471.728	35.6576	0	1.41452e+08	1.37428e+08	1.26765e+08	7.64905e+07	7.1971e+07	7.41126e+07	1.44764e+08	1.40028e+08	1.28516e+08	7.70049e+07	7.54372e+07	7.96072e+07	1	0.112253	1	0.548692	0.0475163	0.00285608	1.01889	0.118986	0.715229	0.57205	0.0476845	0.00346735	1	0.112253	1	0.548692	0.0475163	0.00285608	1.01889	0.118986	0.715229	0.57205	0.0476845	0.00346735	1.35215e+08	7.41914e+07	1.3777e+08	7.73498e+07
		1880	3FE	32	1880	142	471.728	35.6576	0	1.41452e+08	1.37428e+08	1.26765e+08	7.64905e+07	7.1971e+07	7.41126e+07	1.44764e+08	1.40028e+08	1.28516e+08	7.70049e+07	7.54372e+07	7.96072e+07	1	0.112253	1	0.548692	0.0475163	0.00285608	1.01889	0.118986	0.715229	0.57205	0.0476845	0.00346735	1	0.112253	1	0.548692	0.0475163	0.00285608	1.01889	0.118986	0.715229	0.57205	0.0476845	0.00346735	1.35215e+08	7.41914e+07	1.3777e+08	7.73498e+07
		1880	3FE_160813203300	32	1880	142	471.728	35.6576	0	1.41452e+08	1.37428e+08	1.26765e+08	7.64905e+07	7.1971e+07	7.41126e+07	1.44764e+08	1.40028e+08	1.28516e+08	7.70049e+07	7.54372e+07	7.96072e+07	1	0.112253	1	0.548692	0.0475163	0.00285608	1.01889	0.118986	0.715229	0.57205	0.0476845	0.00346735	1	0.112253	1	0.548692	0.0475163	0.00285608	1.01889	0.118986	0.715229	0.57205	0.0476845	0.00346735	1.35215e+08	7.41914e+07	1.3777e+08	7.73498e+07
		1880	3FE_160813203300	32	1880	142	471.728	35.6576	0	1.41452e+08	1.37428e+08	1.26765e+08	7.64905e+07	7.1971e+07	7.41126e+07	1.44764e+08	1.40028e+08	1.28516e+08	7.70049e+07	7.54372e+07	7.96072e+07	1	0.112253	1	0.548692	0.0475163	0.00285608	1.01889	0.118986	0.715229	0.57205	0.0476845	0.00346735	1	0.112253	1	0.548692	0.0475163	0.00285608	1.01889	0.118986	0.715229	0.57205	0.0476845	0.00346735	1.35215e+08	7.41914e+07	1.3777e+08	7.73498e+07
		1880	3FE_160813222853	32	1880	142	471.728	35.6576	0	1.41452e+08	1.37428e+08	1.26765e+08	7.64905e+07	7.1971e+07	7.41126e+07	1.44764e+08	1.40028e+08	1.28516e+08	7.70049e+07	7.54372e+07	7.96072e+07	1	0.112253	1	0.548692	0.0475163	0.00285608	1.01889	0.118986	0.715229	0.57205	0.0476845	0.00346735	1	0.112253	1	0.548692	0.0475163	0.00285608	1.01889	0.118986	0.715229	0.57205	0.0476845	0.00346735	1.35215e+08	7.41914e+07	1.3777e+08	7.73498e+07
	EFADFEYRVSVTVNK+Phospho(7)	1	29	1	0.112253	1	0.548692	0.0475163	0.00285608	1.01889	0.118986	0.715229	0.57205	0.0476845	0.00346735	0	0
		hits: 29 Items
		FRAMEID	RAWFILE	MS2	FrameID1	CompID	MZ	Time	GoodID	II_1FE	II_1FE_160813085745	II_1FE_160813105339	II_2FE	II_2FE_160813144524	II_2FE_160813164117	II_3FE	II_3FE_160813203300	II_3FE_160813222853	II_4FE	II_4FE_160814022037	II_4FE_160814041631	Ratio_1FE	StdDev_1FE	PValue_1FE	Ratio_2FE	StdDev_2FE	PValue_2FE	Ratio_3FE	StdDev_3FE	PValue_3FE	Ratio_4FE	StdDev_4FE	PValue_4FE	NRatio_1FE	NStdDev_1FE	NPValue_1FE	NRatio_2FE	NStdDev_2FE	NPValue_2FE	NRatio_3FE	NStdDev_3FE	NPValue_3FE	NRatio_4FE	NStdDev_4FE	NPValue_4FE	Avg_1FE	Avg_2FE	Avg_3FE	Avg_4FE
		1880	4FE	32	1880	142	471.728	35.6576	0	1.41452e+08	1.37428e+08	1.26765e+08	7.64905e+07	7.1971e+07	7.41126e+07	1.44764e+08	1.40028e+08	1.28516e+08	7.70049e+07	7.54372e+07	7.96072e+07	1	0.112253	1	0.548692	0.0475163	0.00285608	1.01889	0.118986	0.715229	0.57205	0.0476845	0.00346735	1	0.112253	1	0.548692	0.0475163	0.00285608	1.01889	0.118986	0.715229	0.57205	0.0476845	0.00346735	1.35215e+08	7.41914e+07	1.3777e+08	7.73498e+07
		1880	4FE	32	1880	142	471.728	35.6576	0	1.41452e+08	1.37428e+08	1.26765e+08	7.64905e+07	7.1971e+07	7.41126e+07	1.44764e+08	1.40028e+08	1.28516e+08	7.70049e+07	7.54372e+07	7.96072e+07	1	0.112253	1	0.548692	0.0475163	0.00285608	1.01889	0.118986	0.715229	0.57205	0.0476845	0.00346735	1	0.112253	1	0.548692	0.0475163	0.00285608	1.01889	0.118986	0.715229	0.57205	0.0476845	0.00346735	1.35215e+08	7.41914e+07	1.3777e+08	7.73498e+07
		1880	4FE_160814022037	32	1880	142	471.728	35.6576	0	1.41452e+08	1.37428e+08	1.26765e+08	7.64905e+07	7.1971e+07	7.41126e+07	1.44764e+08	1.40028e+08	1.28516e+08	7.70049e+07	7.54372e+07	7.96072e+07	1	0.112253	1	0.548692	0.0475163	0.00285608	1.01889	0.118986	0.715229	0.57205	0.0476845	0.00346735	1	0.112253	1	0.548692	0.0475163	0.00285608	1.01889	0.118986	0.715229	0.57205	0.0476845	0.00346735	1.35215e+08	7.41914e+07	1.3777e+08	7.73498e+07
		1880	4FE_160814022037	32	1880	142	471.728	35.6576	0	1.41452e+08	1.37428e+08	1.26765e+08	7.64905e+07	7.1971e+07	7.41126e+07	1.44764e+08	1.40028e+08	1.28516e+08	7.70049e+07	7.54372e+07	7.96072e+07	1	0.112253	1	0.548692	0.0475163	0.00285608	1.01889	0.118986	0.715229	0.57205	0.0476845	0.00346735	1	0.112253	1	0.548692	0.0475163	0.00285608	1.01889	0.118986	0.715229	0.57205	0.0476845	0.00346735	1.35215e+08	7.41914e+07	1.3777e+08	7.73498e+07
		1880	4FE_160814041631	32	1880	142	471.728	35.6576	0	1.41452e+08	1.37428e+08	1.26765e+08	7.64905e+07	7.1971e+07	7.41126e+07	1.44764e+08	1.40028e+08	1.28516e+08	7.70049e+07	7.54372e+07	7.96072e+07	1	0.112253	1	0.548692	0.0475163	0.00285608	1.01889	0.118986	0.715229	0.57205	0.0476845	0.00346735	1	0.112253	1	0.548692	0.0475163	0.00285608	1.01889	0.118986	0.715229	0.57205	0.0476845	0.00346735	1.35215e+08	7.41914e+07	1.3777e+08	7.73498e+07
		1880	4FE_160814041631	32	1880	142	471.728	35.6576	0	1.41452e+08	1.37428e+08	1.26765e+08	7.64905e+07	7.1971e+07	7.41126e+07	1.44764e+08	1.40028e+08	1.28516e+08	7.70049e+07	7.54372e+07	7.96072e+07	1	0.112253	1	0.548692	0.0475163	0.00285608	1.01889	0.118986	0.715229	0.57205	0.0476845	0.00346735	1	0.112253	1	0.548692	0.0475163	0.00285608	1.01889	0.118986	0.715229	0.57205	0.0476845	0.00346735	1.35215e+08	7.41914e+07	1.3777e+08	7.73498e+07
		1880	1FE	32	1880	142	471.728	35.6576	0	1.41452e+08	1.37428e+08	1.26765e+08	7.64905e+07	7.1971e+07	7.41126e+07	1.44764e+08	1.40028e+08	1.28516e+08	7.70049e+07	7.54372e+07	7.96072e+07	1	0.112253	1	0.548692	0.0475163	0.00285608	1.01889	0.118986	0.715229	0.57205	0.0476845	0.00346735	1	0.112253	1	0.548692	0.0475163	0.00285608	1.01889	0.118986	0.715229	0.57205	0.0476845	0.00346735	1.35215e+08	7.41914e+07	1.3777e+08	7.73498e+07
		1880	1FE	32	1880	142	471.728	35.6576	0	1.41452e+08	1.37428e+08	1.26765e+08	7.64905e+07	7.1971e+07	7.41126e+07	1.44764e+08	1.40028e+08	1.28516e+08	7.70049e+07	7.54372e+07	7.96072e+07	1	0.112253	1	0.548692	0.0475163	0.00285608	1.01889	0.118986	0.715229	0.57205	0.0476845	0.00346735	1	0.112253	1	0.548692	0.0475163	0.00285608	1.01889	0.118986	0.715229	0.57205	0.0476845	0.00346735	1.35215e+08	7.41914e+07	1.3777e+08	7.73498e+07
		1880	1FE	32	1880	142	471.728	35.6576	0	1.41452e+08	1.37428e+08	1.26765e+08	7.64905e+07	7.1971e+07	7.41126e+07	1.44764e+08	1.40028e+08	1.28516e+08	7.70049e+07	7.54372e+07	7.96072e+07	1	0.112253	1	0.548692	0.0475163	0.00285608	1.01889	0.118986	0.715229	0.57205	0.0476845	0.00346735	1	0.112253	1	0.548692	0.0475163	0.00285608	1.01889	0.118986	0.715229	0.57205	0.0476845	0.00346735	1.35215e+08	7.41914e+07	1.3777e+08	7.73498e+07
		1880	1FE_160813085745	32	1880	142	471.728	35.6576	0	1.41452e+08	1.37428e+08	1.26765e+08	7.64905e+07	7.1971e+07	7.41126e+07	1.44764e+08	1.40028e+08	1.28516e+08	7.70049e+07	7.54372e+07	7.96072e+07	1	0.112253	1	0.548692	0.0475163	0.00285608	1.01889	0.118986	0.715229	0.57205	0.0476845	0.00346735	1	0.112253	1	0.548692	0.0475163	0.00285608	1.01889	0.118986	0.715229	0.57205	0.0476845	0.00346735	1.35215e+08	7.41914e+07	1.3777e+08	7.73498e+07
		1880	1FE_160813085745	32	1880	142	471.728	35.6576	0	1.41452e+08	1.37428e+08	1.26765e+08	7.64905e+07	7.1971e+07	7.41126e+07	1.44764e+08	1.40028e+08	1.28516e+08	7.70049e+07	7.54372e+07	7.96072e+07	1	0.112253	1	0.548692	0.0475163	0.00285608	1.01889	0.118986	0.715229	0.57205	0.0476845	0.00346735	1	0.112253	1	0.548692	0.0475163	0.00285608	1.01889	0.118986	0.715229	0.57205	0.0476845	0.00346735	1.35215e+08	7.41914e+07	1.3777e+08	7.73498e+07
		1880	1FE_160813085745	32	1880	142	471.728	35.6576	0	1.41452e+08	1.37428e+08	1.26765e+08	7.64905e+07	7.1971e+07	7.41126e+07	1.44764e+08	1.40028e+08	1.28516e+08	7.70049e+07	7.54372e+07	7.96072e+07	1	0.112253	1	0.548692	0.0475163	0.00285608	1.01889	0.118986	0.715229	0.57205	0.0476845	0.00346735	1	0.112253	1	0.548692	0.0475163	0.00285608	1.01889	0.118986	0.715229	0.57205	0.0476845	0.00346735	1.35215e+08	7.41914e+07	1.3777e+08	7.73498e+07
		1880	1FE_160813085745	32	1880	142	471.728	35.6576	0	1.41452e+08	1.37428e+08	1.26765e+08	7.64905e+07	7.1971e+07	7.41126e+07	1.44764e+08	1.40028e+08	1.28516e+08	7.70049e+07	7.54372e+07	7.96072e+07	1	0.112253	1	0.548692	0.0475163	0.00285608	1.01889	0.118986	0.715229	0.57205	0.0476845	0.00346735	1	0.112253	1	0.548692	0.0475163	0.00285608	1.01889	0.118986	0.715229	0.57205	0.0476845	0.00346735	1.35215e+08	7.41914e+07	1.3777e+08	7.73498e+07
		1880	1FE_160813105339	32	1880	142	471.728	35.6576	0	1.41452e+08	1.37428e+08	1.26765e+08	7.64905e+07	7.1971e+07	7.41126e+07	1.44764e+08	1.40028e+08	1.28516e+08	7.70049e+07	7.54372e+07	7.96072e+07	1	0.112253	1	0.548692	0.0475163	0.00285608	1.01889	0.118986	0.715229	0.57205	0.0476845	0.00346735	1	0.112253	1	0.548692	0.0475163	0.00285608	1.01889	0.118986	0.715229	0.57205	0.0476845	0.00346735	1.35215e+08	7.41914e+07	1.3777e+08	7.73498e+07
		1880	1FE_160813105339	32	1880	142	471.728	35.6576	0	1.41452e+08	1.37428e+08	1.26765e+08	7.64905e+07	7.1971e+07	7.41126e+07	1.44764e+08	1.40028e+08	1.28516e+08	7.70049e+07	7.54372e+07	7.96072e+07	1	0.112253	1	0.548692	0.0475163	0.00285608	1.01889	0.118986	0.715229	0.57205	0.0476845	0.00346735	1	0.112253	1	0.548692	0.0475163	0.00285608	1.01889	0.118986	0.715229	0.57205	0.0476845	0.00346735	1.35215e+08	7.41914e+07	1.3777e+08	7.73498e+07
		1880	2FE	32	1880	142	471.728	35.6576	0	1.41452e+08	1.37428e+08	1.26765e+08	7.64905e+07	7.1971e+07	7.41126e+07	1.44764e+08	1.40028e+08	1.28516e+08	7.70049e+07	7.54372e+07	7.96072e+07	1	0.112253	1	0.548692	0.0475163	0.00285608	1.01889	0.118986	0.715229	0.57205	0.0476845	0.00346735	1	0.112253	1	0.548692	0.0475163	0.00285608	1.01889	0.118986	0.715229	0.57205	0.0476845	0.00346735	1.35215e+08	7.41914e+07	1.3777e+08	7.73498e+07
		1880	2FE	32	1880	142	471.728	35.6576	0	1.41452e+08	1.37428e+08	1.26765e+08	7.64905e+07	7.1971e+07	7.41126e+07	1.44764e+08	1.40028e+08	1.28516e+08	7.70049e+07	7.54372e+07	7.96072e+07	1	0.112253	1	0.548692	0.0475163	0.00285608	1.01889	0.118986	0.715229	0.57205	0.0476845	0.00346735	1	0.112253	1	0.548692	0.0475163	0.00285608	1.01889	0.118986	0.715229	0.57205	0.0476845	0.00346735	1.35215e+08	7.41914e+07	1.3777e+08	7.73498e+07
		1880	2FE_160813144524	32	1880	142	471.728	35.6576	0	1.41452e+08	1.37428e+08	1.26765e+08	7.64905e+07	7.1971e+07	7.41126e+07	1.44764e+08	1.40028e+08	1.28516e+08	7.70049e+07	7.54372e+07	7.96072e+07	1	0.112253	1	0.548692	0.0475163	0.00285608	1.01889	0.118986	0.715229	0.57205	0.0476845	0.00346735	1	0.112253	1	0.548692	0.0475163	0.00285608	1.01889	0.118986	0.715229	0.57205	0.0476845	0.00346735	1.35215e+08	7.41914e+07	1.3777e+08	7.73498e+07
		1880	2FE_160813144524	32	1880	142	471.728	35.6576	0	1.41452e+08	1.37428e+08	1.26765e+08	7.64905e+07	7.1971e+07	7.41126e+07	1.44764e+08	1.40028e+08	1.28516e+08	7.70049e+07	7.54372e+07	7.96072e+07	1	0.112253	1	0.548692	0.0475163	0.00285608	1.01889	0.118986	0.715229	0.57205	0.0476845	0.00346735	1	0.112253	1	0.548692	0.0475163	0.00285608	1.01889	0.118986	0.715229	0.57205	0.0476845	0.00346735	1.35215e+08	7.41914e+07	1.3777e+08	7.73498e+07
		1880	2FE_160813164117	32	1880	142	471.728	35.6576	0	1.41452e+08	1.37428e+08	1.26765e+08	7.64905e+07	7.1971e+07	7.41126e+07	1.44764e+08	1.40028e+08	1.28516e+08	7.70049e+07	7.54372e+07	7.96072e+07	1	0.112253	1	0.548692	0.0475163	0.00285608	1.01889	0.118986	0.715229	0.57205	0.0476845	0.00346735	1	0.112253	1	0.548692	0.0475163	0.00285608	1.01889	0.118986	0.715229	0.57205	0.0476845	0.00346735	1.35215e+08	7.41914e+07	1.3777e+08	7.73498e+07
		1880	2FE_160813164117	32	1880	142	471.728	35.6576	0	1.41452e+08	1.37428e+08	1.26765e+08	7.64905e+07	7.1971e+07	7.41126e+07	1.44764e+08	1.40028e+08	1.28516e+08	7.70049e+07	7.54372e+07	7.96072e+07	1	0.112253	1	0.548692	0.0475163	0.00285608	1.01889	0.118986	0.715229	0.57205	0.0476845	0.00346735	1	0.112253	1	0.548692	0.0475163	0.00285608	1.01889	0.118986	0.715229	0.57205	0.0476845	0.00346735	1.35215e+08	7.41914e+07	1.3777e+08	7.73498e+07
		1880	3FE	32	1880	142	471.728	35.6576	0	1.41452e+08	1.37428e+08	1.26765e+08	7.64905e+07	7.1971e+07	7.41126e+07	1.44764e+08	1.40028e+08	1.28516e+08	7.70049e+07	7.54372e+07	7.96072e+07	1	0.112253	1	0.548692	0.0475163	0.00285608	1.01889	0.118986	0.715229	0.57205	0.0476845	0.00346735	1	0.112253	1	0.548692	0.0475163	0.00285608	1.01889	0.118986	0.715229	0.57205	0.0476845	0.00346735	1.35215e+08	7.41914e+07	1.3777e+08	7.73498e+07
		1880	3FE	32	1880	142	471.728	35.6576	0	1.41452e+08	1.37428e+08	1.26765e+08	7.64905e+07	7.1971e+07	7.41126e+07	1.44764e+08	1.40028e+08	1.28516e+08	7.70049e+07	7.54372e+07	7.96072e+07	1	0.112253	1	0.548692	0.0475163	0.00285608	1.01889	0.118986	0.715229	0.57205	0.0476845	0.00346735	1	0.112253	1	0.548692	0.0475163	0.00285608	1.01889	0.118986	0.715229	0.57205	0.0476845	0.00346735	1.35215e+08	7.41914e+07	1.3777e+08	7.73498e+07
		1880	3FE	32	1880	142	471.728	35.6576	0	1.41452e+08	1.37428e+08	1.26765e+08	7.64905e+07	7.1971e+07	7.41126e+07	1.44764e+08	1.40028e+08	1.28516e+08	7.70049e+07	7.54372e+07	7.96072e+07	1	0.112253	1	0.548692	0.0475163	0.00285608	1.01889	0.118986	0.715229	0.57205	0.0476845	0.00346735	1	0.112253	1	0.548692	0.0475163	0.00285608	1.01889	0.118986	0.715229	0.57205	0.0476845	0.00346735	1.35215e+08	7.41914e+07	1.3777e+08	7.73498e+07
		1880	3FE	32	1880	142	471.728	35.6576	0	1.41452e+08	1.37428e+08	1.26765e+08	7.64905e+07	7.1971e+07	7.41126e+07	1.44764e+08	1.40028e+08	1.28516e+08	7.70049e+07	7.54372e+07	7.96072e+07	1	0.112253	1	0.548692	0.0475163	0.00285608	1.01889	0.118986	0.715229	0.57205	0.0476845	0.00346735	1	0.112253	1	0.548692	0.0475163	0.00285608	1.01889	0.118986	0.715229	0.57205	0.0476845	0.00346735	1.35215e+08	7.41914e+07	1.3777e+08	7.73498e+07
		1880	3FE_160813203300	32	1880	142	471.728	35.6576	0	1.41452e+08	1.37428e+08	1.26765e+08	7.64905e+07	7.1971e+07	7.41126e+07	1.44764e+08	1.40028e+08	1.28516e+08	7.70049e+07	7.54372e+07	7.96072e+07	1	0.112253	1	0.548692	0.0475163	0.00285608	1.01889	0.118986	0.715229	0.57205	0.0476845	0.00346735	1	0.112253	1	0.548692	0.0475163	0.00285608	1.01889	0.118986	0.715229	0.57205	0.0476845	0.00346735	1.35215e+08	7.41914e+07	1.3777e+08	7.73498e+07
		1880	3FE_160813203300	32	1880	142	471.728	35.6576	0	1.41452e+08	1.37428e+08	1.26765e+08	7.64905e+07	7.1971e+07	7.41126e+07	1.44764e+08	1.40028e+08	1.28516e+08	7.70049e+07	7.54372e+07	7.96072e+07	1	0.112253	1	0.548692	0.0475163	0.00285608	1.01889	0.118986	0.715229	0.57205	0.0476845	0.00346735	1	0.112253	1	0.548692	0.0475163	0.00285608	1.01889	0.118986	0.715229	0.57205	0.0476845	0.00346735	1.35215e+08	7.41914e+07	1.3777e+08	7.73498e+07
		1880	3FE_160813222853	32	1880	142	471.728	35.6576	0	1.41452e+08	1.37428e+08	1.26765e+08	7.64905e+07	7.1971e+07	7.41126e+07	1.44764e+08	1.40028e+08	1.28516e+08	7.70049e+07	7.54372e+07	7.96072e+07	1	0.112253	1	0.548692	0.0475163	0.00285608	1.01889	0.118986	0.715229	0.57205	0.0476845	0.00346735	1	0.112253	1	0.548692	0.0475163	0.00285608	1.01889	0.118986	0.715229	0.57205	0.0476845	0.00346735	1.35215e+08	7.41914e+07	1.3777e+08	7.73498e+07
		1880	3FE_160813222853	32	1880	142	471.728	35.6576	0	1.41452e+08	1.37428e+08	1.26765e+08	7.64905e+07	7.1971e+07	7.41126e+07	1.44764e+08	1.40028e+08	1.28516e+08	7.70049e+07	7.54372e+07	7.96072e+07	1	0.112253	1	0.548692	0.0475163	0.00285608	1.01889	0.118986	0.715229	0.57205	0.0476845	0.00346735	1	0.112253	1	0.548692	0.0475163	0.00285608	1.01889	0.118986	0.715229	0.57205	0.0476845	0.00346735	1.35215e+08	7.41914e+07	1.3777e+08	7.73498e+07
SP://A0A0G2JQ95	A0A0G2JQ95_HUMAN Protein LSM14 homolog A (Fragment) OS=Homo sapiens GN=LSM14A PE=1 SV=1	3	1	78	1	0.0648091	1	0.548692	0.0274335	4.0308e-06	1.01889	0.0686963	0.918692	0.57205	0.0275307	6.76886e-06
	peptides: 3 Items
	PEPTIDE	FRAMES	HITS	Ratio_1FE	StdDev_1FE	PValue_1FE	Ratio_2FE	StdDev_2FE	PValue_2FE	Ratio_3FE	StdDev_3FE	PValue_3FE	Ratio_4FE	StdDev_4FE	PValue_4FE	OtherAssignments	AvgPepPValue
	EFADFEYRVSVTVNK+Phospho(10)	1	29	1	0.112253	1	0.548692	0.0475163	0.00285608	1.01889	0.118986	0.715229	0.57205	0.0476845	0.00346735	0	0
		hits: 29 Items
		FRAMEID	RAWFILE	MS2	FrameID1	CompID	MZ	Time	GoodID	II_1FE	II_1FE_160813085745	II_1FE_160813105339	II_2FE	II_2FE_160813144524	II_2FE_160813164117	II_3FE	II_3FE_160813203300	II_3FE_160813222853	II_4FE	II_4FE_160814022037	II_4FE_160814041631	Ratio_1FE	StdDev_1FE	PValue_1FE	Ratio_2FE	StdDev_2FE	PValue_2FE	Ratio_3FE	StdDev_3FE	PValue_3FE	Ratio_4FE	StdDev_4FE	PValue_4FE	NRatio_1FE	NStdDev_1FE	NPValue_1FE	NRatio_2FE	NStdDev_2FE	NPValue_2FE	NRatio_3FE	NStdDev_3FE	NPValue_3FE	NRatio_4FE	NStdDev_4FE	NPValue_4FE	Avg_1FE	Avg_2FE	Avg_3FE	Avg_4FE
		1880	4FE	32	1880	142	471.728	35.6576	0	1.41452e+08	1.37428e+08	1.26765e+08	7.64905e+07	7.1971e+07	7.41126e+07	1.44764e+08	1.40028e+08	1.28516e+08	7.70049e+07	7.54372e+07	7.96072e+07	1	0.112253	1	0.548692	0.0475163	0.00285608	1.01889	0.118986	0.715229	0.57205	0.0476845	0.00346735	1	0.112253	1	0.548692	0.0475163	0.00285608	1.01889	0.118986	0.715229	0.57205	0.0476845	0.00346735	1.35215e+08	7.41914e+07	1.3777e+08	7.73498e+07
		1880	4FE	32	1880	142	471.728	35.6576	0	1.41452e+08	1.37428e+08	1.26765e+08	7.64905e+07	7.1971e+07	7.41126e+07	1.44764e+08	1.40028e+08	1.28516e+08	7.70049e+07	7.54372e+07	7.96072e+07	1	0.112253	1	0.548692	0.0475163	0.00285608	1.01889	0.118986	0.715229	0.57205	0.0476845	0.00346735	1	0.112253	1	0.548692	0.0475163	0.00285608	1.01889	0.118986	0.715229	0.57205	0.0476845	0.00346735	1.35215e+08	7.41914e+07	1.3777e+08	7.73498e+07
		1880	4FE_160814022037	32	1880	142	471.728	35.6576	0	1.41452e+08	1.37428e+08	1.26765e+08	7.64905e+07	7.1971e+07	7.41126e+07	1.44764e+08	1.40028e+08	1.28516e+08	7.70049e+07	7.54372e+07	7.96072e+07	1	0.112253	1	0.548692	0.0475163	0.00285608	1.01889	0.118986	0.715229	0.57205	0.0476845	0.00346735	1	0.112253	1	0.548692	0.0475163	0.00285608	1.01889	0.118986	0.715229	0.57205	0.0476845	0.00346735	1.35215e+08	7.41914e+07	1.3777e+08	7.73498e+07
		1880	4FE_160814022037	32	1880	142	471.728	35.6576	0	1.41452e+08	1.37428e+08	1.26765e+08	7.64905e+07	7.1971e+07	7.41126e+07	1.44764e+08	1.40028e+08	1.28516e+08	7.70049e+07	7.54372e+07	7.96072e+07	1	0.112253	1	0.548692	0.0475163	0.00285608	1.01889	0.118986	0.715229	0.57205	0.0476845	0.00346735	1	0.112253	1	0.548692	0.0475163	0.00285608	1.01889	0.118986	0.715229	0.57205	0.0476845	0.00346735	1.35215e+08	7.41914e+07	1.3777e+08	7.73498e+07
		1880	4FE_160814041631	32	1880	142	471.728	35.6576	0	1.41452e+08	1.37428e+08	1.26765e+08	7.64905e+07	7.1971e+07	7.41126e+07	1.44764e+08	1.40028e+08	1.28516e+08	7.70049e+07	7.54372e+07	7.96072e+07	1	0.112253	1	0.548692	0.0475163	0.00285608	1.01889	0.118986	0.715229	0.57205	0.0476845	0.00346735	1	0.112253	1	0.548692	0.0475163	0.00285608	1.01889	0.118986	0.715229	0.57205	0.0476845	0.00346735	1.35215e+08	7.41914e+07	1.3777e+08	7.73498e+07
		1880	4FE_160814041631	32	1880	142	471.728	35.6576	0	1.41452e+08	1.37428e+08	1.26765e+08	7.64905e+07	7.1971e+07	7.41126e+07	1.44764e+08	1.40028e+08	1.28516e+08	7.70049e+07	7.54372e+07	7.96072e+07	1	0.112253	1	0.548692	0.0475163	0.00285608	1.01889	0.118986	0.715229	0.57205	0.0476845	0.00346735	1	0.112253	1	0.548692	0.0475163	0.00285608	1.01889	0.118986	0.715229	0.57205	0.0476845	0.00346735	1.35215e+08	7.41914e+07	1.3777e+08	7.73498e+07
		1880	1FE	32	1880	142	471.728	35.6576	0	1.41452e+08	1.37428e+08	1.26765e+08	7.64905e+07	7.1971e+07	7.41126e+07	1.44764e+08	1.40028e+08	1.28516e+08	7.70049e+07	7.54372e+07	7.96072e+07	1	0.112253	1	0.548692	0.0475163	0.00285608	1.01889	0.118986	0.715229	0.57205	0.0476845	0.00346735	1	0.112253	1	0.548692	0.0475163	0.00285608	1.01889	0.118986	0.715229	0.57205	0.0476845	0.00346735	1.35215e+08	7.41914e+07	1.3777e+08	7.73498e+07
		1880	1FE	32	1880	142	471.728	35.6576	0	1.41452e+08	1.37428e+08	1.26765e+08	7.64905e+07	7.1971e+07	7.41126e+07	1.44764e+08	1.40028e+08	1.28516e+08	7.70049e+07	7.54372e+07	7.96072e+07	1	0.112253	1	0.548692	0.0475163	0.00285608	1.01889	0.118986	0.715229	0.57205	0.0476845	0.00346735	1	0.112253	1	0.548692	0.0475163	0.00285608	1.01889	0.118986	0.715229	0.57205	0.0476845	0.00346735	1.35215e+08	7.41914e+07	1.3777e+08	7.73498e+07
		1880	1FE	32	1880	142	471.728	35.6576	0	1.41452e+08	1.37428e+08	1.26765e+08	7.64905e+07	7.1971e+07	7.41126e+07	1.44764e+08	1.40028e+08	1.28516e+08	7.70049e+07	7.54372e+07	7.96072e+07	1	0.112253	1	0.548692	0.0475163	0.00285608	1.01889	0.118986	0.715229	0.57205	0.0476845	0.00346735	1	0.112253	1	0.548692	0.0475163	0.00285608	1.01889	0.118986	0.715229	0.57205	0.0476845	0.00346735	1.35215e+08	7.41914e+07	1.3777e+08	7.73498e+07
		1880	1FE_160813085745	32	1880	142	471.728	35.6576	0	1.41452e+08	1.37428e+08	1.26765e+08	7.64905e+07	7.1971e+07	7.41126e+07	1.44764e+08	1.40028e+08	1.28516e+08	7.70049e+07	7.54372e+07	7.96072e+07	1	0.112253	1	0.548692	0.0475163	0.00285608	1.01889	0.118986	0.715229	0.57205	0.0476845	0.00346735	1	0.112253	1	0.548692	0.0475163	0.00285608	1.01889	0.118986	0.715229	0.57205	0.0476845	0.00346735	1.35215e+08	7.41914e+07	1.3777e+08	7.73498e+07
		1880	1FE_160813085745	32	1880	142	471.728	35.6576	0	1.41452e+08	1.37428e+08	1.26765e+08	7.64905e+07	7.1971e+07	7.41126e+07	1.44764e+08	1.40028e+08	1.28516e+08	7.70049e+07	7.54372e+07	7.96072e+07	1	0.112253	1	0.548692	0.0475163	0.00285608	1.01889	0.118986	0.715229	0.57205	0.0476845	0.00346735	1	0.112253	1	0.548692	0.0475163	0.00285608	1.01889	0.118986	0.715229	0.57205	0.0476845	0.00346735	1.35215e+08	7.41914e+07	1.3777e+08	7.73498e+07
		1880	1FE_160813085745	32	1880	142	471.728	35.6576	0	1.41452e+08	1.37428e+08	1.26765e+08	7.64905e+07	7.1971e+07	7.41126e+07	1.44764e+08	1.40028e+08	1.28516e+08	7.70049e+07	7.54372e+07	7.96072e+07	1	0.112253	1	0.548692	0.0475163	0.00285608	1.01889	0.118986	0.715229	0.57205	0.0476845	0.00346735	1	0.112253	1	0.548692	0.0475163	0.00285608	1.01889	0.118986	0.715229	0.57205	0.0476845	0.00346735	1.35215e+08	7.41914e+07	1.3777e+08	7.73498e+07
		1880	1FE_160813085745	32	1880	142	471.728	35.6576	0	1.41452e+08	1.37428e+08	1.26765e+08	7.64905e+07	7.1971e+07	7.41126e+07	1.44764e+08	1.40028e+08	1.28516e+08	7.70049e+07	7.54372e+07	7.96072e+07	1	0.112253	1	0.548692	0.0475163	0.00285608	1.01889	0.118986	0.715229	0.57205	0.0476845	0.00346735	1	0.112253	1	0.548692	0.0475163	0.00285608	1.01889	0.118986	0.715229	0.57205	0.0476845	0.00346735	1.35215e+08	7.41914e+07	1.3777e+08	7.73498e+07
		1880	1FE_160813105339	32	1880	142	471.728	35.6576	0	1.41452e+08	1.37428e+08	1.26765e+08	7.64905e+07	7.1971e+07	7.41126e+07	1.44764e+08	1.40028e+08	1.28516e+08	7.70049e+07	7.54372e+07	7.96072e+07	1	0.112253	1	0.548692	0.0475163	0.00285608	1.01889	0.118986	0.715229	0.57205	0.0476845	0.00346735	1	0.112253	1	0.548692	0.0475163	0.00285608	1.01889	0.118986	0.715229	0.57205	0.0476845	0.00346735	1.35215e+08	7.41914e+07	1.3777e+08	7.73498e+07
		1880	1FE_160813105339	32	1880	142	471.728	35.6576	0	1.41452e+08	1.37428e+08	1.26765e+08	7.64905e+07	7.1971e+07	7.41126e+07	1.44764e+08	1.40028e+08	1.28516e+08	7.70049e+07	7.54372e+07	7.96072e+07	1	0.112253	1	0.548692	0.0475163	0.00285608	1.01889	0.118986	0.715229	0.57205	0.0476845	0.00346735	1	0.112253	1	0.548692	0.0475163	0.00285608	1.01889	0.118986	0.715229	0.57205	0.0476845	0.00346735	1.35215e+08	7.41914e+07	1.3777e+08	7.73498e+07
		1880	2FE	32	1880	142	471.728	35.6576	0	1.41452e+08	1.37428e+08	1.26765e+08	7.64905e+07	7.1971e+07	7.41126e+07	1.44764e+08	1.40028e+08	1.28516e+08	7.70049e+07	7.54372e+07	7.96072e+07	1	0.112253	1	0.548692	0.0475163	0.00285608	1.01889	0.118986	0.715229	0.57205	0.0476845	0.00346735	1	0.112253	1	0.548692	0.0475163	0.00285608	1.01889	0.118986	0.715229	0.57205	0.0476845	0.00346735	1.35215e+08	7.41914e+07	1.3777e+08	7.73498e+07
		1880	2FE	32	1880	142	471.728	35.6576	0	1.41452e+08	1.37428e+08	1.26765e+08	7.64905e+07	7.1971e+07	7.41126e+07	1.44764e+08	1.40028e+08	1.28516e+08	7.70049e+07	7.54372e+07	7.96072e+07	1	0.112253	1	0.548692	0.0475163	0.00285608	1.01889	0.118986	0.715229	0.57205	0.0476845	0.00346735	1	0.112253	1	0.548692	0.0475163	0.00285608	1.01889	0.118986	0.715229	0.57205	0.0476845	0.00346735	1.35215e+08	7.41914e+07	1.3777e+08	7.73498e+07
		1880	2FE_160813144524	32	1880	142	471.728	35.6576	0	1.41452e+08	1.37428e+08	1.26765e+08	7.64905e+07	7.1971e+07	7.41126e+07	1.44764e+08	1.40028e+08	1.28516e+08	7.70049e+07	7.54372e+07	7.96072e+07	1	0.112253	1	0.548692	0.0475163	0.00285608	1.01889	0.118986	0.715229	0.57205	0.0476845	0.00346735	1	0.112253	1	0.548692	0.0475163	0.00285608	1.01889	0.118986	0.715229	0.57205	0.0476845	0.00346735	1.35215e+08	7.41914e+07	1.3777e+08	7.73498e+07
		1880	2FE_160813144524	32	1880	142	471.728	35.6576	0	1.41452e+08	1.37428e+08	1.26765e+08	7.64905e+07	7.1971e+07	7.41126e+07	1.44764e+08	1.40028e+08	1.28516e+08	7.70049e+07	7.54372e+07	7.96072e+07	1	0.112253	1	0.548692	0.0475163	0.00285608	1.01889	0.118986	0.715229	0.57205	0.0476845	0.00346735	1	0.112253	1	0.548692	0.0475163	0.00285608	1.01889	0.118986	0.715229	0.57205	0.0476845	0.00346735	1.35215e+08	7.41914e+07	1.3777e+08	7.73498e+07
		1880	2FE_160813164117	32	1880	142	471.728	35.6576	0	1.41452e+08	1.37428e+08	1.26765e+08	7.64905e+07	7.1971e+07	7.41126e+07	1.44764e+08	1.40028e+08	1.28516e+08	7.70049e+07	7.54372e+07	7.96072e+07	1	0.112253	1	0.548692	0.0475163	0.00285608	1.01889	0.118986	0.715229	0.57205	0.0476845	0.00346735	1	0.112253	1	0.548692	0.0475163	0.00285608	1.01889	0.118986	0.715229	0.57205	0.0476845	0.00346735	1.35215e+08	7.41914e+07	1.3777e+08	7.73498e+07
		1880	2FE_160813164117	32	1880	142	471.728	35.6576	0	1.41452e+08	1.37428e+08	1.26765e+08	7.64905e+07	7.1971e+07	7.41126e+07	1.44764e+08	1.40028e+08	1.28516e+08	7.70049e+07	7.54372e+07	7.96072e+07	1	0.112253	1	0.548692	0.0475163	0.00285608	1.01889	0.118986	0.715229	0.57205	0.0476845	0.00346735	1	0.112253	1	0.548692	0.0475163	0.00285608	1.01889	0.118986	0.715229	0.57205	0.0476845	0.00346735	1.35215e+08	7.41914e+07	1.3777e+08	7.73498e+07
		1880	3FE	32	1880	142	471.728	35.6576	0	1.41452e+08	1.37428e+08	1.26765e+08	7.64905e+07	7.1971e+07	7.41126e+07	1.44764e+08	1.40028e+08	1.28516e+08	7.70049e+07	7.54372e+07	7.96072e+07	1	0.112253	1	0.548692	0.0475163	0.00285608	1.01889	0.118986	0.715229	0.57205	0.0476845	0.00346735	1	0.112253	1	0.548692	0.0475163	0.00285608	1.01889	0.118986	0.715229	0.57205	0.0476845	0.00346735	1.35215e+08	7.41914e+07	1.3777e+08	7.73498e+07
		1880	3FE	32	1880	142	471.728	35.6576	0	1.41452e+08	1.37428e+08	1.26765e+08	7.64905e+07	7.1971e+07	7.41126e+07	1.44764e+08	1.40028e+08	1.28516e+08	7.70049e+07	7.54372e+07	7.96072e+07	1	0.112253	1	0.548692	0.0475163	0.00285608	1.01889	0.118986	0.715229	0.57205	0.0476845	0.00346735	1	0.112253	1	0.548692	0.0475163	0.00285608	1.01889	0.118986	0.715229	0.57205	0.0476845	0.00346735	1.35215e+08	7.41914e+07	1.3777e+08	7.73498e+07
		1880	3FE	32	1880	142	471.728	35.6576	0	1.41452e+08	1.37428e+08	1.26765e+08	7.64905e+07	7.1971e+07	7.41126e+07	1.44764e+08	1.40028e+08	1.28516e+08	7.70049e+07	7.54372e+07	7.96072e+07	1	0.112253	1	0.548692	0.0475163	0.00285608	1.01889	0.118986	0.715229	0.57205	0.0476845	0.00346735	1	0.112253	1	0.548692	0.0475163	0.00285608	1.01889	0.118986	0.715229	0.57205	0.0476845	0.00346735	1.35215e+08	7.41914e+07	1.3777e+08	7.73498e+07
		1880	3FE	32	1880	142	471.728	35.6576	0	1.41452e+08	1.37428e+08	1.26765e+08	7.64905e+07	7.1971e+07	7.41126e+07	1.44764e+08	1.40028e+08	1.28516e+08	7.70049e+07	7.54372e+07	7.96072e+07	1	0.112253	1	0.548692	0.0475163	0.00285608	1.01889	0.118986	0.715229	0.57205	0.0476845	0.00346735	1	0.112253	1	0.548692	0.0475163	0.00285608	1.01889	0.118986	0.715229	0.57205	0.0476845	0.00346735	1.35215e+08	7.41914e+07	1.3777e+08	7.73498e+07
		1880	3FE_160813203300	32	1880	142	471.728	35.6576	0	1.41452e+08	1.37428e+08	1.26765e+08	7.64905e+07	7.1971e+07	7.41126e+07	1.44764e+08	1.40028e+08	1.28516e+08	7.70049e+07	7.54372e+07	7.96072e+07	1	0.112253	1	0.548692	0.0475163	0.00285608	1.01889	0.118986	0.715229	0.57205	0.0476845	0.00346735	1	0.112253	1	0.548692	0.0475163	0.00285608	1.01889	0.118986	0.715229	0.57205	0.0476845	0.00346735	1.35215e+08	7.41914e+07	1.3777e+08	7.73498e+07
		1880	3FE_160813203300	32	1880	142	471.728	35.6576	0	1.41452e+08	1.37428e+08	1.26765e+08	7.64905e+07	7.1971e+07	7.41126e+07	1.44764e+08	1.40028e+08	1.28516e+08	7.70049e+07	7.54372e+07	7.96072e+07	1	0.112253	1	0.548692	0.0475163	0.00285608	1.01889	0.118986	0.715229	0.57205	0.0476845	0.00346735	1	0.112253	1	0.548692	0.0475163	0.00285608	1.01889	0.118986	0.715229	0.57205	0.0476845	0.00346735	1.35215e+08	7.41914e+07	1.3777e+08	7.73498e+07
		1880	3FE_160813222853	32	1880	142	471.728	35.6576	0	1.41452e+08	1.37428e+08	1.26765e+08	7.64905e+07	7.1971e+07	7.41126e+07	1.44764e+08	1.40028e+08	1.28516e+08	7.70049e+07	7.54372e+07	7.96072e+07	1	0.112253	1	0.548692	0.0475163	0.00285608	1.01889	0.118986	0.715229	0.57205	0.0476845	0.00346735	1	0.112253	1	0.548692	0.0475163	0.00285608	1.01889	0.118986	0.715229	0.57205	0.0476845	0.00346735	1.35215e+08	7.41914e+07	1.3777e+08	7.73498e+07
		1880	3FE_160813222853	32	1880	142	471.728	35.6576	0	1.41452e+08	1.37428e+08	1.26765e+08	7.64905e+07	7.1971e+07	7.41126e+07	1.44764e+08	1.40028e+08	1.28516e+08	7.70049e+07	7.54372e+07	7.96072e+07	1	0.112253	1	0.548692	0.0475163	0.00285608	1.01889	0.118986	0.715229	0.57205	0.0476845	0.00346735	1	0.112253	1	0.548692	0.0475163	0.00285608	1.01889	0.118986	0.715229	0.57205	0.0476845	0.00346735	1.35215e+08	7.41914e+07	1.3777e+08	7.73498e+07
	EFADFEYRVSVTVNK+Phospho(12)	1	20	1	0.112253	1	0.548692	0.0475163	0.00285608	1.01889	0.118986	0.715229	0.57205	0.0476845	0.00346735	0	0
		hits: 20 Items
		FRAMEID	RAWFILE	MS2	FrameID1	CompID	MZ	Time	GoodID	II_1FE	II_1FE_160813085745	II_1FE_160813105339	II_2FE	II_2FE_160813144524	II_2FE_160813164117	II_3FE	II_3FE_160813203300	II_3FE_160813222853	II_4FE	II_4FE_160814022037	II_4FE_160814041631	Ratio_1FE	StdDev_1FE	PValue_1FE	Ratio_2FE	StdDev_2FE	PValue_2FE	Ratio_3FE	StdDev_3FE	PValue_3FE	Ratio_4FE	StdDev_4FE	PValue_4FE	NRatio_1FE	NStdDev_1FE	NPValue_1FE	NRatio_2FE	NStdDev_2FE	NPValue_2FE	NRatio_3FE	NStdDev_3FE	NPValue_3FE	NRatio_4FE	NStdDev_4FE	NPValue_4FE	Avg_1FE	Avg_2FE	Avg_3FE	Avg_4FE
		1880	4FE	32	1880	142	471.728	35.6576	0	1.41452e+08	1.37428e+08	1.26765e+08	7.64905e+07	7.1971e+07	7.41126e+07	1.44764e+08	1.40028e+08	1.28516e+08	7.70049e+07	7.54372e+07	7.96072e+07	1	0.112253	1	0.548692	0.0475163	0.00285608	1.01889	0.118986	0.715229	0.57205	0.0476845	0.00346735	1	0.112253	1	0.548692	0.0475163	0.00285608	1.01889	0.118986	0.715229	0.57205	0.0476845	0.00346735	1.35215e+08	7.41914e+07	1.3777e+08	7.73498e+07
		1880	4FE_160814022037	32	1880	142	471.728	35.6576	0	1.41452e+08	1.37428e+08	1.26765e+08	7.64905e+07	7.1971e+07	7.41126e+07	1.44764e+08	1.40028e+08	1.28516e+08	7.70049e+07	7.54372e+07	7.96072e+07	1	0.112253	1	0.548692	0.0475163	0.00285608	1.01889	0.118986	0.715229	0.57205	0.0476845	0.00346735	1	0.112253	1	0.548692	0.0475163	0.00285608	1.01889	0.118986	0.715229	0.57205	0.0476845	0.00346735	1.35215e+08	7.41914e+07	1.3777e+08	7.73498e+07
		1880	4FE_160814041631	32	1880	142	471.728	35.6576	0	1.41452e+08	1.37428e+08	1.26765e+08	7.64905e+07	7.1971e+07	7.41126e+07	1.44764e+08	1.40028e+08	1.28516e+08	7.70049e+07	7.54372e+07	7.96072e+07	1	0.112253	1	0.548692	0.0475163	0.00285608	1.01889	0.118986	0.715229	0.57205	0.0476845	0.00346735	1	0.112253	1	0.548692	0.0475163	0.00285608	1.01889	0.118986	0.715229	0.57205	0.0476845	0.00346735	1.35215e+08	7.41914e+07	1.3777e+08	7.73498e+07
		1880	1FE	32	1880	142	471.728	35.6576	0	1.41452e+08	1.37428e+08	1.26765e+08	7.64905e+07	7.1971e+07	7.41126e+07	1.44764e+08	1.40028e+08	1.28516e+08	7.70049e+07	7.54372e+07	7.96072e+07	1	0.112253	1	0.548692	0.0475163	0.00285608	1.01889	0.118986	0.715229	0.57205	0.0476845	0.00346735	1	0.112253	1	0.548692	0.0475163	0.00285608	1.01889	0.118986	0.715229	0.57205	0.0476845	0.00346735	1.35215e+08	7.41914e+07	1.3777e+08	7.73498e+07
		1880	1FE	32	1880	142	471.728	35.6576	0	1.41452e+08	1.37428e+08	1.26765e+08	7.64905e+07	7.1971e+07	7.41126e+07	1.44764e+08	1.40028e+08	1.28516e+08	7.70049e+07	7.54372e+07	7.96072e+07	1	0.112253	1	0.548692	0.0475163	0.00285608	1.01889	0.118986	0.715229	0.57205	0.0476845	0.00346735	1	0.112253	1	0.548692	0.0475163	0.00285608	1.01889	0.118986	0.715229	0.57205	0.0476845	0.00346735	1.35215e+08	7.41914e+07	1.3777e+08	7.73498e+07
		1880	1FE	32	1880	142	471.728	35.6576	0	1.41452e+08	1.37428e+08	1.26765e+08	7.64905e+07	7.1971e+07	7.41126e+07	1.44764e+08	1.40028e+08	1.28516e+08	7.70049e+07	7.54372e+07	7.96072e+07	1	0.112253	1	0.548692	0.0475163	0.00285608	1.01889	0.118986	0.715229	0.57205	0.0476845	0.00346735	1	0.112253	1	0.548692	0.0475163	0.00285608	1.01889	0.118986	0.715229	0.57205	0.0476845	0.00346735	1.35215e+08	7.41914e+07	1.3777e+08	7.73498e+07
		1880	1FE_160813085745	32	1880	142	471.728	35.6576	0	1.41452e+08	1.37428e+08	1.26765e+08	7.64905e+07	7.1971e+07	7.41126e+07	1.44764e+08	1.40028e+08	1.28516e+08	7.70049e+07	7.54372e+07	7.96072e+07	1	0.112253	1	0.548692	0.0475163	0.00285608	1.01889	0.118986	0.715229	0.57205	0.0476845	0.00346735	1	0.112253	1	0.548692	0.0475163	0.00285608	1.01889	0.118986	0.715229	0.57205	0.0476845	0.00346735	1.35215e+08	7.41914e+07	1.3777e+08	7.73498e+07
		1880	1FE_160813085745	32	1880	142	471.728	35.6576	0	1.41452e+08	1.37428e+08	1.26765e+08	7.64905e+07	7.1971e+07	7.41126e+07	1.44764e+08	1.40028e+08	1.28516e+08	7.70049e+07	7.54372e+07	7.96072e+07	1	0.112253	1	0.548692	0.0475163	0.00285608	1.01889	0.118986	0.715229	0.57205	0.0476845	0.00346735	1	0.112253	1	0.548692	0.0475163	0.00285608	1.01889	0.118986	0.715229	0.57205	0.0476845	0.00346735	1.35215e+08	7.41914e+07	1.3777e+08	7.73498e+07
		1880	1FE_160813085745	32	1880	142	471.728	35.6576	0	1.41452e+08	1.37428e+08	1.26765e+08	7.64905e+07	7.1971e+07	7.41126e+07	1.44764e+08	1.40028e+08	1.28516e+08	7.70049e+07	7.54372e+07	7.96072e+07	1	0.112253	1	0.548692	0.0475163	0.00285608	1.01889	0.118986	0.715229	0.57205	0.0476845	0.00346735	1	0.112253	1	0.548692	0.0475163	0.00285608	1.01889	0.118986	0.715229	0.57205	0.0476845	0.00346735	1.35215e+08	7.41914e+07	1.3777e+08	7.73498e+07
		1880	1FE_160813085745	32	1880	142	471.728	35.6576	0	1.41452e+08	1.37428e+08	1.26765e+08	7.64905e+07	7.1971e+07	7.41126e+07	1.44764e+08	1.40028e+08	1.28516e+08	7.70049e+07	7.54372e+07	7.96072e+07	1	0.112253	1	0.548692	0.0475163	0.00285608	1.01889	0.118986	0.715229	0.57205	0.0476845	0.00346735	1	0.112253	1	0.548692	0.0475163	0.00285608	1.01889	0.118986	0.715229	0.57205	0.0476845	0.00346735	1.35215e+08	7.41914e+07	1.3777e+08	7.73498e+07
		1880	1FE_160813105339	32	1880	142	471.728	35.6576	0	1.41452e+08	1.37428e+08	1.26765e+08	7.64905e+07	7.1971e+07	7.41126e+07	1.44764e+08	1.40028e+08	1.28516e+08	7.70049e+07	7.54372e+07	7.96072e+07	1	0.112253	1	0.548692	0.0475163	0.00285608	1.01889	0.118986	0.715229	0.57205	0.0476845	0.00346735	1	0.112253	1	0.548692	0.0475163	0.00285608	1.01889	0.118986	0.715229	0.57205	0.0476845	0.00346735	1.35215e+08	7.41914e+07	1.3777e+08	7.73498e+07
		1880	2FE	32	1880	142	471.728	35.6576	0	1.41452e+08	1.37428e+08	1.26765e+08	7.64905e+07	7.1971e+07	7.41126e+07	1.44764e+08	1.40028e+08	1.28516e+08	7.70049e+07	7.54372e+07	7.96072e+07	1	0.112253	1	0.548692	0.0475163	0.00285608	1.01889	0.118986	0.715229	0.57205	0.0476845	0.00346735	1	0.112253	1	0.548692	0.0475163	0.00285608	1.01889	0.118986	0.715229	0.57205	0.0476845	0.00346735	1.35215e+08	7.41914e+07	1.3777e+08	7.73498e+07
		1880	2FE_160813144524	32	1880	142	471.728	35.6576	0	1.41452e+08	1.37428e+08	1.26765e+08	7.64905e+07	7.1971e+07	7.41126e+07	1.44764e+08	1.40028e+08	1.28516e+08	7.70049e+07	7.54372e+07	7.96072e+07	1	0.112253	1	0.548692	0.0475163	0.00285608	1.01889	0.118986	0.715229	0.57205	0.0476845	0.00346735	1	0.112253	1	0.548692	0.0475163	0.00285608	1.01889	0.118986	0.715229	0.57205	0.0476845	0.00346735	1.35215e+08	7.41914e+07	1.3777e+08	7.73498e+07
		1880	2FE_160813164117	32	1880	142	471.728	35.6576	0	1.41452e+08	1.37428e+08	1.26765e+08	7.64905e+07	7.1971e+07	7.41126e+07	1.44764e+08	1.40028e+08	1.28516e+08	7.70049e+07	7.54372e+07	7.96072e+07	1	0.112253	1	0.548692	0.0475163	0.00285608	1.01889	0.118986	0.715229	0.57205	0.0476845	0.00346735	1	0.112253	1	0.548692	0.0475163	0.00285608	1.01889	0.118986	0.715229	0.57205	0.0476845	0.00346735	1.35215e+08	7.41914e+07	1.3777e+08	7.73498e+07
		1880	3FE	32	1880	142	471.728	35.6576	0	1.41452e+08	1.37428e+08	1.26765e+08	7.64905e+07	7.1971e+07	7.41126e+07	1.44764e+08	1.40028e+08	1.28516e+08	7.70049e+07	7.54372e+07	7.96072e+07	1	0.112253	1	0.548692	0.0475163	0.00285608	1.01889	0.118986	0.715229	0.57205	0.0476845	0.00346735	1	0.112253	1	0.548692	0.0475163	0.00285608	1.01889	0.118986	0.715229	0.57205	0.0476845	0.00346735	1.35215e+08	7.41914e+07	1.3777e+08	7.73498e+07
		1880	3FE	32	1880	142	471.728	35.6576	0	1.41452e+08	1.37428e+08	1.26765e+08	7.64905e+07	7.1971e+07	7.41126e+07	1.44764e+08	1.40028e+08	1.28516e+08	7.70049e+07	7.54372e+07	7.96072e+07	1	0.112253	1	0.548692	0.0475163	0.00285608	1.01889	0.118986	0.715229	0.57205	0.0476845	0.00346735	1	0.112253	1	0.548692	0.0475163	0.00285608	1.01889	0.118986	0.715229	0.57205	0.0476845	0.00346735	1.35215e+08	7.41914e+07	1.3777e+08	7.73498e+07
		1880	3FE	32	1880	142	471.728	35.6576	0	1.41452e+08	1.37428e+08	1.26765e+08	7.64905e+07	7.1971e+07	7.41126e+07	1.44764e+08	1.40028e+08	1.28516e+08	7.70049e+07	7.54372e+07	7.96072e+07	1	0.112253	1	0.548692	0.0475163	0.00285608	1.01889	0.118986	0.715229	0.57205	0.0476845	0.00346735	1	0.112253	1	0.548692	0.0475163	0.00285608	1.01889	0.118986	0.715229	0.57205	0.0476845	0.00346735	1.35215e+08	7.41914e+07	1.3777e+08	7.73498e+07
		1880	3FE_160813203300	32	1880	142	471.728	35.6576	0	1.41452e+08	1.37428e+08	1.26765e+08	7.64905e+07	7.1971e+07	7.41126e+07	1.44764e+08	1.40028e+08	1.28516e+08	7.70049e+07	7.54372e+07	7.96072e+07	1	0.112253	1	0.548692	0.0475163	0.00285608	1.01889	0.118986	0.715229	0.57205	0.0476845	0.00346735	1	0.112253	1	0.548692	0.0475163	0.00285608	1.01889	0.118986	0.715229	0.57205	0.0476845	0.00346735	1.35215e+08	7.41914e+07	1.3777e+08	7.73498e+07
		1880	3FE_160813203300	32	1880	142	471.728	35.6576	0	1.41452e+08	1.37428e+08	1.26765e+08	7.64905e+07	7.1971e+07	7.41126e+07	1.44764e+08	1.40028e+08	1.28516e+08	7.70049e+07	7.54372e+07	7.96072e+07	1	0.112253	1	0.548692	0.0475163	0.00285608	1.01889	0.118986	0.715229	0.57205	0.0476845	0.00346735	1	0.112253	1	0.548692	0.0475163	0.00285608	1.01889	0.118986	0.715229	0.57205	0.0476845	0.00346735	1.35215e+08	7.41914e+07	1.3777e+08	7.73498e+07
		1880	3FE_160813222853	32	1880	142	471.728	35.6576	0	1.41452e+08	1.37428e+08	1.26765e+08	7.64905e+07	7.1971e+07	7.41126e+07	1.44764e+08	1.40028e+08	1.28516e+08	7.70049e+07	7.54372e+07	7.96072e+07	1	0.112253	1	0.548692	0.0475163	0.00285608	1.01889	0.118986	0.715229	0.57205	0.0476845	0.00346735	1	0.112253	1	0.548692	0.0475163	0.00285608	1.01889	0.118986	0.715229	0.57205	0.0476845	0.00346735	1.35215e+08	7.41914e+07	1.3777e+08	7.73498e+07
	EFADFEYRVSVTVNK+Phospho(7)	1	29	1	0.112253	1	0.548692	0.0475163	0.00285608	1.01889	0.118986	0.715229	0.57205	0.0476845	0.00346735	0	0
		hits: 29 Items
		FRAMEID	RAWFILE	MS2	FrameID1	CompID	MZ	Time	GoodID	II_1FE	II_1FE_160813085745	II_1FE_160813105339	II_2FE	II_2FE_160813144524	II_2FE_160813164117	II_3FE	II_3FE_160813203300	II_3FE_160813222853	II_4FE	II_4FE_160814022037	II_4FE_160814041631	Ratio_1FE	StdDev_1FE	PValue_1FE	Ratio_2FE	StdDev_2FE	PValue_2FE	Ratio_3FE	StdDev_3FE	PValue_3FE	Ratio_4FE	StdDev_4FE	PValue_4FE	NRatio_1FE	NStdDev_1FE	NPValue_1FE	NRatio_2FE	NStdDev_2FE	NPValue_2FE	NRatio_3FE	NStdDev_3FE	NPValue_3FE	NRatio_4FE	NStdDev_4FE	NPValue_4FE	Avg_1FE	Avg_2FE	Avg_3FE	Avg_4FE
		1880	4FE	32	1880	142	471.728	35.6576	0	1.41452e+08	1.37428e+08	1.26765e+08	7.64905e+07	7.1971e+07	7.41126e+07	1.44764e+08	1.40028e+08	1.28516e+08	7.70049e+07	7.54372e+07	7.96072e+07	1	0.112253	1	0.548692	0.0475163	0.00285608	1.01889	0.118986	0.715229	0.57205	0.0476845	0.00346735	1	0.112253	1	0.548692	0.0475163	0.00285608	1.01889	0.118986	0.715229	0.57205	0.0476845	0.00346735	1.35215e+08	7.41914e+07	1.3777e+08	7.73498e+07
		1880	4FE	32	1880	142	471.728	35.6576	0	1.41452e+08	1.37428e+08	1.26765e+08	7.64905e+07	7.1971e+07	7.41126e+07	1.44764e+08	1.40028e+08	1.28516e+08	7.70049e+07	7.54372e+07	7.96072e+07	1	0.112253	1	0.548692	0.0475163	0.00285608	1.01889	0.118986	0.715229	0.57205	0.0476845	0.00346735	1	0.112253	1	0.548692	0.0475163	0.00285608	1.01889	0.118986	0.715229	0.57205	0.0476845	0.00346735	1.35215e+08	7.41914e+07	1.3777e+08	7.73498e+07
		1880	4FE_160814022037	32	1880	142	471.728	35.6576	0	1.41452e+08	1.37428e+08	1.26765e+08	7.64905e+07	7.1971e+07	7.41126e+07	1.44764e+08	1.40028e+08	1.28516e+08	7.70049e+07	7.54372e+07	7.96072e+07	1	0.112253	1	0.548692	0.0475163	0.00285608	1.01889	0.118986	0.715229	0.57205	0.0476845	0.00346735	1	0.112253	1	0.548692	0.0475163	0.00285608	1.01889	0.118986	0.715229	0.57205	0.0476845	0.00346735	1.35215e+08	7.41914e+07	1.3777e+08	7.73498e+07
		1880	4FE_160814022037	32	1880	142	471.728	35.6576	0	1.41452e+08	1.37428e+08	1.26765e+08	7.64905e+07	7.1971e+07	7.41126e+07	1.44764e+08	1.40028e+08	1.28516e+08	7.70049e+07	7.54372e+07	7.96072e+07	1	0.112253	1	0.548692	0.0475163	0.00285608	1.01889	0.118986	0.715229	0.57205	0.0476845	0.00346735	1	0.112253	1	0.548692	0.0475163	0.00285608	1.01889	0.118986	0.715229	0.57205	0.0476845	0.00346735	1.35215e+08	7.41914e+07	1.3777e+08	7.73498e+07
		1880	4FE_160814041631	32	1880	142	471.728	35.6576	0	1.41452e+08	1.37428e+08	1.26765e+08	7.64905e+07	7.1971e+07	7.41126e+07	1.44764e+08	1.40028e+08	1.28516e+08	7.70049e+07	7.54372e+07	7.96072e+07	1	0.112253	1	0.548692	0.0475163	0.00285608	1.01889	0.118986	0.715229	0.57205	0.0476845	0.00346735	1	0.112253	1	0.548692	0.0475163	0.00285608	1.01889	0.118986	0.715229	0.57205	0.0476845	0.00346735	1.35215e+08	7.41914e+07	1.3777e+08	7.73498e+07
		1880	4FE_160814041631	32	1880	142	471.728	35.6576	0	1.41452e+08	1.37428e+08	1.26765e+08	7.64905e+07	7.1971e+07	7.41126e+07	1.44764e+08	1.40028e+08	1.28516e+08	7.70049e+07	7.54372e+07	7.96072e+07	1	0.112253	1	0.548692	0.0475163	0.00285608	1.01889	0.118986	0.715229	0.57205	0.0476845	0.00346735	1	0.112253	1	0.548692	0.0475163	0.00285608	1.01889	0.118986	0.715229	0.57205	0.0476845	0.00346735	1.35215e+08	7.41914e+07	1.3777e+08	7.73498e+07
		1880	1FE	32	1880	142	471.728	35.6576	0	1.41452e+08	1.37428e+08	1.26765e+08	7.64905e+07	7.1971e+07	7.41126e+07	1.44764e+08	1.40028e+08	1.28516e+08	7.70049e+07	7.54372e+07	7.96072e+07	1	0.112253	1	0.548692	0.0475163	0.00285608	1.01889	0.118986	0.715229	0.57205	0.0476845	0.00346735	1	0.112253	1	0.548692	0.0475163	0.00285608	1.01889	0.118986	0.715229	0.57205	0.0476845	0.00346735	1.35215e+08	7.41914e+07	1.3777e+08	7.73498e+07
		1880	1FE	32	1880	142	471.728	35.6576	0	1.41452e+08	1.37428e+08	1.26765e+08	7.64905e+07	7.1971e+07	7.41126e+07	1.44764e+08	1.40028e+08	1.28516e+08	7.70049e+07	7.54372e+07	7.96072e+07	1	0.112253	1	0.548692	0.0475163	0.00285608	1.01889	0.118986	0.715229	0.57205	0.0476845	0.00346735	1	0.112253	1	0.548692	0.0475163	0.00285608	1.01889	0.118986	0.715229	0.57205	0.0476845	0.00346735	1.35215e+08	7.41914e+07	1.3777e+08	7.73498e+07
		1880	1FE	32	1880	142	471.728	35.6576	0	1.41452e+08	1.37428e+08	1.26765e+08	7.64905e+07	7.1971e+07	7.41126e+07	1.44764e+08	1.40028e+08	1.28516e+08	7.70049e+07	7.54372e+07	7.96072e+07	1	0.112253	1	0.548692	0.0475163	0.00285608	1.01889	0.118986	0.715229	0.57205	0.0476845	0.00346735	1	0.112253	1	0.548692	0.0475163	0.00285608	1.01889	0.118986	0.715229	0.57205	0.0476845	0.00346735	1.35215e+08	7.41914e+07	1.3777e+08	7.73498e+07
		1880	1FE_160813085745	32	1880	142	471.728	35.6576	0	1.41452e+08	1.37428e+08	1.26765e+08	7.64905e+07	7.1971e+07	7.41126e+07	1.44764e+08	1.40028e+08	1.28516e+08	7.70049e+07	7.54372e+07	7.96072e+07	1	0.112253	1	0.548692	0.0475163	0.00285608	1.01889	0.118986	0.715229	0.57205	0.0476845	0.00346735	1	0.112253	1	0.548692	0.0475163	0.00285608	1.01889	0.118986	0.715229	0.57205	0.0476845	0.00346735	1.35215e+08	7.41914e+07	1.3777e+08	7.73498e+07
		1880	1FE_160813085745	32	1880	142	471.728	35.6576	0	1.41452e+08	1.37428e+08	1.26765e+08	7.64905e+07	7.1971e+07	7.41126e+07	1.44764e+08	1.40028e+08	1.28516e+08	7.70049e+07	7.54372e+07	7.96072e+07	1	0.112253	1	0.548692	0.0475163	0.00285608	1.01889	0.118986	0.715229	0.57205	0.0476845	0.00346735	1	0.112253	1	0.548692	0.0475163	0.00285608	1.01889	0.118986	0.715229	0.57205	0.0476845	0.00346735	1.35215e+08	7.41914e+07	1.3777e+08	7.73498e+07
		1880	1FE_160813085745	32	1880	142	471.728	35.6576	0	1.41452e+08	1.37428e+08	1.26765e+08	7.64905e+07	7.1971e+07	7.41126e+07	1.44764e+08	1.40028e+08	1.28516e+08	7.70049e+07	7.54372e+07	7.96072e+07	1	0.112253	1	0.548692	0.0475163	0.00285608	1.01889	0.118986	0.715229	0.57205	0.0476845	0.00346735	1	0.112253	1	0.548692	0.0475163	0.00285608	1.01889	0.118986	0.715229	0.57205	0.0476845	0.00346735	1.35215e+08	7.41914e+07	1.3777e+08	7.73498e+07
		1880	1FE_160813085745	32	1880	142	471.728	35.6576	0	1.41452e+08	1.37428e+08	1.26765e+08	7.64905e+07	7.1971e+07	7.41126e+07	1.44764e+08	1.40028e+08	1.28516e+08	7.70049e+07	7.54372e+07	7.96072e+07	1	0.112253	1	0.548692	0.0475163	0.00285608	1.01889	0.118986	0.715229	0.57205	0.0476845	0.00346735	1	0.112253	1	0.548692	0.0475163	0.00285608	1.01889	0.118986	0.715229	0.57205	0.0476845	0.00346735	1.35215e+08	7.41914e+07	1.3777e+08	7.73498e+07
		1880	1FE_160813105339	32	1880	142	471.728	35.6576	0	1.41452e+08	1.37428e+08	1.26765e+08	7.64905e+07	7.1971e+07	7.41126e+07	1.44764e+08	1.40028e+08	1.28516e+08	7.70049e+07	7.54372e+07	7.96072e+07	1	0.112253	1	0.548692	0.0475163	0.00285608	1.01889	0.118986	0.715229	0.57205	0.0476845	0.00346735	1	0.112253	1	0.548692	0.0475163	0.00285608	1.01889	0.118986	0.715229	0.57205	0.0476845	0.00346735	1.35215e+08	7.41914e+07	1.3777e+08	7.73498e+07
		1880	1FE_160813105339	32	1880	142	471.728	35.6576	0	1.41452e+08	1.37428e+08	1.26765e+08	7.64905e+07	7.1971e+07	7.41126e+07	1.44764e+08	1.40028e+08	1.28516e+08	7.70049e+07	7.54372e+07	7.96072e+07	1	0.112253	1	0.548692	0.0475163	0.00285608	1.01889	0.118986	0.715229	0.57205	0.0476845	0.00346735	1	0.112253	1	0.548692	0.0475163	0.00285608	1.01889	0.118986	0.715229	0.57205	0.0476845	0.00346735	1.35215e+08	7.41914e+07	1.3777e+08	7.73498e+07
		1880	2FE	32	1880	142	471.728	35.6576	0	1.41452e+08	1.37428e+08	1.26765e+08	7.64905e+07	7.1971e+07	7.41126e+07	1.44764e+08	1.40028e+08	1.28516e+08	7.70049e+07	7.54372e+07	7.96072e+07	1	0.112253	1	0.548692	0.0475163	0.00285608	1.01889	0.118986	0.715229	0.57205	0.0476845	0.00346735	1	0.112253	1	0.548692	0.0475163	0.00285608	1.01889	0.118986	0.715229	0.57205	0.0476845	0.00346735	1.35215e+08	7.41914e+07	1.3777e+08	7.73498e+07
		1880	2FE	32	1880	142	471.728	35.6576	0	1.41452e+08	1.37428e+08	1.26765e+08	7.64905e+07	7.1971e+07	7.41126e+07	1.44764e+08	1.40028e+08	1.28516e+08	7.70049e+07	7.54372e+07	7.96072e+07	1	0.112253	1	0.548692	0.0475163	0.00285608	1.01889	0.118986	0.715229	0.57205	0.0476845	0.00346735	1	0.112253	1	0.548692	0.0475163	0.00285608	1.01889	0.118986	0.715229	0.57205	0.0476845	0.00346735	1.35215e+08	7.41914e+07	1.3777e+08	7.73498e+07
		1880	2FE_160813144524	32	1880	142	471.728	35.6576	0	1.41452e+08	1.37428e+08	1.26765e+08	7.64905e+07	7.1971e+07	7.41126e+07	1.44764e+08	1.40028e+08	1.28516e+08	7.70049e+07	7.54372e+07	7.96072e+07	1	0.112253	1	0.548692	0.0475163	0.00285608	1.01889	0.118986	0.715229	0.57205	0.0476845	0.00346735	1	0.112253	1	0.548692	0.0475163	0.00285608	1.01889	0.118986	0.715229	0.57205	0.0476845	0.00346735	1.35215e+08	7.41914e+07	1.3777e+08	7.73498e+07
		1880	2FE_160813144524	32	1880	142	471.728	35.6576	0	1.41452e+08	1.37428e+08	1.26765e+08	7.64905e+07	7.1971e+07	7.41126e+07	1.44764e+08	1.40028e+08	1.28516e+08	7.70049e+07	7.54372e+07	7.96072e+07	1	0.112253	1	0.548692	0.0475163	0.00285608	1.01889	0.118986	0.715229	0.57205	0.0476845	0.00346735	1	0.112253	1	0.548692	0.0475163	0.00285608	1.01889	0.118986	0.715229	0.57205	0.0476845	0.00346735	1.35215e+08	7.41914e+07	1.3777e+08	7.73498e+07
		1880	2FE_160813164117	32	1880	142	471.728	35.6576	0	1.41452e+08	1.37428e+08	1.26765e+08	7.64905e+07	7.1971e+07	7.41126e+07	1.44764e+08	1.40028e+08	1.28516e+08	7.70049e+07	7.54372e+07	7.96072e+07	1	0.112253	1	0.548692	0.0475163	0.00285608	1.01889	0.118986	0.715229	0.57205	0.0476845	0.00346735	1	0.112253	1	0.548692	0.0475163	0.00285608	1.01889	0.118986	0.715229	0.57205	0.0476845	0.00346735	1.35215e+08	7.41914e+07	1.3777e+08	7.73498e+07
		1880	2FE_160813164117	32	1880	142	471.728	35.6576	0	1.41452e+08	1.37428e+08	1.26765e+08	7.64905e+07	7.1971e+07	7.41126e+07	1.44764e+08	1.40028e+08	1.28516e+08	7.70049e+07	7.54372e+07	7.96072e+07	1	0.112253	1	0.548692	0.0475163	0.00285608	1.01889	0.118986	0.715229	0.57205	0.0476845	0.00346735	1	0.112253	1	0.548692	0.0475163	0.00285608	1.01889	0.118986	0.715229	0.57205	0.0476845	0.00346735	1.35215e+08	7.41914e+07	1.3777e+08	7.73498e+07
		1880	3FE	32	1880	142	471.728	35.6576	0	1.41452e+08	1.37428e+08	1.26765e+08	7.64905e+07	7.1971e+07	7.41126e+07	1.44764e+08	1.40028e+08	1.28516e+08	7.70049e+07	7.54372e+07	7.96072e+07	1	0.112253	1	0.548692	0.0475163	0.00285608	1.01889	0.118986	0.715229	0.57205	0.0476845	0.00346735	1	0.112253	1	0.548692	0.0475163	0.00285608	1.01889	0.118986	0.715229	0.57205	0.0476845	0.00346735	1.35215e+08	7.41914e+07	1.3777e+08	7.73498e+07
		1880	3FE	32	1880	142	471.728	35.6576	0	1.41452e+08	1.37428e+08	1.26765e+08	7.64905e+07	7.1971e+07	7.41126e+07	1.44764e+08	1.40028e+08	1.28516e+08	7.70049e+07	7.54372e+07	7.96072e+07	1	0.112253	1	0.548692	0.0475163	0.00285608	1.01889	0.118986	0.715229	0.57205	0.0476845	0.00346735	1	0.112253	1	0.548692	0.0475163	0.00285608	1.01889	0.118986	0.715229	0.57205	0.0476845	0.00346735	1.35215e+08	7.41914e+07	1.3777e+08	7.73498e+07
		1880	3FE	32	1880	142	471.728	35.6576	0	1.41452e+08	1.37428e+08	1.26765e+08	7.64905e+07	7.1971e+07	7.41126e+07	1.44764e+08	1.40028e+08	1.28516e+08	7.70049e+07	7.54372e+07	7.96072e+07	1	0.112253	1	0.548692	0.0475163	0.00285608	1.01889	0.118986	0.715229	0.57205	0.0476845	0.00346735	1	0.112253	1	0.548692	0.0475163	0.00285608	1.01889	0.118986	0.715229	0.57205	0.0476845	0.00346735	1.35215e+08	7.41914e+07	1.3777e+08	7.73498e+07
		1880	3FE	32	1880	142	471.728	35.6576	0	1.41452e+08	1.37428e+08	1.26765e+08	7.64905e+07	7.1971e+07	7.41126e+07	1.44764e+08	1.40028e+08	1.28516e+08	7.70049e+07	7.54372e+07	7.96072e+07	1	0.112253	1	0.548692	0.0475163	0.00285608	1.01889	0.118986	0.715229	0.57205	0.0476845	0.00346735	1	0.112253	1	0.548692	0.0475163	0.00285608	1.01889	0.118986	0.715229	0.57205	0.0476845	0.00346735	1.35215e+08	7.41914e+07	1.3777e+08	7.73498e+07
		1880	3FE_160813203300	32	1880	142	471.728	35.6576	0	1.41452e+08	1.37428e+08	1.26765e+08	7.64905e+07	7.1971e+07	7.41126e+07	1.44764e+08	1.40028e+08	1.28516e+08	7.70049e+07	7.54372e+07	7.96072e+07	1	0.112253	1	0.548692	0.0475163	0.00285608	1.01889	0.118986	0.715229	0.57205	0.0476845	0.00346735	1	0.112253	1	0.548692	0.0475163	0.00285608	1.01889	0.118986	0.715229	0.57205	0.0476845	0.00346735	1.35215e+08	7.41914e+07	1.3777e+08	7.73498e+07
		1880	3FE_160813203300	32	1880	142	471.728	35.6576	0	1.41452e+08	1.37428e+08	1.26765e+08	7.64905e+07	7.1971e+07	7.41126e+07	1.44764e+08	1.40028e+08	1.28516e+08	7.70049e+07	7.54372e+07	7.96072e+07	1	0.112253	1	0.548692	0.0475163	0.00285608	1.01889	0.118986	0.715229	0.57205	0.0476845	0.00346735	1	0.112253	1	0.548692	0.0475163	0.00285608	1.01889	0.118986	0.715229	0.57205	0.0476845	0.00346735	1.35215e+08	7.41914e+07	1.3777e+08	7.73498e+07
		1880	3FE_160813222853	32	1880	142	471.728	35.6576	0	1.41452e+08	1.37428e+08	1.26765e+08	7.64905e+07	7.1971e+07	7.41126e+07	1.44764e+08	1.40028e+08	1.28516e+08	7.70049e+07	7.54372e+07	7.96072e+07	1	0.112253	1	0.548692	0.0475163	0.00285608	1.01889	0.118986	0.715229	0.57205	0.0476845	0.00346735	1	0.112253	1	0.548692	0.0475163	0.00285608	1.01889	0.118986	0.715229	0.57205	0.0476845	0.00346735	1.35215e+08	7.41914e+07	1.3777e+08	7.73498e+07
		1880	3FE_160813222853	32	1880	142	471.728	35.6576	0	1.41452e+08	1.37428e+08	1.26765e+08	7.64905e+07	7.1971e+07	7.41126e+07	1.44764e+08	1.40028e+08	1.28516e+08	7.70049e+07	7.54372e+07	7.96072e+07	1	0.112253	1	0.548692	0.0475163	0.00285608	1.01889	0.118986	0.715229	0.57205	0.0476845	0.00346735	1	0.112253	1	0.548692	0.0475163	0.00285608	1.01889	0.118986	0.715229	0.57205	0.0476845	0.00346735	1.35215e+08	7.41914e+07	1.3777e+08	7.73498e+07
SP://C9JTT8	C9JTT8_HUMAN BET1 homolog OS=Homo sapiens GN=BET1 PE=1 SV=1	3	1	7	1	0.0648091	1	0.548692	0.0274335	4.0308e-06	1.01889	0.0686963	0.918692	0.57205	0.0275307	6.76886e-06
	peptides: 3 Items
	PEPTIDE	FRAMES	HITS	Ratio_1FE	StdDev_1FE	PValue_1FE	Ratio_2FE	StdDev_2FE	PValue_2FE	Ratio_3FE	StdDev_3FE	PValue_3FE	Ratio_4FE	StdDev_4FE	PValue_4FE	OtherAssignments	AvgPepPValue
	VTAIKSLSIEIGHEVK+Phospho(2)Phospho(6)	1	5	1	0.112253	1	0.548692	0.0475163	0.00285608	1.01889	0.118986	0.715229	0.57205	0.0476845	0.00346735	0	0
		hits: 5 Items
		FRAMEID	RAWFILE	MS2	FrameID1	CompID	MZ	Time	GoodID	II_1FE	II_1FE_160813085745	II_1FE_160813105339	II_2FE	II_2FE_160813144524	II_2FE_160813164117	II_3FE	II_3FE_160813203300	II_3FE_160813222853	II_4FE	II_4FE_160814022037	II_4FE_160814041631	Ratio_1FE	StdDev_1FE	PValue_1FE	Ratio_2FE	StdDev_2FE	PValue_2FE	Ratio_3FE	StdDev_3FE	PValue_3FE	Ratio_4FE	StdDev_4FE	PValue_4FE	NRatio_1FE	NStdDev_1FE	NPValue_1FE	NRatio_2FE	NStdDev_2FE	NPValue_2FE	NRatio_3FE	NStdDev_3FE	NPValue_3FE	NRatio_4FE	NStdDev_4FE	NPValue_4FE	Avg_1FE	Avg_2FE	Avg_3FE	Avg_4FE
		1880	1FE_160813085745	32	1880	142	471.728	35.6576	0	1.41452e+08	1.37428e+08	1.26765e+08	7.64905e+07	7.1971e+07	7.41126e+07	1.44764e+08	1.40028e+08	1.28516e+08	7.70049e+07	7.54372e+07	7.96072e+07	1	0.112253	1	0.548692	0.0475163	0.00285608	1.01889	0.118986	0.715229	0.57205	0.0476845	0.00346735	1	0.112253	1	0.548692	0.0475163	0.00285608	1.01889	0.118986	0.715229	0.57205	0.0476845	0.00346735	1.35215e+08	7.41914e+07	1.3777e+08	7.73498e+07
		1880	1FE_160813085745	32	1880	142	471.728	35.6576	0	1.41452e+08	1.37428e+08	1.26765e+08	7.64905e+07	7.1971e+07	7.41126e+07	1.44764e+08	1.40028e+08	1.28516e+08	7.70049e+07	7.54372e+07	7.96072e+07	1	0.112253	1	0.548692	0.0475163	0.00285608	1.01889	0.118986	0.715229	0.57205	0.0476845	0.00346735	1	0.112253	1	0.548692	0.0475163	0.00285608	1.01889	0.118986	0.715229	0.57205	0.0476845	0.00346735	1.35215e+08	7.41914e+07	1.3777e+08	7.73498e+07
		1880	3FE	32	1880	142	471.728	35.6576	0	1.41452e+08	1.37428e+08	1.26765e+08	7.64905e+07	7.1971e+07	7.41126e+07	1.44764e+08	1.40028e+08	1.28516e+08	7.70049e+07	7.54372e+07	7.96072e+07	1	0.112253	1	0.548692	0.0475163	0.00285608	1.01889	0.118986	0.715229	0.57205	0.0476845	0.00346735	1	0.112253	1	0.548692	0.0475163	0.00285608	1.01889	0.118986	0.715229	0.57205	0.0476845	0.00346735	1.35215e+08	7.41914e+07	1.3777e+08	7.73498e+07
		1880	3FE	32	1880	142	471.728	35.6576	0	1.41452e+08	1.37428e+08	1.26765e+08	7.64905e+07	7.1971e+07	7.41126e+07	1.44764e+08	1.40028e+08	1.28516e+08	7.70049e+07	7.54372e+07	7.96072e+07	1	0.112253	1	0.548692	0.0475163	0.00285608	1.01889	0.118986	0.715229	0.57205	0.0476845	0.00346735	1	0.112253	1	0.548692	0.0475163	0.00285608	1.01889	0.118986	0.715229	0.57205	0.0476845	0.00346735	1.35215e+08	7.41914e+07	1.3777e+08	7.73498e+07
		1880	3FE_160813203300	32	1880	142	471.728	35.6576	0	1.41452e+08	1.37428e+08	1.26765e+08	7.64905e+07	7.1971e+07	7.41126e+07	1.44764e+08	1.40028e+08	1.28516e+08	7.70049e+07	7.54372e+07	7.96072e+07	1	0.112253	1	0.548692	0.0475163	0.00285608	1.01889	0.118986	0.715229	0.57205	0.0476845	0.00346735	1	0.112253	1	0.548692	0.0475163	0.00285608	1.01889	0.118986	0.715229	0.57205	0.0476845	0.00346735	1.35215e+08	7.41914e+07	1.3777e+08	7.73498e+07
	VTAIKSLSIEIGHEVK+Phospho(2)Phospho(8)	1	1	1	0.112253	1	0.548692	0.0475163	0.00285608	1.01889	0.118986	0.715229	0.57205	0.0476845	0.00346735	0	0
		hits: 1 Items
		FRAMEID	RAWFILE	MS2	FrameID1	CompID	MZ	Time	GoodID	II_1FE	II_1FE_160813085745	II_1FE_160813105339	II_2FE	II_2FE_160813144524	II_2FE_160813164117	II_3FE	II_3FE_160813203300	II_3FE_160813222853	II_4FE	II_4FE_160814022037	II_4FE_160814041631	Ratio_1FE	StdDev_1FE	PValue_1FE	Ratio_2FE	StdDev_2FE	PValue_2FE	Ratio_3FE	StdDev_3FE	PValue_3FE	Ratio_4FE	StdDev_4FE	PValue_4FE	NRatio_1FE	NStdDev_1FE	NPValue_1FE	NRatio_2FE	NStdDev_2FE	NPValue_2FE	NRatio_3FE	NStdDev_3FE	NPValue_3FE	NRatio_4FE	NStdDev_4FE	NPValue_4FE	Avg_1FE	Avg_2FE	Avg_3FE	Avg_4FE
		1880	3FE_160813203300	32	1880	142	471.728	35.6576	0	1.41452e+08	1.37428e+08	1.26765e+08	7.64905e+07	7.1971e+07	7.41126e+07	1.44764e+08	1.40028e+08	1.28516e+08	7.70049e+07	7.54372e+07	7.96072e+07	1	0.112253	1	0.548692	0.0475163	0.00285608	1.01889	0.118986	0.715229	0.57205	0.0476845	0.00346735	1	0.112253	1	0.548692	0.0475163	0.00285608	1.01889	0.118986	0.715229	0.57205	0.0476845	0.00346735	1.35215e+08	7.41914e+07	1.3777e+08	7.73498e+07
	VTAIKSLSIEIGHEVK+Phospho(6)Phospho(8)	1	1	1	0.112253	1	0.548692	0.0475163	0.00285608	1.01889	0.118986	0.715229	0.57205	0.0476845	0.00346735	0	0
		hits: 1 Items
		FRAMEID	RAWFILE	MS2	FrameID1	CompID	MZ	Time	GoodID	II_1FE	II_1FE_160813085745	II_1FE_160813105339	II_2FE	II_2FE_160813144524	II_2FE_160813164117	II_3FE	II_3FE_160813203300	II_3FE_160813222853	II_4FE	II_4FE_160814022037	II_4FE_160814041631	Ratio_1FE	StdDev_1FE	PValue_1FE	Ratio_2FE	StdDev_2FE	PValue_2FE	Ratio_3FE	StdDev_3FE	PValue_3FE	Ratio_4FE	StdDev_4FE	PValue_4FE	NRatio_1FE	NStdDev_1FE	NPValue_1FE	NRatio_2FE	NStdDev_2FE	NPValue_2FE	NRatio_3FE	NStdDev_3FE	NPValue_3FE	NRatio_4FE	NStdDev_4FE	NPValue_4FE	Avg_1FE	Avg_2FE	Avg_3FE	Avg_4FE
		1880	3FE_160813203300	32	1880	142	471.728	35.6576	0	1.41452e+08	1.37428e+08	1.26765e+08	7.64905e+07	7.1971e+07	7.41126e+07	1.44764e+08	1.40028e+08	1.28516e+08	7.70049e+07	7.54372e+07	7.96072e+07	1	0.112253	1	0.548692	0.0475163	0.00285608	1.01889	0.118986	0.715229	0.57205	0.0476845	0.00346735	1	0.112253	1	0.548692	0.0475163	0.00285608	1.01889	0.118986	0.715229	0.57205	0.0476845	0.00346735	1.35215e+08	7.41914e+07	1.3777e+08	7.73498e+07
SP://H7C1N3	H7C1N3_HUMAN BET1 homolog (Fragment) OS=Homo sapiens GN=BET1 PE=1 SV=1	3	1	7	1	0.0648091	1	0.548692	0.0274335	4.0308e-06	1.01889	0.0686963	0.918692	0.57205	0.0275307	6.76886e-06
	peptides: 3 Items
	PEPTIDE	FRAMES	HITS	Ratio_1FE	StdDev_1FE	PValue_1FE	Ratio_2FE	StdDev_2FE	PValue_2FE	Ratio_3FE	StdDev_3FE	PValue_3FE	Ratio_4FE	StdDev_4FE	PValue_4FE	OtherAssignments	AvgPepPValue
	VTAIKSLSIEIGHEVK+Phospho(2)Phospho(6)	1	5	1	0.112253	1	0.548692	0.0475163	0.00285608	1.01889	0.118986	0.715229	0.57205	0.0476845	0.00346735	0	0
		hits: 5 Items
		FRAMEID	RAWFILE	MS2	FrameID1	CompID	MZ	Time	GoodID	II_1FE	II_1FE_160813085745	II_1FE_160813105339	II_2FE	II_2FE_160813144524	II_2FE_160813164117	II_3FE	II_3FE_160813203300	II_3FE_160813222853	II_4FE	II_4FE_160814022037	II_4FE_160814041631	Ratio_1FE	StdDev_1FE	PValue_1FE	Ratio_2FE	StdDev_2FE	PValue_2FE	Ratio_3FE	StdDev_3FE	PValue_3FE	Ratio_4FE	StdDev_4FE	PValue_4FE	NRatio_1FE	NStdDev_1FE	NPValue_1FE	NRatio_2FE	NStdDev_2FE	NPValue_2FE	NRatio_3FE	NStdDev_3FE	NPValue_3FE	NRatio_4FE	NStdDev_4FE	NPValue_4FE	Avg_1FE	Avg_2FE	Avg_3FE	Avg_4FE
		1880	1FE_160813085745	32	1880	142	471.728	35.6576	0	1.41452e+08	1.37428e+08	1.26765e+08	7.64905e+07	7.1971e+07	7.41126e+07	1.44764e+08	1.40028e+08	1.28516e+08	7.70049e+07	7.54372e+07	7.96072e+07	1	0.112253	1	0.548692	0.0475163	0.00285608	1.01889	0.118986	0.715229	0.57205	0.0476845	0.00346735	1	0.112253	1	0.548692	0.0475163	0.00285608	1.01889	0.118986	0.715229	0.57205	0.0476845	0.00346735	1.35215e+08	7.41914e+07	1.3777e+08	7.73498e+07
		1880	1FE_160813085745	32	1880	142	471.728	35.6576	0	1.41452e+08	1.37428e+08	1.26765e+08	7.64905e+07	7.1971e+07	7.41126e+07	1.44764e+08	1.40028e+08	1.28516e+08	7.70049e+07	7.54372e+07	7.96072e+07	1	0.112253	1	0.548692	0.0475163	0.00285608	1.01889	0.118986	0.715229	0.57205	0.0476845	0.00346735	1	0.112253	1	0.548692	0.0475163	0.00285608	1.01889	0.118986	0.715229	0.57205	0.0476845	0.00346735	1.35215e+08	7.41914e+07	1.3777e+08	7.73498e+07
		1880	3FE	32	1880	142	471.728	35.6576	0	1.41452e+08	1.37428e+08	1.26765e+08	7.64905e+07	7.1971e+07	7.41126e+07	1.44764e+08	1.40028e+08	1.28516e+08	7.70049e+07	7.54372e+07	7.96072e+07	1	0.112253	1	0.548692	0.0475163	0.00285608	1.01889	0.118986	0.715229	0.57205	0.0476845	0.00346735	1	0.112253	1	0.548692	0.0475163	0.00285608	1.01889	0.118986	0.715229	0.57205	0.0476845	0.00346735	1.35215e+08	7.41914e+07	1.3777e+08	7.73498e+07
		1880	3FE	32	1880	142	471.728	35.6576	0	1.41452e+08	1.37428e+08	1.26765e+08	7.64905e+07	7.1971e+07	7.41126e+07	1.44764e+08	1.40028e+08	1.28516e+08	7.70049e+07	7.54372e+07	7.96072e+07	1	0.112253	1	0.548692	0.0475163	0.00285608	1.01889	0.118986	0.715229	0.57205	0.0476845	0.00346735	1	0.112253	1	0.548692	0.0475163	0.00285608	1.01889	0.118986	0.715229	0.57205	0.0476845	0.00346735	1.35215e+08	7.41914e+07	1.3777e+08	7.73498e+07
		1880	3FE_160813203300	32	1880	142	471.728	35.6576	0	1.41452e+08	1.37428e+08	1.26765e+08	7.64905e+07	7.1971e+07	7.41126e+07	1.44764e+08	1.40028e+08	1.28516e+08	7.70049e+07	7.54372e+07	7.96072e+07	1	0.112253	1	0.548692	0.0475163	0.00285608	1.01889	0.118986	0.715229	0.57205	0.0476845	0.00346735	1	0.112253	1	0.548692	0.0475163	0.00285608	1.01889	0.118986	0.715229	0.57205	0.0476845	0.00346735	1.35215e+08	7.41914e+07	1.3777e+08	7.73498e+07
	VTAIKSLSIEIGHEVK+Phospho(2)Phospho(8)	1	1	1	0.112253	1	0.548692	0.0475163	0.00285608	1.01889	0.118986	0.715229	0.57205	0.0476845	0.00346735	0	0
		hits: 1 Items
		FRAMEID	RAWFILE	MS2	FrameID1	CompID	MZ	Time	GoodID	II_1FE	II_1FE_160813085745	II_1FE_160813105339	II_2FE	II_2FE_160813144524	II_2FE_160813164117	II_3FE	II_3FE_160813203300	II_3FE_160813222853	II_4FE	II_4FE_160814022037	II_4FE_160814041631	Ratio_1FE	StdDev_1FE	PValue_1FE	Ratio_2FE	StdDev_2FE	PValue_2FE	Ratio_3FE	StdDev_3FE	PValue_3FE	Ratio_4FE	StdDev_4FE	PValue_4FE	NRatio_1FE	NStdDev_1FE	NPValue_1FE	NRatio_2FE	NStdDev_2FE	NPValue_2FE	NRatio_3FE	NStdDev_3FE	NPValue_3FE	NRatio_4FE	NStdDev_4FE	NPValue_4FE	Avg_1FE	Avg_2FE	Avg_3FE	Avg_4FE
		1880	3FE_160813203300	32	1880	142	471.728	35.6576	0	1.41452e+08	1.37428e+08	1.26765e+08	7.64905e+07	7.1971e+07	7.41126e+07	1.44764e+08	1.40028e+08	1.28516e+08	7.70049e+07	7.54372e+07	7.96072e+07	1	0.112253	1	0.548692	0.0475163	0.00285608	1.01889	0.118986	0.715229	0.57205	0.0476845	0.00346735	1	0.112253	1	0.548692	0.0475163	0.00285608	1.01889	0.118986	0.715229	0.57205	0.0476845	0.00346735	1.35215e+08	7.41914e+07	1.3777e+08	7.73498e+07
	VTAIKSLSIEIGHEVK+Phospho(6)Phospho(8)	1	1	1	0.112253	1	0.548692	0.0475163	0.00285608	1.01889	0.118986	0.715229	0.57205	0.0476845	0.00346735	0	0
		hits: 1 Items
		FRAMEID	RAWFILE	MS2	FrameID1	CompID	MZ	Time	GoodID	II_1FE	II_1FE_160813085745	II_1FE_160813105339	II_2FE	II_2FE_160813144524	II_2FE_160813164117	II_3FE	II_3FE_160813203300	II_3FE_160813222853	II_4FE	II_4FE_160814022037	II_4FE_160814041631	Ratio_1FE	StdDev_1FE	PValue_1FE	Ratio_2FE	StdDev_2FE	PValue_2FE	Ratio_3FE	StdDev_3FE	PValue_3FE	Ratio_4FE	StdDev_4FE	PValue_4FE	NRatio_1FE	NStdDev_1FE	NPValue_1FE	NRatio_2FE	NStdDev_2FE	NPValue_2FE	NRatio_3FE	NStdDev_3FE	NPValue_3FE	NRatio_4FE	NStdDev_4FE	NPValue_4FE	Avg_1FE	Avg_2FE	Avg_3FE	Avg_4FE
		1880	3FE_160813203300	32	1880	142	471.728	35.6576	0	1.41452e+08	1.37428e+08	1.26765e+08	7.64905e+07	7.1971e+07	7.41126e+07	1.44764e+08	1.40028e+08	1.28516e+08	7.70049e+07	7.54372e+07	7.96072e+07	1	0.112253	1	0.548692	0.0475163	0.00285608	1.01889	0.118986	0.715229	0.57205	0.0476845	0.00346735	1	0.112253	1	0.548692	0.0475163	0.00285608	1.01889	0.118986	0.715229	0.57205	0.0476845	0.00346735	1.35215e+08	7.41914e+07	1.3777e+08	7.73498e+07
SP://O15155	BET1_HUMAN BET1 homolog OS=Homo sapiens GN=BET1 PE=1 SV=1	3	1	7	1	0.0648091	1	0.548692	0.0274335	4.0308e-06	1.01889	0.0686963	0.918692	0.57205	0.0275307	6.76886e-06
	peptides: 3 Items
	PEPTIDE	FRAMES	HITS	Ratio_1FE	StdDev_1FE	PValue_1FE	Ratio_2FE	StdDev_2FE	PValue_2FE	Ratio_3FE	StdDev_3FE	PValue_3FE	Ratio_4FE	StdDev_4FE	PValue_4FE	OtherAssignments	AvgPepPValue
	VTAIKSLSIEIGHEVK+Phospho(2)Phospho(6)	1	5	1	0.112253	1	0.548692	0.0475163	0.00285608	1.01889	0.118986	0.715229	0.57205	0.0476845	0.00346735	0	0
		hits: 5 Items
		FRAMEID	RAWFILE	MS2	FrameID1	CompID	MZ	Time	GoodID	II_1FE	II_1FE_160813085745	II_1FE_160813105339	II_2FE	II_2FE_160813144524	II_2FE_160813164117	II_3FE	II_3FE_160813203300	II_3FE_160813222853	II_4FE	II_4FE_160814022037	II_4FE_160814041631	Ratio_1FE	StdDev_1FE	PValue_1FE	Ratio_2FE	StdDev_2FE	PValue_2FE	Ratio_3FE	StdDev_3FE	PValue_3FE	Ratio_4FE	StdDev_4FE	PValue_4FE	NRatio_1FE	NStdDev_1FE	NPValue_1FE	NRatio_2FE	NStdDev_2FE	NPValue_2FE	NRatio_3FE	NStdDev_3FE	NPValue_3FE	NRatio_4FE	NStdDev_4FE	NPValue_4FE	Avg_1FE	Avg_2FE	Avg_3FE	Avg_4FE
		1880	1FE_160813085745	32	1880	142	471.728	35.6576	0	1.41452e+08	1.37428e+08	1.26765e+08	7.64905e+07	7.1971e+07	7.41126e+07	1.44764e+08	1.40028e+08	1.28516e+08	7.70049e+07	7.54372e+07	7.96072e+07	1	0.112253	1	0.548692	0.0475163	0.00285608	1.01889	0.118986	0.715229	0.57205	0.0476845	0.00346735	1	0.112253	1	0.548692	0.0475163	0.00285608	1.01889	0.118986	0.715229	0.57205	0.0476845	0.00346735	1.35215e+08	7.41914e+07	1.3777e+08	7.73498e+07
		1880	1FE_160813085745	32	1880	142	471.728	35.6576	0	1.41452e+08	1.37428e+08	1.26765e+08	7.64905e+07	7.1971e+07	7.41126e+07	1.44764e+08	1.40028e+08	1.28516e+08	7.70049e+07	7.54372e+07	7.96072e+07	1	0.112253	1	0.548692	0.0475163	0.00285608	1.01889	0.118986	0.715229	0.57205	0.0476845	0.00346735	1	0.112253	1	0.548692	0.0475163	0.00285608	1.01889	0.118986	0.715229	0.57205	0.0476845	0.00346735	1.35215e+08	7.41914e+07	1.3777e+08	7.73498e+07
		1880	3FE	32	1880	142	471.728	35.6576	0	1.41452e+08	1.37428e+08	1.26765e+08	7.64905e+07	7.1971e+07	7.41126e+07	1.44764e+08	1.40028e+08	1.28516e+08	7.70049e+07	7.54372e+07	7.96072e+07	1	0.112253	1	0.548692	0.0475163	0.00285608	1.01889	0.118986	0.715229	0.57205	0.0476845	0.00346735	1	0.112253	1	0.548692	0.0475163	0.00285608	1.01889	0.118986	0.715229	0.57205	0.0476845	0.00346735	1.35215e+08	7.41914e+07	1.3777e+08	7.73498e+07
		1880	3FE	32	1880	142	471.728	35.6576	0	1.41452e+08	1.37428e+08	1.26765e+08	7.64905e+07	7.1971e+07	7.41126e+07	1.44764e+08	1.40028e+08	1.28516e+08	7.70049e+07	7.54372e+07	7.96072e+07	1	0.112253	1	0.548692	0.0475163	0.00285608	1.01889	0.118986	0.715229	0.57205	0.0476845	0.00346735	1	0.112253	1	0.548692	0.0475163	0.00285608	1.01889	0.118986	0.715229	0.57205	0.0476845	0.00346735	1.35215e+08	7.41914e+07	1.3777e+08	7.73498e+07
		1880	3FE_160813203300	32	1880	142	471.728	35.6576	0	1.41452e+08	1.37428e+08	1.26765e+08	7.64905e+07	7.1971e+07	7.41126e+07	1.44764e+08	1.40028e+08	1.28516e+08	7.70049e+07	7.54372e+07	7.96072e+07	1	0.112253	1	0.548692	0.0475163	0.00285608	1.01889	0.118986	0.715229	0.57205	0.0476845	0.00346735	1	0.112253	1	0.548692	0.0475163	0.00285608	1.01889	0.118986	0.715229	0.57205	0.0476845	0.00346735	1.35215e+08	7.41914e+07	1.3777e+08	7.73498e+07
	VTAIKSLSIEIGHEVK+Phospho(2)Phospho(8)	1	1	1	0.112253	1	0.548692	0.0475163	0.00285608	1.01889	0.118986	0.715229	0.57205	0.0476845	0.00346735	0	0
		hits: 1 Items
		FRAMEID	RAWFILE	MS2	FrameID1	CompID	MZ	Time	GoodID	II_1FE	II_1FE_160813085745	II_1FE_160813105339	II_2FE	II_2FE_160813144524	II_2FE_160813164117	II_3FE	II_3FE_160813203300	II_3FE_160813222853	II_4FE	II_4FE_160814022037	II_4FE_160814041631	Ratio_1FE	StdDev_1FE	PValue_1FE	Ratio_2FE	StdDev_2FE	PValue_2FE	Ratio_3FE	StdDev_3FE	PValue_3FE	Ratio_4FE	StdDev_4FE	PValue_4FE	NRatio_1FE	NStdDev_1FE	NPValue_1FE	NRatio_2FE	NStdDev_2FE	NPValue_2FE	NRatio_3FE	NStdDev_3FE	NPValue_3FE	NRatio_4FE	NStdDev_4FE	NPValue_4FE	Avg_1FE	Avg_2FE	Avg_3FE	Avg_4FE
		1880	3FE_160813203300	32	1880	142	471.728	35.6576	0	1.41452e+08	1.37428e+08	1.26765e+08	7.64905e+07	7.1971e+07	7.41126e+07	1.44764e+08	1.40028e+08	1.28516e+08	7.70049e+07	7.54372e+07	7.96072e+07	1	0.112253	1	0.548692	0.0475163	0.00285608	1.01889	0.118986	0.715229	0.57205	0.0476845	0.00346735	1	0.112253	1	0.548692	0.0475163	0.00285608	1.01889	0.118986	0.715229	0.57205	0.0476845	0.00346735	1.35215e+08	7.41914e+07	1.3777e+08	7.73498e+07
	VTAIKSLSIEIGHEVK+Phospho(6)Phospho(8)	1	1	1	0.112253	1	0.548692	0.0475163	0.00285608	1.01889	0.118986	0.715229	0.57205	0.0476845	0.00346735	0	0
		hits: 1 Items
		FRAMEID	RAWFILE	MS2	FrameID1	CompID	MZ	Time	GoodID	II_1FE	II_1FE_160813085745	II_1FE_160813105339	II_2FE	II_2FE_160813144524	II_2FE_160813164117	II_3FE	II_3FE_160813203300	II_3FE_160813222853	II_4FE	II_4FE_160814022037	II_4FE_160814041631	Ratio_1FE	StdDev_1FE	PValue_1FE	Ratio_2FE	StdDev_2FE	PValue_2FE	Ratio_3FE	StdDev_3FE	PValue_3FE	Ratio_4FE	StdDev_4FE	PValue_4FE	NRatio_1FE	NStdDev_1FE	NPValue_1FE	NRatio_2FE	NStdDev_2FE	NPValue_2FE	NRatio_3FE	NStdDev_3FE	NPValue_3FE	NRatio_4FE	NStdDev_4FE	NPValue_4FE	Avg_1FE	Avg_2FE	Avg_3FE	Avg_4FE
		1880	3FE_160813203300	32	1880	142	471.728	35.6576	0	1.41452e+08	1.37428e+08	1.26765e+08	7.64905e+07	7.1971e+07	7.41126e+07	1.44764e+08	1.40028e+08	1.28516e+08	7.70049e+07	7.54372e+07	7.96072e+07	1	0.112253	1	0.548692	0.0475163	0.00285608	1.01889	0.118986	0.715229	0.57205	0.0476845	0.00346735	1	0.112253	1	0.548692	0.0475163	0.00285608	1.01889	0.118986	0.715229	0.57205	0.0476845	0.00346735	1.35215e+08	7.41914e+07	1.3777e+08	7.73498e+07
SP://Q68DU7	Q68DU7_HUMAN BET1 homolog OS=Homo sapiens GN=DKFZp781C0425 PE=1 SV=1	3	1	7	1	0.0648091	1	0.548692	0.0274335	4.0308e-06	1.01889	0.0686963	0.918692	0.57205	0.0275307	6.76886e-06
	peptides: 3 Items
	PEPTIDE	FRAMES	HITS	Ratio_1FE	StdDev_1FE	PValue_1FE	Ratio_2FE	StdDev_2FE	PValue_2FE	Ratio_3FE	StdDev_3FE	PValue_3FE	Ratio_4FE	StdDev_4FE	PValue_4FE	OtherAssignments	AvgPepPValue
	VTAIKSLSIEIGHEVK+Phospho(2)Phospho(6)	1	5	1	0.112253	1	0.548692	0.0475163	0.00285608	1.01889	0.118986	0.715229	0.57205	0.0476845	0.00346735	0	0
		hits: 5 Items
		FRAMEID	RAWFILE	MS2	FrameID1	CompID	MZ	Time	GoodID	II_1FE	II_1FE_160813085745	II_1FE_160813105339	II_2FE	II_2FE_160813144524	II_2FE_160813164117	II_3FE	II_3FE_160813203300	II_3FE_160813222853	II_4FE	II_4FE_160814022037	II_4FE_160814041631	Ratio_1FE	StdDev_1FE	PValue_1FE	Ratio_2FE	StdDev_2FE	PValue_2FE	Ratio_3FE	StdDev_3FE	PValue_3FE	Ratio_4FE	StdDev_4FE	PValue_4FE	NRatio_1FE	NStdDev_1FE	NPValue_1FE	NRatio_2FE	NStdDev_2FE	NPValue_2FE	NRatio_3FE	NStdDev_3FE	NPValue_3FE	NRatio_4FE	NStdDev_4FE	NPValue_4FE	Avg_1FE	Avg_2FE	Avg_3FE	Avg_4FE
		1880	1FE_160813085745	32	1880	142	471.728	35.6576	0	1.41452e+08	1.37428e+08	1.26765e+08	7.64905e+07	7.1971e+07	7.41126e+07	1.44764e+08	1.40028e+08	1.28516e+08	7.70049e+07	7.54372e+07	7.96072e+07	1	0.112253	1	0.548692	0.0475163	0.00285608	1.01889	0.118986	0.715229	0.57205	0.0476845	0.00346735	1	0.112253	1	0.548692	0.0475163	0.00285608	1.01889	0.118986	0.715229	0.57205	0.0476845	0.00346735	1.35215e+08	7.41914e+07	1.3777e+08	7.73498e+07
		1880	1FE_160813085745	32	1880	142	471.728	35.6576	0	1.41452e+08	1.37428e+08	1.26765e+08	7.64905e+07	7.1971e+07	7.41126e+07	1.44764e+08	1.40028e+08	1.28516e+08	7.70049e+07	7.54372e+07	7.96072e+07	1	0.112253	1	0.548692	0.0475163	0.00285608	1.01889	0.118986	0.715229	0.57205	0.0476845	0.00346735	1	0.112253	1	0.548692	0.0475163	0.00285608	1.01889	0.118986	0.715229	0.57205	0.0476845	0.00346735	1.35215e+08	7.41914e+07	1.3777e+08	7.73498e+07
		1880	3FE	32	1880	142	471.728	35.6576	0	1.41452e+08	1.37428e+08	1.26765e+08	7.64905e+07	7.1971e+07	7.41126e+07	1.44764e+08	1.40028e+08	1.28516e+08	7.70049e+07	7.54372e+07	7.96072e+07	1	0.112253	1	0.548692	0.0475163	0.00285608	1.01889	0.118986	0.715229	0.57205	0.0476845	0.00346735	1	0.112253	1	0.548692	0.0475163	0.00285608	1.01889	0.118986	0.715229	0.57205	0.0476845	0.00346735	1.35215e+08	7.41914e+07	1.3777e+08	7.73498e+07
		1880	3FE	32	1880	142	471.728	35.6576	0	1.41452e+08	1.37428e+08	1.26765e+08	7.64905e+07	7.1971e+07	7.41126e+07	1.44764e+08	1.40028e+08	1.28516e+08	7.70049e+07	7.54372e+07	7.96072e+07	1	0.112253	1	0.548692	0.0475163	0.00285608	1.01889	0.118986	0.715229	0.57205	0.0476845	0.00346735	1	0.112253	1	0.548692	0.0475163	0.00285608	1.01889	0.118986	0.715229	0.57205	0.0476845	0.00346735	1.35215e+08	7.41914e+07	1.3777e+08	7.73498e+07
		1880	3FE_160813203300	32	1880	142	471.728	35.6576	0	1.41452e+08	1.37428e+08	1.26765e+08	7.64905e+07	7.1971e+07	7.41126e+07	1.44764e+08	1.40028e+08	1.28516e+08	7.70049e+07	7.54372e+07	7.96072e+07	1	0.112253	1	0.548692	0.0475163	0.00285608	1.01889	0.118986	0.715229	0.57205	0.0476845	0.00346735	1	0.112253	1	0.548692	0.0475163	0.00285608	1.01889	0.118986	0.715229	0.57205	0.0476845	0.00346735	1.35215e+08	7.41914e+07	1.3777e+08	7.73498e+07
	VTAIKSLSIEIGHEVK+Phospho(2)Phospho(8)	1	1	1	0.112253	1	0.548692	0.0475163	0.00285608	1.01889	0.118986	0.715229	0.57205	0.0476845	0.00346735	0	0
		hits: 1 Items
		FRAMEID	RAWFILE	MS2	FrameID1	CompID	MZ	Time	GoodID	II_1FE	II_1FE_160813085745	II_1FE_160813105339	II_2FE	II_2FE_160813144524	II_2FE_160813164117	II_3FE	II_3FE_160813203300	II_3FE_160813222853	II_4FE	II_4FE_160814022037	II_4FE_160814041631	Ratio_1FE	StdDev_1FE	PValue_1FE	Ratio_2FE	StdDev_2FE	PValue_2FE	Ratio_3FE	StdDev_3FE	PValue_3FE	Ratio_4FE	StdDev_4FE	PValue_4FE	NRatio_1FE	NStdDev_1FE	NPValue_1FE	NRatio_2FE	NStdDev_2FE	NPValue_2FE	NRatio_3FE	NStdDev_3FE	NPValue_3FE	NRatio_4FE	NStdDev_4FE	NPValue_4FE	Avg_1FE	Avg_2FE	Avg_3FE	Avg_4FE
		1880	3FE_160813203300	32	1880	142	471.728	35.6576	0	1.41452e+08	1.37428e+08	1.26765e+08	7.64905e+07	7.1971e+07	7.41126e+07	1.44764e+08	1.40028e+08	1.28516e+08	7.70049e+07	7.54372e+07	7.96072e+07	1	0.112253	1	0.548692	0.0475163	0.00285608	1.01889	0.118986	0.715229	0.57205	0.0476845	0.00346735	1	0.112253	1	0.548692	0.0475163	0.00285608	1.01889	0.118986	0.715229	0.57205	0.0476845	0.00346735	1.35215e+08	7.41914e+07	1.3777e+08	7.73498e+07
	VTAIKSLSIEIGHEVK+Phospho(6)Phospho(8)	1	1	1	0.112253	1	0.548692	0.0475163	0.00285608	1.01889	0.118986	0.715229	0.57205	0.0476845	0.00346735	0	0
		hits: 1 Items
		FRAMEID	RAWFILE	MS2	FrameID1	CompID	MZ	Time	GoodID	II_1FE	II_1FE_160813085745	II_1FE_160813105339	II_2FE	II_2FE_160813144524	II_2FE_160813164117	II_3FE	II_3FE_160813203300	II_3FE_160813222853	II_4FE	II_4FE_160814022037	II_4FE_160814041631	Ratio_1FE	StdDev_1FE	PValue_1FE	Ratio_2FE	StdDev_2FE	PValue_2FE	Ratio_3FE	StdDev_3FE	PValue_3FE	Ratio_4FE	StdDev_4FE	PValue_4FE	NRatio_1FE	NStdDev_1FE	NPValue_1FE	NRatio_2FE	NStdDev_2FE	NPValue_2FE	NRatio_3FE	NStdDev_3FE	NPValue_3FE	NRatio_4FE	NStdDev_4FE	NPValue_4FE	Avg_1FE	Avg_2FE	Avg_3FE	Avg_4FE
		1880	3FE_160813203300	32	1880	142	471.728	35.6576	0	1.41452e+08	1.37428e+08	1.26765e+08	7.64905e+07	7.1971e+07	7.41126e+07	1.44764e+08	1.40028e+08	1.28516e+08	7.70049e+07	7.54372e+07	7.96072e+07	1	0.112253	1	0.548692	0.0475163	0.00285608	1.01889	0.118986	0.715229	0.57205	0.0476845	0.00346735	1	0.112253	1	0.548692	0.0475163	0.00285608	1.01889	0.118986	0.715229	0.57205	0.0476845	0.00346735	1.35215e+08	7.41914e+07	1.3777e+08	7.73498e+07
SP://C9JB11	C9JB11_HUMAN Probable N_acetyltransferase 16 (Fragment) OS=Homo sapiens GN=NAT16 PE=4 SV=1	3	2	67	1	0.0629339	1	0.548782	0.0265712	1.08717e-06	1.02603	0.06249	0.923382	0.570606	0.0269809	1.17636e-06
	peptides: 3 Items
	PEPTIDE	FRAMES	HITS	Ratio_1FE	StdDev_1FE	PValue_1FE	Ratio_2FE	StdDev_2FE	PValue_2FE	Ratio_3FE	StdDev_3FE	PValue_3FE	Ratio_4FE	StdDev_4FE	PValue_4FE	OtherAssignments	AvgPepPValue
	LEASCGTATSEVPKPEK+Carbamidomethyl(5)Phospho(10)	2	28	1	0.103274	1	0.548933	0.0434144	0.000662321	1.03481	0.0933256	0.73384	0.568034	0.0449874	0.000490515	0	0
		hits: 28 Items
		FRAMEID	RAWFILE	MS2	FrameID1	CompID	MZ	Time	GoodID	II_1FE	II_1FE_160813085745	II_1FE_160813105339	II_2FE	II_2FE_160813144524	II_2FE_160813164117	II_3FE	II_3FE_160813203300	II_3FE_160813222853	II_4FE	II_4FE_160814022037	II_4FE_160814041631	Ratio_1FE	StdDev_1FE	PValue_1FE	Ratio_2FE	StdDev_2FE	PValue_2FE	Ratio_3FE	StdDev_3FE	PValue_3FE	Ratio_4FE	StdDev_4FE	PValue_4FE	NRatio_1FE	NStdDev_1FE	NPValue_1FE	NRatio_2FE	NStdDev_2FE	NPValue_2FE	NRatio_3FE	NStdDev_3FE	NPValue_3FE	NRatio_4FE	NStdDev_4FE	NPValue_4FE	Avg_1FE	Avg_2FE	Avg_3FE	Avg_4FE
		1880	4FE	32	1880	142	471.728	35.6576	0	1.41452e+08	1.37428e+08	1.26765e+08	7.64905e+07	7.1971e+07	7.41126e+07	1.44764e+08	1.40028e+08	1.28516e+08	7.70049e+07	7.54372e+07	7.96072e+07	1	0.112253	1	0.548692	0.0475163	0.00285608	1.01889	0.118986	0.715229	0.57205	0.0476845	0.00346735	1	0.112253	1	0.548692	0.0475163	0.00285608	1.01889	0.118986	0.715229	0.57205	0.0476845	0.00346735	1.35215e+08	7.41914e+07	1.3777e+08	7.73498e+07
		1880	4FE_160814022037	32	1880	142	471.728	35.6576	0	1.41452e+08	1.37428e+08	1.26765e+08	7.64905e+07	7.1971e+07	7.41126e+07	1.44764e+08	1.40028e+08	1.28516e+08	7.70049e+07	7.54372e+07	7.96072e+07	1	0.112253	1	0.548692	0.0475163	0.00285608	1.01889	0.118986	0.715229	0.57205	0.0476845	0.00346735	1	0.112253	1	0.548692	0.0475163	0.00285608	1.01889	0.118986	0.715229	0.57205	0.0476845	0.00346735	1.35215e+08	7.41914e+07	1.3777e+08	7.73498e+07
		1880	4FE_160814022037	32	1880	142	471.728	35.6576	0	1.41452e+08	1.37428e+08	1.26765e+08	7.64905e+07	7.1971e+07	7.41126e+07	1.44764e+08	1.40028e+08	1.28516e+08	7.70049e+07	7.54372e+07	7.96072e+07	1	0.112253	1	0.548692	0.0475163	0.00285608	1.01889	0.118986	0.715229	0.57205	0.0476845	0.00346735	1	0.112253	1	0.548692	0.0475163	0.00285608	1.01889	0.118986	0.715229	0.57205	0.0476845	0.00346735	1.35215e+08	7.41914e+07	1.3777e+08	7.73498e+07
		1880	4FE_160814041631	32	1880	142	471.728	35.6576	0	1.41452e+08	1.37428e+08	1.26765e+08	7.64905e+07	7.1971e+07	7.41126e+07	1.44764e+08	1.40028e+08	1.28516e+08	7.70049e+07	7.54372e+07	7.96072e+07	1	0.112253	1	0.548692	0.0475163	0.00285608	1.01889	0.118986	0.715229	0.57205	0.0476845	0.00346735	1	0.112253	1	0.548692	0.0475163	0.00285608	1.01889	0.118986	0.715229	0.57205	0.0476845	0.00346735	1.35215e+08	7.41914e+07	1.3777e+08	7.73498e+07
		1880	4FE_160814041631	32	1880	142	471.728	35.6576	0	1.41452e+08	1.37428e+08	1.26765e+08	7.64905e+07	7.1971e+07	7.41126e+07	1.44764e+08	1.40028e+08	1.28516e+08	7.70049e+07	7.54372e+07	7.96072e+07	1	0.112253	1	0.548692	0.0475163	0.00285608	1.01889	0.118986	0.715229	0.57205	0.0476845	0.00346735	1	0.112253	1	0.548692	0.0475163	0.00285608	1.01889	0.118986	0.715229	0.57205	0.0476845	0.00346735	1.35215e+08	7.41914e+07	1.3777e+08	7.73498e+07
		1880	1FE	32	1880	142	471.728	35.6576	0	1.41452e+08	1.37428e+08	1.26765e+08	7.64905e+07	7.1971e+07	7.41126e+07	1.44764e+08	1.40028e+08	1.28516e+08	7.70049e+07	7.54372e+07	7.96072e+07	1	0.112253	1	0.548692	0.0475163	0.00285608	1.01889	0.118986	0.715229	0.57205	0.0476845	0.00346735	1	0.112253	1	0.548692	0.0475163	0.00285608	1.01889	0.118986	0.715229	0.57205	0.0476845	0.00346735	1.35215e+08	7.41914e+07	1.3777e+08	7.73498e+07
		1880	1FE	32	1880	142	471.728	35.6576	0	1.41452e+08	1.37428e+08	1.26765e+08	7.64905e+07	7.1971e+07	7.41126e+07	1.44764e+08	1.40028e+08	1.28516e+08	7.70049e+07	7.54372e+07	7.96072e+07	1	0.112253	1	0.548692	0.0475163	0.00285608	1.01889	0.118986	0.715229	0.57205	0.0476845	0.00346735	1	0.112253	1	0.548692	0.0475163	0.00285608	1.01889	0.118986	0.715229	0.57205	0.0476845	0.00346735	1.35215e+08	7.41914e+07	1.3777e+08	7.73498e+07
		1880	1FE_160813085745	32	1880	142	471.728	35.6576	0	1.41452e+08	1.37428e+08	1.26765e+08	7.64905e+07	7.1971e+07	7.41126e+07	1.44764e+08	1.40028e+08	1.28516e+08	7.70049e+07	7.54372e+07	7.96072e+07	1	0.112253	1	0.548692	0.0475163	0.00285608	1.01889	0.118986	0.715229	0.57205	0.0476845	0.00346735	1	0.112253	1	0.548692	0.0475163	0.00285608	1.01889	0.118986	0.715229	0.57205	0.0476845	0.00346735	1.35215e+08	7.41914e+07	1.3777e+08	7.73498e+07
		1880	1FE_160813105339	32	1880	142	471.728	35.6576	0	1.41452e+08	1.37428e+08	1.26765e+08	7.64905e+07	7.1971e+07	7.41126e+07	1.44764e+08	1.40028e+08	1.28516e+08	7.70049e+07	7.54372e+07	7.96072e+07	1	0.112253	1	0.548692	0.0475163	0.00285608	1.01889	0.118986	0.715229	0.57205	0.0476845	0.00346735	1	0.112253	1	0.548692	0.0475163	0.00285608	1.01889	0.118986	0.715229	0.57205	0.0476845	0.00346735	1.35215e+08	7.41914e+07	1.3777e+08	7.73498e+07
		1880	1FE_160813105339	32	1880	142	471.728	35.6576	0	1.41452e+08	1.37428e+08	1.26765e+08	7.64905e+07	7.1971e+07	7.41126e+07	1.44764e+08	1.40028e+08	1.28516e+08	7.70049e+07	7.54372e+07	7.96072e+07	1	0.112253	1	0.548692	0.0475163	0.00285608	1.01889	0.118986	0.715229	0.57205	0.0476845	0.00346735	1	0.112253	1	0.548692	0.0475163	0.00285608	1.01889	0.118986	0.715229	0.57205	0.0476845	0.00346735	1.35215e+08	7.41914e+07	1.3777e+08	7.73498e+07
		1880	2FE	32	1880	142	471.728	35.6576	0	1.41452e+08	1.37428e+08	1.26765e+08	7.64905e+07	7.1971e+07	7.41126e+07	1.44764e+08	1.40028e+08	1.28516e+08	7.70049e+07	7.54372e+07	7.96072e+07	1	0.112253	1	0.548692	0.0475163	0.00285608	1.01889	0.118986	0.715229	0.57205	0.0476845	0.00346735	1	0.112253	1	0.548692	0.0475163	0.00285608	1.01889	0.118986	0.715229	0.57205	0.0476845	0.00346735	1.35215e+08	7.41914e+07	1.3777e+08	7.73498e+07
		1880	2FE	32	1880	142	471.728	35.6576	0	1.41452e+08	1.37428e+08	1.26765e+08	7.64905e+07	7.1971e+07	7.41126e+07	1.44764e+08	1.40028e+08	1.28516e+08	7.70049e+07	7.54372e+07	7.96072e+07	1	0.112253	1	0.548692	0.0475163	0.00285608	1.01889	0.118986	0.715229	0.57205	0.0476845	0.00346735	1	0.112253	1	0.548692	0.0475163	0.00285608	1.01889	0.118986	0.715229	0.57205	0.0476845	0.00346735	1.35215e+08	7.41914e+07	1.3777e+08	7.73498e+07
		1880	2FE_160813144524	32	1880	142	471.728	35.6576	0	1.41452e+08	1.37428e+08	1.26765e+08	7.64905e+07	7.1971e+07	7.41126e+07	1.44764e+08	1.40028e+08	1.28516e+08	7.70049e+07	7.54372e+07	7.96072e+07	1	0.112253	1	0.548692	0.0475163	0.00285608	1.01889	0.118986	0.715229	0.57205	0.0476845	0.00346735	1	0.112253	1	0.548692	0.0475163	0.00285608	1.01889	0.118986	0.715229	0.57205	0.0476845	0.00346735	1.35215e+08	7.41914e+07	1.3777e+08	7.73498e+07
		1880	2FE_160813164117	32	1880	142	471.728	35.6576	0	1.41452e+08	1.37428e+08	1.26765e+08	7.64905e+07	7.1971e+07	7.41126e+07	1.44764e+08	1.40028e+08	1.28516e+08	7.70049e+07	7.54372e+07	7.96072e+07	1	0.112253	1	0.548692	0.0475163	0.00285608	1.01889	0.118986	0.715229	0.57205	0.0476845	0.00346735	1	0.112253	1	0.548692	0.0475163	0.00285608	1.01889	0.118986	0.715229	0.57205	0.0476845	0.00346735	1.35215e+08	7.41914e+07	1.3777e+08	7.73498e+07
		1880	2FE_160813164117	32	1880	142	471.728	35.6576	0	1.41452e+08	1.37428e+08	1.26765e+08	7.64905e+07	7.1971e+07	7.41126e+07	1.44764e+08	1.40028e+08	1.28516e+08	7.70049e+07	7.54372e+07	7.96072e+07	1	0.112253	1	0.548692	0.0475163	0.00285608	1.01889	0.118986	0.715229	0.57205	0.0476845	0.00346735	1	0.112253	1	0.548692	0.0475163	0.00285608	1.01889	0.118986	0.715229	0.57205	0.0476845	0.00346735	1.35215e+08	7.41914e+07	1.3777e+08	7.73498e+07
		1880	3FE	32	1880	142	471.728	35.6576	0	1.41452e+08	1.37428e+08	1.26765e+08	7.64905e+07	7.1971e+07	7.41126e+07	1.44764e+08	1.40028e+08	1.28516e+08	7.70049e+07	7.54372e+07	7.96072e+07	1	0.112253	1	0.548692	0.0475163	0.00285608	1.01889	0.118986	0.715229	0.57205	0.0476845	0.00346735	1	0.112253	1	0.548692	0.0475163	0.00285608	1.01889	0.118986	0.715229	0.57205	0.0476845	0.00346735	1.35215e+08	7.41914e+07	1.3777e+08	7.73498e+07
		1880	3FE	32	1880	142	471.728	35.6576	0	1.41452e+08	1.37428e+08	1.26765e+08	7.64905e+07	7.1971e+07	7.41126e+07	1.44764e+08	1.40028e+08	1.28516e+08	7.70049e+07	7.54372e+07	7.96072e+07	1	0.112253	1	0.548692	0.0475163	0.00285608	1.01889	0.118986	0.715229	0.57205	0.0476845	0.00346735	1	0.112253	1	0.548692	0.0475163	0.00285608	1.01889	0.118986	0.715229	0.57205	0.0476845	0.00346735	1.35215e+08	7.41914e+07	1.3777e+08	7.73498e+07
		1880	3FE	32	1880	142	471.728	35.6576	0	1.41452e+08	1.37428e+08	1.26765e+08	7.64905e+07	7.1971e+07	7.41126e+07	1.44764e+08	1.40028e+08	1.28516e+08	7.70049e+07	7.54372e+07	7.96072e+07	1	0.112253	1	0.548692	0.0475163	0.00285608	1.01889	0.118986	0.715229	0.57205	0.0476845	0.00346735	1	0.112253	1	0.548692	0.0475163	0.00285608	1.01889	0.118986	0.715229	0.57205	0.0476845	0.00346735	1.35215e+08	7.41914e+07	1.3777e+08	7.73498e+07
		1880	3FE	32	1880	142	471.728	35.6576	0	1.41452e+08	1.37428e+08	1.26765e+08	7.64905e+07	7.1971e+07	7.41126e+07	1.44764e+08	1.40028e+08	1.28516e+08	7.70049e+07	7.54372e+07	7.96072e+07	1	0.112253	1	0.548692	0.0475163	0.00285608	1.01889	0.118986	0.715229	0.57205	0.0476845	0.00346735	1	0.112253	1	0.548692	0.0475163	0.00285608	1.01889	0.118986	0.715229	0.57205	0.0476845	0.00346735	1.35215e+08	7.41914e+07	1.3777e+08	7.73498e+07
		1880	3FE_160813203300	32	1880	142	471.728	35.6576	0	1.41452e+08	1.37428e+08	1.26765e+08	7.64905e+07	7.1971e+07	7.41126e+07	1.44764e+08	1.40028e+08	1.28516e+08	7.70049e+07	7.54372e+07	7.96072e+07	1	0.112253	1	0.548692	0.0475163	0.00285608	1.01889	0.118986	0.715229	0.57205	0.0476845	0.00346735	1	0.112253	1	0.548692	0.0475163	0.00285608	1.01889	0.118986	0.715229	0.57205	0.0476845	0.00346735	1.35215e+08	7.41914e+07	1.3777e+08	7.73498e+07
		1880	3FE_160813222853	32	1880	142	471.728	35.6576	0	1.41452e+08	1.37428e+08	1.26765e+08	7.64905e+07	7.1971e+07	7.41126e+07	1.44764e+08	1.40028e+08	1.28516e+08	7.70049e+07	7.54372e+07	7.96072e+07	1	0.112253	1	0.548692	0.0475163	0.00285608	1.01889	0.118986	0.715229	0.57205	0.0476845	0.00346735	1	0.112253	1	0.548692	0.0475163	0.00285608	1.01889	0.118986	0.715229	0.57205	0.0476845	0.00346735	1.35215e+08	7.41914e+07	1.3777e+08	7.73498e+07
		1880	3FE_160813222853	32	1880	142	471.728	35.6576	0	1.41452e+08	1.37428e+08	1.26765e+08	7.64905e+07	7.1971e+07	7.41126e+07	1.44764e+08	1.40028e+08	1.28516e+08	7.70049e+07	7.54372e+07	7.96072e+07	1	0.112253	1	0.548692	0.0475163	0.00285608	1.01889	0.118986	0.715229	0.57205	0.0476845	0.00346735	1	0.112253	1	0.548692	0.0475163	0.00285608	1.01889	0.118986	0.715229	0.57205	0.0476845	0.00346735	1.35215e+08	7.41914e+07	1.3777e+08	7.73498e+07
		2590	1FE_160813085745	12	2590	674	628.635	35.9037	0	4.08094e+07	3.54221e+07	3.1388e+07	2.09068e+07	1.98486e+07	1.84519e+07	3.75925e+07	3.82119e+07	3.82993e+07	2.12485e+07	1.66608e+07	1.97222e+07	1	0.263531	1	0.550154	0.106815	0.0216951	1.06025	0.150446	0.511676	0.535511	0.135688	0.0128376	1	0.263531	1	0.550154	0.106815	0.0216951	1.06025	0.150446	0.511676	0.535511	0.135688	0.0128376	3.58732e+07	1.97358e+07	3.80345e+07	1.92105e+07
		2590	3FE	12	2590	674	628.635	35.9037	0	4.08094e+07	3.54221e+07	3.1388e+07	2.09068e+07	1.98486e+07	1.84519e+07	3.75925e+07	3.82119e+07	3.82993e+07	2.12485e+07	1.66608e+07	1.97222e+07	1	0.263531	1	0.550154	0.106815	0.0216951	1.06025	0.150446	0.511676	0.535511	0.135688	0.0128376	1	0.263531	1	0.550154	0.106815	0.0216951	1.06025	0.150446	0.511676	0.535511	0.135688	0.0128376	3.58732e+07	1.97358e+07	3.80345e+07	1.92105e+07
		2590	3FE	12	2590	674	628.635	35.9037	0	4.08094e+07	3.54221e+07	3.1388e+07	2.09068e+07	1.98486e+07	1.84519e+07	3.75925e+07	3.82119e+07	3.82993e+07	2.12485e+07	1.66608e+07	1.97222e+07	1	0.263531	1	0.550154	0.106815	0.0216951	1.06025	0.150446	0.511676	0.535511	0.135688	0.0128376	1	0.263531	1	0.550154	0.106815	0.0216951	1.06025	0.150446	0.511676	0.535511	0.135688	0.0128376	3.58732e+07	1.97358e+07	3.80345e+07	1.92105e+07
		2590	3FE_160813203300	12	2590	674	628.635	35.9037	0	4.08094e+07	3.54221e+07	3.1388e+07	2.09068e+07	1.98486e+07	1.84519e+07	3.75925e+07	3.82119e+07	3.82993e+07	2.12485e+07	1.66608e+07	1.97222e+07	1	0.263531	1	0.550154	0.106815	0.0216951	1.06025	0.150446	0.511676	0.535511	0.135688	0.0128376	1	0.263531	1	0.550154	0.106815	0.0216951	1.06025	0.150446	0.511676	0.535511	0.135688	0.0128376	3.58732e+07	1.97358e+07	3.80345e+07	1.92105e+07
		2590	3FE_160813222853	12	2590	674	628.635	35.9037	0	4.08094e+07	3.54221e+07	3.1388e+07	2.09068e+07	1.98486e+07	1.84519e+07	3.75925e+07	3.82119e+07	3.82993e+07	2.12485e+07	1.66608e+07	1.97222e+07	1	0.263531	1	0.550154	0.106815	0.0216951	1.06025	0.150446	0.511676	0.535511	0.135688	0.0128376	1	0.263531	1	0.550154	0.106815	0.0216951	1.06025	0.150446	0.511676	0.535511	0.135688	0.0128376	3.58732e+07	1.97358e+07	3.80345e+07	1.92105e+07
		2590	3FE_160813222853	12	2590	674	628.635	35.9037	0	4.08094e+07	3.54221e+07	3.1388e+07	2.09068e+07	1.98486e+07	1.84519e+07	3.75925e+07	3.82119e+07	3.82993e+07	2.12485e+07	1.66608e+07	1.97222e+07	1	0.263531	1	0.550154	0.106815	0.0216951	1.06025	0.150446	0.511676	0.535511	0.135688	0.0128376	1	0.263531	1	0.550154	0.106815	0.0216951	1.06025	0.150446	0.511676	0.535511	0.135688	0.0128376	3.58732e+07	1.97358e+07	3.80345e+07	1.92105e+07
	LEASCGTATSEVPKPEK+Carbamidomethyl(5)Phospho(7)	1	16	1	0.112253	1	0.548692	0.0475163	0.00285608	1.01889	0.118986	0.715229	0.57205	0.0476845	0.00346735	0	0
		hits: 16 Items
		FRAMEID	RAWFILE	MS2	FrameID1	CompID	MZ	Time	GoodID	II_1FE	II_1FE_160813085745	II_1FE_160813105339	II_2FE	II_2FE_160813144524	II_2FE_160813164117	II_3FE	II_3FE_160813203300	II_3FE_160813222853	II_4FE	II_4FE_160814022037	II_4FE_160814041631	Ratio_1FE	StdDev_1FE	PValue_1FE	Ratio_2FE	StdDev_2FE	PValue_2FE	Ratio_3FE	StdDev_3FE	PValue_3FE	Ratio_4FE	StdDev_4FE	PValue_4FE	NRatio_1FE	NStdDev_1FE	NPValue_1FE	NRatio_2FE	NStdDev_2FE	NPValue_2FE	NRatio_3FE	NStdDev_3FE	NPValue_3FE	NRatio_4FE	NStdDev_4FE	NPValue_4FE	Avg_1FE	Avg_2FE	Avg_3FE	Avg_4FE
		1880	4FE	32	1880	142	471.728	35.6576	0	1.41452e+08	1.37428e+08	1.26765e+08	7.64905e+07	7.1971e+07	7.41126e+07	1.44764e+08	1.40028e+08	1.28516e+08	7.70049e+07	7.54372e+07	7.96072e+07	1	0.112253	1	0.548692	0.0475163	0.00285608	1.01889	0.118986	0.715229	0.57205	0.0476845	0.00346735	1	0.112253	1	0.548692	0.0475163	0.00285608	1.01889	0.118986	0.715229	0.57205	0.0476845	0.00346735	1.35215e+08	7.41914e+07	1.3777e+08	7.73498e+07
		1880	4FE_160814022037	32	1880	142	471.728	35.6576	0	1.41452e+08	1.37428e+08	1.26765e+08	7.64905e+07	7.1971e+07	7.41126e+07	1.44764e+08	1.40028e+08	1.28516e+08	7.70049e+07	7.54372e+07	7.96072e+07	1	0.112253	1	0.548692	0.0475163	0.00285608	1.01889	0.118986	0.715229	0.57205	0.0476845	0.00346735	1	0.112253	1	0.548692	0.0475163	0.00285608	1.01889	0.118986	0.715229	0.57205	0.0476845	0.00346735	1.35215e+08	7.41914e+07	1.3777e+08	7.73498e+07
		1880	4FE_160814022037	32	1880	142	471.728	35.6576	0	1.41452e+08	1.37428e+08	1.26765e+08	7.64905e+07	7.1971e+07	7.41126e+07	1.44764e+08	1.40028e+08	1.28516e+08	7.70049e+07	7.54372e+07	7.96072e+07	1	0.112253	1	0.548692	0.0475163	0.00285608	1.01889	0.118986	0.715229	0.57205	0.0476845	0.00346735	1	0.112253	1	0.548692	0.0475163	0.00285608	1.01889	0.118986	0.715229	0.57205	0.0476845	0.00346735	1.35215e+08	7.41914e+07	1.3777e+08	7.73498e+07
		1880	4FE_160814041631	32	1880	142	471.728	35.6576	0	1.41452e+08	1.37428e+08	1.26765e+08	7.64905e+07	7.1971e+07	7.41126e+07	1.44764e+08	1.40028e+08	1.28516e+08	7.70049e+07	7.54372e+07	7.96072e+07	1	0.112253	1	0.548692	0.0475163	0.00285608	1.01889	0.118986	0.715229	0.57205	0.0476845	0.00346735	1	0.112253	1	0.548692	0.0475163	0.00285608	1.01889	0.118986	0.715229	0.57205	0.0476845	0.00346735	1.35215e+08	7.41914e+07	1.3777e+08	7.73498e+07
		1880	1FE	32	1880	142	471.728	35.6576	0	1.41452e+08	1.37428e+08	1.26765e+08	7.64905e+07	7.1971e+07	7.41126e+07	1.44764e+08	1.40028e+08	1.28516e+08	7.70049e+07	7.54372e+07	7.96072e+07	1	0.112253	1	0.548692	0.0475163	0.00285608	1.01889	0.118986	0.715229	0.57205	0.0476845	0.00346735	1	0.112253	1	0.548692	0.0475163	0.00285608	1.01889	0.118986	0.715229	0.57205	0.0476845	0.00346735	1.35215e+08	7.41914e+07	1.3777e+08	7.73498e+07
		1880	1FE_160813085745	32	1880	142	471.728	35.6576	0	1.41452e+08	1.37428e+08	1.26765e+08	7.64905e+07	7.1971e+07	7.41126e+07	1.44764e+08	1.40028e+08	1.28516e+08	7.70049e+07	7.54372e+07	7.96072e+07	1	0.112253	1	0.548692	0.0475163	0.00285608	1.01889	0.118986	0.715229	0.57205	0.0476845	0.00346735	1	0.112253	1	0.548692	0.0475163	0.00285608	1.01889	0.118986	0.715229	0.57205	0.0476845	0.00346735	1.35215e+08	7.41914e+07	1.3777e+08	7.73498e+07
		1880	1FE_160813105339	32	1880	142	471.728	35.6576	0	1.41452e+08	1.37428e+08	1.26765e+08	7.64905e+07	7.1971e+07	7.41126e+07	1.44764e+08	1.40028e+08	1.28516e+08	7.70049e+07	7.54372e+07	7.96072e+07	1	0.112253	1	0.548692	0.0475163	0.00285608	1.01889	0.118986	0.715229	0.57205	0.0476845	0.00346735	1	0.112253	1	0.548692	0.0475163	0.00285608	1.01889	0.118986	0.715229	0.57205	0.0476845	0.00346735	1.35215e+08	7.41914e+07	1.3777e+08	7.73498e+07
		1880	2FE	32	1880	142	471.728	35.6576	0	1.41452e+08	1.37428e+08	1.26765e+08	7.64905e+07	7.1971e+07	7.41126e+07	1.44764e+08	1.40028e+08	1.28516e+08	7.70049e+07	7.54372e+07	7.96072e+07	1	0.112253	1	0.548692	0.0475163	0.00285608	1.01889	0.118986	0.715229	0.57205	0.0476845	0.00346735	1	0.112253	1	0.548692	0.0475163	0.00285608	1.01889	0.118986	0.715229	0.57205	0.0476845	0.00346735	1.35215e+08	7.41914e+07	1.3777e+08	7.73498e+07
		1880	2FE_160813144524	32	1880	142	471.728	35.6576	0	1.41452e+08	1.37428e+08	1.26765e+08	7.64905e+07	7.1971e+07	7.41126e+07	1.44764e+08	1.40028e+08	1.28516e+08	7.70049e+07	7.54372e+07	7.96072e+07	1	0.112253	1	0.548692	0.0475163	0.00285608	1.01889	0.118986	0.715229	0.57205	0.0476845	0.00346735	1	0.112253	1	0.548692	0.0475163	0.00285608	1.01889	0.118986	0.715229	0.57205	0.0476845	0.00346735	1.35215e+08	7.41914e+07	1.3777e+08	7.73498e+07
		1880	2FE_160813164117	32	1880	142	471.728	35.6576	0	1.41452e+08	1.37428e+08	1.26765e+08	7.64905e+07	7.1971e+07	7.41126e+07	1.44764e+08	1.40028e+08	1.28516e+08	7.70049e+07	7.54372e+07	7.96072e+07	1	0.112253	1	0.548692	0.0475163	0.00285608	1.01889	0.118986	0.715229	0.57205	0.0476845	0.00346735	1	0.112253	1	0.548692	0.0475163	0.00285608	1.01889	0.118986	0.715229	0.57205	0.0476845	0.00346735	1.35215e+08	7.41914e+07	1.3777e+08	7.73498e+07
		1880	2FE_160813164117	32	1880	142	471.728	35.6576	0	1.41452e+08	1.37428e+08	1.26765e+08	7.64905e+07	7.1971e+07	7.41126e+07	1.44764e+08	1.40028e+08	1.28516e+08	7.70049e+07	7.54372e+07	7.96072e+07	1	0.112253	1	0.548692	0.0475163	0.00285608	1.01889	0.118986	0.715229	0.57205	0.0476845	0.00346735	1	0.112253	1	0.548692	0.0475163	0.00285608	1.01889	0.118986	0.715229	0.57205	0.0476845	0.00346735	1.35215e+08	7.41914e+07	1.3777e+08	7.73498e+07
		1880	3FE	32	1880	142	471.728	35.6576	0	1.41452e+08	1.37428e+08	1.26765e+08	7.64905e+07	7.1971e+07	7.41126e+07	1.44764e+08	1.40028e+08	1.28516e+08	7.70049e+07	7.54372e+07	7.96072e+07	1	0.112253	1	0.548692	0.0475163	0.00285608	1.01889	0.118986	0.715229	0.57205	0.0476845	0.00346735	1	0.112253	1	0.548692	0.0475163	0.00285608	1.01889	0.118986	0.715229	0.57205	0.0476845	0.00346735	1.35215e+08	7.41914e+07	1.3777e+08	7.73498e+07
		1880	3FE	32	1880	142	471.728	35.6576	0	1.41452e+08	1.37428e+08	1.26765e+08	7.64905e+07	7.1971e+07	7.41126e+07	1.44764e+08	1.40028e+08	1.28516e+08	7.70049e+07	7.54372e+07	7.96072e+07	1	0.112253	1	0.548692	0.0475163	0.00285608	1.01889	0.118986	0.715229	0.57205	0.0476845	0.00346735	1	0.112253	1	0.548692	0.0475163	0.00285608	1.01889	0.118986	0.715229	0.57205	0.0476845	0.00346735	1.35215e+08	7.41914e+07	1.3777e+08	7.73498e+07
		1880	3FE_160813203300	32	1880	142	471.728	35.6576	0	1.41452e+08	1.37428e+08	1.26765e+08	7.64905e+07	7.1971e+07	7.41126e+07	1.44764e+08	1.40028e+08	1.28516e+08	7.70049e+07	7.54372e+07	7.96072e+07	1	0.112253	1	0.548692	0.0475163	0.00285608	1.01889	0.118986	0.715229	0.57205	0.0476845	0.00346735	1	0.112253	1	0.548692	0.0475163	0.00285608	1.01889	0.118986	0.715229	0.57205	0.0476845	0.00346735	1.35215e+08	7.41914e+07	1.3777e+08	7.73498e+07
		1880	3FE_160813222853	32	1880	142	471.728	35.6576	0	1.41452e+08	1.37428e+08	1.26765e+08	7.64905e+07	7.1971e+07	7.41126e+07	1.44764e+08	1.40028e+08	1.28516e+08	7.70049e+07	7.54372e+07	7.96072e+07	1	0.112253	1	0.548692	0.0475163	0.00285608	1.01889	0.118986	0.715229	0.57205	0.0476845	0.00346735	1	0.112253	1	0.548692	0.0475163	0.00285608	1.01889	0.118986	0.715229	0.57205	0.0476845	0.00346735	1.35215e+08	7.41914e+07	1.3777e+08	7.73498e+07
		1880	3FE_160813222853	32	1880	142	471.728	35.6576	0	1.41452e+08	1.37428e+08	1.26765e+08	7.64905e+07	7.1971e+07	7.41126e+07	1.44764e+08	1.40028e+08	1.28516e+08	7.70049e+07	7.54372e+07	7.96072e+07	1	0.112253	1	0.548692	0.0475163	0.00285608	1.01889	0.118986	0.715229	0.57205	0.0476845	0.00346735	1	0.112253	1	0.548692	0.0475163	0.00285608	1.01889	0.118986	0.715229	0.57205	0.0476845	0.00346735	1.35215e+08	7.41914e+07	1.3777e+08	7.73498e+07
	LEASCGTATSEVPKPEK+Carbamidomethyl(5)Phospho(9)	1	23	1	0.112253	1	0.548692	0.0475163	0.00285608	1.01889	0.118986	0.715229	0.57205	0.0476845	0.00346735	0	0
		hits: 23 Items
		FRAMEID	RAWFILE	MS2	FrameID1	CompID	MZ	Time	GoodID	II_1FE	II_1FE_160813085745	II_1FE_160813105339	II_2FE	II_2FE_160813144524	II_2FE_160813164117	II_3FE	II_3FE_160813203300	II_3FE_160813222853	II_4FE	II_4FE_160814022037	II_4FE_160814041631	Ratio_1FE	StdDev_1FE	PValue_1FE	Ratio_2FE	StdDev_2FE	PValue_2FE	Ratio_3FE	StdDev_3FE	PValue_3FE	Ratio_4FE	StdDev_4FE	PValue_4FE	NRatio_1FE	NStdDev_1FE	NPValue_1FE	NRatio_2FE	NStdDev_2FE	NPValue_2FE	NRatio_3FE	NStdDev_3FE	NPValue_3FE	NRatio_4FE	NStdDev_4FE	NPValue_4FE	Avg_1FE	Avg_2FE	Avg_3FE	Avg_4FE
		1880	4FE	32	1880	142	471.728	35.6576	0	1.41452e+08	1.37428e+08	1.26765e+08	7.64905e+07	7.1971e+07	7.41126e+07	1.44764e+08	1.40028e+08	1.28516e+08	7.70049e+07	7.54372e+07	7.96072e+07	1	0.112253	1	0.548692	0.0475163	0.00285608	1.01889	0.118986	0.715229	0.57205	0.0476845	0.00346735	1	0.112253	1	0.548692	0.0475163	0.00285608	1.01889	0.118986	0.715229	0.57205	0.0476845	0.00346735	1.35215e+08	7.41914e+07	1.3777e+08	7.73498e+07
		1880	4FE	32	1880	142	471.728	35.6576	0	1.41452e+08	1.37428e+08	1.26765e+08	7.64905e+07	7.1971e+07	7.41126e+07	1.44764e+08	1.40028e+08	1.28516e+08	7.70049e+07	7.54372e+07	7.96072e+07	1	0.112253	1	0.548692	0.0475163	0.00285608	1.01889	0.118986	0.715229	0.57205	0.0476845	0.00346735	1	0.112253	1	0.548692	0.0475163	0.00285608	1.01889	0.118986	0.715229	0.57205	0.0476845	0.00346735	1.35215e+08	7.41914e+07	1.3777e+08	7.73498e+07
		1880	4FE_160814022037	32	1880	142	471.728	35.6576	0	1.41452e+08	1.37428e+08	1.26765e+08	7.64905e+07	7.1971e+07	7.41126e+07	1.44764e+08	1.40028e+08	1.28516e+08	7.70049e+07	7.54372e+07	7.96072e+07	1	0.112253	1	0.548692	0.0475163	0.00285608	1.01889	0.118986	0.715229	0.57205	0.0476845	0.00346735	1	0.112253	1	0.548692	0.0475163	0.00285608	1.01889	0.118986	0.715229	0.57205	0.0476845	0.00346735	1.35215e+08	7.41914e+07	1.3777e+08	7.73498e+07
		1880	4FE_160814022037	32	1880	142	471.728	35.6576	0	1.41452e+08	1.37428e+08	1.26765e+08	7.64905e+07	7.1971e+07	7.41126e+07	1.44764e+08	1.40028e+08	1.28516e+08	7.70049e+07	7.54372e+07	7.96072e+07	1	0.112253	1	0.548692	0.0475163	0.00285608	1.01889	0.118986	0.715229	0.57205	0.0476845	0.00346735	1	0.112253	1	0.548692	0.0475163	0.00285608	1.01889	0.118986	0.715229	0.57205	0.0476845	0.00346735	1.35215e+08	7.41914e+07	1.3777e+08	7.73498e+07
		1880	4FE_160814041631	32	1880	142	471.728	35.6576	0	1.41452e+08	1.37428e+08	1.26765e+08	7.64905e+07	7.1971e+07	7.41126e+07	1.44764e+08	1.40028e+08	1.28516e+08	7.70049e+07	7.54372e+07	7.96072e+07	1	0.112253	1	0.548692	0.0475163	0.00285608	1.01889	0.118986	0.715229	0.57205	0.0476845	0.00346735	1	0.112253	1	0.548692	0.0475163	0.00285608	1.01889	0.118986	0.715229	0.57205	0.0476845	0.00346735	1.35215e+08	7.41914e+07	1.3777e+08	7.73498e+07
		1880	4FE_160814041631	32	1880	142	471.728	35.6576	0	1.41452e+08	1.37428e+08	1.26765e+08	7.64905e+07	7.1971e+07	7.41126e+07	1.44764e+08	1.40028e+08	1.28516e+08	7.70049e+07	7.54372e+07	7.96072e+07	1	0.112253	1	0.548692	0.0475163	0.00285608	1.01889	0.118986	0.715229	0.57205	0.0476845	0.00346735	1	0.112253	1	0.548692	0.0475163	0.00285608	1.01889	0.118986	0.715229	0.57205	0.0476845	0.00346735	1.35215e+08	7.41914e+07	1.3777e+08	7.73498e+07
		1880	1FE	32	1880	142	471.728	35.6576	0	1.41452e+08	1.37428e+08	1.26765e+08	7.64905e+07	7.1971e+07	7.41126e+07	1.44764e+08	1.40028e+08	1.28516e+08	7.70049e+07	7.54372e+07	7.96072e+07	1	0.112253	1	0.548692	0.0475163	0.00285608	1.01889	0.118986	0.715229	0.57205	0.0476845	0.00346735	1	0.112253	1	0.548692	0.0475163	0.00285608	1.01889	0.118986	0.715229	0.57205	0.0476845	0.00346735	1.35215e+08	7.41914e+07	1.3777e+08	7.73498e+07
		1880	1FE	32	1880	142	471.728	35.6576	0	1.41452e+08	1.37428e+08	1.26765e+08	7.64905e+07	7.1971e+07	7.41126e+07	1.44764e+08	1.40028e+08	1.28516e+08	7.70049e+07	7.54372e+07	7.96072e+07	1	0.112253	1	0.548692	0.0475163	0.00285608	1.01889	0.118986	0.715229	0.57205	0.0476845	0.00346735	1	0.112253	1	0.548692	0.0475163	0.00285608	1.01889	0.118986	0.715229	0.57205	0.0476845	0.00346735	1.35215e+08	7.41914e+07	1.3777e+08	7.73498e+07
		1880	1FE_160813085745	32	1880	142	471.728	35.6576	0	1.41452e+08	1.37428e+08	1.26765e+08	7.64905e+07	7.1971e+07	7.41126e+07	1.44764e+08	1.40028e+08	1.28516e+08	7.70049e+07	7.54372e+07	7.96072e+07	1	0.112253	1	0.548692	0.0475163	0.00285608	1.01889	0.118986	0.715229	0.57205	0.0476845	0.00346735	1	0.112253	1	0.548692	0.0475163	0.00285608	1.01889	0.118986	0.715229	0.57205	0.0476845	0.00346735	1.35215e+08	7.41914e+07	1.3777e+08	7.73498e+07
		1880	1FE_160813105339	32	1880	142	471.728	35.6576	0	1.41452e+08	1.37428e+08	1.26765e+08	7.64905e+07	7.1971e+07	7.41126e+07	1.44764e+08	1.40028e+08	1.28516e+08	7.70049e+07	7.54372e+07	7.96072e+07	1	0.112253	1	0.548692	0.0475163	0.00285608	1.01889	0.118986	0.715229	0.57205	0.0476845	0.00346735	1	0.112253	1	0.548692	0.0475163	0.00285608	1.01889	0.118986	0.715229	0.57205	0.0476845	0.00346735	1.35215e+08	7.41914e+07	1.3777e+08	7.73498e+07
		1880	1FE_160813105339	32	1880	142	471.728	35.6576	0	1.41452e+08	1.37428e+08	1.26765e+08	7.64905e+07	7.1971e+07	7.41126e+07	1.44764e+08	1.40028e+08	1.28516e+08	7.70049e+07	7.54372e+07	7.96072e+07	1	0.112253	1	0.548692	0.0475163	0.00285608	1.01889	0.118986	0.715229	0.57205	0.0476845	0.00346735	1	0.112253	1	0.548692	0.0475163	0.00285608	1.01889	0.118986	0.715229	0.57205	0.0476845	0.00346735	1.35215e+08	7.41914e+07	1.3777e+08	7.73498e+07
		1880	2FE	32	1880	142	471.728	35.6576	0	1.41452e+08	1.37428e+08	1.26765e+08	7.64905e+07	7.1971e+07	7.41126e+07	1.44764e+08	1.40028e+08	1.28516e+08	7.70049e+07	7.54372e+07	7.96072e+07	1	0.112253	1	0.548692	0.0475163	0.00285608	1.01889	0.118986	0.715229	0.57205	0.0476845	0.00346735	1	0.112253	1	0.548692	0.0475163	0.00285608	1.01889	0.118986	0.715229	0.57205	0.0476845	0.00346735	1.35215e+08	7.41914e+07	1.3777e+08	7.73498e+07
		1880	2FE_160813144524	32	1880	142	471.728	35.6576	0	1.41452e+08	1.37428e+08	1.26765e+08	7.64905e+07	7.1971e+07	7.41126e+07	1.44764e+08	1.40028e+08	1.28516e+08	7.70049e+07	7.54372e+07	7.96072e+07	1	0.112253	1	0.548692	0.0475163	0.00285608	1.01889	0.118986	0.715229	0.57205	0.0476845	0.00346735	1	0.112253	1	0.548692	0.0475163	0.00285608	1.01889	0.118986	0.715229	0.57205	0.0476845	0.00346735	1.35215e+08	7.41914e+07	1.3777e+08	7.73498e+07
		1880	2FE_160813144524	32	1880	142	471.728	35.6576	0	1.41452e+08	1.37428e+08	1.26765e+08	7.64905e+07	7.1971e+07	7.41126e+07	1.44764e+08	1.40028e+08	1.28516e+08	7.70049e+07	7.54372e+07	7.96072e+07	1	0.112253	1	0.548692	0.0475163	0.00285608	1.01889	0.118986	0.715229	0.57205	0.0476845	0.00346735	1	0.112253	1	0.548692	0.0475163	0.00285608	1.01889	0.118986	0.715229	0.57205	0.0476845	0.00346735	1.35215e+08	7.41914e+07	1.3777e+08	7.73498e+07
		1880	2FE_160813164117	32	1880	142	471.728	35.6576	0	1.41452e+08	1.37428e+08	1.26765e+08	7.64905e+07	7.1971e+07	7.41126e+07	1.44764e+08	1.40028e+08	1.28516e+08	7.70049e+07	7.54372e+07	7.96072e+07	1	0.112253	1	0.548692	0.0475163	0.00285608	1.01889	0.118986	0.715229	0.57205	0.0476845	0.00346735	1	0.112253	1	0.548692	0.0475163	0.00285608	1.01889	0.118986	0.715229	0.57205	0.0476845	0.00346735	1.35215e+08	7.41914e+07	1.3777e+08	7.73498e+07
		1880	2FE_160813164117	32	1880	142	471.728	35.6576	0	1.41452e+08	1.37428e+08	1.26765e+08	7.64905e+07	7.1971e+07	7.41126e+07	1.44764e+08	1.40028e+08	1.28516e+08	7.70049e+07	7.54372e+07	7.96072e+07	1	0.112253	1	0.548692	0.0475163	0.00285608	1.01889	0.118986	0.715229	0.57205	0.0476845	0.00346735	1	0.112253	1	0.548692	0.0475163	0.00285608	1.01889	0.118986	0.715229	0.57205	0.0476845	0.00346735	1.35215e+08	7.41914e+07	1.3777e+08	7.73498e+07
		1880	3FE	32	1880	142	471.728	35.6576	0	1.41452e+08	1.37428e+08	1.26765e+08	7.64905e+07	7.1971e+07	7.41126e+07	1.44764e+08	1.40028e+08	1.28516e+08	7.70049e+07	7.54372e+07	7.96072e+07	1	0.112253	1	0.548692	0.0475163	0.00285608	1.01889	0.118986	0.715229	0.57205	0.0476845	0.00346735	1	0.112253	1	0.548692	0.0475163	0.00285608	1.01889	0.118986	0.715229	0.57205	0.0476845	0.00346735	1.35215e+08	7.41914e+07	1.3777e+08	7.73498e+07
		1880	3FE	32	1880	142	471.728	35.6576	0	1.41452e+08	1.37428e+08	1.26765e+08	7.64905e+07	7.1971e+07	7.41126e+07	1.44764e+08	1.40028e+08	1.28516e+08	7.70049e+07	7.54372e+07	7.96072e+07	1	0.112253	1	0.548692	0.0475163	0.00285608	1.01889	0.118986	0.715229	0.57205	0.0476845	0.00346735	1	0.112253	1	0.548692	0.0475163	0.00285608	1.01889	0.118986	0.715229	0.57205	0.0476845	0.00346735	1.35215e+08	7.41914e+07	1.3777e+08	7.73498e+07
		1880	3FE	32	1880	142	471.728	35.6576	0	1.41452e+08	1.37428e+08	1.26765e+08	7.64905e+07	7.1971e+07	7.41126e+07	1.44764e+08	1.40028e+08	1.28516e+08	7.70049e+07	7.54372e+07	7.96072e+07	1	0.112253	1	0.548692	0.0475163	0.00285608	1.01889	0.118986	0.715229	0.57205	0.0476845	0.00346735	1	0.112253	1	0.548692	0.0475163	0.00285608	1.01889	0.118986	0.715229	0.57205	0.0476845	0.00346735	1.35215e+08	7.41914e+07	1.3777e+08	7.73498e+07
		1880	3FE	32	1880	142	471.728	35.6576	0	1.41452e+08	1.37428e+08	1.26765e+08	7.64905e+07	7.1971e+07	7.41126e+07	1.44764e+08	1.40028e+08	1.28516e+08	7.70049e+07	7.54372e+07	7.96072e+07	1	0.112253	1	0.548692	0.0475163	0.00285608	1.01889	0.118986	0.715229	0.57205	0.0476845	0.00346735	1	0.112253	1	0.548692	0.0475163	0.00285608	1.01889	0.118986	0.715229	0.57205	0.0476845	0.00346735	1.35215e+08	7.41914e+07	1.3777e+08	7.73498e+07
		1880	3FE_160813203300	32	1880	142	471.728	35.6576	0	1.41452e+08	1.37428e+08	1.26765e+08	7.64905e+07	7.1971e+07	7.41126e+07	1.44764e+08	1.40028e+08	1.28516e+08	7.70049e+07	7.54372e+07	7.96072e+07	1	0.112253	1	0.548692	0.0475163	0.00285608	1.01889	0.118986	0.715229	0.57205	0.0476845	0.00346735	1	0.112253	1	0.548692	0.0475163	0.00285608	1.01889	0.118986	0.715229	0.57205	0.0476845	0.00346735	1.35215e+08	7.41914e+07	1.3777e+08	7.73498e+07
		1880	3FE_160813222853	32	1880	142	471.728	35.6576	0	1.41452e+08	1.37428e+08	1.26765e+08	7.64905e+07	7.1971e+07	7.41126e+07	1.44764e+08	1.40028e+08	1.28516e+08	7.70049e+07	7.54372e+07	7.96072e+07	1	0.112253	1	0.548692	0.0475163	0.00285608	1.01889	0.118986	0.715229	0.57205	0.0476845	0.00346735	1	0.112253	1	0.548692	0.0475163	0.00285608	1.01889	0.118986	0.715229	0.57205	0.0476845	0.00346735	1.35215e+08	7.41914e+07	1.3777e+08	7.73498e+07
		1880	3FE_160813222853	32	1880	142	471.728	35.6576	0	1.41452e+08	1.37428e+08	1.26765e+08	7.64905e+07	7.1971e+07	7.41126e+07	1.44764e+08	1.40028e+08	1.28516e+08	7.70049e+07	7.54372e+07	7.96072e+07	1	0.112253	1	0.548692	0.0475163	0.00285608	1.01889	0.118986	0.715229	0.57205	0.0476845	0.00346735	1	0.112253	1	0.548692	0.0475163	0.00285608	1.01889	0.118986	0.715229	0.57205	0.0476845	0.00346735	1.35215e+08	7.41914e+07	1.3777e+08	7.73498e+07
SP://Q8N8M0	NAT16_HUMAN Probable N_acetyltransferase 16 OS=Homo sapiens GN=NAT16 PE=2 SV=2	3	2	67	1	0.0629339	1	0.548782	0.0265712	1.08717e-06	1.02603	0.06249	0.923382	0.570606	0.0269809	1.17636e-06
	peptides: 3 Items
	PEPTIDE	FRAMES	HITS	Ratio_1FE	StdDev_1FE	PValue_1FE	Ratio_2FE	StdDev_2FE	PValue_2FE	Ratio_3FE	StdDev_3FE	PValue_3FE	Ratio_4FE	StdDev_4FE	PValue_4FE	OtherAssignments	AvgPepPValue
	LEASCGTATSEVPKPEK+Carbamidomethyl(5)Phospho(10)	2	28	1	0.103274	1	0.548933	0.0434144	0.000662321	1.03481	0.0933256	0.73384	0.568034	0.0449874	0.000490515	0	0
		hits: 28 Items
		FRAMEID	RAWFILE	MS2	FrameID1	CompID	MZ	Time	GoodID	II_1FE	II_1FE_160813085745	II_1FE_160813105339	II_2FE	II_2FE_160813144524	II_2FE_160813164117	II_3FE	II_3FE_160813203300	II_3FE_160813222853	II_4FE	II_4FE_160814022037	II_4FE_160814041631	Ratio_1FE	StdDev_1FE	PValue_1FE	Ratio_2FE	StdDev_2FE	PValue_2FE	Ratio_3FE	StdDev_3FE	PValue_3FE	Ratio_4FE	StdDev_4FE	PValue_4FE	NRatio_1FE	NStdDev_1FE	NPValue_1FE	NRatio_2FE	NStdDev_2FE	NPValue_2FE	NRatio_3FE	NStdDev_3FE	NPValue_3FE	NRatio_4FE	NStdDev_4FE	NPValue_4FE	Avg_1FE	Avg_2FE	Avg_3FE	Avg_4FE
		1880	4FE	32	1880	142	471.728	35.6576	0	1.41452e+08	1.37428e+08	1.26765e+08	7.64905e+07	7.1971e+07	7.41126e+07	1.44764e+08	1.40028e+08	1.28516e+08	7.70049e+07	7.54372e+07	7.96072e+07	1	0.112253	1	0.548692	0.0475163	0.00285608	1.01889	0.118986	0.715229	0.57205	0.0476845	0.00346735	1	0.112253	1	0.548692	0.0475163	0.00285608	1.01889	0.118986	0.715229	0.57205	0.0476845	0.00346735	1.35215e+08	7.41914e+07	1.3777e+08	7.73498e+07
		1880	4FE_160814022037	32	1880	142	471.728	35.6576	0	1.41452e+08	1.37428e+08	1.26765e+08	7.64905e+07	7.1971e+07	7.41126e+07	1.44764e+08	1.40028e+08	1.28516e+08	7.70049e+07	7.54372e+07	7.96072e+07	1	0.112253	1	0.548692	0.0475163	0.00285608	1.01889	0.118986	0.715229	0.57205	0.0476845	0.00346735	1	0.112253	1	0.548692	0.0475163	0.00285608	1.01889	0.118986	0.715229	0.57205	0.0476845	0.00346735	1.35215e+08	7.41914e+07	1.3777e+08	7.73498e+07
		1880	4FE_160814022037	32	1880	142	471.728	35.6576	0	1.41452e+08	1.37428e+08	1.26765e+08	7.64905e+07	7.1971e+07	7.41126e+07	1.44764e+08	1.40028e+08	1.28516e+08	7.70049e+07	7.54372e+07	7.96072e+07	1	0.112253	1	0.548692	0.0475163	0.00285608	1.01889	0.118986	0.715229	0.57205	0.0476845	0.00346735	1	0.112253	1	0.548692	0.0475163	0.00285608	1.01889	0.118986	0.715229	0.57205	0.0476845	0.00346735	1.35215e+08	7.41914e+07	1.3777e+08	7.73498e+07
		1880	4FE_160814041631	32	1880	142	471.728	35.6576	0	1.41452e+08	1.37428e+08	1.26765e+08	7.64905e+07	7.1971e+07	7.41126e+07	1.44764e+08	1.40028e+08	1.28516e+08	7.70049e+07	7.54372e+07	7.96072e+07	1	0.112253	1	0.548692	0.0475163	0.00285608	1.01889	0.118986	0.715229	0.57205	0.0476845	0.00346735	1	0.112253	1	0.548692	0.0475163	0.00285608	1.01889	0.118986	0.715229	0.57205	0.0476845	0.00346735	1.35215e+08	7.41914e+07	1.3777e+08	7.73498e+07
		1880	4FE_160814041631	32	1880	142	471.728	35.6576	0	1.41452e+08	1.37428e+08	1.26765e+08	7.64905e+07	7.1971e+07	7.41126e+07	1.44764e+08	1.40028e+08	1.28516e+08	7.70049e+07	7.54372e+07	7.96072e+07	1	0.112253	1	0.548692	0.0475163	0.00285608	1.01889	0.118986	0.715229	0.57205	0.0476845	0.00346735	1	0.112253	1	0.548692	0.0475163	0.00285608	1.01889	0.118986	0.715229	0.57205	0.0476845	0.00346735	1.35215e+08	7.41914e+07	1.3777e+08	7.73498e+07
		1880	1FE	32	1880	142	471.728	35.6576	0	1.41452e+08	1.37428e+08	1.26765e+08	7.64905e+07	7.1971e+07	7.41126e+07	1.44764e+08	1.40028e+08	1.28516e+08	7.70049e+07	7.54372e+07	7.96072e+07	1	0.112253	1	0.548692	0.0475163	0.00285608	1.01889	0.118986	0.715229	0.57205	0.0476845	0.00346735	1	0.112253	1	0.548692	0.0475163	0.00285608	1.01889	0.118986	0.715229	0.57205	0.0476845	0.00346735	1.35215e+08	7.41914e+07	1.3777e+08	7.73498e+07
		1880	1FE	32	1880	142	471.728	35.6576	0	1.41452e+08	1.37428e+08	1.26765e+08	7.64905e+07	7.1971e+07	7.41126e+07	1.44764e+08	1.40028e+08	1.28516e+08	7.70049e+07	7.54372e+07	7.96072e+07	1	0.112253	1	0.548692	0.0475163	0.00285608	1.01889	0.118986	0.715229	0.57205	0.0476845	0.00346735	1	0.112253	1	0.548692	0.0475163	0.00285608	1.01889	0.118986	0.715229	0.57205	0.0476845	0.00346735	1.35215e+08	7.41914e+07	1.3777e+08	7.73498e+07
		1880	1FE_160813085745	32	1880	142	471.728	35.6576	0	1.41452e+08	1.37428e+08	1.26765e+08	7.64905e+07	7.1971e+07	7.41126e+07	1.44764e+08	1.40028e+08	1.28516e+08	7.70049e+07	7.54372e+07	7.96072e+07	1	0.112253	1	0.548692	0.0475163	0.00285608	1.01889	0.118986	0.715229	0.57205	0.0476845	0.00346735	1	0.112253	1	0.548692	0.0475163	0.00285608	1.01889	0.118986	0.715229	0.57205	0.0476845	0.00346735	1.35215e+08	7.41914e+07	1.3777e+08	7.73498e+07
		1880	1FE_160813105339	32	1880	142	471.728	35.6576	0	1.41452e+08	1.37428e+08	1.26765e+08	7.64905e+07	7.1971e+07	7.41126e+07	1.44764e+08	1.40028e+08	1.28516e+08	7.70049e+07	7.54372e+07	7.96072e+07	1	0.112253	1	0.548692	0.0475163	0.00285608	1.01889	0.118986	0.715229	0.57205	0.0476845	0.00346735	1	0.112253	1	0.548692	0.0475163	0.00285608	1.01889	0.118986	0.715229	0.57205	0.0476845	0.00346735	1.35215e+08	7.41914e+07	1.3777e+08	7.73498e+07
		1880	1FE_160813105339	32	1880	142	471.728	35.6576	0	1.41452e+08	1.37428e+08	1.26765e+08	7.64905e+07	7.1971e+07	7.41126e+07	1.44764e+08	1.40028e+08	1.28516e+08	7.70049e+07	7.54372e+07	7.96072e+07	1	0.112253	1	0.548692	0.0475163	0.00285608	1.01889	0.118986	0.715229	0.57205	0.0476845	0.00346735	1	0.112253	1	0.548692	0.0475163	0.00285608	1.01889	0.118986	0.715229	0.57205	0.0476845	0.00346735	1.35215e+08	7.41914e+07	1.3777e+08	7.73498e+07
		1880	2FE	32	1880	142	471.728	35.6576	0	1.41452e+08	1.37428e+08	1.26765e+08	7.64905e+07	7.1971e+07	7.41126e+07	1.44764e+08	1.40028e+08	1.28516e+08	7.70049e+07	7.54372e+07	7.96072e+07	1	0.112253	1	0.548692	0.0475163	0.00285608	1.01889	0.118986	0.715229	0.57205	0.0476845	0.00346735	1	0.112253	1	0.548692	0.0475163	0.00285608	1.01889	0.118986	0.715229	0.57205	0.0476845	0.00346735	1.35215e+08	7.41914e+07	1.3777e+08	7.73498e+07
		1880	2FE	32	1880	142	471.728	35.6576	0	1.41452e+08	1.37428e+08	1.26765e+08	7.64905e+07	7.1971e+07	7.41126e+07	1.44764e+08	1.40028e+08	1.28516e+08	7.70049e+07	7.54372e+07	7.96072e+07	1	0.112253	1	0.548692	0.0475163	0.00285608	1.01889	0.118986	0.715229	0.57205	0.0476845	0.00346735	1	0.112253	1	0.548692	0.0475163	0.00285608	1.01889	0.118986	0.715229	0.57205	0.0476845	0.00346735	1.35215e+08	7.41914e+07	1.3777e+08	7.73498e+07
		1880	2FE_160813144524	32	1880	142	471.728	35.6576	0	1.41452e+08	1.37428e+08	1.26765e+08	7.64905e+07	7.1971e+07	7.41126e+07	1.44764e+08	1.40028e+08	1.28516e+08	7.70049e+07	7.54372e+07	7.96072e+07	1	0.112253	1	0.548692	0.0475163	0.00285608	1.01889	0.118986	0.715229	0.57205	0.0476845	0.00346735	1	0.112253	1	0.548692	0.0475163	0.00285608	1.01889	0.118986	0.715229	0.57205	0.0476845	0.00346735	1.35215e+08	7.41914e+07	1.3777e+08	7.73498e+07
		1880	2FE_160813164117	32	1880	142	471.728	35.6576	0	1.41452e+08	1.37428e+08	1.26765e+08	7.64905e+07	7.1971e+07	7.41126e+07	1.44764e+08	1.40028e+08	1.28516e+08	7.70049e+07	7.54372e+07	7.96072e+07	1	0.112253	1	0.548692	0.0475163	0.00285608	1.01889	0.118986	0.715229	0.57205	0.0476845	0.00346735	1	0.112253	1	0.548692	0.0475163	0.00285608	1.01889	0.118986	0.715229	0.57205	0.0476845	0.00346735	1.35215e+08	7.41914e+07	1.3777e+08	7.73498e+07
		1880	2FE_160813164117	32	1880	142	471.728	35.6576	0	1.41452e+08	1.37428e+08	1.26765e+08	7.64905e+07	7.1971e+07	7.41126e+07	1.44764e+08	1.40028e+08	1.28516e+08	7.70049e+07	7.54372e+07	7.96072e+07	1	0.112253	1	0.548692	0.0475163	0.00285608	1.01889	0.118986	0.715229	0.57205	0.0476845	0.00346735	1	0.112253	1	0.548692	0.0475163	0.00285608	1.01889	0.118986	0.715229	0.57205	0.0476845	0.00346735	1.35215e+08	7.41914e+07	1.3777e+08	7.73498e+07
		1880	3FE	32	1880	142	471.728	35.6576	0	1.41452e+08	1.37428e+08	1.26765e+08	7.64905e+07	7.1971e+07	7.41126e+07	1.44764e+08	1.40028e+08	1.28516e+08	7.70049e+07	7.54372e+07	7.96072e+07	1	0.112253	1	0.548692	0.0475163	0.00285608	1.01889	0.118986	0.715229	0.57205	0.0476845	0.00346735	1	0.112253	1	0.548692	0.0475163	0.00285608	1.01889	0.118986	0.715229	0.57205	0.0476845	0.00346735	1.35215e+08	7.41914e+07	1.3777e+08	7.73498e+07
		1880	3FE	32	1880	142	471.728	35.6576	0	1.41452e+08	1.37428e+08	1.26765e+08	7.64905e+07	7.1971e+07	7.41126e+07	1.44764e+08	1.40028e+08	1.28516e+08	7.70049e+07	7.54372e+07	7.96072e+07	1	0.112253	1	0.548692	0.0475163	0.00285608	1.01889	0.118986	0.715229	0.57205	0.0476845	0.00346735	1	0.112253	1	0.548692	0.0475163	0.00285608	1.01889	0.118986	0.715229	0.57205	0.0476845	0.00346735	1.35215e+08	7.41914e+07	1.3777e+08	7.73498e+07
		1880	3FE	32	1880	142	471.728	35.6576	0	1.41452e+08	1.37428e+08	1.26765e+08	7.64905e+07	7.1971e+07	7.41126e+07	1.44764e+08	1.40028e+08	1.28516e+08	7.70049e+07	7.54372e+07	7.96072e+07	1	0.112253	1	0.548692	0.0475163	0.00285608	1.01889	0.118986	0.715229	0.57205	0.0476845	0.00346735	1	0.112253	1	0.548692	0.0475163	0.00285608	1.01889	0.118986	0.715229	0.57205	0.0476845	0.00346735	1.35215e+08	7.41914e+07	1.3777e+08	7.73498e+07
		1880	3FE	32	1880	142	471.728	35.6576	0	1.41452e+08	1.37428e+08	1.26765e+08	7.64905e+07	7.1971e+07	7.41126e+07	1.44764e+08	1.40028e+08	1.28516e+08	7.70049e+07	7.54372e+07	7.96072e+07	1	0.112253	1	0.548692	0.0475163	0.00285608	1.01889	0.118986	0.715229	0.57205	0.0476845	0.00346735	1	0.112253	1	0.548692	0.0475163	0.00285608	1.01889	0.118986	0.715229	0.57205	0.0476845	0.00346735	1.35215e+08	7.41914e+07	1.3777e+08	7.73498e+07
		1880	3FE_160813203300	32	1880	142	471.728	35.6576	0	1.41452e+08	1.37428e+08	1.26765e+08	7.64905e+07	7.1971e+07	7.41126e+07	1.44764e+08	1.40028e+08	1.28516e+08	7.70049e+07	7.54372e+07	7.96072e+07	1	0.112253	1	0.548692	0.0475163	0.00285608	1.01889	0.118986	0.715229	0.57205	0.0476845	0.00346735	1	0.112253	1	0.548692	0.0475163	0.00285608	1.01889	0.118986	0.715229	0.57205	0.0476845	0.00346735	1.35215e+08	7.41914e+07	1.3777e+08	7.73498e+07
		1880	3FE_160813222853	32	1880	142	471.728	35.6576	0	1.41452e+08	1.37428e+08	1.26765e+08	7.64905e+07	7.1971e+07	7.41126e+07	1.44764e+08	1.40028e+08	1.28516e+08	7.70049e+07	7.54372e+07	7.96072e+07	1	0.112253	1	0.548692	0.0475163	0.00285608	1.01889	0.118986	0.715229	0.57205	0.0476845	0.00346735	1	0.112253	1	0.548692	0.0475163	0.00285608	1.01889	0.118986	0.715229	0.57205	0.0476845	0.00346735	1.35215e+08	7.41914e+07	1.3777e+08	7.73498e+07
		1880	3FE_160813222853	32	1880	142	471.728	35.6576	0	1.41452e+08	1.37428e+08	1.26765e+08	7.64905e+07	7.1971e+07	7.41126e+07	1.44764e+08	1.40028e+08	1.28516e+08	7.70049e+07	7.54372e+07	7.96072e+07	1	0.112253	1	0.548692	0.0475163	0.00285608	1.01889	0.118986	0.715229	0.57205	0.0476845	0.00346735	1	0.112253	1	0.548692	0.0475163	0.00285608	1.01889	0.118986	0.715229	0.57205	0.0476845	0.00346735	1.35215e+08	7.41914e+07	1.3777e+08	7.73498e+07
		2590	1FE_160813085745	12	2590	674	628.635	35.9037	0	4.08094e+07	3.54221e+07	3.1388e+07	2.09068e+07	1.98486e+07	1.84519e+07	3.75925e+07	3.82119e+07	3.82993e+07	2.12485e+07	1.66608e+07	1.97222e+07	1	0.263531	1	0.550154	0.106815	0.0216951	1.06025	0.150446	0.511676	0.535511	0.135688	0.0128376	1	0.263531	1	0.550154	0.106815	0.0216951	1.06025	0.150446	0.511676	0.535511	0.135688	0.0128376	3.58732e+07	1.97358e+07	3.80345e+07	1.92105e+07
		2590	3FE	12	2590	674	628.635	35.9037	0	4.08094e+07	3.54221e+07	3.1388e+07	2.09068e+07	1.98486e+07	1.84519e+07	3.75925e+07	3.82119e+07	3.82993e+07	2.12485e+07	1.66608e+07	1.97222e+07	1	0.263531	1	0.550154	0.106815	0.0216951	1.06025	0.150446	0.511676	0.535511	0.135688	0.0128376	1	0.263531	1	0.550154	0.106815	0.0216951	1.06025	0.150446	0.511676	0.535511	0.135688	0.0128376	3.58732e+07	1.97358e+07	3.80345e+07	1.92105e+07
		2590	3FE	12	2590	674	628.635	35.9037	0	4.08094e+07	3.54221e+07	3.1388e+07	2.09068e+07	1.98486e+07	1.84519e+07	3.75925e+07	3.82119e+07	3.82993e+07	2.12485e+07	1.66608e+07	1.97222e+07	1	0.263531	1	0.550154	0.106815	0.0216951	1.06025	0.150446	0.511676	0.535511	0.135688	0.0128376	1	0.263531	1	0.550154	0.106815	0.0216951	1.06025	0.150446	0.511676	0.535511	0.135688	0.0128376	3.58732e+07	1.97358e+07	3.80345e+07	1.92105e+07
		2590	3FE_160813203300	12	2590	674	628.635	35.9037	0	4.08094e+07	3.54221e+07	3.1388e+07	2.09068e+07	1.98486e+07	1.84519e+07	3.75925e+07	3.82119e+07	3.82993e+07	2.12485e+07	1.66608e+07	1.97222e+07	1	0.263531	1	0.550154	0.106815	0.0216951	1.06025	0.150446	0.511676	0.535511	0.135688	0.0128376	1	0.263531	1	0.550154	0.106815	0.0216951	1.06025	0.150446	0.511676	0.535511	0.135688	0.0128376	3.58732e+07	1.97358e+07	3.80345e+07	1.92105e+07
		2590	3FE_160813222853	12	2590	674	628.635	35.9037	0	4.08094e+07	3.54221e+07	3.1388e+07	2.09068e+07	1.98486e+07	1.84519e+07	3.75925e+07	3.82119e+07	3.82993e+07	2.12485e+07	1.66608e+07	1.97222e+07	1	0.263531	1	0.550154	0.106815	0.0216951	1.06025	0.150446	0.511676	0.535511	0.135688	0.0128376	1	0.263531	1	0.550154	0.106815	0.0216951	1.06025	0.150446	0.511676	0.535511	0.135688	0.0128376	3.58732e+07	1.97358e+07	3.80345e+07	1.92105e+07
		2590	3FE_160813222853	12	2590	674	628.635	35.9037	0	4.08094e+07	3.54221e+07	3.1388e+07	2.09068e+07	1.98486e+07	1.84519e+07	3.75925e+07	3.82119e+07	3.82993e+07	2.12485e+07	1.66608e+07	1.97222e+07	1	0.263531	1	0.550154	0.106815	0.0216951	1.06025	0.150446	0.511676	0.535511	0.135688	0.0128376	1	0.263531	1	0.550154	0.106815	0.0216951	1.06025	0.150446	0.511676	0.535511	0.135688	0.0128376	3.58732e+07	1.97358e+07	3.80345e+07	1.92105e+07
	LEASCGTATSEVPKPEK+Carbamidomethyl(5)Phospho(7)	1	16	1	0.112253	1	0.548692	0.0475163	0.00285608	1.01889	0.118986	0.715229	0.57205	0.0476845	0.00346735	0	0
		hits: 16 Items
		FRAMEID	RAWFILE	MS2	FrameID1	CompID	MZ	Time	GoodID	II_1FE	II_1FE_160813085745	II_1FE_160813105339	II_2FE	II_2FE_160813144524	II_2FE_160813164117	II_3FE	II_3FE_160813203300	II_3FE_160813222853	II_4FE	II_4FE_160814022037	II_4FE_160814041631	Ratio_1FE	StdDev_1FE	PValue_1FE	Ratio_2FE	StdDev_2FE	PValue_2FE	Ratio_3FE	StdDev_3FE	PValue_3FE	Ratio_4FE	StdDev_4FE	PValue_4FE	NRatio_1FE	NStdDev_1FE	NPValue_1FE	NRatio_2FE	NStdDev_2FE	NPValue_2FE	NRatio_3FE	NStdDev_3FE	NPValue_3FE	NRatio_4FE	NStdDev_4FE	NPValue_4FE	Avg_1FE	Avg_2FE	Avg_3FE	Avg_4FE
		1880	4FE	32	1880	142	471.728	35.6576	0	1.41452e+08	1.37428e+08	1.26765e+08	7.64905e+07	7.1971e+07	7.41126e+07	1.44764e+08	1.40028e+08	1.28516e+08	7.70049e+07	7.54372e+07	7.96072e+07	1	0.112253	1	0.548692	0.0475163	0.00285608	1.01889	0.118986	0.715229	0.57205	0.0476845	0.00346735	1	0.112253	1	0.548692	0.0475163	0.00285608	1.01889	0.118986	0.715229	0.57205	0.0476845	0.00346735	1.35215e+08	7.41914e+07	1.3777e+08	7.73498e+07
		1880	4FE_160814022037	32	1880	142	471.728	35.6576	0	1.41452e+08	1.37428e+08	1.26765e+08	7.64905e+07	7.1971e+07	7.41126e+07	1.44764e+08	1.40028e+08	1.28516e+08	7.70049e+07	7.54372e+07	7.96072e+07	1	0.112253	1	0.548692	0.0475163	0.00285608	1.01889	0.118986	0.715229	0.57205	0.0476845	0.00346735	1	0.112253	1	0.548692	0.0475163	0.00285608	1.01889	0.118986	0.715229	0.57205	0.0476845	0.00346735	1.35215e+08	7.41914e+07	1.3777e+08	7.73498e+07
		1880	4FE_160814022037	32	1880	142	471.728	35.6576	0	1.41452e+08	1.37428e+08	1.26765e+08	7.64905e+07	7.1971e+07	7.41126e+07	1.44764e+08	1.40028e+08	1.28516e+08	7.70049e+07	7.54372e+07	7.96072e+07	1	0.112253	1	0.548692	0.0475163	0.00285608	1.01889	0.118986	0.715229	0.57205	0.0476845	0.00346735	1	0.112253	1	0.548692	0.0475163	0.00285608	1.01889	0.118986	0.715229	0.57205	0.0476845	0.00346735	1.35215e+08	7.41914e+07	1.3777e+08	7.73498e+07
		1880	4FE_160814041631	32	1880	142	471.728	35.6576	0	1.41452e+08	1.37428e+08	1.26765e+08	7.64905e+07	7.1971e+07	7.41126e+07	1.44764e+08	1.40028e+08	1.28516e+08	7.70049e+07	7.54372e+07	7.96072e+07	1	0.112253	1	0.548692	0.0475163	0.00285608	1.01889	0.118986	0.715229	0.57205	0.0476845	0.00346735	1	0.112253	1	0.548692	0.0475163	0.00285608	1.01889	0.118986	0.715229	0.57205	0.0476845	0.00346735	1.35215e+08	7.41914e+07	1.3777e+08	7.73498e+07
		1880	1FE	32	1880	142	471.728	35.6576	0	1.41452e+08	1.37428e+08	1.26765e+08	7.64905e+07	7.1971e+07	7.41126e+07	1.44764e+08	1.40028e+08	1.28516e+08	7.70049e+07	7.54372e+07	7.96072e+07	1	0.112253	1	0.548692	0.0475163	0.00285608	1.01889	0.118986	0.715229	0.57205	0.0476845	0.00346735	1	0.112253	1	0.548692	0.0475163	0.00285608	1.01889	0.118986	0.715229	0.57205	0.0476845	0.00346735	1.35215e+08	7.41914e+07	1.3777e+08	7.73498e+07
		1880	1FE_160813085745	32	1880	142	471.728	35.6576	0	1.41452e+08	1.37428e+08	1.26765e+08	7.64905e+07	7.1971e+07	7.41126e+07	1.44764e+08	1.40028e+08	1.28516e+08	7.70049e+07	7.54372e+07	7.96072e+07	1	0.112253	1	0.548692	0.0475163	0.00285608	1.01889	0.118986	0.715229	0.57205	0.0476845	0.00346735	1	0.112253	1	0.548692	0.0475163	0.00285608	1.01889	0.118986	0.715229	0.57205	0.0476845	0.00346735	1.35215e+08	7.41914e+07	1.3777e+08	7.73498e+07
		1880	1FE_160813105339	32	1880	142	471.728	35.6576	0	1.41452e+08	1.37428e+08	1.26765e+08	7.64905e+07	7.1971e+07	7.41126e+07	1.44764e+08	1.40028e+08	1.28516e+08	7.70049e+07	7.54372e+07	7.96072e+07	1	0.112253	1	0.548692	0.0475163	0.00285608	1.01889	0.118986	0.715229	0.57205	0.0476845	0.00346735	1	0.112253	1	0.548692	0.0475163	0.00285608	1.01889	0.118986	0.715229	0.57205	0.0476845	0.00346735	1.35215e+08	7.41914e+07	1.3777e+08	7.73498e+07
		1880	2FE	32	1880	142	471.728	35.6576	0	1.41452e+08	1.37428e+08	1.26765e+08	7.64905e+07	7.1971e+07	7.41126e+07	1.44764e+08	1.40028e+08	1.28516e+08	7.70049e+07	7.54372e+07	7.96072e+07	1	0.112253	1	0.548692	0.0475163	0.00285608	1.01889	0.118986	0.715229	0.57205	0.0476845	0.00346735	1	0.112253	1	0.548692	0.0475163	0.00285608	1.01889	0.118986	0.715229	0.57205	0.0476845	0.00346735	1.35215e+08	7.41914e+07	1.3777e+08	7.73498e+07
		1880	2FE_160813144524	32	1880	142	471.728	35.6576	0	1.41452e+08	1.37428e+08	1.26765e+08	7.64905e+07	7.1971e+07	7.41126e+07	1.44764e+08	1.40028e+08	1.28516e+08	7.70049e+07	7.54372e+07	7.96072e+07	1	0.112253	1	0.548692	0.0475163	0.00285608	1.01889	0.118986	0.715229	0.57205	0.0476845	0.00346735	1	0.112253	1	0.548692	0.0475163	0.00285608	1.01889	0.118986	0.715229	0.57205	0.0476845	0.00346735	1.35215e+08	7.41914e+07	1.3777e+08	7.73498e+07
		1880	2FE_160813164117	32	1880	142	471.728	35.6576	0	1.41452e+08	1.37428e+08	1.26765e+08	7.64905e+07	7.1971e+07	7.41126e+07	1.44764e+08	1.40028e+08	1.28516e+08	7.70049e+07	7.54372e+07	7.96072e+07	1	0.112253	1	0.548692	0.0475163	0.00285608	1.01889	0.118986	0.715229	0.57205	0.0476845	0.00346735	1	0.112253	1	0.548692	0.0475163	0.00285608	1.01889	0.118986	0.715229	0.57205	0.0476845	0.00346735	1.35215e+08	7.41914e+07	1.3777e+08	7.73498e+07
		1880	2FE_160813164117	32	1880	142	471.728	35.6576	0	1.41452e+08	1.37428e+08	1.26765e+08	7.64905e+07	7.1971e+07	7.41126e+07	1.44764e+08	1.40028e+08	1.28516e+08	7.70049e+07	7.54372e+07	7.96072e+07	1	0.112253	1	0.548692	0.0475163	0.00285608	1.01889	0.118986	0.715229	0.57205	0.0476845	0.00346735	1	0.112253	1	0.548692	0.0475163	0.00285608	1.01889	0.118986	0.715229	0.57205	0.0476845	0.00346735	1.35215e+08	7.41914e+07	1.3777e+08	7.73498e+07
		1880	3FE	32	1880	142	471.728	35.6576	0	1.41452e+08	1.37428e+08	1.26765e+08	7.64905e+07	7.1971e+07	7.41126e+07	1.44764e+08	1.40028e+08	1.28516e+08	7.70049e+07	7.54372e+07	7.96072e+07	1	0.112253	1	0.548692	0.0475163	0.00285608	1.01889	0.118986	0.715229	0.57205	0.0476845	0.00346735	1	0.112253	1	0.548692	0.0475163	0.00285608	1.01889	0.118986	0.715229	0.57205	0.0476845	0.00346735	1.35215e+08	7.41914e+07	1.3777e+08	7.73498e+07
		1880	3FE	32	1880	142	471.728	35.6576	0	1.41452e+08	1.37428e+08	1.26765e+08	7.64905e+07	7.1971e+07	7.41126e+07	1.44764e+08	1.40028e+08	1.28516e+08	7.70049e+07	7.54372e+07	7.96072e+07	1	0.112253	1	0.548692	0.0475163	0.00285608	1.01889	0.118986	0.715229	0.57205	0.0476845	0.00346735	1	0.112253	1	0.548692	0.0475163	0.00285608	1.01889	0.118986	0.715229	0.57205	0.0476845	0.00346735	1.35215e+08	7.41914e+07	1.3777e+08	7.73498e+07
		1880	3FE_160813203300	32	1880	142	471.728	35.6576	0	1.41452e+08	1.37428e+08	1.26765e+08	7.64905e+07	7.1971e+07	7.41126e+07	1.44764e+08	1.40028e+08	1.28516e+08	7.70049e+07	7.54372e+07	7.96072e+07	1	0.112253	1	0.548692	0.0475163	0.00285608	1.01889	0.118986	0.715229	0.57205	0.0476845	0.00346735	1	0.112253	1	0.548692	0.0475163	0.00285608	1.01889	0.118986	0.715229	0.57205	0.0476845	0.00346735	1.35215e+08	7.41914e+07	1.3777e+08	7.73498e+07
		1880	3FE_160813222853	32	1880	142	471.728	35.6576	0	1.41452e+08	1.37428e+08	1.26765e+08	7.64905e+07	7.1971e+07	7.41126e+07	1.44764e+08	1.40028e+08	1.28516e+08	7.70049e+07	7.54372e+07	7.96072e+07	1	0.112253	1	0.548692	0.0475163	0.00285608	1.01889	0.118986	0.715229	0.57205	0.0476845	0.00346735	1	0.112253	1	0.548692	0.0475163	0.00285608	1.01889	0.118986	0.715229	0.57205	0.0476845	0.00346735	1.35215e+08	7.41914e+07	1.3777e+08	7.73498e+07
		1880	3FE_160813222853	32	1880	142	471.728	35.6576	0	1.41452e+08	1.37428e+08	1.26765e+08	7.64905e+07	7.1971e+07	7.41126e+07	1.44764e+08	1.40028e+08	1.28516e+08	7.70049e+07	7.54372e+07	7.96072e+07	1	0.112253	1	0.548692	0.0475163	0.00285608	1.01889	0.118986	0.715229	0.57205	0.0476845	0.00346735	1	0.112253	1	0.548692	0.0475163	0.00285608	1.01889	0.118986	0.715229	0.57205	0.0476845	0.00346735	1.35215e+08	7.41914e+07	1.3777e+08	7.73498e+07
	LEASCGTATSEVPKPEK+Carbamidomethyl(5)Phospho(9)	1	23	1	0.112253	1	0.548692	0.0475163	0.00285608	1.01889	0.118986	0.715229	0.57205	0.0476845	0.00346735	0	0
		hits: 23 Items
		FRAMEID	RAWFILE	MS2	FrameID1	CompID	MZ	Time	GoodID	II_1FE	II_1FE_160813085745	II_1FE_160813105339	II_2FE	II_2FE_160813144524	II_2FE_160813164117	II_3FE	II_3FE_160813203300	II_3FE_160813222853	II_4FE	II_4FE_160814022037	II_4FE_160814041631	Ratio_1FE	StdDev_1FE	PValue_1FE	Ratio_2FE	StdDev_2FE	PValue_2FE	Ratio_3FE	StdDev_3FE	PValue_3FE	Ratio_4FE	StdDev_4FE	PValue_4FE	NRatio_1FE	NStdDev_1FE	NPValue_1FE	NRatio_2FE	NStdDev_2FE	NPValue_2FE	NRatio_3FE	NStdDev_3FE	NPValue_3FE	NRatio_4FE	NStdDev_4FE	NPValue_4FE	Avg_1FE	Avg_2FE	Avg_3FE	Avg_4FE
		1880	4FE	32	1880	142	471.728	35.6576	0	1.41452e+08	1.37428e+08	1.26765e+08	7.64905e+07	7.1971e+07	7.41126e+07	1.44764e+08	1.40028e+08	1.28516e+08	7.70049e+07	7.54372e+07	7.96072e+07	1	0.112253	1	0.548692	0.0475163	0.00285608	1.01889	0.118986	0.715229	0.57205	0.0476845	0.00346735	1	0.112253	1	0.548692	0.0475163	0.00285608	1.01889	0.118986	0.715229	0.57205	0.0476845	0.00346735	1.35215e+08	7.41914e+07	1.3777e+08	7.73498e+07
		1880	4FE	32	1880	142	471.728	35.6576	0	1.41452e+08	1.37428e+08	1.26765e+08	7.64905e+07	7.1971e+07	7.41126e+07	1.44764e+08	1.40028e+08	1.28516e+08	7.70049e+07	7.54372e+07	7.96072e+07	1	0.112253	1	0.548692	0.0475163	0.00285608	1.01889	0.118986	0.715229	0.57205	0.0476845	0.00346735	1	0.112253	1	0.548692	0.0475163	0.00285608	1.01889	0.118986	0.715229	0.57205	0.0476845	0.00346735	1.35215e+08	7.41914e+07	1.3777e+08	7.73498e+07
		1880	4FE_160814022037	32	1880	142	471.728	35.6576	0	1.41452e+08	1.37428e+08	1.26765e+08	7.64905e+07	7.1971e+07	7.41126e+07	1.44764e+08	1.40028e+08	1.28516e+08	7.70049e+07	7.54372e+07	7.96072e+07	1	0.112253	1	0.548692	0.0475163	0.00285608	1.01889	0.118986	0.715229	0.57205	0.0476845	0.00346735	1	0.112253	1	0.548692	0.0475163	0.00285608	1.01889	0.118986	0.715229	0.57205	0.0476845	0.00346735	1.35215e+08	7.41914e+07	1.3777e+08	7.73498e+07
		1880	4FE_160814022037	32	1880	142	471.728	35.6576	0	1.41452e+08	1.37428e+08	1.26765e+08	7.64905e+07	7.1971e+07	7.41126e+07	1.44764e+08	1.40028e+08	1.28516e+08	7.70049e+07	7.54372e+07	7.96072e+07	1	0.112253	1	0.548692	0.0475163	0.00285608	1.01889	0.118986	0.715229	0.57205	0.0476845	0.00346735	1	0.112253	1	0.548692	0.0475163	0.00285608	1.01889	0.118986	0.715229	0.57205	0.0476845	0.00346735	1.35215e+08	7.41914e+07	1.3777e+08	7.73498e+07
		1880	4FE_160814041631	32	1880	142	471.728	35.6576	0	1.41452e+08	1.37428e+08	1.26765e+08	7.64905e+07	7.1971e+07	7.41126e+07	1.44764e+08	1.40028e+08	1.28516e+08	7.70049e+07	7.54372e+07	7.96072e+07	1	0.112253	1	0.548692	0.0475163	0.00285608	1.01889	0.118986	0.715229	0.57205	0.0476845	0.00346735	1	0.112253	1	0.548692	0.0475163	0.00285608	1.01889	0.118986	0.715229	0.57205	0.0476845	0.00346735	1.35215e+08	7.41914e+07	1.3777e+08	7.73498e+07
		1880	4FE_160814041631	32	1880	142	471.728	35.6576	0	1.41452e+08	1.37428e+08	1.26765e+08	7.64905e+07	7.1971e+07	7.41126e+07	1.44764e+08	1.40028e+08	1.28516e+08	7.70049e+07	7.54372e+07	7.96072e+07	1	0.112253	1	0.548692	0.0475163	0.00285608	1.01889	0.118986	0.715229	0.57205	0.0476845	0.00346735	1	0.112253	1	0.548692	0.0475163	0.00285608	1.01889	0.118986	0.715229	0.57205	0.0476845	0.00346735	1.35215e+08	7.41914e+07	1.3777e+08	7.73498e+07
		1880	1FE	32	1880	142	471.728	35.6576	0	1.41452e+08	1.37428e+08	1.26765e+08	7.64905e+07	7.1971e+07	7.41126e+07	1.44764e+08	1.40028e+08	1.28516e+08	7.70049e+07	7.54372e+07	7.96072e+07	1	0.112253	1	0.548692	0.0475163	0.00285608	1.01889	0.118986	0.715229	0.57205	0.0476845	0.00346735	1	0.112253	1	0.548692	0.0475163	0.00285608	1.01889	0.118986	0.715229	0.57205	0.0476845	0.00346735	1.35215e+08	7.41914e+07	1.3777e+08	7.73498e+07
		1880	1FE	32	1880	142	471.728	35.6576	0	1.41452e+08	1.37428e+08	1.26765e+08	7.64905e+07	7.1971e+07	7.41126e+07	1.44764e+08	1.40028e+08	1.28516e+08	7.70049e+07	7.54372e+07	7.96072e+07	1	0.112253	1	0.548692	0.0475163	0.00285608	1.01889	0.118986	0.715229	0.57205	0.0476845	0.00346735	1	0.112253	1	0.548692	0.0475163	0.00285608	1.01889	0.118986	0.715229	0.57205	0.0476845	0.00346735	1.35215e+08	7.41914e+07	1.3777e+08	7.73498e+07
		1880	1FE_160813085745	32	1880	142	471.728	35.6576	0	1.41452e+08	1.37428e+08	1.26765e+08	7.64905e+07	7.1971e+07	7.41126e+07	1.44764e+08	1.40028e+08	1.28516e+08	7.70049e+07	7.54372e+07	7.96072e+07	1	0.112253	1	0.548692	0.0475163	0.00285608	1.01889	0.118986	0.715229	0.57205	0.0476845	0.00346735	1	0.112253	1	0.548692	0.0475163	0.00285608	1.01889	0.118986	0.715229	0.57205	0.0476845	0.00346735	1.35215e+08	7.41914e+07	1.3777e+08	7.73498e+07
		1880	1FE_160813105339	32	1880	142	471.728	35.6576	0	1.41452e+08	1.37428e+08	1.26765e+08	7.64905e+07	7.1971e+07	7.41126e+07	1.44764e+08	1.40028e+08	1.28516e+08	7.70049e+07	7.54372e+07	7.96072e+07	1	0.112253	1	0.548692	0.0475163	0.00285608	1.01889	0.118986	0.715229	0.57205	0.0476845	0.00346735	1	0.112253	1	0.548692	0.0475163	0.00285608	1.01889	0.118986	0.715229	0.57205	0.0476845	0.00346735	1.35215e+08	7.41914e+07	1.3777e+08	7.73498e+07
		1880	1FE_160813105339	32	1880	142	471.728	35.6576	0	1.41452e+08	1.37428e+08	1.26765e+08	7.64905e+07	7.1971e+07	7.41126e+07	1.44764e+08	1.40028e+08	1.28516e+08	7.70049e+07	7.54372e+07	7.96072e+07	1	0.112253	1	0.548692	0.0475163	0.00285608	1.01889	0.118986	0.715229	0.57205	0.0476845	0.00346735	1	0.112253	1	0.548692	0.0475163	0.00285608	1.01889	0.118986	0.715229	0.57205	0.0476845	0.00346735	1.35215e+08	7.41914e+07	1.3777e+08	7.73498e+07
		1880	2FE	32	1880	142	471.728	35.6576	0	1.41452e+08	1.37428e+08	1.26765e+08	7.64905e+07	7.1971e+07	7.41126e+07	1.44764e+08	1.40028e+08	1.28516e+08	7.70049e+07	7.54372e+07	7.96072e+07	1	0.112253	1	0.548692	0.0475163	0.00285608	1.01889	0.118986	0.715229	0.57205	0.0476845	0.00346735	1	0.112253	1	0.548692	0.0475163	0.00285608	1.01889	0.118986	0.715229	0.57205	0.0476845	0.00346735	1.35215e+08	7.41914e+07	1.3777e+08	7.73498e+07
		1880	2FE_160813144524	32	1880	142	471.728	35.6576	0	1.41452e+08	1.37428e+08	1.26765e+08	7.64905e+07	7.1971e+07	7.41126e+07	1.44764e+08	1.40028e+08	1.28516e+08	7.70049e+07	7.54372e+07	7.96072e+07	1	0.112253	1	0.548692	0.0475163	0.00285608	1.01889	0.118986	0.715229	0.57205	0.0476845	0.00346735	1	0.112253	1	0.548692	0.0475163	0.00285608	1.01889	0.118986	0.715229	0.57205	0.0476845	0.00346735	1.35215e+08	7.41914e+07	1.3777e+08	7.73498e+07
[truncated: 13,276 more rows]
[truncated: 17 more columns]
