# Supplementary material for: HIV-1 Transcription Inhibitor 1E7-03 Decreases Nucleophosmin Phosphorylation
Source: Mol Cell Proteomics. 2022 Dec 21;22(2):100488. doi: 10.1016/j.mcpro.2022.100488 (PMC9975258; doi:10.1016/j.mcpro.2022.100488)
Supplement: Supplemental Table S7 [file mmc8.xlsx]

## Sheet: Sheet1
	Supplemental Table S7. TiO2-enriched samples quantified by SIEVE 2.1. 1T, no infection; 2T, no infection +1E7-03; 3T, HIV-1 infection; 4T - HIV-1 infection +1E7-03. Filtered for ratio>1.5 and p<0.05. II - ion integration (abundance).
proteins: 197 Items
PROTEINID	DESCRIPTION	PEPTIDES	FRAMES	HITS	Ratio_1T	StdDev_1T	PValue_1T	Ratio_2T	StdDev_2T	PValue_2T	Ratio_3T	StdDev_3T	PValue_3T	Ratio_4T	StdDev_4T	PValue_4T
SP://B7Z2K2	B7Z2K2_HUMAN cDNA FLJ54673 OS=Homo sapiens PE=2 SV=1	3	1	4	1	0.181857	1	1.71686	0.252067	2.47643e-05	1.40426	0.149162	0.00385718	0.998582	0.216753	0.999999
	peptides: 3 Items
	PEPTIDE	FRAMES	HITS	Ratio_1T	StdDev_1T	PValue_1T	Ratio_2T	StdDev_2T	PValue_2T	Ratio_3T	StdDev_3T	PValue_3T	Ratio_4T	StdDev_4T	PValue_4T	OtherAssignments	AvgPepPValue
	QTPPTPKKSLSSCSLR+Carbamidomethyl(13)Phospho(11)	1	1	1	0.314985	1	1.71686	0.436593	0.00565329	1.40426	0.258356	0.0408419	0.998582	0.375427	0.993196	0	0
		hits: 1 Items
		FRAMEID	RAWFILE	MS2	FrameID1	CompID	MZ	Time	GoodID	II_1TIO2	II_1TIO2_160814080817	II_1TIO2_160814100408	II_2TIO2	II_2TIO2_160814135556	II_2TIO2_160814155150	II_3TIO2	II_3TIO2_160814194338	II_3TIO2_160814213929	II_4TIO2	II_4TIO2_160815013116	II_4TIO2_160815032716	Ratio_1T	StdDev_1T	PValue_1T	Ratio_2T	StdDev_2T	PValue_2T	Ratio_3T	StdDev_3T	PValue_3T	Ratio_4T	StdDev_4T	PValue_4T	NRatio_1T	NStdDev_1T	NPValue_1T	NRatio_2T	NStdDev_2T	NPValue_2T	NRatio_3T	NStdDev_3T	NPValue_3T	NRatio_4T	NStdDev_4T	NPValue_4T	Avg_1T	Avg_2T	Avg_3T	Avg_4T
		2091	3TIO2	32	2091	158	467.491	33.711	0	5.96594e+07	7.59688e+07	8.1625e+07	1.27161e+08	1.347e+08	1.11133e+08	1.02619e+08	9.86591e+07	1.03803e+08	7.17325e+07	5.68159e+07	8.83968e+07	1	0.314985	1	1.71686	0.436593	0.00565329	1.40426	0.258356	0.0408419	0.998582	0.375427	0.993196	1	0.314985	1	1.71686	0.436593	0.00565329	1.40426	0.258356	0.0408419	0.998582	0.375427	0.993196	7.24177e+07	1.24331e+08	1.01693e+08	7.23151e+07
	QTPPTPKKSLSSCSLR+Carbamidomethyl(13)Phospho(12)	1	1	1	0.314985	1	1.71686	0.436593	0.00565329	1.40426	0.258356	0.0408419	0.998582	0.375427	0.993196	0	0
		hits: 1 Items
		FRAMEID	RAWFILE	MS2	FrameID1	CompID	MZ	Time	GoodID	II_1TIO2	II_1TIO2_160814080817	II_1TIO2_160814100408	II_2TIO2	II_2TIO2_160814135556	II_2TIO2_160814155150	II_3TIO2	II_3TIO2_160814194338	II_3TIO2_160814213929	II_4TIO2	II_4TIO2_160815013116	II_4TIO2_160815032716	Ratio_1T	StdDev_1T	PValue_1T	Ratio_2T	StdDev_2T	PValue_2T	Ratio_3T	StdDev_3T	PValue_3T	Ratio_4T	StdDev_4T	PValue_4T	NRatio_1T	NStdDev_1T	NPValue_1T	NRatio_2T	NStdDev_2T	NPValue_2T	NRatio_3T	NStdDev_3T	NPValue_3T	NRatio_4T	NStdDev_4T	NPValue_4T	Avg_1T	Avg_2T	Avg_3T	Avg_4T
		2091	1TIO2_160814080817	32	2091	158	467.491	33.711	0	5.96594e+07	7.59688e+07	8.1625e+07	1.27161e+08	1.347e+08	1.11133e+08	1.02619e+08	9.86591e+07	1.03803e+08	7.17325e+07	5.68159e+07	8.83968e+07	1	0.314985	1	1.71686	0.436593	0.00565329	1.40426	0.258356	0.0408419	0.998582	0.375427	0.993196	1	0.314985	1	1.71686	0.436593	0.00565329	1.40426	0.258356	0.0408419	0.998582	0.375427	0.993196	7.24177e+07	1.24331e+08	1.01693e+08	7.23151e+07
	QTPPTPKKSLSSCSLR+Carbamidomethyl(13)Phospho(9)	1	2	1	0.314985	1	1.71686	0.436593	0.00565329	1.40426	0.258356	0.0408419	0.998582	0.375427	0.993196	0	0
		hits: 2 Items
		FRAMEID	RAWFILE	MS2	FrameID1	CompID	MZ	Time	GoodID	II_1TIO2	II_1TIO2_160814080817	II_1TIO2_160814100408	II_2TIO2	II_2TIO2_160814135556	II_2TIO2_160814155150	II_3TIO2	II_3TIO2_160814194338	II_3TIO2_160814213929	II_4TIO2	II_4TIO2_160815013116	II_4TIO2_160815032716	Ratio_1T	StdDev_1T	PValue_1T	Ratio_2T	StdDev_2T	PValue_2T	Ratio_3T	StdDev_3T	PValue_3T	Ratio_4T	StdDev_4T	PValue_4T	NRatio_1T	NStdDev_1T	NPValue_1T	NRatio_2T	NStdDev_2T	NPValue_2T	NRatio_3T	NStdDev_3T	NPValue_3T	NRatio_4T	NStdDev_4T	NPValue_4T	Avg_1T	Avg_2T	Avg_3T	Avg_4T
		2091	2TIO2_160814135556	32	2091	158	467.491	33.711	0	5.96594e+07	7.59688e+07	8.1625e+07	1.27161e+08	1.347e+08	1.11133e+08	1.02619e+08	9.86591e+07	1.03803e+08	7.17325e+07	5.68159e+07	8.83968e+07	1	0.314985	1	1.71686	0.436593	0.00565329	1.40426	0.258356	0.0408419	0.998582	0.375427	0.993196	1	0.314985	1	1.71686	0.436593	0.00565329	1.40426	0.258356	0.0408419	0.998582	0.375427	0.993196	7.24177e+07	1.24331e+08	1.01693e+08	7.23151e+07
		2091	3TIO2_160814213929	32	2091	158	467.491	33.711	0	5.96594e+07	7.59688e+07	8.1625e+07	1.27161e+08	1.347e+08	1.11133e+08	1.02619e+08	9.86591e+07	1.03803e+08	7.17325e+07	5.68159e+07	8.83968e+07	1	0.314985	1	1.71686	0.436593	0.00565329	1.40426	0.258356	0.0408419	0.998582	0.375427	0.993196	1	0.314985	1	1.71686	0.436593	0.00565329	1.40426	0.258356	0.0408419	0.998582	0.375427	0.993196	7.24177e+07	1.24331e+08	1.01693e+08	7.23151e+07
SP://B7ZA42	B7ZA42_HUMAN cDNA_ FLJ79056 (Fragment) OS=Homo sapiens PE=2 SV=1	3	1	4	1	0.181857	1	1.71686	0.252067	2.47643e-05	1.40426	0.149162	0.00385718	0.998582	0.216753	0.999999
	peptides: 3 Items
	PEPTIDE	FRAMES	HITS	Ratio_1T	StdDev_1T	PValue_1T	Ratio_2T	StdDev_2T	PValue_2T	Ratio_3T	StdDev_3T	PValue_3T	Ratio_4T	StdDev_4T	PValue_4T	OtherAssignments	AvgPepPValue
	QTPPTPKKSLSSCSLR+Carbamidomethyl(13)Phospho(11)	1	1	1	0.314985	1	1.71686	0.436593	0.00565329	1.40426	0.258356	0.0408419	0.998582	0.375427	0.993196	0	0
		hits: 1 Items
		FRAMEID	RAWFILE	MS2	FrameID1	CompID	MZ	Time	GoodID	II_1TIO2	II_1TIO2_160814080817	II_1TIO2_160814100408	II_2TIO2	II_2TIO2_160814135556	II_2TIO2_160814155150	II_3TIO2	II_3TIO2_160814194338	II_3TIO2_160814213929	II_4TIO2	II_4TIO2_160815013116	II_4TIO2_160815032716	Ratio_1T	StdDev_1T	PValue_1T	Ratio_2T	StdDev_2T	PValue_2T	Ratio_3T	StdDev_3T	PValue_3T	Ratio_4T	StdDev_4T	PValue_4T	NRatio_1T	NStdDev_1T	NPValue_1T	NRatio_2T	NStdDev_2T	NPValue_2T	NRatio_3T	NStdDev_3T	NPValue_3T	NRatio_4T	NStdDev_4T	NPValue_4T	Avg_1T	Avg_2T	Avg_3T	Avg_4T
		2091	3TIO2	32	2091	158	467.491	33.711	0	5.96594e+07	7.59688e+07	8.1625e+07	1.27161e+08	1.347e+08	1.11133e+08	1.02619e+08	9.86591e+07	1.03803e+08	7.17325e+07	5.68159e+07	8.83968e+07	1	0.314985	1	1.71686	0.436593	0.00565329	1.40426	0.258356	0.0408419	0.998582	0.375427	0.993196	1	0.314985	1	1.71686	0.436593	0.00565329	1.40426	0.258356	0.0408419	0.998582	0.375427	0.993196	7.24177e+07	1.24331e+08	1.01693e+08	7.23151e+07
	QTPPTPKKSLSSCSLR+Carbamidomethyl(13)Phospho(12)	1	1	1	0.314985	1	1.71686	0.436593	0.00565329	1.40426	0.258356	0.0408419	0.998582	0.375427	0.993196	0	0
		hits: 1 Items
		FRAMEID	RAWFILE	MS2	FrameID1	CompID	MZ	Time	GoodID	II_1TIO2	II_1TIO2_160814080817	II_1TIO2_160814100408	II_2TIO2	II_2TIO2_160814135556	II_2TIO2_160814155150	II_3TIO2	II_3TIO2_160814194338	II_3TIO2_160814213929	II_4TIO2	II_4TIO2_160815013116	II_4TIO2_160815032716	Ratio_1T	StdDev_1T	PValue_1T	Ratio_2T	StdDev_2T	PValue_2T	Ratio_3T	StdDev_3T	PValue_3T	Ratio_4T	StdDev_4T	PValue_4T	NRatio_1T	NStdDev_1T	NPValue_1T	NRatio_2T	NStdDev_2T	NPValue_2T	NRatio_3T	NStdDev_3T	NPValue_3T	NRatio_4T	NStdDev_4T	NPValue_4T	Avg_1T	Avg_2T	Avg_3T	Avg_4T
		2091	1TIO2_160814080817	32	2091	158	467.491	33.711	0	5.96594e+07	7.59688e+07	8.1625e+07	1.27161e+08	1.347e+08	1.11133e+08	1.02619e+08	9.86591e+07	1.03803e+08	7.17325e+07	5.68159e+07	8.83968e+07	1	0.314985	1	1.71686	0.436593	0.00565329	1.40426	0.258356	0.0408419	0.998582	0.375427	0.993196	1	0.314985	1	1.71686	0.436593	0.00565329	1.40426	0.258356	0.0408419	0.998582	0.375427	0.993196	7.24177e+07	1.24331e+08	1.01693e+08	7.23151e+07
	QTPPTPKKSLSSCSLR+Carbamidomethyl(13)Phospho(9)	1	2	1	0.314985	1	1.71686	0.436593	0.00565329	1.40426	0.258356	0.0408419	0.998582	0.375427	0.993196	0	0
		hits: 2 Items
		FRAMEID	RAWFILE	MS2	FrameID1	CompID	MZ	Time	GoodID	II_1TIO2	II_1TIO2_160814080817	II_1TIO2_160814100408	II_2TIO2	II_2TIO2_160814135556	II_2TIO2_160814155150	II_3TIO2	II_3TIO2_160814194338	II_3TIO2_160814213929	II_4TIO2	II_4TIO2_160815013116	II_4TIO2_160815032716	Ratio_1T	StdDev_1T	PValue_1T	Ratio_2T	StdDev_2T	PValue_2T	Ratio_3T	StdDev_3T	PValue_3T	Ratio_4T	StdDev_4T	PValue_4T	NRatio_1T	NStdDev_1T	NPValue_1T	NRatio_2T	NStdDev_2T	NPValue_2T	NRatio_3T	NStdDev_3T	NPValue_3T	NRatio_4T	NStdDev_4T	NPValue_4T	Avg_1T	Avg_2T	Avg_3T	Avg_4T
		2091	2TIO2_160814135556	32	2091	158	467.491	33.711	0	5.96594e+07	7.59688e+07	8.1625e+07	1.27161e+08	1.347e+08	1.11133e+08	1.02619e+08	9.86591e+07	1.03803e+08	7.17325e+07	5.68159e+07	8.83968e+07	1	0.314985	1	1.71686	0.436593	0.00565329	1.40426	0.258356	0.0408419	0.998582	0.375427	0.993196	1	0.314985	1	1.71686	0.436593	0.00565329	1.40426	0.258356	0.0408419	0.998582	0.375427	0.993196	7.24177e+07	1.24331e+08	1.01693e+08	7.23151e+07
		2091	3TIO2_160814213929	32	2091	158	467.491	33.711	0	5.96594e+07	7.59688e+07	8.1625e+07	1.27161e+08	1.347e+08	1.11133e+08	1.02619e+08	9.86591e+07	1.03803e+08	7.17325e+07	5.68159e+07	8.83968e+07	1	0.314985	1	1.71686	0.436593	0.00565329	1.40426	0.258356	0.0408419	0.998582	0.375427	0.993196	1	0.314985	1	1.71686	0.436593	0.00565329	1.40426	0.258356	0.0408419	0.998582	0.375427	0.993196	7.24177e+07	1.24331e+08	1.01693e+08	7.23151e+07
SP://E9PCK9	E9PCK9_HUMAN Muscular LMNA_interacting protein (Fragment) OS=Homo sapiens GN=MLIP PE=1 SV=1	3	1	4	1	0.181857	1	1.71686	0.252067	2.47643e-05	1.40426	0.149162	0.00385718	0.998582	0.216753	0.999999
	peptides: 3 Items
	PEPTIDE	FRAMES	HITS	Ratio_1T	StdDev_1T	PValue_1T	Ratio_2T	StdDev_2T	PValue_2T	Ratio_3T	StdDev_3T	PValue_3T	Ratio_4T	StdDev_4T	PValue_4T	OtherAssignments	AvgPepPValue
	QTPPTPKKSLSSCSLR+Carbamidomethyl(13)Phospho(11)	1	1	1	0.314985	1	1.71686	0.436593	0.00565329	1.40426	0.258356	0.0408419	0.998582	0.375427	0.993196	0	0
		hits: 1 Items
		FRAMEID	RAWFILE	MS2	FrameID1	CompID	MZ	Time	GoodID	II_1TIO2	II_1TIO2_160814080817	II_1TIO2_160814100408	II_2TIO2	II_2TIO2_160814135556	II_2TIO2_160814155150	II_3TIO2	II_3TIO2_160814194338	II_3TIO2_160814213929	II_4TIO2	II_4TIO2_160815013116	II_4TIO2_160815032716	Ratio_1T	StdDev_1T	PValue_1T	Ratio_2T	StdDev_2T	PValue_2T	Ratio_3T	StdDev_3T	PValue_3T	Ratio_4T	StdDev_4T	PValue_4T	NRatio_1T	NStdDev_1T	NPValue_1T	NRatio_2T	NStdDev_2T	NPValue_2T	NRatio_3T	NStdDev_3T	NPValue_3T	NRatio_4T	NStdDev_4T	NPValue_4T	Avg_1T	Avg_2T	Avg_3T	Avg_4T
		2091	3TIO2	32	2091	158	467.491	33.711	0	5.96594e+07	7.59688e+07	8.1625e+07	1.27161e+08	1.347e+08	1.11133e+08	1.02619e+08	9.86591e+07	1.03803e+08	7.17325e+07	5.68159e+07	8.83968e+07	1	0.314985	1	1.71686	0.436593	0.00565329	1.40426	0.258356	0.0408419	0.998582	0.375427	0.993196	1	0.314985	1	1.71686	0.436593	0.00565329	1.40426	0.258356	0.0408419	0.998582	0.375427	0.993196	7.24177e+07	1.24331e+08	1.01693e+08	7.23151e+07
	QTPPTPKKSLSSCSLR+Carbamidomethyl(13)Phospho(12)	1	1	1	0.314985	1	1.71686	0.436593	0.00565329	1.40426	0.258356	0.0408419	0.998582	0.375427	0.993196	0	0
		hits: 1 Items
		FRAMEID	RAWFILE	MS2	FrameID1	CompID	MZ	Time	GoodID	II_1TIO2	II_1TIO2_160814080817	II_1TIO2_160814100408	II_2TIO2	II_2TIO2_160814135556	II_2TIO2_160814155150	II_3TIO2	II_3TIO2_160814194338	II_3TIO2_160814213929	II_4TIO2	II_4TIO2_160815013116	II_4TIO2_160815032716	Ratio_1T	StdDev_1T	PValue_1T	Ratio_2T	StdDev_2T	PValue_2T	Ratio_3T	StdDev_3T	PValue_3T	Ratio_4T	StdDev_4T	PValue_4T	NRatio_1T	NStdDev_1T	NPValue_1T	NRatio_2T	NStdDev_2T	NPValue_2T	NRatio_3T	NStdDev_3T	NPValue_3T	NRatio_4T	NStdDev_4T	NPValue_4T	Avg_1T	Avg_2T	Avg_3T	Avg_4T
		2091	1TIO2_160814080817	32	2091	158	467.491	33.711	0	5.96594e+07	7.59688e+07	8.1625e+07	1.27161e+08	1.347e+08	1.11133e+08	1.02619e+08	9.86591e+07	1.03803e+08	7.17325e+07	5.68159e+07	8.83968e+07	1	0.314985	1	1.71686	0.436593	0.00565329	1.40426	0.258356	0.0408419	0.998582	0.375427	0.993196	1	0.314985	1	1.71686	0.436593	0.00565329	1.40426	0.258356	0.0408419	0.998582	0.375427	0.993196	7.24177e+07	1.24331e+08	1.01693e+08	7.23151e+07
	QTPPTPKKSLSSCSLR+Carbamidomethyl(13)Phospho(9)	1	2	1	0.314985	1	1.71686	0.436593	0.00565329	1.40426	0.258356	0.0408419	0.998582	0.375427	0.993196	0	0
		hits: 2 Items
		FRAMEID	RAWFILE	MS2	FrameID1	CompID	MZ	Time	GoodID	II_1TIO2	II_1TIO2_160814080817	II_1TIO2_160814100408	II_2TIO2	II_2TIO2_160814135556	II_2TIO2_160814155150	II_3TIO2	II_3TIO2_160814194338	II_3TIO2_160814213929	II_4TIO2	II_4TIO2_160815013116	II_4TIO2_160815032716	Ratio_1T	StdDev_1T	PValue_1T	Ratio_2T	StdDev_2T	PValue_2T	Ratio_3T	StdDev_3T	PValue_3T	Ratio_4T	StdDev_4T	PValue_4T	NRatio_1T	NStdDev_1T	NPValue_1T	NRatio_2T	NStdDev_2T	NPValue_2T	NRatio_3T	NStdDev_3T	NPValue_3T	NRatio_4T	NStdDev_4T	NPValue_4T	Avg_1T	Avg_2T	Avg_3T	Avg_4T
		2091	2TIO2_160814135556	32	2091	158	467.491	33.711	0	5.96594e+07	7.59688e+07	8.1625e+07	1.27161e+08	1.347e+08	1.11133e+08	1.02619e+08	9.86591e+07	1.03803e+08	7.17325e+07	5.68159e+07	8.83968e+07	1	0.314985	1	1.71686	0.436593	0.00565329	1.40426	0.258356	0.0408419	0.998582	0.375427	0.993196	1	0.314985	1	1.71686	0.436593	0.00565329	1.40426	0.258356	0.0408419	0.998582	0.375427	0.993196	7.24177e+07	1.24331e+08	1.01693e+08	7.23151e+07
		2091	3TIO2_160814213929	32	2091	158	467.491	33.711	0	5.96594e+07	7.59688e+07	8.1625e+07	1.27161e+08	1.347e+08	1.11133e+08	1.02619e+08	9.86591e+07	1.03803e+08	7.17325e+07	5.68159e+07	8.83968e+07	1	0.314985	1	1.71686	0.436593	0.00565329	1.40426	0.258356	0.0408419	0.998582	0.375427	0.993196	1	0.314985	1	1.71686	0.436593	0.00565329	1.40426	0.258356	0.0408419	0.998582	0.375427	0.993196	7.24177e+07	1.24331e+08	1.01693e+08	7.23151e+07
SP://M0QX68	M0QX68_HUMAN Pregnancy_specific beta_1_glycoprotein 3 OS=Homo sapiens GN=PSG3 PE=1 SV=1	3	1	3	1	0.181857	1	1.71686	0.252067	2.47643e-05	1.40426	0.149162	0.00385718	0.998582	0.216753	0.999999
	peptides: 3 Items
	PEPTIDE	FRAMES	HITS	Ratio_1T	StdDev_1T	PValue_1T	Ratio_2T	StdDev_2T	PValue_2T	Ratio_3T	StdDev_3T	PValue_3T	Ratio_4T	StdDev_4T	PValue_4T	OtherAssignments	AvgPepPValue
	EIYEKTLTRTLEYK+Phospho(10)	1	1	1	0.314985	1	1.71686	0.436593	0.00565329	1.40426	0.258356	0.0408419	0.998582	0.375427	0.993196	0	0
		hits: 1 Items
		FRAMEID	RAWFILE	MS2	FrameID1	CompID	MZ	Time	GoodID	II_1TIO2	II_1TIO2_160814080817	II_1TIO2_160814100408	II_2TIO2	II_2TIO2_160814135556	II_2TIO2_160814155150	II_3TIO2	II_3TIO2_160814194338	II_3TIO2_160814213929	II_4TIO2	II_4TIO2_160815013116	II_4TIO2_160815032716	Ratio_1T	StdDev_1T	PValue_1T	Ratio_2T	StdDev_2T	PValue_2T	Ratio_3T	StdDev_3T	PValue_3T	Ratio_4T	StdDev_4T	PValue_4T	NRatio_1T	NStdDev_1T	NPValue_1T	NRatio_2T	NStdDev_2T	NPValue_2T	NRatio_3T	NStdDev_3T	NPValue_3T	NRatio_4T	NStdDev_4T	NPValue_4T	Avg_1T	Avg_2T	Avg_3T	Avg_4T
		2091	2TIO2_160814135556	32	2091	158	467.491	33.711	0	5.96594e+07	7.59688e+07	8.1625e+07	1.27161e+08	1.347e+08	1.11133e+08	1.02619e+08	9.86591e+07	1.03803e+08	7.17325e+07	5.68159e+07	8.83968e+07	1	0.314985	1	1.71686	0.436593	0.00565329	1.40426	0.258356	0.0408419	0.998582	0.375427	0.993196	1	0.314985	1	1.71686	0.436593	0.00565329	1.40426	0.258356	0.0408419	0.998582	0.375427	0.993196	7.24177e+07	1.24331e+08	1.01693e+08	7.23151e+07
	EIYEKTLTRTLEYK+Phospho(6)	1	1	1	0.314985	1	1.71686	0.436593	0.00565329	1.40426	0.258356	0.0408419	0.998582	0.375427	0.993196	0	0
		hits: 1 Items
		FRAMEID	RAWFILE	MS2	FrameID1	CompID	MZ	Time	GoodID	II_1TIO2	II_1TIO2_160814080817	II_1TIO2_160814100408	II_2TIO2	II_2TIO2_160814135556	II_2TIO2_160814155150	II_3TIO2	II_3TIO2_160814194338	II_3TIO2_160814213929	II_4TIO2	II_4TIO2_160815013116	II_4TIO2_160815032716	Ratio_1T	StdDev_1T	PValue_1T	Ratio_2T	StdDev_2T	PValue_2T	Ratio_3T	StdDev_3T	PValue_3T	Ratio_4T	StdDev_4T	PValue_4T	NRatio_1T	NStdDev_1T	NPValue_1T	NRatio_2T	NStdDev_2T	NPValue_2T	NRatio_3T	NStdDev_3T	NPValue_3T	NRatio_4T	NStdDev_4T	NPValue_4T	Avg_1T	Avg_2T	Avg_3T	Avg_4T
		2091	2TIO2_160814135556	32	2091	158	467.491	33.711	0	5.96594e+07	7.59688e+07	8.1625e+07	1.27161e+08	1.347e+08	1.11133e+08	1.02619e+08	9.86591e+07	1.03803e+08	7.17325e+07	5.68159e+07	8.83968e+07	1	0.314985	1	1.71686	0.436593	0.00565329	1.40426	0.258356	0.0408419	0.998582	0.375427	0.993196	1	0.314985	1	1.71686	0.436593	0.00565329	1.40426	0.258356	0.0408419	0.998582	0.375427	0.993196	7.24177e+07	1.24331e+08	1.01693e+08	7.23151e+07
	EIYEKTLTRTLEYK+Phospho(8)	1	1	1	0.314985	1	1.71686	0.436593	0.00565329	1.40426	0.258356	0.0408419	0.998582	0.375427	0.993196	0	0
		hits: 1 Items
		FRAMEID	RAWFILE	MS2	FrameID1	CompID	MZ	Time	GoodID	II_1TIO2	II_1TIO2_160814080817	II_1TIO2_160814100408	II_2TIO2	II_2TIO2_160814135556	II_2TIO2_160814155150	II_3TIO2	II_3TIO2_160814194338	II_3TIO2_160814213929	II_4TIO2	II_4TIO2_160815013116	II_4TIO2_160815032716	Ratio_1T	StdDev_1T	PValue_1T	Ratio_2T	StdDev_2T	PValue_2T	Ratio_3T	StdDev_3T	PValue_3T	Ratio_4T	StdDev_4T	PValue_4T	NRatio_1T	NStdDev_1T	NPValue_1T	NRatio_2T	NStdDev_2T	NPValue_2T	NRatio_3T	NStdDev_3T	NPValue_3T	NRatio_4T	NStdDev_4T	NPValue_4T	Avg_1T	Avg_2T	Avg_3T	Avg_4T
		2091	2TIO2_160814135556	32	2091	158	467.491	33.711	0	5.96594e+07	7.59688e+07	8.1625e+07	1.27161e+08	1.347e+08	1.11133e+08	1.02619e+08	9.86591e+07	1.03803e+08	7.17325e+07	5.68159e+07	8.83968e+07	1	0.314985	1	1.71686	0.436593	0.00565329	1.40426	0.258356	0.0408419	0.998582	0.375427	0.993196	1	0.314985	1	1.71686	0.436593	0.00565329	1.40426	0.258356	0.0408419	0.998582	0.375427	0.993196	7.24177e+07	1.24331e+08	1.01693e+08	7.23151e+07
SP://A4UCT2	A4UCT2_HUMAN Tubulin beta 2C (Fragment) OS=Homo sapiens PE=2 SV=1	2	1	4	1	0.284731	1	2.23067	0.492511	0.000114112	1.40488	0.26244	0.0214009	1.02043	0.214524	0.9745
	peptides: 2 Items
	PEPTIDE	FRAMES	HITS	Ratio_1T	StdDev_1T	PValue_1T	Ratio_2T	StdDev_2T	PValue_2T	Ratio_3T	StdDev_3T	PValue_3T	Ratio_4T	StdDev_4T	PValue_4T	OtherAssignments	AvgPepPValue
	YLTVAAVFRGRMSMK+Phospho(13)	1	1	1	0.402671	1	2.23067	0.696516	0.00300785	1.40488	0.371146	0.0562884	1.02043	0.303383	0.884781	0	0
		hits: 1 Items
		FRAMEID	RAWFILE	MS2	FrameID1	CompID	MZ	Time	GoodID	II_1TIO2	II_1TIO2_160814080817	II_1TIO2_160814100408	II_2TIO2	II_2TIO2_160814135556	II_2TIO2_160814155150	II_3TIO2	II_3TIO2_160814194338	II_3TIO2_160814213929	II_4TIO2	II_4TIO2_160815013116	II_4TIO2_160815032716	Ratio_1T	StdDev_1T	PValue_1T	Ratio_2T	StdDev_2T	PValue_2T	Ratio_3T	StdDev_3T	PValue_3T	Ratio_4T	StdDev_4T	PValue_4T	NRatio_1T	NStdDev_1T	NPValue_1T	NRatio_2T	NStdDev_2T	NPValue_2T	NRatio_3T	NStdDev_3T	NPValue_3T	NRatio_4T	NStdDev_4T	NPValue_4T	Avg_1T	Avg_2T	Avg_3T	Avg_4T
		1918	3TIO2	30	1918	113	453.236	33.711	0	6.39786e+07	9.55927e+07	7.7096e+07	1.65937e+08	1.98469e+08	1.6352e+08	1.18591e+08	1.05121e+08	1.08777e+08	8.68712e+07	7.19071e+07	8.27246e+07	1	0.402671	1	2.23067	0.696516	0.00300785	1.40488	0.371146	0.0562884	1.02043	0.303383	0.884781	1	0.402671	1	2.23067	0.696516	0.00300785	1.40488	0.371146	0.0562884	1.02043	0.303383	0.884781	7.88891e+07	1.75975e+08	1.1083e+08	8.0501e+07
	YLTVAAVFRGRMSMK+Phospho(3)	1	3	1	0.402671	1	2.23067	0.696516	0.00300785	1.40488	0.371146	0.0562884	1.02043	0.303383	0.884781	0	0
		hits: 3 Items
		FRAMEID	RAWFILE	MS2	FrameID1	CompID	MZ	Time	GoodID	II_1TIO2	II_1TIO2_160814080817	II_1TIO2_160814100408	II_2TIO2	II_2TIO2_160814135556	II_2TIO2_160814155150	II_3TIO2	II_3TIO2_160814194338	II_3TIO2_160814213929	II_4TIO2	II_4TIO2_160815013116	II_4TIO2_160815032716	Ratio_1T	StdDev_1T	PValue_1T	Ratio_2T	StdDev_2T	PValue_2T	Ratio_3T	StdDev_3T	PValue_3T	Ratio_4T	StdDev_4T	PValue_4T	NRatio_1T	NStdDev_1T	NPValue_1T	NRatio_2T	NStdDev_2T	NPValue_2T	NRatio_3T	NStdDev_3T	NPValue_3T	NRatio_4T	NStdDev_4T	NPValue_4T	Avg_1T	Avg_2T	Avg_3T	Avg_4T
		1918	4TIO2	30	1918	113	453.236	33.711	0	6.39786e+07	9.55927e+07	7.7096e+07	1.65937e+08	1.98469e+08	1.6352e+08	1.18591e+08	1.05121e+08	1.08777e+08	8.68712e+07	7.19071e+07	8.27246e+07	1	0.402671	1	2.23067	0.696516	0.00300785	1.40488	0.371146	0.0562884	1.02043	0.303383	0.884781	1	0.402671	1	2.23067	0.696516	0.00300785	1.40488	0.371146	0.0562884	1.02043	0.303383	0.884781	7.88891e+07	1.75975e+08	1.1083e+08	8.0501e+07
		1918	1TIO2	30	1918	113	453.236	33.711	0	6.39786e+07	9.55927e+07	7.7096e+07	1.65937e+08	1.98469e+08	1.6352e+08	1.18591e+08	1.05121e+08	1.08777e+08	8.68712e+07	7.19071e+07	8.27246e+07	1	0.402671	1	2.23067	0.696516	0.00300785	1.40488	0.371146	0.0562884	1.02043	0.303383	0.884781	1	0.402671	1	2.23067	0.696516	0.00300785	1.40488	0.371146	0.0562884	1.02043	0.303383	0.884781	7.88891e+07	1.75975e+08	1.1083e+08	8.0501e+07
		1918	2TIO2	30	1918	113	453.236	33.711	0	6.39786e+07	9.55927e+07	7.7096e+07	1.65937e+08	1.98469e+08	1.6352e+08	1.18591e+08	1.05121e+08	1.08777e+08	8.68712e+07	7.19071e+07	8.27246e+07	1	0.402671	1	2.23067	0.696516	0.00300785	1.40488	0.371146	0.0562884	1.02043	0.303383	0.884781	1	0.402671	1	2.23067	0.696516	0.00300785	1.40488	0.371146	0.0562884	1.02043	0.303383	0.884781	7.88891e+07	1.75975e+08	1.1083e+08	8.0501e+07
SP://B3KML9	B3KML9_HUMAN cDNA FLJ11352 fis_ clone HEMBA1000020_ highly similar to Tubulin beta_2C chain OS=Homo sapiens PE=2 SV=1	2	1	4	1	0.284731	1	2.23067	0.492511	0.000114112	1.40488	0.26244	0.0214009	1.02043	0.214524	0.9745
	peptides: 2 Items
	PEPTIDE	FRAMES	HITS	Ratio_1T	StdDev_1T	PValue_1T	Ratio_2T	StdDev_2T	PValue_2T	Ratio_3T	StdDev_3T	PValue_3T	Ratio_4T	StdDev_4T	PValue_4T	OtherAssignments	AvgPepPValue
	YLTVAAVFRGRMSMK+Phospho(13)	1	1	1	0.402671	1	2.23067	0.696516	0.00300785	1.40488	0.371146	0.0562884	1.02043	0.303383	0.884781	0	0
		hits: 1 Items
		FRAMEID	RAWFILE	MS2	FrameID1	CompID	MZ	Time	GoodID	II_1TIO2	II_1TIO2_160814080817	II_1TIO2_160814100408	II_2TIO2	II_2TIO2_160814135556	II_2TIO2_160814155150	II_3TIO2	II_3TIO2_160814194338	II_3TIO2_160814213929	II_4TIO2	II_4TIO2_160815013116	II_4TIO2_160815032716	Ratio_1T	StdDev_1T	PValue_1T	Ratio_2T	StdDev_2T	PValue_2T	Ratio_3T	StdDev_3T	PValue_3T	Ratio_4T	StdDev_4T	PValue_4T	NRatio_1T	NStdDev_1T	NPValue_1T	NRatio_2T	NStdDev_2T	NPValue_2T	NRatio_3T	NStdDev_3T	NPValue_3T	NRatio_4T	NStdDev_4T	NPValue_4T	Avg_1T	Avg_2T	Avg_3T	Avg_4T
		1918	3TIO2	30	1918	113	453.236	33.711	0	6.39786e+07	9.55927e+07	7.7096e+07	1.65937e+08	1.98469e+08	1.6352e+08	1.18591e+08	1.05121e+08	1.08777e+08	8.68712e+07	7.19071e+07	8.27246e+07	1	0.402671	1	2.23067	0.696516	0.00300785	1.40488	0.371146	0.0562884	1.02043	0.303383	0.884781	1	0.402671	1	2.23067	0.696516	0.00300785	1.40488	0.371146	0.0562884	1.02043	0.303383	0.884781	7.88891e+07	1.75975e+08	1.1083e+08	8.0501e+07
	YLTVAAVFRGRMSMK+Phospho(3)	1	3	1	0.402671	1	2.23067	0.696516	0.00300785	1.40488	0.371146	0.0562884	1.02043	0.303383	0.884781	0	0
		hits: 3 Items
		FRAMEID	RAWFILE	MS2	FrameID1	CompID	MZ	Time	GoodID	II_1TIO2	II_1TIO2_160814080817	II_1TIO2_160814100408	II_2TIO2	II_2TIO2_160814135556	II_2TIO2_160814155150	II_3TIO2	II_3TIO2_160814194338	II_3TIO2_160814213929	II_4TIO2	II_4TIO2_160815013116	II_4TIO2_160815032716	Ratio_1T	StdDev_1T	PValue_1T	Ratio_2T	StdDev_2T	PValue_2T	Ratio_3T	StdDev_3T	PValue_3T	Ratio_4T	StdDev_4T	PValue_4T	NRatio_1T	NStdDev_1T	NPValue_1T	NRatio_2T	NStdDev_2T	NPValue_2T	NRatio_3T	NStdDev_3T	NPValue_3T	NRatio_4T	NStdDev_4T	NPValue_4T	Avg_1T	Avg_2T	Avg_3T	Avg_4T
		1918	4TIO2	30	1918	113	453.236	33.711	0	6.39786e+07	9.55927e+07	7.7096e+07	1.65937e+08	1.98469e+08	1.6352e+08	1.18591e+08	1.05121e+08	1.08777e+08	8.68712e+07	7.19071e+07	8.27246e+07	1	0.402671	1	2.23067	0.696516	0.00300785	1.40488	0.371146	0.0562884	1.02043	0.303383	0.884781	1	0.402671	1	2.23067	0.696516	0.00300785	1.40488	0.371146	0.0562884	1.02043	0.303383	0.884781	7.88891e+07	1.75975e+08	1.1083e+08	8.0501e+07
		1918	1TIO2	30	1918	113	453.236	33.711	0	6.39786e+07	9.55927e+07	7.7096e+07	1.65937e+08	1.98469e+08	1.6352e+08	1.18591e+08	1.05121e+08	1.08777e+08	8.68712e+07	7.19071e+07	8.27246e+07	1	0.402671	1	2.23067	0.696516	0.00300785	1.40488	0.371146	0.0562884	1.02043	0.303383	0.884781	1	0.402671	1	2.23067	0.696516	0.00300785	1.40488	0.371146	0.0562884	1.02043	0.303383	0.884781	7.88891e+07	1.75975e+08	1.1083e+08	8.0501e+07
		1918	2TIO2	30	1918	113	453.236	33.711	0	6.39786e+07	9.55927e+07	7.7096e+07	1.65937e+08	1.98469e+08	1.6352e+08	1.18591e+08	1.05121e+08	1.08777e+08	8.68712e+07	7.19071e+07	8.27246e+07	1	0.402671	1	2.23067	0.696516	0.00300785	1.40488	0.371146	0.0562884	1.02043	0.303383	0.884781	1	0.402671	1	2.23067	0.696516	0.00300785	1.40488	0.371146	0.0562884	1.02043	0.303383	0.884781	7.88891e+07	1.75975e+08	1.1083e+08	8.0501e+07
SP://B4DE77	B4DE77_HUMAN cDNA FLJ55189_ highly similar to Tubulin beta_4 chain OS=Homo sapiens PE=2 SV=1	2	1	4	1	0.284731	1	2.23067	0.492511	0.000114112	1.40488	0.26244	0.0214009	1.02043	0.214524	0.9745
	peptides: 2 Items
	PEPTIDE	FRAMES	HITS	Ratio_1T	StdDev_1T	PValue_1T	Ratio_2T	StdDev_2T	PValue_2T	Ratio_3T	StdDev_3T	PValue_3T	Ratio_4T	StdDev_4T	PValue_4T	OtherAssignments	AvgPepPValue
	YLTVAAVFRGRMSMK+Phospho(13)	1	1	1	0.402671	1	2.23067	0.696516	0.00300785	1.40488	0.371146	0.0562884	1.02043	0.303383	0.884781	0	0
		hits: 1 Items
		FRAMEID	RAWFILE	MS2	FrameID1	CompID	MZ	Time	GoodID	II_1TIO2	II_1TIO2_160814080817	II_1TIO2_160814100408	II_2TIO2	II_2TIO2_160814135556	II_2TIO2_160814155150	II_3TIO2	II_3TIO2_160814194338	II_3TIO2_160814213929	II_4TIO2	II_4TIO2_160815013116	II_4TIO2_160815032716	Ratio_1T	StdDev_1T	PValue_1T	Ratio_2T	StdDev_2T	PValue_2T	Ratio_3T	StdDev_3T	PValue_3T	Ratio_4T	StdDev_4T	PValue_4T	NRatio_1T	NStdDev_1T	NPValue_1T	NRatio_2T	NStdDev_2T	NPValue_2T	NRatio_3T	NStdDev_3T	NPValue_3T	NRatio_4T	NStdDev_4T	NPValue_4T	Avg_1T	Avg_2T	Avg_3T	Avg_4T
		1918	3TIO2	30	1918	113	453.236	33.711	0	6.39786e+07	9.55927e+07	7.7096e+07	1.65937e+08	1.98469e+08	1.6352e+08	1.18591e+08	1.05121e+08	1.08777e+08	8.68712e+07	7.19071e+07	8.27246e+07	1	0.402671	1	2.23067	0.696516	0.00300785	1.40488	0.371146	0.0562884	1.02043	0.303383	0.884781	1	0.402671	1	2.23067	0.696516	0.00300785	1.40488	0.371146	0.0562884	1.02043	0.303383	0.884781	7.88891e+07	1.75975e+08	1.1083e+08	8.0501e+07
	YLTVAAVFRGRMSMK+Phospho(3)	1	3	1	0.402671	1	2.23067	0.696516	0.00300785	1.40488	0.371146	0.0562884	1.02043	0.303383	0.884781	0	0
		hits: 3 Items
		FRAMEID	RAWFILE	MS2	FrameID1	CompID	MZ	Time	GoodID	II_1TIO2	II_1TIO2_160814080817	II_1TIO2_160814100408	II_2TIO2	II_2TIO2_160814135556	II_2TIO2_160814155150	II_3TIO2	II_3TIO2_160814194338	II_3TIO2_160814213929	II_4TIO2	II_4TIO2_160815013116	II_4TIO2_160815032716	Ratio_1T	StdDev_1T	PValue_1T	Ratio_2T	StdDev_2T	PValue_2T	Ratio_3T	StdDev_3T	PValue_3T	Ratio_4T	StdDev_4T	PValue_4T	NRatio_1T	NStdDev_1T	NPValue_1T	NRatio_2T	NStdDev_2T	NPValue_2T	NRatio_3T	NStdDev_3T	NPValue_3T	NRatio_4T	NStdDev_4T	NPValue_4T	Avg_1T	Avg_2T	Avg_3T	Avg_4T
		1918	4TIO2	30	1918	113	453.236	33.711	0	6.39786e+07	9.55927e+07	7.7096e+07	1.65937e+08	1.98469e+08	1.6352e+08	1.18591e+08	1.05121e+08	1.08777e+08	8.68712e+07	7.19071e+07	8.27246e+07	1	0.402671	1	2.23067	0.696516	0.00300785	1.40488	0.371146	0.0562884	1.02043	0.303383	0.884781	1	0.402671	1	2.23067	0.696516	0.00300785	1.40488	0.371146	0.0562884	1.02043	0.303383	0.884781	7.88891e+07	1.75975e+08	1.1083e+08	8.0501e+07
		1918	1TIO2	30	1918	113	453.236	33.711	0	6.39786e+07	9.55927e+07	7.7096e+07	1.65937e+08	1.98469e+08	1.6352e+08	1.18591e+08	1.05121e+08	1.08777e+08	8.68712e+07	7.19071e+07	8.27246e+07	1	0.402671	1	2.23067	0.696516	0.00300785	1.40488	0.371146	0.0562884	1.02043	0.303383	0.884781	1	0.402671	1	2.23067	0.696516	0.00300785	1.40488	0.371146	0.0562884	1.02043	0.303383	0.884781	7.88891e+07	1.75975e+08	1.1083e+08	8.0501e+07
		1918	2TIO2	30	1918	113	453.236	33.711	0	6.39786e+07	9.55927e+07	7.7096e+07	1.65937e+08	1.98469e+08	1.6352e+08	1.18591e+08	1.05121e+08	1.08777e+08	8.68712e+07	7.19071e+07	8.27246e+07	1	0.402671	1	2.23067	0.696516	0.00300785	1.40488	0.371146	0.0562884	1.02043	0.303383	0.884781	1	0.402671	1	2.23067	0.696516	0.00300785	1.40488	0.371146	0.0562884	1.02043	0.303383	0.884781	7.88891e+07	1.75975e+08	1.1083e+08	8.0501e+07
SP://B4DFH6	B4DFH6_HUMAN cDNA FLJ52536_ highly similar to Tubulin beta_4 chain OS=Homo sapiens PE=2 SV=1	2	1	4	1	0.284731	1	2.23067	0.492511	0.000114112	1.40488	0.26244	0.0214009	1.02043	0.214524	0.9745
	peptides: 2 Items
	PEPTIDE	FRAMES	HITS	Ratio_1T	StdDev_1T	PValue_1T	Ratio_2T	StdDev_2T	PValue_2T	Ratio_3T	StdDev_3T	PValue_3T	Ratio_4T	StdDev_4T	PValue_4T	OtherAssignments	AvgPepPValue
	YLTVAAVFRGRMSMK+Phospho(13)	1	1	1	0.402671	1	2.23067	0.696516	0.00300785	1.40488	0.371146	0.0562884	1.02043	0.303383	0.884781	0	0
		hits: 1 Items
		FRAMEID	RAWFILE	MS2	FrameID1	CompID	MZ	Time	GoodID	II_1TIO2	II_1TIO2_160814080817	II_1TIO2_160814100408	II_2TIO2	II_2TIO2_160814135556	II_2TIO2_160814155150	II_3TIO2	II_3TIO2_160814194338	II_3TIO2_160814213929	II_4TIO2	II_4TIO2_160815013116	II_4TIO2_160815032716	Ratio_1T	StdDev_1T	PValue_1T	Ratio_2T	StdDev_2T	PValue_2T	Ratio_3T	StdDev_3T	PValue_3T	Ratio_4T	StdDev_4T	PValue_4T	NRatio_1T	NStdDev_1T	NPValue_1T	NRatio_2T	NStdDev_2T	NPValue_2T	NRatio_3T	NStdDev_3T	NPValue_3T	NRatio_4T	NStdDev_4T	NPValue_4T	Avg_1T	Avg_2T	Avg_3T	Avg_4T
		1918	3TIO2	30	1918	113	453.236	33.711	0	6.39786e+07	9.55927e+07	7.7096e+07	1.65937e+08	1.98469e+08	1.6352e+08	1.18591e+08	1.05121e+08	1.08777e+08	8.68712e+07	7.19071e+07	8.27246e+07	1	0.402671	1	2.23067	0.696516	0.00300785	1.40488	0.371146	0.0562884	1.02043	0.303383	0.884781	1	0.402671	1	2.23067	0.696516	0.00300785	1.40488	0.371146	0.0562884	1.02043	0.303383	0.884781	7.88891e+07	1.75975e+08	1.1083e+08	8.0501e+07
	YLTVAAVFRGRMSMK+Phospho(3)	1	3	1	0.402671	1	2.23067	0.696516	0.00300785	1.40488	0.371146	0.0562884	1.02043	0.303383	0.884781	0	0
		hits: 3 Items
		FRAMEID	RAWFILE	MS2	FrameID1	CompID	MZ	Time	GoodID	II_1TIO2	II_1TIO2_160814080817	II_1TIO2_160814100408	II_2TIO2	II_2TIO2_160814135556	II_2TIO2_160814155150	II_3TIO2	II_3TIO2_160814194338	II_3TIO2_160814213929	II_4TIO2	II_4TIO2_160815013116	II_4TIO2_160815032716	Ratio_1T	StdDev_1T	PValue_1T	Ratio_2T	StdDev_2T	PValue_2T	Ratio_3T	StdDev_3T	PValue_3T	Ratio_4T	StdDev_4T	PValue_4T	NRatio_1T	NStdDev_1T	NPValue_1T	NRatio_2T	NStdDev_2T	NPValue_2T	NRatio_3T	NStdDev_3T	NPValue_3T	NRatio_4T	NStdDev_4T	NPValue_4T	Avg_1T	Avg_2T	Avg_3T	Avg_4T
		1918	4TIO2	30	1918	113	453.236	33.711	0	6.39786e+07	9.55927e+07	7.7096e+07	1.65937e+08	1.98469e+08	1.6352e+08	1.18591e+08	1.05121e+08	1.08777e+08	8.68712e+07	7.19071e+07	8.27246e+07	1	0.402671	1	2.23067	0.696516	0.00300785	1.40488	0.371146	0.0562884	1.02043	0.303383	0.884781	1	0.402671	1	2.23067	0.696516	0.00300785	1.40488	0.371146	0.0562884	1.02043	0.303383	0.884781	7.88891e+07	1.75975e+08	1.1083e+08	8.0501e+07
		1918	1TIO2	30	1918	113	453.236	33.711	0	6.39786e+07	9.55927e+07	7.7096e+07	1.65937e+08	1.98469e+08	1.6352e+08	1.18591e+08	1.05121e+08	1.08777e+08	8.68712e+07	7.19071e+07	8.27246e+07	1	0.402671	1	2.23067	0.696516	0.00300785	1.40488	0.371146	0.0562884	1.02043	0.303383	0.884781	1	0.402671	1	2.23067	0.696516	0.00300785	1.40488	0.371146	0.0562884	1.02043	0.303383	0.884781	7.88891e+07	1.75975e+08	1.1083e+08	8.0501e+07
		1918	2TIO2	30	1918	113	453.236	33.711	0	6.39786e+07	9.55927e+07	7.7096e+07	1.65937e+08	1.98469e+08	1.6352e+08	1.18591e+08	1.05121e+08	1.08777e+08	8.68712e+07	7.19071e+07	8.27246e+07	1	0.402671	1	2.23067	0.696516	0.00300785	1.40488	0.371146	0.0562884	1.02043	0.303383	0.884781	1	0.402671	1	2.23067	0.696516	0.00300785	1.40488	0.371146	0.0562884	1.02043	0.303383	0.884781	7.88891e+07	1.75975e+08	1.1083e+08	8.0501e+07
SP://B4DJ43	B4DJ43_HUMAN cDNA FLJ53341_ highly similar to Tubulin beta_4 chain OS=Homo sapiens PE=2 SV=1	2	1	4	1	0.284731	1	2.23067	0.492511	0.000114112	1.40488	0.26244	0.0214009	1.02043	0.214524	0.9745
	peptides: 2 Items
	PEPTIDE	FRAMES	HITS	Ratio_1T	StdDev_1T	PValue_1T	Ratio_2T	StdDev_2T	PValue_2T	Ratio_3T	StdDev_3T	PValue_3T	Ratio_4T	StdDev_4T	PValue_4T	OtherAssignments	AvgPepPValue
	YLTVAAVFRGRMSMK+Phospho(13)	1	1	1	0.402671	1	2.23067	0.696516	0.00300785	1.40488	0.371146	0.0562884	1.02043	0.303383	0.884781	0	0
		hits: 1 Items
		FRAMEID	RAWFILE	MS2	FrameID1	CompID	MZ	Time	GoodID	II_1TIO2	II_1TIO2_160814080817	II_1TIO2_160814100408	II_2TIO2	II_2TIO2_160814135556	II_2TIO2_160814155150	II_3TIO2	II_3TIO2_160814194338	II_3TIO2_160814213929	II_4TIO2	II_4TIO2_160815013116	II_4TIO2_160815032716	Ratio_1T	StdDev_1T	PValue_1T	Ratio_2T	StdDev_2T	PValue_2T	Ratio_3T	StdDev_3T	PValue_3T	Ratio_4T	StdDev_4T	PValue_4T	NRatio_1T	NStdDev_1T	NPValue_1T	NRatio_2T	NStdDev_2T	NPValue_2T	NRatio_3T	NStdDev_3T	NPValue_3T	NRatio_4T	NStdDev_4T	NPValue_4T	Avg_1T	Avg_2T	Avg_3T	Avg_4T
		1918	3TIO2	30	1918	113	453.236	33.711	0	6.39786e+07	9.55927e+07	7.7096e+07	1.65937e+08	1.98469e+08	1.6352e+08	1.18591e+08	1.05121e+08	1.08777e+08	8.68712e+07	7.19071e+07	8.27246e+07	1	0.402671	1	2.23067	0.696516	0.00300785	1.40488	0.371146	0.0562884	1.02043	0.303383	0.884781	1	0.402671	1	2.23067	0.696516	0.00300785	1.40488	0.371146	0.0562884	1.02043	0.303383	0.884781	7.88891e+07	1.75975e+08	1.1083e+08	8.0501e+07
	YLTVAAVFRGRMSMK+Phospho(3)	1	3	1	0.402671	1	2.23067	0.696516	0.00300785	1.40488	0.371146	0.0562884	1.02043	0.303383	0.884781	0	0
		hits: 3 Items
		FRAMEID	RAWFILE	MS2	FrameID1	CompID	MZ	Time	GoodID	II_1TIO2	II_1TIO2_160814080817	II_1TIO2_160814100408	II_2TIO2	II_2TIO2_160814135556	II_2TIO2_160814155150	II_3TIO2	II_3TIO2_160814194338	II_3TIO2_160814213929	II_4TIO2	II_4TIO2_160815013116	II_4TIO2_160815032716	Ratio_1T	StdDev_1T	PValue_1T	Ratio_2T	StdDev_2T	PValue_2T	Ratio_3T	StdDev_3T	PValue_3T	Ratio_4T	StdDev_4T	PValue_4T	NRatio_1T	NStdDev_1T	NPValue_1T	NRatio_2T	NStdDev_2T	NPValue_2T	NRatio_3T	NStdDev_3T	NPValue_3T	NRatio_4T	NStdDev_4T	NPValue_4T	Avg_1T	Avg_2T	Avg_3T	Avg_4T
		1918	4TIO2	30	1918	113	453.236	33.711	0	6.39786e+07	9.55927e+07	7.7096e+07	1.65937e+08	1.98469e+08	1.6352e+08	1.18591e+08	1.05121e+08	1.08777e+08	8.68712e+07	7.19071e+07	8.27246e+07	1	0.402671	1	2.23067	0.696516	0.00300785	1.40488	0.371146	0.0562884	1.02043	0.303383	0.884781	1	0.402671	1	2.23067	0.696516	0.00300785	1.40488	0.371146	0.0562884	1.02043	0.303383	0.884781	7.88891e+07	1.75975e+08	1.1083e+08	8.0501e+07
		1918	1TIO2	30	1918	113	453.236	33.711	0	6.39786e+07	9.55927e+07	7.7096e+07	1.65937e+08	1.98469e+08	1.6352e+08	1.18591e+08	1.05121e+08	1.08777e+08	8.68712e+07	7.19071e+07	8.27246e+07	1	0.402671	1	2.23067	0.696516	0.00300785	1.40488	0.371146	0.0562884	1.02043	0.303383	0.884781	1	0.402671	1	2.23067	0.696516	0.00300785	1.40488	0.371146	0.0562884	1.02043	0.303383	0.884781	7.88891e+07	1.75975e+08	1.1083e+08	8.0501e+07
		1918	2TIO2	30	1918	113	453.236	33.711	0	6.39786e+07	9.55927e+07	7.7096e+07	1.65937e+08	1.98469e+08	1.6352e+08	1.18591e+08	1.05121e+08	1.08777e+08	8.68712e+07	7.19071e+07	8.27246e+07	1	0.402671	1	2.23067	0.696516	0.00300785	1.40488	0.371146	0.0562884	1.02043	0.303383	0.884781	1	0.402671	1	2.23067	0.696516	0.00300785	1.40488	0.371146	0.0562884	1.02043	0.303383	0.884781	7.88891e+07	1.75975e+08	1.1083e+08	8.0501e+07
SP://B4DMU8	B4DMU8_HUMAN cDNA FLJ53063_ highly similar to Tubulin beta_7 chain OS=Homo sapiens PE=2 SV=1	2	1	4	1	0.284731	1	2.23067	0.492511	0.000114112	1.40488	0.26244	0.0214009	1.02043	0.214524	0.9745
	peptides: 2 Items
	PEPTIDE	FRAMES	HITS	Ratio_1T	StdDev_1T	PValue_1T	Ratio_2T	StdDev_2T	PValue_2T	Ratio_3T	StdDev_3T	PValue_3T	Ratio_4T	StdDev_4T	PValue_4T	OtherAssignments	AvgPepPValue
	YLTVAAVFRGRMSMK+Phospho(13)	1	1	1	0.402671	1	2.23067	0.696516	0.00300785	1.40488	0.371146	0.0562884	1.02043	0.303383	0.884781	0	0
		hits: 1 Items
		FRAMEID	RAWFILE	MS2	FrameID1	CompID	MZ	Time	GoodID	II_1TIO2	II_1TIO2_160814080817	II_1TIO2_160814100408	II_2TIO2	II_2TIO2_160814135556	II_2TIO2_160814155150	II_3TIO2	II_3TIO2_160814194338	II_3TIO2_160814213929	II_4TIO2	II_4TIO2_160815013116	II_4TIO2_160815032716	Ratio_1T	StdDev_1T	PValue_1T	Ratio_2T	StdDev_2T	PValue_2T	Ratio_3T	StdDev_3T	PValue_3T	Ratio_4T	StdDev_4T	PValue_4T	NRatio_1T	NStdDev_1T	NPValue_1T	NRatio_2T	NStdDev_2T	NPValue_2T	NRatio_3T	NStdDev_3T	NPValue_3T	NRatio_4T	NStdDev_4T	NPValue_4T	Avg_1T	Avg_2T	Avg_3T	Avg_4T
		1918	3TIO2	30	1918	113	453.236	33.711	0	6.39786e+07	9.55927e+07	7.7096e+07	1.65937e+08	1.98469e+08	1.6352e+08	1.18591e+08	1.05121e+08	1.08777e+08	8.68712e+07	7.19071e+07	8.27246e+07	1	0.402671	1	2.23067	0.696516	0.00300785	1.40488	0.371146	0.0562884	1.02043	0.303383	0.884781	1	0.402671	1	2.23067	0.696516	0.00300785	1.40488	0.371146	0.0562884	1.02043	0.303383	0.884781	7.88891e+07	1.75975e+08	1.1083e+08	8.0501e+07
	YLTVAAVFRGRMSMK+Phospho(3)	1	3	1	0.402671	1	2.23067	0.696516	0.00300785	1.40488	0.371146	0.0562884	1.02043	0.303383	0.884781	0	0
		hits: 3 Items
		FRAMEID	RAWFILE	MS2	FrameID1	CompID	MZ	Time	GoodID	II_1TIO2	II_1TIO2_160814080817	II_1TIO2_160814100408	II_2TIO2	II_2TIO2_160814135556	II_2TIO2_160814155150	II_3TIO2	II_3TIO2_160814194338	II_3TIO2_160814213929	II_4TIO2	II_4TIO2_160815013116	II_4TIO2_160815032716	Ratio_1T	StdDev_1T	PValue_1T	Ratio_2T	StdDev_2T	PValue_2T	Ratio_3T	StdDev_3T	PValue_3T	Ratio_4T	StdDev_4T	PValue_4T	NRatio_1T	NStdDev_1T	NPValue_1T	NRatio_2T	NStdDev_2T	NPValue_2T	NRatio_3T	NStdDev_3T	NPValue_3T	NRatio_4T	NStdDev_4T	NPValue_4T	Avg_1T	Avg_2T	Avg_3T	Avg_4T
		1918	4TIO2	30	1918	113	453.236	33.711	0	6.39786e+07	9.55927e+07	7.7096e+07	1.65937e+08	1.98469e+08	1.6352e+08	1.18591e+08	1.05121e+08	1.08777e+08	8.68712e+07	7.19071e+07	8.27246e+07	1	0.402671	1	2.23067	0.696516	0.00300785	1.40488	0.371146	0.0562884	1.02043	0.303383	0.884781	1	0.402671	1	2.23067	0.696516	0.00300785	1.40488	0.371146	0.0562884	1.02043	0.303383	0.884781	7.88891e+07	1.75975e+08	1.1083e+08	8.0501e+07
		1918	1TIO2	30	1918	113	453.236	33.711	0	6.39786e+07	9.55927e+07	7.7096e+07	1.65937e+08	1.98469e+08	1.6352e+08	1.18591e+08	1.05121e+08	1.08777e+08	8.68712e+07	7.19071e+07	8.27246e+07	1	0.402671	1	2.23067	0.696516	0.00300785	1.40488	0.371146	0.0562884	1.02043	0.303383	0.884781	1	0.402671	1	2.23067	0.696516	0.00300785	1.40488	0.371146	0.0562884	1.02043	0.303383	0.884781	7.88891e+07	1.75975e+08	1.1083e+08	8.0501e+07
		1918	2TIO2	30	1918	113	453.236	33.711	0	6.39786e+07	9.55927e+07	7.7096e+07	1.65937e+08	1.98469e+08	1.6352e+08	1.18591e+08	1.05121e+08	1.08777e+08	8.68712e+07	7.19071e+07	8.27246e+07	1	0.402671	1	2.23067	0.696516	0.00300785	1.40488	0.371146	0.0562884	1.02043	0.303383	0.884781	1	0.402671	1	2.23067	0.696516	0.00300785	1.40488	0.371146	0.0562884	1.02043	0.303383	0.884781	7.88891e+07	1.75975e+08	1.1083e+08	8.0501e+07
SP://B4DXZ5	B4DXZ5_HUMAN cDNA FLJ52029_ highly similar to Tubulin beta_7 chain OS=Homo sapiens PE=2 SV=1	2	1	4	1	0.284731	1	2.23067	0.492511	0.000114112	1.40488	0.26244	0.0214009	1.02043	0.214524	0.9745
	peptides: 2 Items
	PEPTIDE	FRAMES	HITS	Ratio_1T	StdDev_1T	PValue_1T	Ratio_2T	StdDev_2T	PValue_2T	Ratio_3T	StdDev_3T	PValue_3T	Ratio_4T	StdDev_4T	PValue_4T	OtherAssignments	AvgPepPValue
	YLTVAAVFRGRMSMK+Phospho(13)	1	1	1	0.402671	1	2.23067	0.696516	0.00300785	1.40488	0.371146	0.0562884	1.02043	0.303383	0.884781	0	0
		hits: 1 Items
		FRAMEID	RAWFILE	MS2	FrameID1	CompID	MZ	Time	GoodID	II_1TIO2	II_1TIO2_160814080817	II_1TIO2_160814100408	II_2TIO2	II_2TIO2_160814135556	II_2TIO2_160814155150	II_3TIO2	II_3TIO2_160814194338	II_3TIO2_160814213929	II_4TIO2	II_4TIO2_160815013116	II_4TIO2_160815032716	Ratio_1T	StdDev_1T	PValue_1T	Ratio_2T	StdDev_2T	PValue_2T	Ratio_3T	StdDev_3T	PValue_3T	Ratio_4T	StdDev_4T	PValue_4T	NRatio_1T	NStdDev_1T	NPValue_1T	NRatio_2T	NStdDev_2T	NPValue_2T	NRatio_3T	NStdDev_3T	NPValue_3T	NRatio_4T	NStdDev_4T	NPValue_4T	Avg_1T	Avg_2T	Avg_3T	Avg_4T
		1918	3TIO2	30	1918	113	453.236	33.711	0	6.39786e+07	9.55927e+07	7.7096e+07	1.65937e+08	1.98469e+08	1.6352e+08	1.18591e+08	1.05121e+08	1.08777e+08	8.68712e+07	7.19071e+07	8.27246e+07	1	0.402671	1	2.23067	0.696516	0.00300785	1.40488	0.371146	0.0562884	1.02043	0.303383	0.884781	1	0.402671	1	2.23067	0.696516	0.00300785	1.40488	0.371146	0.0562884	1.02043	0.303383	0.884781	7.88891e+07	1.75975e+08	1.1083e+08	8.0501e+07
	YLTVAAVFRGRMSMK+Phospho(3)	1	3	1	0.402671	1	2.23067	0.696516	0.00300785	1.40488	0.371146	0.0562884	1.02043	0.303383	0.884781	0	0
		hits: 3 Items
		FRAMEID	RAWFILE	MS2	FrameID1	CompID	MZ	Time	GoodID	II_1TIO2	II_1TIO2_160814080817	II_1TIO2_160814100408	II_2TIO2	II_2TIO2_160814135556	II_2TIO2_160814155150	II_3TIO2	II_3TIO2_160814194338	II_3TIO2_160814213929	II_4TIO2	II_4TIO2_160815013116	II_4TIO2_160815032716	Ratio_1T	StdDev_1T	PValue_1T	Ratio_2T	StdDev_2T	PValue_2T	Ratio_3T	StdDev_3T	PValue_3T	Ratio_4T	StdDev_4T	PValue_4T	NRatio_1T	NStdDev_1T	NPValue_1T	NRatio_2T	NStdDev_2T	NPValue_2T	NRatio_3T	NStdDev_3T	NPValue_3T	NRatio_4T	NStdDev_4T	NPValue_4T	Avg_1T	Avg_2T	Avg_3T	Avg_4T
		1918	4TIO2	30	1918	113	453.236	33.711	0	6.39786e+07	9.55927e+07	7.7096e+07	1.65937e+08	1.98469e+08	1.6352e+08	1.18591e+08	1.05121e+08	1.08777e+08	8.68712e+07	7.19071e+07	8.27246e+07	1	0.402671	1	2.23067	0.696516	0.00300785	1.40488	0.371146	0.0562884	1.02043	0.303383	0.884781	1	0.402671	1	2.23067	0.696516	0.00300785	1.40488	0.371146	0.0562884	1.02043	0.303383	0.884781	7.88891e+07	1.75975e+08	1.1083e+08	8.0501e+07
		1918	1TIO2	30	1918	113	453.236	33.711	0	6.39786e+07	9.55927e+07	7.7096e+07	1.65937e+08	1.98469e+08	1.6352e+08	1.18591e+08	1.05121e+08	1.08777e+08	8.68712e+07	7.19071e+07	8.27246e+07	1	0.402671	1	2.23067	0.696516	0.00300785	1.40488	0.371146	0.0562884	1.02043	0.303383	0.884781	1	0.402671	1	2.23067	0.696516	0.00300785	1.40488	0.371146	0.0562884	1.02043	0.303383	0.884781	7.88891e+07	1.75975e+08	1.1083e+08	8.0501e+07
		1918	2TIO2	30	1918	113	453.236	33.711	0	6.39786e+07	9.55927e+07	7.7096e+07	1.65937e+08	1.98469e+08	1.6352e+08	1.18591e+08	1.05121e+08	1.08777e+08	8.68712e+07	7.19071e+07	8.27246e+07	1	0.402671	1	2.23067	0.696516	0.00300785	1.40488	0.371146	0.0562884	1.02043	0.303383	0.884781	1	0.402671	1	2.23067	0.696516	0.00300785	1.40488	0.371146	0.0562884	1.02043	0.303383	0.884781	7.88891e+07	1.75975e+08	1.1083e+08	8.0501e+07
SP://B4DY90	B4DY90_HUMAN cDNA FLJ56903_ highly similar to Tubulin beta_7 chain OS=Homo sapiens PE=2 SV=1	2	1	4	1	0.284731	1	2.23067	0.492511	0.000114112	1.40488	0.26244	0.0214009	1.02043	0.214524	0.9745
	peptides: 2 Items
	PEPTIDE	FRAMES	HITS	Ratio_1T	StdDev_1T	PValue_1T	Ratio_2T	StdDev_2T	PValue_2T	Ratio_3T	StdDev_3T	PValue_3T	Ratio_4T	StdDev_4T	PValue_4T	OtherAssignments	AvgPepPValue
	YLTVAAVFRGRMSMK+Phospho(13)	1	1	1	0.402671	1	2.23067	0.696516	0.00300785	1.40488	0.371146	0.0562884	1.02043	0.303383	0.884781	0	0
		hits: 1 Items
		FRAMEID	RAWFILE	MS2	FrameID1	CompID	MZ	Time	GoodID	II_1TIO2	II_1TIO2_160814080817	II_1TIO2_160814100408	II_2TIO2	II_2TIO2_160814135556	II_2TIO2_160814155150	II_3TIO2	II_3TIO2_160814194338	II_3TIO2_160814213929	II_4TIO2	II_4TIO2_160815013116	II_4TIO2_160815032716	Ratio_1T	StdDev_1T	PValue_1T	Ratio_2T	StdDev_2T	PValue_2T	Ratio_3T	StdDev_3T	PValue_3T	Ratio_4T	StdDev_4T	PValue_4T	NRatio_1T	NStdDev_1T	NPValue_1T	NRatio_2T	NStdDev_2T	NPValue_2T	NRatio_3T	NStdDev_3T	NPValue_3T	NRatio_4T	NStdDev_4T	NPValue_4T	Avg_1T	Avg_2T	Avg_3T	Avg_4T
		1918	3TIO2	30	1918	113	453.236	33.711	0	6.39786e+07	9.55927e+07	7.7096e+07	1.65937e+08	1.98469e+08	1.6352e+08	1.18591e+08	1.05121e+08	1.08777e+08	8.68712e+07	7.19071e+07	8.27246e+07	1	0.402671	1	2.23067	0.696516	0.00300785	1.40488	0.371146	0.0562884	1.02043	0.303383	0.884781	1	0.402671	1	2.23067	0.696516	0.00300785	1.40488	0.371146	0.0562884	1.02043	0.303383	0.884781	7.88891e+07	1.75975e+08	1.1083e+08	8.0501e+07
	YLTVAAVFRGRMSMK+Phospho(3)	1	3	1	0.402671	1	2.23067	0.696516	0.00300785	1.40488	0.371146	0.0562884	1.02043	0.303383	0.884781	0	0
		hits: 3 Items
		FRAMEID	RAWFILE	MS2	FrameID1	CompID	MZ	Time	GoodID	II_1TIO2	II_1TIO2_160814080817	II_1TIO2_160814100408	II_2TIO2	II_2TIO2_160814135556	II_2TIO2_160814155150	II_3TIO2	II_3TIO2_160814194338	II_3TIO2_160814213929	II_4TIO2	II_4TIO2_160815013116	II_4TIO2_160815032716	Ratio_1T	StdDev_1T	PValue_1T	Ratio_2T	StdDev_2T	PValue_2T	Ratio_3T	StdDev_3T	PValue_3T	Ratio_4T	StdDev_4T	PValue_4T	NRatio_1T	NStdDev_1T	NPValue_1T	NRatio_2T	NStdDev_2T	NPValue_2T	NRatio_3T	NStdDev_3T	NPValue_3T	NRatio_4T	NStdDev_4T	NPValue_4T	Avg_1T	Avg_2T	Avg_3T	Avg_4T
		1918	4TIO2	30	1918	113	453.236	33.711	0	6.39786e+07	9.55927e+07	7.7096e+07	1.65937e+08	1.98469e+08	1.6352e+08	1.18591e+08	1.05121e+08	1.08777e+08	8.68712e+07	7.19071e+07	8.27246e+07	1	0.402671	1	2.23067	0.696516	0.00300785	1.40488	0.371146	0.0562884	1.02043	0.303383	0.884781	1	0.402671	1	2.23067	0.696516	0.00300785	1.40488	0.371146	0.0562884	1.02043	0.303383	0.884781	7.88891e+07	1.75975e+08	1.1083e+08	8.0501e+07
		1918	1TIO2	30	1918	113	453.236	33.711	0	6.39786e+07	9.55927e+07	7.7096e+07	1.65937e+08	1.98469e+08	1.6352e+08	1.18591e+08	1.05121e+08	1.08777e+08	8.68712e+07	7.19071e+07	8.27246e+07	1	0.402671	1	2.23067	0.696516	0.00300785	1.40488	0.371146	0.0562884	1.02043	0.303383	0.884781	1	0.402671	1	2.23067	0.696516	0.00300785	1.40488	0.371146	0.0562884	1.02043	0.303383	0.884781	7.88891e+07	1.75975e+08	1.1083e+08	8.0501e+07
		1918	2TIO2	30	1918	113	453.236	33.711	0	6.39786e+07	9.55927e+07	7.7096e+07	1.65937e+08	1.98469e+08	1.6352e+08	1.18591e+08	1.05121e+08	1.08777e+08	8.68712e+07	7.19071e+07	8.27246e+07	1	0.402671	1	2.23067	0.696516	0.00300785	1.40488	0.371146	0.0562884	1.02043	0.303383	0.884781	1	0.402671	1	2.23067	0.696516	0.00300785	1.40488	0.371146	0.0562884	1.02043	0.303383	0.884781	7.88891e+07	1.75975e+08	1.1083e+08	8.0501e+07
SP://B4E052	B4E052_HUMAN cDNA FLJ52378_ highly similar to Tubulin beta_7 chain OS=Homo sapiens PE=2 SV=1	2	1	4	1	0.284731	1	2.23067	0.492511	0.000114112	1.40488	0.26244	0.0214009	1.02043	0.214524	0.9745
	peptides: 2 Items
	PEPTIDE	FRAMES	HITS	Ratio_1T	StdDev_1T	PValue_1T	Ratio_2T	StdDev_2T	PValue_2T	Ratio_3T	StdDev_3T	PValue_3T	Ratio_4T	StdDev_4T	PValue_4T	OtherAssignments	AvgPepPValue
	YLTVAAVFRGRMSMK+Phospho(13)	1	1	1	0.402671	1	2.23067	0.696516	0.00300785	1.40488	0.371146	0.0562884	1.02043	0.303383	0.884781	0	0
		hits: 1 Items
		FRAMEID	RAWFILE	MS2	FrameID1	CompID	MZ	Time	GoodID	II_1TIO2	II_1TIO2_160814080817	II_1TIO2_160814100408	II_2TIO2	II_2TIO2_160814135556	II_2TIO2_160814155150	II_3TIO2	II_3TIO2_160814194338	II_3TIO2_160814213929	II_4TIO2	II_4TIO2_160815013116	II_4TIO2_160815032716	Ratio_1T	StdDev_1T	PValue_1T	Ratio_2T	StdDev_2T	PValue_2T	Ratio_3T	StdDev_3T	PValue_3T	Ratio_4T	StdDev_4T	PValue_4T	NRatio_1T	NStdDev_1T	NPValue_1T	NRatio_2T	NStdDev_2T	NPValue_2T	NRatio_3T	NStdDev_3T	NPValue_3T	NRatio_4T	NStdDev_4T	NPValue_4T	Avg_1T	Avg_2T	Avg_3T	Avg_4T
		1918	3TIO2	30	1918	113	453.236	33.711	0	6.39786e+07	9.55927e+07	7.7096e+07	1.65937e+08	1.98469e+08	1.6352e+08	1.18591e+08	1.05121e+08	1.08777e+08	8.68712e+07	7.19071e+07	8.27246e+07	1	0.402671	1	2.23067	0.696516	0.00300785	1.40488	0.371146	0.0562884	1.02043	0.303383	0.884781	1	0.402671	1	2.23067	0.696516	0.00300785	1.40488	0.371146	0.0562884	1.02043	0.303383	0.884781	7.88891e+07	1.75975e+08	1.1083e+08	8.0501e+07
	YLTVAAVFRGRMSMK+Phospho(3)	1	3	1	0.402671	1	2.23067	0.696516	0.00300785	1.40488	0.371146	0.0562884	1.02043	0.303383	0.884781	0	0
		hits: 3 Items
		FRAMEID	RAWFILE	MS2	FrameID1	CompID	MZ	Time	GoodID	II_1TIO2	II_1TIO2_160814080817	II_1TIO2_160814100408	II_2TIO2	II_2TIO2_160814135556	II_2TIO2_160814155150	II_3TIO2	II_3TIO2_160814194338	II_3TIO2_160814213929	II_4TIO2	II_4TIO2_160815013116	II_4TIO2_160815032716	Ratio_1T	StdDev_1T	PValue_1T	Ratio_2T	StdDev_2T	PValue_2T	Ratio_3T	StdDev_3T	PValue_3T	Ratio_4T	StdDev_4T	PValue_4T	NRatio_1T	NStdDev_1T	NPValue_1T	NRatio_2T	NStdDev_2T	NPValue_2T	NRatio_3T	NStdDev_3T	NPValue_3T	NRatio_4T	NStdDev_4T	NPValue_4T	Avg_1T	Avg_2T	Avg_3T	Avg_4T
		1918	4TIO2	30	1918	113	453.236	33.711	0	6.39786e+07	9.55927e+07	7.7096e+07	1.65937e+08	1.98469e+08	1.6352e+08	1.18591e+08	1.05121e+08	1.08777e+08	8.68712e+07	7.19071e+07	8.27246e+07	1	0.402671	1	2.23067	0.696516	0.00300785	1.40488	0.371146	0.0562884	1.02043	0.303383	0.884781	1	0.402671	1	2.23067	0.696516	0.00300785	1.40488	0.371146	0.0562884	1.02043	0.303383	0.884781	7.88891e+07	1.75975e+08	1.1083e+08	8.0501e+07
		1918	1TIO2	30	1918	113	453.236	33.711	0	6.39786e+07	9.55927e+07	7.7096e+07	1.65937e+08	1.98469e+08	1.6352e+08	1.18591e+08	1.05121e+08	1.08777e+08	8.68712e+07	7.19071e+07	8.27246e+07	1	0.402671	1	2.23067	0.696516	0.00300785	1.40488	0.371146	0.0562884	1.02043	0.303383	0.884781	1	0.402671	1	2.23067	0.696516	0.00300785	1.40488	0.371146	0.0562884	1.02043	0.303383	0.884781	7.88891e+07	1.75975e+08	1.1083e+08	8.0501e+07
		1918	2TIO2	30	1918	113	453.236	33.711	0	6.39786e+07	9.55927e+07	7.7096e+07	1.65937e+08	1.98469e+08	1.6352e+08	1.18591e+08	1.05121e+08	1.08777e+08	8.68712e+07	7.19071e+07	8.27246e+07	1	0.402671	1	2.23067	0.696516	0.00300785	1.40488	0.371146	0.0562884	1.02043	0.303383	0.884781	1	0.402671	1	2.23067	0.696516	0.00300785	1.40488	0.371146	0.0562884	1.02043	0.303383	0.884781	7.88891e+07	1.75975e+08	1.1083e+08	8.0501e+07
SP://B7ZAF0	B7ZAF0_HUMAN cDNA_ FLJ79164_ highly similar to Tubulin beta_7 chain OS=Homo sapiens PE=2 SV=1	2	1	4	1	0.284731	1	2.23067	0.492511	0.000114112	1.40488	0.26244	0.0214009	1.02043	0.214524	0.9745
	peptides: 2 Items
	PEPTIDE	FRAMES	HITS	Ratio_1T	StdDev_1T	PValue_1T	Ratio_2T	StdDev_2T	PValue_2T	Ratio_3T	StdDev_3T	PValue_3T	Ratio_4T	StdDev_4T	PValue_4T	OtherAssignments	AvgPepPValue
	YLTVAAVFRGRMSMK+Phospho(13)	1	1	1	0.402671	1	2.23067	0.696516	0.00300785	1.40488	0.371146	0.0562884	1.02043	0.303383	0.884781	0	0
		hits: 1 Items
		FRAMEID	RAWFILE	MS2	FrameID1	CompID	MZ	Time	GoodID	II_1TIO2	II_1TIO2_160814080817	II_1TIO2_160814100408	II_2TIO2	II_2TIO2_160814135556	II_2TIO2_160814155150	II_3TIO2	II_3TIO2_160814194338	II_3TIO2_160814213929	II_4TIO2	II_4TIO2_160815013116	II_4TIO2_160815032716	Ratio_1T	StdDev_1T	PValue_1T	Ratio_2T	StdDev_2T	PValue_2T	Ratio_3T	StdDev_3T	PValue_3T	Ratio_4T	StdDev_4T	PValue_4T	NRatio_1T	NStdDev_1T	NPValue_1T	NRatio_2T	NStdDev_2T	NPValue_2T	NRatio_3T	NStdDev_3T	NPValue_3T	NRatio_4T	NStdDev_4T	NPValue_4T	Avg_1T	Avg_2T	Avg_3T	Avg_4T
		1918	3TIO2	30	1918	113	453.236	33.711	0	6.39786e+07	9.55927e+07	7.7096e+07	1.65937e+08	1.98469e+08	1.6352e+08	1.18591e+08	1.05121e+08	1.08777e+08	8.68712e+07	7.19071e+07	8.27246e+07	1	0.402671	1	2.23067	0.696516	0.00300785	1.40488	0.371146	0.0562884	1.02043	0.303383	0.884781	1	0.402671	1	2.23067	0.696516	0.00300785	1.40488	0.371146	0.0562884	1.02043	0.303383	0.884781	7.88891e+07	1.75975e+08	1.1083e+08	8.0501e+07
	YLTVAAVFRGRMSMK+Phospho(3)	1	3	1	0.402671	1	2.23067	0.696516	0.00300785	1.40488	0.371146	0.0562884	1.02043	0.303383	0.884781	0	0
		hits: 3 Items
		FRAMEID	RAWFILE	MS2	FrameID1	CompID	MZ	Time	GoodID	II_1TIO2	II_1TIO2_160814080817	II_1TIO2_160814100408	II_2TIO2	II_2TIO2_160814135556	II_2TIO2_160814155150	II_3TIO2	II_3TIO2_160814194338	II_3TIO2_160814213929	II_4TIO2	II_4TIO2_160815013116	II_4TIO2_160815032716	Ratio_1T	StdDev_1T	PValue_1T	Ratio_2T	StdDev_2T	PValue_2T	Ratio_3T	StdDev_3T	PValue_3T	Ratio_4T	StdDev_4T	PValue_4T	NRatio_1T	NStdDev_1T	NPValue_1T	NRatio_2T	NStdDev_2T	NPValue_2T	NRatio_3T	NStdDev_3T	NPValue_3T	NRatio_4T	NStdDev_4T	NPValue_4T	Avg_1T	Avg_2T	Avg_3T	Avg_4T
		1918	4TIO2	30	1918	113	453.236	33.711	0	6.39786e+07	9.55927e+07	7.7096e+07	1.65937e+08	1.98469e+08	1.6352e+08	1.18591e+08	1.05121e+08	1.08777e+08	8.68712e+07	7.19071e+07	8.27246e+07	1	0.402671	1	2.23067	0.696516	0.00300785	1.40488	0.371146	0.0562884	1.02043	0.303383	0.884781	1	0.402671	1	2.23067	0.696516	0.00300785	1.40488	0.371146	0.0562884	1.02043	0.303383	0.884781	7.88891e+07	1.75975e+08	1.1083e+08	8.0501e+07
		1918	1TIO2	30	1918	113	453.236	33.711	0	6.39786e+07	9.55927e+07	7.7096e+07	1.65937e+08	1.98469e+08	1.6352e+08	1.18591e+08	1.05121e+08	1.08777e+08	8.68712e+07	7.19071e+07	8.27246e+07	1	0.402671	1	2.23067	0.696516	0.00300785	1.40488	0.371146	0.0562884	1.02043	0.303383	0.884781	1	0.402671	1	2.23067	0.696516	0.00300785	1.40488	0.371146	0.0562884	1.02043	0.303383	0.884781	7.88891e+07	1.75975e+08	1.1083e+08	8.0501e+07
		1918	2TIO2	30	1918	113	453.236	33.711	0	6.39786e+07	9.55927e+07	7.7096e+07	1.65937e+08	1.98469e+08	1.6352e+08	1.18591e+08	1.05121e+08	1.08777e+08	8.68712e+07	7.19071e+07	8.27246e+07	1	0.402671	1	2.23067	0.696516	0.00300785	1.40488	0.371146	0.0562884	1.02043	0.303383	0.884781	1	0.402671	1	2.23067	0.696516	0.00300785	1.40488	0.371146	0.0562884	1.02043	0.303383	0.884781	7.88891e+07	1.75975e+08	1.1083e+08	8.0501e+07
SP://B7ZAK1	B7ZAK1_HUMAN cDNA_ FLJ79215_ highly similar to Tubulin beta_7 chain OS=Homo sapiens PE=2 SV=1	2	1	4	1	0.284731	1	2.23067	0.492511	0.000114112	1.40488	0.26244	0.0214009	1.02043	0.214524	0.9745
	peptides: 2 Items
	PEPTIDE	FRAMES	HITS	Ratio_1T	StdDev_1T	PValue_1T	Ratio_2T	StdDev_2T	PValue_2T	Ratio_3T	StdDev_3T	PValue_3T	Ratio_4T	StdDev_4T	PValue_4T	OtherAssignments	AvgPepPValue
	YLTVAAVFRGRMSMK+Phospho(13)	1	1	1	0.402671	1	2.23067	0.696516	0.00300785	1.40488	0.371146	0.0562884	1.02043	0.303383	0.884781	0	0
		hits: 1 Items
		FRAMEID	RAWFILE	MS2	FrameID1	CompID	MZ	Time	GoodID	II_1TIO2	II_1TIO2_160814080817	II_1TIO2_160814100408	II_2TIO2	II_2TIO2_160814135556	II_2TIO2_160814155150	II_3TIO2	II_3TIO2_160814194338	II_3TIO2_160814213929	II_4TIO2	II_4TIO2_160815013116	II_4TIO2_160815032716	Ratio_1T	StdDev_1T	PValue_1T	Ratio_2T	StdDev_2T	PValue_2T	Ratio_3T	StdDev_3T	PValue_3T	Ratio_4T	StdDev_4T	PValue_4T	NRatio_1T	NStdDev_1T	NPValue_1T	NRatio_2T	NStdDev_2T	NPValue_2T	NRatio_3T	NStdDev_3T	NPValue_3T	NRatio_4T	NStdDev_4T	NPValue_4T	Avg_1T	Avg_2T	Avg_3T	Avg_4T
		1918	3TIO2	30	1918	113	453.236	33.711	0	6.39786e+07	9.55927e+07	7.7096e+07	1.65937e+08	1.98469e+08	1.6352e+08	1.18591e+08	1.05121e+08	1.08777e+08	8.68712e+07	7.19071e+07	8.27246e+07	1	0.402671	1	2.23067	0.696516	0.00300785	1.40488	0.371146	0.0562884	1.02043	0.303383	0.884781	1	0.402671	1	2.23067	0.696516	0.00300785	1.40488	0.371146	0.0562884	1.02043	0.303383	0.884781	7.88891e+07	1.75975e+08	1.1083e+08	8.0501e+07
	YLTVAAVFRGRMSMK+Phospho(3)	1	3	1	0.402671	1	2.23067	0.696516	0.00300785	1.40488	0.371146	0.0562884	1.02043	0.303383	0.884781	0	0
		hits: 3 Items
		FRAMEID	RAWFILE	MS2	FrameID1	CompID	MZ	Time	GoodID	II_1TIO2	II_1TIO2_160814080817	II_1TIO2_160814100408	II_2TIO2	II_2TIO2_160814135556	II_2TIO2_160814155150	II_3TIO2	II_3TIO2_160814194338	II_3TIO2_160814213929	II_4TIO2	II_4TIO2_160815013116	II_4TIO2_160815032716	Ratio_1T	StdDev_1T	PValue_1T	Ratio_2T	StdDev_2T	PValue_2T	Ratio_3T	StdDev_3T	PValue_3T	Ratio_4T	StdDev_4T	PValue_4T	NRatio_1T	NStdDev_1T	NPValue_1T	NRatio_2T	NStdDev_2T	NPValue_2T	NRatio_3T	NStdDev_3T	NPValue_3T	NRatio_4T	NStdDev_4T	NPValue_4T	Avg_1T	Avg_2T	Avg_3T	Avg_4T
		1918	4TIO2	30	1918	113	453.236	33.711	0	6.39786e+07	9.55927e+07	7.7096e+07	1.65937e+08	1.98469e+08	1.6352e+08	1.18591e+08	1.05121e+08	1.08777e+08	8.68712e+07	7.19071e+07	8.27246e+07	1	0.402671	1	2.23067	0.696516	0.00300785	1.40488	0.371146	0.0562884	1.02043	0.303383	0.884781	1	0.402671	1	2.23067	0.696516	0.00300785	1.40488	0.371146	0.0562884	1.02043	0.303383	0.884781	7.88891e+07	1.75975e+08	1.1083e+08	8.0501e+07
		1918	1TIO2	30	1918	113	453.236	33.711	0	6.39786e+07	9.55927e+07	7.7096e+07	1.65937e+08	1.98469e+08	1.6352e+08	1.18591e+08	1.05121e+08	1.08777e+08	8.68712e+07	7.19071e+07	8.27246e+07	1	0.402671	1	2.23067	0.696516	0.00300785	1.40488	0.371146	0.0562884	1.02043	0.303383	0.884781	1	0.402671	1	2.23067	0.696516	0.00300785	1.40488	0.371146	0.0562884	1.02043	0.303383	0.884781	7.88891e+07	1.75975e+08	1.1083e+08	8.0501e+07
		1918	2TIO2	30	1918	113	453.236	33.711	0	6.39786e+07	9.55927e+07	7.7096e+07	1.65937e+08	1.98469e+08	1.6352e+08	1.18591e+08	1.05121e+08	1.08777e+08	8.68712e+07	7.19071e+07	8.27246e+07	1	0.402671	1	2.23067	0.696516	0.00300785	1.40488	0.371146	0.0562884	1.02043	0.303383	0.884781	1	0.402671	1	2.23067	0.696516	0.00300785	1.40488	0.371146	0.0562884	1.02043	0.303383	0.884781	7.88891e+07	1.75975e+08	1.1083e+08	8.0501e+07
SP://P04350	TBB4A_HUMAN Tubulin beta_4A chain OS=Homo sapiens GN=TUBB4A PE=1 SV=2	2	1	4	1	0.284731	1	2.23067	0.492511	0.000114112	1.40488	0.26244	0.0214009	1.02043	0.214524	0.9745
	peptides: 2 Items
	PEPTIDE	FRAMES	HITS	Ratio_1T	StdDev_1T	PValue_1T	Ratio_2T	StdDev_2T	PValue_2T	Ratio_3T	StdDev_3T	PValue_3T	Ratio_4T	StdDev_4T	PValue_4T	OtherAssignments	AvgPepPValue
	YLTVAAVFRGRMSMK+Phospho(13)	1	1	1	0.402671	1	2.23067	0.696516	0.00300785	1.40488	0.371146	0.0562884	1.02043	0.303383	0.884781	0	0
		hits: 1 Items
		FRAMEID	RAWFILE	MS2	FrameID1	CompID	MZ	Time	GoodID	II_1TIO2	II_1TIO2_160814080817	II_1TIO2_160814100408	II_2TIO2	II_2TIO2_160814135556	II_2TIO2_160814155150	II_3TIO2	II_3TIO2_160814194338	II_3TIO2_160814213929	II_4TIO2	II_4TIO2_160815013116	II_4TIO2_160815032716	Ratio_1T	StdDev_1T	PValue_1T	Ratio_2T	StdDev_2T	PValue_2T	Ratio_3T	StdDev_3T	PValue_3T	Ratio_4T	StdDev_4T	PValue_4T	NRatio_1T	NStdDev_1T	NPValue_1T	NRatio_2T	NStdDev_2T	NPValue_2T	NRatio_3T	NStdDev_3T	NPValue_3T	NRatio_4T	NStdDev_4T	NPValue_4T	Avg_1T	Avg_2T	Avg_3T	Avg_4T
		1918	3TIO2	30	1918	113	453.236	33.711	0	6.39786e+07	9.55927e+07	7.7096e+07	1.65937e+08	1.98469e+08	1.6352e+08	1.18591e+08	1.05121e+08	1.08777e+08	8.68712e+07	7.19071e+07	8.27246e+07	1	0.402671	1	2.23067	0.696516	0.00300785	1.40488	0.371146	0.0562884	1.02043	0.303383	0.884781	1	0.402671	1	2.23067	0.696516	0.00300785	1.40488	0.371146	0.0562884	1.02043	0.303383	0.884781	7.88891e+07	1.75975e+08	1.1083e+08	8.0501e+07
	YLTVAAVFRGRMSMK+Phospho(3)	1	3	1	0.402671	1	2.23067	0.696516	0.00300785	1.40488	0.371146	0.0562884	1.02043	0.303383	0.884781	0	0
		hits: 3 Items
		FRAMEID	RAWFILE	MS2	FrameID1	CompID	MZ	Time	GoodID	II_1TIO2	II_1TIO2_160814080817	II_1TIO2_160814100408	II_2TIO2	II_2TIO2_160814135556	II_2TIO2_160814155150	II_3TIO2	II_3TIO2_160814194338	II_3TIO2_160814213929	II_4TIO2	II_4TIO2_160815013116	II_4TIO2_160815032716	Ratio_1T	StdDev_1T	PValue_1T	Ratio_2T	StdDev_2T	PValue_2T	Ratio_3T	StdDev_3T	PValue_3T	Ratio_4T	StdDev_4T	PValue_4T	NRatio_1T	NStdDev_1T	NPValue_1T	NRatio_2T	NStdDev_2T	NPValue_2T	NRatio_3T	NStdDev_3T	NPValue_3T	NRatio_4T	NStdDev_4T	NPValue_4T	Avg_1T	Avg_2T	Avg_3T	Avg_4T
		1918	4TIO2	30	1918	113	453.236	33.711	0	6.39786e+07	9.55927e+07	7.7096e+07	1.65937e+08	1.98469e+08	1.6352e+08	1.18591e+08	1.05121e+08	1.08777e+08	8.68712e+07	7.19071e+07	8.27246e+07	1	0.402671	1	2.23067	0.696516	0.00300785	1.40488	0.371146	0.0562884	1.02043	0.303383	0.884781	1	0.402671	1	2.23067	0.696516	0.00300785	1.40488	0.371146	0.0562884	1.02043	0.303383	0.884781	7.88891e+07	1.75975e+08	1.1083e+08	8.0501e+07
		1918	1TIO2	30	1918	113	453.236	33.711	0	6.39786e+07	9.55927e+07	7.7096e+07	1.65937e+08	1.98469e+08	1.6352e+08	1.18591e+08	1.05121e+08	1.08777e+08	8.68712e+07	7.19071e+07	8.27246e+07	1	0.402671	1	2.23067	0.696516	0.00300785	1.40488	0.371146	0.0562884	1.02043	0.303383	0.884781	1	0.402671	1	2.23067	0.696516	0.00300785	1.40488	0.371146	0.0562884	1.02043	0.303383	0.884781	7.88891e+07	1.75975e+08	1.1083e+08	8.0501e+07
		1918	2TIO2	30	1918	113	453.236	33.711	0	6.39786e+07	9.55927e+07	7.7096e+07	1.65937e+08	1.98469e+08	1.6352e+08	1.18591e+08	1.05121e+08	1.08777e+08	8.68712e+07	7.19071e+07	8.27246e+07	1	0.402671	1	2.23067	0.696516	0.00300785	1.40488	0.371146	0.0562884	1.02043	0.303383	0.884781	1	0.402671	1	2.23067	0.696516	0.00300785	1.40488	0.371146	0.0562884	1.02043	0.303383	0.884781	7.88891e+07	1.75975e+08	1.1083e+08	8.0501e+07
SP://P07437	TBB5_HUMAN Tubulin beta chain OS=Homo sapiens GN=TUBB PE=1 SV=2	2	1	4	1	0.284731	1	2.23067	0.492511	0.000114112	1.40488	0.26244	0.0214009	1.02043	0.214524	0.9745
	peptides: 2 Items
	PEPTIDE	FRAMES	HITS	Ratio_1T	StdDev_1T	PValue_1T	Ratio_2T	StdDev_2T	PValue_2T	Ratio_3T	StdDev_3T	PValue_3T	Ratio_4T	StdDev_4T	PValue_4T	OtherAssignments	AvgPepPValue
	YLTVAAVFRGRMSMK+Phospho(13)	1	1	1	0.402671	1	2.23067	0.696516	0.00300785	1.40488	0.371146	0.0562884	1.02043	0.303383	0.884781	0	0
		hits: 1 Items
		FRAMEID	RAWFILE	MS2	FrameID1	CompID	MZ	Time	GoodID	II_1TIO2	II_1TIO2_160814080817	II_1TIO2_160814100408	II_2TIO2	II_2TIO2_160814135556	II_2TIO2_160814155150	II_3TIO2	II_3TIO2_160814194338	II_3TIO2_160814213929	II_4TIO2	II_4TIO2_160815013116	II_4TIO2_160815032716	Ratio_1T	StdDev_1T	PValue_1T	Ratio_2T	StdDev_2T	PValue_2T	Ratio_3T	StdDev_3T	PValue_3T	Ratio_4T	StdDev_4T	PValue_4T	NRatio_1T	NStdDev_1T	NPValue_1T	NRatio_2T	NStdDev_2T	NPValue_2T	NRatio_3T	NStdDev_3T	NPValue_3T	NRatio_4T	NStdDev_4T	NPValue_4T	Avg_1T	Avg_2T	Avg_3T	Avg_4T
		1918	3TIO2	30	1918	113	453.236	33.711	0	6.39786e+07	9.55927e+07	7.7096e+07	1.65937e+08	1.98469e+08	1.6352e+08	1.18591e+08	1.05121e+08	1.08777e+08	8.68712e+07	7.19071e+07	8.27246e+07	1	0.402671	1	2.23067	0.696516	0.00300785	1.40488	0.371146	0.0562884	1.02043	0.303383	0.884781	1	0.402671	1	2.23067	0.696516	0.00300785	1.40488	0.371146	0.0562884	1.02043	0.303383	0.884781	7.88891e+07	1.75975e+08	1.1083e+08	8.0501e+07
	YLTVAAVFRGRMSMK+Phospho(3)	1	3	1	0.402671	1	2.23067	0.696516	0.00300785	1.40488	0.371146	0.0562884	1.02043	0.303383	0.884781	0	0
		hits: 3 Items
		FRAMEID	RAWFILE	MS2	FrameID1	CompID	MZ	Time	GoodID	II_1TIO2	II_1TIO2_160814080817	II_1TIO2_160814100408	II_2TIO2	II_2TIO2_160814135556	II_2TIO2_160814155150	II_3TIO2	II_3TIO2_160814194338	II_3TIO2_160814213929	II_4TIO2	II_4TIO2_160815013116	II_4TIO2_160815032716	Ratio_1T	StdDev_1T	PValue_1T	Ratio_2T	StdDev_2T	PValue_2T	Ratio_3T	StdDev_3T	PValue_3T	Ratio_4T	StdDev_4T	PValue_4T	NRatio_1T	NStdDev_1T	NPValue_1T	NRatio_2T	NStdDev_2T	NPValue_2T	NRatio_3T	NStdDev_3T	NPValue_3T	NRatio_4T	NStdDev_4T	NPValue_4T	Avg_1T	Avg_2T	Avg_3T	Avg_4T
		1918	4TIO2	30	1918	113	453.236	33.711	0	6.39786e+07	9.55927e+07	7.7096e+07	1.65937e+08	1.98469e+08	1.6352e+08	1.18591e+08	1.05121e+08	1.08777e+08	8.68712e+07	7.19071e+07	8.27246e+07	1	0.402671	1	2.23067	0.696516	0.00300785	1.40488	0.371146	0.0562884	1.02043	0.303383	0.884781	1	0.402671	1	2.23067	0.696516	0.00300785	1.40488	0.371146	0.0562884	1.02043	0.303383	0.884781	7.88891e+07	1.75975e+08	1.1083e+08	8.0501e+07
		1918	1TIO2	30	1918	113	453.236	33.711	0	6.39786e+07	9.55927e+07	7.7096e+07	1.65937e+08	1.98469e+08	1.6352e+08	1.18591e+08	1.05121e+08	1.08777e+08	8.68712e+07	7.19071e+07	8.27246e+07	1	0.402671	1	2.23067	0.696516	0.00300785	1.40488	0.371146	0.0562884	1.02043	0.303383	0.884781	1	0.402671	1	2.23067	0.696516	0.00300785	1.40488	0.371146	0.0562884	1.02043	0.303383	0.884781	7.88891e+07	1.75975e+08	1.1083e+08	8.0501e+07
		1918	2TIO2	30	1918	113	453.236	33.711	0	6.39786e+07	9.55927e+07	7.7096e+07	1.65937e+08	1.98469e+08	1.6352e+08	1.18591e+08	1.05121e+08	1.08777e+08	8.68712e+07	7.19071e+07	8.27246e+07	1	0.402671	1	2.23067	0.696516	0.00300785	1.40488	0.371146	0.0562884	1.02043	0.303383	0.884781	1	0.402671	1	2.23067	0.696516	0.00300785	1.40488	0.371146	0.0562884	1.02043	0.303383	0.884781	7.88891e+07	1.75975e+08	1.1083e+08	8.0501e+07
SP://P68371	TBB4B_HUMAN Tubulin beta_4B chain OS=Homo sapiens GN=TUBB4B PE=1 SV=1	2	1	4	1	0.284731	1	2.23067	0.492511	0.000114112	1.40488	0.26244	0.0214009	1.02043	0.214524	0.9745
	peptides: 2 Items
	PEPTIDE	FRAMES	HITS	Ratio_1T	StdDev_1T	PValue_1T	Ratio_2T	StdDev_2T	PValue_2T	Ratio_3T	StdDev_3T	PValue_3T	Ratio_4T	StdDev_4T	PValue_4T	OtherAssignments	AvgPepPValue
	YLTVAAVFRGRMSMK+Phospho(13)	1	1	1	0.402671	1	2.23067	0.696516	0.00300785	1.40488	0.371146	0.0562884	1.02043	0.303383	0.884781	0	0
		hits: 1 Items
		FRAMEID	RAWFILE	MS2	FrameID1	CompID	MZ	Time	GoodID	II_1TIO2	II_1TIO2_160814080817	II_1TIO2_160814100408	II_2TIO2	II_2TIO2_160814135556	II_2TIO2_160814155150	II_3TIO2	II_3TIO2_160814194338	II_3TIO2_160814213929	II_4TIO2	II_4TIO2_160815013116	II_4TIO2_160815032716	Ratio_1T	StdDev_1T	PValue_1T	Ratio_2T	StdDev_2T	PValue_2T	Ratio_3T	StdDev_3T	PValue_3T	Ratio_4T	StdDev_4T	PValue_4T	NRatio_1T	NStdDev_1T	NPValue_1T	NRatio_2T	NStdDev_2T	NPValue_2T	NRatio_3T	NStdDev_3T	NPValue_3T	NRatio_4T	NStdDev_4T	NPValue_4T	Avg_1T	Avg_2T	Avg_3T	Avg_4T
		1918	3TIO2	30	1918	113	453.236	33.711	0	6.39786e+07	9.55927e+07	7.7096e+07	1.65937e+08	1.98469e+08	1.6352e+08	1.18591e+08	1.05121e+08	1.08777e+08	8.68712e+07	7.19071e+07	8.27246e+07	1	0.402671	1	2.23067	0.696516	0.00300785	1.40488	0.371146	0.0562884	1.02043	0.303383	0.884781	1	0.402671	1	2.23067	0.696516	0.00300785	1.40488	0.371146	0.0562884	1.02043	0.303383	0.884781	7.88891e+07	1.75975e+08	1.1083e+08	8.0501e+07
	YLTVAAVFRGRMSMK+Phospho(3)	1	3	1	0.402671	1	2.23067	0.696516	0.00300785	1.40488	0.371146	0.0562884	1.02043	0.303383	0.884781	0	0
		hits: 3 Items
		FRAMEID	RAWFILE	MS2	FrameID1	CompID	MZ	Time	GoodID	II_1TIO2	II_1TIO2_160814080817	II_1TIO2_160814100408	II_2TIO2	II_2TIO2_160814135556	II_2TIO2_160814155150	II_3TIO2	II_3TIO2_160814194338	II_3TIO2_160814213929	II_4TIO2	II_4TIO2_160815013116	II_4TIO2_160815032716	Ratio_1T	StdDev_1T	PValue_1T	Ratio_2T	StdDev_2T	PValue_2T	Ratio_3T	StdDev_3T	PValue_3T	Ratio_4T	StdDev_4T	PValue_4T	NRatio_1T	NStdDev_1T	NPValue_1T	NRatio_2T	NStdDev_2T	NPValue_2T	NRatio_3T	NStdDev_3T	NPValue_3T	NRatio_4T	NStdDev_4T	NPValue_4T	Avg_1T	Avg_2T	Avg_3T	Avg_4T
		1918	4TIO2	30	1918	113	453.236	33.711	0	6.39786e+07	9.55927e+07	7.7096e+07	1.65937e+08	1.98469e+08	1.6352e+08	1.18591e+08	1.05121e+08	1.08777e+08	8.68712e+07	7.19071e+07	8.27246e+07	1	0.402671	1	2.23067	0.696516	0.00300785	1.40488	0.371146	0.0562884	1.02043	0.303383	0.884781	1	0.402671	1	2.23067	0.696516	0.00300785	1.40488	0.371146	0.0562884	1.02043	0.303383	0.884781	7.88891e+07	1.75975e+08	1.1083e+08	8.0501e+07
		1918	1TIO2	30	1918	113	453.236	33.711	0	6.39786e+07	9.55927e+07	7.7096e+07	1.65937e+08	1.98469e+08	1.6352e+08	1.18591e+08	1.05121e+08	1.08777e+08	8.68712e+07	7.19071e+07	8.27246e+07	1	0.402671	1	2.23067	0.696516	0.00300785	1.40488	0.371146	0.0562884	1.02043	0.303383	0.884781	1	0.402671	1	2.23067	0.696516	0.00300785	1.40488	0.371146	0.0562884	1.02043	0.303383	0.884781	7.88891e+07	1.75975e+08	1.1083e+08	8.0501e+07
		1918	2TIO2	30	1918	113	453.236	33.711	0	6.39786e+07	9.55927e+07	7.7096e+07	1.65937e+08	1.98469e+08	1.6352e+08	1.18591e+08	1.05121e+08	1.08777e+08	8.68712e+07	7.19071e+07	8.27246e+07	1	0.402671	1	2.23067	0.696516	0.00300785	1.40488	0.371146	0.0562884	1.02043	0.303383	0.884781	1	0.402671	1	2.23067	0.696516	0.00300785	1.40488	0.371146	0.0562884	1.02043	0.303383	0.884781	7.88891e+07	1.75975e+08	1.1083e+08	8.0501e+07
SP://Q1KSF8	Q1KSF8_HUMAN XTP3TPA_transactivated protein 1 OS=Homo sapiens GN=XTP3TPATP1 PE=2 SV=1	2	1	4	1	0.284731	1	2.23067	0.492511	0.000114112	1.40488	0.26244	0.0214009	1.02043	0.214524	0.9745
	peptides: 2 Items
	PEPTIDE	FRAMES	HITS	Ratio_1T	StdDev_1T	PValue_1T	Ratio_2T	StdDev_2T	PValue_2T	Ratio_3T	StdDev_3T	PValue_3T	Ratio_4T	StdDev_4T	PValue_4T	OtherAssignments	AvgPepPValue
	YLTVAAVFRGRMSMK+Phospho(13)	1	1	1	0.402671	1	2.23067	0.696516	0.00300785	1.40488	0.371146	0.0562884	1.02043	0.303383	0.884781	0	0
		hits: 1 Items
		FRAMEID	RAWFILE	MS2	FrameID1	CompID	MZ	Time	GoodID	II_1TIO2	II_1TIO2_160814080817	II_1TIO2_160814100408	II_2TIO2	II_2TIO2_160814135556	II_2TIO2_160814155150	II_3TIO2	II_3TIO2_160814194338	II_3TIO2_160814213929	II_4TIO2	II_4TIO2_160815013116	II_4TIO2_160815032716	Ratio_1T	StdDev_1T	PValue_1T	Ratio_2T	StdDev_2T	PValue_2T	Ratio_3T	StdDev_3T	PValue_3T	Ratio_4T	StdDev_4T	PValue_4T	NRatio_1T	NStdDev_1T	NPValue_1T	NRatio_2T	NStdDev_2T	NPValue_2T	NRatio_3T	NStdDev_3T	NPValue_3T	NRatio_4T	NStdDev_4T	NPValue_4T	Avg_1T	Avg_2T	Avg_3T	Avg_4T
		1918	3TIO2	30	1918	113	453.236	33.711	0	6.39786e+07	9.55927e+07	7.7096e+07	1.65937e+08	1.98469e+08	1.6352e+08	1.18591e+08	1.05121e+08	1.08777e+08	8.68712e+07	7.19071e+07	8.27246e+07	1	0.402671	1	2.23067	0.696516	0.00300785	1.40488	0.371146	0.0562884	1.02043	0.303383	0.884781	1	0.402671	1	2.23067	0.696516	0.00300785	1.40488	0.371146	0.0562884	1.02043	0.303383	0.884781	7.88891e+07	1.75975e+08	1.1083e+08	8.0501e+07
	YLTVAAVFRGRMSMK+Phospho(3)	1	3	1	0.402671	1	2.23067	0.696516	0.00300785	1.40488	0.371146	0.0562884	1.02043	0.303383	0.884781	0	0
		hits: 3 Items
		FRAMEID	RAWFILE	MS2	FrameID1	CompID	MZ	Time	GoodID	II_1TIO2	II_1TIO2_160814080817	II_1TIO2_160814100408	II_2TIO2	II_2TIO2_160814135556	II_2TIO2_160814155150	II_3TIO2	II_3TIO2_160814194338	II_3TIO2_160814213929	II_4TIO2	II_4TIO2_160815013116	II_4TIO2_160815032716	Ratio_1T	StdDev_1T	PValue_1T	Ratio_2T	StdDev_2T	PValue_2T	Ratio_3T	StdDev_3T	PValue_3T	Ratio_4T	StdDev_4T	PValue_4T	NRatio_1T	NStdDev_1T	NPValue_1T	NRatio_2T	NStdDev_2T	NPValue_2T	NRatio_3T	NStdDev_3T	NPValue_3T	NRatio_4T	NStdDev_4T	NPValue_4T	Avg_1T	Avg_2T	Avg_3T	Avg_4T
		1918	4TIO2	30	1918	113	453.236	33.711	0	6.39786e+07	9.55927e+07	7.7096e+07	1.65937e+08	1.98469e+08	1.6352e+08	1.18591e+08	1.05121e+08	1.08777e+08	8.68712e+07	7.19071e+07	8.27246e+07	1	0.402671	1	2.23067	0.696516	0.00300785	1.40488	0.371146	0.0562884	1.02043	0.303383	0.884781	1	0.402671	1	2.23067	0.696516	0.00300785	1.40488	0.371146	0.0562884	1.02043	0.303383	0.884781	7.88891e+07	1.75975e+08	1.1083e+08	8.0501e+07
		1918	1TIO2	30	1918	113	453.236	33.711	0	6.39786e+07	9.55927e+07	7.7096e+07	1.65937e+08	1.98469e+08	1.6352e+08	1.18591e+08	1.05121e+08	1.08777e+08	8.68712e+07	7.19071e+07	8.27246e+07	1	0.402671	1	2.23067	0.696516	0.00300785	1.40488	0.371146	0.0562884	1.02043	0.303383	0.884781	1	0.402671	1	2.23067	0.696516	0.00300785	1.40488	0.371146	0.0562884	1.02043	0.303383	0.884781	7.88891e+07	1.75975e+08	1.1083e+08	8.0501e+07
		1918	2TIO2	30	1918	113	453.236	33.711	0	6.39786e+07	9.55927e+07	7.7096e+07	1.65937e+08	1.98469e+08	1.6352e+08	1.18591e+08	1.05121e+08	1.08777e+08	8.68712e+07	7.19071e+07	8.27246e+07	1	0.402671	1	2.23067	0.696516	0.00300785	1.40488	0.371146	0.0562884	1.02043	0.303383	0.884781	1	0.402671	1	2.23067	0.696516	0.00300785	1.40488	0.371146	0.0562884	1.02043	0.303383	0.884781	7.88891e+07	1.75975e+08	1.1083e+08	8.0501e+07
SP://Q5JP53	Q5JP53_HUMAN Tubulin beta chain OS=Homo sapiens GN=TUBB PE=1 SV=1	2	1	4	1	0.284731	1	2.23067	0.492511	0.000114112	1.40488	0.26244	0.0214009	1.02043	0.214524	0.9745
	peptides: 2 Items
	PEPTIDE	FRAMES	HITS	Ratio_1T	StdDev_1T	PValue_1T	Ratio_2T	StdDev_2T	PValue_2T	Ratio_3T	StdDev_3T	PValue_3T	Ratio_4T	StdDev_4T	PValue_4T	OtherAssignments	AvgPepPValue
	YLTVAAVFRGRMSMK+Phospho(13)	1	1	1	0.402671	1	2.23067	0.696516	0.00300785	1.40488	0.371146	0.0562884	1.02043	0.303383	0.884781	0	0
		hits: 1 Items
		FRAMEID	RAWFILE	MS2	FrameID1	CompID	MZ	Time	GoodID	II_1TIO2	II_1TIO2_160814080817	II_1TIO2_160814100408	II_2TIO2	II_2TIO2_160814135556	II_2TIO2_160814155150	II_3TIO2	II_3TIO2_160814194338	II_3TIO2_160814213929	II_4TIO2	II_4TIO2_160815013116	II_4TIO2_160815032716	Ratio_1T	StdDev_1T	PValue_1T	Ratio_2T	StdDev_2T	PValue_2T	Ratio_3T	StdDev_3T	PValue_3T	Ratio_4T	StdDev_4T	PValue_4T	NRatio_1T	NStdDev_1T	NPValue_1T	NRatio_2T	NStdDev_2T	NPValue_2T	NRatio_3T	NStdDev_3T	NPValue_3T	NRatio_4T	NStdDev_4T	NPValue_4T	Avg_1T	Avg_2T	Avg_3T	Avg_4T
		1918	3TIO2	30	1918	113	453.236	33.711	0	6.39786e+07	9.55927e+07	7.7096e+07	1.65937e+08	1.98469e+08	1.6352e+08	1.18591e+08	1.05121e+08	1.08777e+08	8.68712e+07	7.19071e+07	8.27246e+07	1	0.402671	1	2.23067	0.696516	0.00300785	1.40488	0.371146	0.0562884	1.02043	0.303383	0.884781	1	0.402671	1	2.23067	0.696516	0.00300785	1.40488	0.371146	0.0562884	1.02043	0.303383	0.884781	7.88891e+07	1.75975e+08	1.1083e+08	8.0501e+07
	YLTVAAVFRGRMSMK+Phospho(3)	1	3	1	0.402671	1	2.23067	0.696516	0.00300785	1.40488	0.371146	0.0562884	1.02043	0.303383	0.884781	0	0
		hits: 3 Items
		FRAMEID	RAWFILE	MS2	FrameID1	CompID	MZ	Time	GoodID	II_1TIO2	II_1TIO2_160814080817	II_1TIO2_160814100408	II_2TIO2	II_2TIO2_160814135556	II_2TIO2_160814155150	II_3TIO2	II_3TIO2_160814194338	II_3TIO2_160814213929	II_4TIO2	II_4TIO2_160815013116	II_4TIO2_160815032716	Ratio_1T	StdDev_1T	PValue_1T	Ratio_2T	StdDev_2T	PValue_2T	Ratio_3T	StdDev_3T	PValue_3T	Ratio_4T	StdDev_4T	PValue_4T	NRatio_1T	NStdDev_1T	NPValue_1T	NRatio_2T	NStdDev_2T	NPValue_2T	NRatio_3T	NStdDev_3T	NPValue_3T	NRatio_4T	NStdDev_4T	NPValue_4T	Avg_1T	Avg_2T	Avg_3T	Avg_4T
		1918	4TIO2	30	1918	113	453.236	33.711	0	6.39786e+07	9.55927e+07	7.7096e+07	1.65937e+08	1.98469e+08	1.6352e+08	1.18591e+08	1.05121e+08	1.08777e+08	8.68712e+07	7.19071e+07	8.27246e+07	1	0.402671	1	2.23067	0.696516	0.00300785	1.40488	0.371146	0.0562884	1.02043	0.303383	0.884781	1	0.402671	1	2.23067	0.696516	0.00300785	1.40488	0.371146	0.0562884	1.02043	0.303383	0.884781	7.88891e+07	1.75975e+08	1.1083e+08	8.0501e+07
		1918	1TIO2	30	1918	113	453.236	33.711	0	6.39786e+07	9.55927e+07	7.7096e+07	1.65937e+08	1.98469e+08	1.6352e+08	1.18591e+08	1.05121e+08	1.08777e+08	8.68712e+07	7.19071e+07	8.27246e+07	1	0.402671	1	2.23067	0.696516	0.00300785	1.40488	0.371146	0.0562884	1.02043	0.303383	0.884781	1	0.402671	1	2.23067	0.696516	0.00300785	1.40488	0.371146	0.0562884	1.02043	0.303383	0.884781	7.88891e+07	1.75975e+08	1.1083e+08	8.0501e+07
		1918	2TIO2	30	1918	113	453.236	33.711	0	6.39786e+07	9.55927e+07	7.7096e+07	1.65937e+08	1.98469e+08	1.6352e+08	1.18591e+08	1.05121e+08	1.08777e+08	8.68712e+07	7.19071e+07	8.27246e+07	1	0.402671	1	2.23067	0.696516	0.00300785	1.40488	0.371146	0.0562884	1.02043	0.303383	0.884781	1	0.402671	1	2.23067	0.696516	0.00300785	1.40488	0.371146	0.0562884	1.02043	0.303383	0.884781	7.88891e+07	1.75975e+08	1.1083e+08	8.0501e+07
SP://Q5ST81	Q5ST81_HUMAN Tubulin beta chain OS=Homo sapiens GN=TUBB PE=1 SV=1	2	1	4	1	0.284731	1	2.23067	0.492511	0.000114112	1.40488	0.26244	0.0214009	1.02043	0.214524	0.9745
	peptides: 2 Items
	PEPTIDE	FRAMES	HITS	Ratio_1T	StdDev_1T	PValue_1T	Ratio_2T	StdDev_2T	PValue_2T	Ratio_3T	StdDev_3T	PValue_3T	Ratio_4T	StdDev_4T	PValue_4T	OtherAssignments	AvgPepPValue
	YLTVAAVFRGRMSMK+Phospho(13)	1	1	1	0.402671	1	2.23067	0.696516	0.00300785	1.40488	0.371146	0.0562884	1.02043	0.303383	0.884781	0	0
		hits: 1 Items
		FRAMEID	RAWFILE	MS2	FrameID1	CompID	MZ	Time	GoodID	II_1TIO2	II_1TIO2_160814080817	II_1TIO2_160814100408	II_2TIO2	II_2TIO2_160814135556	II_2TIO2_160814155150	II_3TIO2	II_3TIO2_160814194338	II_3TIO2_160814213929	II_4TIO2	II_4TIO2_160815013116	II_4TIO2_160815032716	Ratio_1T	StdDev_1T	PValue_1T	Ratio_2T	StdDev_2T	PValue_2T	Ratio_3T	StdDev_3T	PValue_3T	Ratio_4T	StdDev_4T	PValue_4T	NRatio_1T	NStdDev_1T	NPValue_1T	NRatio_2T	NStdDev_2T	NPValue_2T	NRatio_3T	NStdDev_3T	NPValue_3T	NRatio_4T	NStdDev_4T	NPValue_4T	Avg_1T	Avg_2T	Avg_3T	Avg_4T
		1918	3TIO2	30	1918	113	453.236	33.711	0	6.39786e+07	9.55927e+07	7.7096e+07	1.65937e+08	1.98469e+08	1.6352e+08	1.18591e+08	1.05121e+08	1.08777e+08	8.68712e+07	7.19071e+07	8.27246e+07	1	0.402671	1	2.23067	0.696516	0.00300785	1.40488	0.371146	0.0562884	1.02043	0.303383	0.884781	1	0.402671	1	2.23067	0.696516	0.00300785	1.40488	0.371146	0.0562884	1.02043	0.303383	0.884781	7.88891e+07	1.75975e+08	1.1083e+08	8.0501e+07
	YLTVAAVFRGRMSMK+Phospho(3)	1	3	1	0.402671	1	2.23067	0.696516	0.00300785	1.40488	0.371146	0.0562884	1.02043	0.303383	0.884781	0	0
		hits: 3 Items
		FRAMEID	RAWFILE	MS2	FrameID1	CompID	MZ	Time	GoodID	II_1TIO2	II_1TIO2_160814080817	II_1TIO2_160814100408	II_2TIO2	II_2TIO2_160814135556	II_2TIO2_160814155150	II_3TIO2	II_3TIO2_160814194338	II_3TIO2_160814213929	II_4TIO2	II_4TIO2_160815013116	II_4TIO2_160815032716	Ratio_1T	StdDev_1T	PValue_1T	Ratio_2T	StdDev_2T	PValue_2T	Ratio_3T	StdDev_3T	PValue_3T	Ratio_4T	StdDev_4T	PValue_4T	NRatio_1T	NStdDev_1T	NPValue_1T	NRatio_2T	NStdDev_2T	NPValue_2T	NRatio_3T	NStdDev_3T	NPValue_3T	NRatio_4T	NStdDev_4T	NPValue_4T	Avg_1T	Avg_2T	Avg_3T	Avg_4T
		1918	4TIO2	30	1918	113	453.236	33.711	0	6.39786e+07	9.55927e+07	7.7096e+07	1.65937e+08	1.98469e+08	1.6352e+08	1.18591e+08	1.05121e+08	1.08777e+08	8.68712e+07	7.19071e+07	8.27246e+07	1	0.402671	1	2.23067	0.696516	0.00300785	1.40488	0.371146	0.0562884	1.02043	0.303383	0.884781	1	0.402671	1	2.23067	0.696516	0.00300785	1.40488	0.371146	0.0562884	1.02043	0.303383	0.884781	7.88891e+07	1.75975e+08	1.1083e+08	8.0501e+07
		1918	1TIO2	30	1918	113	453.236	33.711	0	6.39786e+07	9.55927e+07	7.7096e+07	1.65937e+08	1.98469e+08	1.6352e+08	1.18591e+08	1.05121e+08	1.08777e+08	8.68712e+07	7.19071e+07	8.27246e+07	1	0.402671	1	2.23067	0.696516	0.00300785	1.40488	0.371146	0.0562884	1.02043	0.303383	0.884781	1	0.402671	1	2.23067	0.696516	0.00300785	1.40488	0.371146	0.0562884	1.02043	0.303383	0.884781	7.88891e+07	1.75975e+08	1.1083e+08	8.0501e+07
		1918	2TIO2	30	1918	113	453.236	33.711	0	6.39786e+07	9.55927e+07	7.7096e+07	1.65937e+08	1.98469e+08	1.6352e+08	1.18591e+08	1.05121e+08	1.08777e+08	8.68712e+07	7.19071e+07	8.27246e+07	1	0.402671	1	2.23067	0.696516	0.00300785	1.40488	0.371146	0.0562884	1.02043	0.303383	0.884781	1	0.402671	1	2.23067	0.696516	0.00300785	1.40488	0.371146	0.0562884	1.02043	0.303383	0.884781	7.88891e+07	1.75975e+08	1.1083e+08	8.0501e+07
SP://Q6LC01	Q6LC01_HUMAN MRNA encoding beta_tubulin. (from clone D_beta_1) (Fragment) OS=Homo sapiens PE=2 SV=1	2	1	4	1	0.284731	1	2.23067	0.492511	0.000114112	1.40488	0.26244	0.0214009	1.02043	0.214524	0.9745
	peptides: 2 Items
	PEPTIDE	FRAMES	HITS	Ratio_1T	StdDev_1T	PValue_1T	Ratio_2T	StdDev_2T	PValue_2T	Ratio_3T	StdDev_3T	PValue_3T	Ratio_4T	StdDev_4T	PValue_4T	OtherAssignments	AvgPepPValue
	YLTVAAVFRGRMSMK+Phospho(13)	1	1	1	0.402671	1	2.23067	0.696516	0.00300785	1.40488	0.371146	0.0562884	1.02043	0.303383	0.884781	0	0
		hits: 1 Items
		FRAMEID	RAWFILE	MS2	FrameID1	CompID	MZ	Time	GoodID	II_1TIO2	II_1TIO2_160814080817	II_1TIO2_160814100408	II_2TIO2	II_2TIO2_160814135556	II_2TIO2_160814155150	II_3TIO2	II_3TIO2_160814194338	II_3TIO2_160814213929	II_4TIO2	II_4TIO2_160815013116	II_4TIO2_160815032716	Ratio_1T	StdDev_1T	PValue_1T	Ratio_2T	StdDev_2T	PValue_2T	Ratio_3T	StdDev_3T	PValue_3T	Ratio_4T	StdDev_4T	PValue_4T	NRatio_1T	NStdDev_1T	NPValue_1T	NRatio_2T	NStdDev_2T	NPValue_2T	NRatio_3T	NStdDev_3T	NPValue_3T	NRatio_4T	NStdDev_4T	NPValue_4T	Avg_1T	Avg_2T	Avg_3T	Avg_4T
		1918	3TIO2	30	1918	113	453.236	33.711	0	6.39786e+07	9.55927e+07	7.7096e+07	1.65937e+08	1.98469e+08	1.6352e+08	1.18591e+08	1.05121e+08	1.08777e+08	8.68712e+07	7.19071e+07	8.27246e+07	1	0.402671	1	2.23067	0.696516	0.00300785	1.40488	0.371146	0.0562884	1.02043	0.303383	0.884781	1	0.402671	1	2.23067	0.696516	0.00300785	1.40488	0.371146	0.0562884	1.02043	0.303383	0.884781	7.88891e+07	1.75975e+08	1.1083e+08	8.0501e+07
	YLTVAAVFRGRMSMK+Phospho(3)	1	3	1	0.402671	1	2.23067	0.696516	0.00300785	1.40488	0.371146	0.0562884	1.02043	0.303383	0.884781	0	0
		hits: 3 Items
		FRAMEID	RAWFILE	MS2	FrameID1	CompID	MZ	Time	GoodID	II_1TIO2	II_1TIO2_160814080817	II_1TIO2_160814100408	II_2TIO2	II_2TIO2_160814135556	II_2TIO2_160814155150	II_3TIO2	II_3TIO2_160814194338	II_3TIO2_160814213929	II_4TIO2	II_4TIO2_160815013116	II_4TIO2_160815032716	Ratio_1T	StdDev_1T	PValue_1T	Ratio_2T	StdDev_2T	PValue_2T	Ratio_3T	StdDev_3T	PValue_3T	Ratio_4T	StdDev_4T	PValue_4T	NRatio_1T	NStdDev_1T	NPValue_1T	NRatio_2T	NStdDev_2T	NPValue_2T	NRatio_3T	NStdDev_3T	NPValue_3T	NRatio_4T	NStdDev_4T	NPValue_4T	Avg_1T	Avg_2T	Avg_3T	Avg_4T
		1918	4TIO2	30	1918	113	453.236	33.711	0	6.39786e+07	9.55927e+07	7.7096e+07	1.65937e+08	1.98469e+08	1.6352e+08	1.18591e+08	1.05121e+08	1.08777e+08	8.68712e+07	7.19071e+07	8.27246e+07	1	0.402671	1	2.23067	0.696516	0.00300785	1.40488	0.371146	0.0562884	1.02043	0.303383	0.884781	1	0.402671	1	2.23067	0.696516	0.00300785	1.40488	0.371146	0.0562884	1.02043	0.303383	0.884781	7.88891e+07	1.75975e+08	1.1083e+08	8.0501e+07
		1918	1TIO2	30	1918	113	453.236	33.711	0	6.39786e+07	9.55927e+07	7.7096e+07	1.65937e+08	1.98469e+08	1.6352e+08	1.18591e+08	1.05121e+08	1.08777e+08	8.68712e+07	7.19071e+07	8.27246e+07	1	0.402671	1	2.23067	0.696516	0.00300785	1.40488	0.371146	0.0562884	1.02043	0.303383	0.884781	1	0.402671	1	2.23067	0.696516	0.00300785	1.40488	0.371146	0.0562884	1.02043	0.303383	0.884781	7.88891e+07	1.75975e+08	1.1083e+08	8.0501e+07
		1918	2TIO2	30	1918	113	453.236	33.711	0	6.39786e+07	9.55927e+07	7.7096e+07	1.65937e+08	1.98469e+08	1.6352e+08	1.18591e+08	1.05121e+08	1.08777e+08	8.68712e+07	7.19071e+07	8.27246e+07	1	0.402671	1	2.23067	0.696516	0.00300785	1.40488	0.371146	0.0562884	1.02043	0.303383	0.884781	1	0.402671	1	2.23067	0.696516	0.00300785	1.40488	0.371146	0.0562884	1.02043	0.303383	0.884781	7.88891e+07	1.75975e+08	1.1083e+08	8.0501e+07
SP://Q8IWP6	Q8IWP6_HUMAN Class IVb beta tubulin OS=Homo sapiens PE=2 SV=1	2	1	4	1	0.284731	1	2.23067	0.492511	0.000114112	1.40488	0.26244	0.0214009	1.02043	0.214524	0.9745
	peptides: 2 Items
	PEPTIDE	FRAMES	HITS	Ratio_1T	StdDev_1T	PValue_1T	Ratio_2T	StdDev_2T	PValue_2T	Ratio_3T	StdDev_3T	PValue_3T	Ratio_4T	StdDev_4T	PValue_4T	OtherAssignments	AvgPepPValue
	YLTVAAVFRGRMSMK+Phospho(13)	1	1	1	0.402671	1	2.23067	0.696516	0.00300785	1.40488	0.371146	0.0562884	1.02043	0.303383	0.884781	0	0
		hits: 1 Items
		FRAMEID	RAWFILE	MS2	FrameID1	CompID	MZ	Time	GoodID	II_1TIO2	II_1TIO2_160814080817	II_1TIO2_160814100408	II_2TIO2	II_2TIO2_160814135556	II_2TIO2_160814155150	II_3TIO2	II_3TIO2_160814194338	II_3TIO2_160814213929	II_4TIO2	II_4TIO2_160815013116	II_4TIO2_160815032716	Ratio_1T	StdDev_1T	PValue_1T	Ratio_2T	StdDev_2T	PValue_2T	Ratio_3T	StdDev_3T	PValue_3T	Ratio_4T	StdDev_4T	PValue_4T	NRatio_1T	NStdDev_1T	NPValue_1T	NRatio_2T	NStdDev_2T	NPValue_2T	NRatio_3T	NStdDev_3T	NPValue_3T	NRatio_4T	NStdDev_4T	NPValue_4T	Avg_1T	Avg_2T	Avg_3T	Avg_4T
		1918	3TIO2	30	1918	113	453.236	33.711	0	6.39786e+07	9.55927e+07	7.7096e+07	1.65937e+08	1.98469e+08	1.6352e+08	1.18591e+08	1.05121e+08	1.08777e+08	8.68712e+07	7.19071e+07	8.27246e+07	1	0.402671	1	2.23067	0.696516	0.00300785	1.40488	0.371146	0.0562884	1.02043	0.303383	0.884781	1	0.402671	1	2.23067	0.696516	0.00300785	1.40488	0.371146	0.0562884	1.02043	0.303383	0.884781	7.88891e+07	1.75975e+08	1.1083e+08	8.0501e+07
	YLTVAAVFRGRMSMK+Phospho(3)	1	3	1	0.402671	1	2.23067	0.696516	0.00300785	1.40488	0.371146	0.0562884	1.02043	0.303383	0.884781	0	0
		hits: 3 Items
		FRAMEID	RAWFILE	MS2	FrameID1	CompID	MZ	Time	GoodID	II_1TIO2	II_1TIO2_160814080817	II_1TIO2_160814100408	II_2TIO2	II_2TIO2_160814135556	II_2TIO2_160814155150	II_3TIO2	II_3TIO2_160814194338	II_3TIO2_160814213929	II_4TIO2	II_4TIO2_160815013116	II_4TIO2_160815032716	Ratio_1T	StdDev_1T	PValue_1T	Ratio_2T	StdDev_2T	PValue_2T	Ratio_3T	StdDev_3T	PValue_3T	Ratio_4T	StdDev_4T	PValue_4T	NRatio_1T	NStdDev_1T	NPValue_1T	NRatio_2T	NStdDev_2T	NPValue_2T	NRatio_3T	NStdDev_3T	NPValue_3T	NRatio_4T	NStdDev_4T	NPValue_4T	Avg_1T	Avg_2T	Avg_3T	Avg_4T
		1918	4TIO2	30	1918	113	453.236	33.711	0	6.39786e+07	9.55927e+07	7.7096e+07	1.65937e+08	1.98469e+08	1.6352e+08	1.18591e+08	1.05121e+08	1.08777e+08	8.68712e+07	7.19071e+07	8.27246e+07	1	0.402671	1	2.23067	0.696516	0.00300785	1.40488	0.371146	0.0562884	1.02043	0.303383	0.884781	1	0.402671	1	2.23067	0.696516	0.00300785	1.40488	0.371146	0.0562884	1.02043	0.303383	0.884781	7.88891e+07	1.75975e+08	1.1083e+08	8.0501e+07
		1918	1TIO2	30	1918	113	453.236	33.711	0	6.39786e+07	9.55927e+07	7.7096e+07	1.65937e+08	1.98469e+08	1.6352e+08	1.18591e+08	1.05121e+08	1.08777e+08	8.68712e+07	7.19071e+07	8.27246e+07	1	0.402671	1	2.23067	0.696516	0.00300785	1.40488	0.371146	0.0562884	1.02043	0.303383	0.884781	1	0.402671	1	2.23067	0.696516	0.00300785	1.40488	0.371146	0.0562884	1.02043	0.303383	0.884781	7.88891e+07	1.75975e+08	1.1083e+08	8.0501e+07
		1918	2TIO2	30	1918	113	453.236	33.711	0	6.39786e+07	9.55927e+07	7.7096e+07	1.65937e+08	1.98469e+08	1.6352e+08	1.18591e+08	1.05121e+08	1.08777e+08	8.68712e+07	7.19071e+07	8.27246e+07	1	0.402671	1	2.23067	0.696516	0.00300785	1.40488	0.371146	0.0562884	1.02043	0.303383	0.884781	1	0.402671	1	2.23067	0.696516	0.00300785	1.40488	0.371146	0.0562884	1.02043	0.303383	0.884781	7.88891e+07	1.75975e+08	1.1083e+08	8.0501e+07
SP://Q8IZ29	Q8IZ29_HUMAN Tubulin_ beta 2C OS=Homo sapiens GN=TUBB2C PE=2 SV=1	2	1	4	1	0.284731	1	2.23067	0.492511	0.000114112	1.40488	0.26244	0.0214009	1.02043	0.214524	0.9745
	peptides: 2 Items
	PEPTIDE	FRAMES	HITS	Ratio_1T	StdDev_1T	PValue_1T	Ratio_2T	StdDev_2T	PValue_2T	Ratio_3T	StdDev_3T	PValue_3T	Ratio_4T	StdDev_4T	PValue_4T	OtherAssignments	AvgPepPValue
	YLTVAAVFRGRMSMK+Phospho(13)	1	1	1	0.402671	1	2.23067	0.696516	0.00300785	1.40488	0.371146	0.0562884	1.02043	0.303383	0.884781	0	0
		hits: 1 Items
		FRAMEID	RAWFILE	MS2	FrameID1	CompID	MZ	Time	GoodID	II_1TIO2	II_1TIO2_160814080817	II_1TIO2_160814100408	II_2TIO2	II_2TIO2_160814135556	II_2TIO2_160814155150	II_3TIO2	II_3TIO2_160814194338	II_3TIO2_160814213929	II_4TIO2	II_4TIO2_160815013116	II_4TIO2_160815032716	Ratio_1T	StdDev_1T	PValue_1T	Ratio_2T	StdDev_2T	PValue_2T	Ratio_3T	StdDev_3T	PValue_3T	Ratio_4T	StdDev_4T	PValue_4T	NRatio_1T	NStdDev_1T	NPValue_1T	NRatio_2T	NStdDev_2T	NPValue_2T	NRatio_3T	NStdDev_3T	NPValue_3T	NRatio_4T	NStdDev_4T	NPValue_4T	Avg_1T	Avg_2T	Avg_3T	Avg_4T
		1918	3TIO2	30	1918	113	453.236	33.711	0	6.39786e+07	9.55927e+07	7.7096e+07	1.65937e+08	1.98469e+08	1.6352e+08	1.18591e+08	1.05121e+08	1.08777e+08	8.68712e+07	7.19071e+07	8.27246e+07	1	0.402671	1	2.23067	0.696516	0.00300785	1.40488	0.371146	0.0562884	1.02043	0.303383	0.884781	1	0.402671	1	2.23067	0.696516	0.00300785	1.40488	0.371146	0.0562884	1.02043	0.303383	0.884781	7.88891e+07	1.75975e+08	1.1083e+08	8.0501e+07
	YLTVAAVFRGRMSMK+Phospho(3)	1	3	1	0.402671	1	2.23067	0.696516	0.00300785	1.40488	0.371146	0.0562884	1.02043	0.303383	0.884781	0	0
		hits: 3 Items
		FRAMEID	RAWFILE	MS2	FrameID1	CompID	MZ	Time	GoodID	II_1TIO2	II_1TIO2_160814080817	II_1TIO2_160814100408	II_2TIO2	II_2TIO2_160814135556	II_2TIO2_160814155150	II_3TIO2	II_3TIO2_160814194338	II_3TIO2_160814213929	II_4TIO2	II_4TIO2_160815013116	II_4TIO2_160815032716	Ratio_1T	StdDev_1T	PValue_1T	Ratio_2T	StdDev_2T	PValue_2T	Ratio_3T	StdDev_3T	PValue_3T	Ratio_4T	StdDev_4T	PValue_4T	NRatio_1T	NStdDev_1T	NPValue_1T	NRatio_2T	NStdDev_2T	NPValue_2T	NRatio_3T	NStdDev_3T	NPValue_3T	NRatio_4T	NStdDev_4T	NPValue_4T	Avg_1T	Avg_2T	Avg_3T	Avg_4T
		1918	4TIO2	30	1918	113	453.236	33.711	0	6.39786e+07	9.55927e+07	7.7096e+07	1.65937e+08	1.98469e+08	1.6352e+08	1.18591e+08	1.05121e+08	1.08777e+08	8.68712e+07	7.19071e+07	8.27246e+07	1	0.402671	1	2.23067	0.696516	0.00300785	1.40488	0.371146	0.0562884	1.02043	0.303383	0.884781	1	0.402671	1	2.23067	0.696516	0.00300785	1.40488	0.371146	0.0562884	1.02043	0.303383	0.884781	7.88891e+07	1.75975e+08	1.1083e+08	8.0501e+07
		1918	1TIO2	30	1918	113	453.236	33.711	0	6.39786e+07	9.55927e+07	7.7096e+07	1.65937e+08	1.98469e+08	1.6352e+08	1.18591e+08	1.05121e+08	1.08777e+08	8.68712e+07	7.19071e+07	8.27246e+07	1	0.402671	1	2.23067	0.696516	0.00300785	1.40488	0.371146	0.0562884	1.02043	0.303383	0.884781	1	0.402671	1	2.23067	0.696516	0.00300785	1.40488	0.371146	0.0562884	1.02043	0.303383	0.884781	7.88891e+07	1.75975e+08	1.1083e+08	8.0501e+07
		1918	2TIO2	30	1918	113	453.236	33.711	0	6.39786e+07	9.55927e+07	7.7096e+07	1.65937e+08	1.98469e+08	1.6352e+08	1.18591e+08	1.05121e+08	1.08777e+08	8.68712e+07	7.19071e+07	8.27246e+07	1	0.402671	1	2.23067	0.696516	0.00300785	1.40488	0.371146	0.0562884	1.02043	0.303383	0.884781	1	0.402671	1	2.23067	0.696516	0.00300785	1.40488	0.371146	0.0562884	1.02043	0.303383	0.884781	7.88891e+07	1.75975e+08	1.1083e+08	8.0501e+07
SP://Q8N6N5	Q8N6N5_HUMAN Tubulin_ beta 2C OS=Homo sapiens GN=TUBB2C PE=2 SV=1	2	1	4	1	0.284731	1	2.23067	0.492511	0.000114112	1.40488	0.26244	0.0214009	1.02043	0.214524	0.9745
	peptides: 2 Items
	PEPTIDE	FRAMES	HITS	Ratio_1T	StdDev_1T	PValue_1T	Ratio_2T	StdDev_2T	PValue_2T	Ratio_3T	StdDev_3T	PValue_3T	Ratio_4T	StdDev_4T	PValue_4T	OtherAssignments	AvgPepPValue
	YLTVAAVFRGRMSMK+Phospho(13)	1	1	1	0.402671	1	2.23067	0.696516	0.00300785	1.40488	0.371146	0.0562884	1.02043	0.303383	0.884781	0	0
		hits: 1 Items
		FRAMEID	RAWFILE	MS2	FrameID1	CompID	MZ	Time	GoodID	II_1TIO2	II_1TIO2_160814080817	II_1TIO2_160814100408	II_2TIO2	II_2TIO2_160814135556	II_2TIO2_160814155150	II_3TIO2	II_3TIO2_160814194338	II_3TIO2_160814213929	II_4TIO2	II_4TIO2_160815013116	II_4TIO2_160815032716	Ratio_1T	StdDev_1T	PValue_1T	Ratio_2T	StdDev_2T	PValue_2T	Ratio_3T	StdDev_3T	PValue_3T	Ratio_4T	StdDev_4T	PValue_4T	NRatio_1T	NStdDev_1T	NPValue_1T	NRatio_2T	NStdDev_2T	NPValue_2T	NRatio_3T	NStdDev_3T	NPValue_3T	NRatio_4T	NStdDev_4T	NPValue_4T	Avg_1T	Avg_2T	Avg_3T	Avg_4T
		1918	3TIO2	30	1918	113	453.236	33.711	0	6.39786e+07	9.55927e+07	7.7096e+07	1.65937e+08	1.98469e+08	1.6352e+08	1.18591e+08	1.05121e+08	1.08777e+08	8.68712e+07	7.19071e+07	8.27246e+07	1	0.402671	1	2.23067	0.696516	0.00300785	1.40488	0.371146	0.0562884	1.02043	0.303383	0.884781	1	0.402671	1	2.23067	0.696516	0.00300785	1.40488	0.371146	0.0562884	1.02043	0.303383	0.884781	7.88891e+07	1.75975e+08	1.1083e+08	8.0501e+07
	YLTVAAVFRGRMSMK+Phospho(3)	1	3	1	0.402671	1	2.23067	0.696516	0.00300785	1.40488	0.371146	0.0562884	1.02043	0.303383	0.884781	0	0
		hits: 3 Items
		FRAMEID	RAWFILE	MS2	FrameID1	CompID	MZ	Time	GoodID	II_1TIO2	II_1TIO2_160814080817	II_1TIO2_160814100408	II_2TIO2	II_2TIO2_160814135556	II_2TIO2_160814155150	II_3TIO2	II_3TIO2_160814194338	II_3TIO2_160814213929	II_4TIO2	II_4TIO2_160815013116	II_4TIO2_160815032716	Ratio_1T	StdDev_1T	PValue_1T	Ratio_2T	StdDev_2T	PValue_2T	Ratio_3T	StdDev_3T	PValue_3T	Ratio_4T	StdDev_4T	PValue_4T	NRatio_1T	NStdDev_1T	NPValue_1T	NRatio_2T	NStdDev_2T	NPValue_2T	NRatio_3T	NStdDev_3T	NPValue_3T	NRatio_4T	NStdDev_4T	NPValue_4T	Avg_1T	Avg_2T	Avg_3T	Avg_4T
		1918	4TIO2	30	1918	113	453.236	33.711	0	6.39786e+07	9.55927e+07	7.7096e+07	1.65937e+08	1.98469e+08	1.6352e+08	1.18591e+08	1.05121e+08	1.08777e+08	8.68712e+07	7.19071e+07	8.27246e+07	1	0.402671	1	2.23067	0.696516	0.00300785	1.40488	0.371146	0.0562884	1.02043	0.303383	0.884781	1	0.402671	1	2.23067	0.696516	0.00300785	1.40488	0.371146	0.0562884	1.02043	0.303383	0.884781	7.88891e+07	1.75975e+08	1.1083e+08	8.0501e+07
		1918	1TIO2	30	1918	113	453.236	33.711	0	6.39786e+07	9.55927e+07	7.7096e+07	1.65937e+08	1.98469e+08	1.6352e+08	1.18591e+08	1.05121e+08	1.08777e+08	8.68712e+07	7.19071e+07	8.27246e+07	1	0.402671	1	2.23067	0.696516	0.00300785	1.40488	0.371146	0.0562884	1.02043	0.303383	0.884781	1	0.402671	1	2.23067	0.696516	0.00300785	1.40488	0.371146	0.0562884	1.02043	0.303383	0.884781	7.88891e+07	1.75975e+08	1.1083e+08	8.0501e+07
		1918	2TIO2	30	1918	113	453.236	33.711	0	6.39786e+07	9.55927e+07	7.7096e+07	1.65937e+08	1.98469e+08	1.6352e+08	1.18591e+08	1.05121e+08	1.08777e+08	8.68712e+07	7.19071e+07	8.27246e+07	1	0.402671	1	2.23067	0.696516	0.00300785	1.40488	0.371146	0.0562884	1.02043	0.303383	0.884781	1	0.402671	1	2.23067	0.696516	0.00300785	1.40488	0.371146	0.0562884	1.02043	0.303383	0.884781	7.88891e+07	1.75975e+08	1.1083e+08	8.0501e+07
SP://Q96B85	Q96B85_HUMAN TUBB protein (Fragment) OS=Homo sapiens GN=TUBB PE=2 SV=1	2	1	4	1	0.284731	1	2.23067	0.492511	0.000114112	1.40488	0.26244	0.0214009	1.02043	0.214524	0.9745
	peptides: 2 Items
	PEPTIDE	FRAMES	HITS	Ratio_1T	StdDev_1T	PValue_1T	Ratio_2T	StdDev_2T	PValue_2T	Ratio_3T	StdDev_3T	PValue_3T	Ratio_4T	StdDev_4T	PValue_4T	OtherAssignments	AvgPepPValue
	YLTVAAVFRGRMSMK+Phospho(13)	1	1	1	0.402671	1	2.23067	0.696516	0.00300785	1.40488	0.371146	0.0562884	1.02043	0.303383	0.884781	0	0
		hits: 1 Items
		FRAMEID	RAWFILE	MS2	FrameID1	CompID	MZ	Time	GoodID	II_1TIO2	II_1TIO2_160814080817	II_1TIO2_160814100408	II_2TIO2	II_2TIO2_160814135556	II_2TIO2_160814155150	II_3TIO2	II_3TIO2_160814194338	II_3TIO2_160814213929	II_4TIO2	II_4TIO2_160815013116	II_4TIO2_160815032716	Ratio_1T	StdDev_1T	PValue_1T	Ratio_2T	StdDev_2T	PValue_2T	Ratio_3T	StdDev_3T	PValue_3T	Ratio_4T	StdDev_4T	PValue_4T	NRatio_1T	NStdDev_1T	NPValue_1T	NRatio_2T	NStdDev_2T	NPValue_2T	NRatio_3T	NStdDev_3T	NPValue_3T	NRatio_4T	NStdDev_4T	NPValue_4T	Avg_1T	Avg_2T	Avg_3T	Avg_4T
		1918	3TIO2	30	1918	113	453.236	33.711	0	6.39786e+07	9.55927e+07	7.7096e+07	1.65937e+08	1.98469e+08	1.6352e+08	1.18591e+08	1.05121e+08	1.08777e+08	8.68712e+07	7.19071e+07	8.27246e+07	1	0.402671	1	2.23067	0.696516	0.00300785	1.40488	0.371146	0.0562884	1.02043	0.303383	0.884781	1	0.402671	1	2.23067	0.696516	0.00300785	1.40488	0.371146	0.0562884	1.02043	0.303383	0.884781	7.88891e+07	1.75975e+08	1.1083e+08	8.0501e+07
	YLTVAAVFRGRMSMK+Phospho(3)	1	3	1	0.402671	1	2.23067	0.696516	0.00300785	1.40488	0.371146	0.0562884	1.02043	0.303383	0.884781	0	0
		hits: 3 Items
		FRAMEID	RAWFILE	MS2	FrameID1	CompID	MZ	Time	GoodID	II_1TIO2	II_1TIO2_160814080817	II_1TIO2_160814100408	II_2TIO2	II_2TIO2_160814135556	II_2TIO2_160814155150	II_3TIO2	II_3TIO2_160814194338	II_3TIO2_160814213929	II_4TIO2	II_4TIO2_160815013116	II_4TIO2_160815032716	Ratio_1T	StdDev_1T	PValue_1T	Ratio_2T	StdDev_2T	PValue_2T	Ratio_3T	StdDev_3T	PValue_3T	Ratio_4T	StdDev_4T	PValue_4T	NRatio_1T	NStdDev_1T	NPValue_1T	NRatio_2T	NStdDev_2T	NPValue_2T	NRatio_3T	NStdDev_3T	NPValue_3T	NRatio_4T	NStdDev_4T	NPValue_4T	Avg_1T	Avg_2T	Avg_3T	Avg_4T
		1918	4TIO2	30	1918	113	453.236	33.711	0	6.39786e+07	9.55927e+07	7.7096e+07	1.65937e+08	1.98469e+08	1.6352e+08	1.18591e+08	1.05121e+08	1.08777e+08	8.68712e+07	7.19071e+07	8.27246e+07	1	0.402671	1	2.23067	0.696516	0.00300785	1.40488	0.371146	0.0562884	1.02043	0.303383	0.884781	1	0.402671	1	2.23067	0.696516	0.00300785	1.40488	0.371146	0.0562884	1.02043	0.303383	0.884781	7.88891e+07	1.75975e+08	1.1083e+08	8.0501e+07
		1918	1TIO2	30	1918	113	453.236	33.711	0	6.39786e+07	9.55927e+07	7.7096e+07	1.65937e+08	1.98469e+08	1.6352e+08	1.18591e+08	1.05121e+08	1.08777e+08	8.68712e+07	7.19071e+07	8.27246e+07	1	0.402671	1	2.23067	0.696516	0.00300785	1.40488	0.371146	0.0562884	1.02043	0.303383	0.884781	1	0.402671	1	2.23067	0.696516	0.00300785	1.40488	0.371146	0.0562884	1.02043	0.303383	0.884781	7.88891e+07	1.75975e+08	1.1083e+08	8.0501e+07
		1918	2TIO2	30	1918	113	453.236	33.711	0	6.39786e+07	9.55927e+07	7.7096e+07	1.65937e+08	1.98469e+08	1.6352e+08	1.18591e+08	1.05121e+08	1.08777e+08	8.68712e+07	7.19071e+07	8.27246e+07	1	0.402671	1	2.23067	0.696516	0.00300785	1.40488	0.371146	0.0562884	1.02043	0.303383	0.884781	1	0.402671	1	2.23067	0.696516	0.00300785	1.40488	0.371146	0.0562884	1.02043	0.303383	0.884781	7.88891e+07	1.75975e+08	1.1083e+08	8.0501e+07
SP://Q96HX0	Q96HX0_HUMAN TUBB2C protein (Fragment) OS=Homo sapiens GN=TUBB2C PE=2 SV=1	2	1	4	1	0.284731	1	2.23067	0.492511	0.000114112	1.40488	0.26244	0.0214009	1.02043	0.214524	0.9745
	peptides: 2 Items
	PEPTIDE	FRAMES	HITS	Ratio_1T	StdDev_1T	PValue_1T	Ratio_2T	StdDev_2T	PValue_2T	Ratio_3T	StdDev_3T	PValue_3T	Ratio_4T	StdDev_4T	PValue_4T	OtherAssignments	AvgPepPValue
	YLTVAAVFRGRMSMK+Phospho(13)	1	1	1	0.402671	1	2.23067	0.696516	0.00300785	1.40488	0.371146	0.0562884	1.02043	0.303383	0.884781	0	0
		hits: 1 Items
		FRAMEID	RAWFILE	MS2	FrameID1	CompID	MZ	Time	GoodID	II_1TIO2	II_1TIO2_160814080817	II_1TIO2_160814100408	II_2TIO2	II_2TIO2_160814135556	II_2TIO2_160814155150	II_3TIO2	II_3TIO2_160814194338	II_3TIO2_160814213929	II_4TIO2	II_4TIO2_160815013116	II_4TIO2_160815032716	Ratio_1T	StdDev_1T	PValue_1T	Ratio_2T	StdDev_2T	PValue_2T	Ratio_3T	StdDev_3T	PValue_3T	Ratio_4T	StdDev_4T	PValue_4T	NRatio_1T	NStdDev_1T	NPValue_1T	NRatio_2T	NStdDev_2T	NPValue_2T	NRatio_3T	NStdDev_3T	NPValue_3T	NRatio_4T	NStdDev_4T	NPValue_4T	Avg_1T	Avg_2T	Avg_3T	Avg_4T
		1918	3TIO2	30	1918	113	453.236	33.711	0	6.39786e+07	9.55927e+07	7.7096e+07	1.65937e+08	1.98469e+08	1.6352e+08	1.18591e+08	1.05121e+08	1.08777e+08	8.68712e+07	7.19071e+07	8.27246e+07	1	0.402671	1	2.23067	0.696516	0.00300785	1.40488	0.371146	0.0562884	1.02043	0.303383	0.884781	1	0.402671	1	2.23067	0.696516	0.00300785	1.40488	0.371146	0.0562884	1.02043	0.303383	0.884781	7.88891e+07	1.75975e+08	1.1083e+08	8.0501e+07
	YLTVAAVFRGRMSMK+Phospho(3)	1	3	1	0.402671	1	2.23067	0.696516	0.00300785	1.40488	0.371146	0.0562884	1.02043	0.303383	0.884781	0	0
		hits: 3 Items
		FRAMEID	RAWFILE	MS2	FrameID1	CompID	MZ	Time	GoodID	II_1TIO2	II_1TIO2_160814080817	II_1TIO2_160814100408	II_2TIO2	II_2TIO2_160814135556	II_2TIO2_160814155150	II_3TIO2	II_3TIO2_160814194338	II_3TIO2_160814213929	II_4TIO2	II_4TIO2_160815013116	II_4TIO2_160815032716	Ratio_1T	StdDev_1T	PValue_1T	Ratio_2T	StdDev_2T	PValue_2T	Ratio_3T	StdDev_3T	PValue_3T	Ratio_4T	StdDev_4T	PValue_4T	NRatio_1T	NStdDev_1T	NPValue_1T	NRatio_2T	NStdDev_2T	NPValue_2T	NRatio_3T	NStdDev_3T	NPValue_3T	NRatio_4T	NStdDev_4T	NPValue_4T	Avg_1T	Avg_2T	Avg_3T	Avg_4T
		1918	4TIO2	30	1918	113	453.236	33.711	0	6.39786e+07	9.55927e+07	7.7096e+07	1.65937e+08	1.98469e+08	1.6352e+08	1.18591e+08	1.05121e+08	1.08777e+08	8.68712e+07	7.19071e+07	8.27246e+07	1	0.402671	1	2.23067	0.696516	0.00300785	1.40488	0.371146	0.0562884	1.02043	0.303383	0.884781	1	0.402671	1	2.23067	0.696516	0.00300785	1.40488	0.371146	0.0562884	1.02043	0.303383	0.884781	7.88891e+07	1.75975e+08	1.1083e+08	8.0501e+07
		1918	1TIO2	30	1918	113	453.236	33.711	0	6.39786e+07	9.55927e+07	7.7096e+07	1.65937e+08	1.98469e+08	1.6352e+08	1.18591e+08	1.05121e+08	1.08777e+08	8.68712e+07	7.19071e+07	8.27246e+07	1	0.402671	1	2.23067	0.696516	0.00300785	1.40488	0.371146	0.0562884	1.02043	0.303383	0.884781	1	0.402671	1	2.23067	0.696516	0.00300785	1.40488	0.371146	0.0562884	1.02043	0.303383	0.884781	7.88891e+07	1.75975e+08	1.1083e+08	8.0501e+07
		1918	2TIO2	30	1918	113	453.236	33.711	0	6.39786e+07	9.55927e+07	7.7096e+07	1.65937e+08	1.98469e+08	1.6352e+08	1.18591e+08	1.05121e+08	1.08777e+08	8.68712e+07	7.19071e+07	8.27246e+07	1	0.402671	1	2.23067	0.696516	0.00300785	1.40488	0.371146	0.0562884	1.02043	0.303383	0.884781	1	0.402671	1	2.23067	0.696516	0.00300785	1.40488	0.371146	0.0562884	1.02043	0.303383	0.884781	7.88891e+07	1.75975e+08	1.1083e+08	8.0501e+07
SP://Q9BUU9	Q9BUU9_HUMAN TUBB protein (Fragment) OS=Homo sapiens GN=TUBB PE=2 SV=1	2	1	4	1	0.284731	1	2.23067	0.492511	0.000114112	1.40488	0.26244	0.0214009	1.02043	0.214524	0.9745
	peptides: 2 Items
	PEPTIDE	FRAMES	HITS	Ratio_1T	StdDev_1T	PValue_1T	Ratio_2T	StdDev_2T	PValue_2T	Ratio_3T	StdDev_3T	PValue_3T	Ratio_4T	StdDev_4T	PValue_4T	OtherAssignments	AvgPepPValue
	YLTVAAVFRGRMSMK+Phospho(13)	1	1	1	0.402671	1	2.23067	0.696516	0.00300785	1.40488	0.371146	0.0562884	1.02043	0.303383	0.884781	0	0
		hits: 1 Items
		FRAMEID	RAWFILE	MS2	FrameID1	CompID	MZ	Time	GoodID	II_1TIO2	II_1TIO2_160814080817	II_1TIO2_160814100408	II_2TIO2	II_2TIO2_160814135556	II_2TIO2_160814155150	II_3TIO2	II_3TIO2_160814194338	II_3TIO2_160814213929	II_4TIO2	II_4TIO2_160815013116	II_4TIO2_160815032716	Ratio_1T	StdDev_1T	PValue_1T	Ratio_2T	StdDev_2T	PValue_2T	Ratio_3T	StdDev_3T	PValue_3T	Ratio_4T	StdDev_4T	PValue_4T	NRatio_1T	NStdDev_1T	NPValue_1T	NRatio_2T	NStdDev_2T	NPValue_2T	NRatio_3T	NStdDev_3T	NPValue_3T	NRatio_4T	NStdDev_4T	NPValue_4T	Avg_1T	Avg_2T	Avg_3T	Avg_4T
		1918	3TIO2	30	1918	113	453.236	33.711	0	6.39786e+07	9.55927e+07	7.7096e+07	1.65937e+08	1.98469e+08	1.6352e+08	1.18591e+08	1.05121e+08	1.08777e+08	8.68712e+07	7.19071e+07	8.27246e+07	1	0.402671	1	2.23067	0.696516	0.00300785	1.40488	0.371146	0.0562884	1.02043	0.303383	0.884781	1	0.402671	1	2.23067	0.696516	0.00300785	1.40488	0.371146	0.0562884	1.02043	0.303383	0.884781	7.88891e+07	1.75975e+08	1.1083e+08	8.0501e+07
	YLTVAAVFRGRMSMK+Phospho(3)	1	3	1	0.402671	1	2.23067	0.696516	0.00300785	1.40488	0.371146	0.0562884	1.02043	0.303383	0.884781	0	0
		hits: 3 Items
		FRAMEID	RAWFILE	MS2	FrameID1	CompID	MZ	Time	GoodID	II_1TIO2	II_1TIO2_160814080817	II_1TIO2_160814100408	II_2TIO2	II_2TIO2_160814135556	II_2TIO2_160814155150	II_3TIO2	II_3TIO2_160814194338	II_3TIO2_160814213929	II_4TIO2	II_4TIO2_160815013116	II_4TIO2_160815032716	Ratio_1T	StdDev_1T	PValue_1T	Ratio_2T	StdDev_2T	PValue_2T	Ratio_3T	StdDev_3T	PValue_3T	Ratio_4T	StdDev_4T	PValue_4T	NRatio_1T	NStdDev_1T	NPValue_1T	NRatio_2T	NStdDev_2T	NPValue_2T	NRatio_3T	NStdDev_3T	NPValue_3T	NRatio_4T	NStdDev_4T	NPValue_4T	Avg_1T	Avg_2T	Avg_3T	Avg_4T
		1918	4TIO2	30	1918	113	453.236	33.711	0	6.39786e+07	9.55927e+07	7.7096e+07	1.65937e+08	1.98469e+08	1.6352e+08	1.18591e+08	1.05121e+08	1.08777e+08	8.68712e+07	7.19071e+07	8.27246e+07	1	0.402671	1	2.23067	0.696516	0.00300785	1.40488	0.371146	0.0562884	1.02043	0.303383	0.884781	1	0.402671	1	2.23067	0.696516	0.00300785	1.40488	0.371146	0.0562884	1.02043	0.303383	0.884781	7.88891e+07	1.75975e+08	1.1083e+08	8.0501e+07
		1918	1TIO2	30	1918	113	453.236	33.711	0	6.39786e+07	9.55927e+07	7.7096e+07	1.65937e+08	1.98469e+08	1.6352e+08	1.18591e+08	1.05121e+08	1.08777e+08	8.68712e+07	7.19071e+07	8.27246e+07	1	0.402671	1	2.23067	0.696516	0.00300785	1.40488	0.371146	0.0562884	1.02043	0.303383	0.884781	1	0.402671	1	2.23067	0.696516	0.00300785	1.40488	0.371146	0.0562884	1.02043	0.303383	0.884781	7.88891e+07	1.75975e+08	1.1083e+08	8.0501e+07
		1918	2TIO2	30	1918	113	453.236	33.711	0	6.39786e+07	9.55927e+07	7.7096e+07	1.65937e+08	1.98469e+08	1.6352e+08	1.18591e+08	1.05121e+08	1.08777e+08	8.68712e+07	7.19071e+07	8.27246e+07	1	0.402671	1	2.23067	0.696516	0.00300785	1.40488	0.371146	0.0562884	1.02043	0.303383	0.884781	1	0.402671	1	2.23067	0.696516	0.00300785	1.40488	0.371146	0.0562884	1.02043	0.303383	0.884781	7.88891e+07	1.75975e+08	1.1083e+08	8.0501e+07
SP://B3KP19	B3KP19_HUMAN cDNA FLJ30957 fis_ clone HCASM2000214_ highly similar to G1/S_specific cyclin_D3 OS=Homo sapiens PE=2 SV=1	2	1	6	1	0.336932	1	1.69864	0.41533	0.00289567	1.1553	0.370837	0.567096	1.00292	0.336338	0.999745
	peptides: 2 Items
	PEPTIDE	FRAMES	HITS	Ratio_1T	StdDev_1T	PValue_1T	Ratio_2T	StdDev_2T	PValue_2T	Ratio_3T	StdDev_3T	PValue_3T	Ratio_4T	StdDev_4T	PValue_4T	OtherAssignments	AvgPepPValue
	LRETTPLTIEK+Phospho(4)	1	3	1	0.476493	1	1.69864	0.587366	0.0178905	1.1553	0.524443	0.478924	1.00292	0.475654	0.988698	0	0
		hits: 3 Items
		FRAMEID	RAWFILE	MS2	FrameID1	CompID	MZ	Time	GoodID	II_1TIO2	II_1TIO2_160814080817	II_1TIO2_160814100408	II_2TIO2	II_2TIO2_160814135556	II_2TIO2_160814155150	II_3TIO2	II_3TIO2_160814194338	II_3TIO2_160814213929	II_4TIO2	II_4TIO2_160815013116	II_4TIO2_160815032716	Ratio_1T	StdDev_1T	PValue_1T	Ratio_2T	StdDev_2T	PValue_2T	Ratio_3T	StdDev_3T	PValue_3T	Ratio_4T	StdDev_4T	PValue_4T	NRatio_1T	NStdDev_1T	NPValue_1T	NRatio_2T	NStdDev_2T	NPValue_2T	NRatio_3T	NStdDev_3T	NPValue_3T	NRatio_4T	NStdDev_4T	NPValue_4T	Avg_1T	Avg_2T	Avg_3T	Avg_4T
		2231	2TIO2_160814135556	3	2231	49	460.917	33.6508	0	2.90761e+07	4.30995e+07	4.71238e+07	6.74394e+07	7.48672e+07	6.03402e+07	5.34158e+07	3.47015e+07	4.97097e+07	4.04304e+07	3.02075e+07	4.901e+07	1	0.476493	1	1.69864	0.587366	0.0178905	1.1553	0.524443	0.478924	1.00292	0.475654	0.988698	1	0.476493	1	1.69864	0.587366	0.0178905	1.1553	0.524443	0.478924	1.00292	0.475654	0.988698	3.97664e+07	6.75489e+07	4.59424e+07	3.98826e+07
		2231	2TIO2_160814135556	3	2231	49	460.917	33.6508	0	2.90761e+07	4.30995e+07	4.71238e+07	6.74394e+07	7.48672e+07	6.03402e+07	5.34158e+07	3.47015e+07	4.97097e+07	4.04304e+07	3.02075e+07	4.901e+07	1	0.476493	1	1.69864	0.587366	0.0178905	1.1553	0.524443	0.478924	1.00292	0.475654	0.988698	1	0.476493	1	1.69864	0.587366	0.0178905	1.1553	0.524443	0.478924	1.00292	0.475654	0.988698	3.97664e+07	6.75489e+07	4.59424e+07	3.98826e+07
		2231	2TIO2_160814155150	3	2231	49	460.917	33.6508	0	2.90761e+07	4.30995e+07	4.71238e+07	6.74394e+07	7.48672e+07	6.03402e+07	5.34158e+07	3.47015e+07	4.97097e+07	4.04304e+07	3.02075e+07	4.901e+07	1	0.476493	1	1.69864	0.587366	0.0178905	1.1553	0.524443	0.478924	1.00292	0.475654	0.988698	1	0.476493	1	1.69864	0.587366	0.0178905	1.1553	0.524443	0.478924	1.00292	0.475654	0.988698	3.97664e+07	6.75489e+07	4.59424e+07	3.98826e+07
	LRETTPLTIEK+Phospho(5)	1	3	1	0.476493	1	1.69864	0.587366	0.0178905	1.1553	0.524443	0.478924	1.00292	0.475654	0.988698	0	0
		hits: 3 Items
		FRAMEID	RAWFILE	MS2	FrameID1	CompID	MZ	Time	GoodID	II_1TIO2	II_1TIO2_160814080817	II_1TIO2_160814100408	II_2TIO2	II_2TIO2_160814135556	II_2TIO2_160814155150	II_3TIO2	II_3TIO2_160814194338	II_3TIO2_160814213929	II_4TIO2	II_4TIO2_160815013116	II_4TIO2_160815032716	Ratio_1T	StdDev_1T	PValue_1T	Ratio_2T	StdDev_2T	PValue_2T	Ratio_3T	StdDev_3T	PValue_3T	Ratio_4T	StdDev_4T	PValue_4T	NRatio_1T	NStdDev_1T	NPValue_1T	NRatio_2T	NStdDev_2T	NPValue_2T	NRatio_3T	NStdDev_3T	NPValue_3T	NRatio_4T	NStdDev_4T	NPValue_4T	Avg_1T	Avg_2T	Avg_3T	Avg_4T
		2231	2TIO2_160814135556	3	2231	49	460.917	33.6508	0	2.90761e+07	4.30995e+07	4.71238e+07	6.74394e+07	7.48672e+07	6.03402e+07	5.34158e+07	3.47015e+07	4.97097e+07	4.04304e+07	3.02075e+07	4.901e+07	1	0.476493	1	1.69864	0.587366	0.0178905	1.1553	0.524443	0.478924	1.00292	0.475654	0.988698	1	0.476493	1	1.69864	0.587366	0.0178905	1.1553	0.524443	0.478924	1.00292	0.475654	0.988698	3.97664e+07	6.75489e+07	4.59424e+07	3.98826e+07
		2231	2TIO2_160814135556	3	2231	49	460.917	33.6508	0	2.90761e+07	4.30995e+07	4.71238e+07	6.74394e+07	7.48672e+07	6.03402e+07	5.34158e+07	3.47015e+07	4.97097e+07	4.04304e+07	3.02075e+07	4.901e+07	1	0.476493	1	1.69864	0.587366	0.0178905	1.1553	0.524443	0.478924	1.00292	0.475654	0.988698	1	0.476493	1	1.69864	0.587366	0.0178905	1.1553	0.524443	0.478924	1.00292	0.475654	0.988698	3.97664e+07	6.75489e+07	4.59424e+07	3.98826e+07
		2231	2TIO2_160814155150	3	2231	49	460.917	33.6508	0	2.90761e+07	4.30995e+07	4.71238e+07	6.74394e+07	7.48672e+07	6.03402e+07	5.34158e+07	3.47015e+07	4.97097e+07	4.04304e+07	3.02075e+07	4.901e+07	1	0.476493	1	1.69864	0.587366	0.0178905	1.1553	0.524443	0.478924	1.00292	0.475654	0.988698	1	0.476493	1	1.69864	0.587366	0.0178905	1.1553	0.524443	0.478924	1.00292	0.475654	0.988698	3.97664e+07	6.75489e+07	4.59424e+07	3.98826e+07
SP://B3KTY3	B3KTY3_HUMAN Cyclin D3_ isoform CRA_c OS=Homo sapiens GN=CCND3 PE=2 SV=1	2	1	6	1	0.336932	1	1.69864	0.41533	0.00289567	1.1553	0.370837	0.567096	1.00292	0.336338	0.999745
	peptides: 2 Items
	PEPTIDE	FRAMES	HITS	Ratio_1T	StdDev_1T	PValue_1T	Ratio_2T	StdDev_2T	PValue_2T	Ratio_3T	StdDev_3T	PValue_3T	Ratio_4T	StdDev_4T	PValue_4T	OtherAssignments	AvgPepPValue
	LRETTPLTIEK+Phospho(4)	1	3	1	0.476493	1	1.69864	0.587366	0.0178905	1.1553	0.524443	0.478924	1.00292	0.475654	0.988698	0	0
		hits: 3 Items
		FRAMEID	RAWFILE	MS2	FrameID1	CompID	MZ	Time	GoodID	II_1TIO2	II_1TIO2_160814080817	II_1TIO2_160814100408	II_2TIO2	II_2TIO2_160814135556	II_2TIO2_160814155150	II_3TIO2	II_3TIO2_160814194338	II_3TIO2_160814213929	II_4TIO2	II_4TIO2_160815013116	II_4TIO2_160815032716	Ratio_1T	StdDev_1T	PValue_1T	Ratio_2T	StdDev_2T	PValue_2T	Ratio_3T	StdDev_3T	PValue_3T	Ratio_4T	StdDev_4T	PValue_4T	NRatio_1T	NStdDev_1T	NPValue_1T	NRatio_2T	NStdDev_2T	NPValue_2T	NRatio_3T	NStdDev_3T	NPValue_3T	NRatio_4T	NStdDev_4T	NPValue_4T	Avg_1T	Avg_2T	Avg_3T	Avg_4T
		2231	2TIO2_160814135556	3	2231	49	460.917	33.6508	0	2.90761e+07	4.30995e+07	4.71238e+07	6.74394e+07	7.48672e+07	6.03402e+07	5.34158e+07	3.47015e+07	4.97097e+07	4.04304e+07	3.02075e+07	4.901e+07	1	0.476493	1	1.69864	0.587366	0.0178905	1.1553	0.524443	0.478924	1.00292	0.475654	0.988698	1	0.476493	1	1.69864	0.587366	0.0178905	1.1553	0.524443	0.478924	1.00292	0.475654	0.988698	3.97664e+07	6.75489e+07	4.59424e+07	3.98826e+07
		2231	2TIO2_160814135556	3	2231	49	460.917	33.6508	0	2.90761e+07	4.30995e+07	4.71238e+07	6.74394e+07	7.48672e+07	6.03402e+07	5.34158e+07	3.47015e+07	4.97097e+07	4.04304e+07	3.02075e+07	4.901e+07	1	0.476493	1	1.69864	0.587366	0.0178905	1.1553	0.524443	0.478924	1.00292	0.475654	0.988698	1	0.476493	1	1.69864	0.587366	0.0178905	1.1553	0.524443	0.478924	1.00292	0.475654	0.988698	3.97664e+07	6.75489e+07	4.59424e+07	3.98826e+07
		2231	2TIO2_160814155150	3	2231	49	460.917	33.6508	0	2.90761e+07	4.30995e+07	4.71238e+07	6.74394e+07	7.48672e+07	6.03402e+07	5.34158e+07	3.47015e+07	4.97097e+07	4.04304e+07	3.02075e+07	4.901e+07	1	0.476493	1	1.69864	0.587366	0.0178905	1.1553	0.524443	0.478924	1.00292	0.475654	0.988698	1	0.476493	1	1.69864	0.587366	0.0178905	1.1553	0.524443	0.478924	1.00292	0.475654	0.988698	3.97664e+07	6.75489e+07	4.59424e+07	3.98826e+07
	LRETTPLTIEK+Phospho(5)	1	3	1	0.476493	1	1.69864	0.587366	0.0178905	1.1553	0.524443	0.478924	1.00292	0.475654	0.988698	0	0
		hits: 3 Items
		FRAMEID	RAWFILE	MS2	FrameID1	CompID	MZ	Time	GoodID	II_1TIO2	II_1TIO2_160814080817	II_1TIO2_160814100408	II_2TIO2	II_2TIO2_160814135556	II_2TIO2_160814155150	II_3TIO2	II_3TIO2_160814194338	II_3TIO2_160814213929	II_4TIO2	II_4TIO2_160815013116	II_4TIO2_160815032716	Ratio_1T	StdDev_1T	PValue_1T	Ratio_2T	StdDev_2T	PValue_2T	Ratio_3T	StdDev_3T	PValue_3T	Ratio_4T	StdDev_4T	PValue_4T	NRatio_1T	NStdDev_1T	NPValue_1T	NRatio_2T	NStdDev_2T	NPValue_2T	NRatio_3T	NStdDev_3T	NPValue_3T	NRatio_4T	NStdDev_4T	NPValue_4T	Avg_1T	Avg_2T	Avg_3T	Avg_4T
		2231	2TIO2_160814135556	3	2231	49	460.917	33.6508	0	2.90761e+07	4.30995e+07	4.71238e+07	6.74394e+07	7.48672e+07	6.03402e+07	5.34158e+07	3.47015e+07	4.97097e+07	4.04304e+07	3.02075e+07	4.901e+07	1	0.476493	1	1.69864	0.587366	0.0178905	1.1553	0.524443	0.478924	1.00292	0.475654	0.988698	1	0.476493	1	1.69864	0.587366	0.0178905	1.1553	0.524443	0.478924	1.00292	0.475654	0.988698	3.97664e+07	6.75489e+07	4.59424e+07	3.98826e+07
		2231	2TIO2_160814135556	3	2231	49	460.917	33.6508	0	2.90761e+07	4.30995e+07	4.71238e+07	6.74394e+07	7.48672e+07	6.03402e+07	5.34158e+07	3.47015e+07	4.97097e+07	4.04304e+07	3.02075e+07	4.901e+07	1	0.476493	1	1.69864	0.587366	0.0178905	1.1553	0.524443	0.478924	1.00292	0.475654	0.988698	1	0.476493	1	1.69864	0.587366	0.0178905	1.1553	0.524443	0.478924	1.00292	0.475654	0.988698	3.97664e+07	6.75489e+07	4.59424e+07	3.98826e+07
		2231	2TIO2_160814155150	3	2231	49	460.917	33.6508	0	2.90761e+07	4.30995e+07	4.71238e+07	6.74394e+07	7.48672e+07	6.03402e+07	5.34158e+07	3.47015e+07	4.97097e+07	4.04304e+07	3.02075e+07	4.901e+07	1	0.476493	1	1.69864	0.587366	0.0178905	1.1553	0.524443	0.478924	1.00292	0.475654	0.988698	1	0.476493	1	1.69864	0.587366	0.0178905	1.1553	0.524443	0.478924	1.00292	0.475654	0.988698	3.97664e+07	6.75489e+07	4.59424e+07	3.98826e+07
SP://B4E0N5	B4E0N5_HUMAN cDNA FLJ57763_ highly similar to G1/S_specific cyclin_D3 OS=Homo sapiens PE=2 SV=1	2	1	6	1	0.336932	1	1.69864	0.41533	0.00289567	1.1553	0.370837	0.567096	1.00292	0.336338	0.999745
	peptides: 2 Items
	PEPTIDE	FRAMES	HITS	Ratio_1T	StdDev_1T	PValue_1T	Ratio_2T	StdDev_2T	PValue_2T	Ratio_3T	StdDev_3T	PValue_3T	Ratio_4T	StdDev_4T	PValue_4T	OtherAssignments	AvgPepPValue
	LRETTPLTIEK+Phospho(4)	1	3	1	0.476493	1	1.69864	0.587366	0.0178905	1.1553	0.524443	0.478924	1.00292	0.475654	0.988698	0	0
		hits: 3 Items
		FRAMEID	RAWFILE	MS2	FrameID1	CompID	MZ	Time	GoodID	II_1TIO2	II_1TIO2_160814080817	II_1TIO2_160814100408	II_2TIO2	II_2TIO2_160814135556	II_2TIO2_160814155150	II_3TIO2	II_3TIO2_160814194338	II_3TIO2_160814213929	II_4TIO2	II_4TIO2_160815013116	II_4TIO2_160815032716	Ratio_1T	StdDev_1T	PValue_1T	Ratio_2T	StdDev_2T	PValue_2T	Ratio_3T	StdDev_3T	PValue_3T	Ratio_4T	StdDev_4T	PValue_4T	NRatio_1T	NStdDev_1T	NPValue_1T	NRatio_2T	NStdDev_2T	NPValue_2T	NRatio_3T	NStdDev_3T	NPValue_3T	NRatio_4T	NStdDev_4T	NPValue_4T	Avg_1T	Avg_2T	Avg_3T	Avg_4T
		2231	2TIO2_160814135556	3	2231	49	460.917	33.6508	0	2.90761e+07	4.30995e+07	4.71238e+07	6.74394e+07	7.48672e+07	6.03402e+07	5.34158e+07	3.47015e+07	4.97097e+07	4.04304e+07	3.02075e+07	4.901e+07	1	0.476493	1	1.69864	0.587366	0.0178905	1.1553	0.524443	0.478924	1.00292	0.475654	0.988698	1	0.476493	1	1.69864	0.587366	0.0178905	1.1553	0.524443	0.478924	1.00292	0.475654	0.988698	3.97664e+07	6.75489e+07	4.59424e+07	3.98826e+07
		2231	2TIO2_160814135556	3	2231	49	460.917	33.6508	0	2.90761e+07	4.30995e+07	4.71238e+07	6.74394e+07	7.48672e+07	6.03402e+07	5.34158e+07	3.47015e+07	4.97097e+07	4.04304e+07	3.02075e+07	4.901e+07	1	0.476493	1	1.69864	0.587366	0.0178905	1.1553	0.524443	0.478924	1.00292	0.475654	0.988698	1	0.476493	1	1.69864	0.587366	0.0178905	1.1553	0.524443	0.478924	1.00292	0.475654	0.988698	3.97664e+07	6.75489e+07	4.59424e+07	3.98826e+07
		2231	2TIO2_160814155150	3	2231	49	460.917	33.6508	0	2.90761e+07	4.30995e+07	4.71238e+07	6.74394e+07	7.48672e+07	6.03402e+07	5.34158e+07	3.47015e+07	4.97097e+07	4.04304e+07	3.02075e+07	4.901e+07	1	0.476493	1	1.69864	0.587366	0.0178905	1.1553	0.524443	0.478924	1.00292	0.475654	0.988698	1	0.476493	1	1.69864	0.587366	0.0178905	1.1553	0.524443	0.478924	1.00292	0.475654	0.988698	3.97664e+07	6.75489e+07	4.59424e+07	3.98826e+07
	LRETTPLTIEK+Phospho(5)	1	3	1	0.476493	1	1.69864	0.587366	0.0178905	1.1553	0.524443	0.478924	1.00292	0.475654	0.988698	0	0
		hits: 3 Items
		FRAMEID	RAWFILE	MS2	FrameID1	CompID	MZ	Time	GoodID	II_1TIO2	II_1TIO2_160814080817	II_1TIO2_160814100408	II_2TIO2	II_2TIO2_160814135556	II_2TIO2_160814155150	II_3TIO2	II_3TIO2_160814194338	II_3TIO2_160814213929	II_4TIO2	II_4TIO2_160815013116	II_4TIO2_160815032716	Ratio_1T	StdDev_1T	PValue_1T	Ratio_2T	StdDev_2T	PValue_2T	Ratio_3T	StdDev_3T	PValue_3T	Ratio_4T	StdDev_4T	PValue_4T	NRatio_1T	NStdDev_1T	NPValue_1T	NRatio_2T	NStdDev_2T	NPValue_2T	NRatio_3T	NStdDev_3T	NPValue_3T	NRatio_4T	NStdDev_4T	NPValue_4T	Avg_1T	Avg_2T	Avg_3T	Avg_4T
		2231	2TIO2_160814135556	3	2231	49	460.917	33.6508	0	2.90761e+07	4.30995e+07	4.71238e+07	6.74394e+07	7.48672e+07	6.03402e+07	5.34158e+07	3.47015e+07	4.97097e+07	4.04304e+07	3.02075e+07	4.901e+07	1	0.476493	1	1.69864	0.587366	0.0178905	1.1553	0.524443	0.478924	1.00292	0.475654	0.988698	1	0.476493	1	1.69864	0.587366	0.0178905	1.1553	0.524443	0.478924	1.00292	0.475654	0.988698	3.97664e+07	6.75489e+07	4.59424e+07	3.98826e+07
		2231	2TIO2_160814135556	3	2231	49	460.917	33.6508	0	2.90761e+07	4.30995e+07	4.71238e+07	6.74394e+07	7.48672e+07	6.03402e+07	5.34158e+07	3.47015e+07	4.97097e+07	4.04304e+07	3.02075e+07	4.901e+07	1	0.476493	1	1.69864	0.587366	0.0178905	1.1553	0.524443	0.478924	1.00292	0.475654	0.988698	1	0.476493	1	1.69864	0.587366	0.0178905	1.1553	0.524443	0.478924	1.00292	0.475654	0.988698	3.97664e+07	6.75489e+07	4.59424e+07	3.98826e+07
		2231	2TIO2_160814155150	3	2231	49	460.917	33.6508	0	2.90761e+07	4.30995e+07	4.71238e+07	6.74394e+07	7.48672e+07	6.03402e+07	5.34158e+07	3.47015e+07	4.97097e+07	4.04304e+07	3.02075e+07	4.901e+07	1	0.476493	1	1.69864	0.587366	0.0178905	1.1553	0.524443	0.478924	1.00292	0.475654	0.988698	1	0.476493	1	1.69864	0.587366	0.0178905	1.1553	0.524443	0.478924	1.00292	0.475654	0.988698	3.97664e+07	6.75489e+07	4.59424e+07	3.98826e+07
SP://D6RDL3	D6RDL3_HUMAN G1/S_specific cyclin_D3 (Fragment) OS=Homo sapiens GN=CCND3 PE=1 SV=1	2	1	6	1	0.336932	1	1.69864	0.41533	0.00289567	1.1553	0.370837	0.567096	1.00292	0.336338	0.999745
	peptides: 2 Items
	PEPTIDE	FRAMES	HITS	Ratio_1T	StdDev_1T	PValue_1T	Ratio_2T	StdDev_2T	PValue_2T	Ratio_3T	StdDev_3T	PValue_3T	Ratio_4T	StdDev_4T	PValue_4T	OtherAssignments	AvgPepPValue
	LRETTPLTIEK+Phospho(4)	1	3	1	0.476493	1	1.69864	0.587366	0.0178905	1.1553	0.524443	0.478924	1.00292	0.475654	0.988698	0	0
		hits: 3 Items
		FRAMEID	RAWFILE	MS2	FrameID1	CompID	MZ	Time	GoodID	II_1TIO2	II_1TIO2_160814080817	II_1TIO2_160814100408	II_2TIO2	II_2TIO2_160814135556	II_2TIO2_160814155150	II_3TIO2	II_3TIO2_160814194338	II_3TIO2_160814213929	II_4TIO2	II_4TIO2_160815013116	II_4TIO2_160815032716	Ratio_1T	StdDev_1T	PValue_1T	Ratio_2T	StdDev_2T	PValue_2T	Ratio_3T	StdDev_3T	PValue_3T	Ratio_4T	StdDev_4T	PValue_4T	NRatio_1T	NStdDev_1T	NPValue_1T	NRatio_2T	NStdDev_2T	NPValue_2T	NRatio_3T	NStdDev_3T	NPValue_3T	NRatio_4T	NStdDev_4T	NPValue_4T	Avg_1T	Avg_2T	Avg_3T	Avg_4T
		2231	2TIO2_160814135556	3	2231	49	460.917	33.6508	0	2.90761e+07	4.30995e+07	4.71238e+07	6.74394e+07	7.48672e+07	6.03402e+07	5.34158e+07	3.47015e+07	4.97097e+07	4.04304e+07	3.02075e+07	4.901e+07	1	0.476493	1	1.69864	0.587366	0.0178905	1.1553	0.524443	0.478924	1.00292	0.475654	0.988698	1	0.476493	1	1.69864	0.587366	0.0178905	1.1553	0.524443	0.478924	1.00292	0.475654	0.988698	3.97664e+07	6.75489e+07	4.59424e+07	3.98826e+07
		2231	2TIO2_160814135556	3	2231	49	460.917	33.6508	0	2.90761e+07	4.30995e+07	4.71238e+07	6.74394e+07	7.48672e+07	6.03402e+07	5.34158e+07	3.47015e+07	4.97097e+07	4.04304e+07	3.02075e+07	4.901e+07	1	0.476493	1	1.69864	0.587366	0.0178905	1.1553	0.524443	0.478924	1.00292	0.475654	0.988698	1	0.476493	1	1.69864	0.587366	0.0178905	1.1553	0.524443	0.478924	1.00292	0.475654	0.988698	3.97664e+07	6.75489e+07	4.59424e+07	3.98826e+07
		2231	2TIO2_160814155150	3	2231	49	460.917	33.6508	0	2.90761e+07	4.30995e+07	4.71238e+07	6.74394e+07	7.48672e+07	6.03402e+07	5.34158e+07	3.47015e+07	4.97097e+07	4.04304e+07	3.02075e+07	4.901e+07	1	0.476493	1	1.69864	0.587366	0.0178905	1.1553	0.524443	0.478924	1.00292	0.475654	0.988698	1	0.476493	1	1.69864	0.587366	0.0178905	1.1553	0.524443	0.478924	1.00292	0.475654	0.988698	3.97664e+07	6.75489e+07	4.59424e+07	3.98826e+07
	LRETTPLTIEK+Phospho(5)	1	3	1	0.476493	1	1.69864	0.587366	0.0178905	1.1553	0.524443	0.478924	1.00292	0.475654	0.988698	0	0
		hits: 3 Items
		FRAMEID	RAWFILE	MS2	FrameID1	CompID	MZ	Time	GoodID	II_1TIO2	II_1TIO2_160814080817	II_1TIO2_160814100408	II_2TIO2	II_2TIO2_160814135556	II_2TIO2_160814155150	II_3TIO2	II_3TIO2_160814194338	II_3TIO2_160814213929	II_4TIO2	II_4TIO2_160815013116	II_4TIO2_160815032716	Ratio_1T	StdDev_1T	PValue_1T	Ratio_2T	StdDev_2T	PValue_2T	Ratio_3T	StdDev_3T	PValue_3T	Ratio_4T	StdDev_4T	PValue_4T	NRatio_1T	NStdDev_1T	NPValue_1T	NRatio_2T	NStdDev_2T	NPValue_2T	NRatio_3T	NStdDev_3T	NPValue_3T	NRatio_4T	NStdDev_4T	NPValue_4T	Avg_1T	Avg_2T	Avg_3T	Avg_4T
		2231	2TIO2_160814135556	3	2231	49	460.917	33.6508	0	2.90761e+07	4.30995e+07	4.71238e+07	6.74394e+07	7.48672e+07	6.03402e+07	5.34158e+07	3.47015e+07	4.97097e+07	4.04304e+07	3.02075e+07	4.901e+07	1	0.476493	1	1.69864	0.587366	0.0178905	1.1553	0.524443	0.478924	1.00292	0.475654	0.988698	1	0.476493	1	1.69864	0.587366	0.0178905	1.1553	0.524443	0.478924	1.00292	0.475654	0.988698	3.97664e+07	6.75489e+07	4.59424e+07	3.98826e+07
		2231	2TIO2_160814135556	3	2231	49	460.917	33.6508	0	2.90761e+07	4.30995e+07	4.71238e+07	6.74394e+07	7.48672e+07	6.03402e+07	5.34158e+07	3.47015e+07	4.97097e+07	4.04304e+07	3.02075e+07	4.901e+07	1	0.476493	1	1.69864	0.587366	0.0178905	1.1553	0.524443	0.478924	1.00292	0.475654	0.988698	1	0.476493	1	1.69864	0.587366	0.0178905	1.1553	0.524443	0.478924	1.00292	0.475654	0.988698	3.97664e+07	6.75489e+07	4.59424e+07	3.98826e+07
		2231	2TIO2_160814155150	3	2231	49	460.917	33.6508	0	2.90761e+07	4.30995e+07	4.71238e+07	6.74394e+07	7.48672e+07	6.03402e+07	5.34158e+07	3.47015e+07	4.97097e+07	4.04304e+07	3.02075e+07	4.901e+07	1	0.476493	1	1.69864	0.587366	0.0178905	1.1553	0.524443	0.478924	1.00292	0.475654	0.988698	1	0.476493	1	1.69864	0.587366	0.0178905	1.1553	0.524443	0.478924	1.00292	0.475654	0.988698	3.97664e+07	6.75489e+07	4.59424e+07	3.98826e+07
SP://D6RI00	D6RI00_HUMAN G1/S_specific cyclin_D3 OS=Homo sapiens GN=CCND3 PE=1 SV=1	2	1	6	1	0.336932	1	1.69864	0.41533	0.00289567	1.1553	0.370837	0.567096	1.00292	0.336338	0.999745
	peptides: 2 Items
	PEPTIDE	FRAMES	HITS	Ratio_1T	StdDev_1T	PValue_1T	Ratio_2T	StdDev_2T	PValue_2T	Ratio_3T	StdDev_3T	PValue_3T	Ratio_4T	StdDev_4T	PValue_4T	OtherAssignments	AvgPepPValue
	LRETTPLTIEK+Phospho(4)	1	3	1	0.476493	1	1.69864	0.587366	0.0178905	1.1553	0.524443	0.478924	1.00292	0.475654	0.988698	0	0
		hits: 3 Items
		FRAMEID	RAWFILE	MS2	FrameID1	CompID	MZ	Time	GoodID	II_1TIO2	II_1TIO2_160814080817	II_1TIO2_160814100408	II_2TIO2	II_2TIO2_160814135556	II_2TIO2_160814155150	II_3TIO2	II_3TIO2_160814194338	II_3TIO2_160814213929	II_4TIO2	II_4TIO2_160815013116	II_4TIO2_160815032716	Ratio_1T	StdDev_1T	PValue_1T	Ratio_2T	StdDev_2T	PValue_2T	Ratio_3T	StdDev_3T	PValue_3T	Ratio_4T	StdDev_4T	PValue_4T	NRatio_1T	NStdDev_1T	NPValue_1T	NRatio_2T	NStdDev_2T	NPValue_2T	NRatio_3T	NStdDev_3T	NPValue_3T	NRatio_4T	NStdDev_4T	NPValue_4T	Avg_1T	Avg_2T	Avg_3T	Avg_4T
		2231	2TIO2_160814135556	3	2231	49	460.917	33.6508	0	2.90761e+07	4.30995e+07	4.71238e+07	6.74394e+07	7.48672e+07	6.03402e+07	5.34158e+07	3.47015e+07	4.97097e+07	4.04304e+07	3.02075e+07	4.901e+07	1	0.476493	1	1.69864	0.587366	0.0178905	1.1553	0.524443	0.478924	1.00292	0.475654	0.988698	1	0.476493	1	1.69864	0.587366	0.0178905	1.1553	0.524443	0.478924	1.00292	0.475654	0.988698	3.97664e+07	6.75489e+07	4.59424e+07	3.98826e+07
		2231	2TIO2_160814135556	3	2231	49	460.917	33.6508	0	2.90761e+07	4.30995e+07	4.71238e+07	6.74394e+07	7.48672e+07	6.03402e+07	5.34158e+07	3.47015e+07	4.97097e+07	4.04304e+07	3.02075e+07	4.901e+07	1	0.476493	1	1.69864	0.587366	0.0178905	1.1553	0.524443	0.478924	1.00292	0.475654	0.988698	1	0.476493	1	1.69864	0.587366	0.0178905	1.1553	0.524443	0.478924	1.00292	0.475654	0.988698	3.97664e+07	6.75489e+07	4.59424e+07	3.98826e+07
		2231	2TIO2_160814155150	3	2231	49	460.917	33.6508	0	2.90761e+07	4.30995e+07	4.71238e+07	6.74394e+07	7.48672e+07	6.03402e+07	5.34158e+07	3.47015e+07	4.97097e+07	4.04304e+07	3.02075e+07	4.901e+07	1	0.476493	1	1.69864	0.587366	0.0178905	1.1553	0.524443	0.478924	1.00292	0.475654	0.988698	1	0.476493	1	1.69864	0.587366	0.0178905	1.1553	0.524443	0.478924	1.00292	0.475654	0.988698	3.97664e+07	6.75489e+07	4.59424e+07	3.98826e+07
	LRETTPLTIEK+Phospho(5)	1	3	1	0.476493	1	1.69864	0.587366	0.0178905	1.1553	0.524443	0.478924	1.00292	0.475654	0.988698	0	0
		hits: 3 Items
		FRAMEID	RAWFILE	MS2	FrameID1	CompID	MZ	Time	GoodID	II_1TIO2	II_1TIO2_160814080817	II_1TIO2_160814100408	II_2TIO2	II_2TIO2_160814135556	II_2TIO2_160814155150	II_3TIO2	II_3TIO2_160814194338	II_3TIO2_160814213929	II_4TIO2	II_4TIO2_160815013116	II_4TIO2_160815032716	Ratio_1T	StdDev_1T	PValue_1T	Ratio_2T	StdDev_2T	PValue_2T	Ratio_3T	StdDev_3T	PValue_3T	Ratio_4T	StdDev_4T	PValue_4T	NRatio_1T	NStdDev_1T	NPValue_1T	NRatio_2T	NStdDev_2T	NPValue_2T	NRatio_3T	NStdDev_3T	NPValue_3T	NRatio_4T	NStdDev_4T	NPValue_4T	Avg_1T	Avg_2T	Avg_3T	Avg_4T
		2231	2TIO2_160814135556	3	2231	49	460.917	33.6508	0	2.90761e+07	4.30995e+07	4.71238e+07	6.74394e+07	7.48672e+07	6.03402e+07	5.34158e+07	3.47015e+07	4.97097e+07	4.04304e+07	3.02075e+07	4.901e+07	1	0.476493	1	1.69864	0.587366	0.0178905	1.1553	0.524443	0.478924	1.00292	0.475654	0.988698	1	0.476493	1	1.69864	0.587366	0.0178905	1.1553	0.524443	0.478924	1.00292	0.475654	0.988698	3.97664e+07	6.75489e+07	4.59424e+07	3.98826e+07
		2231	2TIO2_160814135556	3	2231	49	460.917	33.6508	0	2.90761e+07	4.30995e+07	4.71238e+07	6.74394e+07	7.48672e+07	6.03402e+07	5.34158e+07	3.47015e+07	4.97097e+07	4.04304e+07	3.02075e+07	4.901e+07	1	0.476493	1	1.69864	0.587366	0.0178905	1.1553	0.524443	0.478924	1.00292	0.475654	0.988698	1	0.476493	1	1.69864	0.587366	0.0178905	1.1553	0.524443	0.478924	1.00292	0.475654	0.988698	3.97664e+07	6.75489e+07	4.59424e+07	3.98826e+07
		2231	2TIO2_160814155150	3	2231	49	460.917	33.6508	0	2.90761e+07	4.30995e+07	4.71238e+07	6.74394e+07	7.48672e+07	6.03402e+07	5.34158e+07	3.47015e+07	4.97097e+07	4.04304e+07	3.02075e+07	4.901e+07	1	0.476493	1	1.69864	0.587366	0.0178905	1.1553	0.524443	0.478924	1.00292	0.475654	0.988698	1	0.476493	1	1.69864	0.587366	0.0178905	1.1553	0.524443	0.478924	1.00292	0.475654	0.988698	3.97664e+07	6.75489e+07	4.59424e+07	3.98826e+07
SP://D6RIX2	D6RIX2_HUMAN G1/S_specific cyclin_D3 (Fragment) OS=Homo sapiens GN=CCND3 PE=1 SV=1	2	1	6	1	0.336932	1	1.69864	0.41533	0.00289567	1.1553	0.370837	0.567096	1.00292	0.336338	0.999745
	peptides: 2 Items
	PEPTIDE	FRAMES	HITS	Ratio_1T	StdDev_1T	PValue_1T	Ratio_2T	StdDev_2T	PValue_2T	Ratio_3T	StdDev_3T	PValue_3T	Ratio_4T	StdDev_4T	PValue_4T	OtherAssignments	AvgPepPValue
	LRETTPLTIEK+Phospho(4)	1	3	1	0.476493	1	1.69864	0.587366	0.0178905	1.1553	0.524443	0.478924	1.00292	0.475654	0.988698	0	0
		hits: 3 Items
		FRAMEID	RAWFILE	MS2	FrameID1	CompID	MZ	Time	GoodID	II_1TIO2	II_1TIO2_160814080817	II_1TIO2_160814100408	II_2TIO2	II_2TIO2_160814135556	II_2TIO2_160814155150	II_3TIO2	II_3TIO2_160814194338	II_3TIO2_160814213929	II_4TIO2	II_4TIO2_160815013116	II_4TIO2_160815032716	Ratio_1T	StdDev_1T	PValue_1T	Ratio_2T	StdDev_2T	PValue_2T	Ratio_3T	StdDev_3T	PValue_3T	Ratio_4T	StdDev_4T	PValue_4T	NRatio_1T	NStdDev_1T	NPValue_1T	NRatio_2T	NStdDev_2T	NPValue_2T	NRatio_3T	NStdDev_3T	NPValue_3T	NRatio_4T	NStdDev_4T	NPValue_4T	Avg_1T	Avg_2T	Avg_3T	Avg_4T
		2231	2TIO2_160814135556	3	2231	49	460.917	33.6508	0	2.90761e+07	4.30995e+07	4.71238e+07	6.74394e+07	7.48672e+07	6.03402e+07	5.34158e+07	3.47015e+07	4.97097e+07	4.04304e+07	3.02075e+07	4.901e+07	1	0.476493	1	1.69864	0.587366	0.0178905	1.1553	0.524443	0.478924	1.00292	0.475654	0.988698	1	0.476493	1	1.69864	0.587366	0.0178905	1.1553	0.524443	0.478924	1.00292	0.475654	0.988698	3.97664e+07	6.75489e+07	4.59424e+07	3.98826e+07
		2231	2TIO2_160814135556	3	2231	49	460.917	33.6508	0	2.90761e+07	4.30995e+07	4.71238e+07	6.74394e+07	7.48672e+07	6.03402e+07	5.34158e+07	3.47015e+07	4.97097e+07	4.04304e+07	3.02075e+07	4.901e+07	1	0.476493	1	1.69864	0.587366	0.0178905	1.1553	0.524443	0.478924	1.00292	0.475654	0.988698	1	0.476493	1	1.69864	0.587366	0.0178905	1.1553	0.524443	0.478924	1.00292	0.475654	0.988698	3.97664e+07	6.75489e+07	4.59424e+07	3.98826e+07
		2231	2TIO2_160814155150	3	2231	49	460.917	33.6508	0	2.90761e+07	4.30995e+07	4.71238e+07	6.74394e+07	7.48672e+07	6.03402e+07	5.34158e+07	3.47015e+07	4.97097e+07	4.04304e+07	3.02075e+07	4.901e+07	1	0.476493	1	1.69864	0.587366	0.0178905	1.1553	0.524443	0.478924	1.00292	0.475654	0.988698	1	0.476493	1	1.69864	0.587366	0.0178905	1.1553	0.524443	0.478924	1.00292	0.475654	0.988698	3.97664e+07	6.75489e+07	4.59424e+07	3.98826e+07
	LRETTPLTIEK+Phospho(5)	1	3	1	0.476493	1	1.69864	0.587366	0.0178905	1.1553	0.524443	0.478924	1.00292	0.475654	0.988698	0	0
		hits: 3 Items
		FRAMEID	RAWFILE	MS2	FrameID1	CompID	MZ	Time	GoodID	II_1TIO2	II_1TIO2_160814080817	II_1TIO2_160814100408	II_2TIO2	II_2TIO2_160814135556	II_2TIO2_160814155150	II_3TIO2	II_3TIO2_160814194338	II_3TIO2_160814213929	II_4TIO2	II_4TIO2_160815013116	II_4TIO2_160815032716	Ratio_1T	StdDev_1T	PValue_1T	Ratio_2T	StdDev_2T	PValue_2T	Ratio_3T	StdDev_3T	PValue_3T	Ratio_4T	StdDev_4T	PValue_4T	NRatio_1T	NStdDev_1T	NPValue_1T	NRatio_2T	NStdDev_2T	NPValue_2T	NRatio_3T	NStdDev_3T	NPValue_3T	NRatio_4T	NStdDev_4T	NPValue_4T	Avg_1T	Avg_2T	Avg_3T	Avg_4T
		2231	2TIO2_160814135556	3	2231	49	460.917	33.6508	0	2.90761e+07	4.30995e+07	4.71238e+07	6.74394e+07	7.48672e+07	6.03402e+07	5.34158e+07	3.47015e+07	4.97097e+07	4.04304e+07	3.02075e+07	4.901e+07	1	0.476493	1	1.69864	0.587366	0.0178905	1.1553	0.524443	0.478924	1.00292	0.475654	0.988698	1	0.476493	1	1.69864	0.587366	0.0178905	1.1553	0.524443	0.478924	1.00292	0.475654	0.988698	3.97664e+07	6.75489e+07	4.59424e+07	3.98826e+07
		2231	2TIO2_160814135556	3	2231	49	460.917	33.6508	0	2.90761e+07	4.30995e+07	4.71238e+07	6.74394e+07	7.48672e+07	6.03402e+07	5.34158e+07	3.47015e+07	4.97097e+07	4.04304e+07	3.02075e+07	4.901e+07	1	0.476493	1	1.69864	0.587366	0.0178905	1.1553	0.524443	0.478924	1.00292	0.475654	0.988698	1	0.476493	1	1.69864	0.587366	0.0178905	1.1553	0.524443	0.478924	1.00292	0.475654	0.988698	3.97664e+07	6.75489e+07	4.59424e+07	3.98826e+07
		2231	2TIO2_160814155150	3	2231	49	460.917	33.6508	0	2.90761e+07	4.30995e+07	4.71238e+07	6.74394e+07	7.48672e+07	6.03402e+07	5.34158e+07	3.47015e+07	4.97097e+07	4.04304e+07	3.02075e+07	4.901e+07	1	0.476493	1	1.69864	0.587366	0.0178905	1.1553	0.524443	0.478924	1.00292	0.475654	0.988698	1	0.476493	1	1.69864	0.587366	0.0178905	1.1553	0.524443	0.478924	1.00292	0.475654	0.988698	3.97664e+07	6.75489e+07	4.59424e+07	3.98826e+07
SP://H0Y8M4	H0Y8M4_HUMAN G1/S_specific cyclin_D3 (Fragment) OS=Homo sapiens GN=CCND3 PE=1 SV=2	2	1	6	1	0.336932	1	1.69864	0.41533	0.00289567	1.1553	0.370837	0.567096	1.00292	0.336338	0.999745
	peptides: 2 Items
	PEPTIDE	FRAMES	HITS	Ratio_1T	StdDev_1T	PValue_1T	Ratio_2T	StdDev_2T	PValue_2T	Ratio_3T	StdDev_3T	PValue_3T	Ratio_4T	StdDev_4T	PValue_4T	OtherAssignments	AvgPepPValue
	LRETTPLTIEK+Phospho(4)	1	3	1	0.476493	1	1.69864	0.587366	0.0178905	1.1553	0.524443	0.478924	1.00292	0.475654	0.988698	0	0
		hits: 3 Items
		FRAMEID	RAWFILE	MS2	FrameID1	CompID	MZ	Time	GoodID	II_1TIO2	II_1TIO2_160814080817	II_1TIO2_160814100408	II_2TIO2	II_2TIO2_160814135556	II_2TIO2_160814155150	II_3TIO2	II_3TIO2_160814194338	II_3TIO2_160814213929	II_4TIO2	II_4TIO2_160815013116	II_4TIO2_160815032716	Ratio_1T	StdDev_1T	PValue_1T	Ratio_2T	StdDev_2T	PValue_2T	Ratio_3T	StdDev_3T	PValue_3T	Ratio_4T	StdDev_4T	PValue_4T	NRatio_1T	NStdDev_1T	NPValue_1T	NRatio_2T	NStdDev_2T	NPValue_2T	NRatio_3T	NStdDev_3T	NPValue_3T	NRatio_4T	NStdDev_4T	NPValue_4T	Avg_1T	Avg_2T	Avg_3T	Avg_4T
		2231	2TIO2_160814135556	3	2231	49	460.917	33.6508	0	2.90761e+07	4.30995e+07	4.71238e+07	6.74394e+07	7.48672e+07	6.03402e+07	5.34158e+07	3.47015e+07	4.97097e+07	4.04304e+07	3.02075e+07	4.901e+07	1	0.476493	1	1.69864	0.587366	0.0178905	1.1553	0.524443	0.478924	1.00292	0.475654	0.988698	1	0.476493	1	1.69864	0.587366	0.0178905	1.1553	0.524443	0.478924	1.00292	0.475654	0.988698	3.97664e+07	6.75489e+07	4.59424e+07	3.98826e+07
		2231	2TIO2_160814135556	3	2231	49	460.917	33.6508	0	2.90761e+07	4.30995e+07	4.71238e+07	6.74394e+07	7.48672e+07	6.03402e+07	5.34158e+07	3.47015e+07	4.97097e+07	4.04304e+07	3.02075e+07	4.901e+07	1	0.476493	1	1.69864	0.587366	0.0178905	1.1553	0.524443	0.478924	1.00292	0.475654	0.988698	1	0.476493	1	1.69864	0.587366	0.0178905	1.1553	0.524443	0.478924	1.00292	0.475654	0.988698	3.97664e+07	6.75489e+07	4.59424e+07	3.98826e+07
		2231	2TIO2_160814155150	3	2231	49	460.917	33.6508	0	2.90761e+07	4.30995e+07	4.71238e+07	6.74394e+07	7.48672e+07	6.03402e+07	5.34158e+07	3.47015e+07	4.97097e+07	4.04304e+07	3.02075e+07	4.901e+07	1	0.476493	1	1.69864	0.587366	0.0178905	1.1553	0.524443	0.478924	1.00292	0.475654	0.988698	1	0.476493	1	1.69864	0.587366	0.0178905	1.1553	0.524443	0.478924	1.00292	0.475654	0.988698	3.97664e+07	6.75489e+07	4.59424e+07	3.98826e+07
	LRETTPLTIEK+Phospho(5)	1	3	1	0.476493	1	1.69864	0.587366	0.0178905	1.1553	0.524443	0.478924	1.00292	0.475654	0.988698	0	0
		hits: 3 Items
		FRAMEID	RAWFILE	MS2	FrameID1	CompID	MZ	Time	GoodID	II_1TIO2	II_1TIO2_160814080817	II_1TIO2_160814100408	II_2TIO2	II_2TIO2_160814135556	II_2TIO2_160814155150	II_3TIO2	II_3TIO2_160814194338	II_3TIO2_160814213929	II_4TIO2	II_4TIO2_160815013116	II_4TIO2_160815032716	Ratio_1T	StdDev_1T	PValue_1T	Ratio_2T	StdDev_2T	PValue_2T	Ratio_3T	StdDev_3T	PValue_3T	Ratio_4T	StdDev_4T	PValue_4T	NRatio_1T	NStdDev_1T	NPValue_1T	NRatio_2T	NStdDev_2T	NPValue_2T	NRatio_3T	NStdDev_3T	NPValue_3T	NRatio_4T	NStdDev_4T	NPValue_4T	Avg_1T	Avg_2T	Avg_3T	Avg_4T
		2231	2TIO2_160814135556	3	2231	49	460.917	33.6508	0	2.90761e+07	4.30995e+07	4.71238e+07	6.74394e+07	7.48672e+07	6.03402e+07	5.34158e+07	3.47015e+07	4.97097e+07	4.04304e+07	3.02075e+07	4.901e+07	1	0.476493	1	1.69864	0.587366	0.0178905	1.1553	0.524443	0.478924	1.00292	0.475654	0.988698	1	0.476493	1	1.69864	0.587366	0.0178905	1.1553	0.524443	0.478924	1.00292	0.475654	0.988698	3.97664e+07	6.75489e+07	4.59424e+07	3.98826e+07
		2231	2TIO2_160814135556	3	2231	49	460.917	33.6508	0	2.90761e+07	4.30995e+07	4.71238e+07	6.74394e+07	7.48672e+07	6.03402e+07	5.34158e+07	3.47015e+07	4.97097e+07	4.04304e+07	3.02075e+07	4.901e+07	1	0.476493	1	1.69864	0.587366	0.0178905	1.1553	0.524443	0.478924	1.00292	0.475654	0.988698	1	0.476493	1	1.69864	0.587366	0.0178905	1.1553	0.524443	0.478924	1.00292	0.475654	0.988698	3.97664e+07	6.75489e+07	4.59424e+07	3.98826e+07
		2231	2TIO2_160814155150	3	2231	49	460.917	33.6508	0	2.90761e+07	4.30995e+07	4.71238e+07	6.74394e+07	7.48672e+07	6.03402e+07	5.34158e+07	3.47015e+07	4.97097e+07	4.04304e+07	3.02075e+07	4.901e+07	1	0.476493	1	1.69864	0.587366	0.0178905	1.1553	0.524443	0.478924	1.00292	0.475654	0.988698	1	0.476493	1	1.69864	0.587366	0.0178905	1.1553	0.524443	0.478924	1.00292	0.475654	0.988698	3.97664e+07	6.75489e+07	4.59424e+07	3.98826e+07
SP://P30281	CCND3_HUMAN G1/S_specific cyclin_D3 OS=Homo sapiens GN=CCND3 PE=1 SV=2	2	1	6	1	0.336932	1	1.69864	0.41533	0.00289567	1.1553	0.370837	0.567096	1.00292	0.336338	0.999745
	peptides: 2 Items
	PEPTIDE	FRAMES	HITS	Ratio_1T	StdDev_1T	PValue_1T	Ratio_2T	StdDev_2T	PValue_2T	Ratio_3T	StdDev_3T	PValue_3T	Ratio_4T	StdDev_4T	PValue_4T	OtherAssignments	AvgPepPValue
	LRETTPLTIEK+Phospho(4)	1	3	1	0.476493	1	1.69864	0.587366	0.0178905	1.1553	0.524443	0.478924	1.00292	0.475654	0.988698	0	0
		hits: 3 Items
		FRAMEID	RAWFILE	MS2	FrameID1	CompID	MZ	Time	GoodID	II_1TIO2	II_1TIO2_160814080817	II_1TIO2_160814100408	II_2TIO2	II_2TIO2_160814135556	II_2TIO2_160814155150	II_3TIO2	II_3TIO2_160814194338	II_3TIO2_160814213929	II_4TIO2	II_4TIO2_160815013116	II_4TIO2_160815032716	Ratio_1T	StdDev_1T	PValue_1T	Ratio_2T	StdDev_2T	PValue_2T	Ratio_3T	StdDev_3T	PValue_3T	Ratio_4T	StdDev_4T	PValue_4T	NRatio_1T	NStdDev_1T	NPValue_1T	NRatio_2T	NStdDev_2T	NPValue_2T	NRatio_3T	NStdDev_3T	NPValue_3T	NRatio_4T	NStdDev_4T	NPValue_4T	Avg_1T	Avg_2T	Avg_3T	Avg_4T
		2231	2TIO2_160814135556	3	2231	49	460.917	33.6508	0	2.90761e+07	4.30995e+07	4.71238e+07	6.74394e+07	7.48672e+07	6.03402e+07	5.34158e+07	3.47015e+07	4.97097e+07	4.04304e+07	3.02075e+07	4.901e+07	1	0.476493	1	1.69864	0.587366	0.0178905	1.1553	0.524443	0.478924	1.00292	0.475654	0.988698	1	0.476493	1	1.69864	0.587366	0.0178905	1.1553	0.524443	0.478924	1.00292	0.475654	0.988698	3.97664e+07	6.75489e+07	4.59424e+07	3.98826e+07
		2231	2TIO2_160814135556	3	2231	49	460.917	33.6508	0	2.90761e+07	4.30995e+07	4.71238e+07	6.74394e+07	7.48672e+07	6.03402e+07	5.34158e+07	3.47015e+07	4.97097e+07	4.04304e+07	3.02075e+07	4.901e+07	1	0.476493	1	1.69864	0.587366	0.0178905	1.1553	0.524443	0.478924	1.00292	0.475654	0.988698	1	0.476493	1	1.69864	0.587366	0.0178905	1.1553	0.524443	0.478924	1.00292	0.475654	0.988698	3.97664e+07	6.75489e+07	4.59424e+07	3.98826e+07
		2231	2TIO2_160814155150	3	2231	49	460.917	33.6508	0	2.90761e+07	4.30995e+07	4.71238e+07	6.74394e+07	7.48672e+07	6.03402e+07	5.34158e+07	3.47015e+07	4.97097e+07	4.04304e+07	3.02075e+07	4.901e+07	1	0.476493	1	1.69864	0.587366	0.0178905	1.1553	0.524443	0.478924	1.00292	0.475654	0.988698	1	0.476493	1	1.69864	0.587366	0.0178905	1.1553	0.524443	0.478924	1.00292	0.475654	0.988698	3.97664e+07	6.75489e+07	4.59424e+07	3.98826e+07
	LRETTPLTIEK+Phospho(5)	1	3	1	0.476493	1	1.69864	0.587366	0.0178905	1.1553	0.524443	0.478924	1.00292	0.475654	0.988698	0	0
		hits: 3 Items
		FRAMEID	RAWFILE	MS2	FrameID1	CompID	MZ	Time	GoodID	II_1TIO2	II_1TIO2_160814080817	II_1TIO2_160814100408	II_2TIO2	II_2TIO2_160814135556	II_2TIO2_160814155150	II_3TIO2	II_3TIO2_160814194338	II_3TIO2_160814213929	II_4TIO2	II_4TIO2_160815013116	II_4TIO2_160815032716	Ratio_1T	StdDev_1T	PValue_1T	Ratio_2T	StdDev_2T	PValue_2T	Ratio_3T	StdDev_3T	PValue_3T	Ratio_4T	StdDev_4T	PValue_4T	NRatio_1T	NStdDev_1T	NPValue_1T	NRatio_2T	NStdDev_2T	NPValue_2T	NRatio_3T	NStdDev_3T	NPValue_3T	NRatio_4T	NStdDev_4T	NPValue_4T	Avg_1T	Avg_2T	Avg_3T	Avg_4T
		2231	2TIO2_160814135556	3	2231	49	460.917	33.6508	0	2.90761e+07	4.30995e+07	4.71238e+07	6.74394e+07	7.48672e+07	6.03402e+07	5.34158e+07	3.47015e+07	4.97097e+07	4.04304e+07	3.02075e+07	4.901e+07	1	0.476493	1	1.69864	0.587366	0.0178905	1.1553	0.524443	0.478924	1.00292	0.475654	0.988698	1	0.476493	1	1.69864	0.587366	0.0178905	1.1553	0.524443	0.478924	1.00292	0.475654	0.988698	3.97664e+07	6.75489e+07	4.59424e+07	3.98826e+07
		2231	2TIO2_160814135556	3	2231	49	460.917	33.6508	0	2.90761e+07	4.30995e+07	4.71238e+07	6.74394e+07	7.48672e+07	6.03402e+07	5.34158e+07	3.47015e+07	4.97097e+07	4.04304e+07	3.02075e+07	4.901e+07	1	0.476493	1	1.69864	0.587366	0.0178905	1.1553	0.524443	0.478924	1.00292	0.475654	0.988698	1	0.476493	1	1.69864	0.587366	0.0178905	1.1553	0.524443	0.478924	1.00292	0.475654	0.988698	3.97664e+07	6.75489e+07	4.59424e+07	3.98826e+07
		2231	2TIO2_160814155150	3	2231	49	460.917	33.6508	0	2.90761e+07	4.30995e+07	4.71238e+07	6.74394e+07	7.48672e+07	6.03402e+07	5.34158e+07	3.47015e+07	4.97097e+07	4.04304e+07	3.02075e+07	4.901e+07	1	0.476493	1	1.69864	0.587366	0.0178905	1.1553	0.524443	0.478924	1.00292	0.475654	0.988698	1	0.476493	1	1.69864	0.587366	0.0178905	1.1553	0.524443	0.478924	1.00292	0.475654	0.988698	3.97664e+07	6.75489e+07	4.59424e+07	3.98826e+07
SP://Q59EI6	Q59EI6_HUMAN Cyclin D3 variant (Fragment) OS=Homo sapiens PE=2 SV=1	2	1	6	1	0.336932	1	1.69864	0.41533	0.00289567	1.1553	0.370837	0.567096	1.00292	0.336338	0.999745
	peptides: 2 Items
	PEPTIDE	FRAMES	HITS	Ratio_1T	StdDev_1T	PValue_1T	Ratio_2T	StdDev_2T	PValue_2T	Ratio_3T	StdDev_3T	PValue_3T	Ratio_4T	StdDev_4T	PValue_4T	OtherAssignments	AvgPepPValue
	LRETTPLTIEK+Phospho(4)	1	3	1	0.476493	1	1.69864	0.587366	0.0178905	1.1553	0.524443	0.478924	1.00292	0.475654	0.988698	0	0
		hits: 3 Items
		FRAMEID	RAWFILE	MS2	FrameID1	CompID	MZ	Time	GoodID	II_1TIO2	II_1TIO2_160814080817	II_1TIO2_160814100408	II_2TIO2	II_2TIO2_160814135556	II_2TIO2_160814155150	II_3TIO2	II_3TIO2_160814194338	II_3TIO2_160814213929	II_4TIO2	II_4TIO2_160815013116	II_4TIO2_160815032716	Ratio_1T	StdDev_1T	PValue_1T	Ratio_2T	StdDev_2T	PValue_2T	Ratio_3T	StdDev_3T	PValue_3T	Ratio_4T	StdDev_4T	PValue_4T	NRatio_1T	NStdDev_1T	NPValue_1T	NRatio_2T	NStdDev_2T	NPValue_2T	NRatio_3T	NStdDev_3T	NPValue_3T	NRatio_4T	NStdDev_4T	NPValue_4T	Avg_1T	Avg_2T	Avg_3T	Avg_4T
		2231	2TIO2_160814135556	3	2231	49	460.917	33.6508	0	2.90761e+07	4.30995e+07	4.71238e+07	6.74394e+07	7.48672e+07	6.03402e+07	5.34158e+07	3.47015e+07	4.97097e+07	4.04304e+07	3.02075e+07	4.901e+07	1	0.476493	1	1.69864	0.587366	0.0178905	1.1553	0.524443	0.478924	1.00292	0.475654	0.988698	1	0.476493	1	1.69864	0.587366	0.0178905	1.1553	0.524443	0.478924	1.00292	0.475654	0.988698	3.97664e+07	6.75489e+07	4.59424e+07	3.98826e+07
		2231	2TIO2_160814135556	3	2231	49	460.917	33.6508	0	2.90761e+07	4.30995e+07	4.71238e+07	6.74394e+07	7.48672e+07	6.03402e+07	5.34158e+07	3.47015e+07	4.97097e+07	4.04304e+07	3.02075e+07	4.901e+07	1	0.476493	1	1.69864	0.587366	0.0178905	1.1553	0.524443	0.478924	1.00292	0.475654	0.988698	1	0.476493	1	1.69864	0.587366	0.0178905	1.1553	0.524443	0.478924	1.00292	0.475654	0.988698	3.97664e+07	6.75489e+07	4.59424e+07	3.98826e+07
		2231	2TIO2_160814155150	3	2231	49	460.917	33.6508	0	2.90761e+07	4.30995e+07	4.71238e+07	6.74394e+07	7.48672e+07	6.03402e+07	5.34158e+07	3.47015e+07	4.97097e+07	4.04304e+07	3.02075e+07	4.901e+07	1	0.476493	1	1.69864	0.587366	0.0178905	1.1553	0.524443	0.478924	1.00292	0.475654	0.988698	1	0.476493	1	1.69864	0.587366	0.0178905	1.1553	0.524443	0.478924	1.00292	0.475654	0.988698	3.97664e+07	6.75489e+07	4.59424e+07	3.98826e+07
	LRETTPLTIEK+Phospho(5)	1	3	1	0.476493	1	1.69864	0.587366	0.0178905	1.1553	0.524443	0.478924	1.00292	0.475654	0.988698	0	0
		hits: 3 Items
		FRAMEID	RAWFILE	MS2	FrameID1	CompID	MZ	Time	GoodID	II_1TIO2	II_1TIO2_160814080817	II_1TIO2_160814100408	II_2TIO2	II_2TIO2_160814135556	II_2TIO2_160814155150	II_3TIO2	II_3TIO2_160814194338	II_3TIO2_160814213929	II_4TIO2	II_4TIO2_160815013116	II_4TIO2_160815032716	Ratio_1T	StdDev_1T	PValue_1T	Ratio_2T	StdDev_2T	PValue_2T	Ratio_3T	StdDev_3T	PValue_3T	Ratio_4T	StdDev_4T	PValue_4T	NRatio_1T	NStdDev_1T	NPValue_1T	NRatio_2T	NStdDev_2T	NPValue_2T	NRatio_3T	NStdDev_3T	NPValue_3T	NRatio_4T	NStdDev_4T	NPValue_4T	Avg_1T	Avg_2T	Avg_3T	Avg_4T
		2231	2TIO2_160814135556	3	2231	49	460.917	33.6508	0	2.90761e+07	4.30995e+07	4.71238e+07	6.74394e+07	7.48672e+07	6.03402e+07	5.34158e+07	3.47015e+07	4.97097e+07	4.04304e+07	3.02075e+07	4.901e+07	1	0.476493	1	1.69864	0.587366	0.0178905	1.1553	0.524443	0.478924	1.00292	0.475654	0.988698	1	0.476493	1	1.69864	0.587366	0.0178905	1.1553	0.524443	0.478924	1.00292	0.475654	0.988698	3.97664e+07	6.75489e+07	4.59424e+07	3.98826e+07
		2231	2TIO2_160814135556	3	2231	49	460.917	33.6508	0	2.90761e+07	4.30995e+07	4.71238e+07	6.74394e+07	7.48672e+07	6.03402e+07	5.34158e+07	3.47015e+07	4.97097e+07	4.04304e+07	3.02075e+07	4.901e+07	1	0.476493	1	1.69864	0.587366	0.0178905	1.1553	0.524443	0.478924	1.00292	0.475654	0.988698	1	0.476493	1	1.69864	0.587366	0.0178905	1.1553	0.524443	0.478924	1.00292	0.475654	0.988698	3.97664e+07	6.75489e+07	4.59424e+07	3.98826e+07
		2231	2TIO2_160814155150	3	2231	49	460.917	33.6508	0	2.90761e+07	4.30995e+07	4.71238e+07	6.74394e+07	7.48672e+07	6.03402e+07	5.34158e+07	3.47015e+07	4.97097e+07	4.04304e+07	3.02075e+07	4.901e+07	1	0.476493	1	1.69864	0.587366	0.0178905	1.1553	0.524443	0.478924	1.00292	0.475654	0.988698	1	0.476493	1	1.69864	0.587366	0.0178905	1.1553	0.524443	0.478924	1.00292	0.475654	0.988698	3.97664e+07	6.75489e+07	4.59424e+07	3.98826e+07
SP://Q5T8J1	Q5T8J1_HUMAN G1/S_specific cyclin_D3 OS=Homo sapiens GN=CCND3 PE=1 SV=1	2	1	6	1	0.336932	1	1.69864	0.41533	0.00289567	1.1553	0.370837	0.567096	1.00292	0.336338	0.999745
	peptides: 2 Items
	PEPTIDE	FRAMES	HITS	Ratio_1T	StdDev_1T	PValue_1T	Ratio_2T	StdDev_2T	PValue_2T	Ratio_3T	StdDev_3T	PValue_3T	Ratio_4T	StdDev_4T	PValue_4T	OtherAssignments	AvgPepPValue
	LRETTPLTIEK+Phospho(4)	1	3	1	0.476493	1	1.69864	0.587366	0.0178905	1.1553	0.524443	0.478924	1.00292	0.475654	0.988698	0	0
		hits: 3 Items
		FRAMEID	RAWFILE	MS2	FrameID1	CompID	MZ	Time	GoodID	II_1TIO2	II_1TIO2_160814080817	II_1TIO2_160814100408	II_2TIO2	II_2TIO2_160814135556	II_2TIO2_160814155150	II_3TIO2	II_3TIO2_160814194338	II_3TIO2_160814213929	II_4TIO2	II_4TIO2_160815013116	II_4TIO2_160815032716	Ratio_1T	StdDev_1T	PValue_1T	Ratio_2T	StdDev_2T	PValue_2T	Ratio_3T	StdDev_3T	PValue_3T	Ratio_4T	StdDev_4T	PValue_4T	NRatio_1T	NStdDev_1T	NPValue_1T	NRatio_2T	NStdDev_2T	NPValue_2T	NRatio_3T	NStdDev_3T	NPValue_3T	NRatio_4T	NStdDev_4T	NPValue_4T	Avg_1T	Avg_2T	Avg_3T	Avg_4T
		2231	2TIO2_160814135556	3	2231	49	460.917	33.6508	0	2.90761e+07	4.30995e+07	4.71238e+07	6.74394e+07	7.48672e+07	6.03402e+07	5.34158e+07	3.47015e+07	4.97097e+07	4.04304e+07	3.02075e+07	4.901e+07	1	0.476493	1	1.69864	0.587366	0.0178905	1.1553	0.524443	0.478924	1.00292	0.475654	0.988698	1	0.476493	1	1.69864	0.587366	0.0178905	1.1553	0.524443	0.478924	1.00292	0.475654	0.988698	3.97664e+07	6.75489e+07	4.59424e+07	3.98826e+07
		2231	2TIO2_160814135556	3	2231	49	460.917	33.6508	0	2.90761e+07	4.30995e+07	4.71238e+07	6.74394e+07	7.48672e+07	6.03402e+07	5.34158e+07	3.47015e+07	4.97097e+07	4.04304e+07	3.02075e+07	4.901e+07	1	0.476493	1	1.69864	0.587366	0.0178905	1.1553	0.524443	0.478924	1.00292	0.475654	0.988698	1	0.476493	1	1.69864	0.587366	0.0178905	1.1553	0.524443	0.478924	1.00292	0.475654	0.988698	3.97664e+07	6.75489e+07	4.59424e+07	3.98826e+07
		2231	2TIO2_160814155150	3	2231	49	460.917	33.6508	0	2.90761e+07	4.30995e+07	4.71238e+07	6.74394e+07	7.48672e+07	6.03402e+07	5.34158e+07	3.47015e+07	4.97097e+07	4.04304e+07	3.02075e+07	4.901e+07	1	0.476493	1	1.69864	0.587366	0.0178905	1.1553	0.524443	0.478924	1.00292	0.475654	0.988698	1	0.476493	1	1.69864	0.587366	0.0178905	1.1553	0.524443	0.478924	1.00292	0.475654	0.988698	3.97664e+07	6.75489e+07	4.59424e+07	3.98826e+07
	LRETTPLTIEK+Phospho(5)	1	3	1	0.476493	1	1.69864	0.587366	0.0178905	1.1553	0.524443	0.478924	1.00292	0.475654	0.988698	0	0
		hits: 3 Items
		FRAMEID	RAWFILE	MS2	FrameID1	CompID	MZ	Time	GoodID	II_1TIO2	II_1TIO2_160814080817	II_1TIO2_160814100408	II_2TIO2	II_2TIO2_160814135556	II_2TIO2_160814155150	II_3TIO2	II_3TIO2_160814194338	II_3TIO2_160814213929	II_4TIO2	II_4TIO2_160815013116	II_4TIO2_160815032716	Ratio_1T	StdDev_1T	PValue_1T	Ratio_2T	StdDev_2T	PValue_2T	Ratio_3T	StdDev_3T	PValue_3T	Ratio_4T	StdDev_4T	PValue_4T	NRatio_1T	NStdDev_1T	NPValue_1T	NRatio_2T	NStdDev_2T	NPValue_2T	NRatio_3T	NStdDev_3T	NPValue_3T	NRatio_4T	NStdDev_4T	NPValue_4T	Avg_1T	Avg_2T	Avg_3T	Avg_4T
		2231	2TIO2_160814135556	3	2231	49	460.917	33.6508	0	2.90761e+07	4.30995e+07	4.71238e+07	6.74394e+07	7.48672e+07	6.03402e+07	5.34158e+07	3.47015e+07	4.97097e+07	4.04304e+07	3.02075e+07	4.901e+07	1	0.476493	1	1.69864	0.587366	0.0178905	1.1553	0.524443	0.478924	1.00292	0.475654	0.988698	1	0.476493	1	1.69864	0.587366	0.0178905	1.1553	0.524443	0.478924	1.00292	0.475654	0.988698	3.97664e+07	6.75489e+07	4.59424e+07	3.98826e+07
		2231	2TIO2_160814135556	3	2231	49	460.917	33.6508	0	2.90761e+07	4.30995e+07	4.71238e+07	6.74394e+07	7.48672e+07	6.03402e+07	5.34158e+07	3.47015e+07	4.97097e+07	4.04304e+07	3.02075e+07	4.901e+07	1	0.476493	1	1.69864	0.587366	0.0178905	1.1553	0.524443	0.478924	1.00292	0.475654	0.988698	1	0.476493	1	1.69864	0.587366	0.0178905	1.1553	0.524443	0.478924	1.00292	0.475654	0.988698	3.97664e+07	6.75489e+07	4.59424e+07	3.98826e+07
		2231	2TIO2_160814155150	3	2231	49	460.917	33.6508	0	2.90761e+07	4.30995e+07	4.71238e+07	6.74394e+07	7.48672e+07	6.03402e+07	5.34158e+07	3.47015e+07	4.97097e+07	4.04304e+07	3.02075e+07	4.901e+07	1	0.476493	1	1.69864	0.587366	0.0178905	1.1553	0.524443	0.478924	1.00292	0.475654	0.988698	1	0.476493	1	1.69864	0.587366	0.0178905	1.1553	0.524443	0.478924	1.00292	0.475654	0.988698	3.97664e+07	6.75489e+07	4.59424e+07	3.98826e+07
SP://A0A0A0MQV9	A0A0A0MQV9_HUMAN Histone_lysine N_methyltransferase SETD1B OS=Homo sapiens GN=SETD1B PE=1 SV=1	1	1	15	1	0.402671	1	2.23067	0.696516	0.00300785	1.40488	0.371146	0.0562884	1.02043	0.303383	0.884781
	peptides: 1 Items
	PEPTIDE	FRAMES	HITS	Ratio_1T	StdDev_1T	PValue_1T	Ratio_2T	StdDev_2T	PValue_2T	Ratio_3T	StdDev_3T	PValue_3T	Ratio_4T	StdDev_4T	PValue_4T	OtherAssignments	AvgPepPValue
	KYGEVEEVEILYNPK	1	15	1	0.402671	1	2.23067	0.696516	0.00300785	1.40488	0.371146	0.0562884	1.02043	0.303383	0.884781	0	0
		hits: 15 Items
		FRAMEID	RAWFILE	MS2	FrameID1	CompID	MZ	Time	GoodID	II_1TIO2	II_1TIO2_160814080817	II_1TIO2_160814100408	II_2TIO2	II_2TIO2_160814135556	II_2TIO2_160814155150	II_3TIO2	II_3TIO2_160814194338	II_3TIO2_160814213929	II_4TIO2	II_4TIO2_160815013116	II_4TIO2_160815032716	Ratio_1T	StdDev_1T	PValue_1T	Ratio_2T	StdDev_2T	PValue_2T	Ratio_3T	StdDev_3T	PValue_3T	Ratio_4T	StdDev_4T	PValue_4T	NRatio_1T	NStdDev_1T	NPValue_1T	NRatio_2T	NStdDev_2T	NPValue_2T	NRatio_3T	NStdDev_3T	NPValue_3T	NRatio_4T	NStdDev_4T	NPValue_4T	Avg_1T	Avg_2T	Avg_3T	Avg_4T
		1918	4TIO2	30	1918	113	453.236	33.711	0	6.39786e+07	9.55927e+07	7.7096e+07	1.65937e+08	1.98469e+08	1.6352e+08	1.18591e+08	1.05121e+08	1.08777e+08	8.68712e+07	7.19071e+07	8.27246e+07	1	0.402671	1	2.23067	0.696516	0.00300785	1.40488	0.371146	0.0562884	1.02043	0.303383	0.884781	1	0.402671	1	2.23067	0.696516	0.00300785	1.40488	0.371146	0.0562884	1.02043	0.303383	0.884781	7.88891e+07	1.75975e+08	1.1083e+08	8.0501e+07
		1918	4TIO2_160815013116	30	1918	113	453.236	33.711	0	6.39786e+07	9.55927e+07	7.7096e+07	1.65937e+08	1.98469e+08	1.6352e+08	1.18591e+08	1.05121e+08	1.08777e+08	8.68712e+07	7.19071e+07	8.27246e+07	1	0.402671	1	2.23067	0.696516	0.00300785	1.40488	0.371146	0.0562884	1.02043	0.303383	0.884781	1	0.402671	1	2.23067	0.696516	0.00300785	1.40488	0.371146	0.0562884	1.02043	0.303383	0.884781	7.88891e+07	1.75975e+08	1.1083e+08	8.0501e+07
		1918	4TIO2_160815032716	30	1918	113	453.236	33.711	0	6.39786e+07	9.55927e+07	7.7096e+07	1.65937e+08	1.98469e+08	1.6352e+08	1.18591e+08	1.05121e+08	1.08777e+08	8.68712e+07	7.19071e+07	8.27246e+07	1	0.402671	1	2.23067	0.696516	0.00300785	1.40488	0.371146	0.0562884	1.02043	0.303383	0.884781	1	0.402671	1	2.23067	0.696516	0.00300785	1.40488	0.371146	0.0562884	1.02043	0.303383	0.884781	7.88891e+07	1.75975e+08	1.1083e+08	8.0501e+07
		1918	4TIO2_160815032716	30	1918	113	453.236	33.711	0	6.39786e+07	9.55927e+07	7.7096e+07	1.65937e+08	1.98469e+08	1.6352e+08	1.18591e+08	1.05121e+08	1.08777e+08	8.68712e+07	7.19071e+07	8.27246e+07	1	0.402671	1	2.23067	0.696516	0.00300785	1.40488	0.371146	0.0562884	1.02043	0.303383	0.884781	1	0.402671	1	2.23067	0.696516	0.00300785	1.40488	0.371146	0.0562884	1.02043	0.303383	0.884781	7.88891e+07	1.75975e+08	1.1083e+08	8.0501e+07
		1918	1TIO2	30	1918	113	453.236	33.711	0	6.39786e+07	9.55927e+07	7.7096e+07	1.65937e+08	1.98469e+08	1.6352e+08	1.18591e+08	1.05121e+08	1.08777e+08	8.68712e+07	7.19071e+07	8.27246e+07	1	0.402671	1	2.23067	0.696516	0.00300785	1.40488	0.371146	0.0562884	1.02043	0.303383	0.884781	1	0.402671	1	2.23067	0.696516	0.00300785	1.40488	0.371146	0.0562884	1.02043	0.303383	0.884781	7.88891e+07	1.75975e+08	1.1083e+08	8.0501e+07
		1918	1TIO2_160814100408	30	1918	113	453.236	33.711	0	6.39786e+07	9.55927e+07	7.7096e+07	1.65937e+08	1.98469e+08	1.6352e+08	1.18591e+08	1.05121e+08	1.08777e+08	8.68712e+07	7.19071e+07	8.27246e+07	1	0.402671	1	2.23067	0.696516	0.00300785	1.40488	0.371146	0.0562884	1.02043	0.303383	0.884781	1	0.402671	1	2.23067	0.696516	0.00300785	1.40488	0.371146	0.0562884	1.02043	0.303383	0.884781	7.88891e+07	1.75975e+08	1.1083e+08	8.0501e+07
		1918	2TIO2	30	1918	113	453.236	33.711	0	6.39786e+07	9.55927e+07	7.7096e+07	1.65937e+08	1.98469e+08	1.6352e+08	1.18591e+08	1.05121e+08	1.08777e+08	8.68712e+07	7.19071e+07	8.27246e+07	1	0.402671	1	2.23067	0.696516	0.00300785	1.40488	0.371146	0.0562884	1.02043	0.303383	0.884781	1	0.402671	1	2.23067	0.696516	0.00300785	1.40488	0.371146	0.0562884	1.02043	0.303383	0.884781	7.88891e+07	1.75975e+08	1.1083e+08	8.0501e+07
		1918	2TIO2	30	1918	113	453.236	33.711	0	6.39786e+07	9.55927e+07	7.7096e+07	1.65937e+08	1.98469e+08	1.6352e+08	1.18591e+08	1.05121e+08	1.08777e+08	8.68712e+07	7.19071e+07	8.27246e+07	1	0.402671	1	2.23067	0.696516	0.00300785	1.40488	0.371146	0.0562884	1.02043	0.303383	0.884781	1	0.402671	1	2.23067	0.696516	0.00300785	1.40488	0.371146	0.0562884	1.02043	0.303383	0.884781	7.88891e+07	1.75975e+08	1.1083e+08	8.0501e+07
		1918	2TIO2_160814135556	30	1918	113	453.236	33.711	0	6.39786e+07	9.55927e+07	7.7096e+07	1.65937e+08	1.98469e+08	1.6352e+08	1.18591e+08	1.05121e+08	1.08777e+08	8.68712e+07	7.19071e+07	8.27246e+07	1	0.402671	1	2.23067	0.696516	0.00300785	1.40488	0.371146	0.0562884	1.02043	0.303383	0.884781	1	0.402671	1	2.23067	0.696516	0.00300785	1.40488	0.371146	0.0562884	1.02043	0.303383	0.884781	7.88891e+07	1.75975e+08	1.1083e+08	8.0501e+07
		1918	2TIO2_160814155150	30	1918	113	453.236	33.711	0	6.39786e+07	9.55927e+07	7.7096e+07	1.65937e+08	1.98469e+08	1.6352e+08	1.18591e+08	1.05121e+08	1.08777e+08	8.68712e+07	7.19071e+07	8.27246e+07	1	0.402671	1	2.23067	0.696516	0.00300785	1.40488	0.371146	0.0562884	1.02043	0.303383	0.884781	1	0.402671	1	2.23067	0.696516	0.00300785	1.40488	0.371146	0.0562884	1.02043	0.303383	0.884781	7.88891e+07	1.75975e+08	1.1083e+08	8.0501e+07
		1918	3TIO2	30	1918	113	453.236	33.711	0	6.39786e+07	9.55927e+07	7.7096e+07	1.65937e+08	1.98469e+08	1.6352e+08	1.18591e+08	1.05121e+08	1.08777e+08	8.68712e+07	7.19071e+07	8.27246e+07	1	0.402671	1	2.23067	0.696516	0.00300785	1.40488	0.371146	0.0562884	1.02043	0.303383	0.884781	1	0.402671	1	2.23067	0.696516	0.00300785	1.40488	0.371146	0.0562884	1.02043	0.303383	0.884781	7.88891e+07	1.75975e+08	1.1083e+08	8.0501e+07
		1918	3TIO2	30	1918	113	453.236	33.711	0	6.39786e+07	9.55927e+07	7.7096e+07	1.65937e+08	1.98469e+08	1.6352e+08	1.18591e+08	1.05121e+08	1.08777e+08	8.68712e+07	7.19071e+07	8.27246e+07	1	0.402671	1	2.23067	0.696516	0.00300785	1.40488	0.371146	0.0562884	1.02043	0.303383	0.884781	1	0.402671	1	2.23067	0.696516	0.00300785	1.40488	0.371146	0.0562884	1.02043	0.303383	0.884781	7.88891e+07	1.75975e+08	1.1083e+08	8.0501e+07
		1918	3TIO2_160814194338	30	1918	113	453.236	33.711	0	6.39786e+07	9.55927e+07	7.7096e+07	1.65937e+08	1.98469e+08	1.6352e+08	1.18591e+08	1.05121e+08	1.08777e+08	8.68712e+07	7.19071e+07	8.27246e+07	1	0.402671	1	2.23067	0.696516	0.00300785	1.40488	0.371146	0.0562884	1.02043	0.303383	0.884781	1	0.402671	1	2.23067	0.696516	0.00300785	1.40488	0.371146	0.0562884	1.02043	0.303383	0.884781	7.88891e+07	1.75975e+08	1.1083e+08	8.0501e+07
		1918	3TIO2_160814213929	30	1918	113	453.236	33.711	0	6.39786e+07	9.55927e+07	7.7096e+07	1.65937e+08	1.98469e+08	1.6352e+08	1.18591e+08	1.05121e+08	1.08777e+08	8.68712e+07	7.19071e+07	8.27246e+07	1	0.402671	1	2.23067	0.696516	0.00300785	1.40488	0.371146	0.0562884	1.02043	0.303383	0.884781	1	0.402671	1	2.23067	0.696516	0.00300785	1.40488	0.371146	0.0562884	1.02043	0.303383	0.884781	7.88891e+07	1.75975e+08	1.1083e+08	8.0501e+07
		1918	3TIO2_160814213929	30	1918	113	453.236	33.711	0	6.39786e+07	9.55927e+07	7.7096e+07	1.65937e+08	1.98469e+08	1.6352e+08	1.18591e+08	1.05121e+08	1.08777e+08	8.68712e+07	7.19071e+07	8.27246e+07	1	0.402671	1	2.23067	0.696516	0.00300785	1.40488	0.371146	0.0562884	1.02043	0.303383	0.884781	1	0.402671	1	2.23067	0.696516	0.00300785	1.40488	0.371146	0.0562884	1.02043	0.303383	0.884781	7.88891e+07	1.75975e+08	1.1083e+08	8.0501e+07
SP://A0A0G2JQ02	A0A0G2JQ02_HUMAN Homeobox protein prophet of Pit_1 OS=Homo sapiens GN=PROP1 PE=4 SV=1	1	1	26	1	0.402671	1	2.23067	0.696516	0.00300785	1.40488	0.371146	0.0562884	1.02043	0.303383	0.884781
	peptides: 1 Items
	PEPTIDE	FRAMES	HITS	Ratio_1T	StdDev_1T	PValue_1T	Ratio_2T	StdDev_2T	PValue_2T	Ratio_3T	StdDev_3T	PValue_3T	Ratio_4T	StdDev_4T	PValue_4T	OtherAssignments	AvgPepPValue
	SRFSPQGGQRGRPHSR	1	26	1	0.402671	1	2.23067	0.696516	0.00300785	1.40488	0.371146	0.0562884	1.02043	0.303383	0.884781	0	0
		hits: 26 Items
		FRAMEID	RAWFILE	MS2	FrameID1	CompID	MZ	Time	GoodID	II_1TIO2	II_1TIO2_160814080817	II_1TIO2_160814100408	II_2TIO2	II_2TIO2_160814135556	II_2TIO2_160814155150	II_3TIO2	II_3TIO2_160814194338	II_3TIO2_160814213929	II_4TIO2	II_4TIO2_160815013116	II_4TIO2_160815032716	Ratio_1T	StdDev_1T	PValue_1T	Ratio_2T	StdDev_2T	PValue_2T	Ratio_3T	StdDev_3T	PValue_3T	Ratio_4T	StdDev_4T	PValue_4T	NRatio_1T	NStdDev_1T	NPValue_1T	NRatio_2T	NStdDev_2T	NPValue_2T	NRatio_3T	NStdDev_3T	NPValue_3T	NRatio_4T	NStdDev_4T	NPValue_4T	Avg_1T	Avg_2T	Avg_3T	Avg_4T
		1918	4TIO2	30	1918	113	453.236	33.711	0	6.39786e+07	9.55927e+07	7.7096e+07	1.65937e+08	1.98469e+08	1.6352e+08	1.18591e+08	1.05121e+08	1.08777e+08	8.68712e+07	7.19071e+07	8.27246e+07	1	0.402671	1	2.23067	0.696516	0.00300785	1.40488	0.371146	0.0562884	1.02043	0.303383	0.884781	1	0.402671	1	2.23067	0.696516	0.00300785	1.40488	0.371146	0.0562884	1.02043	0.303383	0.884781	7.88891e+07	1.75975e+08	1.1083e+08	8.0501e+07
		1918	4TIO2	30	1918	113	453.236	33.711	0	6.39786e+07	9.55927e+07	7.7096e+07	1.65937e+08	1.98469e+08	1.6352e+08	1.18591e+08	1.05121e+08	1.08777e+08	8.68712e+07	7.19071e+07	8.27246e+07	1	0.402671	1	2.23067	0.696516	0.00300785	1.40488	0.371146	0.0562884	1.02043	0.303383	0.884781	1	0.402671	1	2.23067	0.696516	0.00300785	1.40488	0.371146	0.0562884	1.02043	0.303383	0.884781	7.88891e+07	1.75975e+08	1.1083e+08	8.0501e+07
		1918	4TIO2_160815013116	30	1918	113	453.236	33.711	0	6.39786e+07	9.55927e+07	7.7096e+07	1.65937e+08	1.98469e+08	1.6352e+08	1.18591e+08	1.05121e+08	1.08777e+08	8.68712e+07	7.19071e+07	8.27246e+07	1	0.402671	1	2.23067	0.696516	0.00300785	1.40488	0.371146	0.0562884	1.02043	0.303383	0.884781	1	0.402671	1	2.23067	0.696516	0.00300785	1.40488	0.371146	0.0562884	1.02043	0.303383	0.884781	7.88891e+07	1.75975e+08	1.1083e+08	8.0501e+07
		1918	4TIO2_160815032716	30	1918	113	453.236	33.711	0	6.39786e+07	9.55927e+07	7.7096e+07	1.65937e+08	1.98469e+08	1.6352e+08	1.18591e+08	1.05121e+08	1.08777e+08	8.68712e+07	7.19071e+07	8.27246e+07	1	0.402671	1	2.23067	0.696516	0.00300785	1.40488	0.371146	0.0562884	1.02043	0.303383	0.884781	1	0.402671	1	2.23067	0.696516	0.00300785	1.40488	0.371146	0.0562884	1.02043	0.303383	0.884781	7.88891e+07	1.75975e+08	1.1083e+08	8.0501e+07
		1918	4TIO2_160815032716	30	1918	113	453.236	33.711	0	6.39786e+07	9.55927e+07	7.7096e+07	1.65937e+08	1.98469e+08	1.6352e+08	1.18591e+08	1.05121e+08	1.08777e+08	8.68712e+07	7.19071e+07	8.27246e+07	1	0.402671	1	2.23067	0.696516	0.00300785	1.40488	0.371146	0.0562884	1.02043	0.303383	0.884781	1	0.402671	1	2.23067	0.696516	0.00300785	1.40488	0.371146	0.0562884	1.02043	0.303383	0.884781	7.88891e+07	1.75975e+08	1.1083e+08	8.0501e+07
		1918	1TIO2	30	1918	113	453.236	33.711	0	6.39786e+07	9.55927e+07	7.7096e+07	1.65937e+08	1.98469e+08	1.6352e+08	1.18591e+08	1.05121e+08	1.08777e+08	8.68712e+07	7.19071e+07	8.27246e+07	1	0.402671	1	2.23067	0.696516	0.00300785	1.40488	0.371146	0.0562884	1.02043	0.303383	0.884781	1	0.402671	1	2.23067	0.696516	0.00300785	1.40488	0.371146	0.0562884	1.02043	0.303383	0.884781	7.88891e+07	1.75975e+08	1.1083e+08	8.0501e+07
		1918	1TIO2	30	1918	113	453.236	33.711	0	6.39786e+07	9.55927e+07	7.7096e+07	1.65937e+08	1.98469e+08	1.6352e+08	1.18591e+08	1.05121e+08	1.08777e+08	8.68712e+07	7.19071e+07	8.27246e+07	1	0.402671	1	2.23067	0.696516	0.00300785	1.40488	0.371146	0.0562884	1.02043	0.303383	0.884781	1	0.402671	1	2.23067	0.696516	0.00300785	1.40488	0.371146	0.0562884	1.02043	0.303383	0.884781	7.88891e+07	1.75975e+08	1.1083e+08	8.0501e+07
		1918	1TIO2_160814080817	30	1918	113	453.236	33.711	0	6.39786e+07	9.55927e+07	7.7096e+07	1.65937e+08	1.98469e+08	1.6352e+08	1.18591e+08	1.05121e+08	1.08777e+08	8.68712e+07	7.19071e+07	8.27246e+07	1	0.402671	1	2.23067	0.696516	0.00300785	1.40488	0.371146	0.0562884	1.02043	0.303383	0.884781	1	0.402671	1	2.23067	0.696516	0.00300785	1.40488	0.371146	0.0562884	1.02043	0.303383	0.884781	7.88891e+07	1.75975e+08	1.1083e+08	8.0501e+07
		1918	1TIO2_160814080817	30	1918	113	453.236	33.711	0	6.39786e+07	9.55927e+07	7.7096e+07	1.65937e+08	1.98469e+08	1.6352e+08	1.18591e+08	1.05121e+08	1.08777e+08	8.68712e+07	7.19071e+07	8.27246e+07	1	0.402671	1	2.23067	0.696516	0.00300785	1.40488	0.371146	0.0562884	1.02043	0.303383	0.884781	1	0.402671	1	2.23067	0.696516	0.00300785	1.40488	0.371146	0.0562884	1.02043	0.303383	0.884781	7.88891e+07	1.75975e+08	1.1083e+08	8.0501e+07
		1918	1TIO2_160814100408	30	1918	113	453.236	33.711	0	6.39786e+07	9.55927e+07	7.7096e+07	1.65937e+08	1.98469e+08	1.6352e+08	1.18591e+08	1.05121e+08	1.08777e+08	8.68712e+07	7.19071e+07	8.27246e+07	1	0.402671	1	2.23067	0.696516	0.00300785	1.40488	0.371146	0.0562884	1.02043	0.303383	0.884781	1	0.402671	1	2.23067	0.696516	0.00300785	1.40488	0.371146	0.0562884	1.02043	0.303383	0.884781	7.88891e+07	1.75975e+08	1.1083e+08	8.0501e+07
		1918	1TIO2_160814100408	30	1918	113	453.236	33.711	0	6.39786e+07	9.55927e+07	7.7096e+07	1.65937e+08	1.98469e+08	1.6352e+08	1.18591e+08	1.05121e+08	1.08777e+08	8.68712e+07	7.19071e+07	8.27246e+07	1	0.402671	1	2.23067	0.696516	0.00300785	1.40488	0.371146	0.0562884	1.02043	0.303383	0.884781	1	0.402671	1	2.23067	0.696516	0.00300785	1.40488	0.371146	0.0562884	1.02043	0.303383	0.884781	7.88891e+07	1.75975e+08	1.1083e+08	8.0501e+07
		1918	2TIO2	30	1918	113	453.236	33.711	0	6.39786e+07	9.55927e+07	7.7096e+07	1.65937e+08	1.98469e+08	1.6352e+08	1.18591e+08	1.05121e+08	1.08777e+08	8.68712e+07	7.19071e+07	8.27246e+07	1	0.402671	1	2.23067	0.696516	0.00300785	1.40488	0.371146	0.0562884	1.02043	0.303383	0.884781	1	0.402671	1	2.23067	0.696516	0.00300785	1.40488	0.371146	0.0562884	1.02043	0.303383	0.884781	7.88891e+07	1.75975e+08	1.1083e+08	8.0501e+07
		1918	2TIO2	30	1918	113	453.236	33.711	0	6.39786e+07	9.55927e+07	7.7096e+07	1.65937e+08	1.98469e+08	1.6352e+08	1.18591e+08	1.05121e+08	1.08777e+08	8.68712e+07	7.19071e+07	8.27246e+07	1	0.402671	1	2.23067	0.696516	0.00300785	1.40488	0.371146	0.0562884	1.02043	0.303383	0.884781	1	0.402671	1	2.23067	0.696516	0.00300785	1.40488	0.371146	0.0562884	1.02043	0.303383	0.884781	7.88891e+07	1.75975e+08	1.1083e+08	8.0501e+07
		1918	2TIO2_160814135556	30	1918	113	453.236	33.711	0	6.39786e+07	9.55927e+07	7.7096e+07	1.65937e+08	1.98469e+08	1.6352e+08	1.18591e+08	1.05121e+08	1.08777e+08	8.68712e+07	7.19071e+07	8.27246e+07	1	0.402671	1	2.23067	0.696516	0.00300785	1.40488	0.371146	0.0562884	1.02043	0.303383	0.884781	1	0.402671	1	2.23067	0.696516	0.00300785	1.40488	0.371146	0.0562884	1.02043	0.303383	0.884781	7.88891e+07	1.75975e+08	1.1083e+08	8.0501e+07
		1918	2TIO2_160814155150	30	1918	113	453.236	33.711	0	6.39786e+07	9.55927e+07	7.7096e+07	1.65937e+08	1.98469e+08	1.6352e+08	1.18591e+08	1.05121e+08	1.08777e+08	8.68712e+07	7.19071e+07	8.27246e+07	1	0.402671	1	2.23067	0.696516	0.00300785	1.40488	0.371146	0.0562884	1.02043	0.303383	0.884781	1	0.402671	1	2.23067	0.696516	0.00300785	1.40488	0.371146	0.0562884	1.02043	0.303383	0.884781	7.88891e+07	1.75975e+08	1.1083e+08	8.0501e+07
		1918	3TIO2	30	1918	113	453.236	33.711	0	6.39786e+07	9.55927e+07	7.7096e+07	1.65937e+08	1.98469e+08	1.6352e+08	1.18591e+08	1.05121e+08	1.08777e+08	8.68712e+07	7.19071e+07	8.27246e+07	1	0.402671	1	2.23067	0.696516	0.00300785	1.40488	0.371146	0.0562884	1.02043	0.303383	0.884781	1	0.402671	1	2.23067	0.696516	0.00300785	1.40488	0.371146	0.0562884	1.02043	0.303383	0.884781	7.88891e+07	1.75975e+08	1.1083e+08	8.0501e+07
		1918	3TIO2	30	1918	113	453.236	33.711	0	6.39786e+07	9.55927e+07	7.7096e+07	1.65937e+08	1.98469e+08	1.6352e+08	1.18591e+08	1.05121e+08	1.08777e+08	8.68712e+07	7.19071e+07	8.27246e+07	1	0.402671	1	2.23067	0.696516	0.00300785	1.40488	0.371146	0.0562884	1.02043	0.303383	0.884781	1	0.402671	1	2.23067	0.696516	0.00300785	1.40488	0.371146	0.0562884	1.02043	0.303383	0.884781	7.88891e+07	1.75975e+08	1.1083e+08	8.0501e+07
		1918	3TIO2	30	1918	113	453.236	33.711	0	6.39786e+07	9.55927e+07	7.7096e+07	1.65937e+08	1.98469e+08	1.6352e+08	1.18591e+08	1.05121e+08	1.08777e+08	8.68712e+07	7.19071e+07	8.27246e+07	1	0.402671	1	2.23067	0.696516	0.00300785	1.40488	0.371146	0.0562884	1.02043	0.303383	0.884781	1	0.402671	1	2.23067	0.696516	0.00300785	1.40488	0.371146	0.0562884	1.02043	0.303383	0.884781	7.88891e+07	1.75975e+08	1.1083e+08	8.0501e+07
		1918	3TIO2	30	1918	113	453.236	33.711	0	6.39786e+07	9.55927e+07	7.7096e+07	1.65937e+08	1.98469e+08	1.6352e+08	1.18591e+08	1.05121e+08	1.08777e+08	8.68712e+07	7.19071e+07	8.27246e+07	1	0.402671	1	2.23067	0.696516	0.00300785	1.40488	0.371146	0.0562884	1.02043	0.303383	0.884781	1	0.402671	1	2.23067	0.696516	0.00300785	1.40488	0.371146	0.0562884	1.02043	0.303383	0.884781	7.88891e+07	1.75975e+08	1.1083e+08	8.0501e+07
		1918	3TIO2	30	1918	113	453.236	33.711	0	6.39786e+07	9.55927e+07	7.7096e+07	1.65937e+08	1.98469e+08	1.6352e+08	1.18591e+08	1.05121e+08	1.08777e+08	8.68712e+07	7.19071e+07	8.27246e+07	1	0.402671	1	2.23067	0.696516	0.00300785	1.40488	0.371146	0.0562884	1.02043	0.303383	0.884781	1	0.402671	1	2.23067	0.696516	0.00300785	1.40488	0.371146	0.0562884	1.02043	0.303383	0.884781	7.88891e+07	1.75975e+08	1.1083e+08	8.0501e+07
		1918	3TIO2	30	1918	113	453.236	33.711	0	6.39786e+07	9.55927e+07	7.7096e+07	1.65937e+08	1.98469e+08	1.6352e+08	1.18591e+08	1.05121e+08	1.08777e+08	8.68712e+07	7.19071e+07	8.27246e+07	1	0.402671	1	2.23067	0.696516	0.00300785	1.40488	0.371146	0.0562884	1.02043	0.303383	0.884781	1	0.402671	1	2.23067	0.696516	0.00300785	1.40488	0.371146	0.0562884	1.02043	0.303383	0.884781	7.88891e+07	1.75975e+08	1.1083e+08	8.0501e+07
		1918	3TIO2_160814194338	30	1918	113	453.236	33.711	0	6.39786e+07	9.55927e+07	7.7096e+07	1.65937e+08	1.98469e+08	1.6352e+08	1.18591e+08	1.05121e+08	1.08777e+08	8.68712e+07	7.19071e+07	8.27246e+07	1	0.402671	1	2.23067	0.696516	0.00300785	1.40488	0.371146	0.0562884	1.02043	0.303383	0.884781	1	0.402671	1	2.23067	0.696516	0.00300785	1.40488	0.371146	0.0562884	1.02043	0.303383	0.884781	7.88891e+07	1.75975e+08	1.1083e+08	8.0501e+07
		1918	3TIO2_160814194338	30	1918	113	453.236	33.711	0	6.39786e+07	9.55927e+07	7.7096e+07	1.65937e+08	1.98469e+08	1.6352e+08	1.18591e+08	1.05121e+08	1.08777e+08	8.68712e+07	7.19071e+07	8.27246e+07	1	0.402671	1	2.23067	0.696516	0.00300785	1.40488	0.371146	0.0562884	1.02043	0.303383	0.884781	1	0.402671	1	2.23067	0.696516	0.00300785	1.40488	0.371146	0.0562884	1.02043	0.303383	0.884781	7.88891e+07	1.75975e+08	1.1083e+08	8.0501e+07
		1918	3TIO2_160814194338	30	1918	113	453.236	33.711	0	6.39786e+07	9.55927e+07	7.7096e+07	1.65937e+08	1.98469e+08	1.6352e+08	1.18591e+08	1.05121e+08	1.08777e+08	8.68712e+07	7.19071e+07	8.27246e+07	1	0.402671	1	2.23067	0.696516	0.00300785	1.40488	0.371146	0.0562884	1.02043	0.303383	0.884781	1	0.402671	1	2.23067	0.696516	0.00300785	1.40488	0.371146	0.0562884	1.02043	0.303383	0.884781	7.88891e+07	1.75975e+08	1.1083e+08	8.0501e+07
		1918	3TIO2_160814213929	30	1918	113	453.236	33.711	0	6.39786e+07	9.55927e+07	7.7096e+07	1.65937e+08	1.98469e+08	1.6352e+08	1.18591e+08	1.05121e+08	1.08777e+08	8.68712e+07	7.19071e+07	8.27246e+07	1	0.402671	1	2.23067	0.696516	0.00300785	1.40488	0.371146	0.0562884	1.02043	0.303383	0.884781	1	0.402671	1	2.23067	0.696516	0.00300785	1.40488	0.371146	0.0562884	1.02043	0.303383	0.884781	7.88891e+07	1.75975e+08	1.1083e+08	8.0501e+07
		1918	3TIO2_160814213929	30	1918	113	453.236	33.711	0	6.39786e+07	9.55927e+07	7.7096e+07	1.65937e+08	1.98469e+08	1.6352e+08	1.18591e+08	1.05121e+08	1.08777e+08	8.68712e+07	7.19071e+07	8.27246e+07	1	0.402671	1	2.23067	0.696516	0.00300785	1.40488	0.371146	0.0562884	1.02043	0.303383	0.884781	1	0.402671	1	2.23067	0.696516	0.00300785	1.40488	0.371146	0.0562884	1.02043	0.303383	0.884781	7.88891e+07	1.75975e+08	1.1083e+08	8.0501e+07
SP://B1ALI9	B1ALI9_HUMAN Thioredoxin interacting protein (Fragment) OS=Homo sapiens GN=TXNIP PE=4 SV=1	1	1	2	1	0.402671	1	2.23067	0.696516	0.00300785	1.40488	0.371146	0.0562884	1.02043	0.303383	0.884781
	peptides: 1 Items
	PEPTIDE	FRAMES	HITS	Ratio_1T	StdDev_1T	PValue_1T	Ratio_2T	StdDev_2T	PValue_2T	Ratio_3T	StdDev_3T	PValue_3T	Ratio_4T	StdDev_4T	PValue_4T	OtherAssignments	AvgPepPValue
	FGFELPQGPLGTSFKGK	1	2	1	0.402671	1	2.23067	0.696516	0.00300785	1.40488	0.371146	0.0562884	1.02043	0.303383	0.884781	0	0
		hits: 2 Items
		FRAMEID	RAWFILE	MS2	FrameID1	CompID	MZ	Time	GoodID	II_1TIO2	II_1TIO2_160814080817	II_1TIO2_160814100408	II_2TIO2	II_2TIO2_160814135556	II_2TIO2_160814155150	II_3TIO2	II_3TIO2_160814194338	II_3TIO2_160814213929	II_4TIO2	II_4TIO2_160815013116	II_4TIO2_160815032716	Ratio_1T	StdDev_1T	PValue_1T	Ratio_2T	StdDev_2T	PValue_2T	Ratio_3T	StdDev_3T	PValue_3T	Ratio_4T	StdDev_4T	PValue_4T	NRatio_1T	NStdDev_1T	NPValue_1T	NRatio_2T	NStdDev_2T	NPValue_2T	NRatio_3T	NStdDev_3T	NPValue_3T	NRatio_4T	NStdDev_4T	NPValue_4T	Avg_1T	Avg_2T	Avg_3T	Avg_4T
		1918	3TIO2	30	1918	113	453.236	33.711	0	6.39786e+07	9.55927e+07	7.7096e+07	1.65937e+08	1.98469e+08	1.6352e+08	1.18591e+08	1.05121e+08	1.08777e+08	8.68712e+07	7.19071e+07	8.27246e+07	1	0.402671	1	2.23067	0.696516	0.00300785	1.40488	0.371146	0.0562884	1.02043	0.303383	0.884781	1	0.402671	1	2.23067	0.696516	0.00300785	1.40488	0.371146	0.0562884	1.02043	0.303383	0.884781	7.88891e+07	1.75975e+08	1.1083e+08	8.0501e+07
		1918	3TIO2	30	1918	113	453.236	33.711	0	6.39786e+07	9.55927e+07	7.7096e+07	1.65937e+08	1.98469e+08	1.6352e+08	1.18591e+08	1.05121e+08	1.08777e+08	8.68712e+07	7.19071e+07	8.27246e+07	1	0.402671	1	2.23067	0.696516	0.00300785	1.40488	0.371146	0.0562884	1.02043	0.303383	0.884781	1	0.402671	1	2.23067	0.696516	0.00300785	1.40488	0.371146	0.0562884	1.02043	0.303383	0.884781	7.88891e+07	1.75975e+08	1.1083e+08	8.0501e+07
SP://B4DVM7	B4DVM7_HUMAN cDNA FLJ61424_ highly similar to Homo sapiens thioredoxin interacting protein (TXNIP)_ mRNA OS=Homo sapiens PE=2 SV=1	1	1	2	1	0.402671	1	2.23067	0.696516	0.00300785	1.40488	0.371146	0.0562884	1.02043	0.303383	0.884781
	peptides: 1 Items
	PEPTIDE	FRAMES	HITS	Ratio_1T	StdDev_1T	PValue_1T	Ratio_2T	StdDev_2T	PValue_2T	Ratio_3T	StdDev_3T	PValue_3T	Ratio_4T	StdDev_4T	PValue_4T	OtherAssignments	AvgPepPValue
	FGFELPQGPLGTSFKGK	1	2	1	0.402671	1	2.23067	0.696516	0.00300785	1.40488	0.371146	0.0562884	1.02043	0.303383	0.884781	0	0
		hits: 2 Items
		FRAMEID	RAWFILE	MS2	FrameID1	CompID	MZ	Time	GoodID	II_1TIO2	II_1TIO2_160814080817	II_1TIO2_160814100408	II_2TIO2	II_2TIO2_160814135556	II_2TIO2_160814155150	II_3TIO2	II_3TIO2_160814194338	II_3TIO2_160814213929	II_4TIO2	II_4TIO2_160815013116	II_4TIO2_160815032716	Ratio_1T	StdDev_1T	PValue_1T	Ratio_2T	StdDev_2T	PValue_2T	Ratio_3T	StdDev_3T	PValue_3T	Ratio_4T	StdDev_4T	PValue_4T	NRatio_1T	NStdDev_1T	NPValue_1T	NRatio_2T	NStdDev_2T	NPValue_2T	NRatio_3T	NStdDev_3T	NPValue_3T	NRatio_4T	NStdDev_4T	NPValue_4T	Avg_1T	Avg_2T	Avg_3T	Avg_4T
		1918	3TIO2	30	1918	113	453.236	33.711	0	6.39786e+07	9.55927e+07	7.7096e+07	1.65937e+08	1.98469e+08	1.6352e+08	1.18591e+08	1.05121e+08	1.08777e+08	8.68712e+07	7.19071e+07	8.27246e+07	1	0.402671	1	2.23067	0.696516	0.00300785	1.40488	0.371146	0.0562884	1.02043	0.303383	0.884781	1	0.402671	1	2.23067	0.696516	0.00300785	1.40488	0.371146	0.0562884	1.02043	0.303383	0.884781	7.88891e+07	1.75975e+08	1.1083e+08	8.0501e+07
		1918	3TIO2	30	1918	113	453.236	33.711	0	6.39786e+07	9.55927e+07	7.7096e+07	1.65937e+08	1.98469e+08	1.6352e+08	1.18591e+08	1.05121e+08	1.08777e+08	8.68712e+07	7.19071e+07	8.27246e+07	1	0.402671	1	2.23067	0.696516	0.00300785	1.40488	0.371146	0.0562884	1.02043	0.303383	0.884781	1	0.402671	1	2.23067	0.696516	0.00300785	1.40488	0.371146	0.0562884	1.02043	0.303383	0.884781	7.88891e+07	1.75975e+08	1.1083e+08	8.0501e+07
SP://B7Z921	B7Z921_HUMAN cDNA FLJ61669_ highly similar to Transcription elongation regulator 1 OS=Homo sapiens PE=2 SV=1	1	1	1	1	0.402671	1	2.23067	0.696516	0.00300785	1.40488	0.371146	0.0562884	1.02043	0.303383	0.884781
	peptides: 1 Items
	PEPTIDE	FRAMES	HITS	Ratio_1T	StdDev_1T	PValue_1T	Ratio_2T	StdDev_2T	PValue_2T	Ratio_3T	StdDev_3T	PValue_3T	Ratio_4T	StdDev_4T	PValue_4T	OtherAssignments	AvgPepPValue
	KLRHPTPTMLSIQK+Phospho(8)Phospho(11)	1	1	1	0.402671	1	2.23067	0.696516	0.00300785	1.40488	0.371146	0.0562884	1.02043	0.303383	0.884781	0	0
		hits: 1 Items
		FRAMEID	RAWFILE	MS2	FrameID1	CompID	MZ	Time	GoodID	II_1TIO2	II_1TIO2_160814080817	II_1TIO2_160814100408	II_2TIO2	II_2TIO2_160814135556	II_2TIO2_160814155150	II_3TIO2	II_3TIO2_160814194338	II_3TIO2_160814213929	II_4TIO2	II_4TIO2_160815013116	II_4TIO2_160815032716	Ratio_1T	StdDev_1T	PValue_1T	Ratio_2T	StdDev_2T	PValue_2T	Ratio_3T	StdDev_3T	PValue_3T	Ratio_4T	StdDev_4T	PValue_4T	NRatio_1T	NStdDev_1T	NPValue_1T	NRatio_2T	NStdDev_2T	NPValue_2T	NRatio_3T	NStdDev_3T	NPValue_3T	NRatio_4T	NStdDev_4T	NPValue_4T	Avg_1T	Avg_2T	Avg_3T	Avg_4T
		1918	3TIO2	30	1918	113	453.236	33.711	0	6.39786e+07	9.55927e+07	7.7096e+07	1.65937e+08	1.98469e+08	1.6352e+08	1.18591e+08	1.05121e+08	1.08777e+08	8.68712e+07	7.19071e+07	8.27246e+07	1	0.402671	1	2.23067	0.696516	0.00300785	1.40488	0.371146	0.0562884	1.02043	0.303383	0.884781	1	0.402671	1	2.23067	0.696516	0.00300785	1.40488	0.371146	0.0562884	1.02043	0.303383	0.884781	7.88891e+07	1.75975e+08	1.1083e+08	8.0501e+07
SP://G3V220	G3V220_HUMAN Transcription elongation regulator 1 OS=Homo sapiens GN=TCERG1 PE=1 SV=1	1	1	1	1	0.402671	1	2.23067	0.696516	0.00300785	1.40488	0.371146	0.0562884	1.02043	0.303383	0.884781
	peptides: 1 Items
	PEPTIDE	FRAMES	HITS	Ratio_1T	StdDev_1T	PValue_1T	Ratio_2T	StdDev_2T	PValue_2T	Ratio_3T	StdDev_3T	PValue_3T	Ratio_4T	StdDev_4T	PValue_4T	OtherAssignments	AvgPepPValue
	KLRHPTPTMLSIQK+Phospho(8)Phospho(11)	1	1	1	0.402671	1	2.23067	0.696516	0.00300785	1.40488	0.371146	0.0562884	1.02043	0.303383	0.884781	0	0
		hits: 1 Items
		FRAMEID	RAWFILE	MS2	FrameID1	CompID	MZ	Time	GoodID	II_1TIO2	II_1TIO2_160814080817	II_1TIO2_160814100408	II_2TIO2	II_2TIO2_160814135556	II_2TIO2_160814155150	II_3TIO2	II_3TIO2_160814194338	II_3TIO2_160814213929	II_4TIO2	II_4TIO2_160815013116	II_4TIO2_160815032716	Ratio_1T	StdDev_1T	PValue_1T	Ratio_2T	StdDev_2T	PValue_2T	Ratio_3T	StdDev_3T	PValue_3T	Ratio_4T	StdDev_4T	PValue_4T	NRatio_1T	NStdDev_1T	NPValue_1T	NRatio_2T	NStdDev_2T	NPValue_2T	NRatio_3T	NStdDev_3T	NPValue_3T	NRatio_4T	NStdDev_4T	NPValue_4T	Avg_1T	Avg_2T	Avg_3T	Avg_4T
		1918	3TIO2	30	1918	113	453.236	33.711	0	6.39786e+07	9.55927e+07	7.7096e+07	1.65937e+08	1.98469e+08	1.6352e+08	1.18591e+08	1.05121e+08	1.08777e+08	8.68712e+07	7.19071e+07	8.27246e+07	1	0.402671	1	2.23067	0.696516	0.00300785	1.40488	0.371146	0.0562884	1.02043	0.303383	0.884781	1	0.402671	1	2.23067	0.696516	0.00300785	1.40488	0.371146	0.0562884	1.02043	0.303383	0.884781	7.88891e+07	1.75975e+08	1.1083e+08	8.0501e+07
SP://H3BNU3	H3BNU3_HUMAN Elongation factor Tu_ mitochondrial OS=Homo sapiens GN=TUFM PE=1 SV=1	1	1	30	1	0.402671	1	2.23067	0.696516	0.00300785	1.40488	0.371146	0.0562884	1.02043	0.303383	0.884781
	peptides: 1 Items
	PEPTIDE	FRAMES	HITS	Ratio_1T	StdDev_1T	PValue_1T	Ratio_2T	StdDev_2T	PValue_2T	Ratio_3T	StdDev_3T	PValue_3T	Ratio_4T	StdDev_4T	PValue_4T	OtherAssignments	AvgPepPValue
	DKPHVNVGTIGHVDHGK	1	30	1	0.402671	1	2.23067	0.696516	0.00300785	1.40488	0.371146	0.0562884	1.02043	0.303383	0.884781	0	0
		hits: 30 Items
		FRAMEID	RAWFILE	MS2	FrameID1	CompID	MZ	Time	GoodID	II_1TIO2	II_1TIO2_160814080817	II_1TIO2_160814100408	II_2TIO2	II_2TIO2_160814135556	II_2TIO2_160814155150	II_3TIO2	II_3TIO2_160814194338	II_3TIO2_160814213929	II_4TIO2	II_4TIO2_160815013116	II_4TIO2_160815032716	Ratio_1T	StdDev_1T	PValue_1T	Ratio_2T	StdDev_2T	PValue_2T	Ratio_3T	StdDev_3T	PValue_3T	Ratio_4T	StdDev_4T	PValue_4T	NRatio_1T	NStdDev_1T	NPValue_1T	NRatio_2T	NStdDev_2T	NPValue_2T	NRatio_3T	NStdDev_3T	NPValue_3T	NRatio_4T	NStdDev_4T	NPValue_4T	Avg_1T	Avg_2T	Avg_3T	Avg_4T
		1918	4TIO2	30	1918	113	453.236	33.711	0	6.39786e+07	9.55927e+07	7.7096e+07	1.65937e+08	1.98469e+08	1.6352e+08	1.18591e+08	1.05121e+08	1.08777e+08	8.68712e+07	7.19071e+07	8.27246e+07	1	0.402671	1	2.23067	0.696516	0.00300785	1.40488	0.371146	0.0562884	1.02043	0.303383	0.884781	1	0.402671	1	2.23067	0.696516	0.00300785	1.40488	0.371146	0.0562884	1.02043	0.303383	0.884781	7.88891e+07	1.75975e+08	1.1083e+08	8.0501e+07
		1918	4TIO2	30	1918	113	453.236	33.711	0	6.39786e+07	9.55927e+07	7.7096e+07	1.65937e+08	1.98469e+08	1.6352e+08	1.18591e+08	1.05121e+08	1.08777e+08	8.68712e+07	7.19071e+07	8.27246e+07	1	0.402671	1	2.23067	0.696516	0.00300785	1.40488	0.371146	0.0562884	1.02043	0.303383	0.884781	1	0.402671	1	2.23067	0.696516	0.00300785	1.40488	0.371146	0.0562884	1.02043	0.303383	0.884781	7.88891e+07	1.75975e+08	1.1083e+08	8.0501e+07
		1918	4TIO2	30	1918	113	453.236	33.711	0	6.39786e+07	9.55927e+07	7.7096e+07	1.65937e+08	1.98469e+08	1.6352e+08	1.18591e+08	1.05121e+08	1.08777e+08	8.68712e+07	7.19071e+07	8.27246e+07	1	0.402671	1	2.23067	0.696516	0.00300785	1.40488	0.371146	0.0562884	1.02043	0.303383	0.884781	1	0.402671	1	2.23067	0.696516	0.00300785	1.40488	0.371146	0.0562884	1.02043	0.303383	0.884781	7.88891e+07	1.75975e+08	1.1083e+08	8.0501e+07
		1918	4TIO2_160815013116	30	1918	113	453.236	33.711	0	6.39786e+07	9.55927e+07	7.7096e+07	1.65937e+08	1.98469e+08	1.6352e+08	1.18591e+08	1.05121e+08	1.08777e+08	8.68712e+07	7.19071e+07	8.27246e+07	1	0.402671	1	2.23067	0.696516	0.00300785	1.40488	0.371146	0.0562884	1.02043	0.303383	0.884781	1	0.402671	1	2.23067	0.696516	0.00300785	1.40488	0.371146	0.0562884	1.02043	0.303383	0.884781	7.88891e+07	1.75975e+08	1.1083e+08	8.0501e+07
		1918	4TIO2_160815013116	30	1918	113	453.236	33.711	0	6.39786e+07	9.55927e+07	7.7096e+07	1.65937e+08	1.98469e+08	1.6352e+08	1.18591e+08	1.05121e+08	1.08777e+08	8.68712e+07	7.19071e+07	8.27246e+07	1	0.402671	1	2.23067	0.696516	0.00300785	1.40488	0.371146	0.0562884	1.02043	0.303383	0.884781	1	0.402671	1	2.23067	0.696516	0.00300785	1.40488	0.371146	0.0562884	1.02043	0.303383	0.884781	7.88891e+07	1.75975e+08	1.1083e+08	8.0501e+07
		1918	4TIO2_160815032716	30	1918	113	453.236	33.711	0	6.39786e+07	9.55927e+07	7.7096e+07	1.65937e+08	1.98469e+08	1.6352e+08	1.18591e+08	1.05121e+08	1.08777e+08	8.68712e+07	7.19071e+07	8.27246e+07	1	0.402671	1	2.23067	0.696516	0.00300785	1.40488	0.371146	0.0562884	1.02043	0.303383	0.884781	1	0.402671	1	2.23067	0.696516	0.00300785	1.40488	0.371146	0.0562884	1.02043	0.303383	0.884781	7.88891e+07	1.75975e+08	1.1083e+08	8.0501e+07
		1918	4TIO2_160815032716	30	1918	113	453.236	33.711	0	6.39786e+07	9.55927e+07	7.7096e+07	1.65937e+08	1.98469e+08	1.6352e+08	1.18591e+08	1.05121e+08	1.08777e+08	8.68712e+07	7.19071e+07	8.27246e+07	1	0.402671	1	2.23067	0.696516	0.00300785	1.40488	0.371146	0.0562884	1.02043	0.303383	0.884781	1	0.402671	1	2.23067	0.696516	0.00300785	1.40488	0.371146	0.0562884	1.02043	0.303383	0.884781	7.88891e+07	1.75975e+08	1.1083e+08	8.0501e+07
		1918	1TIO2	30	1918	113	453.236	33.711	0	6.39786e+07	9.55927e+07	7.7096e+07	1.65937e+08	1.98469e+08	1.6352e+08	1.18591e+08	1.05121e+08	1.08777e+08	8.68712e+07	7.19071e+07	8.27246e+07	1	0.402671	1	2.23067	0.696516	0.00300785	1.40488	0.371146	0.0562884	1.02043	0.303383	0.884781	1	0.402671	1	2.23067	0.696516	0.00300785	1.40488	0.371146	0.0562884	1.02043	0.303383	0.884781	7.88891e+07	1.75975e+08	1.1083e+08	8.0501e+07
		1918	1TIO2	30	1918	113	453.236	33.711	0	6.39786e+07	9.55927e+07	7.7096e+07	1.65937e+08	1.98469e+08	1.6352e+08	1.18591e+08	1.05121e+08	1.08777e+08	8.68712e+07	7.19071e+07	8.27246e+07	1	0.402671	1	2.23067	0.696516	0.00300785	1.40488	0.371146	0.0562884	1.02043	0.303383	0.884781	1	0.402671	1	2.23067	0.696516	0.00300785	1.40488	0.371146	0.0562884	1.02043	0.303383	0.884781	7.88891e+07	1.75975e+08	1.1083e+08	8.0501e+07
		1918	1TIO2_160814080817	30	1918	113	453.236	33.711	0	6.39786e+07	9.55927e+07	7.7096e+07	1.65937e+08	1.98469e+08	1.6352e+08	1.18591e+08	1.05121e+08	1.08777e+08	8.68712e+07	7.19071e+07	8.27246e+07	1	0.402671	1	2.23067	0.696516	0.00300785	1.40488	0.371146	0.0562884	1.02043	0.303383	0.884781	1	0.402671	1	2.23067	0.696516	0.00300785	1.40488	0.371146	0.0562884	1.02043	0.303383	0.884781	7.88891e+07	1.75975e+08	1.1083e+08	8.0501e+07
		1918	1TIO2_160814080817	30	1918	113	453.236	33.711	0	6.39786e+07	9.55927e+07	7.7096e+07	1.65937e+08	1.98469e+08	1.6352e+08	1.18591e+08	1.05121e+08	1.08777e+08	8.68712e+07	7.19071e+07	8.27246e+07	1	0.402671	1	2.23067	0.696516	0.00300785	1.40488	0.371146	0.0562884	1.02043	0.303383	0.884781	1	0.402671	1	2.23067	0.696516	0.00300785	1.40488	0.371146	0.0562884	1.02043	0.303383	0.884781	7.88891e+07	1.75975e+08	1.1083e+08	8.0501e+07
		1918	1TIO2_160814100408	30	1918	113	453.236	33.711	0	6.39786e+07	9.55927e+07	7.7096e+07	1.65937e+08	1.98469e+08	1.6352e+08	1.18591e+08	1.05121e+08	1.08777e+08	8.68712e+07	7.19071e+07	8.27246e+07	1	0.402671	1	2.23067	0.696516	0.00300785	1.40488	0.371146	0.0562884	1.02043	0.303383	0.884781	1	0.402671	1	2.23067	0.696516	0.00300785	1.40488	0.371146	0.0562884	1.02043	0.303383	0.884781	7.88891e+07	1.75975e+08	1.1083e+08	8.0501e+07
		1918	1TIO2_160814100408	30	1918	113	453.236	33.711	0	6.39786e+07	9.55927e+07	7.7096e+07	1.65937e+08	1.98469e+08	1.6352e+08	1.18591e+08	1.05121e+08	1.08777e+08	8.68712e+07	7.19071e+07	8.27246e+07	1	0.402671	1	2.23067	0.696516	0.00300785	1.40488	0.371146	0.0562884	1.02043	0.303383	0.884781	1	0.402671	1	2.23067	0.696516	0.00300785	1.40488	0.371146	0.0562884	1.02043	0.303383	0.884781	7.88891e+07	1.75975e+08	1.1083e+08	8.0501e+07
		1918	2TIO2	30	1918	113	453.236	33.711	0	6.39786e+07	9.55927e+07	7.7096e+07	1.65937e+08	1.98469e+08	1.6352e+08	1.18591e+08	1.05121e+08	1.08777e+08	8.68712e+07	7.19071e+07	8.27246e+07	1	0.402671	1	2.23067	0.696516	0.00300785	1.40488	0.371146	0.0562884	1.02043	0.303383	0.884781	1	0.402671	1	2.23067	0.696516	0.00300785	1.40488	0.371146	0.0562884	1.02043	0.303383	0.884781	7.88891e+07	1.75975e+08	1.1083e+08	8.0501e+07
		1918	2TIO2	30	1918	113	453.236	33.711	0	6.39786e+07	9.55927e+07	7.7096e+07	1.65937e+08	1.98469e+08	1.6352e+08	1.18591e+08	1.05121e+08	1.08777e+08	8.68712e+07	7.19071e+07	8.27246e+07	1	0.402671	1	2.23067	0.696516	0.00300785	1.40488	0.371146	0.0562884	1.02043	0.303383	0.884781	1	0.402671	1	2.23067	0.696516	0.00300785	1.40488	0.371146	0.0562884	1.02043	0.303383	0.884781	7.88891e+07	1.75975e+08	1.1083e+08	8.0501e+07
		1918	2TIO2_160814135556	30	1918	113	453.236	33.711	0	6.39786e+07	9.55927e+07	7.7096e+07	1.65937e+08	1.98469e+08	1.6352e+08	1.18591e+08	1.05121e+08	1.08777e+08	8.68712e+07	7.19071e+07	8.27246e+07	1	0.402671	1	2.23067	0.696516	0.00300785	1.40488	0.371146	0.0562884	1.02043	0.303383	0.884781	1	0.402671	1	2.23067	0.696516	0.00300785	1.40488	0.371146	0.0562884	1.02043	0.303383	0.884781	7.88891e+07	1.75975e+08	1.1083e+08	8.0501e+07
		1918	2TIO2_160814135556	30	1918	113	453.236	33.711	0	6.39786e+07	9.55927e+07	7.7096e+07	1.65937e+08	1.98469e+08	1.6352e+08	1.18591e+08	1.05121e+08	1.08777e+08	8.68712e+07	7.19071e+07	8.27246e+07	1	0.402671	1	2.23067	0.696516	0.00300785	1.40488	0.371146	0.0562884	1.02043	0.303383	0.884781	1	0.402671	1	2.23067	0.696516	0.00300785	1.40488	0.371146	0.0562884	1.02043	0.303383	0.884781	7.88891e+07	1.75975e+08	1.1083e+08	8.0501e+07
		1918	2TIO2_160814155150	30	1918	113	453.236	33.711	0	6.39786e+07	9.55927e+07	7.7096e+07	1.65937e+08	1.98469e+08	1.6352e+08	1.18591e+08	1.05121e+08	1.08777e+08	8.68712e+07	7.19071e+07	8.27246e+07	1	0.402671	1	2.23067	0.696516	0.00300785	1.40488	0.371146	0.0562884	1.02043	0.303383	0.884781	1	0.402671	1	2.23067	0.696516	0.00300785	1.40488	0.371146	0.0562884	1.02043	0.303383	0.884781	7.88891e+07	1.75975e+08	1.1083e+08	8.0501e+07
		1918	2TIO2_160814155150	30	1918	113	453.236	33.711	0	6.39786e+07	9.55927e+07	7.7096e+07	1.65937e+08	1.98469e+08	1.6352e+08	1.18591e+08	1.05121e+08	1.08777e+08	8.68712e+07	7.19071e+07	8.27246e+07	1	0.402671	1	2.23067	0.696516	0.00300785	1.40488	0.371146	0.0562884	1.02043	0.303383	0.884781	1	0.402671	1	2.23067	0.696516	0.00300785	1.40488	0.371146	0.0562884	1.02043	0.303383	0.884781	7.88891e+07	1.75975e+08	1.1083e+08	8.0501e+07
		1918	3TIO2	30	1918	113	453.236	33.711	0	6.39786e+07	9.55927e+07	7.7096e+07	1.65937e+08	1.98469e+08	1.6352e+08	1.18591e+08	1.05121e+08	1.08777e+08	8.68712e+07	7.19071e+07	8.27246e+07	1	0.402671	1	2.23067	0.696516	0.00300785	1.40488	0.371146	0.0562884	1.02043	0.303383	0.884781	1	0.402671	1	2.23067	0.696516	0.00300785	1.40488	0.371146	0.0562884	1.02043	0.303383	0.884781	7.88891e+07	1.75975e+08	1.1083e+08	8.0501e+07
		1918	3TIO2	30	1918	113	453.236	33.711	0	6.39786e+07	9.55927e+07	7.7096e+07	1.65937e+08	1.98469e+08	1.6352e+08	1.18591e+08	1.05121e+08	1.08777e+08	8.68712e+07	7.19071e+07	8.27246e+07	1	0.402671	1	2.23067	0.696516	0.00300785	1.40488	0.371146	0.0562884	1.02043	0.303383	0.884781	1	0.402671	1	2.23067	0.696516	0.00300785	1.40488	0.371146	0.0562884	1.02043	0.303383	0.884781	7.88891e+07	1.75975e+08	1.1083e+08	8.0501e+07
		1918	3TIO2	30	1918	113	453.236	33.711	0	6.39786e+07	9.55927e+07	7.7096e+07	1.65937e+08	1.98469e+08	1.6352e+08	1.18591e+08	1.05121e+08	1.08777e+08	8.68712e+07	7.19071e+07	8.27246e+07	1	0.402671	1	2.23067	0.696516	0.00300785	1.40488	0.371146	0.0562884	1.02043	0.303383	0.884781	1	0.402671	1	2.23067	0.696516	0.00300785	1.40488	0.371146	0.0562884	1.02043	0.303383	0.884781	7.88891e+07	1.75975e+08	1.1083e+08	8.0501e+07
		1918	3TIO2	30	1918	113	453.236	33.711	0	6.39786e+07	9.55927e+07	7.7096e+07	1.65937e+08	1.98469e+08	1.6352e+08	1.18591e+08	1.05121e+08	1.08777e+08	8.68712e+07	7.19071e+07	8.27246e+07	1	0.402671	1	2.23067	0.696516	0.00300785	1.40488	0.371146	0.0562884	1.02043	0.303383	0.884781	1	0.402671	1	2.23067	0.696516	0.00300785	1.40488	0.371146	0.0562884	1.02043	0.303383	0.884781	7.88891e+07	1.75975e+08	1.1083e+08	8.0501e+07
		1918	3TIO2	30	1918	113	453.236	33.711	0	6.39786e+07	9.55927e+07	7.7096e+07	1.65937e+08	1.98469e+08	1.6352e+08	1.18591e+08	1.05121e+08	1.08777e+08	8.68712e+07	7.19071e+07	8.27246e+07	1	0.402671	1	2.23067	0.696516	0.00300785	1.40488	0.371146	0.0562884	1.02043	0.303383	0.884781	1	0.402671	1	2.23067	0.696516	0.00300785	1.40488	0.371146	0.0562884	1.02043	0.303383	0.884781	7.88891e+07	1.75975e+08	1.1083e+08	8.0501e+07
		1918	3TIO2	30	1918	113	453.236	33.711	0	6.39786e+07	9.55927e+07	7.7096e+07	1.65937e+08	1.98469e+08	1.6352e+08	1.18591e+08	1.05121e+08	1.08777e+08	8.68712e+07	7.19071e+07	8.27246e+07	1	0.402671	1	2.23067	0.696516	0.00300785	1.40488	0.371146	0.0562884	1.02043	0.303383	0.884781	1	0.402671	1	2.23067	0.696516	0.00300785	1.40488	0.371146	0.0562884	1.02043	0.303383	0.884781	7.88891e+07	1.75975e+08	1.1083e+08	8.0501e+07
		1918	3TIO2_160814194338	30	1918	113	453.236	33.711	0	6.39786e+07	9.55927e+07	7.7096e+07	1.65937e+08	1.98469e+08	1.6352e+08	1.18591e+08	1.05121e+08	1.08777e+08	8.68712e+07	7.19071e+07	8.27246e+07	1	0.402671	1	2.23067	0.696516	0.00300785	1.40488	0.371146	0.0562884	1.02043	0.303383	0.884781	1	0.402671	1	2.23067	0.696516	0.00300785	1.40488	0.371146	0.0562884	1.02043	0.303383	0.884781	7.88891e+07	1.75975e+08	1.1083e+08	8.0501e+07
		1918	3TIO2_160814194338	30	1918	113	453.236	33.711	0	6.39786e+07	9.55927e+07	7.7096e+07	1.65937e+08	1.98469e+08	1.6352e+08	1.18591e+08	1.05121e+08	1.08777e+08	8.68712e+07	7.19071e+07	8.27246e+07	1	0.402671	1	2.23067	0.696516	0.00300785	1.40488	0.371146	0.0562884	1.02043	0.303383	0.884781	1	0.402671	1	2.23067	0.696516	0.00300785	1.40488	0.371146	0.0562884	1.02043	0.303383	0.884781	7.88891e+07	1.75975e+08	1.1083e+08	8.0501e+07
		1918	3TIO2_160814194338	30	1918	113	453.236	33.711	0	6.39786e+07	9.55927e+07	7.7096e+07	1.65937e+08	1.98469e+08	1.6352e+08	1.18591e+08	1.05121e+08	1.08777e+08	8.68712e+07	7.19071e+07	8.27246e+07	1	0.402671	1	2.23067	0.696516	0.00300785	1.40488	0.371146	0.0562884	1.02043	0.303383	0.884781	1	0.402671	1	2.23067	0.696516	0.00300785	1.40488	0.371146	0.0562884	1.02043	0.303383	0.884781	7.88891e+07	1.75975e+08	1.1083e+08	8.0501e+07
		1918	3TIO2_160814213929	30	1918	113	453.236	33.711	0	6.39786e+07	9.55927e+07	7.7096e+07	1.65937e+08	1.98469e+08	1.6352e+08	1.18591e+08	1.05121e+08	1.08777e+08	8.68712e+07	7.19071e+07	8.27246e+07	1	0.402671	1	2.23067	0.696516	0.00300785	1.40488	0.371146	0.0562884	1.02043	0.303383	0.884781	1	0.402671	1	2.23067	0.696516	0.00300785	1.40488	0.371146	0.0562884	1.02043	0.303383	0.884781	7.88891e+07	1.75975e+08	1.1083e+08	8.0501e+07
		1918	3TIO2_160814213929	30	1918	113	453.236	33.711	0	6.39786e+07	9.55927e+07	7.7096e+07	1.65937e+08	1.98469e+08	1.6352e+08	1.18591e+08	1.05121e+08	1.08777e+08	8.68712e+07	7.19071e+07	8.27246e+07	1	0.402671	1	2.23067	0.696516	0.00300785	1.40488	0.371146	0.0562884	1.02043	0.303383	0.884781	1	0.402671	1	2.23067	0.696516	0.00300785	1.40488	0.371146	0.0562884	1.02043	0.303383	0.884781	7.88891e+07	1.75975e+08	1.1083e+08	8.0501e+07
SP://K7EP91	K7EP91_HUMAN PH domain leucine_rich repeat_containing protein phosphatase 1 (Fragment) OS=Homo sapiens GN=PHLPP1 PE=1 SV=7	1	1	1	1	0.402671	1	2.23067	0.696516	0.00300785	1.40488	0.371146	0.0562884	1.02043	0.303383	0.884781
	peptides: 1 Items
	PEPTIDE	FRAMES	HITS	Ratio_1T	StdDev_1T	PValue_1T	Ratio_2T	StdDev_2T	PValue_2T	Ratio_3T	StdDev_3T	PValue_3T	Ratio_4T	StdDev_4T	PValue_4T	OtherAssignments	AvgPepPValue
	LEELEEIDLSGNKLK+Phospho(10)	1	1	1	0.402671	1	2.23067	0.696516	0.00300785	1.40488	0.371146	0.0562884	1.02043	0.303383	0.884781	0	0
		hits: 1 Items
		FRAMEID	RAWFILE	MS2	FrameID1	CompID	MZ	Time	GoodID	II_1TIO2	II_1TIO2_160814080817	II_1TIO2_160814100408	II_2TIO2	II_2TIO2_160814135556	II_2TIO2_160814155150	II_3TIO2	II_3TIO2_160814194338	II_3TIO2_160814213929	II_4TIO2	II_4TIO2_160815013116	II_4TIO2_160815032716	Ratio_1T	StdDev_1T	PValue_1T	Ratio_2T	StdDev_2T	PValue_2T	Ratio_3T	StdDev_3T	PValue_3T	Ratio_4T	StdDev_4T	PValue_4T	NRatio_1T	NStdDev_1T	NPValue_1T	NRatio_2T	NStdDev_2T	NPValue_2T	NRatio_3T	NStdDev_3T	NPValue_3T	NRatio_4T	NStdDev_4T	NPValue_4T	Avg_1T	Avg_2T	Avg_3T	Avg_4T
		1918	2TIO2	30	1918	113	453.236	33.711	0	6.39786e+07	9.55927e+07	7.7096e+07	1.65937e+08	1.98469e+08	1.6352e+08	1.18591e+08	1.05121e+08	1.08777e+08	8.68712e+07	7.19071e+07	8.27246e+07	1	0.402671	1	2.23067	0.696516	0.00300785	1.40488	0.371146	0.0562884	1.02043	0.303383	0.884781	1	0.402671	1	2.23067	0.696516	0.00300785	1.40488	0.371146	0.0562884	1.02043	0.303383	0.884781	7.88891e+07	1.75975e+08	1.1083e+08	8.0501e+07
SP://L7NSP5	L7NSP5_HUMAN Patatin_like phospholipase domain containing protein 2 OS=Homo sapiens GN=ATGL PE=2 SV=1	1	1	2	1	0.402671	1	2.23067	0.696516	0.00300785	1.40488	0.371146	0.0562884	1.02043	0.303383	0.884781
	peptides: 1 Items
	PEPTIDE	FRAMES	HITS	Ratio_1T	StdDev_1T	PValue_1T	Ratio_2T	StdDev_2T	PValue_2T	Ratio_3T	StdDev_3T	PValue_3T	Ratio_4T	StdDev_4T	PValue_4T	OtherAssignments	AvgPepPValue
	YVDGGISDKLPLYELK	1	2	1	0.402671	1	2.23067	0.696516	0.00300785	1.40488	0.371146	0.0562884	1.02043	0.303383	0.884781	0	0
		hits: 2 Items
		FRAMEID	RAWFILE	MS2	FrameID1	CompID	MZ	Time	GoodID	II_1TIO2	II_1TIO2_160814080817	II_1TIO2_160814100408	II_2TIO2	II_2TIO2_160814135556	II_2TIO2_160814155150	II_3TIO2	II_3TIO2_160814194338	II_3TIO2_160814213929	II_4TIO2	II_4TIO2_160815013116	II_4TIO2_160815032716	Ratio_1T	StdDev_1T	PValue_1T	Ratio_2T	StdDev_2T	PValue_2T	Ratio_3T	StdDev_3T	PValue_3T	Ratio_4T	StdDev_4T	PValue_4T	NRatio_1T	NStdDev_1T	NPValue_1T	NRatio_2T	NStdDev_2T	NPValue_2T	NRatio_3T	NStdDev_3T	NPValue_3T	NRatio_4T	NStdDev_4T	NPValue_4T	Avg_1T	Avg_2T	Avg_3T	Avg_4T
		1918	3TIO2	30	1918	113	453.236	33.711	0	6.39786e+07	9.55927e+07	7.7096e+07	1.65937e+08	1.98469e+08	1.6352e+08	1.18591e+08	1.05121e+08	1.08777e+08	8.68712e+07	7.19071e+07	8.27246e+07	1	0.402671	1	2.23067	0.696516	0.00300785	1.40488	0.371146	0.0562884	1.02043	0.303383	0.884781	1	0.402671	1	2.23067	0.696516	0.00300785	1.40488	0.371146	0.0562884	1.02043	0.303383	0.884781	7.88891e+07	1.75975e+08	1.1083e+08	8.0501e+07
		1918	3TIO2_160814213929	30	1918	113	453.236	33.711	0	6.39786e+07	9.55927e+07	7.7096e+07	1.65937e+08	1.98469e+08	1.6352e+08	1.18591e+08	1.05121e+08	1.08777e+08	8.68712e+07	7.19071e+07	8.27246e+07	1	0.402671	1	2.23067	0.696516	0.00300785	1.40488	0.371146	0.0562884	1.02043	0.303383	0.884781	1	0.402671	1	2.23067	0.696516	0.00300785	1.40488	0.371146	0.0562884	1.02043	0.303383	0.884781	7.88891e+07	1.75975e+08	1.1083e+08	8.0501e+07
SP://O14776	TCRG1_HUMAN Transcription elongation regulator 1 OS=Homo sapiens GN=TCERG1 PE=1 SV=2	1	1	1	1	0.402671	1	2.23067	0.696516	0.00300785	1.40488	0.371146	0.0562884	1.02043	0.303383	0.884781
	peptides: 1 Items
	PEPTIDE	FRAMES	HITS	Ratio_1T	StdDev_1T	PValue_1T	Ratio_2T	StdDev_2T	PValue_2T	Ratio_3T	StdDev_3T	PValue_3T	Ratio_4T	StdDev_4T	PValue_4T	OtherAssignments	AvgPepPValue
	KLRHPTPTMLSIQK+Phospho(8)Phospho(11)	1	1	1	0.402671	1	2.23067	0.696516	0.00300785	1.40488	0.371146	0.0562884	1.02043	0.303383	0.884781	0	0
		hits: 1 Items
		FRAMEID	RAWFILE	MS2	FrameID1	CompID	MZ	Time	GoodID	II_1TIO2	II_1TIO2_160814080817	II_1TIO2_160814100408	II_2TIO2	II_2TIO2_160814135556	II_2TIO2_160814155150	II_3TIO2	II_3TIO2_160814194338	II_3TIO2_160814213929	II_4TIO2	II_4TIO2_160815013116	II_4TIO2_160815032716	Ratio_1T	StdDev_1T	PValue_1T	Ratio_2T	StdDev_2T	PValue_2T	Ratio_3T	StdDev_3T	PValue_3T	Ratio_4T	StdDev_4T	PValue_4T	NRatio_1T	NStdDev_1T	NPValue_1T	NRatio_2T	NStdDev_2T	NPValue_2T	NRatio_3T	NStdDev_3T	NPValue_3T	NRatio_4T	NStdDev_4T	NPValue_4T	Avg_1T	Avg_2T	Avg_3T	Avg_4T
		1918	3TIO2	30	1918	113	453.236	33.711	0	6.39786e+07	9.55927e+07	7.7096e+07	1.65937e+08	1.98469e+08	1.6352e+08	1.18591e+08	1.05121e+08	1.08777e+08	8.68712e+07	7.19071e+07	8.27246e+07	1	0.402671	1	2.23067	0.696516	0.00300785	1.40488	0.371146	0.0562884	1.02043	0.303383	0.884781	1	0.402671	1	2.23067	0.696516	0.00300785	1.40488	0.371146	0.0562884	1.02043	0.303383	0.884781	7.88891e+07	1.75975e+08	1.1083e+08	8.0501e+07
SP://O60346	PHLP1_HUMAN PH domain leucine_rich repeat_containing protein phosphatase 1 OS=Homo sapiens GN=PHLPP1 PE=1 SV=3	1	1	1	1	0.402671	1	2.23067	0.696516	0.00300785	1.40488	0.371146	0.0562884	1.02043	0.303383	0.884781
	peptides: 1 Items
	PEPTIDE	FRAMES	HITS	Ratio_1T	StdDev_1T	PValue_1T	Ratio_2T	StdDev_2T	PValue_2T	Ratio_3T	StdDev_3T	PValue_3T	Ratio_4T	StdDev_4T	PValue_4T	OtherAssignments	AvgPepPValue
	LEELEEIDLSGNKLK+Phospho(10)	1	1	1	0.402671	1	2.23067	0.696516	0.00300785	1.40488	0.371146	0.0562884	1.02043	0.303383	0.884781	0	0
		hits: 1 Items
		FRAMEID	RAWFILE	MS2	FrameID1	CompID	MZ	Time	GoodID	II_1TIO2	II_1TIO2_160814080817	II_1TIO2_160814100408	II_2TIO2	II_2TIO2_160814135556	II_2TIO2_160814155150	II_3TIO2	II_3TIO2_160814194338	II_3TIO2_160814213929	II_4TIO2	II_4TIO2_160815013116	II_4TIO2_160815032716	Ratio_1T	StdDev_1T	PValue_1T	Ratio_2T	StdDev_2T	PValue_2T	Ratio_3T	StdDev_3T	PValue_3T	Ratio_4T	StdDev_4T	PValue_4T	NRatio_1T	NStdDev_1T	NPValue_1T	NRatio_2T	NStdDev_2T	NPValue_2T	NRatio_3T	NStdDev_3T	NPValue_3T	NRatio_4T	NStdDev_4T	NPValue_4T	Avg_1T	Avg_2T	Avg_3T	Avg_4T
		1918	2TIO2	30	1918	113	453.236	33.711	0	6.39786e+07	9.55927e+07	7.7096e+07	1.65937e+08	1.98469e+08	1.6352e+08	1.18591e+08	1.05121e+08	1.08777e+08	8.68712e+07	7.19071e+07	8.27246e+07	1	0.402671	1	2.23067	0.696516	0.00300785	1.40488	0.371146	0.0562884	1.02043	0.303383	0.884781	1	0.402671	1	2.23067	0.696516	0.00300785	1.40488	0.371146	0.0562884	1.02043	0.303383	0.884781	7.88891e+07	1.75975e+08	1.1083e+08	8.0501e+07
SP://O75360	PROP1_HUMAN Homeobox protein prophet of Pit_1 OS=Homo sapiens GN=PROP1 PE=1 SV=2	1	1	26	1	0.402671	1	2.23067	0.696516	0.00300785	1.40488	0.371146	0.0562884	1.02043	0.303383	0.884781
	peptides: 1 Items
	PEPTIDE	FRAMES	HITS	Ratio_1T	StdDev_1T	PValue_1T	Ratio_2T	StdDev_2T	PValue_2T	Ratio_3T	StdDev_3T	PValue_3T	Ratio_4T	StdDev_4T	PValue_4T	OtherAssignments	AvgPepPValue
	SRFSPQGGQRGRPHSR	1	26	1	0.402671	1	2.23067	0.696516	0.00300785	1.40488	0.371146	0.0562884	1.02043	0.303383	0.884781	0	0
		hits: 26 Items
		FRAMEID	RAWFILE	MS2	FrameID1	CompID	MZ	Time	GoodID	II_1TIO2	II_1TIO2_160814080817	II_1TIO2_160814100408	II_2TIO2	II_2TIO2_160814135556	II_2TIO2_160814155150	II_3TIO2	II_3TIO2_160814194338	II_3TIO2_160814213929	II_4TIO2	II_4TIO2_160815013116	II_4TIO2_160815032716	Ratio_1T	StdDev_1T	PValue_1T	Ratio_2T	StdDev_2T	PValue_2T	Ratio_3T	StdDev_3T	PValue_3T	Ratio_4T	StdDev_4T	PValue_4T	NRatio_1T	NStdDev_1T	NPValue_1T	NRatio_2T	NStdDev_2T	NPValue_2T	NRatio_3T	NStdDev_3T	NPValue_3T	NRatio_4T	NStdDev_4T	NPValue_4T	Avg_1T	Avg_2T	Avg_3T	Avg_4T
		1918	4TIO2	30	1918	113	453.236	33.711	0	6.39786e+07	9.55927e+07	7.7096e+07	1.65937e+08	1.98469e+08	1.6352e+08	1.18591e+08	1.05121e+08	1.08777e+08	8.68712e+07	7.19071e+07	8.27246e+07	1	0.402671	1	2.23067	0.696516	0.00300785	1.40488	0.371146	0.0562884	1.02043	0.303383	0.884781	1	0.402671	1	2.23067	0.696516	0.00300785	1.40488	0.371146	0.0562884	1.02043	0.303383	0.884781	7.88891e+07	1.75975e+08	1.1083e+08	8.0501e+07
		1918	4TIO2	30	1918	113	453.236	33.711	0	6.39786e+07	9.55927e+07	7.7096e+07	1.65937e+08	1.98469e+08	1.6352e+08	1.18591e+08	1.05121e+08	1.08777e+08	8.68712e+07	7.19071e+07	8.27246e+07	1	0.402671	1	2.23067	0.696516	0.00300785	1.40488	0.371146	0.0562884	1.02043	0.303383	0.884781	1	0.402671	1	2.23067	0.696516	0.00300785	1.40488	0.371146	0.0562884	1.02043	0.303383	0.884781	7.88891e+07	1.75975e+08	1.1083e+08	8.0501e+07
		1918	4TIO2_160815013116	30	1918	113	453.236	33.711	0	6.39786e+07	9.55927e+07	7.7096e+07	1.65937e+08	1.98469e+08	1.6352e+08	1.18591e+08	1.05121e+08	1.08777e+08	8.68712e+07	7.19071e+07	8.27246e+07	1	0.402671	1	2.23067	0.696516	0.00300785	1.40488	0.371146	0.0562884	1.02043	0.303383	0.884781	1	0.402671	1	2.23067	0.696516	0.00300785	1.40488	0.371146	0.0562884	1.02043	0.303383	0.884781	7.88891e+07	1.75975e+08	1.1083e+08	8.0501e+07
		1918	4TIO2_160815032716	30	1918	113	453.236	33.711	0	6.39786e+07	9.55927e+07	7.7096e+07	1.65937e+08	1.98469e+08	1.6352e+08	1.18591e+08	1.05121e+08	1.08777e+08	8.68712e+07	7.19071e+07	8.27246e+07	1	0.402671	1	2.23067	0.696516	0.00300785	1.40488	0.371146	0.0562884	1.02043	0.303383	0.884781	1	0.402671	1	2.23067	0.696516	0.00300785	1.40488	0.371146	0.0562884	1.02043	0.303383	0.884781	7.88891e+07	1.75975e+08	1.1083e+08	8.0501e+07
		1918	4TIO2_160815032716	30	1918	113	453.236	33.711	0	6.39786e+07	9.55927e+07	7.7096e+07	1.65937e+08	1.98469e+08	1.6352e+08	1.18591e+08	1.05121e+08	1.08777e+08	8.68712e+07	7.19071e+07	8.27246e+07	1	0.402671	1	2.23067	0.696516	0.00300785	1.40488	0.371146	0.0562884	1.02043	0.303383	0.884781	1	0.402671	1	2.23067	0.696516	0.00300785	1.40488	0.371146	0.0562884	1.02043	0.303383	0.884781	7.88891e+07	1.75975e+08	1.1083e+08	8.0501e+07
		1918	1TIO2	30	1918	113	453.236	33.711	0	6.39786e+07	9.55927e+07	7.7096e+07	1.65937e+08	1.98469e+08	1.6352e+08	1.18591e+08	1.05121e+08	1.08777e+08	8.68712e+07	7.19071e+07	8.27246e+07	1	0.402671	1	2.23067	0.696516	0.00300785	1.40488	0.371146	0.0562884	1.02043	0.303383	0.884781	1	0.402671	1	2.23067	0.696516	0.00300785	1.40488	0.371146	0.0562884	1.02043	0.303383	0.884781	7.88891e+07	1.75975e+08	1.1083e+08	8.0501e+07
		1918	1TIO2	30	1918	113	453.236	33.711	0	6.39786e+07	9.55927e+07	7.7096e+07	1.65937e+08	1.98469e+08	1.6352e+08	1.18591e+08	1.05121e+08	1.08777e+08	8.68712e+07	7.19071e+07	8.27246e+07	1	0.402671	1	2.23067	0.696516	0.00300785	1.40488	0.371146	0.0562884	1.02043	0.303383	0.884781	1	0.402671	1	2.23067	0.696516	0.00300785	1.40488	0.371146	0.0562884	1.02043	0.303383	0.884781	7.88891e+07	1.75975e+08	1.1083e+08	8.0501e+07
		1918	1TIO2_160814080817	30	1918	113	453.236	33.711	0	6.39786e+07	9.55927e+07	7.7096e+07	1.65937e+08	1.98469e+08	1.6352e+08	1.18591e+08	1.05121e+08	1.08777e+08	8.68712e+07	7.19071e+07	8.27246e+07	1	0.402671	1	2.23067	0.696516	0.00300785	1.40488	0.371146	0.0562884	1.02043	0.303383	0.884781	1	0.402671	1	2.23067	0.696516	0.00300785	1.40488	0.371146	0.0562884	1.02043	0.303383	0.884781	7.88891e+07	1.75975e+08	1.1083e+08	8.0501e+07
		1918	1TIO2_160814080817	30	1918	113	453.236	33.711	0	6.39786e+07	9.55927e+07	7.7096e+07	1.65937e+08	1.98469e+08	1.6352e+08	1.18591e+08	1.05121e+08	1.08777e+08	8.68712e+07	7.19071e+07	8.27246e+07	1	0.402671	1	2.23067	0.696516	0.00300785	1.40488	0.371146	0.0562884	1.02043	0.303383	0.884781	1	0.402671	1	2.23067	0.696516	0.00300785	1.40488	0.371146	0.0562884	1.02043	0.303383	0.884781	7.88891e+07	1.75975e+08	1.1083e+08	8.0501e+07
		1918	1TIO2_160814100408	30	1918	113	453.236	33.711	0	6.39786e+07	9.55927e+07	7.7096e+07	1.65937e+08	1.98469e+08	1.6352e+08	1.18591e+08	1.05121e+08	1.08777e+08	8.68712e+07	7.19071e+07	8.27246e+07	1	0.402671	1	2.23067	0.696516	0.00300785	1.40488	0.371146	0.0562884	1.02043	0.303383	0.884781	1	0.402671	1	2.23067	0.696516	0.00300785	1.40488	0.371146	0.0562884	1.02043	0.303383	0.884781	7.88891e+07	1.75975e+08	1.1083e+08	8.0501e+07
		1918	1TIO2_160814100408	30	1918	113	453.236	33.711	0	6.39786e+07	9.55927e+07	7.7096e+07	1.65937e+08	1.98469e+08	1.6352e+08	1.18591e+08	1.05121e+08	1.08777e+08	8.68712e+07	7.19071e+07	8.27246e+07	1	0.402671	1	2.23067	0.696516	0.00300785	1.40488	0.371146	0.0562884	1.02043	0.303383	0.884781	1	0.402671	1	2.23067	0.696516	0.00300785	1.40488	0.371146	0.0562884	1.02043	0.303383	0.884781	7.88891e+07	1.75975e+08	1.1083e+08	8.0501e+07
		1918	2TIO2	30	1918	113	453.236	33.711	0	6.39786e+07	9.55927e+07	7.7096e+07	1.65937e+08	1.98469e+08	1.6352e+08	1.18591e+08	1.05121e+08	1.08777e+08	8.68712e+07	7.19071e+07	8.27246e+07	1	0.402671	1	2.23067	0.696516	0.00300785	1.40488	0.371146	0.0562884	1.02043	0.303383	0.884781	1	0.402671	1	2.23067	0.696516	0.00300785	1.40488	0.371146	0.0562884	1.02043	0.303383	0.884781	7.88891e+07	1.75975e+08	1.1083e+08	8.0501e+07
		1918	2TIO2	30	1918	113	453.236	33.711	0	6.39786e+07	9.55927e+07	7.7096e+07	1.65937e+08	1.98469e+08	1.6352e+08	1.18591e+08	1.05121e+08	1.08777e+08	8.68712e+07	7.19071e+07	8.27246e+07	1	0.402671	1	2.23067	0.696516	0.00300785	1.40488	0.371146	0.0562884	1.02043	0.303383	0.884781	1	0.402671	1	2.23067	0.696516	0.00300785	1.40488	0.371146	0.0562884	1.02043	0.303383	0.884781	7.88891e+07	1.75975e+08	1.1083e+08	8.0501e+07
		1918	2TIO2_160814135556	30	1918	113	453.236	33.711	0	6.39786e+07	9.55927e+07	7.7096e+07	1.65937e+08	1.98469e+08	1.6352e+08	1.18591e+08	1.05121e+08	1.08777e+08	8.68712e+07	7.19071e+07	8.27246e+07	1	0.402671	1	2.23067	0.696516	0.00300785	1.40488	0.371146	0.0562884	1.02043	0.303383	0.884781	1	0.402671	1	2.23067	0.696516	0.00300785	1.40488	0.371146	0.0562884	1.02043	0.303383	0.884781	7.88891e+07	1.75975e+08	1.1083e+08	8.0501e+07
		1918	2TIO2_160814155150	30	1918	113	453.236	33.711	0	6.39786e+07	9.55927e+07	7.7096e+07	1.65937e+08	1.98469e+08	1.6352e+08	1.18591e+08	1.05121e+08	1.08777e+08	8.68712e+07	7.19071e+07	8.27246e+07	1	0.402671	1	2.23067	0.696516	0.00300785	1.40488	0.371146	0.0562884	1.02043	0.303383	0.884781	1	0.402671	1	2.23067	0.696516	0.00300785	1.40488	0.371146	0.0562884	1.02043	0.303383	0.884781	7.88891e+07	1.75975e+08	1.1083e+08	8.0501e+07
		1918	3TIO2	30	1918	113	453.236	33.711	0	6.39786e+07	9.55927e+07	7.7096e+07	1.65937e+08	1.98469e+08	1.6352e+08	1.18591e+08	1.05121e+08	1.08777e+08	8.68712e+07	7.19071e+07	8.27246e+07	1	0.402671	1	2.23067	0.696516	0.00300785	1.40488	0.371146	0.0562884	1.02043	0.303383	0.884781	1	0.402671	1	2.23067	0.696516	0.00300785	1.40488	0.371146	0.0562884	1.02043	0.303383	0.884781	7.88891e+07	1.75975e+08	1.1083e+08	8.0501e+07
		1918	3TIO2	30	1918	113	453.236	33.711	0	6.39786e+07	9.55927e+07	7.7096e+07	1.65937e+08	1.98469e+08	1.6352e+08	1.18591e+08	1.05121e+08	1.08777e+08	8.68712e+07	7.19071e+07	8.27246e+07	1	0.402671	1	2.23067	0.696516	0.00300785	1.40488	0.371146	0.0562884	1.02043	0.303383	0.884781	1	0.402671	1	2.23067	0.696516	0.00300785	1.40488	0.371146	0.0562884	1.02043	0.303383	0.884781	7.88891e+07	1.75975e+08	1.1083e+08	8.0501e+07
		1918	3TIO2	30	1918	113	453.236	33.711	0	6.39786e+07	9.55927e+07	7.7096e+07	1.65937e+08	1.98469e+08	1.6352e+08	1.18591e+08	1.05121e+08	1.08777e+08	8.68712e+07	7.19071e+07	8.27246e+07	1	0.402671	1	2.23067	0.696516	0.00300785	1.40488	0.371146	0.0562884	1.02043	0.303383	0.884781	1	0.402671	1	2.23067	0.696516	0.00300785	1.40488	0.371146	0.0562884	1.02043	0.303383	0.884781	7.88891e+07	1.75975e+08	1.1083e+08	8.0501e+07
		1918	3TIO2	30	1918	113	453.236	33.711	0	6.39786e+07	9.55927e+07	7.7096e+07	1.65937e+08	1.98469e+08	1.6352e+08	1.18591e+08	1.05121e+08	1.08777e+08	8.68712e+07	7.19071e+07	8.27246e+07	1	0.402671	1	2.23067	0.696516	0.00300785	1.40488	0.371146	0.0562884	1.02043	0.303383	0.884781	1	0.402671	1	2.23067	0.696516	0.00300785	1.40488	0.371146	0.0562884	1.02043	0.303383	0.884781	7.88891e+07	1.75975e+08	1.1083e+08	8.0501e+07
		1918	3TIO2	30	1918	113	453.236	33.711	0	6.39786e+07	9.55927e+07	7.7096e+07	1.65937e+08	1.98469e+08	1.6352e+08	1.18591e+08	1.05121e+08	1.08777e+08	8.68712e+07	7.19071e+07	8.27246e+07	1	0.402671	1	2.23067	0.696516	0.00300785	1.40488	0.371146	0.0562884	1.02043	0.303383	0.884781	1	0.402671	1	2.23067	0.696516	0.00300785	1.40488	0.371146	0.0562884	1.02043	0.303383	0.884781	7.88891e+07	1.75975e+08	1.1083e+08	8.0501e+07
		1918	3TIO2	30	1918	113	453.236	33.711	0	6.39786e+07	9.55927e+07	7.7096e+07	1.65937e+08	1.98469e+08	1.6352e+08	1.18591e+08	1.05121e+08	1.08777e+08	8.68712e+07	7.19071e+07	8.27246e+07	1	0.402671	1	2.23067	0.696516	0.00300785	1.40488	0.371146	0.0562884	1.02043	0.303383	0.884781	1	0.402671	1	2.23067	0.696516	0.00300785	1.40488	0.371146	0.0562884	1.02043	0.303383	0.884781	7.88891e+07	1.75975e+08	1.1083e+08	8.0501e+07
		1918	3TIO2_160814194338	30	1918	113	453.236	33.711	0	6.39786e+07	9.55927e+07	7.7096e+07	1.65937e+08	1.98469e+08	1.6352e+08	1.18591e+08	1.05121e+08	1.08777e+08	8.68712e+07	7.19071e+07	8.27246e+07	1	0.402671	1	2.23067	0.696516	0.00300785	1.40488	0.371146	0.0562884	1.02043	0.303383	0.884781	1	0.402671	1	2.23067	0.696516	0.00300785	1.40488	0.371146	0.0562884	1.02043	0.303383	0.884781	7.88891e+07	1.75975e+08	1.1083e+08	8.0501e+07
		1918	3TIO2_160814194338	30	1918	113	453.236	33.711	0	6.39786e+07	9.55927e+07	7.7096e+07	1.65937e+08	1.98469e+08	1.6352e+08	1.18591e+08	1.05121e+08	1.08777e+08	8.68712e+07	7.19071e+07	8.27246e+07	1	0.402671	1	2.23067	0.696516	0.00300785	1.40488	0.371146	0.0562884	1.02043	0.303383	0.884781	1	0.402671	1	2.23067	0.696516	0.00300785	1.40488	0.371146	0.0562884	1.02043	0.303383	0.884781	7.88891e+07	1.75975e+08	1.1083e+08	8.0501e+07
		1918	3TIO2_160814194338	30	1918	113	453.236	33.711	0	6.39786e+07	9.55927e+07	7.7096e+07	1.65937e+08	1.98469e+08	1.6352e+08	1.18591e+08	1.05121e+08	1.08777e+08	8.68712e+07	7.19071e+07	8.27246e+07	1	0.402671	1	2.23067	0.696516	0.00300785	1.40488	0.371146	0.0562884	1.02043	0.303383	0.884781	1	0.402671	1	2.23067	0.696516	0.00300785	1.40488	0.371146	0.0562884	1.02043	0.303383	0.884781	7.88891e+07	1.75975e+08	1.1083e+08	8.0501e+07
		1918	3TIO2_160814213929	30	1918	113	453.236	33.711	0	6.39786e+07	9.55927e+07	7.7096e+07	1.65937e+08	1.98469e+08	1.6352e+08	1.18591e+08	1.05121e+08	1.08777e+08	8.68712e+07	7.19071e+07	8.27246e+07	1	0.402671	1	2.23067	0.696516	0.00300785	1.40488	0.371146	0.0562884	1.02043	0.303383	0.884781	1	0.402671	1	2.23067	0.696516	0.00300785	1.40488	0.371146	0.0562884	1.02043	0.303383	0.884781	7.88891e+07	1.75975e+08	1.1083e+08	8.0501e+07
		1918	3TIO2_160814213929	30	1918	113	453.236	33.711	0	6.39786e+07	9.55927e+07	7.7096e+07	1.65937e+08	1.98469e+08	1.6352e+08	1.18591e+08	1.05121e+08	1.08777e+08	8.68712e+07	7.19071e+07	8.27246e+07	1	0.402671	1	2.23067	0.696516	0.00300785	1.40488	0.371146	0.0562884	1.02043	0.303383	0.884781	1	0.402671	1	2.23067	0.696516	0.00300785	1.40488	0.371146	0.0562884	1.02043	0.303383	0.884781	7.88891e+07	1.75975e+08	1.1083e+08	8.0501e+07
SP://P49411	EFTU_HUMAN Elongation factor Tu_ mitochondrial OS=Homo sapiens GN=TUFM PE=1 SV=2	1	1	30	1	0.402671	1	2.23067	0.696516	0.00300785	1.40488	0.371146	0.0562884	1.02043	0.303383	0.884781
	peptides: 1 Items
	PEPTIDE	FRAMES	HITS	Ratio_1T	StdDev_1T	PValue_1T	Ratio_2T	StdDev_2T	PValue_2T	Ratio_3T	StdDev_3T	PValue_3T	Ratio_4T	StdDev_4T	PValue_4T	OtherAssignments	AvgPepPValue
	DKPHVNVGTIGHVDHGK	1	30	1	0.402671	1	2.23067	0.696516	0.00300785	1.40488	0.371146	0.0562884	1.02043	0.303383	0.884781	0	0
		hits: 30 Items
		FRAMEID	RAWFILE	MS2	FrameID1	CompID	MZ	Time	GoodID	II_1TIO2	II_1TIO2_160814080817	II_1TIO2_160814100408	II_2TIO2	II_2TIO2_160814135556	II_2TIO2_160814155150	II_3TIO2	II_3TIO2_160814194338	II_3TIO2_160814213929	II_4TIO2	II_4TIO2_160815013116	II_4TIO2_160815032716	Ratio_1T	StdDev_1T	PValue_1T	Ratio_2T	StdDev_2T	PValue_2T	Ratio_3T	StdDev_3T	PValue_3T	Ratio_4T	StdDev_4T	PValue_4T	NRatio_1T	NStdDev_1T	NPValue_1T	NRatio_2T	NStdDev_2T	NPValue_2T	NRatio_3T	NStdDev_3T	NPValue_3T	NRatio_4T	NStdDev_4T	NPValue_4T	Avg_1T	Avg_2T	Avg_3T	Avg_4T
		1918	4TIO2	30	1918	113	453.236	33.711	0	6.39786e+07	9.55927e+07	7.7096e+07	1.65937e+08	1.98469e+08	1.6352e+08	1.18591e+08	1.05121e+08	1.08777e+08	8.68712e+07	7.19071e+07	8.27246e+07	1	0.402671	1	2.23067	0.696516	0.00300785	1.40488	0.371146	0.0562884	1.02043	0.303383	0.884781	1	0.402671	1	2.23067	0.696516	0.00300785	1.40488	0.371146	0.0562884	1.02043	0.303383	0.884781	7.88891e+07	1.75975e+08	1.1083e+08	8.0501e+07
		1918	4TIO2	30	1918	113	453.236	33.711	0	6.39786e+07	9.55927e+07	7.7096e+07	1.65937e+08	1.98469e+08	1.6352e+08	1.18591e+08	1.05121e+08	1.08777e+08	8.68712e+07	7.19071e+07	8.27246e+07	1	0.402671	1	2.23067	0.696516	0.00300785	1.40488	0.371146	0.0562884	1.02043	0.303383	0.884781	1	0.402671	1	2.23067	0.696516	0.00300785	1.40488	0.371146	0.0562884	1.02043	0.303383	0.884781	7.88891e+07	1.75975e+08	1.1083e+08	8.0501e+07
		1918	4TIO2	30	1918	113	453.236	33.711	0	6.39786e+07	9.55927e+07	7.7096e+07	1.65937e+08	1.98469e+08	1.6352e+08	1.18591e+08	1.05121e+08	1.08777e+08	8.68712e+07	7.19071e+07	8.27246e+07	1	0.402671	1	2.23067	0.696516	0.00300785	1.40488	0.371146	0.0562884	1.02043	0.303383	0.884781	1	0.402671	1	2.23067	0.696516	0.00300785	1.40488	0.371146	0.0562884	1.02043	0.303383	0.884781	7.88891e+07	1.75975e+08	1.1083e+08	8.0501e+07
		1918	4TIO2_160815013116	30	1918	113	453.236	33.711	0	6.39786e+07	9.55927e+07	7.7096e+07	1.65937e+08	1.98469e+08	1.6352e+08	1.18591e+08	1.05121e+08	1.08777e+08	8.68712e+07	7.19071e+07	8.27246e+07	1	0.402671	1	2.23067	0.696516	0.00300785	1.40488	0.371146	0.0562884	1.02043	0.303383	0.884781	1	0.402671	1	2.23067	0.696516	0.00300785	1.40488	0.371146	0.0562884	1.02043	0.303383	0.884781	7.88891e+07	1.75975e+08	1.1083e+08	8.0501e+07
		1918	4TIO2_160815013116	30	1918	113	453.236	33.711	0	6.39786e+07	9.55927e+07	7.7096e+07	1.65937e+08	1.98469e+08	1.6352e+08	1.18591e+08	1.05121e+08	1.08777e+08	8.68712e+07	7.19071e+07	8.27246e+07	1	0.402671	1	2.23067	0.696516	0.00300785	1.40488	0.371146	0.0562884	1.02043	0.303383	0.884781	1	0.402671	1	2.23067	0.696516	0.00300785	1.40488	0.371146	0.0562884	1.02043	0.303383	0.884781	7.88891e+07	1.75975e+08	1.1083e+08	8.0501e+07
		1918	4TIO2_160815032716	30	1918	113	453.236	33.711	0	6.39786e+07	9.55927e+07	7.7096e+07	1.65937e+08	1.98469e+08	1.6352e+08	1.18591e+08	1.05121e+08	1.08777e+08	8.68712e+07	7.19071e+07	8.27246e+07	1	0.402671	1	2.23067	0.696516	0.00300785	1.40488	0.371146	0.0562884	1.02043	0.303383	0.884781	1	0.402671	1	2.23067	0.696516	0.00300785	1.40488	0.371146	0.0562884	1.02043	0.303383	0.884781	7.88891e+07	1.75975e+08	1.1083e+08	8.0501e+07
		1918	4TIO2_160815032716	30	1918	113	453.236	33.711	0	6.39786e+07	9.55927e+07	7.7096e+07	1.65937e+08	1.98469e+08	1.6352e+08	1.18591e+08	1.05121e+08	1.08777e+08	8.68712e+07	7.19071e+07	8.27246e+07	1	0.402671	1	2.23067	0.696516	0.00300785	1.40488	0.371146	0.0562884	1.02043	0.303383	0.884781	1	0.402671	1	2.23067	0.696516	0.00300785	1.40488	0.371146	0.0562884	1.02043	0.303383	0.884781	7.88891e+07	1.75975e+08	1.1083e+08	8.0501e+07
		1918	1TIO2	30	1918	113	453.236	33.711	0	6.39786e+07	9.55927e+07	7.7096e+07	1.65937e+08	1.98469e+08	1.6352e+08	1.18591e+08	1.05121e+08	1.08777e+08	8.68712e+07	7.19071e+07	8.27246e+07	1	0.402671	1	2.23067	0.696516	0.00300785	1.40488	0.371146	0.0562884	1.02043	0.303383	0.884781	1	0.402671	1	2.23067	0.696516	0.00300785	1.40488	0.371146	0.0562884	1.02043	0.303383	0.884781	7.88891e+07	1.75975e+08	1.1083e+08	8.0501e+07
		1918	1TIO2	30	1918	113	453.236	33.711	0	6.39786e+07	9.55927e+07	7.7096e+07	1.65937e+08	1.98469e+08	1.6352e+08	1.18591e+08	1.05121e+08	1.08777e+08	8.68712e+07	7.19071e+07	8.27246e+07	1	0.402671	1	2.23067	0.696516	0.00300785	1.40488	0.371146	0.0562884	1.02043	0.303383	0.884781	1	0.402671	1	2.23067	0.696516	0.00300785	1.40488	0.371146	0.0562884	1.02043	0.303383	0.884781	7.88891e+07	1.75975e+08	1.1083e+08	8.0501e+07
		1918	1TIO2_160814080817	30	1918	113	453.236	33.711	0	6.39786e+07	9.55927e+07	7.7096e+07	1.65937e+08	1.98469e+08	1.6352e+08	1.18591e+08	1.05121e+08	1.08777e+08	8.68712e+07	7.19071e+07	8.27246e+07	1	0.402671	1	2.23067	0.696516	0.00300785	1.40488	0.371146	0.0562884	1.02043	0.303383	0.884781	1	0.402671	1	2.23067	0.696516	0.00300785	1.40488	0.371146	0.0562884	1.02043	0.303383	0.884781	7.88891e+07	1.75975e+08	1.1083e+08	8.0501e+07
		1918	1TIO2_160814080817	30	1918	113	453.236	33.711	0	6.39786e+07	9.55927e+07	7.7096e+07	1.65937e+08	1.98469e+08	1.6352e+08	1.18591e+08	1.05121e+08	1.08777e+08	8.68712e+07	7.19071e+07	8.27246e+07	1	0.402671	1	2.23067	0.696516	0.00300785	1.40488	0.371146	0.0562884	1.02043	0.303383	0.884781	1	0.402671	1	2.23067	0.696516	0.00300785	1.40488	0.371146	0.0562884	1.02043	0.303383	0.884781	7.88891e+07	1.75975e+08	1.1083e+08	8.0501e+07
		1918	1TIO2_160814100408	30	1918	113	453.236	33.711	0	6.39786e+07	9.55927e+07	7.7096e+07	1.65937e+08	1.98469e+08	1.6352e+08	1.18591e+08	1.05121e+08	1.08777e+08	8.68712e+07	7.19071e+07	8.27246e+07	1	0.402671	1	2.23067	0.696516	0.00300785	1.40488	0.371146	0.0562884	1.02043	0.303383	0.884781	1	0.402671	1	2.23067	0.696516	0.00300785	1.40488	0.371146	0.0562884	1.02043	0.303383	0.884781	7.88891e+07	1.75975e+08	1.1083e+08	8.0501e+07
		1918	1TIO2_160814100408	30	1918	113	453.236	33.711	0	6.39786e+07	9.55927e+07	7.7096e+07	1.65937e+08	1.98469e+08	1.6352e+08	1.18591e+08	1.05121e+08	1.08777e+08	8.68712e+07	7.19071e+07	8.27246e+07	1	0.402671	1	2.23067	0.696516	0.00300785	1.40488	0.371146	0.0562884	1.02043	0.303383	0.884781	1	0.402671	1	2.23067	0.696516	0.00300785	1.40488	0.371146	0.0562884	1.02043	0.303383	0.884781	7.88891e+07	1.75975e+08	1.1083e+08	8.0501e+07
		1918	2TIO2	30	1918	113	453.236	33.711	0	6.39786e+07	9.55927e+07	7.7096e+07	1.65937e+08	1.98469e+08	1.6352e+08	1.18591e+08	1.05121e+08	1.08777e+08	8.68712e+07	7.19071e+07	8.27246e+07	1	0.402671	1	2.23067	0.696516	0.00300785	1.40488	0.371146	0.0562884	1.02043	0.303383	0.884781	1	0.402671	1	2.23067	0.696516	0.00300785	1.40488	0.371146	0.0562884	1.02043	0.303383	0.884781	7.88891e+07	1.75975e+08	1.1083e+08	8.0501e+07
		1918	2TIO2	30	1918	113	453.236	33.711	0	6.39786e+07	9.55927e+07	7.7096e+07	1.65937e+08	1.98469e+08	1.6352e+08	1.18591e+08	1.05121e+08	1.08777e+08	8.68712e+07	7.19071e+07	8.27246e+07	1	0.402671	1	2.23067	0.696516	0.00300785	1.40488	0.371146	0.0562884	1.02043	0.303383	0.884781	1	0.402671	1	2.23067	0.696516	0.00300785	1.40488	0.371146	0.0562884	1.02043	0.303383	0.884781	7.88891e+07	1.75975e+08	1.1083e+08	8.0501e+07
		1918	2TIO2_160814135556	30	1918	113	453.236	33.711	0	6.39786e+07	9.55927e+07	7.7096e+07	1.65937e+08	1.98469e+08	1.6352e+08	1.18591e+08	1.05121e+08	1.08777e+08	8.68712e+07	7.19071e+07	8.27246e+07	1	0.402671	1	2.23067	0.696516	0.00300785	1.40488	0.371146	0.0562884	1.02043	0.303383	0.884781	1	0.402671	1	2.23067	0.696516	0.00300785	1.40488	0.371146	0.0562884	1.02043	0.303383	0.884781	7.88891e+07	1.75975e+08	1.1083e+08	8.0501e+07
		1918	2TIO2_160814135556	30	1918	113	453.236	33.711	0	6.39786e+07	9.55927e+07	7.7096e+07	1.65937e+08	1.98469e+08	1.6352e+08	1.18591e+08	1.05121e+08	1.08777e+08	8.68712e+07	7.19071e+07	8.27246e+07	1	0.402671	1	2.23067	0.696516	0.00300785	1.40488	0.371146	0.0562884	1.02043	0.303383	0.884781	1	0.402671	1	2.23067	0.696516	0.00300785	1.40488	0.371146	0.0562884	1.02043	0.303383	0.884781	7.88891e+07	1.75975e+08	1.1083e+08	8.0501e+07
		1918	2TIO2_160814155150	30	1918	113	453.236	33.711	0	6.39786e+07	9.55927e+07	7.7096e+07	1.65937e+08	1.98469e+08	1.6352e+08	1.18591e+08	1.05121e+08	1.08777e+08	8.68712e+07	7.19071e+07	8.27246e+07	1	0.402671	1	2.23067	0.696516	0.00300785	1.40488	0.371146	0.0562884	1.02043	0.303383	0.884781	1	0.402671	1	2.23067	0.696516	0.00300785	1.40488	0.371146	0.0562884	1.02043	0.303383	0.884781	7.88891e+07	1.75975e+08	1.1083e+08	8.0501e+07
		1918	2TIO2_160814155150	30	1918	113	453.236	33.711	0	6.39786e+07	9.55927e+07	7.7096e+07	1.65937e+08	1.98469e+08	1.6352e+08	1.18591e+08	1.05121e+08	1.08777e+08	8.68712e+07	7.19071e+07	8.27246e+07	1	0.402671	1	2.23067	0.696516	0.00300785	1.40488	0.371146	0.0562884	1.02043	0.303383	0.884781	1	0.402671	1	2.23067	0.696516	0.00300785	1.40488	0.371146	0.0562884	1.02043	0.303383	0.884781	7.88891e+07	1.75975e+08	1.1083e+08	8.0501e+07
		1918	3TIO2	30	1918	113	453.236	33.711	0	6.39786e+07	9.55927e+07	7.7096e+07	1.65937e+08	1.98469e+08	1.6352e+08	1.18591e+08	1.05121e+08	1.08777e+08	8.68712e+07	7.19071e+07	8.27246e+07	1	0.402671	1	2.23067	0.696516	0.00300785	1.40488	0.371146	0.0562884	1.02043	0.303383	0.884781	1	0.402671	1	2.23067	0.696516	0.00300785	1.40488	0.371146	0.0562884	1.02043	0.303383	0.884781	7.88891e+07	1.75975e+08	1.1083e+08	8.0501e+07
		1918	3TIO2	30	1918	113	453.236	33.711	0	6.39786e+07	9.55927e+07	7.7096e+07	1.65937e+08	1.98469e+08	1.6352e+08	1.18591e+08	1.05121e+08	1.08777e+08	8.68712e+07	7.19071e+07	8.27246e+07	1	0.402671	1	2.23067	0.696516	0.00300785	1.40488	0.371146	0.0562884	1.02043	0.303383	0.884781	1	0.402671	1	2.23067	0.696516	0.00300785	1.40488	0.371146	0.0562884	1.02043	0.303383	0.884781	7.88891e+07	1.75975e+08	1.1083e+08	8.0501e+07
		1918	3TIO2	30	1918	113	453.236	33.711	0	6.39786e+07	9.55927e+07	7.7096e+07	1.65937e+08	1.98469e+08	1.6352e+08	1.18591e+08	1.05121e+08	1.08777e+08	8.68712e+07	7.19071e+07	8.27246e+07	1	0.402671	1	2.23067	0.696516	0.00300785	1.40488	0.371146	0.0562884	1.02043	0.303383	0.884781	1	0.402671	1	2.23067	0.696516	0.00300785	1.40488	0.371146	0.0562884	1.02043	0.303383	0.884781	7.88891e+07	1.75975e+08	1.1083e+08	8.0501e+07
		1918	3TIO2	30	1918	113	453.236	33.711	0	6.39786e+07	9.55927e+07	7.7096e+07	1.65937e+08	1.98469e+08	1.6352e+08	1.18591e+08	1.05121e+08	1.08777e+08	8.68712e+07	7.19071e+07	8.27246e+07	1	0.402671	1	2.23067	0.696516	0.00300785	1.40488	0.371146	0.0562884	1.02043	0.303383	0.884781	1	0.402671	1	2.23067	0.696516	0.00300785	1.40488	0.371146	0.0562884	1.02043	0.303383	0.884781	7.88891e+07	1.75975e+08	1.1083e+08	8.0501e+07
		1918	3TIO2	30	1918	113	453.236	33.711	0	6.39786e+07	9.55927e+07	7.7096e+07	1.65937e+08	1.98469e+08	1.6352e+08	1.18591e+08	1.05121e+08	1.08777e+08	8.68712e+07	7.19071e+07	8.27246e+07	1	0.402671	1	2.23067	0.696516	0.00300785	1.40488	0.371146	0.0562884	1.02043	0.303383	0.884781	1	0.402671	1	2.23067	0.696516	0.00300785	1.40488	0.371146	0.0562884	1.02043	0.303383	0.884781	7.88891e+07	1.75975e+08	1.1083e+08	8.0501e+07
		1918	3TIO2	30	1918	113	453.236	33.711	0	6.39786e+07	9.55927e+07	7.7096e+07	1.65937e+08	1.98469e+08	1.6352e+08	1.18591e+08	1.05121e+08	1.08777e+08	8.68712e+07	7.19071e+07	8.27246e+07	1	0.402671	1	2.23067	0.696516	0.00300785	1.40488	0.371146	0.0562884	1.02043	0.303383	0.884781	1	0.402671	1	2.23067	0.696516	0.00300785	1.40488	0.371146	0.0562884	1.02043	0.303383	0.884781	7.88891e+07	1.75975e+08	1.1083e+08	8.0501e+07
		1918	3TIO2_160814194338	30	1918	113	453.236	33.711	0	6.39786e+07	9.55927e+07	7.7096e+07	1.65937e+08	1.98469e+08	1.6352e+08	1.18591e+08	1.05121e+08	1.08777e+08	8.68712e+07	7.19071e+07	8.27246e+07	1	0.402671	1	2.23067	0.696516	0.00300785	1.40488	0.371146	0.0562884	1.02043	0.303383	0.884781	1	0.402671	1	2.23067	0.696516	0.00300785	1.40488	0.371146	0.0562884	1.02043	0.303383	0.884781	7.88891e+07	1.75975e+08	1.1083e+08	8.0501e+07
		1918	3TIO2_160814194338	30	1918	113	453.236	33.711	0	6.39786e+07	9.55927e+07	7.7096e+07	1.65937e+08	1.98469e+08	1.6352e+08	1.18591e+08	1.05121e+08	1.08777e+08	8.68712e+07	7.19071e+07	8.27246e+07	1	0.402671	1	2.23067	0.696516	0.00300785	1.40488	0.371146	0.0562884	1.02043	0.303383	0.884781	1	0.402671	1	2.23067	0.696516	0.00300785	1.40488	0.371146	0.0562884	1.02043	0.303383	0.884781	7.88891e+07	1.75975e+08	1.1083e+08	8.0501e+07
		1918	3TIO2_160814194338	30	1918	113	453.236	33.711	0	6.39786e+07	9.55927e+07	7.7096e+07	1.65937e+08	1.98469e+08	1.6352e+08	1.18591e+08	1.05121e+08	1.08777e+08	8.68712e+07	7.19071e+07	8.27246e+07	1	0.402671	1	2.23067	0.696516	0.00300785	1.40488	0.371146	0.0562884	1.02043	0.303383	0.884781	1	0.402671	1	2.23067	0.696516	0.00300785	1.40488	0.371146	0.0562884	1.02043	0.303383	0.884781	7.88891e+07	1.75975e+08	1.1083e+08	8.0501e+07
		1918	3TIO2_160814213929	30	1918	113	453.236	33.711	0	6.39786e+07	9.55927e+07	7.7096e+07	1.65937e+08	1.98469e+08	1.6352e+08	1.18591e+08	1.05121e+08	1.08777e+08	8.68712e+07	7.19071e+07	8.27246e+07	1	0.402671	1	2.23067	0.696516	0.00300785	1.40488	0.371146	0.0562884	1.02043	0.303383	0.884781	1	0.402671	1	2.23067	0.696516	0.00300785	1.40488	0.371146	0.0562884	1.02043	0.303383	0.884781	7.88891e+07	1.75975e+08	1.1083e+08	8.0501e+07
		1918	3TIO2_160814213929	30	1918	113	453.236	33.711	0	6.39786e+07	9.55927e+07	7.7096e+07	1.65937e+08	1.98469e+08	1.6352e+08	1.18591e+08	1.05121e+08	1.08777e+08	8.68712e+07	7.19071e+07	8.27246e+07	1	0.402671	1	2.23067	0.696516	0.00300785	1.40488	0.371146	0.0562884	1.02043	0.303383	0.884781	1	0.402671	1	2.23067	0.696516	0.00300785	1.40488	0.371146	0.0562884	1.02043	0.303383	0.884781	7.88891e+07	1.75975e+08	1.1083e+08	8.0501e+07
SP://Q13939	CALI_HUMAN Calicin OS=Homo sapiens GN=CCIN PE=2 SV=3	1	1	3	1	0.402671	1	2.23067	0.696516	0.00300785	1.40488	0.371146	0.0562884	1.02043	0.303383	0.884781
	peptides: 1 Items
	PEPTIDE	FRAMES	HITS	Ratio_1T	StdDev_1T	PValue_1T	Ratio_2T	StdDev_2T	PValue_2T	Ratio_3T	StdDev_3T	PValue_3T	Ratio_4T	StdDev_4T	PValue_4T	OtherAssignments	AvgPepPValue
	YIYISGGTTEQISGLK+Phospho(5)	1	3	1	0.402671	1	2.23067	0.696516	0.00300785	1.40488	0.371146	0.0562884	1.02043	0.303383	0.884781	0	0
		hits: 3 Items
		FRAMEID	RAWFILE	MS2	FrameID1	CompID	MZ	Time	GoodID	II_1TIO2	II_1TIO2_160814080817	II_1TIO2_160814100408	II_2TIO2	II_2TIO2_160814135556	II_2TIO2_160814155150	II_3TIO2	II_3TIO2_160814194338	II_3TIO2_160814213929	II_4TIO2	II_4TIO2_160815013116	II_4TIO2_160815032716	Ratio_1T	StdDev_1T	PValue_1T	Ratio_2T	StdDev_2T	PValue_2T	Ratio_3T	StdDev_3T	PValue_3T	Ratio_4T	StdDev_4T	PValue_4T	NRatio_1T	NStdDev_1T	NPValue_1T	NRatio_2T	NStdDev_2T	NPValue_2T	NRatio_3T	NStdDev_3T	NPValue_3T	NRatio_4T	NStdDev_4T	NPValue_4T	Avg_1T	Avg_2T	Avg_3T	Avg_4T
		1918	2TIO2_160814135556	30	1918	113	453.236	33.711	0	6.39786e+07	9.55927e+07	7.7096e+07	1.65937e+08	1.98469e+08	1.6352e+08	1.18591e+08	1.05121e+08	1.08777e+08	8.68712e+07	7.19071e+07	8.27246e+07	1	0.402671	1	2.23067	0.696516	0.00300785	1.40488	0.371146	0.0562884	1.02043	0.303383	0.884781	1	0.402671	1	2.23067	0.696516	0.00300785	1.40488	0.371146	0.0562884	1.02043	0.303383	0.884781	7.88891e+07	1.75975e+08	1.1083e+08	8.0501e+07
		1918	3TIO2	30	1918	113	453.236	33.711	0	6.39786e+07	9.55927e+07	7.7096e+07	1.65937e+08	1.98469e+08	1.6352e+08	1.18591e+08	1.05121e+08	1.08777e+08	8.68712e+07	7.19071e+07	8.27246e+07	1	0.402671	1	2.23067	0.696516	0.00300785	1.40488	0.371146	0.0562884	1.02043	0.303383	0.884781	1	0.402671	1	2.23067	0.696516	0.00300785	1.40488	0.371146	0.0562884	1.02043	0.303383	0.884781	7.88891e+07	1.75975e+08	1.1083e+08	8.0501e+07
		1918	3TIO2_160814213929	30	1918	113	453.236	33.711	0	6.39786e+07	9.55927e+07	7.7096e+07	1.65937e+08	1.98469e+08	1.6352e+08	1.18591e+08	1.05121e+08	1.08777e+08	8.68712e+07	7.19071e+07	8.27246e+07	1	0.402671	1	2.23067	0.696516	0.00300785	1.40488	0.371146	0.0562884	1.02043	0.303383	0.884781	1	0.402671	1	2.23067	0.696516	0.00300785	1.40488	0.371146	0.0562884	1.02043	0.303383	0.884781	7.88891e+07	1.75975e+08	1.1083e+08	8.0501e+07
SP://Q14324	MYPC2_HUMAN Myosin_binding protein C_ fast_type OS=Homo sapiens GN=MYBPC2 PE=1 SV=2	1	1	1	1	0.402671	1	2.23067	0.696516	0.00300785	1.40488	0.371146	0.0562884	1.02043	0.303383	0.884781
	peptides: 1 Items
	PEPTIDE	FRAMES	HITS	Ratio_1T	StdDev_1T	PValue_1T	Ratio_2T	StdDev_2T	PValue_2T	Ratio_3T	StdDev_3T	PValue_3T	Ratio_4T	StdDev_4T	PValue_4T	OtherAssignments	AvgPepPValue
	SAAFTKKLDPAYQVDR	1	1	1	0.402671	1	2.23067	0.696516	0.00300785	1.40488	0.371146	0.0562884	1.02043	0.303383	0.884781	0	0
		hits: 1 Items
		FRAMEID	RAWFILE	MS2	FrameID1	CompID	MZ	Time	GoodID	II_1TIO2	II_1TIO2_160814080817	II_1TIO2_160814100408	II_2TIO2	II_2TIO2_160814135556	II_2TIO2_160814155150	II_3TIO2	II_3TIO2_160814194338	II_3TIO2_160814213929	II_4TIO2	II_4TIO2_160815013116	II_4TIO2_160815032716	Ratio_1T	StdDev_1T	PValue_1T	Ratio_2T	StdDev_2T	PValue_2T	Ratio_3T	StdDev_3T	PValue_3T	Ratio_4T	StdDev_4T	PValue_4T	NRatio_1T	NStdDev_1T	NPValue_1T	NRatio_2T	NStdDev_2T	NPValue_2T	NRatio_3T	NStdDev_3T	NPValue_3T	NRatio_4T	NStdDev_4T	NPValue_4T	Avg_1T	Avg_2T	Avg_3T	Avg_4T
		1918	3TIO2_160814213929	30	1918	113	453.236	33.711	0	6.39786e+07	9.55927e+07	7.7096e+07	1.65937e+08	1.98469e+08	1.6352e+08	1.18591e+08	1.05121e+08	1.08777e+08	8.68712e+07	7.19071e+07	8.27246e+07	1	0.402671	1	2.23067	0.696516	0.00300785	1.40488	0.371146	0.0562884	1.02043	0.303383	0.884781	1	0.402671	1	2.23067	0.696516	0.00300785	1.40488	0.371146	0.0562884	1.02043	0.303383	0.884781	7.88891e+07	1.75975e+08	1.1083e+08	8.0501e+07
SP://Q8N635	MEIOB_HUMAN Meiosis_specific with OB domain_containing protein OS=Homo sapiens GN=MEIOB PE=2 SV=3	1	1	1	1	0.402671	1	2.23067	0.696516	0.00300785	1.40488	0.371146	0.0562884	1.02043	0.303383	0.884781
	peptides: 1 Items
	PEPTIDE	FRAMES	HITS	Ratio_1T	StdDev_1T	PValue_1T	Ratio_2T	StdDev_2T	PValue_2T	Ratio_3T	StdDev_3T	PValue_3T	Ratio_4T	StdDev_4T	PValue_4T	OtherAssignments	AvgPepPValue
	IFTTLSDLQTNMANLK	1	1	1	0.402671	1	2.23067	0.696516	0.00300785	1.40488	0.371146	0.0562884	1.02043	0.303383	0.884781	0	0
		hits: 1 Items
		FRAMEID	RAWFILE	MS2	FrameID1	CompID	MZ	Time	GoodID	II_1TIO2	II_1TIO2_160814080817	II_1TIO2_160814100408	II_2TIO2	II_2TIO2_160814135556	II_2TIO2_160814155150	II_3TIO2	II_3TIO2_160814194338	II_3TIO2_160814213929	II_4TIO2	II_4TIO2_160815013116	II_4TIO2_160815032716	Ratio_1T	StdDev_1T	PValue_1T	Ratio_2T	StdDev_2T	PValue_2T	Ratio_3T	StdDev_3T	PValue_3T	Ratio_4T	StdDev_4T	PValue_4T	NRatio_1T	NStdDev_1T	NPValue_1T	NRatio_2T	NStdDev_2T	NPValue_2T	NRatio_3T	NStdDev_3T	NPValue_3T	NRatio_4T	NStdDev_4T	NPValue_4T	Avg_1T	Avg_2T	Avg_3T	Avg_4T
		1918	3TIO2_160814213929	30	1918	113	453.236	33.711	0	6.39786e+07	9.55927e+07	7.7096e+07	1.65937e+08	1.98469e+08	1.6352e+08	1.18591e+08	1.05121e+08	1.08777e+08	8.68712e+07	7.19071e+07	8.27246e+07	1	0.402671	1	2.23067	0.696516	0.00300785	1.40488	0.371146	0.0562884	1.02043	0.303383	0.884781	1	0.402671	1	2.23067	0.696516	0.00300785	1.40488	0.371146	0.0562884	1.02043	0.303383	0.884781	7.88891e+07	1.75975e+08	1.1083e+08	8.0501e+07
SP://Q8WWB2	Q8WWB2_HUMAN Calicin OS=Homo sapiens GN=CCIN PE=2 SV=1	1	1	3	1	0.402671	1	2.23067	0.696516	0.00300785	1.40488	0.371146	0.0562884	1.02043	0.303383	0.884781
	peptides: 1 Items
	PEPTIDE	FRAMES	HITS	Ratio_1T	StdDev_1T	PValue_1T	Ratio_2T	StdDev_2T	PValue_2T	Ratio_3T	StdDev_3T	PValue_3T	Ratio_4T	StdDev_4T	PValue_4T	OtherAssignments	AvgPepPValue
	YIYISGGTTEQISGLK+Phospho(5)	1	3	1	0.402671	1	2.23067	0.696516	0.00300785	1.40488	0.371146	0.0562884	1.02043	0.303383	0.884781	0	0
		hits: 3 Items
		FRAMEID	RAWFILE	MS2	FrameID1	CompID	MZ	Time	GoodID	II_1TIO2	II_1TIO2_160814080817	II_1TIO2_160814100408	II_2TIO2	II_2TIO2_160814135556	II_2TIO2_160814155150	II_3TIO2	II_3TIO2_160814194338	II_3TIO2_160814213929	II_4TIO2	II_4TIO2_160815013116	II_4TIO2_160815032716	Ratio_1T	StdDev_1T	PValue_1T	Ratio_2T	StdDev_2T	PValue_2T	Ratio_3T	StdDev_3T	PValue_3T	Ratio_4T	StdDev_4T	PValue_4T	NRatio_1T	NStdDev_1T	NPValue_1T	NRatio_2T	NStdDev_2T	NPValue_2T	NRatio_3T	NStdDev_3T	NPValue_3T	NRatio_4T	NStdDev_4T	NPValue_4T	Avg_1T	Avg_2T	Avg_3T	Avg_4T
		1918	2TIO2_160814135556	30	1918	113	453.236	33.711	0	6.39786e+07	9.55927e+07	7.7096e+07	1.65937e+08	1.98469e+08	1.6352e+08	1.18591e+08	1.05121e+08	1.08777e+08	8.68712e+07	7.19071e+07	8.27246e+07	1	0.402671	1	2.23067	0.696516	0.00300785	1.40488	0.371146	0.0562884	1.02043	0.303383	0.884781	1	0.402671	1	2.23067	0.696516	0.00300785	1.40488	0.371146	0.0562884	1.02043	0.303383	0.884781	7.88891e+07	1.75975e+08	1.1083e+08	8.0501e+07
		1918	3TIO2	30	1918	113	453.236	33.711	0	6.39786e+07	9.55927e+07	7.7096e+07	1.65937e+08	1.98469e+08	1.6352e+08	1.18591e+08	1.05121e+08	1.08777e+08	8.68712e+07	7.19071e+07	8.27246e+07	1	0.402671	1	2.23067	0.696516	0.00300785	1.40488	0.371146	0.0562884	1.02043	0.303383	0.884781	1	0.402671	1	2.23067	0.696516	0.00300785	1.40488	0.371146	0.0562884	1.02043	0.303383	0.884781	7.88891e+07	1.75975e+08	1.1083e+08	8.0501e+07
		1918	3TIO2_160814213929	30	1918	113	453.236	33.711	0	6.39786e+07	9.55927e+07	7.7096e+07	1.65937e+08	1.98469e+08	1.6352e+08	1.18591e+08	1.05121e+08	1.08777e+08	8.68712e+07	7.19071e+07	8.27246e+07	1	0.402671	1	2.23067	0.696516	0.00300785	1.40488	0.371146	0.0562884	1.02043	0.303383	0.884781	1	0.402671	1	2.23067	0.696516	0.00300785	1.40488	0.371146	0.0562884	1.02043	0.303383	0.884781	7.88891e+07	1.75975e+08	1.1083e+08	8.0501e+07
SP://Q9H3M7	TXNIP_HUMAN Thioredoxin_interacting protein OS=Homo sapiens GN=TXNIP PE=1 SV=1	1	1	2	1	0.402671	1	2.23067	0.696516	0.00300785	1.40488	0.371146	0.0562884	1.02043	0.303383	0.884781
	peptides: 1 Items
	PEPTIDE	FRAMES	HITS	Ratio_1T	StdDev_1T	PValue_1T	Ratio_2T	StdDev_2T	PValue_2T	Ratio_3T	StdDev_3T	PValue_3T	Ratio_4T	StdDev_4T	PValue_4T	OtherAssignments	AvgPepPValue
	FGFELPQGPLGTSFKGK	1	2	1	0.402671	1	2.23067	0.696516	0.00300785	1.40488	0.371146	0.0562884	1.02043	0.303383	0.884781	0	0
		hits: 2 Items
		FRAMEID	RAWFILE	MS2	FrameID1	CompID	MZ	Time	GoodID	II_1TIO2	II_1TIO2_160814080817	II_1TIO2_160814100408	II_2TIO2	II_2TIO2_160814135556	II_2TIO2_160814155150	II_3TIO2	II_3TIO2_160814194338	II_3TIO2_160814213929	II_4TIO2	II_4TIO2_160815013116	II_4TIO2_160815032716	Ratio_1T	StdDev_1T	PValue_1T	Ratio_2T	StdDev_2T	PValue_2T	Ratio_3T	StdDev_3T	PValue_3T	Ratio_4T	StdDev_4T	PValue_4T	NRatio_1T	NStdDev_1T	NPValue_1T	NRatio_2T	NStdDev_2T	NPValue_2T	NRatio_3T	NStdDev_3T	NPValue_3T	NRatio_4T	NStdDev_4T	NPValue_4T	Avg_1T	Avg_2T	Avg_3T	Avg_4T
		1918	3TIO2	30	1918	113	453.236	33.711	0	6.39786e+07	9.55927e+07	7.7096e+07	1.65937e+08	1.98469e+08	1.6352e+08	1.18591e+08	1.05121e+08	1.08777e+08	8.68712e+07	7.19071e+07	8.27246e+07	1	0.402671	1	2.23067	0.696516	0.00300785	1.40488	0.371146	0.0562884	1.02043	0.303383	0.884781	1	0.402671	1	2.23067	0.696516	0.00300785	1.40488	0.371146	0.0562884	1.02043	0.303383	0.884781	7.88891e+07	1.75975e+08	1.1083e+08	8.0501e+07
		1918	3TIO2	30	1918	113	453.236	33.711	0	6.39786e+07	9.55927e+07	7.7096e+07	1.65937e+08	1.98469e+08	1.6352e+08	1.18591e+08	1.05121e+08	1.08777e+08	8.68712e+07	7.19071e+07	8.27246e+07	1	0.402671	1	2.23067	0.696516	0.00300785	1.40488	0.371146	0.0562884	1.02043	0.303383	0.884781	1	0.402671	1	2.23067	0.696516	0.00300785	1.40488	0.371146	0.0562884	1.02043	0.303383	0.884781	7.88891e+07	1.75975e+08	1.1083e+08	8.0501e+07
SP://Q9UPS6	SET1B_HUMAN Histone_lysine N_methyltransferase SETD1B OS=Homo sapiens GN=SETD1B PE=1 SV=3	1	1	15	1	0.402671	1	2.23067	0.696516	0.00300785	1.40488	0.371146	0.0562884	1.02043	0.303383	0.884781
	peptides: 1 Items
	PEPTIDE	FRAMES	HITS	Ratio_1T	StdDev_1T	PValue_1T	Ratio_2T	StdDev_2T	PValue_2T	Ratio_3T	StdDev_3T	PValue_3T	Ratio_4T	StdDev_4T	PValue_4T	OtherAssignments	AvgPepPValue
	KYGEVEEVEILYNPK	1	15	1	0.402671	1	2.23067	0.696516	0.00300785	1.40488	0.371146	0.0562884	1.02043	0.303383	0.884781	0	0
		hits: 15 Items
		FRAMEID	RAWFILE	MS2	FrameID1	CompID	MZ	Time	GoodID	II_1TIO2	II_1TIO2_160814080817	II_1TIO2_160814100408	II_2TIO2	II_2TIO2_160814135556	II_2TIO2_160814155150	II_3TIO2	II_3TIO2_160814194338	II_3TIO2_160814213929	II_4TIO2	II_4TIO2_160815013116	II_4TIO2_160815032716	Ratio_1T	StdDev_1T	PValue_1T	Ratio_2T	StdDev_2T	PValue_2T	Ratio_3T	StdDev_3T	PValue_3T	Ratio_4T	StdDev_4T	PValue_4T	NRatio_1T	NStdDev_1T	NPValue_1T	NRatio_2T	NStdDev_2T	NPValue_2T	NRatio_3T	NStdDev_3T	NPValue_3T	NRatio_4T	NStdDev_4T	NPValue_4T	Avg_1T	Avg_2T	Avg_3T	Avg_4T
		1918	4TIO2	30	1918	113	453.236	33.711	0	6.39786e+07	9.55927e+07	7.7096e+07	1.65937e+08	1.98469e+08	1.6352e+08	1.18591e+08	1.05121e+08	1.08777e+08	8.68712e+07	7.19071e+07	8.27246e+07	1	0.402671	1	2.23067	0.696516	0.00300785	1.40488	0.371146	0.0562884	1.02043	0.303383	0.884781	1	0.402671	1	2.23067	0.696516	0.00300785	1.40488	0.371146	0.0562884	1.02043	0.303383	0.884781	7.88891e+07	1.75975e+08	1.1083e+08	8.0501e+07
		1918	4TIO2_160815013116	30	1918	113	453.236	33.711	0	6.39786e+07	9.55927e+07	7.7096e+07	1.65937e+08	1.98469e+08	1.6352e+08	1.18591e+08	1.05121e+08	1.08777e+08	8.68712e+07	7.19071e+07	8.27246e+07	1	0.402671	1	2.23067	0.696516	0.00300785	1.40488	0.371146	0.0562884	1.02043	0.303383	0.884781	1	0.402671	1	2.23067	0.696516	0.00300785	1.40488	0.371146	0.0562884	1.02043	0.303383	0.884781	7.88891e+07	1.75975e+08	1.1083e+08	8.0501e+07
		1918	4TIO2_160815032716	30	1918	113	453.236	33.711	0	6.39786e+07	9.55927e+07	7.7096e+07	1.65937e+08	1.98469e+08	1.6352e+08	1.18591e+08	1.05121e+08	1.08777e+08	8.68712e+07	7.19071e+07	8.27246e+07	1	0.402671	1	2.23067	0.696516	0.00300785	1.40488	0.371146	0.0562884	1.02043	0.303383	0.884781	1	0.402671	1	2.23067	0.696516	0.00300785	1.40488	0.371146	0.0562884	1.02043	0.303383	0.884781	7.88891e+07	1.75975e+08	1.1083e+08	8.0501e+07
		1918	4TIO2_160815032716	30	1918	113	453.236	33.711	0	6.39786e+07	9.55927e+07	7.7096e+07	1.65937e+08	1.98469e+08	1.6352e+08	1.18591e+08	1.05121e+08	1.08777e+08	8.68712e+07	7.19071e+07	8.27246e+07	1	0.402671	1	2.23067	0.696516	0.00300785	1.40488	0.371146	0.0562884	1.02043	0.303383	0.884781	1	0.402671	1	2.23067	0.696516	0.00300785	1.40488	0.371146	0.0562884	1.02043	0.303383	0.884781	7.88891e+07	1.75975e+08	1.1083e+08	8.0501e+07
		1918	1TIO2	30	1918	113	453.236	33.711	0	6.39786e+07	9.55927e+07	7.7096e+07	1.65937e+08	1.98469e+08	1.6352e+08	1.18591e+08	1.05121e+08	1.08777e+08	8.68712e+07	7.19071e+07	8.27246e+07	1	0.402671	1	2.23067	0.696516	0.00300785	1.40488	0.371146	0.0562884	1.02043	0.303383	0.884781	1	0.402671	1	2.23067	0.696516	0.00300785	1.40488	0.371146	0.0562884	1.02043	0.303383	0.884781	7.88891e+07	1.75975e+08	1.1083e+08	8.0501e+07
		1918	1TIO2_160814100408	30	1918	113	453.236	33.711	0	6.39786e+07	9.55927e+07	7.7096e+07	1.65937e+08	1.98469e+08	1.6352e+08	1.18591e+08	1.05121e+08	1.08777e+08	8.68712e+07	7.19071e+07	8.27246e+07	1	0.402671	1	2.23067	0.696516	0.00300785	1.40488	0.371146	0.0562884	1.02043	0.303383	0.884781	1	0.402671	1	2.23067	0.696516	0.00300785	1.40488	0.371146	0.0562884	1.02043	0.303383	0.884781	7.88891e+07	1.75975e+08	1.1083e+08	8.0501e+07
		1918	2TIO2	30	1918	113	453.236	33.711	0	6.39786e+07	9.55927e+07	7.7096e+07	1.65937e+08	1.98469e+08	1.6352e+08	1.18591e+08	1.05121e+08	1.08777e+08	8.68712e+07	7.19071e+07	8.27246e+07	1	0.402671	1	2.23067	0.696516	0.00300785	1.40488	0.371146	0.0562884	1.02043	0.303383	0.884781	1	0.402671	1	2.23067	0.696516	0.00300785	1.40488	0.371146	0.0562884	1.02043	0.303383	0.884781	7.88891e+07	1.75975e+08	1.1083e+08	8.0501e+07
		1918	2TIO2	30	1918	113	453.236	33.711	0	6.39786e+07	9.55927e+07	7.7096e+07	1.65937e+08	1.98469e+08	1.6352e+08	1.18591e+08	1.05121e+08	1.08777e+08	8.68712e+07	7.19071e+07	8.27246e+07	1	0.402671	1	2.23067	0.696516	0.00300785	1.40488	0.371146	0.0562884	1.02043	0.303383	0.884781	1	0.402671	1	2.23067	0.696516	0.00300785	1.40488	0.371146	0.0562884	1.02043	0.303383	0.884781	7.88891e+07	1.75975e+08	1.1083e+08	8.0501e+07
		1918	2TIO2_160814135556	30	1918	113	453.236	33.711	0	6.39786e+07	9.55927e+07	7.7096e+07	1.65937e+08	1.98469e+08	1.6352e+08	1.18591e+08	1.05121e+08	1.08777e+08	8.68712e+07	7.19071e+07	8.27246e+07	1	0.402671	1	2.23067	0.696516	0.00300785	1.40488	0.371146	0.0562884	1.02043	0.303383	0.884781	1	0.402671	1	2.23067	0.696516	0.00300785	1.40488	0.371146	0.0562884	1.02043	0.303383	0.884781	7.88891e+07	1.75975e+08	1.1083e+08	8.0501e+07
		1918	2TIO2_160814155150	30	1918	113	453.236	33.711	0	6.39786e+07	9.55927e+07	7.7096e+07	1.65937e+08	1.98469e+08	1.6352e+08	1.18591e+08	1.05121e+08	1.08777e+08	8.68712e+07	7.19071e+07	8.27246e+07	1	0.402671	1	2.23067	0.696516	0.00300785	1.40488	0.371146	0.0562884	1.02043	0.303383	0.884781	1	0.402671	1	2.23067	0.696516	0.00300785	1.40488	0.371146	0.0562884	1.02043	0.303383	0.884781	7.88891e+07	1.75975e+08	1.1083e+08	8.0501e+07
		1918	3TIO2	30	1918	113	453.236	33.711	0	6.39786e+07	9.55927e+07	7.7096e+07	1.65937e+08	1.98469e+08	1.6352e+08	1.18591e+08	1.05121e+08	1.08777e+08	8.68712e+07	7.19071e+07	8.27246e+07	1	0.402671	1	2.23067	0.696516	0.00300785	1.40488	0.371146	0.0562884	1.02043	0.303383	0.884781	1	0.402671	1	2.23067	0.696516	0.00300785	1.40488	0.371146	0.0562884	1.02043	0.303383	0.884781	7.88891e+07	1.75975e+08	1.1083e+08	8.0501e+07
		1918	3TIO2	30	1918	113	453.236	33.711	0	6.39786e+07	9.55927e+07	7.7096e+07	1.65937e+08	1.98469e+08	1.6352e+08	1.18591e+08	1.05121e+08	1.08777e+08	8.68712e+07	7.19071e+07	8.27246e+07	1	0.402671	1	2.23067	0.696516	0.00300785	1.40488	0.371146	0.0562884	1.02043	0.303383	0.884781	1	0.402671	1	2.23067	0.696516	0.00300785	1.40488	0.371146	0.0562884	1.02043	0.303383	0.884781	7.88891e+07	1.75975e+08	1.1083e+08	8.0501e+07
		1918	3TIO2_160814194338	30	1918	113	453.236	33.711	0	6.39786e+07	9.55927e+07	7.7096e+07	1.65937e+08	1.98469e+08	1.6352e+08	1.18591e+08	1.05121e+08	1.08777e+08	8.68712e+07	7.19071e+07	8.27246e+07	1	0.402671	1	2.23067	0.696516	0.00300785	1.40488	0.371146	0.0562884	1.02043	0.303383	0.884781	1	0.402671	1	2.23067	0.696516	0.00300785	1.40488	0.371146	0.0562884	1.02043	0.303383	0.884781	7.88891e+07	1.75975e+08	1.1083e+08	8.0501e+07
		1918	3TIO2_160814213929	30	1918	113	453.236	33.711	0	6.39786e+07	9.55927e+07	7.7096e+07	1.65937e+08	1.98469e+08	1.6352e+08	1.18591e+08	1.05121e+08	1.08777e+08	8.68712e+07	7.19071e+07	8.27246e+07	1	0.402671	1	2.23067	0.696516	0.00300785	1.40488	0.371146	0.0562884	1.02043	0.303383	0.884781	1	0.402671	1	2.23067	0.696516	0.00300785	1.40488	0.371146	0.0562884	1.02043	0.303383	0.884781	7.88891e+07	1.75975e+08	1.1083e+08	8.0501e+07
		1918	3TIO2_160814213929	30	1918	113	453.236	33.711	0	6.39786e+07	9.55927e+07	7.7096e+07	1.65937e+08	1.98469e+08	1.6352e+08	1.18591e+08	1.05121e+08	1.08777e+08	8.68712e+07	7.19071e+07	8.27246e+07	1	0.402671	1	2.23067	0.696516	0.00300785	1.40488	0.371146	0.0562884	1.02043	0.303383	0.884781	1	0.402671	1	2.23067	0.696516	0.00300785	1.40488	0.371146	0.0562884	1.02043	0.303383	0.884781	7.88891e+07	1.75975e+08	1.1083e+08	8.0501e+07
SP://A0A024R1M4	A0A024R1M4_HUMAN Chromobox homolog 7_ isoform CRA_c OS=Homo sapiens GN=CBX7 PE=4 SV=1	1	1	1	1	0.314985	1	1.71686	0.436593	0.00565329	1.40426	0.258356	0.0408419	0.998582	0.375427	0.993196
	peptides: 1 Items
	PEPTIDE	FRAMES	HITS	Ratio_1T	StdDev_1T	PValue_1T	Ratio_2T	StdDev_2T	PValue_2T	Ratio_3T	StdDev_3T	PValue_3T	Ratio_4T	StdDev_4T	PValue_4T	OtherAssignments	AvgPepPValue
	FPPRGPNLESHSHRR+Phospho(10)	1	1	1	0.314985	1	1.71686	0.436593	0.00565329	1.40426	0.258356	0.0408419	0.998582	0.375427	0.993196	0	0
		hits: 1 Items
		FRAMEID	RAWFILE	MS2	FrameID1	CompID	MZ	Time	GoodID	II_1TIO2	II_1TIO2_160814080817	II_1TIO2_160814100408	II_2TIO2	II_2TIO2_160814135556	II_2TIO2_160814155150	II_3TIO2	II_3TIO2_160814194338	II_3TIO2_160814213929	II_4TIO2	II_4TIO2_160815013116	II_4TIO2_160815032716	Ratio_1T	StdDev_1T	PValue_1T	Ratio_2T	StdDev_2T	PValue_2T	Ratio_3T	StdDev_3T	PValue_3T	Ratio_4T	StdDev_4T	PValue_4T	NRatio_1T	NStdDev_1T	NPValue_1T	NRatio_2T	NStdDev_2T	NPValue_2T	NRatio_3T	NStdDev_3T	NPValue_3T	NRatio_4T	NStdDev_4T	NPValue_4T	Avg_1T	Avg_2T	Avg_3T	Avg_4T
		2091	3TIO2	32	2091	158	467.491	33.711	0	5.96594e+07	7.59688e+07	8.1625e+07	1.27161e+08	1.347e+08	1.11133e+08	1.02619e+08	9.86591e+07	1.03803e+08	7.17325e+07	5.68159e+07	8.83968e+07	1	0.314985	1	1.71686	0.436593	0.00565329	1.40426	0.258356	0.0408419	0.998582	0.375427	0.993196	1	0.314985	1	1.71686	0.436593	0.00565329	1.40426	0.258356	0.0408419	0.998582	0.375427	0.993196	7.24177e+07	1.24331e+08	1.01693e+08	7.23151e+07
SP://A0A024R273	A0A024R273_HUMAN Tyrosine_protein kinase OS=Homo sapiens GN=SYK PE=3 SV=1	1	1	2	1	0.314985	1	1.71686	0.436593	0.00565329	1.40426	0.258356	0.0408419	0.998582	0.375427	0.993196
	peptides: 1 Items
	PEPTIDE	FRAMES	HITS	Ratio_1T	StdDev_1T	PValue_1T	Ratio_2T	StdDev_2T	PValue_2T	Ratio_3T	StdDev_3T	PValue_3T	Ratio_4T	StdDev_4T	PValue_4T	OtherAssignments	AvgPepPValue
	LIATTAHEKMPWFHGK	1	2	1	0.314985	1	1.71686	0.436593	0.00565329	1.40426	0.258356	0.0408419	0.998582	0.375427	0.993196	0	0
		hits: 2 Items
		FRAMEID	RAWFILE	MS2	FrameID1	CompID	MZ	Time	GoodID	II_1TIO2	II_1TIO2_160814080817	II_1TIO2_160814100408	II_2TIO2	II_2TIO2_160814135556	II_2TIO2_160814155150	II_3TIO2	II_3TIO2_160814194338	II_3TIO2_160814213929	II_4TIO2	II_4TIO2_160815013116	II_4TIO2_160815032716	Ratio_1T	StdDev_1T	PValue_1T	Ratio_2T	StdDev_2T	PValue_2T	Ratio_3T	StdDev_3T	PValue_3T	Ratio_4T	StdDev_4T	PValue_4T	NRatio_1T	NStdDev_1T	NPValue_1T	NRatio_2T	NStdDev_2T	NPValue_2T	NRatio_3T	NStdDev_3T	NPValue_3T	NRatio_4T	NStdDev_4T	NPValue_4T	Avg_1T	Avg_2T	Avg_3T	Avg_4T
		2091	3TIO2_160814194338	32	2091	158	467.491	33.711	0	5.96594e+07	7.59688e+07	8.1625e+07	1.27161e+08	1.347e+08	1.11133e+08	1.02619e+08	9.86591e+07	1.03803e+08	7.17325e+07	5.68159e+07	8.83968e+07	1	0.314985	1	1.71686	0.436593	0.00565329	1.40426	0.258356	0.0408419	0.998582	0.375427	0.993196	1	0.314985	1	1.71686	0.436593	0.00565329	1.40426	0.258356	0.0408419	0.998582	0.375427	0.993196	7.24177e+07	1.24331e+08	1.01693e+08	7.23151e+07
		2091	3TIO2_160814213929	32	2091	158	467.491	33.711	0	5.96594e+07	7.59688e+07	8.1625e+07	1.27161e+08	1.347e+08	1.11133e+08	1.02619e+08	9.86591e+07	1.03803e+08	7.17325e+07	5.68159e+07	8.83968e+07	1	0.314985	1	1.71686	0.436593	0.00565329	1.40426	0.258356	0.0408419	0.998582	0.375427	0.993196	1	0.314985	1	1.71686	0.436593	0.00565329	1.40426	0.258356	0.0408419	0.998582	0.375427	0.993196	7.24177e+07	1.24331e+08	1.01693e+08	7.23151e+07
SP://A0A087WWR8	A0A087WWR8_HUMAN Extracellular sulfatase Sulf_1 OS=Homo sapiens GN=SULF1 PE=1 SV=1	1	1	1	1	0.314985	1	1.71686	0.436593	0.00565329	1.40426	0.258356	0.0408419	0.998582	0.375427	0.993196
	peptides: 1 Items
	PEPTIDE	FRAMES	HITS	Ratio_1T	StdDev_1T	PValue_1T	Ratio_2T	StdDev_2T	PValue_2T	Ratio_3T	StdDev_3T	PValue_3T	Ratio_4T	StdDev_4T	PValue_4T	OtherAssignments	AvgPepPValue
	KEESSKNIQQSNHLPK	1	1	1	0.314985	1	1.71686	0.436593	0.00565329	1.40426	0.258356	0.0408419	0.998582	0.375427	0.993196	0	0
		hits: 1 Items
		FRAMEID	RAWFILE	MS2	FrameID1	CompID	MZ	Time	GoodID	II_1TIO2	II_1TIO2_160814080817	II_1TIO2_160814100408	II_2TIO2	II_2TIO2_160814135556	II_2TIO2_160814155150	II_3TIO2	II_3TIO2_160814194338	II_3TIO2_160814213929	II_4TIO2	II_4TIO2_160815013116	II_4TIO2_160815032716	Ratio_1T	StdDev_1T	PValue_1T	Ratio_2T	StdDev_2T	PValue_2T	Ratio_3T	StdDev_3T	PValue_3T	Ratio_4T	StdDev_4T	PValue_4T	NRatio_1T	NStdDev_1T	NPValue_1T	NRatio_2T	NStdDev_2T	NPValue_2T	NRatio_3T	NStdDev_3T	NPValue_3T	NRatio_4T	NStdDev_4T	NPValue_4T	Avg_1T	Avg_2T	Avg_3T	Avg_4T
		2091	2TIO2	32	2091	158	467.491	33.711	0	5.96594e+07	7.59688e+07	8.1625e+07	1.27161e+08	1.347e+08	1.11133e+08	1.02619e+08	9.86591e+07	1.03803e+08	7.17325e+07	5.68159e+07	8.83968e+07	1	0.314985	1	1.71686	0.436593	0.00565329	1.40426	0.258356	0.0408419	0.998582	0.375427	0.993196	1	0.314985	1	1.71686	0.436593	0.00565329	1.40426	0.258356	0.0408419	0.998582	0.375427	0.993196	7.24177e+07	1.24331e+08	1.01693e+08	7.23151e+07
SP://A0A087WWW7	A0A087WWW7_HUMAN Tensin_1 OS=Homo sapiens GN=TNS1 PE=1 SV=1	1	1	2	1	0.314985	1	1.71686	0.436593	0.00565329	1.40426	0.258356	0.0408419	0.998582	0.375427	0.993196
	peptides: 1 Items
	PEPTIDE	FRAMES	HITS	Ratio_1T	StdDev_1T	PValue_1T	Ratio_2T	StdDev_2T	PValue_2T	Ratio_3T	StdDev_3T	PValue_3T	Ratio_4T	StdDev_4T	PValue_4T	OtherAssignments	AvgPepPValue
	HRTVGTNTPPSPGFGWR	1	2	1	0.314985	1	1.71686	0.436593	0.00565329	1.40426	0.258356	0.0408419	0.998582	0.375427	0.993196	0	0
		hits: 2 Items
		FRAMEID	RAWFILE	MS2	FrameID1	CompID	MZ	Time	GoodID	II_1TIO2	II_1TIO2_160814080817	II_1TIO2_160814100408	II_2TIO2	II_2TIO2_160814135556	II_2TIO2_160814155150	II_3TIO2	II_3TIO2_160814194338	II_3TIO2_160814213929	II_4TIO2	II_4TIO2_160815013116	II_4TIO2_160815032716	Ratio_1T	StdDev_1T	PValue_1T	Ratio_2T	StdDev_2T	PValue_2T	Ratio_3T	StdDev_3T	PValue_3T	Ratio_4T	StdDev_4T	PValue_4T	NRatio_1T	NStdDev_1T	NPValue_1T	NRatio_2T	NStdDev_2T	NPValue_2T	NRatio_3T	NStdDev_3T	NPValue_3T	NRatio_4T	NStdDev_4T	NPValue_4T	Avg_1T	Avg_2T	Avg_3T	Avg_4T
		2091	3TIO2	32	2091	158	467.491	33.711	0	5.96594e+07	7.59688e+07	8.1625e+07	1.27161e+08	1.347e+08	1.11133e+08	1.02619e+08	9.86591e+07	1.03803e+08	7.17325e+07	5.68159e+07	8.83968e+07	1	0.314985	1	1.71686	0.436593	0.00565329	1.40426	0.258356	0.0408419	0.998582	0.375427	0.993196	1	0.314985	1	1.71686	0.436593	0.00565329	1.40426	0.258356	0.0408419	0.998582	0.375427	0.993196	7.24177e+07	1.24331e+08	1.01693e+08	7.23151e+07
		2091	3TIO2	32	2091	158	467.491	33.711	0	5.96594e+07	7.59688e+07	8.1625e+07	1.27161e+08	1.347e+08	1.11133e+08	1.02619e+08	9.86591e+07	1.03803e+08	7.17325e+07	5.68159e+07	8.83968e+07	1	0.314985	1	1.71686	0.436593	0.00565329	1.40426	0.258356	0.0408419	0.998582	0.375427	0.993196	1	0.314985	1	1.71686	0.436593	0.00565329	1.40426	0.258356	0.0408419	0.998582	0.375427	0.993196	7.24177e+07	1.24331e+08	1.01693e+08	7.23151e+07
SP://A0A0A0MRA3	A0A0A0MRA3_HUMAN Titin OS=Homo sapiens GN=TTN PE=1 SV=1	1	1	3	1	0.314985	1	1.71686	0.436593	0.00565329	1.40426	0.258356	0.0408419	0.998582	0.375427	0.993196
	peptides: 1 Items
	PEPTIDE	FRAMES	HITS	Ratio_1T	StdDev_1T	PValue_1T	Ratio_2T	StdDev_2T	PValue_2T	Ratio_3T	StdDev_3T	PValue_3T	Ratio_4T	StdDev_4T	PValue_4T	OtherAssignments	AvgPepPValue
	LSWTQVSTEVQALNYK	1	3	1	0.314985	1	1.71686	0.436593	0.00565329	1.40426	0.258356	0.0408419	0.998582	0.375427	0.993196	0	0
		hits: 3 Items
		FRAMEID	RAWFILE	MS2	FrameID1	CompID	MZ	Time	GoodID	II_1TIO2	II_1TIO2_160814080817	II_1TIO2_160814100408	II_2TIO2	II_2TIO2_160814135556	II_2TIO2_160814155150	II_3TIO2	II_3TIO2_160814194338	II_3TIO2_160814213929	II_4TIO2	II_4TIO2_160815013116	II_4TIO2_160815032716	Ratio_1T	StdDev_1T	PValue_1T	Ratio_2T	StdDev_2T	PValue_2T	Ratio_3T	StdDev_3T	PValue_3T	Ratio_4T	StdDev_4T	PValue_4T	NRatio_1T	NStdDev_1T	NPValue_1T	NRatio_2T	NStdDev_2T	NPValue_2T	NRatio_3T	NStdDev_3T	NPValue_3T	NRatio_4T	NStdDev_4T	NPValue_4T	Avg_1T	Avg_2T	Avg_3T	Avg_4T
		2091	1TIO2	32	2091	158	467.491	33.711	0	5.96594e+07	7.59688e+07	8.1625e+07	1.27161e+08	1.347e+08	1.11133e+08	1.02619e+08	9.86591e+07	1.03803e+08	7.17325e+07	5.68159e+07	8.83968e+07	1	0.314985	1	1.71686	0.436593	0.00565329	1.40426	0.258356	0.0408419	0.998582	0.375427	0.993196	1	0.314985	1	1.71686	0.436593	0.00565329	1.40426	0.258356	0.0408419	0.998582	0.375427	0.993196	7.24177e+07	1.24331e+08	1.01693e+08	7.23151e+07
		2091	2TIO2_160814135556	32	2091	158	467.491	33.711	0	5.96594e+07	7.59688e+07	8.1625e+07	1.27161e+08	1.347e+08	1.11133e+08	1.02619e+08	9.86591e+07	1.03803e+08	7.17325e+07	5.68159e+07	8.83968e+07	1	0.314985	1	1.71686	0.436593	0.00565329	1.40426	0.258356	0.0408419	0.998582	0.375427	0.993196	1	0.314985	1	1.71686	0.436593	0.00565329	1.40426	0.258356	0.0408419	0.998582	0.375427	0.993196	7.24177e+07	1.24331e+08	1.01693e+08	7.23151e+07
		2091	3TIO2	32	2091	158	467.491	33.711	0	5.96594e+07	7.59688e+07	8.1625e+07	1.27161e+08	1.347e+08	1.11133e+08	1.02619e+08	9.86591e+07	1.03803e+08	7.17325e+07	5.68159e+07	8.83968e+07	1	0.314985	1	1.71686	0.436593	0.00565329	1.40426	0.258356	0.0408419	0.998582	0.375427	0.993196	1	0.314985	1	1.71686	0.436593	0.00565329	1.40426	0.258356	0.0408419	0.998582	0.375427	0.993196	7.24177e+07	1.24331e+08	1.01693e+08	7.23151e+07
SP://A0A0A0MTS7	A0A0A0MTS7_HUMAN Titin OS=Homo sapiens GN=TTN PE=1 SV=1	1	1	3	1	0.314985	1	1.71686	0.436593	0.00565329	1.40426	0.258356	0.0408419	0.998582	0.375427	0.993196
	peptides: 1 Items
	PEPTIDE	FRAMES	HITS	Ratio_1T	StdDev_1T	PValue_1T	Ratio_2T	StdDev_2T	PValue_2T	Ratio_3T	StdDev_3T	PValue_3T	Ratio_4T	StdDev_4T	PValue_4T	OtherAssignments	AvgPepPValue
	LSWTQVSTEVQALNYK	1	3	1	0.314985	1	1.71686	0.436593	0.00565329	1.40426	0.258356	0.0408419	0.998582	0.375427	0.993196	0	0
		hits: 3 Items
		FRAMEID	RAWFILE	MS2	FrameID1	CompID	MZ	Time	GoodID	II_1TIO2	II_1TIO2_160814080817	II_1TIO2_160814100408	II_2TIO2	II_2TIO2_160814135556	II_2TIO2_160814155150	II_3TIO2	II_3TIO2_160814194338	II_3TIO2_160814213929	II_4TIO2	II_4TIO2_160815013116	II_4TIO2_160815032716	Ratio_1T	StdDev_1T	PValue_1T	Ratio_2T	StdDev_2T	PValue_2T	Ratio_3T	StdDev_3T	PValue_3T	Ratio_4T	StdDev_4T	PValue_4T	NRatio_1T	NStdDev_1T	NPValue_1T	NRatio_2T	NStdDev_2T	NPValue_2T	NRatio_3T	NStdDev_3T	NPValue_3T	NRatio_4T	NStdDev_4T	NPValue_4T	Avg_1T	Avg_2T	Avg_3T	Avg_4T
		2091	1TIO2	32	2091	158	467.491	33.711	0	5.96594e+07	7.59688e+07	8.1625e+07	1.27161e+08	1.347e+08	1.11133e+08	1.02619e+08	9.86591e+07	1.03803e+08	7.17325e+07	5.68159e+07	8.83968e+07	1	0.314985	1	1.71686	0.436593	0.00565329	1.40426	0.258356	0.0408419	0.998582	0.375427	0.993196	1	0.314985	1	1.71686	0.436593	0.00565329	1.40426	0.258356	0.0408419	0.998582	0.375427	0.993196	7.24177e+07	1.24331e+08	1.01693e+08	7.23151e+07
		2091	2TIO2_160814135556	32	2091	158	467.491	33.711	0	5.96594e+07	7.59688e+07	8.1625e+07	1.27161e+08	1.347e+08	1.11133e+08	1.02619e+08	9.86591e+07	1.03803e+08	7.17325e+07	5.68159e+07	8.83968e+07	1	0.314985	1	1.71686	0.436593	0.00565329	1.40426	0.258356	0.0408419	0.998582	0.375427	0.993196	1	0.314985	1	1.71686	0.436593	0.00565329	1.40426	0.258356	0.0408419	0.998582	0.375427	0.993196	7.24177e+07	1.24331e+08	1.01693e+08	7.23151e+07
		2091	3TIO2	32	2091	158	467.491	33.711	0	5.96594e+07	7.59688e+07	8.1625e+07	1.27161e+08	1.347e+08	1.11133e+08	1.02619e+08	9.86591e+07	1.03803e+08	7.17325e+07	5.68159e+07	8.83968e+07	1	0.314985	1	1.71686	0.436593	0.00565329	1.40426	0.258356	0.0408419	0.998582	0.375427	0.993196	1	0.314985	1	1.71686	0.436593	0.00565329	1.40426	0.258356	0.0408419	0.998582	0.375427	0.993196	7.24177e+07	1.24331e+08	1.01693e+08	7.23151e+07
SP://A0A0C4DG40	A0A0C4DG40_HUMAN Nesprin_1 OS=Homo sapiens GN=SYNE1 PE=1 SV=1	1	1	2	1	0.314985	1	1.71686	0.436593	0.00565329	1.40426	0.258356	0.0408419	0.998582	0.375427	0.993196
	peptides: 1 Items
	PEPTIDE	FRAMES	HITS	Ratio_1T	StdDev_1T	PValue_1T	Ratio_2T	StdDev_2T	PValue_2T	Ratio_3T	StdDev_3T	PValue_3T	Ratio_4T	StdDev_4T	PValue_4T	OtherAssignments	AvgPepPValue
	IKGYQEQIASLNSKCK+Carbamidomethyl(15)	1	2	1	0.314985	1	1.71686	0.436593	0.00565329	1.40426	0.258356	0.0408419	0.998582	0.375427	0.993196	0	0
		hits: 2 Items
		FRAMEID	RAWFILE	MS2	FrameID1	CompID	MZ	Time	GoodID	II_1TIO2	II_1TIO2_160814080817	II_1TIO2_160814100408	II_2TIO2	II_2TIO2_160814135556	II_2TIO2_160814155150	II_3TIO2	II_3TIO2_160814194338	II_3TIO2_160814213929	II_4TIO2	II_4TIO2_160815013116	II_4TIO2_160815032716	Ratio_1T	StdDev_1T	PValue_1T	Ratio_2T	StdDev_2T	PValue_2T	Ratio_3T	StdDev_3T	PValue_3T	Ratio_4T	StdDev_4T	PValue_4T	NRatio_1T	NStdDev_1T	NPValue_1T	NRatio_2T	NStdDev_2T	NPValue_2T	NRatio_3T	NStdDev_3T	NPValue_3T	NRatio_4T	NStdDev_4T	NPValue_4T	Avg_1T	Avg_2T	Avg_3T	Avg_4T
		2091	1TIO2_160814080817	32	2091	158	467.491	33.711	0	5.96594e+07	7.59688e+07	8.1625e+07	1.27161e+08	1.347e+08	1.11133e+08	1.02619e+08	9.86591e+07	1.03803e+08	7.17325e+07	5.68159e+07	8.83968e+07	1	0.314985	1	1.71686	0.436593	0.00565329	1.40426	0.258356	0.0408419	0.998582	0.375427	0.993196	1	0.314985	1	1.71686	0.436593	0.00565329	1.40426	0.258356	0.0408419	0.998582	0.375427	0.993196	7.24177e+07	1.24331e+08	1.01693e+08	7.23151e+07
		2091	2TIO2_160814135556	32	2091	158	467.491	33.711	0	5.96594e+07	7.59688e+07	8.1625e+07	1.27161e+08	1.347e+08	1.11133e+08	1.02619e+08	9.86591e+07	1.03803e+08	7.17325e+07	5.68159e+07	8.83968e+07	1	0.314985	1	1.71686	0.436593	0.00565329	1.40426	0.258356	0.0408419	0.998582	0.375427	0.993196	1	0.314985	1	1.71686	0.436593	0.00565329	1.40426	0.258356	0.0408419	0.998582	0.375427	0.993196	7.24177e+07	1.24331e+08	1.01693e+08	7.23151e+07
SP://A0A0F6T557	A0A0F6T557_HUMAN Nuclear receptor subfamily 2 group E member 3 protein OS=Homo sapiens PE=3 SV=1	1	1	1	1	0.314985	1	1.71686	0.436593	0.00565329	1.40426	0.258356	0.0408419	0.998582	0.375427	0.993196
	peptides: 1 Items
	PEPTIDE	FRAMES	HITS	Ratio_1T	StdDev_1T	PValue_1T	Ratio_2T	StdDev_2T	PValue_2T	Ratio_3T	StdDev_3T	PValue_3T	Ratio_4T	StdDev_4T	PValue_4T	OtherAssignments	AvgPepPValue
	LIYRCQVGAGMCPVDK+Carbamidomethyl(5)Carbamidomethyl(12)	1	1	1	0.314985	1	1.71686	0.436593	0.00565329	1.40426	0.258356	0.0408419	0.998582	0.375427	0.993196	0	0
		hits: 1 Items
		FRAMEID	RAWFILE	MS2	FrameID1	CompID	MZ	Time	GoodID	II_1TIO2	II_1TIO2_160814080817	II_1TIO2_160814100408	II_2TIO2	II_2TIO2_160814135556	II_2TIO2_160814155150	II_3TIO2	II_3TIO2_160814194338	II_3TIO2_160814213929	II_4TIO2	II_4TIO2_160815013116	II_4TIO2_160815032716	Ratio_1T	StdDev_1T	PValue_1T	Ratio_2T	StdDev_2T	PValue_2T	Ratio_3T	StdDev_3T	PValue_3T	Ratio_4T	StdDev_4T	PValue_4T	NRatio_1T	NStdDev_1T	NPValue_1T	NRatio_2T	NStdDev_2T	NPValue_2T	NRatio_3T	NStdDev_3T	NPValue_3T	NRatio_4T	NStdDev_4T	NPValue_4T	Avg_1T	Avg_2T	Avg_3T	Avg_4T
		2091	3TIO2_160814194338	32	2091	158	467.491	33.711	0	5.96594e+07	7.59688e+07	8.1625e+07	1.27161e+08	1.347e+08	1.11133e+08	1.02619e+08	9.86591e+07	1.03803e+08	7.17325e+07	5.68159e+07	8.83968e+07	1	0.314985	1	1.71686	0.436593	0.00565329	1.40426	0.258356	0.0408419	0.998582	0.375427	0.993196	1	0.314985	1	1.71686	0.436593	0.00565329	1.40426	0.258356	0.0408419	0.998582	0.375427	0.993196	7.24177e+07	1.24331e+08	1.01693e+08	7.23151e+07
SP://A0A0U1RR70	A0A0U1RR70_HUMAN Serine/threonine_protein kinase DCLK2 OS=Homo sapiens GN=DCLK2 PE=1 SV=1	1	1	1	1	0.314985	1	1.71686	0.436593	0.00565329	1.40426	0.258356	0.0408419	0.998582	0.375427	0.993196
	peptides: 1 Items
	PEPTIDE	FRAMES	HITS	Ratio_1T	StdDev_1T	PValue_1T	Ratio_2T	StdDev_2T	PValue_2T	Ratio_3T	StdDev_3T	PValue_3T	Ratio_4T	StdDev_4T	PValue_4T	OtherAssignments	AvgPepPValue
	LEFPAPYWDNITDSAK	1	1	1	0.314985	1	1.71686	0.436593	0.00565329	1.40426	0.258356	0.0408419	0.998582	0.375427	0.993196	0	0
		hits: 1 Items
		FRAMEID	RAWFILE	MS2	FrameID1	CompID	MZ	Time	GoodID	II_1TIO2	II_1TIO2_160814080817	II_1TIO2_160814100408	II_2TIO2	II_2TIO2_160814135556	II_2TIO2_160814155150	II_3TIO2	II_3TIO2_160814194338	II_3TIO2_160814213929	II_4TIO2	II_4TIO2_160815013116	II_4TIO2_160815032716	Ratio_1T	StdDev_1T	PValue_1T	Ratio_2T	StdDev_2T	PValue_2T	Ratio_3T	StdDev_3T	PValue_3T	Ratio_4T	StdDev_4T	PValue_4T	NRatio_1T	NStdDev_1T	NPValue_1T	NRatio_2T	NStdDev_2T	NPValue_2T	NRatio_3T	NStdDev_3T	NPValue_3T	NRatio_4T	NStdDev_4T	NPValue_4T	Avg_1T	Avg_2T	Avg_3T	Avg_4T
		2091	4TIO2	32	2091	158	467.491	33.711	0	5.96594e+07	7.59688e+07	8.1625e+07	1.27161e+08	1.347e+08	1.11133e+08	1.02619e+08	9.86591e+07	1.03803e+08	7.17325e+07	5.68159e+07	8.83968e+07	1	0.314985	1	1.71686	0.436593	0.00565329	1.40426	0.258356	0.0408419	0.998582	0.375427	0.993196	1	0.314985	1	1.71686	0.436593	0.00565329	1.40426	0.258356	0.0408419	0.998582	0.375427	0.993196	7.24177e+07	1.24331e+08	1.01693e+08	7.23151e+07
SP://A0A0U1RRD0	A0A0U1RRD0_HUMAN Serine/threonine_protein kinase DCLK2 (Fragment) OS=Homo sapiens GN=DCLK2 PE=1 SV=1	1	1	1	1	0.314985	1	1.71686	0.436593	0.00565329	1.40426	0.258356	0.0408419	0.998582	0.375427	0.993196
	peptides: 1 Items
	PEPTIDE	FRAMES	HITS	Ratio_1T	StdDev_1T	PValue_1T	Ratio_2T	StdDev_2T	PValue_2T	Ratio_3T	StdDev_3T	PValue_3T	Ratio_4T	StdDev_4T	PValue_4T	OtherAssignments	AvgPepPValue
	LEFPAPYWDNITDSAK	1	1	1	0.314985	1	1.71686	0.436593	0.00565329	1.40426	0.258356	0.0408419	0.998582	0.375427	0.993196	0	0
		hits: 1 Items
		FRAMEID	RAWFILE	MS2	FrameID1	CompID	MZ	Time	GoodID	II_1TIO2	II_1TIO2_160814080817	II_1TIO2_160814100408	II_2TIO2	II_2TIO2_160814135556	II_2TIO2_160814155150	II_3TIO2	II_3TIO2_160814194338	II_3TIO2_160814213929	II_4TIO2	II_4TIO2_160815013116	II_4TIO2_160815032716	Ratio_1T	StdDev_1T	PValue_1T	Ratio_2T	StdDev_2T	PValue_2T	Ratio_3T	StdDev_3T	PValue_3T	Ratio_4T	StdDev_4T	PValue_4T	NRatio_1T	NStdDev_1T	NPValue_1T	NRatio_2T	NStdDev_2T	NPValue_2T	NRatio_3T	NStdDev_3T	NPValue_3T	NRatio_4T	NStdDev_4T	NPValue_4T	Avg_1T	Avg_2T	Avg_3T	Avg_4T
		2091	4TIO2	32	2091	158	467.491	33.711	0	5.96594e+07	7.59688e+07	8.1625e+07	1.27161e+08	1.347e+08	1.11133e+08	1.02619e+08	9.86591e+07	1.03803e+08	7.17325e+07	5.68159e+07	8.83968e+07	1	0.314985	1	1.71686	0.436593	0.00565329	1.40426	0.258356	0.0408419	0.998582	0.375427	0.993196	1	0.314985	1	1.71686	0.436593	0.00565329	1.40426	0.258356	0.0408419	0.998582	0.375427	0.993196	7.24177e+07	1.24331e+08	1.01693e+08	7.23151e+07
SP://A6PWM2	A6PWM2_HUMAN Cysteine_rich with EGF_like domain protein 2 (Fragment) OS=Homo sapiens GN=CRELD2 PE=1 SV=1	1	1	3	1	0.314985	1	1.71686	0.436593	0.00565329	1.40426	0.258356	0.0408419	0.998582	0.375427	0.993196
	peptides: 1 Items
	PEPTIDE	FRAMES	HITS	Ratio_1T	StdDev_1T	PValue_1T	Ratio_2T	StdDev_2T	PValue_2T	Ratio_3T	StdDev_3T	PValue_3T	Ratio_4T	StdDev_4T	PValue_4T	OtherAssignments	AvgPepPValue
	KNFGGGNTAWEEKTLSK	1	3	1	0.314985	1	1.71686	0.436593	0.00565329	1.40426	0.258356	0.0408419	0.998582	0.375427	0.993196	0	0
		hits: 3 Items
		FRAMEID	RAWFILE	MS2	FrameID1	CompID	MZ	Time	GoodID	II_1TIO2	II_1TIO2_160814080817	II_1TIO2_160814100408	II_2TIO2	II_2TIO2_160814135556	II_2TIO2_160814155150	II_3TIO2	II_3TIO2_160814194338	II_3TIO2_160814213929	II_4TIO2	II_4TIO2_160815013116	II_4TIO2_160815032716	Ratio_1T	StdDev_1T	PValue_1T	Ratio_2T	StdDev_2T	PValue_2T	Ratio_3T	StdDev_3T	PValue_3T	Ratio_4T	StdDev_4T	PValue_4T	NRatio_1T	NStdDev_1T	NPValue_1T	NRatio_2T	NStdDev_2T	NPValue_2T	NRatio_3T	NStdDev_3T	NPValue_3T	NRatio_4T	NStdDev_4T	NPValue_4T	Avg_1T	Avg_2T	Avg_3T	Avg_4T
		2091	1TIO2	32	2091	158	467.491	33.711	0	5.96594e+07	7.59688e+07	8.1625e+07	1.27161e+08	1.347e+08	1.11133e+08	1.02619e+08	9.86591e+07	1.03803e+08	7.17325e+07	5.68159e+07	8.83968e+07	1	0.314985	1	1.71686	0.436593	0.00565329	1.40426	0.258356	0.0408419	0.998582	0.375427	0.993196	1	0.314985	1	1.71686	0.436593	0.00565329	1.40426	0.258356	0.0408419	0.998582	0.375427	0.993196	7.24177e+07	1.24331e+08	1.01693e+08	7.23151e+07
		2091	1TIO2_160814100408	32	2091	158	467.491	33.711	0	5.96594e+07	7.59688e+07	8.1625e+07	1.27161e+08	1.347e+08	1.11133e+08	1.02619e+08	9.86591e+07	1.03803e+08	7.17325e+07	5.68159e+07	8.83968e+07	1	0.314985	1	1.71686	0.436593	0.00565329	1.40426	0.258356	0.0408419	0.998582	0.375427	0.993196	1	0.314985	1	1.71686	0.436593	0.00565329	1.40426	0.258356	0.0408419	0.998582	0.375427	0.993196	7.24177e+07	1.24331e+08	1.01693e+08	7.23151e+07
		2091	2TIO2	32	2091	158	467.491	33.711	0	5.96594e+07	7.59688e+07	8.1625e+07	1.27161e+08	1.347e+08	1.11133e+08	1.02619e+08	9.86591e+07	1.03803e+08	7.17325e+07	5.68159e+07	8.83968e+07	1	0.314985	1	1.71686	0.436593	0.00565329	1.40426	0.258356	0.0408419	0.998582	0.375427	0.993196	1	0.314985	1	1.71686	0.436593	0.00565329	1.40426	0.258356	0.0408419	0.998582	0.375427	0.993196	7.24177e+07	1.24331e+08	1.01693e+08	7.23151e+07
SP://A8K4G2	A8K4G2_HUMAN Tyrosine_protein kinase OS=Homo sapiens PE=2 SV=1	1	1	2	1	0.314985	1	1.71686	0.436593	0.00565329	1.40426	0.258356	0.0408419	0.998582	0.375427	0.993196
	peptides: 1 Items
	PEPTIDE	FRAMES	HITS	Ratio_1T	StdDev_1T	PValue_1T	Ratio_2T	StdDev_2T	PValue_2T	Ratio_3T	StdDev_3T	PValue_3T	Ratio_4T	StdDev_4T	PValue_4T	OtherAssignments	AvgPepPValue
	LIATTAHEKMPWFHGK	1	2	1	0.314985	1	1.71686	0.436593	0.00565329	1.40426	0.258356	0.0408419	0.998582	0.375427	0.993196	0	0
		hits: 2 Items
		FRAMEID	RAWFILE	MS2	FrameID1	CompID	MZ	Time	GoodID	II_1TIO2	II_1TIO2_160814080817	II_1TIO2_160814100408	II_2TIO2	II_2TIO2_160814135556	II_2TIO2_160814155150	II_3TIO2	II_3TIO2_160814194338	II_3TIO2_160814213929	II_4TIO2	II_4TIO2_160815013116	II_4TIO2_160815032716	Ratio_1T	StdDev_1T	PValue_1T	Ratio_2T	StdDev_2T	PValue_2T	Ratio_3T	StdDev_3T	PValue_3T	Ratio_4T	StdDev_4T	PValue_4T	NRatio_1T	NStdDev_1T	NPValue_1T	NRatio_2T	NStdDev_2T	NPValue_2T	NRatio_3T	NStdDev_3T	NPValue_3T	NRatio_4T	NStdDev_4T	NPValue_4T	Avg_1T	Avg_2T	Avg_3T	Avg_4T
		2091	3TIO2_160814194338	32	2091	158	467.491	33.711	0	5.96594e+07	7.59688e+07	8.1625e+07	1.27161e+08	1.347e+08	1.11133e+08	1.02619e+08	9.86591e+07	1.03803e+08	7.17325e+07	5.68159e+07	8.83968e+07	1	0.314985	1	1.71686	0.436593	0.00565329	1.40426	0.258356	0.0408419	0.998582	0.375427	0.993196	1	0.314985	1	1.71686	0.436593	0.00565329	1.40426	0.258356	0.0408419	0.998582	0.375427	0.993196	7.24177e+07	1.24331e+08	1.01693e+08	7.23151e+07
		2091	3TIO2_160814213929	32	2091	158	467.491	33.711	0	5.96594e+07	7.59688e+07	8.1625e+07	1.27161e+08	1.347e+08	1.11133e+08	1.02619e+08	9.86591e+07	1.03803e+08	7.17325e+07	5.68159e+07	8.83968e+07	1	0.314985	1	1.71686	0.436593	0.00565329	1.40426	0.258356	0.0408419	0.998582	0.375427	0.993196	1	0.314985	1	1.71686	0.436593	0.00565329	1.40426	0.258356	0.0408419	0.998582	0.375427	0.993196	7.24177e+07	1.24331e+08	1.01693e+08	7.23151e+07
SP://A8K8P1	A8K8P1_HUMAN cDNA FLJ78752_ highly similar to Homo sapiens centromere protein J (CENPJ)_ mRNA OS=Homo sapiens PE=2 SV=1	1	1	1	1	0.314985	1	1.71686	0.436593	0.00565329	1.40426	0.258356	0.0408419	0.998582	0.375427	0.993196
	peptides: 1 Items
	PEPTIDE	FRAMES	HITS	Ratio_1T	StdDev_1T	PValue_1T	Ratio_2T	StdDev_2T	PValue_2T	Ratio_3T	StdDev_3T	PValue_3T	Ratio_4T	StdDev_4T	PValue_4T	OtherAssignments	AvgPepPValue
	TVYANGHQETKYRSGR	1	1	1	0.314985	1	1.71686	0.436593	0.00565329	1.40426	0.258356	0.0408419	0.998582	0.375427	0.993196	0	0
		hits: 1 Items
		FRAMEID	RAWFILE	MS2	FrameID1	CompID	MZ	Time	GoodID	II_1TIO2	II_1TIO2_160814080817	II_1TIO2_160814100408	II_2TIO2	II_2TIO2_160814135556	II_2TIO2_160814155150	II_3TIO2	II_3TIO2_160814194338	II_3TIO2_160814213929	II_4TIO2	II_4TIO2_160815013116	II_4TIO2_160815032716	Ratio_1T	StdDev_1T	PValue_1T	Ratio_2T	StdDev_2T	PValue_2T	Ratio_3T	StdDev_3T	PValue_3T	Ratio_4T	StdDev_4T	PValue_4T	NRatio_1T	NStdDev_1T	NPValue_1T	NRatio_2T	NStdDev_2T	NPValue_2T	NRatio_3T	NStdDev_3T	NPValue_3T	NRatio_4T	NStdDev_4T	NPValue_4T	Avg_1T	Avg_2T	Avg_3T	Avg_4T
		2091	3TIO2_160814213929	32	2091	158	467.491	33.711	0	5.96594e+07	7.59688e+07	8.1625e+07	1.27161e+08	1.347e+08	1.11133e+08	1.02619e+08	9.86591e+07	1.03803e+08	7.17325e+07	5.68159e+07	8.83968e+07	1	0.314985	1	1.71686	0.436593	0.00565329	1.40426	0.258356	0.0408419	0.998582	0.375427	0.993196	1	0.314985	1	1.71686	0.436593	0.00565329	1.40426	0.258356	0.0408419	0.998582	0.375427	0.993196	7.24177e+07	1.24331e+08	1.01693e+08	7.23151e+07
SP://B3KMB2	B3KMB2_HUMAN cDNA FLJ10625 fis_ clone NT2RP2005540_ highly similar to Homo sapiens KIAA0494 protein OS=Homo sapiens PE=2 SV=1	1	1	1	1	0.314985	1	1.71686	0.436593	0.00565329	1.40426	0.258356	0.0408419	0.998582	0.375427	0.993196
	peptides: 1 Items
	PEPTIDE	FRAMES	HITS	Ratio_1T	StdDev_1T	PValue_1T	Ratio_2T	StdDev_2T	PValue_2T	Ratio_3T	StdDev_3T	PValue_3T	Ratio_4T	StdDev_4T	PValue_4T	OtherAssignments	AvgPepPValue
	KANLPFSMMGDRSATLK	1	1	1	0.314985	1	1.71686	0.436593	0.00565329	1.40426	0.258356	0.0408419	0.998582	0.375427	0.993196	0	0
		hits: 1 Items
		FRAMEID	RAWFILE	MS2	FrameID1	CompID	MZ	Time	GoodID	II_1TIO2	II_1TIO2_160814080817	II_1TIO2_160814100408	II_2TIO2	II_2TIO2_160814135556	II_2TIO2_160814155150	II_3TIO2	II_3TIO2_160814194338	II_3TIO2_160814213929	II_4TIO2	II_4TIO2_160815013116	II_4TIO2_160815032716	Ratio_1T	StdDev_1T	PValue_1T	Ratio_2T	StdDev_2T	PValue_2T	Ratio_3T	StdDev_3T	PValue_3T	Ratio_4T	StdDev_4T	PValue_4T	NRatio_1T	NStdDev_1T	NPValue_1T	NRatio_2T	NStdDev_2T	NPValue_2T	NRatio_3T	NStdDev_3T	NPValue_3T	NRatio_4T	NStdDev_4T	NPValue_4T	Avg_1T	Avg_2T	Avg_3T	Avg_4T
		2091	4TIO2_160815032716	32	2091	158	467.491	33.711	0	5.96594e+07	7.59688e+07	8.1625e+07	1.27161e+08	1.347e+08	1.11133e+08	1.02619e+08	9.86591e+07	1.03803e+08	7.17325e+07	5.68159e+07	8.83968e+07	1	0.314985	1	1.71686	0.436593	0.00565329	1.40426	0.258356	0.0408419	0.998582	0.375427	0.993196	1	0.314985	1	1.71686	0.436593	0.00565329	1.40426	0.258356	0.0408419	0.998582	0.375427	0.993196	7.24177e+07	1.24331e+08	1.01693e+08	7.23151e+07
SP://B3KVU9	B3KVU9_HUMAN cDNA FLJ41557 fis_ clone COLON2008105_ highly similar to Centromere protein J OS=Homo sapiens PE=2 SV=1	1	1	1	1	0.314985	1	1.71686	0.436593	0.00565329	1.40426	0.258356	0.0408419	0.998582	0.375427	0.993196
	peptides: 1 Items
	PEPTIDE	FRAMES	HITS	Ratio_1T	StdDev_1T	PValue_1T	Ratio_2T	StdDev_2T	PValue_2T	Ratio_3T	StdDev_3T	PValue_3T	Ratio_4T	StdDev_4T	PValue_4T	OtherAssignments	AvgPepPValue
	TVYANGHQETKYRSGR	1	1	1	0.314985	1	1.71686	0.436593	0.00565329	1.40426	0.258356	0.0408419	0.998582	0.375427	0.993196	0	0
		hits: 1 Items
		FRAMEID	RAWFILE	MS2	FrameID1	CompID	MZ	Time	GoodID	II_1TIO2	II_1TIO2_160814080817	II_1TIO2_160814100408	II_2TIO2	II_2TIO2_160814135556	II_2TIO2_160814155150	II_3TIO2	II_3TIO2_160814194338	II_3TIO2_160814213929	II_4TIO2	II_4TIO2_160815013116	II_4TIO2_160815032716	Ratio_1T	StdDev_1T	PValue_1T	Ratio_2T	StdDev_2T	PValue_2T	Ratio_3T	StdDev_3T	PValue_3T	Ratio_4T	StdDev_4T	PValue_4T	NRatio_1T	NStdDev_1T	NPValue_1T	NRatio_2T	NStdDev_2T	NPValue_2T	NRatio_3T	NStdDev_3T	NPValue_3T	NRatio_4T	NStdDev_4T	NPValue_4T	Avg_1T	Avg_2T	Avg_3T	Avg_4T
		2091	3TIO2_160814213929	32	2091	158	467.491	33.711	0	5.96594e+07	7.59688e+07	8.1625e+07	1.27161e+08	1.347e+08	1.11133e+08	1.02619e+08	9.86591e+07	1.03803e+08	7.17325e+07	5.68159e+07	8.83968e+07	1	0.314985	1	1.71686	0.436593	0.00565329	1.40426	0.258356	0.0408419	0.998582	0.375427	0.993196	1	0.314985	1	1.71686	0.436593	0.00565329	1.40426	0.258356	0.0408419	0.998582	0.375427	0.993196	7.24177e+07	1.24331e+08	1.01693e+08	7.23151e+07
SP://B4DXJ8	B4DXJ8_HUMAN cDNA FLJ54970_ highly similar to Zinc finger protein 462 OS=Homo sapiens PE=2 SV=1	1	1	1	1	0.314985	1	1.71686	0.436593	0.00565329	1.40426	0.258356	0.0408419	0.998582	0.375427	0.993196
	peptides: 1 Items
	PEPTIDE	FRAMES	HITS	Ratio_1T	StdDev_1T	PValue_1T	Ratio_2T	StdDev_2T	PValue_2T	Ratio_3T	StdDev_3T	PValue_3T	Ratio_4T	StdDev_4T	PValue_4T	OtherAssignments	AvgPepPValue
	DLRCPLCLYHTKYK+Carbamidomethyl(4)Carbamidomethyl(7)	1	1	1	0.314985	1	1.71686	0.436593	0.00565329	1.40426	0.258356	0.0408419	0.998582	0.375427	0.993196	0	0
		hits: 1 Items
		FRAMEID	RAWFILE	MS2	FrameID1	CompID	MZ	Time	GoodID	II_1TIO2	II_1TIO2_160814080817	II_1TIO2_160814100408	II_2TIO2	II_2TIO2_160814135556	II_2TIO2_160814155150	II_3TIO2	II_3TIO2_160814194338	II_3TIO2_160814213929	II_4TIO2	II_4TIO2_160815013116	II_4TIO2_160815032716	Ratio_1T	StdDev_1T	PValue_1T	Ratio_2T	StdDev_2T	PValue_2T	Ratio_3T	StdDev_3T	PValue_3T	Ratio_4T	StdDev_4T	PValue_4T	NRatio_1T	NStdDev_1T	NPValue_1T	NRatio_2T	NStdDev_2T	NPValue_2T	NRatio_3T	NStdDev_3T	NPValue_3T	NRatio_4T	NStdDev_4T	NPValue_4T	Avg_1T	Avg_2T	Avg_3T	Avg_4T
		2091	3TIO2_160814194338	32	2091	158	467.491	33.711	0	5.96594e+07	7.59688e+07	8.1625e+07	1.27161e+08	1.347e+08	1.11133e+08	1.02619e+08	9.86591e+07	1.03803e+08	7.17325e+07	5.68159e+07	8.83968e+07	1	0.314985	1	1.71686	0.436593	0.00565329	1.40426	0.258356	0.0408419	0.998582	0.375427	0.993196	1	0.314985	1	1.71686	0.436593	0.00565329	1.40426	0.258356	0.0408419	0.998582	0.375427	0.993196	7.24177e+07	1.24331e+08	1.01693e+08	7.23151e+07
SP://B7Z6H8	B7Z6H8_HUMAN cDNA FLJ61708_ highly similar to Tensin_1 (Fragment) OS=Homo sapiens PE=2 SV=1	1	1	2	1	0.314985	1	1.71686	0.436593	0.00565329	1.40426	0.258356	0.0408419	0.998582	0.375427	0.993196
	peptides: 1 Items
	PEPTIDE	FRAMES	HITS	Ratio_1T	StdDev_1T	PValue_1T	Ratio_2T	StdDev_2T	PValue_2T	Ratio_3T	StdDev_3T	PValue_3T	Ratio_4T	StdDev_4T	PValue_4T	OtherAssignments	AvgPepPValue
	HRTVGTNTPPSPGFGWR	1	2	1	0.314985	1	1.71686	0.436593	0.00565329	1.40426	0.258356	0.0408419	0.998582	0.375427	0.993196	0	0
		hits: 2 Items
		FRAMEID	RAWFILE	MS2	FrameID1	CompID	MZ	Time	GoodID	II_1TIO2	II_1TIO2_160814080817	II_1TIO2_160814100408	II_2TIO2	II_2TIO2_160814135556	II_2TIO2_160814155150	II_3TIO2	II_3TIO2_160814194338	II_3TIO2_160814213929	II_4TIO2	II_4TIO2_160815013116	II_4TIO2_160815032716	Ratio_1T	StdDev_1T	PValue_1T	Ratio_2T	StdDev_2T	PValue_2T	Ratio_3T	StdDev_3T	PValue_3T	Ratio_4T	StdDev_4T	PValue_4T	NRatio_1T	NStdDev_1T	NPValue_1T	NRatio_2T	NStdDev_2T	NPValue_2T	NRatio_3T	NStdDev_3T	NPValue_3T	NRatio_4T	NStdDev_4T	NPValue_4T	Avg_1T	Avg_2T	Avg_3T	Avg_4T
		2091	3TIO2	32	2091	158	467.491	33.711	0	5.96594e+07	7.59688e+07	8.1625e+07	1.27161e+08	1.347e+08	1.11133e+08	1.02619e+08	9.86591e+07	1.03803e+08	7.17325e+07	5.68159e+07	8.83968e+07	1	0.314985	1	1.71686	0.436593	0.00565329	1.40426	0.258356	0.0408419	0.998582	0.375427	0.993196	1	0.314985	1	1.71686	0.436593	0.00565329	1.40426	0.258356	0.0408419	0.998582	0.375427	0.993196	7.24177e+07	1.24331e+08	1.01693e+08	7.23151e+07
		2091	3TIO2	32	2091	158	467.491	33.711	0	5.96594e+07	7.59688e+07	8.1625e+07	1.27161e+08	1.347e+08	1.11133e+08	1.02619e+08	9.86591e+07	1.03803e+08	7.17325e+07	5.68159e+07	8.83968e+07	1	0.314985	1	1.71686	0.436593	0.00565329	1.40426	0.258356	0.0408419	0.998582	0.375427	0.993196	1	0.314985	1	1.71686	0.436593	0.00565329	1.40426	0.258356	0.0408419	0.998582	0.375427	0.993196	7.24177e+07	1.24331e+08	1.01693e+08	7.23151e+07
SP://C0JYZ2	C0JYZ2_HUMAN Titin OS=Homo sapiens GN=TTN PE=4 SV=1	1	1	3	1	0.314985	1	1.71686	0.436593	0.00565329	1.40426	0.258356	0.0408419	0.998582	0.375427	0.993196
	peptides: 1 Items
	PEPTIDE	FRAMES	HITS	Ratio_1T	StdDev_1T	PValue_1T	Ratio_2T	StdDev_2T	PValue_2T	Ratio_3T	StdDev_3T	PValue_3T	Ratio_4T	StdDev_4T	PValue_4T	OtherAssignments	AvgPepPValue
	LSWTQVSTEVQALNYK	1	3	1	0.314985	1	1.71686	0.436593	0.00565329	1.40426	0.258356	0.0408419	0.998582	0.375427	0.993196	0	0
		hits: 3 Items
		FRAMEID	RAWFILE	MS2	FrameID1	CompID	MZ	Time	GoodID	II_1TIO2	II_1TIO2_160814080817	II_1TIO2_160814100408	II_2TIO2	II_2TIO2_160814135556	II_2TIO2_160814155150	II_3TIO2	II_3TIO2_160814194338	II_3TIO2_160814213929	II_4TIO2	II_4TIO2_160815013116	II_4TIO2_160815032716	Ratio_1T	StdDev_1T	PValue_1T	Ratio_2T	StdDev_2T	PValue_2T	Ratio_3T	StdDev_3T	PValue_3T	Ratio_4T	StdDev_4T	PValue_4T	NRatio_1T	NStdDev_1T	NPValue_1T	NRatio_2T	NStdDev_2T	NPValue_2T	NRatio_3T	NStdDev_3T	NPValue_3T	NRatio_4T	NStdDev_4T	NPValue_4T	Avg_1T	Avg_2T	Avg_3T	Avg_4T
		2091	1TIO2	32	2091	158	467.491	33.711	0	5.96594e+07	7.59688e+07	8.1625e+07	1.27161e+08	1.347e+08	1.11133e+08	1.02619e+08	9.86591e+07	1.03803e+08	7.17325e+07	5.68159e+07	8.83968e+07	1	0.314985	1	1.71686	0.436593	0.00565329	1.40426	0.258356	0.0408419	0.998582	0.375427	0.993196	1	0.314985	1	1.71686	0.436593	0.00565329	1.40426	0.258356	0.0408419	0.998582	0.375427	0.993196	7.24177e+07	1.24331e+08	1.01693e+08	7.23151e+07
		2091	2TIO2_160814135556	32	2091	158	467.491	33.711	0	5.96594e+07	7.59688e+07	8.1625e+07	1.27161e+08	1.347e+08	1.11133e+08	1.02619e+08	9.86591e+07	1.03803e+08	7.17325e+07	5.68159e+07	8.83968e+07	1	0.314985	1	1.71686	0.436593	0.00565329	1.40426	0.258356	0.0408419	0.998582	0.375427	0.993196	1	0.314985	1	1.71686	0.436593	0.00565329	1.40426	0.258356	0.0408419	0.998582	0.375427	0.993196	7.24177e+07	1.24331e+08	1.01693e+08	7.23151e+07
		2091	3TIO2	32	2091	158	467.491	33.711	0	5.96594e+07	7.59688e+07	8.1625e+07	1.27161e+08	1.347e+08	1.11133e+08	1.02619e+08	9.86591e+07	1.03803e+08	7.17325e+07	5.68159e+07	8.83968e+07	1	0.314985	1	1.71686	0.436593	0.00565329	1.40426	0.258356	0.0408419	0.998582	0.375427	0.993196	1	0.314985	1	1.71686	0.436593	0.00565329	1.40426	0.258356	0.0408419	0.998582	0.375427	0.993196	7.24177e+07	1.24331e+08	1.01693e+08	7.23151e+07
SP://C3W980	C3W980_HUMAN Spleen tyrosine kinase OS=Homo sapiens GN=SYK PE=2 SV=1	1	1	2	1	0.314985	1	1.71686	0.436593	0.00565329	1.40426	0.258356	0.0408419	0.998582	0.375427	0.993196
	peptides: 1 Items
	PEPTIDE	FRAMES	HITS	Ratio_1T	StdDev_1T	PValue_1T	Ratio_2T	StdDev_2T	PValue_2T	Ratio_3T	StdDev_3T	PValue_3T	Ratio_4T	StdDev_4T	PValue_4T	OtherAssignments	AvgPepPValue
	LIATTAHEKMPWFHGK	1	2	1	0.314985	1	1.71686	0.436593	0.00565329	1.40426	0.258356	0.0408419	0.998582	0.375427	0.993196	0	0
		hits: 2 Items
		FRAMEID	RAWFILE	MS2	FrameID1	CompID	MZ	Time	GoodID	II_1TIO2	II_1TIO2_160814080817	II_1TIO2_160814100408	II_2TIO2	II_2TIO2_160814135556	II_2TIO2_160814155150	II_3TIO2	II_3TIO2_160814194338	II_3TIO2_160814213929	II_4TIO2	II_4TIO2_160815013116	II_4TIO2_160815032716	Ratio_1T	StdDev_1T	PValue_1T	Ratio_2T	StdDev_2T	PValue_2T	Ratio_3T	StdDev_3T	PValue_3T	Ratio_4T	StdDev_4T	PValue_4T	NRatio_1T	NStdDev_1T	NPValue_1T	NRatio_2T	NStdDev_2T	NPValue_2T	NRatio_3T	NStdDev_3T	NPValue_3T	NRatio_4T	NStdDev_4T	NPValue_4T	Avg_1T	Avg_2T	Avg_3T	Avg_4T
		2091	3TIO2_160814194338	32	2091	158	467.491	33.711	0	5.96594e+07	7.59688e+07	8.1625e+07	1.27161e+08	1.347e+08	1.11133e+08	1.02619e+08	9.86591e+07	1.03803e+08	7.17325e+07	5.68159e+07	8.83968e+07	1	0.314985	1	1.71686	0.436593	0.00565329	1.40426	0.258356	0.0408419	0.998582	0.375427	0.993196	1	0.314985	1	1.71686	0.436593	0.00565329	1.40426	0.258356	0.0408419	0.998582	0.375427	0.993196	7.24177e+07	1.24331e+08	1.01693e+08	7.23151e+07
		2091	3TIO2_160814213929	32	2091	158	467.491	33.711	0	5.96594e+07	7.59688e+07	8.1625e+07	1.27161e+08	1.347e+08	1.11133e+08	1.02619e+08	9.86591e+07	1.03803e+08	7.17325e+07	5.68159e+07	8.83968e+07	1	0.314985	1	1.71686	0.436593	0.00565329	1.40426	0.258356	0.0408419	0.998582	0.375427	0.993196	1	0.314985	1	1.71686	0.436593	0.00565329	1.40426	0.258356	0.0408419	0.998582	0.375427	0.993196	7.24177e+07	1.24331e+08	1.01693e+08	7.23151e+07
SP://C3W981	C3W981_HUMAN Spleen tyrosine kinase OS=Homo sapiens GN=SYK PE=2 SV=1	1	1	2	1	0.314985	1	1.71686	0.436593	0.00565329	1.40426	0.258356	0.0408419	0.998582	0.375427	0.993196
	peptides: 1 Items
	PEPTIDE	FRAMES	HITS	Ratio_1T	StdDev_1T	PValue_1T	Ratio_2T	StdDev_2T	PValue_2T	Ratio_3T	StdDev_3T	PValue_3T	Ratio_4T	StdDev_4T	PValue_4T	OtherAssignments	AvgPepPValue
	LIATTAHEKMPWFHGK	1	2	1	0.314985	1	1.71686	0.436593	0.00565329	1.40426	0.258356	0.0408419	0.998582	0.375427	0.993196	0	0
		hits: 2 Items
		FRAMEID	RAWFILE	MS2	FrameID1	CompID	MZ	Time	GoodID	II_1TIO2	II_1TIO2_160814080817	II_1TIO2_160814100408	II_2TIO2	II_2TIO2_160814135556	II_2TIO2_160814155150	II_3TIO2	II_3TIO2_160814194338	II_3TIO2_160814213929	II_4TIO2	II_4TIO2_160815013116	II_4TIO2_160815032716	Ratio_1T	StdDev_1T	PValue_1T	Ratio_2T	StdDev_2T	PValue_2T	Ratio_3T	StdDev_3T	PValue_3T	Ratio_4T	StdDev_4T	PValue_4T	NRatio_1T	NStdDev_1T	NPValue_1T	NRatio_2T	NStdDev_2T	NPValue_2T	NRatio_3T	NStdDev_3T	NPValue_3T	NRatio_4T	NStdDev_4T	NPValue_4T	Avg_1T	Avg_2T	Avg_3T	Avg_4T
		2091	3TIO2_160814194338	32	2091	158	467.491	33.711	0	5.96594e+07	7.59688e+07	8.1625e+07	1.27161e+08	1.347e+08	1.11133e+08	1.02619e+08	9.86591e+07	1.03803e+08	7.17325e+07	5.68159e+07	8.83968e+07	1	0.314985	1	1.71686	0.436593	0.00565329	1.40426	0.258356	0.0408419	0.998582	0.375427	0.993196	1	0.314985	1	1.71686	0.436593	0.00565329	1.40426	0.258356	0.0408419	0.998582	0.375427	0.993196	7.24177e+07	1.24331e+08	1.01693e+08	7.23151e+07
		2091	3TIO2_160814213929	32	2091	158	467.491	33.711	0	5.96594e+07	7.59688e+07	8.1625e+07	1.27161e+08	1.347e+08	1.11133e+08	1.02619e+08	9.86591e+07	1.03803e+08	7.17325e+07	5.68159e+07	8.83968e+07	1	0.314985	1	1.71686	0.436593	0.00565329	1.40426	0.258356	0.0408419	0.998582	0.375427	0.993196	1	0.314985	1	1.71686	0.436593	0.00565329	1.40426	0.258356	0.0408419	0.998582	0.375427	0.993196	7.24177e+07	1.24331e+08	1.01693e+08	7.23151e+07
SP://D3DPF9	D3DPF9_HUMAN Titin_ isoform CRA_b OS=Homo sapiens GN=TTN PE=4 SV=1	1	1	3	1	0.314985	1	1.71686	0.436593	0.00565329	1.40426	0.258356	0.0408419	0.998582	0.375427	0.993196
	peptides: 1 Items
	PEPTIDE	FRAMES	HITS	Ratio_1T	StdDev_1T	PValue_1T	Ratio_2T	StdDev_2T	PValue_2T	Ratio_3T	StdDev_3T	PValue_3T	Ratio_4T	StdDev_4T	PValue_4T	OtherAssignments	AvgPepPValue
	LSWTQVSTEVQALNYK	1	3	1	0.314985	1	1.71686	0.436593	0.00565329	1.40426	0.258356	0.0408419	0.998582	0.375427	0.993196	0	0
		hits: 3 Items
		FRAMEID	RAWFILE	MS2	FrameID1	CompID	MZ	Time	GoodID	II_1TIO2	II_1TIO2_160814080817	II_1TIO2_160814100408	II_2TIO2	II_2TIO2_160814135556	II_2TIO2_160814155150	II_3TIO2	II_3TIO2_160814194338	II_3TIO2_160814213929	II_4TIO2	II_4TIO2_160815013116	II_4TIO2_160815032716	Ratio_1T	StdDev_1T	PValue_1T	Ratio_2T	StdDev_2T	PValue_2T	Ratio_3T	StdDev_3T	PValue_3T	Ratio_4T	StdDev_4T	PValue_4T	NRatio_1T	NStdDev_1T	NPValue_1T	NRatio_2T	NStdDev_2T	NPValue_2T	NRatio_3T	NStdDev_3T	NPValue_3T	NRatio_4T	NStdDev_4T	NPValue_4T	Avg_1T	Avg_2T	Avg_3T	Avg_4T
		2091	1TIO2	32	2091	158	467.491	33.711	0	5.96594e+07	7.59688e+07	8.1625e+07	1.27161e+08	1.347e+08	1.11133e+08	1.02619e+08	9.86591e+07	1.03803e+08	7.17325e+07	5.68159e+07	8.83968e+07	1	0.314985	1	1.71686	0.436593	0.00565329	1.40426	0.258356	0.0408419	0.998582	0.375427	0.993196	1	0.314985	1	1.71686	0.436593	0.00565329	1.40426	0.258356	0.0408419	0.998582	0.375427	0.993196	7.24177e+07	1.24331e+08	1.01693e+08	7.23151e+07
		2091	2TIO2_160814135556	32	2091	158	467.491	33.711	0	5.96594e+07	7.59688e+07	8.1625e+07	1.27161e+08	1.347e+08	1.11133e+08	1.02619e+08	9.86591e+07	1.03803e+08	7.17325e+07	5.68159e+07	8.83968e+07	1	0.314985	1	1.71686	0.436593	0.00565329	1.40426	0.258356	0.0408419	0.998582	0.375427	0.993196	1	0.314985	1	1.71686	0.436593	0.00565329	1.40426	0.258356	0.0408419	0.998582	0.375427	0.993196	7.24177e+07	1.24331e+08	1.01693e+08	7.23151e+07
		2091	3TIO2	32	2091	158	467.491	33.711	0	5.96594e+07	7.59688e+07	8.1625e+07	1.27161e+08	1.347e+08	1.11133e+08	1.02619e+08	9.86591e+07	1.03803e+08	7.17325e+07	5.68159e+07	8.83968e+07	1	0.314985	1	1.71686	0.436593	0.00565329	1.40426	0.258356	0.0408419	0.998582	0.375427	0.993196	1	0.314985	1	1.71686	0.436593	0.00565329	1.40426	0.258356	0.0408419	0.998582	0.375427	0.993196	7.24177e+07	1.24331e+08	1.01693e+08	7.23151e+07
SP://D3DPG0	D3DPG0_HUMAN Titin_ isoform CRA_a OS=Homo sapiens GN=TTN PE=4 SV=1	1	1	3	1	0.314985	1	1.71686	0.436593	0.00565329	1.40426	0.258356	0.0408419	0.998582	0.375427	0.993196
	peptides: 1 Items
	PEPTIDE	FRAMES	HITS	Ratio_1T	StdDev_1T	PValue_1T	Ratio_2T	StdDev_2T	PValue_2T	Ratio_3T	StdDev_3T	PValue_3T	Ratio_4T	StdDev_4T	PValue_4T	OtherAssignments	AvgPepPValue
	LSWTQVSTEVQALNYK	1	3	1	0.314985	1	1.71686	0.436593	0.00565329	1.40426	0.258356	0.0408419	0.998582	0.375427	0.993196	0	0
		hits: 3 Items
		FRAMEID	RAWFILE	MS2	FrameID1	CompID	MZ	Time	GoodID	II_1TIO2	II_1TIO2_160814080817	II_1TIO2_160814100408	II_2TIO2	II_2TIO2_160814135556	II_2TIO2_160814155150	II_3TIO2	II_3TIO2_160814194338	II_3TIO2_160814213929	II_4TIO2	II_4TIO2_160815013116	II_4TIO2_160815032716	Ratio_1T	StdDev_1T	PValue_1T	Ratio_2T	StdDev_2T	PValue_2T	Ratio_3T	StdDev_3T	PValue_3T	Ratio_4T	StdDev_4T	PValue_4T	NRatio_1T	NStdDev_1T	NPValue_1T	NRatio_2T	NStdDev_2T	NPValue_2T	NRatio_3T	NStdDev_3T	NPValue_3T	NRatio_4T	NStdDev_4T	NPValue_4T	Avg_1T	Avg_2T	Avg_3T	Avg_4T
		2091	1TIO2	32	2091	158	467.491	33.711	0	5.96594e+07	7.59688e+07	8.1625e+07	1.27161e+08	1.347e+08	1.11133e+08	1.02619e+08	9.86591e+07	1.03803e+08	7.17325e+07	5.68159e+07	8.83968e+07	1	0.314985	1	1.71686	0.436593	0.00565329	1.40426	0.258356	0.0408419	0.998582	0.375427	0.993196	1	0.314985	1	1.71686	0.436593	0.00565329	1.40426	0.258356	0.0408419	0.998582	0.375427	0.993196	7.24177e+07	1.24331e+08	1.01693e+08	7.23151e+07
		2091	2TIO2_160814135556	32	2091	158	467.491	33.711	0	5.96594e+07	7.59688e+07	8.1625e+07	1.27161e+08	1.347e+08	1.11133e+08	1.02619e+08	9.86591e+07	1.03803e+08	7.17325e+07	5.68159e+07	8.83968e+07	1	0.314985	1	1.71686	0.436593	0.00565329	1.40426	0.258356	0.0408419	0.998582	0.375427	0.993196	1	0.314985	1	1.71686	0.436593	0.00565329	1.40426	0.258356	0.0408419	0.998582	0.375427	0.993196	7.24177e+07	1.24331e+08	1.01693e+08	7.23151e+07
		2091	3TIO2	32	2091	158	467.491	33.711	0	5.96594e+07	7.59688e+07	8.1625e+07	1.27161e+08	1.347e+08	1.11133e+08	1.02619e+08	9.86591e+07	1.03803e+08	7.17325e+07	5.68159e+07	8.83968e+07	1	0.314985	1	1.71686	0.436593	0.00565329	1.40426	0.258356	0.0408419	0.998582	0.375427	0.993196	1	0.314985	1	1.71686	0.436593	0.00565329	1.40426	0.258356	0.0408419	0.998582	0.375427	0.993196	7.24177e+07	1.24331e+08	1.01693e+08	7.23151e+07
SP://E7ENN3	E7ENN3_HUMAN Nesprin_1 OS=Homo sapiens GN=SYNE1 PE=1 SV=2	1	1	2	1	0.314985	1	1.71686	0.436593	0.00565329	1.40426	0.258356	0.0408419	0.998582	0.375427	0.993196
	peptides: 1 Items
	PEPTIDE	FRAMES	HITS	Ratio_1T	StdDev_1T	PValue_1T	Ratio_2T	StdDev_2T	PValue_2T	Ratio_3T	StdDev_3T	PValue_3T	Ratio_4T	StdDev_4T	PValue_4T	OtherAssignments	AvgPepPValue
	IKGYQEQIASLNSKCK+Carbamidomethyl(15)	1	2	1	0.314985	1	1.71686	0.436593	0.00565329	1.40426	0.258356	0.0408419	0.998582	0.375427	0.993196	0	0
		hits: 2 Items
		FRAMEID	RAWFILE	MS2	FrameID1	CompID	MZ	Time	GoodID	II_1TIO2	II_1TIO2_160814080817	II_1TIO2_160814100408	II_2TIO2	II_2TIO2_160814135556	II_2TIO2_160814155150	II_3TIO2	II_3TIO2_160814194338	II_3TIO2_160814213929	II_4TIO2	II_4TIO2_160815013116	II_4TIO2_160815032716	Ratio_1T	StdDev_1T	PValue_1T	Ratio_2T	StdDev_2T	PValue_2T	Ratio_3T	StdDev_3T	PValue_3T	Ratio_4T	StdDev_4T	PValue_4T	NRatio_1T	NStdDev_1T	NPValue_1T	NRatio_2T	NStdDev_2T	NPValue_2T	NRatio_3T	NStdDev_3T	NPValue_3T	NRatio_4T	NStdDev_4T	NPValue_4T	Avg_1T	Avg_2T	Avg_3T	Avg_4T
		2091	1TIO2_160814080817	32	2091	158	467.491	33.711	0	5.96594e+07	7.59688e+07	8.1625e+07	1.27161e+08	1.347e+08	1.11133e+08	1.02619e+08	9.86591e+07	1.03803e+08	7.17325e+07	5.68159e+07	8.83968e+07	1	0.314985	1	1.71686	0.436593	0.00565329	1.40426	0.258356	0.0408419	0.998582	0.375427	0.993196	1	0.314985	1	1.71686	0.436593	0.00565329	1.40426	0.258356	0.0408419	0.998582	0.375427	0.993196	7.24177e+07	1.24331e+08	1.01693e+08	7.23151e+07
		2091	2TIO2_160814135556	32	2091	158	467.491	33.711	0	5.96594e+07	7.59688e+07	8.1625e+07	1.27161e+08	1.347e+08	1.11133e+08	1.02619e+08	9.86591e+07	1.03803e+08	7.17325e+07	5.68159e+07	8.83968e+07	1	0.314985	1	1.71686	0.436593	0.00565329	1.40426	0.258356	0.0408419	0.998582	0.375427	0.993196	1	0.314985	1	1.71686	0.436593	0.00565329	1.40426	0.258356	0.0408419	0.998582	0.375427	0.993196	7.24177e+07	1.24331e+08	1.01693e+08	7.23151e+07
SP://E9PF55	E9PF55_HUMAN Tensin_1 OS=Homo sapiens GN=TNS1 PE=1 SV=1	1	1	2	1	0.314985	1	1.71686	0.436593	0.00565329	1.40426	0.258356	0.0408419	0.998582	0.375427	0.993196
	peptides: 1 Items
	PEPTIDE	FRAMES	HITS	Ratio_1T	StdDev_1T	PValue_1T	Ratio_2T	StdDev_2T	PValue_2T	Ratio_3T	StdDev_3T	PValue_3T	Ratio_4T	StdDev_4T	PValue_4T	OtherAssignments	AvgPepPValue
	HRTVGTNTPPSPGFGWR	1	2	1	0.314985	1	1.71686	0.436593	0.00565329	1.40426	0.258356	0.0408419	0.998582	0.375427	0.993196	0	0
		hits: 2 Items
		FRAMEID	RAWFILE	MS2	FrameID1	CompID	MZ	Time	GoodID	II_1TIO2	II_1TIO2_160814080817	II_1TIO2_160814100408	II_2TIO2	II_2TIO2_160814135556	II_2TIO2_160814155150	II_3TIO2	II_3TIO2_160814194338	II_3TIO2_160814213929	II_4TIO2	II_4TIO2_160815013116	II_4TIO2_160815032716	Ratio_1T	StdDev_1T	PValue_1T	Ratio_2T	StdDev_2T	PValue_2T	Ratio_3T	StdDev_3T	PValue_3T	Ratio_4T	StdDev_4T	PValue_4T	NRatio_1T	NStdDev_1T	NPValue_1T	NRatio_2T	NStdDev_2T	NPValue_2T	NRatio_3T	NStdDev_3T	NPValue_3T	NRatio_4T	NStdDev_4T	NPValue_4T	Avg_1T	Avg_2T	Avg_3T	Avg_4T
		2091	3TIO2	32	2091	158	467.491	33.711	0	5.96594e+07	7.59688e+07	8.1625e+07	1.27161e+08	1.347e+08	1.11133e+08	1.02619e+08	9.86591e+07	1.03803e+08	7.17325e+07	5.68159e+07	8.83968e+07	1	0.314985	1	1.71686	0.436593	0.00565329	1.40426	0.258356	0.0408419	0.998582	0.375427	0.993196	1	0.314985	1	1.71686	0.436593	0.00565329	1.40426	0.258356	0.0408419	0.998582	0.375427	0.993196	7.24177e+07	1.24331e+08	1.01693e+08	7.23151e+07
		2091	3TIO2	32	2091	158	467.491	33.711	0	5.96594e+07	7.59688e+07	8.1625e+07	1.27161e+08	1.347e+08	1.11133e+08	1.02619e+08	9.86591e+07	1.03803e+08	7.17325e+07	5.68159e+07	8.83968e+07	1	0.314985	1	1.71686	0.436593	0.00565329	1.40426	0.258356	0.0408419	0.998582	0.375427	0.993196	1	0.314985	1	1.71686	0.436593	0.00565329	1.40426	0.258356	0.0408419	0.998582	0.375427	0.993196	7.24177e+07	1.24331e+08	1.01693e+08	7.23151e+07
SP://E9PGF5	E9PGF5_HUMAN Tensin_1 OS=Homo sapiens GN=TNS1 PE=1 SV=1	1	1	2	1	0.314985	1	1.71686	0.436593	0.00565329	1.40426	0.258356	0.0408419	0.998582	0.375427	0.993196
	peptides: 1 Items
	PEPTIDE	FRAMES	HITS	Ratio_1T	StdDev_1T	PValue_1T	Ratio_2T	StdDev_2T	PValue_2T	Ratio_3T	StdDev_3T	PValue_3T	Ratio_4T	StdDev_4T	PValue_4T	OtherAssignments	AvgPepPValue
	HRTVGTNTPPSPGFGWR	1	2	1	0.314985	1	1.71686	0.436593	0.00565329	1.40426	0.258356	0.0408419	0.998582	0.375427	0.993196	0	0
		hits: 2 Items
		FRAMEID	RAWFILE	MS2	FrameID1	CompID	MZ	Time	GoodID	II_1TIO2	II_1TIO2_160814080817	II_1TIO2_160814100408	II_2TIO2	II_2TIO2_160814135556	II_2TIO2_160814155150	II_3TIO2	II_3TIO2_160814194338	II_3TIO2_160814213929	II_4TIO2	II_4TIO2_160815013116	II_4TIO2_160815032716	Ratio_1T	StdDev_1T	PValue_1T	Ratio_2T	StdDev_2T	PValue_2T	Ratio_3T	StdDev_3T	PValue_3T	Ratio_4T	StdDev_4T	PValue_4T	NRatio_1T	NStdDev_1T	NPValue_1T	NRatio_2T	NStdDev_2T	NPValue_2T	NRatio_3T	NStdDev_3T	NPValue_3T	NRatio_4T	NStdDev_4T	NPValue_4T	Avg_1T	Avg_2T	Avg_3T	Avg_4T
		2091	3TIO2	32	2091	158	467.491	33.711	0	5.96594e+07	7.59688e+07	8.1625e+07	1.27161e+08	1.347e+08	1.11133e+08	1.02619e+08	9.86591e+07	1.03803e+08	7.17325e+07	5.68159e+07	8.83968e+07	1	0.314985	1	1.71686	0.436593	0.00565329	1.40426	0.258356	0.0408419	0.998582	0.375427	0.993196	1	0.314985	1	1.71686	0.436593	0.00565329	1.40426	0.258356	0.0408419	0.998582	0.375427	0.993196	7.24177e+07	1.24331e+08	1.01693e+08	7.23151e+07
		2091	3TIO2	32	2091	158	467.491	33.711	0	5.96594e+07	7.59688e+07	8.1625e+07	1.27161e+08	1.347e+08	1.11133e+08	1.02619e+08	9.86591e+07	1.03803e+08	7.17325e+07	5.68159e+07	8.83968e+07	1	0.314985	1	1.71686	0.436593	0.00565329	1.40426	0.258356	0.0408419	0.998582	0.375427	0.993196	1	0.314985	1	1.71686	0.436593	0.00565329	1.40426	0.258356	0.0408419	0.998582	0.375427	0.993196	7.24177e+07	1.24331e+08	1.01693e+08	7.23151e+07
SP://F1D8Q9	F1D8Q9_HUMAN Nuclear receptor subfamily 2_ group E_ member 3_ isoform CRA_b OS=Homo sapiens GN=NR2E3 PE=2 SV=1	1	1	1	1	0.314985	1	1.71686	0.436593	0.00565329	1.40426	0.258356	0.0408419	0.998582	0.375427	0.993196
	peptides: 1 Items
	PEPTIDE	FRAMES	HITS	Ratio_1T	StdDev_1T	PValue_1T	Ratio_2T	StdDev_2T	PValue_2T	Ratio_3T	StdDev_3T	PValue_3T	Ratio_4T	StdDev_4T	PValue_4T	OtherAssignments	AvgPepPValue
	LIYRCQVGAGMCPVDK+Carbamidomethyl(5)Carbamidomethyl(12)	1	1	1	0.314985	1	1.71686	0.436593	0.00565329	1.40426	0.258356	0.0408419	0.998582	0.375427	0.993196	0	0
		hits: 1 Items
		FRAMEID	RAWFILE	MS2	FrameID1	CompID	MZ	Time	GoodID	II_1TIO2	II_1TIO2_160814080817	II_1TIO2_160814100408	II_2TIO2	II_2TIO2_160814135556	II_2TIO2_160814155150	II_3TIO2	II_3TIO2_160814194338	II_3TIO2_160814213929	II_4TIO2	II_4TIO2_160815013116	II_4TIO2_160815032716	Ratio_1T	StdDev_1T	PValue_1T	Ratio_2T	StdDev_2T	PValue_2T	Ratio_3T	StdDev_3T	PValue_3T	Ratio_4T	StdDev_4T	PValue_4T	NRatio_1T	NStdDev_1T	NPValue_1T	NRatio_2T	NStdDev_2T	NPValue_2T	NRatio_3T	NStdDev_3T	NPValue_3T	NRatio_4T	NStdDev_4T	NPValue_4T	Avg_1T	Avg_2T	Avg_3T	Avg_4T
		2091	3TIO2_160814194338	32	2091	158	467.491	33.711	0	5.96594e+07	7.59688e+07	8.1625e+07	1.27161e+08	1.347e+08	1.11133e+08	1.02619e+08	9.86591e+07	1.03803e+08	7.17325e+07	5.68159e+07	8.83968e+07	1	0.314985	1	1.71686	0.436593	0.00565329	1.40426	0.258356	0.0408419	0.998582	0.375427	0.993196	1	0.314985	1	1.71686	0.436593	0.00565329	1.40426	0.258356	0.0408419	0.998582	0.375427	0.993196	7.24177e+07	1.24331e+08	1.01693e+08	7.23151e+07
SP://F5GZ83	F5GZ83_HUMAN Nesprin_1 (Fragment) OS=Homo sapiens GN=SYNE1 PE=1 SV=1	1	1	2	1	0.314985	1	1.71686	0.436593	0.00565329	1.40426	0.258356	0.0408419	0.998582	0.375427	0.993196
	peptides: 1 Items
	PEPTIDE	FRAMES	HITS	Ratio_1T	StdDev_1T	PValue_1T	Ratio_2T	StdDev_2T	PValue_2T	Ratio_3T	StdDev_3T	PValue_3T	Ratio_4T	StdDev_4T	PValue_4T	OtherAssignments	AvgPepPValue
	IKGYQEQIASLNSKCK+Carbamidomethyl(15)	1	2	1	0.314985	1	1.71686	0.436593	0.00565329	1.40426	0.258356	0.0408419	0.998582	0.375427	0.993196	0	0
		hits: 2 Items
		FRAMEID	RAWFILE	MS2	FrameID1	CompID	MZ	Time	GoodID	II_1TIO2	II_1TIO2_160814080817	II_1TIO2_160814100408	II_2TIO2	II_2TIO2_160814135556	II_2TIO2_160814155150	II_3TIO2	II_3TIO2_160814194338	II_3TIO2_160814213929	II_4TIO2	II_4TIO2_160815013116	II_4TIO2_160815032716	Ratio_1T	StdDev_1T	PValue_1T	Ratio_2T	StdDev_2T	PValue_2T	Ratio_3T	StdDev_3T	PValue_3T	Ratio_4T	StdDev_4T	PValue_4T	NRatio_1T	NStdDev_1T	NPValue_1T	NRatio_2T	NStdDev_2T	NPValue_2T	NRatio_3T	NStdDev_3T	NPValue_3T	NRatio_4T	NStdDev_4T	NPValue_4T	Avg_1T	Avg_2T	Avg_3T	Avg_4T
		2091	1TIO2_160814080817	32	2091	158	467.491	33.711	0	5.96594e+07	7.59688e+07	8.1625e+07	1.27161e+08	1.347e+08	1.11133e+08	1.02619e+08	9.86591e+07	1.03803e+08	7.17325e+07	5.68159e+07	8.83968e+07	1	0.314985	1	1.71686	0.436593	0.00565329	1.40426	0.258356	0.0408419	0.998582	0.375427	0.993196	1	0.314985	1	1.71686	0.436593	0.00565329	1.40426	0.258356	0.0408419	0.998582	0.375427	0.993196	7.24177e+07	1.24331e+08	1.01693e+08	7.23151e+07
		2091	2TIO2_160814135556	32	2091	158	467.491	33.711	0	5.96594e+07	7.59688e+07	8.1625e+07	1.27161e+08	1.347e+08	1.11133e+08	1.02619e+08	9.86591e+07	1.03803e+08	7.17325e+07	5.68159e+07	8.83968e+07	1	0.314985	1	1.71686	0.436593	0.00565329	1.40426	0.258356	0.0408419	0.998582	0.375427	0.993196	1	0.314985	1	1.71686	0.436593	0.00565329	1.40426	0.258356	0.0408419	0.998582	0.375427	0.993196	7.24177e+07	1.24331e+08	1.01693e+08	7.23151e+07
SP://F5H6R8	F5H6R8_HUMAN Nesprin_1 (Fragment) OS=Homo sapiens GN=SYNE1 PE=1 SV=1	1	1	2	1	0.314985	1	1.71686	0.436593	0.00565329	1.40426	0.258356	0.0408419	0.998582	0.375427	0.993196
	peptides: 1 Items
	PEPTIDE	FRAMES	HITS	Ratio_1T	StdDev_1T	PValue_1T	Ratio_2T	StdDev_2T	PValue_2T	Ratio_3T	StdDev_3T	PValue_3T	Ratio_4T	StdDev_4T	PValue_4T	OtherAssignments	AvgPepPValue
	IKGYQEQIASLNSKCK+Carbamidomethyl(15)	1	2	1	0.314985	1	1.71686	0.436593	0.00565329	1.40426	0.258356	0.0408419	0.998582	0.375427	0.993196	0	0
		hits: 2 Items
		FRAMEID	RAWFILE	MS2	FrameID1	CompID	MZ	Time	GoodID	II_1TIO2	II_1TIO2_160814080817	II_1TIO2_160814100408	II_2TIO2	II_2TIO2_160814135556	II_2TIO2_160814155150	II_3TIO2	II_3TIO2_160814194338	II_3TIO2_160814213929	II_4TIO2	II_4TIO2_160815013116	II_4TIO2_160815032716	Ratio_1T	StdDev_1T	PValue_1T	Ratio_2T	StdDev_2T	PValue_2T	Ratio_3T	StdDev_3T	PValue_3T	Ratio_4T	StdDev_4T	PValue_4T	NRatio_1T	NStdDev_1T	NPValue_1T	NRatio_2T	NStdDev_2T	NPValue_2T	NRatio_3T	NStdDev_3T	NPValue_3T	NRatio_4T	NStdDev_4T	NPValue_4T	Avg_1T	Avg_2T	Avg_3T	Avg_4T
		2091	1TIO2_160814080817	32	2091	158	467.491	33.711	0	5.96594e+07	7.59688e+07	8.1625e+07	1.27161e+08	1.347e+08	1.11133e+08	1.02619e+08	9.86591e+07	1.03803e+08	7.17325e+07	5.68159e+07	8.83968e+07	1	0.314985	1	1.71686	0.436593	0.00565329	1.40426	0.258356	0.0408419	0.998582	0.375427	0.993196	1	0.314985	1	1.71686	0.436593	0.00565329	1.40426	0.258356	0.0408419	0.998582	0.375427	0.993196	7.24177e+07	1.24331e+08	1.01693e+08	7.23151e+07
		2091	2TIO2_160814135556	32	2091	158	467.491	33.711	0	5.96594e+07	7.59688e+07	8.1625e+07	1.27161e+08	1.347e+08	1.11133e+08	1.02619e+08	9.86591e+07	1.03803e+08	7.17325e+07	5.68159e+07	8.83968e+07	1	0.314985	1	1.71686	0.436593	0.00565329	1.40426	0.258356	0.0408419	0.998582	0.375427	0.993196	1	0.314985	1	1.71686	0.436593	0.00565329	1.40426	0.258356	0.0408419	0.998582	0.375427	0.993196	7.24177e+07	1.24331e+08	1.01693e+08	7.23151e+07
SP://G5E9L9	G5E9L9_HUMAN Doublecortin and CaM kinase_like 2_ isoform CRA_c OS=Homo sapiens GN=DCLK2 PE=1 SV=1	1	1	1	1	0.314985	1	1.71686	0.436593	0.00565329	1.40426	0.258356	0.0408419	0.998582	0.375427	0.993196
	peptides: 1 Items
	PEPTIDE	FRAMES	HITS	Ratio_1T	StdDev_1T	PValue_1T	Ratio_2T	StdDev_2T	PValue_2T	Ratio_3T	StdDev_3T	PValue_3T	Ratio_4T	StdDev_4T	PValue_4T	OtherAssignments	AvgPepPValue
	LEFPAPYWDNITDSAK	1	1	1	0.314985	1	1.71686	0.436593	0.00565329	1.40426	0.258356	0.0408419	0.998582	0.375427	0.993196	0	0
		hits: 1 Items
		FRAMEID	RAWFILE	MS2	FrameID1	CompID	MZ	Time	GoodID	II_1TIO2	II_1TIO2_160814080817	II_1TIO2_160814100408	II_2TIO2	II_2TIO2_160814135556	II_2TIO2_160814155150	II_3TIO2	II_3TIO2_160814194338	II_3TIO2_160814213929	II_4TIO2	II_4TIO2_160815013116	II_4TIO2_160815032716	Ratio_1T	StdDev_1T	PValue_1T	Ratio_2T	StdDev_2T	PValue_2T	Ratio_3T	StdDev_3T	PValue_3T	Ratio_4T	StdDev_4T	PValue_4T	NRatio_1T	NStdDev_1T	NPValue_1T	NRatio_2T	NStdDev_2T	NPValue_2T	NRatio_3T	NStdDev_3T	NPValue_3T	NRatio_4T	NStdDev_4T	NPValue_4T	Avg_1T	Avg_2T	Avg_3T	Avg_4T
		2091	4TIO2	32	2091	158	467.491	33.711	0	5.96594e+07	7.59688e+07	8.1625e+07	1.27161e+08	1.347e+08	1.11133e+08	1.02619e+08	9.86591e+07	1.03803e+08	7.17325e+07	5.68159e+07	8.83968e+07	1	0.314985	1	1.71686	0.436593	0.00565329	1.40426	0.258356	0.0408419	0.998582	0.375427	0.993196	1	0.314985	1	1.71686	0.436593	0.00565329	1.40426	0.258356	0.0408419	0.998582	0.375427	0.993196	7.24177e+07	1.24331e+08	1.01693e+08	7.23151e+07
SP://H0UI37	TSTD3_HUMAN Thiosulfate sulfurtransferase/rhodanese_like domain_containing protein 3 OS=Homo sapiens GN=TSTD3 PE=3 SV=1	1	1	2	1	0.314985	1	1.71686	0.436593	0.00565329	1.40426	0.258356	0.0408419	0.998582	0.375427	0.993196
	peptides: 1 Items
	PEPTIDE	FRAMES	HITS	Ratio_1T	StdDev_1T	PValue_1T	Ratio_2T	StdDev_2T	PValue_2T	Ratio_3T	StdDev_3T	PValue_3T	Ratio_4T	StdDev_4T	PValue_4T	OtherAssignments	AvgPepPValue
	MKIEKCGWSEGLTSIK+Carbamidomethyl(6)	1	2	1	0.314985	1	1.71686	0.436593	0.00565329	1.40426	0.258356	0.0408419	0.998582	0.375427	0.993196	0	0
		hits: 2 Items
		FRAMEID	RAWFILE	MS2	FrameID1	CompID	MZ	Time	GoodID	II_1TIO2	II_1TIO2_160814080817	II_1TIO2_160814100408	II_2TIO2	II_2TIO2_160814135556	II_2TIO2_160814155150	II_3TIO2	II_3TIO2_160814194338	II_3TIO2_160814213929	II_4TIO2	II_4TIO2_160815013116	II_4TIO2_160815032716	Ratio_1T	StdDev_1T	PValue_1T	Ratio_2T	StdDev_2T	PValue_2T	Ratio_3T	StdDev_3T	PValue_3T	Ratio_4T	StdDev_4T	PValue_4T	NRatio_1T	NStdDev_1T	NPValue_1T	NRatio_2T	NStdDev_2T	NPValue_2T	NRatio_3T	NStdDev_3T	NPValue_3T	NRatio_4T	NStdDev_4T	NPValue_4T	Avg_1T	Avg_2T	Avg_3T	Avg_4T
		2091	1TIO2_160814100408	32	2091	158	467.491	33.711	0	5.96594e+07	7.59688e+07	8.1625e+07	1.27161e+08	1.347e+08	1.11133e+08	1.02619e+08	9.86591e+07	1.03803e+08	7.17325e+07	5.68159e+07	8.83968e+07	1	0.314985	1	1.71686	0.436593	0.00565329	1.40426	0.258356	0.0408419	0.998582	0.375427	0.993196	1	0.314985	1	1.71686	0.436593	0.00565329	1.40426	0.258356	0.0408419	0.998582	0.375427	0.993196	7.24177e+07	1.24331e+08	1.01693e+08	7.23151e+07
		2091	3TIO2_160814213929	32	2091	158	467.491	33.711	0	5.96594e+07	7.59688e+07	8.1625e+07	1.27161e+08	1.347e+08	1.11133e+08	1.02619e+08	9.86591e+07	1.03803e+08	7.17325e+07	5.68159e+07	8.83968e+07	1	0.314985	1	1.71686	0.436593	0.00565329	1.40426	0.258356	0.0408419	0.998582	0.375427	0.993196	1	0.314985	1	1.71686	0.436593	0.00565329	1.40426	0.258356	0.0408419	0.998582	0.375427	0.993196	7.24177e+07	1.24331e+08	1.01693e+08	7.23151e+07
SP://H0Y4U1	H0Y4U1_HUMAN Tensin_1 OS=Homo sapiens GN=TNS1 PE=1 SV=1	1	1	2	1	0.314985	1	1.71686	0.436593	0.00565329	1.40426	0.258356	0.0408419	0.998582	0.375427	0.993196
	peptides: 1 Items
	PEPTIDE	FRAMES	HITS	Ratio_1T	StdDev_1T	PValue_1T	Ratio_2T	StdDev_2T	PValue_2T	Ratio_3T	StdDev_3T	PValue_3T	Ratio_4T	StdDev_4T	PValue_4T	OtherAssignments	AvgPepPValue
	HRTVGTNTPPSPGFGWR	1	2	1	0.314985	1	1.71686	0.436593	0.00565329	1.40426	0.258356	0.0408419	0.998582	0.375427	0.993196	0	0
		hits: 2 Items
		FRAMEID	RAWFILE	MS2	FrameID1	CompID	MZ	Time	GoodID	II_1TIO2	II_1TIO2_160814080817	II_1TIO2_160814100408	II_2TIO2	II_2TIO2_160814135556	II_2TIO2_160814155150	II_3TIO2	II_3TIO2_160814194338	II_3TIO2_160814213929	II_4TIO2	II_4TIO2_160815013116	II_4TIO2_160815032716	Ratio_1T	StdDev_1T	PValue_1T	Ratio_2T	StdDev_2T	PValue_2T	Ratio_3T	StdDev_3T	PValue_3T	Ratio_4T	StdDev_4T	PValue_4T	NRatio_1T	NStdDev_1T	NPValue_1T	NRatio_2T	NStdDev_2T	NPValue_2T	NRatio_3T	NStdDev_3T	NPValue_3T	NRatio_4T	NStdDev_4T	NPValue_4T	Avg_1T	Avg_2T	Avg_3T	Avg_4T
		2091	3TIO2	32	2091	158	467.491	33.711	0	5.96594e+07	7.59688e+07	8.1625e+07	1.27161e+08	1.347e+08	1.11133e+08	1.02619e+08	9.86591e+07	1.03803e+08	7.17325e+07	5.68159e+07	8.83968e+07	1	0.314985	1	1.71686	0.436593	0.00565329	1.40426	0.258356	0.0408419	0.998582	0.375427	0.993196	1	0.314985	1	1.71686	0.436593	0.00565329	1.40426	0.258356	0.0408419	0.998582	0.375427	0.993196	7.24177e+07	1.24331e+08	1.01693e+08	7.23151e+07
		2091	3TIO2	32	2091	158	467.491	33.711	0	5.96594e+07	7.59688e+07	8.1625e+07	1.27161e+08	1.347e+08	1.11133e+08	1.02619e+08	9.86591e+07	1.03803e+08	7.17325e+07	5.68159e+07	8.83968e+07	1	0.314985	1	1.71686	0.436593	0.00565329	1.40426	0.258356	0.0408419	0.998582	0.375427	0.993196	1	0.314985	1	1.71686	0.436593	0.00565329	1.40426	0.258356	0.0408419	0.998582	0.375427	0.993196	7.24177e+07	1.24331e+08	1.01693e+08	7.23151e+07
SP://H0Y6H9	H0Y6H9_HUMAN Zinc finger protein 462 (Fragment) OS=Homo sapiens GN=ZNF462 PE=1 SV=1	1	1	1	1	0.314985	1	1.71686	0.436593	0.00565329	1.40426	0.258356	0.0408419	0.998582	0.375427	0.993196
	peptides: 1 Items
	PEPTIDE	FRAMES	HITS	Ratio_1T	StdDev_1T	PValue_1T	Ratio_2T	StdDev_2T	PValue_2T	Ratio_3T	StdDev_3T	PValue_3T	Ratio_4T	StdDev_4T	PValue_4T	OtherAssignments	AvgPepPValue
	DLRCPLCLYHTKYK+Carbamidomethyl(4)Carbamidomethyl(7)	1	1	1	0.314985	1	1.71686	0.436593	0.00565329	1.40426	0.258356	0.0408419	0.998582	0.375427	0.993196	0	0
		hits: 1 Items
		FRAMEID	RAWFILE	MS2	FrameID1	CompID	MZ	Time	GoodID	II_1TIO2	II_1TIO2_160814080817	II_1TIO2_160814100408	II_2TIO2	II_2TIO2_160814135556	II_2TIO2_160814155150	II_3TIO2	II_3TIO2_160814194338	II_3TIO2_160814213929	II_4TIO2	II_4TIO2_160815013116	II_4TIO2_160815032716	Ratio_1T	StdDev_1T	PValue_1T	Ratio_2T	StdDev_2T	PValue_2T	Ratio_3T	StdDev_3T	PValue_3T	Ratio_4T	StdDev_4T	PValue_4T	NRatio_1T	NStdDev_1T	NPValue_1T	NRatio_2T	NStdDev_2T	NPValue_2T	NRatio_3T	NStdDev_3T	NPValue_3T	NRatio_4T	NStdDev_4T	NPValue_4T	Avg_1T	Avg_2T	Avg_3T	Avg_4T
		2091	3TIO2_160814194338	32	2091	158	467.491	33.711	0	5.96594e+07	7.59688e+07	8.1625e+07	1.27161e+08	1.347e+08	1.11133e+08	1.02619e+08	9.86591e+07	1.03803e+08	7.17325e+07	5.68159e+07	8.83968e+07	1	0.314985	1	1.71686	0.436593	0.00565329	1.40426	0.258356	0.0408419	0.998582	0.375427	0.993196	1	0.314985	1	1.71686	0.436593	0.00565329	1.40426	0.258356	0.0408419	0.998582	0.375427	0.993196	7.24177e+07	1.24331e+08	1.01693e+08	7.23151e+07
SP://H0Y8X6	H0Y8X6_HUMAN E3 ubiquitin_protein ligase NEDD4 (Fragment) OS=Homo sapiens GN=NEDD4 PE=1 SV=1	1	1	1	1	0.314985	1	1.71686	0.436593	0.00565329	1.40426	0.258356	0.0408419	0.998582	0.375427	0.993196
	peptides: 1 Items
	PEPTIDE	FRAMES	HITS	Ratio_1T	StdDev_1T	PValue_1T	Ratio_2T	StdDev_2T	PValue_2T	Ratio_3T	StdDev_3T	PValue_3T	Ratio_4T	StdDev_4T	PValue_4T	OtherAssignments	AvgPepPValue
	SISLGGAYPNISCLSSLK+Carbamidomethyl(13)	1	1	1	0.314985	1	1.71686	0.436593	0.00565329	1.40426	0.258356	0.0408419	0.998582	0.375427	0.993196	0	0
		hits: 1 Items
		FRAMEID	RAWFILE	MS2	FrameID1	CompID	MZ	Time	GoodID	II_1TIO2	II_1TIO2_160814080817	II_1TIO2_160814100408	II_2TIO2	II_2TIO2_160814135556	II_2TIO2_160814155150	II_3TIO2	II_3TIO2_160814194338	II_3TIO2_160814213929	II_4TIO2	II_4TIO2_160815013116	II_4TIO2_160815032716	Ratio_1T	StdDev_1T	PValue_1T	Ratio_2T	StdDev_2T	PValue_2T	Ratio_3T	StdDev_3T	PValue_3T	Ratio_4T	StdDev_4T	PValue_4T	NRatio_1T	NStdDev_1T	NPValue_1T	NRatio_2T	NStdDev_2T	NPValue_2T	NRatio_3T	NStdDev_3T	NPValue_3T	NRatio_4T	NStdDev_4T	NPValue_4T	Avg_1T	Avg_2T	Avg_3T	Avg_4T
		2091	2TIO2_160814135556	32	2091	158	467.491	33.711	0	5.96594e+07	7.59688e+07	8.1625e+07	1.27161e+08	1.347e+08	1.11133e+08	1.02619e+08	9.86591e+07	1.03803e+08	7.17325e+07	5.68159e+07	8.83968e+07	1	0.314985	1	1.71686	0.436593	0.00565329	1.40426	0.258356	0.0408419	0.998582	0.375427	0.993196	1	0.314985	1	1.71686	0.436593	0.00565329	1.40426	0.258356	0.0408419	0.998582	0.375427	0.993196	7.24177e+07	1.24331e+08	1.01693e+08	7.23151e+07
SP://H0YA37	H0YA37_HUMAN E3 ubiquitin_protein ligase NEDD4 (Fragment) OS=Homo sapiens GN=NEDD4 PE=1 SV=1	1	1	1	1	0.314985	1	1.71686	0.436593	0.00565329	1.40426	0.258356	0.0408419	0.998582	0.375427	0.993196
	peptides: 1 Items
	PEPTIDE	FRAMES	HITS	Ratio_1T	StdDev_1T	PValue_1T	Ratio_2T	StdDev_2T	PValue_2T	Ratio_3T	StdDev_3T	PValue_3T	Ratio_4T	StdDev_4T	PValue_4T	OtherAssignments	AvgPepPValue
	SISLGGAYPNISCLSSLK+Carbamidomethyl(13)	1	1	1	0.314985	1	1.71686	0.436593	0.00565329	1.40426	0.258356	0.0408419	0.998582	0.375427	0.993196	0	0
		hits: 1 Items
		FRAMEID	RAWFILE	MS2	FrameID1	CompID	MZ	Time	GoodID	II_1TIO2	II_1TIO2_160814080817	II_1TIO2_160814100408	II_2TIO2	II_2TIO2_160814135556	II_2TIO2_160814155150	II_3TIO2	II_3TIO2_160814194338	II_3TIO2_160814213929	II_4TIO2	II_4TIO2_160815013116	II_4TIO2_160815032716	Ratio_1T	StdDev_1T	PValue_1T	Ratio_2T	StdDev_2T	PValue_2T	Ratio_3T	StdDev_3T	PValue_3T	Ratio_4T	StdDev_4T	PValue_4T	NRatio_1T	NStdDev_1T	NPValue_1T	NRatio_2T	NStdDev_2T	NPValue_2T	NRatio_3T	NStdDev_3T	NPValue_3T	NRatio_4T	NStdDev_4T	NPValue_4T	Avg_1T	Avg_2T	Avg_3T	Avg_4T
		2091	2TIO2_160814135556	32	2091	158	467.491	33.711	0	5.96594e+07	7.59688e+07	8.1625e+07	1.27161e+08	1.347e+08	1.11133e+08	1.02619e+08	9.86591e+07	1.03803e+08	7.17325e+07	5.68159e+07	8.83968e+07	1	0.314985	1	1.71686	0.436593	0.00565329	1.40426	0.258356	0.0408419	0.998582	0.375427	0.993196	1	0.314985	1	1.71686	0.436593	0.00565329	1.40426	0.258356	0.0408419	0.998582	0.375427	0.993196	7.24177e+07	1.24331e+08	1.01693e+08	7.23151e+07
SP://H3BLX4	H3BLX4_HUMAN Zinc finger protein 462 (Fragment) OS=Homo sapiens GN=ZNF462 PE=1 SV=1	1	1	1	1	0.314985	1	1.71686	0.436593	0.00565329	1.40426	0.258356	0.0408419	0.998582	0.375427	0.993196
	peptides: 1 Items
	PEPTIDE	FRAMES	HITS	Ratio_1T	StdDev_1T	PValue_1T	Ratio_2T	StdDev_2T	PValue_2T	Ratio_3T	StdDev_3T	PValue_3T	Ratio_4T	StdDev_4T	PValue_4T	OtherAssignments	AvgPepPValue
	DLRCPLCLYHTKYK+Carbamidomethyl(4)Carbamidomethyl(7)	1	1	1	0.314985	1	1.71686	0.436593	0.00565329	1.40426	0.258356	0.0408419	0.998582	0.375427	0.993196	0	0
		hits: 1 Items
		FRAMEID	RAWFILE	MS2	FrameID1	CompID	MZ	Time	GoodID	II_1TIO2	II_1TIO2_160814080817	II_1TIO2_160814100408	II_2TIO2	II_2TIO2_160814135556	II_2TIO2_160814155150	II_3TIO2	II_3TIO2_160814194338	II_3TIO2_160814213929	II_4TIO2	II_4TIO2_160815013116	II_4TIO2_160815032716	Ratio_1T	StdDev_1T	PValue_1T	Ratio_2T	StdDev_2T	PValue_2T	Ratio_3T	StdDev_3T	PValue_3T	Ratio_4T	StdDev_4T	PValue_4T	NRatio_1T	NStdDev_1T	NPValue_1T	NRatio_2T	NStdDev_2T	NPValue_2T	NRatio_3T	NStdDev_3T	NPValue_3T	NRatio_4T	NStdDev_4T	NPValue_4T	Avg_1T	Avg_2T	Avg_3T	Avg_4T
		2091	3TIO2_160814194338	32	2091	158	467.491	33.711	0	5.96594e+07	7.59688e+07	8.1625e+07	1.27161e+08	1.347e+08	1.11133e+08	1.02619e+08	9.86591e+07	1.03803e+08	7.17325e+07	5.68159e+07	8.83968e+07	1	0.314985	1	1.71686	0.436593	0.00565329	1.40426	0.258356	0.0408419	0.998582	0.375427	0.993196	1	0.314985	1	1.71686	0.436593	0.00565329	1.40426	0.258356	0.0408419	0.998582	0.375427	0.993196	7.24177e+07	1.24331e+08	1.01693e+08	7.23151e+07
SP://I3L148	I3L148_HUMAN Protein kinase C beta type (Fragment) OS=Homo sapiens GN=PRKCB PE=1 SV=1	1	1	2	1	0.314985	1	1.71686	0.436593	0.00565329	1.40426	0.258356	0.0408419	0.998582	0.375427	0.993196
	peptides: 1 Items
	PEPTIDE	FRAMES	HITS	Ratio_1T	StdDev_1T	PValue_1T	Ratio_2T	StdDev_2T	PValue_2T	Ratio_3T	StdDev_3T	PValue_3T	Ratio_4T	StdDev_4T	PValue_4T	OtherAssignments	AvgPepPValue
	XSMSKEAVAICKGLMTK+Carbamidomethyl(11)L(1)	1	2	1	0.314985	1	1.71686	0.436593	0.00565329	1.40426	0.258356	0.0408419	0.998582	0.375427	0.993196	0	0
		hits: 2 Items
		FRAMEID	RAWFILE	MS2	FrameID1	CompID	MZ	Time	GoodID	II_1TIO2	II_1TIO2_160814080817	II_1TIO2_160814100408	II_2TIO2	II_2TIO2_160814135556	II_2TIO2_160814155150	II_3TIO2	II_3TIO2_160814194338	II_3TIO2_160814213929	II_4TIO2	II_4TIO2_160815013116	II_4TIO2_160815032716	Ratio_1T	StdDev_1T	PValue_1T	Ratio_2T	StdDev_2T	PValue_2T	Ratio_3T	StdDev_3T	PValue_3T	Ratio_4T	StdDev_4T	PValue_4T	NRatio_1T	NStdDev_1T	NPValue_1T	NRatio_2T	NStdDev_2T	NPValue_2T	NRatio_3T	NStdDev_3T	NPValue_3T	NRatio_4T	NStdDev_4T	NPValue_4T	Avg_1T	Avg_2T	Avg_3T	Avg_4T
		2091	4TIO2_160815032716	32	2091	158	467.491	33.711	0	5.96594e+07	7.59688e+07	8.1625e+07	1.27161e+08	1.347e+08	1.11133e+08	1.02619e+08	9.86591e+07	1.03803e+08	7.17325e+07	5.68159e+07	8.83968e+07	1	0.314985	1	1.71686	0.436593	0.00565329	1.40426	0.258356	0.0408419	0.998582	0.375427	0.993196	1	0.314985	1	1.71686	0.436593	0.00565329	1.40426	0.258356	0.0408419	0.998582	0.375427	0.993196	7.24177e+07	1.24331e+08	1.01693e+08	7.23151e+07
		2091	3TIO2_160814194338	32	2091	158	467.491	33.711	0	5.96594e+07	7.59688e+07	8.1625e+07	1.27161e+08	1.347e+08	1.11133e+08	1.02619e+08	9.86591e+07	1.03803e+08	7.17325e+07	5.68159e+07	8.83968e+07	1	0.314985	1	1.71686	0.436593	0.00565329	1.40426	0.258356	0.0408419	0.998582	0.375427	0.993196	1	0.314985	1	1.71686	0.436593	0.00565329	1.40426	0.258356	0.0408419	0.998582	0.375427	0.993196	7.24177e+07	1.24331e+08	1.01693e+08	7.23151e+07
SP://O95931	CBX7_HUMAN Chromobox protein homolog 7 OS=Homo sapiens GN=CBX7 PE=1 SV=1	1	1	1	1	0.314985	1	1.71686	0.436593	0.00565329	1.40426	0.258356	0.0408419	0.998582	0.375427	0.993196
	peptides: 1 Items
	PEPTIDE	FRAMES	HITS	Ratio_1T	StdDev_1T	PValue_1T	Ratio_2T	StdDev_2T	PValue_2T	Ratio_3T	StdDev_3T	PValue_3T	Ratio_4T	StdDev_4T	PValue_4T	OtherAssignments	AvgPepPValue
	FPPRGPNLESHSHRR+Phospho(10)	1	1	1	0.314985	1	1.71686	0.436593	0.00565329	1.40426	0.258356	0.0408419	0.998582	0.375427	0.993196	0	0
		hits: 1 Items
		FRAMEID	RAWFILE	MS2	FrameID1	CompID	MZ	Time	GoodID	II_1TIO2	II_1TIO2_160814080817	II_1TIO2_160814100408	II_2TIO2	II_2TIO2_160814135556	II_2TIO2_160814155150	II_3TIO2	II_3TIO2_160814194338	II_3TIO2_160814213929	II_4TIO2	II_4TIO2_160815013116	II_4TIO2_160815032716	Ratio_1T	StdDev_1T	PValue_1T	Ratio_2T	StdDev_2T	PValue_2T	Ratio_3T	StdDev_3T	PValue_3T	Ratio_4T	StdDev_4T	PValue_4T	NRatio_1T	NStdDev_1T	NPValue_1T	NRatio_2T	NStdDev_2T	NPValue_2T	NRatio_3T	NStdDev_3T	NPValue_3T	NRatio_4T	NStdDev_4T	NPValue_4T	Avg_1T	Avg_2T	Avg_3T	Avg_4T
		2091	3TIO2	32	2091	158	467.491	33.711	0	5.96594e+07	7.59688e+07	8.1625e+07	1.27161e+08	1.347e+08	1.11133e+08	1.02619e+08	9.86591e+07	1.03803e+08	7.17325e+07	5.68159e+07	8.83968e+07	1	0.314985	1	1.71686	0.436593	0.00565329	1.40426	0.258356	0.0408419	0.998582	0.375427	0.993196	1	0.314985	1	1.71686	0.436593	0.00565329	1.40426	0.258356	0.0408419	0.998582	0.375427	0.993196	7.24177e+07	1.24331e+08	1.01693e+08	7.23151e+07
SP://P43405	KSYK_HUMAN Tyrosine_protein kinase SYK OS=Homo sapiens GN=SYK PE=1 SV=1	1	1	2	1	0.314985	1	1.71686	0.436593	0.00565329	1.40426	0.258356	0.0408419	0.998582	0.375427	0.993196
	peptides: 1 Items
	PEPTIDE	FRAMES	HITS	Ratio_1T	StdDev_1T	PValue_1T	Ratio_2T	StdDev_2T	PValue_2T	Ratio_3T	StdDev_3T	PValue_3T	Ratio_4T	StdDev_4T	PValue_4T	OtherAssignments	AvgPepPValue
	LIATTAHEKMPWFHGK	1	2	1	0.314985	1	1.71686	0.436593	0.00565329	1.40426	0.258356	0.0408419	0.998582	0.375427	0.993196	0	0
		hits: 2 Items
		FRAMEID	RAWFILE	MS2	FrameID1	CompID	MZ	Time	GoodID	II_1TIO2	II_1TIO2_160814080817	II_1TIO2_160814100408	II_2TIO2	II_2TIO2_160814135556	II_2TIO2_160814155150	II_3TIO2	II_3TIO2_160814194338	II_3TIO2_160814213929	II_4TIO2	II_4TIO2_160815013116	II_4TIO2_160815032716	Ratio_1T	StdDev_1T	PValue_1T	Ratio_2T	StdDev_2T	PValue_2T	Ratio_3T	StdDev_3T	PValue_3T	Ratio_4T	StdDev_4T	PValue_4T	NRatio_1T	NStdDev_1T	NPValue_1T	NRatio_2T	NStdDev_2T	NPValue_2T	NRatio_3T	NStdDev_3T	NPValue_3T	NRatio_4T	NStdDev_4T	NPValue_4T	Avg_1T	Avg_2T	Avg_3T	Avg_4T
		2091	3TIO2_160814194338	32	2091	158	467.491	33.711	0	5.96594e+07	7.59688e+07	8.1625e+07	1.27161e+08	1.347e+08	1.11133e+08	1.02619e+08	9.86591e+07	1.03803e+08	7.17325e+07	5.68159e+07	8.83968e+07	1	0.314985	1	1.71686	0.436593	0.00565329	1.40426	0.258356	0.0408419	0.998582	0.375427	0.993196	1	0.314985	1	1.71686	0.436593	0.00565329	1.40426	0.258356	0.0408419	0.998582	0.375427	0.993196	7.24177e+07	1.24331e+08	1.01693e+08	7.23151e+07
		2091	3TIO2_160814213929	32	2091	158	467.491	33.711	0	5.96594e+07	7.59688e+07	8.1625e+07	1.27161e+08	1.347e+08	1.11133e+08	1.02619e+08	9.86591e+07	1.03803e+08	7.17325e+07	5.68159e+07	8.83968e+07	1	0.314985	1	1.71686	0.436593	0.00565329	1.40426	0.258356	0.0408419	0.998582	0.375427	0.993196	1	0.314985	1	1.71686	0.436593	0.00565329	1.40426	0.258356	0.0408419	0.998582	0.375427	0.993196	7.24177e+07	1.24331e+08	1.01693e+08	7.23151e+07
SP://P46934	NEDD4_HUMAN E3 ubiquitin_protein ligase NEDD4 OS=Homo sapiens GN=NEDD4 PE=1 SV=4	1	1	1	1	0.314985	1	1.71686	0.436593	0.00565329	1.40426	0.258356	0.0408419	0.998582	0.375427	0.993196
	peptides: 1 Items
	PEPTIDE	FRAMES	HITS	Ratio_1T	StdDev_1T	PValue_1T	Ratio_2T	StdDev_2T	PValue_2T	Ratio_3T	StdDev_3T	PValue_3T	Ratio_4T	StdDev_4T	PValue_4T	OtherAssignments	AvgPepPValue
	SISLGGAYPNISCLSSLK+Carbamidomethyl(13)	1	1	1	0.314985	1	1.71686	0.436593	0.00565329	1.40426	0.258356	0.0408419	0.998582	0.375427	0.993196	0	0
		hits: 1 Items
		FRAMEID	RAWFILE	MS2	FrameID1	CompID	MZ	Time	GoodID	II_1TIO2	II_1TIO2_160814080817	II_1TIO2_160814100408	II_2TIO2	II_2TIO2_160814135556	II_2TIO2_160814155150	II_3TIO2	II_3TIO2_160814194338	II_3TIO2_160814213929	II_4TIO2	II_4TIO2_160815013116	II_4TIO2_160815032716	Ratio_1T	StdDev_1T	PValue_1T	Ratio_2T	StdDev_2T	PValue_2T	Ratio_3T	StdDev_3T	PValue_3T	Ratio_4T	StdDev_4T	PValue_4T	NRatio_1T	NStdDev_1T	NPValue_1T	NRatio_2T	NStdDev_2T	NPValue_2T	NRatio_3T	NStdDev_3T	NPValue_3T	NRatio_4T	NStdDev_4T	NPValue_4T	Avg_1T	Avg_2T	Avg_3T	Avg_4T
		2091	2TIO2_160814135556	32	2091	158	467.491	33.711	0	5.96594e+07	7.59688e+07	8.1625e+07	1.27161e+08	1.347e+08	1.11133e+08	1.02619e+08	9.86591e+07	1.03803e+08	7.17325e+07	5.68159e+07	8.83968e+07	1	0.314985	1	1.71686	0.436593	0.00565329	1.40426	0.258356	0.0408419	0.998582	0.375427	0.993196	1	0.314985	1	1.71686	0.436593	0.00565329	1.40426	0.258356	0.0408419	0.998582	0.375427	0.993196	7.24177e+07	1.24331e+08	1.01693e+08	7.23151e+07
SP://Q0VG55	Q0VG55_HUMAN TNS1 protein OS=Homo sapiens GN=TNS1 PE=2 SV=1	1	1	2	1	0.314985	1	1.71686	0.436593	0.00565329	1.40426	0.258356	0.0408419	0.998582	0.375427	0.993196
	peptides: 1 Items
	PEPTIDE	FRAMES	HITS	Ratio_1T	StdDev_1T	PValue_1T	Ratio_2T	StdDev_2T	PValue_2T	Ratio_3T	StdDev_3T	PValue_3T	Ratio_4T	StdDev_4T	PValue_4T	OtherAssignments	AvgPepPValue
	HRTVGTNTPPSPGFGWR	1	2	1	0.314985	1	1.71686	0.436593	0.00565329	1.40426	0.258356	0.0408419	0.998582	0.375427	0.993196	0	0
		hits: 2 Items
		FRAMEID	RAWFILE	MS2	FrameID1	CompID	MZ	Time	GoodID	II_1TIO2	II_1TIO2_160814080817	II_1TIO2_160814100408	II_2TIO2	II_2TIO2_160814135556	II_2TIO2_160814155150	II_3TIO2	II_3TIO2_160814194338	II_3TIO2_160814213929	II_4TIO2	II_4TIO2_160815013116	II_4TIO2_160815032716	Ratio_1T	StdDev_1T	PValue_1T	Ratio_2T	StdDev_2T	PValue_2T	Ratio_3T	StdDev_3T	PValue_3T	Ratio_4T	StdDev_4T	PValue_4T	NRatio_1T	NStdDev_1T	NPValue_1T	NRatio_2T	NStdDev_2T	NPValue_2T	NRatio_3T	NStdDev_3T	NPValue_3T	NRatio_4T	NStdDev_4T	NPValue_4T	Avg_1T	Avg_2T	Avg_3T	Avg_4T
		2091	3TIO2	32	2091	158	467.491	33.711	0	5.96594e+07	7.59688e+07	8.1625e+07	1.27161e+08	1.347e+08	1.11133e+08	1.02619e+08	9.86591e+07	1.03803e+08	7.17325e+07	5.68159e+07	8.83968e+07	1	0.314985	1	1.71686	0.436593	0.00565329	1.40426	0.258356	0.0408419	0.998582	0.375427	0.993196	1	0.314985	1	1.71686	0.436593	0.00565329	1.40426	0.258356	0.0408419	0.998582	0.375427	0.993196	7.24177e+07	1.24331e+08	1.01693e+08	7.23151e+07
		2091	3TIO2	32	2091	158	467.491	33.711	0	5.96594e+07	7.59688e+07	8.1625e+07	1.27161e+08	1.347e+08	1.11133e+08	1.02619e+08	9.86591e+07	1.03803e+08	7.17325e+07	5.68159e+07	8.83968e+07	1	0.314985	1	1.71686	0.436593	0.00565329	1.40426	0.258356	0.0408419	0.998582	0.375427	0.993196	1	0.314985	1	1.71686	0.436593	0.00565329	1.40426	0.258356	0.0408419	0.998582	0.375427	0.993196	7.24177e+07	1.24331e+08	1.01693e+08	7.23151e+07
SP://Q4W5L5	Q4W5L5_HUMAN Putative uncharacterized protein MGC45428 (Fragment) OS=Homo sapiens GN=MGC45428 PE=4 SV=1	1	1	1	1	0.314985	1	1.71686	0.436593	0.00565329	1.40426	0.258356	0.0408419	0.998582	0.375427	0.993196
	peptides: 1 Items
	PEPTIDE	FRAMES	HITS	Ratio_1T	StdDev_1T	PValue_1T	Ratio_2T	StdDev_2T	PValue_2T	Ratio_3T	StdDev_3T	PValue_3T	Ratio_4T	StdDev_4T	PValue_4T	OtherAssignments	AvgPepPValue
	LEFPAPYWDNITDSAK	1	1	1	0.314985	1	1.71686	0.436593	0.00565329	1.40426	0.258356	0.0408419	0.998582	0.375427	0.993196	0	0
		hits: 1 Items
		FRAMEID	RAWFILE	MS2	FrameID1	CompID	MZ	Time	GoodID	II_1TIO2	II_1TIO2_160814080817	II_1TIO2_160814100408	II_2TIO2	II_2TIO2_160814135556	II_2TIO2_160814155150	II_3TIO2	II_3TIO2_160814194338	II_3TIO2_160814213929	II_4TIO2	II_4TIO2_160815013116	II_4TIO2_160815032716	Ratio_1T	StdDev_1T	PValue_1T	Ratio_2T	StdDev_2T	PValue_2T	Ratio_3T	StdDev_3T	PValue_3T	Ratio_4T	StdDev_4T	PValue_4T	NRatio_1T	NStdDev_1T	NPValue_1T	NRatio_2T	NStdDev_2T	NPValue_2T	NRatio_3T	NStdDev_3T	NPValue_3T	NRatio_4T	NStdDev_4T	NPValue_4T	Avg_1T	Avg_2T	Avg_3T	Avg_4T
		2091	4TIO2	32	2091	158	467.491	33.711	0	5.96594e+07	7.59688e+07	8.1625e+07	1.27161e+08	1.347e+08	1.11133e+08	1.02619e+08	9.86591e+07	1.03803e+08	7.17325e+07	5.68159e+07	8.83968e+07	1	0.314985	1	1.71686	0.436593	0.00565329	1.40426	0.258356	0.0408419	0.998582	0.375427	0.993196	1	0.314985	1	1.71686	0.436593	0.00565329	1.40426	0.258356	0.0408419	0.998582	0.375427	0.993196	7.24177e+07	1.24331e+08	1.01693e+08	7.23151e+07
SP://Q59G71	Q59G71_HUMAN Tensin variant (Fragment) OS=Homo sapiens PE=2 SV=1	1	1	2	1	0.314985	1	1.71686	0.436593	0.00565329	1.40426	0.258356	0.0408419	0.998582	0.375427	0.993196
	peptides: 1 Items
	PEPTIDE	FRAMES	HITS	Ratio_1T	StdDev_1T	PValue_1T	Ratio_2T	StdDev_2T	PValue_2T	Ratio_3T	StdDev_3T	PValue_3T	Ratio_4T	StdDev_4T	PValue_4T	OtherAssignments	AvgPepPValue
	HRTVGTNTPPSPGFGWR	1	2	1	0.314985	1	1.71686	0.436593	0.00565329	1.40426	0.258356	0.0408419	0.998582	0.375427	0.993196	0	0
		hits: 2 Items
		FRAMEID	RAWFILE	MS2	FrameID1	CompID	MZ	Time	GoodID	II_1TIO2	II_1TIO2_160814080817	II_1TIO2_160814100408	II_2TIO2	II_2TIO2_160814135556	II_2TIO2_160814155150	II_3TIO2	II_3TIO2_160814194338	II_3TIO2_160814213929	II_4TIO2	II_4TIO2_160815013116	II_4TIO2_160815032716	Ratio_1T	StdDev_1T	PValue_1T	Ratio_2T	StdDev_2T	PValue_2T	Ratio_3T	StdDev_3T	PValue_3T	Ratio_4T	StdDev_4T	PValue_4T	NRatio_1T	NStdDev_1T	NPValue_1T	NRatio_2T	NStdDev_2T	NPValue_2T	NRatio_3T	NStdDev_3T	NPValue_3T	NRatio_4T	NStdDev_4T	NPValue_4T	Avg_1T	Avg_2T	Avg_3T	Avg_4T
		2091	3TIO2	32	2091	158	467.491	33.711	0	5.96594e+07	7.59688e+07	8.1625e+07	1.27161e+08	1.347e+08	1.11133e+08	1.02619e+08	9.86591e+07	1.03803e+08	7.17325e+07	5.68159e+07	8.83968e+07	1	0.314985	1	1.71686	0.436593	0.00565329	1.40426	0.258356	0.0408419	0.998582	0.375427	0.993196	1	0.314985	1	1.71686	0.436593	0.00565329	1.40426	0.258356	0.0408419	0.998582	0.375427	0.993196	7.24177e+07	1.24331e+08	1.01693e+08	7.23151e+07
		2091	3TIO2	32	2091	158	467.491	33.711	0	5.96594e+07	7.59688e+07	8.1625e+07	1.27161e+08	1.347e+08	1.11133e+08	1.02619e+08	9.86591e+07	1.03803e+08	7.17325e+07	5.68159e+07	8.83968e+07	1	0.314985	1	1.71686	0.436593	0.00565329	1.40426	0.258356	0.0408419	0.998582	0.375427	0.993196	1	0.314985	1	1.71686	0.436593	0.00565329	1.40426	0.258356	0.0408419	0.998582	0.375427	0.993196	7.24177e+07	1.24331e+08	1.01693e+08	7.23151e+07
SP://Q5THR3	EFCB6_HUMAN EF_hand calcium_binding domain_containing protein 6 OS=Homo sapiens GN=EFCAB6 PE=1 SV=1	1	1	1	1	0.314985	1	1.71686	0.436593	0.00565329	1.40426	0.258356	0.0408419	0.998582	0.375427	0.993196
	peptides: 1 Items
	PEPTIDE	FRAMES	HITS	Ratio_1T	StdDev_1T	PValue_1T	Ratio_2T	StdDev_2T	PValue_2T	Ratio_3T	StdDev_3T	PValue_3T	Ratio_4T	StdDev_4T	PValue_4T	OtherAssignments	AvgPepPValue
	TNTISREEFRAICNR+Carbamidomethyl(13)	1	1	1	0.314985	1	1.71686	0.436593	0.00565329	1.40426	0.258356	0.0408419	0.998582	0.375427	0.993196	0	0
		hits: 1 Items
		FRAMEID	RAWFILE	MS2	FrameID1	CompID	MZ	Time	GoodID	II_1TIO2	II_1TIO2_160814080817	II_1TIO2_160814100408	II_2TIO2	II_2TIO2_160814135556	II_2TIO2_160814155150	II_3TIO2	II_3TIO2_160814194338	II_3TIO2_160814213929	II_4TIO2	II_4TIO2_160815013116	II_4TIO2_160815032716	Ratio_1T	StdDev_1T	PValue_1T	Ratio_2T	StdDev_2T	PValue_2T	Ratio_3T	StdDev_3T	PValue_3T	Ratio_4T	StdDev_4T	PValue_4T	NRatio_1T	NStdDev_1T	NPValue_1T	NRatio_2T	NStdDev_2T	NPValue_2T	NRatio_3T	NStdDev_3T	NPValue_3T	NRatio_4T	NStdDev_4T	NPValue_4T	Avg_1T	Avg_2T	Avg_3T	Avg_4T
		2091	2TIO2_160814135556	32	2091	158	467.491	33.711	0	5.96594e+07	7.59688e+07	8.1625e+07	1.27161e+08	1.347e+08	1.11133e+08	1.02619e+08	9.86591e+07	1.03803e+08	7.17325e+07	5.68159e+07	8.83968e+07	1	0.314985	1	1.71686	0.436593	0.00565329	1.40426	0.258356	0.0408419	0.998582	0.375427	0.993196	1	0.314985	1	1.71686	0.436593	0.00565329	1.40426	0.258356	0.0408419	0.998582	0.375427	0.993196	7.24177e+07	1.24331e+08	1.01693e+08	7.23151e+07
SP://Q5VVJ2	MYSM1_HUMAN Histone H2A deubiquitinase MYSM1 OS=Homo sapiens GN=MYSM1 PE=1 SV=1	1	1	1	1	0.314985	1	1.71686	0.436593	0.00565329	1.40426	0.258356	0.0408419	0.998582	0.375427	0.993196
	peptides: 1 Items
	PEPTIDE	FRAMES	HITS	Ratio_1T	StdDev_1T	PValue_1T	Ratio_2T	StdDev_2T	PValue_2T	Ratio_3T	StdDev_3T	PValue_3T	Ratio_4T	StdDev_4T	PValue_4T	OtherAssignments	AvgPepPValue
	QDETLSSSEITLWTEK	1	1	1	0.314985	1	1.71686	0.436593	0.00565329	1.40426	0.258356	0.0408419	0.998582	0.375427	0.993196	0	0
		hits: 1 Items
		FRAMEID	RAWFILE	MS2	FrameID1	CompID	MZ	Time	GoodID	II_1TIO2	II_1TIO2_160814080817	II_1TIO2_160814100408	II_2TIO2	II_2TIO2_160814135556	II_2TIO2_160814155150	II_3TIO2	II_3TIO2_160814194338	II_3TIO2_160814213929	II_4TIO2	II_4TIO2_160815013116	II_4TIO2_160815032716	Ratio_1T	StdDev_1T	PValue_1T	Ratio_2T	StdDev_2T	PValue_2T	Ratio_3T	StdDev_3T	PValue_3T	Ratio_4T	StdDev_4T	PValue_4T	NRatio_1T	NStdDev_1T	NPValue_1T	NRatio_2T	NStdDev_2T	NPValue_2T	NRatio_3T	NStdDev_3T	NPValue_3T	NRatio_4T	NStdDev_4T	NPValue_4T	Avg_1T	Avg_2T	Avg_3T	Avg_4T
		2091	2TIO2	32	2091	158	467.491	33.711	0	5.96594e+07	7.59688e+07	8.1625e+07	1.27161e+08	1.347e+08	1.11133e+08	1.02619e+08	9.86591e+07	1.03803e+08	7.17325e+07	5.68159e+07	8.83968e+07	1	0.314985	1	1.71686	0.436593	0.00565329	1.40426	0.258356	0.0408419	0.998582	0.375427	0.993196	1	0.314985	1	1.71686	0.436593	0.00565329	1.40426	0.258356	0.0408419	0.998582	0.375427	0.993196	7.24177e+07	1.24331e+08	1.01693e+08	7.23151e+07
SP://Q63HJ5	Q63HJ5_HUMAN Putative uncharacterized protein DKFZp686L2367 OS=Homo sapiens GN=DKFZp686L2367 PE=2 SV=1	1	1	1	1	0.314985	1	1.71686	0.436593	0.00565329	1.40426	0.258356	0.0408419	0.998582	0.375427	0.993196
	peptides: 1 Items
	PEPTIDE	FRAMES	HITS	Ratio_1T	StdDev_1T	PValue_1T	Ratio_2T	StdDev_2T	PValue_2T	Ratio_3T	StdDev_3T	PValue_3T	Ratio_4T	StdDev_4T	PValue_4T	OtherAssignments	AvgPepPValue
	DLRCPLCLYHTKYK+Carbamidomethyl(4)Carbamidomethyl(7)	1	1	1	0.314985	1	1.71686	0.436593	0.00565329	1.40426	0.258356	0.0408419	0.998582	0.375427	0.993196	0	0
		hits: 1 Items
		FRAMEID	RAWFILE	MS2	FrameID1	CompID	MZ	Time	GoodID	II_1TIO2	II_1TIO2_160814080817	II_1TIO2_160814100408	II_2TIO2	II_2TIO2_160814135556	II_2TIO2_160814155150	II_3TIO2	II_3TIO2_160814194338	II_3TIO2_160814213929	II_4TIO2	II_4TIO2_160815013116	II_4TIO2_160815032716	Ratio_1T	StdDev_1T	PValue_1T	Ratio_2T	StdDev_2T	PValue_2T	Ratio_3T	StdDev_3T	PValue_3T	Ratio_4T	StdDev_4T	PValue_4T	NRatio_1T	NStdDev_1T	NPValue_1T	NRatio_2T	NStdDev_2T	NPValue_2T	NRatio_3T	NStdDev_3T	NPValue_3T	NRatio_4T	NStdDev_4T	NPValue_4T	Avg_1T	Avg_2T	Avg_3T	Avg_4T
		2091	3TIO2_160814194338	32	2091	158	467.491	33.711	0	5.96594e+07	7.59688e+07	8.1625e+07	1.27161e+08	1.347e+08	1.11133e+08	1.02619e+08	9.86591e+07	1.03803e+08	7.17325e+07	5.68159e+07	8.83968e+07	1	0.314985	1	1.71686	0.436593	0.00565329	1.40426	0.258356	0.0408419	0.998582	0.375427	0.993196	1	0.314985	1	1.71686	0.436593	0.00565329	1.40426	0.258356	0.0408419	0.998582	0.375427	0.993196	7.24177e+07	1.24331e+08	1.01693e+08	7.23151e+07
SP://Q68CP0	Q68CP0_HUMAN Putative uncharacterized protein DKFZp686B2325 (Fragment) OS=Homo sapiens GN=DKFZp686B2325 PE=2 SV=1	1	1	1	1	0.314985	1	1.71686	0.436593	0.00565329	1.40426	0.258356	0.0408419	0.998582	0.375427	0.993196
	peptides: 1 Items
	PEPTIDE	FRAMES	HITS	Ratio_1T	StdDev_1T	PValue_1T	Ratio_2T	StdDev_2T	PValue_2T	Ratio_3T	StdDev_3T	PValue_3T	Ratio_4T	StdDev_4T	PValue_4T	OtherAssignments	AvgPepPValue
	DLRCPLCLYHTKYK+Carbamidomethyl(4)Carbamidomethyl(7)	1	1	1	0.314985	1	1.71686	0.436593	0.00565329	1.40426	0.258356	0.0408419	0.998582	0.375427	0.993196	0	0
		hits: 1 Items
		FRAMEID	RAWFILE	MS2	FrameID1	CompID	MZ	Time	GoodID	II_1TIO2	II_1TIO2_160814080817	II_1TIO2_160814100408	II_2TIO2	II_2TIO2_160814135556	II_2TIO2_160814155150	II_3TIO2	II_3TIO2_160814194338	II_3TIO2_160814213929	II_4TIO2	II_4TIO2_160815013116	II_4TIO2_160815032716	Ratio_1T	StdDev_1T	PValue_1T	Ratio_2T	StdDev_2T	PValue_2T	Ratio_3T	StdDev_3T	PValue_3T	Ratio_4T	StdDev_4T	PValue_4T	NRatio_1T	NStdDev_1T	NPValue_1T	NRatio_2T	NStdDev_2T	NPValue_2T	NRatio_3T	NStdDev_3T	NPValue_3T	NRatio_4T	NStdDev_4T	NPValue_4T	Avg_1T	Avg_2T	Avg_3T	Avg_4T
		2091	3TIO2_160814194338	32	2091	158	467.491	33.711	0	5.96594e+07	7.59688e+07	8.1625e+07	1.27161e+08	1.347e+08	1.11133e+08	1.02619e+08	9.86591e+07	1.03803e+08	7.17325e+07	5.68159e+07	8.83968e+07	1	0.314985	1	1.71686	0.436593	0.00565329	1.40426	0.258356	0.0408419	0.998582	0.375427	0.993196	1	0.314985	1	1.71686	0.436593	0.00565329	1.40426	0.258356	0.0408419	0.998582	0.375427	0.993196	7.24177e+07	1.24331e+08	1.01693e+08	7.23151e+07
SP://Q6NUJ9	Q6NUJ9_HUMAN SULF1 protein OS=Homo sapiens GN=SULF1 PE=2 SV=1	1	1	1	1	0.314985	1	1.71686	0.436593	0.00565329	1.40426	0.258356	0.0408419	0.998582	0.375427	0.993196
	peptides: 1 Items
	PEPTIDE	FRAMES	HITS	Ratio_1T	StdDev_1T	PValue_1T	Ratio_2T	StdDev_2T	PValue_2T	Ratio_3T	StdDev_3T	PValue_3T	Ratio_4T	StdDev_4T	PValue_4T	OtherAssignments	AvgPepPValue
	KEESSKNIQQSNHLPK	1	1	1	0.314985	1	1.71686	0.436593	0.00565329	1.40426	0.258356	0.0408419	0.998582	0.375427	0.993196	0	0
		hits: 1 Items
		FRAMEID	RAWFILE	MS2	FrameID1	CompID	MZ	Time	GoodID	II_1TIO2	II_1TIO2_160814080817	II_1TIO2_160814100408	II_2TIO2	II_2TIO2_160814135556	II_2TIO2_160814155150	II_3TIO2	II_3TIO2_160814194338	II_3TIO2_160814213929	II_4TIO2	II_4TIO2_160815013116	II_4TIO2_160815032716	Ratio_1T	StdDev_1T	PValue_1T	Ratio_2T	StdDev_2T	PValue_2T	Ratio_3T	StdDev_3T	PValue_3T	Ratio_4T	StdDev_4T	PValue_4T	NRatio_1T	NStdDev_1T	NPValue_1T	NRatio_2T	NStdDev_2T	NPValue_2T	NRatio_3T	NStdDev_3T	NPValue_3T	NRatio_4T	NStdDev_4T	NPValue_4T	Avg_1T	Avg_2T	Avg_3T	Avg_4T
		2091	2TIO2	32	2091	158	467.491	33.711	0	5.96594e+07	7.59688e+07	8.1625e+07	1.27161e+08	1.347e+08	1.11133e+08	1.02619e+08	9.86591e+07	1.03803e+08	7.17325e+07	5.68159e+07	8.83968e+07	1	0.314985	1	1.71686	0.436593	0.00565329	1.40426	0.258356	0.0408419	0.998582	0.375427	0.993196	1	0.314985	1	1.71686	0.436593	0.00565329	1.40426	0.258356	0.0408419	0.998582	0.375427	0.993196	7.24177e+07	1.24331e+08	1.01693e+08	7.23151e+07
SP://Q6UWH4	F198B_HUMAN Protein FAM198B OS=Homo sapiens GN=FAM198B PE=2 SV=1	1	1	2	1	0.314985	1	1.71686	0.436593	0.00565329	1.40426	0.258356	0.0408419	0.998582	0.375427	0.993196
	peptides: 1 Items
	PEPTIDE	FRAMES	HITS	Ratio_1T	StdDev_1T	PValue_1T	Ratio_2T	StdDev_2T	PValue_2T	Ratio_3T	StdDev_3T	PValue_3T	Ratio_4T	StdDev_4T	PValue_4T	OtherAssignments	AvgPepPValue
	IYSESAPSWLSKDDIR	1	2	1	0.314985	1	1.71686	0.436593	0.00565329	1.40426	0.258356	0.0408419	0.998582	0.375427	0.993196	0	0
		hits: 2 Items
		FRAMEID	RAWFILE	MS2	FrameID1	CompID	MZ	Time	GoodID	II_1TIO2	II_1TIO2_160814080817	II_1TIO2_160814100408	II_2TIO2	II_2TIO2_160814135556	II_2TIO2_160814155150	II_3TIO2	II_3TIO2_160814194338	II_3TIO2_160814213929	II_4TIO2	II_4TIO2_160815013116	II_4TIO2_160815032716	Ratio_1T	StdDev_1T	PValue_1T	Ratio_2T	StdDev_2T	PValue_2T	Ratio_3T	StdDev_3T	PValue_3T	Ratio_4T	StdDev_4T	PValue_4T	NRatio_1T	NStdDev_1T	NPValue_1T	NRatio_2T	NStdDev_2T	NPValue_2T	NRatio_3T	NStdDev_3T	NPValue_3T	NRatio_4T	NStdDev_4T	NPValue_4T	Avg_1T	Avg_2T	Avg_3T	Avg_4T
		2091	3TIO2	32	2091	158	467.491	33.711	0	5.96594e+07	7.59688e+07	8.1625e+07	1.27161e+08	1.347e+08	1.11133e+08	1.02619e+08	9.86591e+07	1.03803e+08	7.17325e+07	5.68159e+07	8.83968e+07	1	0.314985	1	1.71686	0.436593	0.00565329	1.40426	0.258356	0.0408419	0.998582	0.375427	0.993196	1	0.314985	1	1.71686	0.436593	0.00565329	1.40426	0.258356	0.0408419	0.998582	0.375427	0.993196	7.24177e+07	1.24331e+08	1.01693e+08	7.23151e+07
		2091	3TIO2	32	2091	158	467.491	33.711	0	5.96594e+07	7.59688e+07	8.1625e+07	1.27161e+08	1.347e+08	1.11133e+08	1.02619e+08	9.86591e+07	1.03803e+08	7.17325e+07	5.68159e+07	8.83968e+07	1	0.314985	1	1.71686	0.436593	0.00565329	1.40426	0.258356	0.0408419	0.998582	0.375427	0.993196	1	0.314985	1	1.71686	0.436593	0.00565329	1.40426	0.258356	0.0408419	0.998582	0.375427	0.993196	7.24177e+07	1.24331e+08	1.01693e+08	7.23151e+07
SP://Q6UXH1	CREL2_HUMAN Cysteine_rich with EGF_like domain protein 2 OS=Homo sapiens GN=CRELD2 PE=1 SV=1	1	1	3	1	0.314985	1	1.71686	0.436593	0.00565329	1.40426	0.258356	0.0408419	0.998582	0.375427	0.993196
	peptides: 1 Items
	PEPTIDE	FRAMES	HITS	Ratio_1T	StdDev_1T	PValue_1T	Ratio_2T	StdDev_2T	PValue_2T	Ratio_3T	StdDev_3T	PValue_3T	Ratio_4T	StdDev_4T	PValue_4T	OtherAssignments	AvgPepPValue
	KNFGGGNTAWEEKTLSK	1	3	1	0.314985	1	1.71686	0.436593	0.00565329	1.40426	0.258356	0.0408419	0.998582	0.375427	0.993196	0	0
		hits: 3 Items
		FRAMEID	RAWFILE	MS2	FrameID1	CompID	MZ	Time	GoodID	II_1TIO2	II_1TIO2_160814080817	II_1TIO2_160814100408	II_2TIO2	II_2TIO2_160814135556	II_2TIO2_160814155150	II_3TIO2	II_3TIO2_160814194338	II_3TIO2_160814213929	II_4TIO2	II_4TIO2_160815013116	II_4TIO2_160815032716	Ratio_1T	StdDev_1T	PValue_1T	Ratio_2T	StdDev_2T	PValue_2T	Ratio_3T	StdDev_3T	PValue_3T	Ratio_4T	StdDev_4T	PValue_4T	NRatio_1T	NStdDev_1T	NPValue_1T	NRatio_2T	NStdDev_2T	NPValue_2T	NRatio_3T	NStdDev_3T	NPValue_3T	NRatio_4T	NStdDev_4T	NPValue_4T	Avg_1T	Avg_2T	Avg_3T	Avg_4T
		2091	1TIO2	32	2091	158	467.491	33.711	0	5.96594e+07	7.59688e+07	8.1625e+07	1.27161e+08	1.347e+08	1.11133e+08	1.02619e+08	9.86591e+07	1.03803e+08	7.17325e+07	5.68159e+07	8.83968e+07	1	0.314985	1	1.71686	0.436593	0.00565329	1.40426	0.258356	0.0408419	0.998582	0.375427	0.993196	1	0.314985	1	1.71686	0.436593	0.00565329	1.40426	0.258356	0.0408419	0.998582	0.375427	0.993196	7.24177e+07	1.24331e+08	1.01693e+08	7.23151e+07
		2091	1TIO2_160814100408	32	2091	158	467.491	33.711	0	5.96594e+07	7.59688e+07	8.1625e+07	1.27161e+08	1.347e+08	1.11133e+08	1.02619e+08	9.86591e+07	1.03803e+08	7.17325e+07	5.68159e+07	8.83968e+07	1	0.314985	1	1.71686	0.436593	0.00565329	1.40426	0.258356	0.0408419	0.998582	0.375427	0.993196	1	0.314985	1	1.71686	0.436593	0.00565329	1.40426	0.258356	0.0408419	0.998582	0.375427	0.993196	7.24177e+07	1.24331e+08	1.01693e+08	7.23151e+07
		2091	2TIO2	32	2091	158	467.491	33.711	0	5.96594e+07	7.59688e+07	8.1625e+07	1.27161e+08	1.347e+08	1.11133e+08	1.02619e+08	9.86591e+07	1.03803e+08	7.17325e+07	5.68159e+07	8.83968e+07	1	0.314985	1	1.71686	0.436593	0.00565329	1.40426	0.258356	0.0408419	0.998582	0.375427	0.993196	1	0.314985	1	1.71686	0.436593	0.00565329	1.40426	0.258356	0.0408419	0.998582	0.375427	0.993196	7.24177e+07	1.24331e+08	1.01693e+08	7.23151e+07
SP://Q6ZMV8	ZN730_HUMAN Putative zinc finger protein 730 OS=Homo sapiens GN=ZNF730 PE=2 SV=1	1	1	1	1	0.314985	1	1.71686	0.436593	0.00565329	1.40426	0.258356	0.0408419	0.998582	0.375427	0.993196
	peptides: 1 Items
	PEPTIDE	FRAMES	HITS	Ratio_1T	StdDev_1T	PValue_1T	Ratio_2T	StdDev_2T	PValue_2T	Ratio_3T	StdDev_3T	PValue_3T	Ratio_4T	StdDev_4T	PValue_4T	OtherAssignments	AvgPepPValue
	ITHTGGKPYKYKECGK+Carbamidomethyl(14)	1	1	1	0.314985	1	1.71686	0.436593	0.00565329	1.40426	0.258356	0.0408419	0.998582	0.375427	0.993196	0	0
		hits: 1 Items
		FRAMEID	RAWFILE	MS2	FrameID1	CompID	MZ	Time	GoodID	II_1TIO2	II_1TIO2_160814080817	II_1TIO2_160814100408	II_2TIO2	II_2TIO2_160814135556	II_2TIO2_160814155150	II_3TIO2	II_3TIO2_160814194338	II_3TIO2_160814213929	II_4TIO2	II_4TIO2_160815013116	II_4TIO2_160815032716	Ratio_1T	StdDev_1T	PValue_1T	Ratio_2T	StdDev_2T	PValue_2T	Ratio_3T	StdDev_3T	PValue_3T	Ratio_4T	StdDev_4T	PValue_4T	NRatio_1T	NStdDev_1T	NPValue_1T	NRatio_2T	NStdDev_2T	NPValue_2T	NRatio_3T	NStdDev_3T	NPValue_3T	NRatio_4T	NStdDev_4T	NPValue_4T	Avg_1T	Avg_2T	Avg_3T	Avg_4T
		2091	2TIO2	32	2091	158	467.491	33.711	0	5.96594e+07	7.59688e+07	8.1625e+07	1.27161e+08	1.347e+08	1.11133e+08	1.02619e+08	9.86591e+07	1.03803e+08	7.17325e+07	5.68159e+07	8.83968e+07	1	0.314985	1	1.71686	0.436593	0.00565329	1.40426	0.258356	0.0408419	0.998582	0.375427	0.993196	1	0.314985	1	1.71686	0.436593	0.00565329	1.40426	0.258356	0.0408419	0.998582	0.375427	0.993196	7.24177e+07	1.24331e+08	1.01693e+08	7.23151e+07
SP://Q70EL4	UBP43_HUMAN Ubiquitin carboxyl_terminal hydrolase 43 OS=Homo sapiens GN=USP43 PE=1 SV=2	1	1	3	1	0.314985	1	1.71686	0.436593	0.00565329	1.40426	0.258356	0.0408419	0.998582	0.375427	0.993196
	peptides: 1 Items
	PEPTIDE	FRAMES	HITS	Ratio_1T	StdDev_1T	PValue_1T	Ratio_2T	StdDev_2T	PValue_2T	Ratio_3T	StdDev_3T	PValue_3T	Ratio_4T	StdDev_4T	PValue_4T	OtherAssignments	AvgPepPValue
	QGPFKTMPLRWSFGSK	1	3	1	0.314985	1	1.71686	0.436593	0.00565329	1.40426	0.258356	0.0408419	0.998582	0.375427	0.993196	0	0
		hits: 3 Items
		FRAMEID	RAWFILE	MS2	FrameID1	CompID	MZ	Time	GoodID	II_1TIO2	II_1TIO2_160814080817	II_1TIO2_160814100408	II_2TIO2	II_2TIO2_160814135556	II_2TIO2_160814155150	II_3TIO2	II_3TIO2_160814194338	II_3TIO2_160814213929	II_4TIO2	II_4TIO2_160815013116	II_4TIO2_160815032716	Ratio_1T	StdDev_1T	PValue_1T	Ratio_2T	StdDev_2T	PValue_2T	Ratio_3T	StdDev_3T	PValue_3T	Ratio_4T	StdDev_4T	PValue_4T	NRatio_1T	NStdDev_1T	NPValue_1T	NRatio_2T	NStdDev_2T	NPValue_2T	NRatio_3T	NStdDev_3T	NPValue_3T	NRatio_4T	NStdDev_4T	NPValue_4T	Avg_1T	Avg_2T	Avg_3T	Avg_4T
		2091	1TIO2	32	2091	158	467.491	33.711	0	5.96594e+07	7.59688e+07	8.1625e+07	1.27161e+08	1.347e+08	1.11133e+08	1.02619e+08	9.86591e+07	1.03803e+08	7.17325e+07	5.68159e+07	8.83968e+07	1	0.314985	1	1.71686	0.436593	0.00565329	1.40426	0.258356	0.0408419	0.998582	0.375427	0.993196	1	0.314985	1	1.71686	0.436593	0.00565329	1.40426	0.258356	0.0408419	0.998582	0.375427	0.993196	7.24177e+07	1.24331e+08	1.01693e+08	7.23151e+07
		2091	2TIO2_160814135556	32	2091	158	467.491	33.711	0	5.96594e+07	7.59688e+07	8.1625e+07	1.27161e+08	1.347e+08	1.11133e+08	1.02619e+08	9.86591e+07	1.03803e+08	7.17325e+07	5.68159e+07	8.83968e+07	1	0.314985	1	1.71686	0.436593	0.00565329	1.40426	0.258356	0.0408419	0.998582	0.375427	0.993196	1	0.314985	1	1.71686	0.436593	0.00565329	1.40426	0.258356	0.0408419	0.998582	0.375427	0.993196	7.24177e+07	1.24331e+08	1.01693e+08	7.23151e+07
		2091	3TIO2_160814213929	32	2091	158	467.491	33.711	0	5.96594e+07	7.59688e+07	8.1625e+07	1.27161e+08	1.347e+08	1.11133e+08	1.02619e+08	9.86591e+07	1.03803e+08	7.17325e+07	5.68159e+07	8.83968e+07	1	0.314985	1	1.71686	0.436593	0.00565329	1.40426	0.258356	0.0408419	0.998582	0.375427	0.993196	1	0.314985	1	1.71686	0.436593	0.00565329	1.40426	0.258356	0.0408419	0.998582	0.375427	0.993196	7.24177e+07	1.24331e+08	1.01693e+08	7.23151e+07
SP://Q7RTM4	Q7RTM4_HUMAN Spectrin_like protein of the nuclear envelope and Golgi OS=Homo sapiens GN=SYNE1 PE=2 SV=1	1	1	2	1	0.314985	1	1.71686	0.436593	0.00565329	1.40426	0.258356	0.0408419	0.998582	0.375427	0.993196
	peptides: 1 Items
	PEPTIDE	FRAMES	HITS	Ratio_1T	StdDev_1T	PValue_1T	Ratio_2T	StdDev_2T	PValue_2T	Ratio_3T	StdDev_3T	PValue_3T	Ratio_4T	StdDev_4T	PValue_4T	OtherAssignments	AvgPepPValue
	IKGYQEQIASLNSKCK+Carbamidomethyl(15)	1	2	1	0.314985	1	1.71686	0.436593	0.00565329	1.40426	0.258356	0.0408419	0.998582	0.375427	0.993196	0	0
		hits: 2 Items
		FRAMEID	RAWFILE	MS2	FrameID1	CompID	MZ	Time	GoodID	II_1TIO2	II_1TIO2_160814080817	II_1TIO2_160814100408	II_2TIO2	II_2TIO2_160814135556	II_2TIO2_160814155150	II_3TIO2	II_3TIO2_160814194338	II_3TIO2_160814213929	II_4TIO2	II_4TIO2_160815013116	II_4TIO2_160815032716	Ratio_1T	StdDev_1T	PValue_1T	Ratio_2T	StdDev_2T	PValue_2T	Ratio_3T	StdDev_3T	PValue_3T	Ratio_4T	StdDev_4T	PValue_4T	NRatio_1T	NStdDev_1T	NPValue_1T	NRatio_2T	NStdDev_2T	NPValue_2T	NRatio_3T	NStdDev_3T	NPValue_3T	NRatio_4T	NStdDev_4T	NPValue_4T	Avg_1T	Avg_2T	Avg_3T	Avg_4T
		2091	1TIO2_160814080817	32	2091	158	467.491	33.711	0	5.96594e+07	7.59688e+07	8.1625e+07	1.27161e+08	1.347e+08	1.11133e+08	1.02619e+08	9.86591e+07	1.03803e+08	7.17325e+07	5.68159e+07	8.83968e+07	1	0.314985	1	1.71686	0.436593	0.00565329	1.40426	0.258356	0.0408419	0.998582	0.375427	0.993196	1	0.314985	1	1.71686	0.436593	0.00565329	1.40426	0.258356	0.0408419	0.998582	0.375427	0.993196	7.24177e+07	1.24331e+08	1.01693e+08	7.23151e+07
		2091	2TIO2_160814135556	32	2091	158	467.491	33.711	0	5.96594e+07	7.59688e+07	8.1625e+07	1.27161e+08	1.347e+08	1.11133e+08	1.02619e+08	9.86591e+07	1.03803e+08	7.17325e+07	5.68159e+07	8.83968e+07	1	0.314985	1	1.71686	0.436593	0.00565329	1.40426	0.258356	0.0408419	0.998582	0.375427	0.993196	1	0.314985	1	1.71686	0.436593	0.00565329	1.40426	0.258356	0.0408419	0.998582	0.375427	0.993196	7.24177e+07	1.24331e+08	1.01693e+08	7.23151e+07
SP://Q7Z2W2	Q7Z2W2_HUMAN Putative uncharacterized protein DKFZp686F13142 OS=Homo sapiens GN=DKFZp686F13142 PE=2 SV=1	1	1	1	1	0.314985	1	1.71686	0.436593	0.00565329	1.40426	0.258356	0.0408419	0.998582	0.375427	0.993196
	peptides: 1 Items
	PEPTIDE	FRAMES	HITS	Ratio_1T	StdDev_1T	PValue_1T	Ratio_2T	StdDev_2T	PValue_2T	Ratio_3T	StdDev_3T	PValue_3T	Ratio_4T	StdDev_4T	PValue_4T	OtherAssignments	AvgPepPValue
	KEESSKNIQQSNHLPK	1	1	1	0.314985	1	1.71686	0.436593	0.00565329	1.40426	0.258356	0.0408419	0.998582	0.375427	0.993196	0	0
		hits: 1 Items
		FRAMEID	RAWFILE	MS2	FrameID1	CompID	MZ	Time	GoodID	II_1TIO2	II_1TIO2_160814080817	II_1TIO2_160814100408	II_2TIO2	II_2TIO2_160814135556	II_2TIO2_160814155150	II_3TIO2	II_3TIO2_160814194338	II_3TIO2_160814213929	II_4TIO2	II_4TIO2_160815013116	II_4TIO2_160815032716	Ratio_1T	StdDev_1T	PValue_1T	Ratio_2T	StdDev_2T	PValue_2T	Ratio_3T	StdDev_3T	PValue_3T	Ratio_4T	StdDev_4T	PValue_4T	NRatio_1T	NStdDev_1T	NPValue_1T	NRatio_2T	NStdDev_2T	NPValue_2T	NRatio_3T	NStdDev_3T	NPValue_3T	NRatio_4T	NStdDev_4T	NPValue_4T	Avg_1T	Avg_2T	Avg_3T	Avg_4T
		2091	2TIO2	32	2091	158	467.491	33.711	0	5.96594e+07	7.59688e+07	8.1625e+07	1.27161e+08	1.347e+08	1.11133e+08	1.02619e+08	9.86591e+07	1.03803e+08	7.17325e+07	5.68159e+07	8.83968e+07	1	0.314985	1	1.71686	0.436593	0.00565329	1.40426	0.258356	0.0408419	0.998582	0.375427	0.993196	1	0.314985	1	1.71686	0.436593	0.00565329	1.40426	0.258356	0.0408419	0.998582	0.375427	0.993196	7.24177e+07	1.24331e+08	1.01693e+08	7.23151e+07
SP://Q8IWU6	SULF1_HUMAN Extracellular sulfatase Sulf_1 OS=Homo sapiens GN=SULF1 PE=1 SV=1	1	1	1	1	0.314985	1	1.71686	0.436593	0.00565329	1.40426	0.258356	0.0408419	0.998582	0.375427	0.993196
	peptides: 1 Items
	PEPTIDE	FRAMES	HITS	Ratio_1T	StdDev_1T	PValue_1T	Ratio_2T	StdDev_2T	PValue_2T	Ratio_3T	StdDev_3T	PValue_3T	Ratio_4T	StdDev_4T	PValue_4T	OtherAssignments	AvgPepPValue
	KEESSKNIQQSNHLPK	1	1	1	0.314985	1	1.71686	0.436593	0.00565329	1.40426	0.258356	0.0408419	0.998582	0.375427	0.993196	0	0
		hits: 1 Items
		FRAMEID	RAWFILE	MS2	FrameID1	CompID	MZ	Time	GoodID	II_1TIO2	II_1TIO2_160814080817	II_1TIO2_160814100408	II_2TIO2	II_2TIO2_160814135556	II_2TIO2_160814155150	II_3TIO2	II_3TIO2_160814194338	II_3TIO2_160814213929	II_4TIO2	II_4TIO2_160815013116	II_4TIO2_160815032716	Ratio_1T	StdDev_1T	PValue_1T	Ratio_2T	StdDev_2T	PValue_2T	Ratio_3T	StdDev_3T	PValue_3T	Ratio_4T	StdDev_4T	PValue_4T	NRatio_1T	NStdDev_1T	NPValue_1T	NRatio_2T	NStdDev_2T	NPValue_2T	NRatio_3T	NStdDev_3T	NPValue_3T	NRatio_4T	NStdDev_4T	NPValue_4T	Avg_1T	Avg_2T	Avg_3T	Avg_4T
		2091	2TIO2	32	2091	158	467.491	33.711	0	5.96594e+07	7.59688e+07	8.1625e+07	1.27161e+08	1.347e+08	1.11133e+08	1.02619e+08	9.86591e+07	1.03803e+08	7.17325e+07	5.68159e+07	8.83968e+07	1	0.314985	1	1.71686	0.436593	0.00565329	1.40426	0.258356	0.0408419	0.998582	0.375427	0.993196	1	0.314985	1	1.71686	0.436593	0.00565329	1.40426	0.258356	0.0408419	0.998582	0.375427	0.993196	7.24177e+07	1.24331e+08	1.01693e+08	7.23151e+07
SP://Q8N568	DCLK2_HUMAN Serine/threonine_protein kinase DCLK2 OS=Homo sapiens GN=DCLK2 PE=2 SV=4	1	1	1	1	0.314985	1	1.71686	0.436593	0.00565329	1.40426	0.258356	0.0408419	0.998582	0.375427	0.993196
	peptides: 1 Items
	PEPTIDE	FRAMES	HITS	Ratio_1T	StdDev_1T	PValue_1T	Ratio_2T	StdDev_2T	PValue_2T	Ratio_3T	StdDev_3T	PValue_3T	Ratio_4T	StdDev_4T	PValue_4T	OtherAssignments	AvgPepPValue
	LEFPAPYWDNITDSAK	1	1	1	0.314985	1	1.71686	0.436593	0.00565329	1.40426	0.258356	0.0408419	0.998582	0.375427	0.993196	0	0
		hits: 1 Items
		FRAMEID	RAWFILE	MS2	FrameID1	CompID	MZ	Time	GoodID	II_1TIO2	II_1TIO2_160814080817	II_1TIO2_160814100408	II_2TIO2	II_2TIO2_160814135556	II_2TIO2_160814155150	II_3TIO2	II_3TIO2_160814194338	II_3TIO2_160814213929	II_4TIO2	II_4TIO2_160815013116	II_4TIO2_160815032716	Ratio_1T	StdDev_1T	PValue_1T	Ratio_2T	StdDev_2T	PValue_2T	Ratio_3T	StdDev_3T	PValue_3T	Ratio_4T	StdDev_4T	PValue_4T	NRatio_1T	NStdDev_1T	NPValue_1T	NRatio_2T	NStdDev_2T	NPValue_2T	NRatio_3T	NStdDev_3T	NPValue_3T	NRatio_4T	NStdDev_4T	NPValue_4T	Avg_1T	Avg_2T	Avg_3T	Avg_4T
		2091	4TIO2	32	2091	158	467.491	33.711	0	5.96594e+07	7.59688e+07	8.1625e+07	1.27161e+08	1.347e+08	1.11133e+08	1.02619e+08	9.86591e+07	1.03803e+08	7.17325e+07	5.68159e+07	8.83968e+07	1	0.314985	1	1.71686	0.436593	0.00565329	1.40426	0.258356	0.0408419	0.998582	0.375427	0.993196	1	0.314985	1	1.71686	0.436593	0.00565329	1.40426	0.258356	0.0408419	0.998582	0.375427	0.993196	7.24177e+07	1.24331e+08	1.01693e+08	7.23151e+07
SP://Q8NF91	SYNE1_HUMAN Nesprin_1 OS=Homo sapiens GN=SYNE1 PE=1 SV=4	1	1	2	1	0.314985	1	1.71686	0.436593	0.00565329	1.40426	0.258356	0.0408419	0.998582	0.375427	0.993196
	peptides: 1 Items
	PEPTIDE	FRAMES	HITS	Ratio_1T	StdDev_1T	PValue_1T	Ratio_2T	StdDev_2T	PValue_2T	Ratio_3T	StdDev_3T	PValue_3T	Ratio_4T	StdDev_4T	PValue_4T	OtherAssignments	AvgPepPValue
	IKGYQEQIASLNSKCK+Carbamidomethyl(15)	1	2	1	0.314985	1	1.71686	0.436593	0.00565329	1.40426	0.258356	0.0408419	0.998582	0.375427	0.993196	0	0
		hits: 2 Items
		FRAMEID	RAWFILE	MS2	FrameID1	CompID	MZ	Time	GoodID	II_1TIO2	II_1TIO2_160814080817	II_1TIO2_160814100408	II_2TIO2	II_2TIO2_160814135556	II_2TIO2_160814155150	II_3TIO2	II_3TIO2_160814194338	II_3TIO2_160814213929	II_4TIO2	II_4TIO2_160815013116	II_4TIO2_160815032716	Ratio_1T	StdDev_1T	PValue_1T	Ratio_2T	StdDev_2T	PValue_2T	Ratio_3T	StdDev_3T	PValue_3T	Ratio_4T	StdDev_4T	PValue_4T	NRatio_1T	NStdDev_1T	NPValue_1T	NRatio_2T	NStdDev_2T	NPValue_2T	NRatio_3T	NStdDev_3T	NPValue_3T	NRatio_4T	NStdDev_4T	NPValue_4T	Avg_1T	Avg_2T	Avg_3T	Avg_4T
		2091	1TIO2_160814080817	32	2091	158	467.491	33.711	0	5.96594e+07	7.59688e+07	8.1625e+07	1.27161e+08	1.347e+08	1.11133e+08	1.02619e+08	9.86591e+07	1.03803e+08	7.17325e+07	5.68159e+07	8.83968e+07	1	0.314985	1	1.71686	0.436593	0.00565329	1.40426	0.258356	0.0408419	0.998582	0.375427	0.993196	1	0.314985	1	1.71686	0.436593	0.00565329	1.40426	0.258356	0.0408419	0.998582	0.375427	0.993196	7.24177e+07	1.24331e+08	1.01693e+08	7.23151e+07
		2091	2TIO2_160814135556	32	2091	158	467.491	33.711	0	5.96594e+07	7.59688e+07	8.1625e+07	1.27161e+08	1.347e+08	1.11133e+08	1.02619e+08	9.86591e+07	1.03803e+08	7.17325e+07	5.68159e+07	8.83968e+07	1	0.314985	1	1.71686	0.436593	0.00565329	1.40426	0.258356	0.0408419	0.998582	0.375427	0.993196	1	0.314985	1	1.71686	0.436593	0.00565329	1.40426	0.258356	0.0408419	0.998582	0.375427	0.993196	7.24177e+07	1.24331e+08	1.01693e+08	7.23151e+07
SP://Q8WZ42	TITIN_HUMAN Titin OS=Homo sapiens GN=TTN PE=1 SV=4	1	1	3	1	0.314985	1	1.71686	0.436593	0.00565329	1.40426	0.258356	0.0408419	0.998582	0.375427	0.993196
	peptides: 1 Items
	PEPTIDE	FRAMES	HITS	Ratio_1T	StdDev_1T	PValue_1T	Ratio_2T	StdDev_2T	PValue_2T	Ratio_3T	StdDev_3T	PValue_3T	Ratio_4T	StdDev_4T	PValue_4T	OtherAssignments	AvgPepPValue
	LSWTQVSTEVQALNYK	1	3	1	0.314985	1	1.71686	0.436593	0.00565329	1.40426	0.258356	0.0408419	0.998582	0.375427	0.993196	0	0
		hits: 3 Items
		FRAMEID	RAWFILE	MS2	FrameID1	CompID	MZ	Time	GoodID	II_1TIO2	II_1TIO2_160814080817	II_1TIO2_160814100408	II_2TIO2	II_2TIO2_160814135556	II_2TIO2_160814155150	II_3TIO2	II_3TIO2_160814194338	II_3TIO2_160814213929	II_4TIO2	II_4TIO2_160815013116	II_4TIO2_160815032716	Ratio_1T	StdDev_1T	PValue_1T	Ratio_2T	StdDev_2T	PValue_2T	Ratio_3T	StdDev_3T	PValue_3T	Ratio_4T	StdDev_4T	PValue_4T	NRatio_1T	NStdDev_1T	NPValue_1T	NRatio_2T	NStdDev_2T	NPValue_2T	NRatio_3T	NStdDev_3T	NPValue_3T	NRatio_4T	NStdDev_4T	NPValue_4T	Avg_1T	Avg_2T	Avg_3T	Avg_4T
		2091	1TIO2	32	2091	158	467.491	33.711	0	5.96594e+07	7.59688e+07	8.1625e+07	1.27161e+08	1.347e+08	1.11133e+08	1.02619e+08	9.86591e+07	1.03803e+08	7.17325e+07	5.68159e+07	8.83968e+07	1	0.314985	1	1.71686	0.436593	0.00565329	1.40426	0.258356	0.0408419	0.998582	0.375427	0.993196	1	0.314985	1	1.71686	0.436593	0.00565329	1.40426	0.258356	0.0408419	0.998582	0.375427	0.993196	7.24177e+07	1.24331e+08	1.01693e+08	7.23151e+07
		2091	2TIO2_160814135556	32	2091	158	467.491	33.711	0	5.96594e+07	7.59688e+07	8.1625e+07	1.27161e+08	1.347e+08	1.11133e+08	1.02619e+08	9.86591e+07	1.03803e+08	7.17325e+07	5.68159e+07	8.83968e+07	1	0.314985	1	1.71686	0.436593	0.00565329	1.40426	0.258356	0.0408419	0.998582	0.375427	0.993196	1	0.314985	1	1.71686	0.436593	0.00565329	1.40426	0.258356	0.0408419	0.998582	0.375427	0.993196	7.24177e+07	1.24331e+08	1.01693e+08	7.23151e+07
		2091	3TIO2	32	2091	158	467.491	33.711	0	5.96594e+07	7.59688e+07	8.1625e+07	1.27161e+08	1.347e+08	1.11133e+08	1.02619e+08	9.86591e+07	1.03803e+08	7.17325e+07	5.68159e+07	8.83968e+07	1	0.314985	1	1.71686	0.436593	0.00565329	1.40426	0.258356	0.0408419	0.998582	0.375427	0.993196	1	0.314985	1	1.71686	0.436593	0.00565329	1.40426	0.258356	0.0408419	0.998582	0.375427	0.993196	7.24177e+07	1.24331e+08	1.01693e+08	7.23151e+07
SP://Q96JM2	ZN462_HUMAN Zinc finger protein 462 OS=Homo sapiens GN=ZNF462 PE=1 SV=3	1	1	1	1	0.314985	1	1.71686	0.436593	0.00565329	1.40426	0.258356	0.0408419	0.998582	0.375427	0.993196
	peptides: 1 Items
	PEPTIDE	FRAMES	HITS	Ratio_1T	StdDev_1T	PValue_1T	Ratio_2T	StdDev_2T	PValue_2T	Ratio_3T	StdDev_3T	PValue_3T	Ratio_4T	StdDev_4T	PValue_4T	OtherAssignments	AvgPepPValue
	DLRCPLCLYHTKYK+Carbamidomethyl(4)Carbamidomethyl(7)	1	1	1	0.314985	1	1.71686	0.436593	0.00565329	1.40426	0.258356	0.0408419	0.998582	0.375427	0.993196	0	0
		hits: 1 Items
		FRAMEID	RAWFILE	MS2	FrameID1	CompID	MZ	Time	GoodID	II_1TIO2	II_1TIO2_160814080817	II_1TIO2_160814100408	II_2TIO2	II_2TIO2_160814135556	II_2TIO2_160814155150	II_3TIO2	II_3TIO2_160814194338	II_3TIO2_160814213929	II_4TIO2	II_4TIO2_160815013116	II_4TIO2_160815032716	Ratio_1T	StdDev_1T	PValue_1T	Ratio_2T	StdDev_2T	PValue_2T	Ratio_3T	StdDev_3T	PValue_3T	Ratio_4T	StdDev_4T	PValue_4T	NRatio_1T	NStdDev_1T	NPValue_1T	NRatio_2T	NStdDev_2T	NPValue_2T	NRatio_3T	NStdDev_3T	NPValue_3T	NRatio_4T	NStdDev_4T	NPValue_4T	Avg_1T	Avg_2T	Avg_3T	Avg_4T
		2091	3TIO2_160814194338	32	2091	158	467.491	33.711	0	5.96594e+07	7.59688e+07	8.1625e+07	1.27161e+08	1.347e+08	1.11133e+08	1.02619e+08	9.86591e+07	1.03803e+08	7.17325e+07	5.68159e+07	8.83968e+07	1	0.314985	1	1.71686	0.436593	0.00565329	1.40426	0.258356	0.0408419	0.998582	0.375427	0.993196	1	0.314985	1	1.71686	0.436593	0.00565329	1.40426	0.258356	0.0408419	0.998582	0.375427	0.993196	7.24177e+07	1.24331e+08	1.01693e+08	7.23151e+07
SP://Q9HBL0	TENS1_HUMAN Tensin_1 OS=Homo sapiens GN=TNS1 PE=1 SV=2	1	1	2	1	0.314985	1	1.71686	0.436593	0.00565329	1.40426	0.258356	0.0408419	0.998582	0.375427	0.993196
	peptides: 1 Items
	PEPTIDE	FRAMES	HITS	Ratio_1T	StdDev_1T	PValue_1T	Ratio_2T	StdDev_2T	PValue_2T	Ratio_3T	StdDev_3T	PValue_3T	Ratio_4T	StdDev_4T	PValue_4T	OtherAssignments	AvgPepPValue
	HRTVGTNTPPSPGFGWR	1	2	1	0.314985	1	1.71686	0.436593	0.00565329	1.40426	0.258356	0.0408419	0.998582	0.375427	0.993196	0	0
		hits: 2 Items
		FRAMEID	RAWFILE	MS2	FrameID1	CompID	MZ	Time	GoodID	II_1TIO2	II_1TIO2_160814080817	II_1TIO2_160814100408	II_2TIO2	II_2TIO2_160814135556	II_2TIO2_160814155150	II_3TIO2	II_3TIO2_160814194338	II_3TIO2_160814213929	II_4TIO2	II_4TIO2_160815013116	II_4TIO2_160815032716	Ratio_1T	StdDev_1T	PValue_1T	Ratio_2T	StdDev_2T	PValue_2T	Ratio_3T	StdDev_3T	PValue_3T	Ratio_4T	StdDev_4T	PValue_4T	NRatio_1T	NStdDev_1T	NPValue_1T	NRatio_2T	NStdDev_2T	NPValue_2T	NRatio_3T	NStdDev_3T	NPValue_3T	NRatio_4T	NStdDev_4T	NPValue_4T	Avg_1T	Avg_2T	Avg_3T	Avg_4T
		2091	3TIO2	32	2091	158	467.491	33.711	0	5.96594e+07	7.59688e+07	8.1625e+07	1.27161e+08	1.347e+08	1.11133e+08	1.02619e+08	9.86591e+07	1.03803e+08	7.17325e+07	5.68159e+07	8.83968e+07	1	0.314985	1	1.71686	0.436593	0.00565329	1.40426	0.258356	0.0408419	0.998582	0.375427	0.993196	1	0.314985	1	1.71686	0.436593	0.00565329	1.40426	0.258356	0.0408419	0.998582	0.375427	0.993196	7.24177e+07	1.24331e+08	1.01693e+08	7.23151e+07
		2091	3TIO2	32	2091	158	467.491	33.711	0	5.96594e+07	7.59688e+07	8.1625e+07	1.27161e+08	1.347e+08	1.11133e+08	1.02619e+08	9.86591e+07	1.03803e+08	7.17325e+07	5.68159e+07	8.83968e+07	1	0.314985	1	1.71686	0.436593	0.00565329	1.40426	0.258356	0.0408419	0.998582	0.375427	0.993196	1	0.314985	1	1.71686	0.436593	0.00565329	1.40426	0.258356	0.0408419	0.998582	0.375427	0.993196	7.24177e+07	1.24331e+08	1.01693e+08	7.23151e+07
SP://Q9HC77	CENPJ_HUMAN Centromere protein J OS=Homo sapiens GN=CENPJ PE=1 SV=2	1	1	1	1	0.314985	1	1.71686	0.436593	0.00565329	1.40426	0.258356	0.0408419	0.998582	0.375427	0.993196
	peptides: 1 Items
	PEPTIDE	FRAMES	HITS	Ratio_1T	StdDev_1T	PValue_1T	Ratio_2T	StdDev_2T	PValue_2T	Ratio_3T	StdDev_3T	PValue_3T	Ratio_4T	StdDev_4T	PValue_4T	OtherAssignments	AvgPepPValue
	TVYANGHQETKYRSGR	1	1	1	0.314985	1	1.71686	0.436593	0.00565329	1.40426	0.258356	0.0408419	0.998582	0.375427	0.993196	0	0
		hits: 1 Items
		FRAMEID	RAWFILE	MS2	FrameID1	CompID	MZ	Time	GoodID	II_1TIO2	II_1TIO2_160814080817	II_1TIO2_160814100408	II_2TIO2	II_2TIO2_160814135556	II_2TIO2_160814155150	II_3TIO2	II_3TIO2_160814194338	II_3TIO2_160814213929	II_4TIO2	II_4TIO2_160815013116	II_4TIO2_160815032716	Ratio_1T	StdDev_1T	PValue_1T	Ratio_2T	StdDev_2T	PValue_2T	Ratio_3T	StdDev_3T	PValue_3T	Ratio_4T	StdDev_4T	PValue_4T	NRatio_1T	NStdDev_1T	NPValue_1T	NRatio_2T	NStdDev_2T	NPValue_2T	NRatio_3T	NStdDev_3T	NPValue_3T	NRatio_4T	NStdDev_4T	NPValue_4T	Avg_1T	Avg_2T	Avg_3T	Avg_4T
		2091	3TIO2_160814213929	32	2091	158	467.491	33.711	0	5.96594e+07	7.59688e+07	8.1625e+07	1.27161e+08	1.347e+08	1.11133e+08	1.02619e+08	9.86591e+07	1.03803e+08	7.17325e+07	5.68159e+07	8.83968e+07	1	0.314985	1	1.71686	0.436593	0.00565329	1.40426	0.258356	0.0408419	0.998582	0.375427	0.993196	1	0.314985	1	1.71686	0.436593	0.00565329	1.40426	0.258356	0.0408419	0.998582	0.375427	0.993196	7.24177e+07	1.24331e+08	1.01693e+08	7.23151e+07
SP://Q9NYQ8	FAT2_HUMAN Protocadherin Fat 2 OS=Homo sapiens GN=FAT2 PE=1 SV=2	1	1	3	1	0.314985	1	1.71686	0.436593	0.00565329	1.40426	0.258356	0.0408419	0.998582	0.375427	0.993196
	peptides: 1 Items
	PEPTIDE	FRAMES	HITS	Ratio_1T	StdDev_1T	PValue_1T	Ratio_2T	StdDev_2T	PValue_2T	Ratio_3T	StdDev_3T	PValue_3T	Ratio_4T	StdDev_4T	PValue_4T	OtherAssignments	AvgPepPValue
	RRSNYNLTVEVTDGSR	1	3	1	0.314985	1	1.71686	0.436593	0.00565329	1.40426	0.258356	0.0408419	0.998582	0.375427	0.993196	0	0
		hits: 3 Items
		FRAMEID	RAWFILE	MS2	FrameID1	CompID	MZ	Time	GoodID	II_1TIO2	II_1TIO2_160814080817	II_1TIO2_160814100408	II_2TIO2	II_2TIO2_160814135556	II_2TIO2_160814155150	II_3TIO2	II_3TIO2_160814194338	II_3TIO2_160814213929	II_4TIO2	II_4TIO2_160815013116	II_4TIO2_160815032716	Ratio_1T	StdDev_1T	PValue_1T	Ratio_2T	StdDev_2T	PValue_2T	Ratio_3T	StdDev_3T	PValue_3T	Ratio_4T	StdDev_4T	PValue_4T	NRatio_1T	NStdDev_1T	NPValue_1T	NRatio_2T	NStdDev_2T	NPValue_2T	NRatio_3T	NStdDev_3T	NPValue_3T	NRatio_4T	NStdDev_4T	NPValue_4T	Avg_1T	Avg_2T	Avg_3T	Avg_4T
		2091	1TIO2	32	2091	158	467.491	33.711	0	5.96594e+07	7.59688e+07	8.1625e+07	1.27161e+08	1.347e+08	1.11133e+08	1.02619e+08	9.86591e+07	1.03803e+08	7.17325e+07	5.68159e+07	8.83968e+07	1	0.314985	1	1.71686	0.436593	0.00565329	1.40426	0.258356	0.0408419	0.998582	0.375427	0.993196	1	0.314985	1	1.71686	0.436593	0.00565329	1.40426	0.258356	0.0408419	0.998582	0.375427	0.993196	7.24177e+07	1.24331e+08	1.01693e+08	7.23151e+07
		2091	1TIO2_160814080817	32	2091	158	467.491	33.711	0	5.96594e+07	7.59688e+07	8.1625e+07	1.27161e+08	1.347e+08	1.11133e+08	1.02619e+08	9.86591e+07	1.03803e+08	7.17325e+07	5.68159e+07	8.83968e+07	1	0.314985	1	1.71686	0.436593	0.00565329	1.40426	0.258356	0.0408419	0.998582	0.375427	0.993196	1	0.314985	1	1.71686	0.436593	0.00565329	1.40426	0.258356	0.0408419	0.998582	0.375427	0.993196	7.24177e+07	1.24331e+08	1.01693e+08	7.23151e+07
		2091	3TIO2	32	2091	158	467.491	33.711	0	5.96594e+07	7.59688e+07	8.1625e+07	1.27161e+08	1.347e+08	1.11133e+08	1.02619e+08	9.86591e+07	1.03803e+08	7.17325e+07	5.68159e+07	8.83968e+07	1	0.314985	1	1.71686	0.436593	0.00565329	1.40426	0.258356	0.0408419	0.998582	0.375427	0.993196	1	0.314985	1	1.71686	0.436593	0.00565329	1.40426	0.258356	0.0408419	0.998582	0.375427	0.993196	7.24177e+07	1.24331e+08	1.01693e+08	7.23151e+07
SP://Q9P1H9	Q9P1H9_HUMAN PRO1082 OS=Homo sapiens PE=2 SV=1	1	1	1	1	0.314985	1	1.71686	0.436593	0.00565329	1.40426	0.258356	0.0408419	0.998582	0.375427	0.993196
	peptides: 1 Items
	PEPTIDE	FRAMES	HITS	Ratio_1T	StdDev_1T	PValue_1T	Ratio_2T	StdDev_2T	PValue_2T	Ratio_3T	StdDev_3T	PValue_3T	Ratio_4T	StdDev_4T	PValue_4T	OtherAssignments	AvgPepPValue
	FRFQEFLAHGGSNNSR	1	1	1	0.314985	1	1.71686	0.436593	0.00565329	1.40426	0.258356	0.0408419	0.998582	0.375427	0.993196	0	0
		hits: 1 Items
		FRAMEID	RAWFILE	MS2	FrameID1	CompID	MZ	Time	GoodID	II_1TIO2	II_1TIO2_160814080817	II_1TIO2_160814100408	II_2TIO2	II_2TIO2_160814135556	II_2TIO2_160814155150	II_3TIO2	II_3TIO2_160814194338	II_3TIO2_160814213929	II_4TIO2	II_4TIO2_160815013116	II_4TIO2_160815032716	Ratio_1T	StdDev_1T	PValue_1T	Ratio_2T	StdDev_2T	PValue_2T	Ratio_3T	StdDev_3T	PValue_3T	Ratio_4T	StdDev_4T	PValue_4T	NRatio_1T	NStdDev_1T	NPValue_1T	NRatio_2T	NStdDev_2T	NPValue_2T	NRatio_3T	NStdDev_3T	NPValue_3T	NRatio_4T	NStdDev_4T	NPValue_4T	Avg_1T	Avg_2T	Avg_3T	Avg_4T
		2091	3TIO2_160814213929	32	2091	158	467.491	33.711	0	5.96594e+07	7.59688e+07	8.1625e+07	1.27161e+08	1.347e+08	1.11133e+08	1.02619e+08	9.86591e+07	1.03803e+08	7.17325e+07	5.68159e+07	8.83968e+07	1	0.314985	1	1.71686	0.436593	0.00565329	1.40426	0.258356	0.0408419	0.998582	0.375427	0.993196	1	0.314985	1	1.71686	0.436593	0.00565329	1.40426	0.258356	0.0408419	0.998582	0.375427	0.993196	7.24177e+07	1.24331e+08	1.01693e+08	7.23151e+07
SP://Q9ULP9	TBC24_HUMAN TBC1 domain family member 24 OS=Homo sapiens GN=TBC1D24 PE=1 SV=2	1	1	1	1	0.314985	1	1.71686	0.436593	0.00565329	1.40426	0.258356	0.0408419	0.998582	0.375427	0.993196
	peptides: 1 Items
	PEPTIDE	FRAMES	HITS	Ratio_1T	StdDev_1T	PValue_1T	Ratio_2T	StdDev_2T	PValue_2T	Ratio_3T	StdDev_3T	PValue_3T	Ratio_4T	StdDev_4T	PValue_4T	OtherAssignments	AvgPepPValue
	LQPEVQRYEWVVIK+Phospho(8)	1	1	1	0.314985	1	1.71686	0.436593	0.00565329	1.40426	0.258356	0.0408419	0.998582	0.375427	0.993196	0	0
		hits: 1 Items
		FRAMEID	RAWFILE	MS2	FrameID1	CompID	MZ	Time	GoodID	II_1TIO2	II_1TIO2_160814080817	II_1TIO2_160814100408	II_2TIO2	II_2TIO2_160814135556	II_2TIO2_160814155150	II_3TIO2	II_3TIO2_160814194338	II_3TIO2_160814213929	II_4TIO2	II_4TIO2_160815013116	II_4TIO2_160815032716	Ratio_1T	StdDev_1T	PValue_1T	Ratio_2T	StdDev_2T	PValue_2T	Ratio_3T	StdDev_3T	PValue_3T	Ratio_4T	StdDev_4T	PValue_4T	NRatio_1T	NStdDev_1T	NPValue_1T	NRatio_2T	NStdDev_2T	NPValue_2T	NRatio_3T	NStdDev_3T	NPValue_3T	NRatio_4T	NStdDev_4T	NPValue_4T	Avg_1T	Avg_2T	Avg_3T	Avg_4T
		2091	2TIO2_160814135556	32	2091	158	467.491	33.711	0	5.96594e+07	7.59688e+07	8.1625e+07	1.27161e+08	1.347e+08	1.11133e+08	1.02619e+08	9.86591e+07	1.03803e+08	7.17325e+07	5.68159e+07	8.83968e+07	1	0.314985	1	1.71686	0.436593	0.00565329	1.40426	0.258356	0.0408419	0.998582	0.375427	0.993196	1	0.314985	1	1.71686	0.436593	0.00565329	1.40426	0.258356	0.0408419	0.998582	0.375427	0.993196	7.24177e+07	1.24331e+08	1.01693e+08	7.23151e+07
SP://Q9Y5X4	NR2E3_HUMAN Photoreceptor_specific nuclear receptor OS=Homo sapiens GN=NR2E3 PE=1 SV=1	1	1	1	1	0.314985	1	1.71686	0.436593	0.00565329	1.40426	0.258356	0.0408419	0.998582	0.375427	0.993196
	peptides: 1 Items
	PEPTIDE	FRAMES	HITS	Ratio_1T	StdDev_1T	PValue_1T	Ratio_2T	StdDev_2T	PValue_2T	Ratio_3T	StdDev_3T	PValue_3T	Ratio_4T	StdDev_4T	PValue_4T	OtherAssignments	AvgPepPValue
	LIYRCQVGAGMCPVDK+Carbamidomethyl(5)Carbamidomethyl(12)	1	1	1	0.314985	1	1.71686	0.436593	0.00565329	1.40426	0.258356	0.0408419	0.998582	0.375427	0.993196	0	0
		hits: 1 Items
		FRAMEID	RAWFILE	MS2	FrameID1	CompID	MZ	Time	GoodID	II_1TIO2	II_1TIO2_160814080817	II_1TIO2_160814100408	II_2TIO2	II_2TIO2_160814135556	II_2TIO2_160814155150	II_3TIO2	II_3TIO2_160814194338	II_3TIO2_160814213929	II_4TIO2	II_4TIO2_160815013116	II_4TIO2_160815032716	Ratio_1T	StdDev_1T	PValue_1T	Ratio_2T	StdDev_2T	PValue_2T	Ratio_3T	StdDev_3T	PValue_3T	Ratio_4T	StdDev_4T	PValue_4T	NRatio_1T	NStdDev_1T	NPValue_1T	NRatio_2T	NStdDev_2T	NPValue_2T	NRatio_3T	NStdDev_3T	NPValue_3T	NRatio_4T	NStdDev_4T	NPValue_4T	Avg_1T	Avg_2T	Avg_3T	Avg_4T
		2091	3TIO2_160814194338	32	2091	158	467.491	33.711	0	5.96594e+07	7.59688e+07	8.1625e+07	1.27161e+08	1.347e+08	1.11133e+08	1.02619e+08	9.86591e+07	1.03803e+08	7.17325e+07	5.68159e+07	8.83968e+07	1	0.314985	1	1.71686	0.436593	0.00565329	1.40426	0.258356	0.0408419	0.998582	0.375427	0.993196	1	0.314985	1	1.71686	0.436593	0.00565329	1.40426	0.258356	0.0408419	0.998582	0.375427	0.993196	7.24177e+07	1.24331e+08	1.01693e+08	7.23151e+07
SP://V9GXZ5	V9GXZ5_HUMAN Ubiquitin carboxyl_terminal hydrolase 43 (Fragment) OS=Homo sapiens GN=USP43 PE=1 SV=1	1	1	3	1	0.314985	1	1.71686	0.436593	0.00565329	1.40426	0.258356	0.0408419	0.998582	0.375427	0.993196
	peptides: 1 Items
	PEPTIDE	FRAMES	HITS	Ratio_1T	StdDev_1T	PValue_1T	Ratio_2T	StdDev_2T	PValue_2T	Ratio_3T	StdDev_3T	PValue_3T	Ratio_4T	StdDev_4T	PValue_4T	OtherAssignments	AvgPepPValue
	QGPFKTMPLRWSFGSK	1	3	1	0.314985	1	1.71686	0.436593	0.00565329	1.40426	0.258356	0.0408419	0.998582	0.375427	0.993196	0	0
		hits: 3 Items
		FRAMEID	RAWFILE	MS2	FrameID1	CompID	MZ	Time	GoodID	II_1TIO2	II_1TIO2_160814080817	II_1TIO2_160814100408	II_2TIO2	II_2TIO2_160814135556	II_2TIO2_160814155150	II_3TIO2	II_3TIO2_160814194338	II_3TIO2_160814213929	II_4TIO2	II_4TIO2_160815013116	II_4TIO2_160815032716	Ratio_1T	StdDev_1T	PValue_1T	Ratio_2T	StdDev_2T	PValue_2T	Ratio_3T	StdDev_3T	PValue_3T	Ratio_4T	StdDev_4T	PValue_4T	NRatio_1T	NStdDev_1T	NPValue_1T	NRatio_2T	NStdDev_2T	NPValue_2T	NRatio_3T	NStdDev_3T	NPValue_3T	NRatio_4T	NStdDev_4T	NPValue_4T	Avg_1T	Avg_2T	Avg_3T	Avg_4T
		2091	1TIO2	32	2091	158	467.491	33.711	0	5.96594e+07	7.59688e+07	8.1625e+07	1.27161e+08	1.347e+08	1.11133e+08	1.02619e+08	9.86591e+07	1.03803e+08	7.17325e+07	5.68159e+07	8.83968e+07	1	0.314985	1	1.71686	0.436593	0.00565329	1.40426	0.258356	0.0408419	0.998582	0.375427	0.993196	1	0.314985	1	1.71686	0.436593	0.00565329	1.40426	0.258356	0.0408419	0.998582	0.375427	0.993196	7.24177e+07	1.24331e+08	1.01693e+08	7.23151e+07
		2091	2TIO2_160814135556	32	2091	158	467.491	33.711	0	5.96594e+07	7.59688e+07	8.1625e+07	1.27161e+08	1.347e+08	1.11133e+08	1.02619e+08	9.86591e+07	1.03803e+08	7.17325e+07	5.68159e+07	8.83968e+07	1	0.314985	1	1.71686	0.436593	0.00565329	1.40426	0.258356	0.0408419	0.998582	0.375427	0.993196	1	0.314985	1	1.71686	0.436593	0.00565329	1.40426	0.258356	0.0408419	0.998582	0.375427	0.993196	7.24177e+07	1.24331e+08	1.01693e+08	7.23151e+07
		2091	3TIO2_160814213929	32	2091	158	467.491	33.711	0	5.96594e+07	7.59688e+07	8.1625e+07	1.27161e+08	1.347e+08	1.11133e+08	1.02619e+08	9.86591e+07	1.03803e+08	7.17325e+07	5.68159e+07	8.83968e+07	1	0.314985	1	1.71686	0.436593	0.00565329	1.40426	0.258356	0.0408419	0.998582	0.375427	0.993196	1	0.314985	1	1.71686	0.436593	0.00565329	1.40426	0.258356	0.0408419	0.998582	0.375427	0.993196	7.24177e+07	1.24331e+08	1.01693e+08	7.23151e+07
SP://V9GZ20	V9GZ20_HUMAN Ubiquitin carboxyl_terminal hydrolase 43 (Fragment) OS=Homo sapiens GN=USP43 PE=1 SV=1	1	1	3	1	0.314985	1	1.71686	0.436593	0.00565329	1.40426	0.258356	0.0408419	0.998582	0.375427	0.993196
	peptides: 1 Items
	PEPTIDE	FRAMES	HITS	Ratio_1T	StdDev_1T	PValue_1T	Ratio_2T	StdDev_2T	PValue_2T	Ratio_3T	StdDev_3T	PValue_3T	Ratio_4T	StdDev_4T	PValue_4T	OtherAssignments	AvgPepPValue
	QGPFKTMPLRWSFGSK	1	3	1	0.314985	1	1.71686	0.436593	0.00565329	1.40426	0.258356	0.0408419	0.998582	0.375427	0.993196	0	0
		hits: 3 Items
		FRAMEID	RAWFILE	MS2	FrameID1	CompID	MZ	Time	GoodID	II_1TIO2	II_1TIO2_160814080817	II_1TIO2_160814100408	II_2TIO2	II_2TIO2_160814135556	II_2TIO2_160814155150	II_3TIO2	II_3TIO2_160814194338	II_3TIO2_160814213929	II_4TIO2	II_4TIO2_160815013116	II_4TIO2_160815032716	Ratio_1T	StdDev_1T	PValue_1T	Ratio_2T	StdDev_2T	PValue_2T	Ratio_3T	StdDev_3T	PValue_3T	Ratio_4T	StdDev_4T	PValue_4T	NRatio_1T	NStdDev_1T	NPValue_1T	NRatio_2T	NStdDev_2T	NPValue_2T	NRatio_3T	NStdDev_3T	NPValue_3T	NRatio_4T	NStdDev_4T	NPValue_4T	Avg_1T	Avg_2T	Avg_3T	Avg_4T
		2091	1TIO2	32	2091	158	467.491	33.711	0	5.96594e+07	7.59688e+07	8.1625e+07	1.27161e+08	1.347e+08	1.11133e+08	1.02619e+08	9.86591e+07	1.03803e+08	7.17325e+07	5.68159e+07	8.83968e+07	1	0.314985	1	1.71686	0.436593	0.00565329	1.40426	0.258356	0.0408419	0.998582	0.375427	0.993196	1	0.314985	1	1.71686	0.436593	0.00565329	1.40426	0.258356	0.0408419	0.998582	0.375427	0.993196	7.24177e+07	1.24331e+08	1.01693e+08	7.23151e+07
		2091	2TIO2_160814135556	32	2091	158	467.491	33.711	0	5.96594e+07	7.59688e+07	8.1625e+07	1.27161e+08	1.347e+08	1.11133e+08	1.02619e+08	9.86591e+07	1.03803e+08	7.17325e+07	5.68159e+07	8.83968e+07	1	0.314985	1	1.71686	0.436593	0.00565329	1.40426	0.258356	0.0408419	0.998582	0.375427	0.993196	1	0.314985	1	1.71686	0.436593	0.00565329	1.40426	0.258356	0.0408419	0.998582	0.375427	0.993196	7.24177e+07	1.24331e+08	1.01693e+08	7.23151e+07
		2091	3TIO2_160814213929	32	2091	158	467.491	33.711	0	5.96594e+07	7.59688e+07	8.1625e+07	1.27161e+08	1.347e+08	1.11133e+08	1.02619e+08	9.86591e+07	1.03803e+08	7.17325e+07	5.68159e+07	8.83968e+07	1	0.314985	1	1.71686	0.436593	0.00565329	1.40426	0.258356	0.0408419	0.998582	0.375427	0.993196	1	0.314985	1	1.71686	0.436593	0.00565329	1.40426	0.258356	0.0408419	0.998582	0.375427	0.993196	7.24177e+07	1.24331e+08	1.01693e+08	7.23151e+07
SP://A0A024R4H4	A0A024R4H4_HUMAN Kinesin_like protein OS=Homo sapiens GN=KIF1B PE=3 SV=1	1	1	1	1	0.476493	1	1.69864	0.587366	0.0178905	1.1553	0.524443	0.478924	1.00292	0.475654	0.988698
	peptides: 1 Items
	PEPTIDE	FRAMES	HITS	Ratio_1T	StdDev_1T	PValue_1T	Ratio_2T	StdDev_2T	PValue_2T	Ratio_3T	StdDev_3T	PValue_3T	Ratio_4T	StdDev_4T	PValue_4T	OtherAssignments	AvgPepPValue
	GTRLKEGANINK+Phospho(2)	1	1	1	0.476493	1	1.69864	0.587366	0.0178905	1.1553	0.524443	0.478924	1.00292	0.475654	0.988698	0	0
		hits: 1 Items
		FRAMEID	RAWFILE	MS2	FrameID1	CompID	MZ	Time	GoodID	II_1TIO2	II_1TIO2_160814080817	II_1TIO2_160814100408	II_2TIO2	II_2TIO2_160814135556	II_2TIO2_160814155150	II_3TIO2	II_3TIO2_160814194338	II_3TIO2_160814213929	II_4TIO2	II_4TIO2_160815013116	II_4TIO2_160815032716	Ratio_1T	StdDev_1T	PValue_1T	Ratio_2T	StdDev_2T	PValue_2T	Ratio_3T	StdDev_3T	PValue_3T	Ratio_4T	StdDev_4T	PValue_4T	NRatio_1T	NStdDev_1T	NPValue_1T	NRatio_2T	NStdDev_2T	NPValue_2T	NRatio_3T	NStdDev_3T	NPValue_3T	NRatio_4T	NStdDev_4T	NPValue_4T	Avg_1T	Avg_2T	Avg_3T	Avg_4T
		2231	2TIO2_160814135556	3	2231	49	460.917	33.6508	0	2.90761e+07	4.30995e+07	4.71238e+07	6.74394e+07	7.48672e+07	6.03402e+07	5.34158e+07	3.47015e+07	4.97097e+07	4.04304e+07	3.02075e+07	4.901e+07	1	0.476493	1	1.69864	0.587366	0.0178905	1.1553	0.524443	0.478924	1.00292	0.475654	0.988698	1	0.476493	1	1.69864	0.587366	0.0178905	1.1553	0.524443	0.478924	1.00292	0.475654	0.988698	3.97664e+07	6.75489e+07	4.59424e+07	3.98826e+07
SP://A0A087WWA3	A0A087WWA3_HUMAN Kinesin_like protein OS=Homo sapiens GN=KIF1B PE=1 SV=1	1	1	1	1	0.476493	1	1.69864	0.587366	0.0178905	1.1553	0.524443	0.478924	1.00292	0.475654	0.988698
	peptides: 1 Items
	PEPTIDE	FRAMES	HITS	Ratio_1T	StdDev_1T	PValue_1T	Ratio_2T	StdDev_2T	PValue_2T	Ratio_3T	StdDev_3T	PValue_3T	Ratio_4T	StdDev_4T	PValue_4T	OtherAssignments	AvgPepPValue
	GTRLKEGANINK+Phospho(2)	1	1	1	0.476493	1	1.69864	0.587366	0.0178905	1.1553	0.524443	0.478924	1.00292	0.475654	0.988698	0	0
		hits: 1 Items
		FRAMEID	RAWFILE	MS2	FrameID1	CompID	MZ	Time	GoodID	II_1TIO2	II_1TIO2_160814080817	II_1TIO2_160814100408	II_2TIO2	II_2TIO2_160814135556	II_2TIO2_160814155150	II_3TIO2	II_3TIO2_160814194338	II_3TIO2_160814213929	II_4TIO2	II_4TIO2_160815013116	II_4TIO2_160815032716	Ratio_1T	StdDev_1T	PValue_1T	Ratio_2T	StdDev_2T	PValue_2T	Ratio_3T	StdDev_3T	PValue_3T	Ratio_4T	StdDev_4T	PValue_4T	NRatio_1T	NStdDev_1T	NPValue_1T	NRatio_2T	NStdDev_2T	NPValue_2T	NRatio_3T	NStdDev_3T	NPValue_3T	NRatio_4T	NStdDev_4T	NPValue_4T	Avg_1T	Avg_2T	Avg_3T	Avg_4T
		2231	2TIO2_160814135556	3	2231	49	460.917	33.6508	0	2.90761e+07	4.30995e+07	4.71238e+07	6.74394e+07	7.48672e+07	6.03402e+07	5.34158e+07	3.47015e+07	4.97097e+07	4.04304e+07	3.02075e+07	4.901e+07	1	0.476493	1	1.69864	0.587366	0.0178905	1.1553	0.524443	0.478924	1.00292	0.475654	0.988698	1	0.476493	1	1.69864	0.587366	0.0178905	1.1553	0.524443	0.478924	1.00292	0.475654	0.988698	3.97664e+07	6.75489e+07	4.59424e+07	3.98826e+07
SP://B4DW95	B4DW95_HUMAN cDNA FLJ60182_ highly similar to Serine/threonine_protein kinase Nek8 (EC 2.7.11.1) OS=Homo sapiens PE=2 SV=1	1	1	1	1	0.476493	1	1.69864	0.587366	0.0178905	1.1553	0.524443	0.478924	1.00292	0.475654	0.988698
	peptides: 1 Items
	PEPTIDE	FRAMES	HITS	Ratio_1T	StdDev_1T	PValue_1T	Ratio_2T	StdDev_2T	PValue_2T	Ratio_3T	StdDev_3T	PValue_3T	Ratio_4T	StdDev_4T	PValue_4T	OtherAssignments	AvgPepPValue
	DLKTQNILLDK+Phospho(4)	1	1	1	0.476493	1	1.69864	0.587366	0.0178905	1.1553	0.524443	0.478924	1.00292	0.475654	0.988698	0	0
		hits: 1 Items
		FRAMEID	RAWFILE	MS2	FrameID1	CompID	MZ	Time	GoodID	II_1TIO2	II_1TIO2_160814080817	II_1TIO2_160814100408	II_2TIO2	II_2TIO2_160814135556	II_2TIO2_160814155150	II_3TIO2	II_3TIO2_160814194338	II_3TIO2_160814213929	II_4TIO2	II_4TIO2_160815013116	II_4TIO2_160815032716	Ratio_1T	StdDev_1T	PValue_1T	Ratio_2T	StdDev_2T	PValue_2T	Ratio_3T	StdDev_3T	PValue_3T	Ratio_4T	StdDev_4T	PValue_4T	NRatio_1T	NStdDev_1T	NPValue_1T	NRatio_2T	NStdDev_2T	NPValue_2T	NRatio_3T	NStdDev_3T	NPValue_3T	NRatio_4T	NStdDev_4T	NPValue_4T	Avg_1T	Avg_2T	Avg_3T	Avg_4T
		2231	2TIO2_160814135556	3	2231	49	460.917	33.6508	0	2.90761e+07	4.30995e+07	4.71238e+07	6.74394e+07	7.48672e+07	6.03402e+07	5.34158e+07	3.47015e+07	4.97097e+07	4.04304e+07	3.02075e+07	4.901e+07	1	0.476493	1	1.69864	0.587366	0.0178905	1.1553	0.524443	0.478924	1.00292	0.475654	0.988698	1	0.476493	1	1.69864	0.587366	0.0178905	1.1553	0.524443	0.478924	1.00292	0.475654	0.988698	3.97664e+07	6.75489e+07	4.59424e+07	3.98826e+07
SP://B4DYA9	B4DYA9_HUMAN cDNA FLJ52942_ highly similar to Nucleolar protein of 40 kDa OS=Homo sapiens PE=2 SV=1	1	1	3	1	0.476493	1	1.69864	0.587366	0.0178905	1.1553	0.524443	0.478924	1.00292	0.475654	0.988698
	peptides: 1 Items
	PEPTIDE	FRAMES	HITS	Ratio_1T	StdDev_1T	PValue_1T	Ratio_2T	StdDev_2T	PValue_2T	Ratio_3T	StdDev_3T	PValue_3T	Ratio_4T	StdDev_4T	PValue_4T	OtherAssignments	AvgPepPValue
	NDRIKVSLPMK+Phospho(7)	1	3	1	0.476493	1	1.69864	0.587366	0.0178905	1.1553	0.524443	0.478924	1.00292	0.475654	0.988698	0	0
		hits: 3 Items
		FRAMEID	RAWFILE	MS2	FrameID1	CompID	MZ	Time	GoodID	II_1TIO2	II_1TIO2_160814080817	II_1TIO2_160814100408	II_2TIO2	II_2TIO2_160814135556	II_2TIO2_160814155150	II_3TIO2	II_3TIO2_160814194338	II_3TIO2_160814213929	II_4TIO2	II_4TIO2_160815013116	II_4TIO2_160815032716	Ratio_1T	StdDev_1T	PValue_1T	Ratio_2T	StdDev_2T	PValue_2T	Ratio_3T	StdDev_3T	PValue_3T	Ratio_4T	StdDev_4T	PValue_4T	NRatio_1T	NStdDev_1T	NPValue_1T	NRatio_2T	NStdDev_2T	NPValue_2T	NRatio_3T	NStdDev_3T	NPValue_3T	NRatio_4T	NStdDev_4T	NPValue_4T	Avg_1T	Avg_2T	Avg_3T	Avg_4T
		2231	2TIO2_160814135556	3	2231	49	460.917	33.6508	0	2.90761e+07	4.30995e+07	4.71238e+07	6.74394e+07	7.48672e+07	6.03402e+07	5.34158e+07	3.47015e+07	4.97097e+07	4.04304e+07	3.02075e+07	4.901e+07	1	0.476493	1	1.69864	0.587366	0.0178905	1.1553	0.524443	0.478924	1.00292	0.475654	0.988698	1	0.476493	1	1.69864	0.587366	0.0178905	1.1553	0.524443	0.478924	1.00292	0.475654	0.988698	3.97664e+07	6.75489e+07	4.59424e+07	3.98826e+07
		2231	2TIO2_160814135556	3	2231	49	460.917	33.6508	0	2.90761e+07	4.30995e+07	4.71238e+07	6.74394e+07	7.48672e+07	6.03402e+07	5.34158e+07	3.47015e+07	4.97097e+07	4.04304e+07	3.02075e+07	4.901e+07	1	0.476493	1	1.69864	0.587366	0.0178905	1.1553	0.524443	0.478924	1.00292	0.475654	0.988698	1	0.476493	1	1.69864	0.587366	0.0178905	1.1553	0.524443	0.478924	1.00292	0.475654	0.988698	3.97664e+07	6.75489e+07	4.59424e+07	3.98826e+07
		2231	2TIO2_160814155150	3	2231	49	460.917	33.6508	0	2.90761e+07	4.30995e+07	4.71238e+07	6.74394e+07	7.48672e+07	6.03402e+07	5.34158e+07	3.47015e+07	4.97097e+07	4.04304e+07	3.02075e+07	4.901e+07	1	0.476493	1	1.69864	0.587366	0.0178905	1.1553	0.524443	0.478924	1.00292	0.475654	0.988698	1	0.476493	1	1.69864	0.587366	0.0178905	1.1553	0.524443	0.478924	1.00292	0.475654	0.988698	3.97664e+07	6.75489e+07	4.59424e+07	3.98826e+07
SP://B5A924	B5A924_HUMAN Soluble VEGFR1 variant 2 OS=Homo sapiens GN=VEGFR1 PE=2 SV=1	1	1	1	1	0.476493	1	1.69864	0.587366	0.0178905	1.1553	0.524443	0.478924	1.00292	0.475654	0.988698
	peptides: 1 Items
	PEPTIDE	FRAMES	HITS	Ratio_1T	StdDev_1T	PValue_1T	Ratio_2T	StdDev_2T	PValue_2T	Ratio_3T	StdDev_3T	PValue_3T	Ratio_4T	StdDev_4T	PValue_4T	OtherAssignments	AvgPepPValue
	VTSPNITVTLKK+Phospho(3)	1	1	1	0.476493	1	1.69864	0.587366	0.0178905	1.1553	0.524443	0.478924	1.00292	0.475654	0.988698	0	0
		hits: 1 Items
		FRAMEID	RAWFILE	MS2	FrameID1	CompID	MZ	Time	GoodID	II_1TIO2	II_1TIO2_160814080817	II_1TIO2_160814100408	II_2TIO2	II_2TIO2_160814135556	II_2TIO2_160814155150	II_3TIO2	II_3TIO2_160814194338	II_3TIO2_160814213929	II_4TIO2	II_4TIO2_160815013116	II_4TIO2_160815032716	Ratio_1T	StdDev_1T	PValue_1T	Ratio_2T	StdDev_2T	PValue_2T	Ratio_3T	StdDev_3T	PValue_3T	Ratio_4T	StdDev_4T	PValue_4T	NRatio_1T	NStdDev_1T	NPValue_1T	NRatio_2T	NStdDev_2T	NPValue_2T	NRatio_3T	NStdDev_3T	NPValue_3T	NRatio_4T	NStdDev_4T	NPValue_4T	Avg_1T	Avg_2T	Avg_3T	Avg_4T
		2231	2TIO2_160814135556	3	2231	49	460.917	33.6508	0	2.90761e+07	4.30995e+07	4.71238e+07	6.74394e+07	7.48672e+07	6.03402e+07	5.34158e+07	3.47015e+07	4.97097e+07	4.04304e+07	3.02075e+07	4.901e+07	1	0.476493	1	1.69864	0.587366	0.0178905	1.1553	0.524443	0.478924	1.00292	0.475654	0.988698	1	0.476493	1	1.69864	0.587366	0.0178905	1.1553	0.524443	0.478924	1.00292	0.475654	0.988698	3.97664e+07	6.75489e+07	4.59424e+07	3.98826e+07
SP://F8W8V9	F8W8V9_HUMAN Kinesin_like protein (Fragment) OS=Homo sapiens GN=KIF1A PE=1 SV=1	1	1	1	1	0.476493	1	1.69864	0.587366	0.0178905	1.1553	0.524443	0.478924	1.00292	0.475654	0.988698
	peptides: 1 Items
	PEPTIDE	FRAMES	HITS	Ratio_1T	StdDev_1T	PValue_1T	Ratio_2T	StdDev_2T	PValue_2T	Ratio_3T	StdDev_3T	PValue_3T	Ratio_4T	StdDev_4T	PValue_4T	OtherAssignments	AvgPepPValue
	GTRLKEGANINK+Phospho(2)	1	1	1	0.476493	1	1.69864	0.587366	0.0178905	1.1553	0.524443	0.478924	1.00292	0.475654	0.988698	0	0
		hits: 1 Items
		FRAMEID	RAWFILE	MS2	FrameID1	CompID	MZ	Time	GoodID	II_1TIO2	II_1TIO2_160814080817	II_1TIO2_160814100408	II_2TIO2	II_2TIO2_160814135556	II_2TIO2_160814155150	II_3TIO2	II_3TIO2_160814194338	II_3TIO2_160814213929	II_4TIO2	II_4TIO2_160815013116	II_4TIO2_160815032716	Ratio_1T	StdDev_1T	PValue_1T	Ratio_2T	StdDev_2T	PValue_2T	Ratio_3T	StdDev_3T	PValue_3T	Ratio_4T	StdDev_4T	PValue_4T	NRatio_1T	NStdDev_1T	NPValue_1T	NRatio_2T	NStdDev_2T	NPValue_2T	NRatio_3T	NStdDev_3T	NPValue_3T	NRatio_4T	NStdDev_4T	NPValue_4T	Avg_1T	Avg_2T	Avg_3T	Avg_4T
		2231	2TIO2_160814135556	3	2231	49	460.917	33.6508	0	2.90761e+07	4.30995e+07	4.71238e+07	6.74394e+07	7.48672e+07	6.03402e+07	5.34158e+07	3.47015e+07	4.97097e+07	4.04304e+07	3.02075e+07	4.901e+07	1	0.476493	1	1.69864	0.587366	0.0178905	1.1553	0.524443	0.478924	1.00292	0.475654	0.988698	1	0.476493	1	1.69864	0.587366	0.0178905	1.1553	0.524443	0.478924	1.00292	0.475654	0.988698	3.97664e+07	6.75489e+07	4.59424e+07	3.98826e+07
SP://H0Y448	H0Y448_HUMAN Cortactin_binding protein 2 (Fragment) OS=Homo sapiens GN=CTTNBP2 PE=1 SV=1	1	1	2	1	0.476493	1	1.69864	0.587366	0.0178905	1.1553	0.524443	0.478924	1.00292	0.475654	0.988698
	peptides: 1 Items
	PEPTIDE	FRAMES	HITS	Ratio_1T	StdDev_1T	PValue_1T	Ratio_2T	StdDev_2T	PValue_2T	Ratio_3T	StdDev_3T	PValue_3T	Ratio_4T	StdDev_4T	PValue_4T	OtherAssignments	AvgPepPValue
	LLLEAGTNRSVK+Phospho(7)	1	2	1	0.476493	1	1.69864	0.587366	0.0178905	1.1553	0.524443	0.478924	1.00292	0.475654	0.988698	0	0
		hits: 2 Items
		FRAMEID	RAWFILE	MS2	FrameID1	CompID	MZ	Time	GoodID	II_1TIO2	II_1TIO2_160814080817	II_1TIO2_160814100408	II_2TIO2	II_2TIO2_160814135556	II_2TIO2_160814155150	II_3TIO2	II_3TIO2_160814194338	II_3TIO2_160814213929	II_4TIO2	II_4TIO2_160815013116	II_4TIO2_160815032716	Ratio_1T	StdDev_1T	PValue_1T	Ratio_2T	StdDev_2T	PValue_2T	Ratio_3T	StdDev_3T	PValue_3T	Ratio_4T	StdDev_4T	PValue_4T	NRatio_1T	NStdDev_1T	NPValue_1T	NRatio_2T	NStdDev_2T	NPValue_2T	NRatio_3T	NStdDev_3T	NPValue_3T	NRatio_4T	NStdDev_4T	NPValue_4T	Avg_1T	Avg_2T	Avg_3T	Avg_4T
		2231	2TIO2_160814135556	3	2231	49	460.917	33.6508	0	2.90761e+07	4.30995e+07	4.71238e+07	6.74394e+07	7.48672e+07	6.03402e+07	5.34158e+07	3.47015e+07	4.97097e+07	4.04304e+07	3.02075e+07	4.901e+07	1	0.476493	1	1.69864	0.587366	0.0178905	1.1553	0.524443	0.478924	1.00292	0.475654	0.988698	1	0.476493	1	1.69864	0.587366	0.0178905	1.1553	0.524443	0.478924	1.00292	0.475654	0.988698	3.97664e+07	6.75489e+07	4.59424e+07	3.98826e+07
		2231	2TIO2_160814135556	3	2231	49	460.917	33.6508	0	2.90761e+07	4.30995e+07	4.71238e+07	6.74394e+07	7.48672e+07	6.03402e+07	5.34158e+07	3.47015e+07	4.97097e+07	4.04304e+07	3.02075e+07	4.901e+07	1	0.476493	1	1.69864	0.587366	0.0178905	1.1553	0.524443	0.478924	1.00292	0.475654	0.988698	1	0.476493	1	1.69864	0.587366	0.0178905	1.1553	0.524443	0.478924	1.00292	0.475654	0.988698	3.97664e+07	6.75489e+07	4.59424e+07	3.98826e+07
SP://H3BSZ2	H3BSZ2_HUMAN PR domain_containing protein 11 (Fragment) OS=Homo sapiens GN=PRDM11 PE=1 SV=1	1	1	1	1	0.476493	1	1.69864	0.587366	0.0178905	1.1553	0.524443	0.478924	1.00292	0.475654	0.988698
	peptides: 1 Items
	PEPTIDE	FRAMES	HITS	Ratio_1T	StdDev_1T	PValue_1T	Ratio_2T	StdDev_2T	PValue_2T	Ratio_3T	StdDev_3T	PValue_3T	Ratio_4T	StdDev_4T	PValue_4T	OtherAssignments	AvgPepPValue
	ITSVSQVPRSVK+Phospho(5)	1	1	1	0.476493	1	1.69864	0.587366	0.0178905	1.1553	0.524443	0.478924	1.00292	0.475654	0.988698	0	0
		hits: 1 Items
		FRAMEID	RAWFILE	MS2	FrameID1	CompID	MZ	Time	GoodID	II_1TIO2	II_1TIO2_160814080817	II_1TIO2_160814100408	II_2TIO2	II_2TIO2_160814135556	II_2TIO2_160814155150	II_3TIO2	II_3TIO2_160814194338	II_3TIO2_160814213929	II_4TIO2	II_4TIO2_160815013116	II_4TIO2_160815032716	Ratio_1T	StdDev_1T	PValue_1T	Ratio_2T	StdDev_2T	PValue_2T	Ratio_3T	StdDev_3T	PValue_3T	Ratio_4T	StdDev_4T	PValue_4T	NRatio_1T	NStdDev_1T	NPValue_1T	NRatio_2T	NStdDev_2T	NPValue_2T	NRatio_3T	NStdDev_3T	NPValue_3T	NRatio_4T	NStdDev_4T	NPValue_4T	Avg_1T	Avg_2T	Avg_3T	Avg_4T
		2231	2TIO2_160814135556	3	2231	49	460.917	33.6508	0	2.90761e+07	4.30995e+07	4.71238e+07	6.74394e+07	7.48672e+07	6.03402e+07	5.34158e+07	3.47015e+07	4.97097e+07	4.04304e+07	3.02075e+07	4.901e+07	1	0.476493	1	1.69864	0.587366	0.0178905	1.1553	0.524443	0.478924	1.00292	0.475654	0.988698	1	0.476493	1	1.69864	0.587366	0.0178905	1.1553	0.524443	0.478924	1.00292	0.475654	0.988698	3.97664e+07	6.75489e+07	4.59424e+07	3.98826e+07
SP://H7C0K6	H7C0K6_HUMAN Kinesin_like protein (Fragment) OS=Homo sapiens GN=KIF1A PE=1 SV=1	1	1	1	1	0.476493	1	1.69864	0.587366	0.0178905	1.1553	0.524443	0.478924	1.00292	0.475654	0.988698
	peptides: 1 Items
	PEPTIDE	FRAMES	HITS	Ratio_1T	StdDev_1T	PValue_1T	Ratio_2T	StdDev_2T	PValue_2T	Ratio_3T	StdDev_3T	PValue_3T	Ratio_4T	StdDev_4T	PValue_4T	OtherAssignments	AvgPepPValue
	GTRLKEGANINK+Phospho(2)	1	1	1	0.476493	1	1.69864	0.587366	0.0178905	1.1553	0.524443	0.478924	1.00292	0.475654	0.988698	0	0
		hits: 1 Items
		FRAMEID	RAWFILE	MS2	FrameID1	CompID	MZ	Time	GoodID	II_1TIO2	II_1TIO2_160814080817	II_1TIO2_160814100408	II_2TIO2	II_2TIO2_160814135556	II_2TIO2_160814155150	II_3TIO2	II_3TIO2_160814194338	II_3TIO2_160814213929	II_4TIO2	II_4TIO2_160815013116	II_4TIO2_160815032716	Ratio_1T	StdDev_1T	PValue_1T	Ratio_2T	StdDev_2T	PValue_2T	Ratio_3T	StdDev_3T	PValue_3T	Ratio_4T	StdDev_4T	PValue_4T	NRatio_1T	NStdDev_1T	NPValue_1T	NRatio_2T	NStdDev_2T	NPValue_2T	NRatio_3T	NStdDev_3T	NPValue_3T	NRatio_4T	NStdDev_4T	NPValue_4T	Avg_1T	Avg_2T	Avg_3T	Avg_4T
		2231	2TIO2_160814135556	3	2231	49	460.917	33.6508	0	2.90761e+07	4.30995e+07	4.71238e+07	6.74394e+07	7.48672e+07	6.03402e+07	5.34158e+07	3.47015e+07	4.97097e+07	4.04304e+07	3.02075e+07	4.901e+07	1	0.476493	1	1.69864	0.587366	0.0178905	1.1553	0.524443	0.478924	1.00292	0.475654	0.988698	1	0.476493	1	1.69864	0.587366	0.0178905	1.1553	0.524443	0.478924	1.00292	0.475654	0.988698	3.97664e+07	6.75489e+07	4.59424e+07	3.98826e+07
SP://J3KRC4	J3KRC4_HUMAN 5_(3_)_deoxyribonucleotidase_ cytosolic type OS=Homo sapiens GN=NT5C PE=1 SV=1	1	1	1	1	0.476493	1	1.69864	0.587366	0.0178905	1.1553	0.524443	0.478924	1.00292	0.475654	0.988698
	peptides: 1 Items
	PEPTIDE	FRAMES	HITS	Ratio_1T	StdDev_1T	PValue_1T	Ratio_2T	StdDev_2T	PValue_2T	Ratio_3T	StdDev_3T	PValue_3T	Ratio_4T	StdDev_4T	PValue_4T	OtherAssignments	AvgPepPValue
	TVVLGDLLIDDK+Phospho(1)	1	1	1	0.476493	1	1.69864	0.587366	0.0178905	1.1553	0.524443	0.478924	1.00292	0.475654	0.988698	0	0
		hits: 1 Items
		FRAMEID	RAWFILE	MS2	FrameID1	CompID	MZ	Time	GoodID	II_1TIO2	II_1TIO2_160814080817	II_1TIO2_160814100408	II_2TIO2	II_2TIO2_160814135556	II_2TIO2_160814155150	II_3TIO2	II_3TIO2_160814194338	II_3TIO2_160814213929	II_4TIO2	II_4TIO2_160815013116	II_4TIO2_160815032716	Ratio_1T	StdDev_1T	PValue_1T	Ratio_2T	StdDev_2T	PValue_2T	Ratio_3T	StdDev_3T	PValue_3T	Ratio_4T	StdDev_4T	PValue_4T	NRatio_1T	NStdDev_1T	NPValue_1T	NRatio_2T	NStdDev_2T	NPValue_2T	NRatio_3T	NStdDev_3T	NPValue_3T	NRatio_4T	NStdDev_4T	NPValue_4T	Avg_1T	Avg_2T	Avg_3T	Avg_4T
		2231	2TIO2_160814135556	3	2231	49	460.917	33.6508	0	2.90761e+07	4.30995e+07	4.71238e+07	6.74394e+07	7.48672e+07	6.03402e+07	5.34158e+07	3.47015e+07	4.97097e+07	4.04304e+07	3.02075e+07	4.901e+07	1	0.476493	1	1.69864	0.587366	0.0178905	1.1553	0.524443	0.478924	1.00292	0.475654	0.988698	1	0.476493	1	1.69864	0.587366	0.0178905	1.1553	0.524443	0.478924	1.00292	0.475654	0.988698	3.97664e+07	6.75489e+07	4.59424e+07	3.98826e+07
SP://J3KSY6	J3KSY6_HUMAN 5_(3_)_deoxyribonucleotidase_ cytosolic type OS=Homo sapiens GN=NT5C PE=1 SV=1	1	1	1	1	0.476493	1	1.69864	0.587366	0.0178905	1.1553	0.524443	0.478924	1.00292	0.475654	0.988698
	peptides: 1 Items
	PEPTIDE	FRAMES	HITS	Ratio_1T	StdDev_1T	PValue_1T	Ratio_2T	StdDev_2T	PValue_2T	Ratio_3T	StdDev_3T	PValue_3T	Ratio_4T	StdDev_4T	PValue_4T	OtherAssignments	AvgPepPValue
	TVVLGDLLIDDK+Phospho(1)	1	1	1	0.476493	1	1.69864	0.587366	0.0178905	1.1553	0.524443	0.478924	1.00292	0.475654	0.988698	0	0
		hits: 1 Items
		FRAMEID	RAWFILE	MS2	FrameID1	CompID	MZ	Time	GoodID	II_1TIO2	II_1TIO2_160814080817	II_1TIO2_160814100408	II_2TIO2	II_2TIO2_160814135556	II_2TIO2_160814155150	II_3TIO2	II_3TIO2_160814194338	II_3TIO2_160814213929	II_4TIO2	II_4TIO2_160815013116	II_4TIO2_160815032716	Ratio_1T	StdDev_1T	PValue_1T	Ratio_2T	StdDev_2T	PValue_2T	Ratio_3T	StdDev_3T	PValue_3T	Ratio_4T	StdDev_4T	PValue_4T	NRatio_1T	NStdDev_1T	NPValue_1T	NRatio_2T	NStdDev_2T	NPValue_2T	NRatio_3T	NStdDev_3T	NPValue_3T	NRatio_4T	NStdDev_4T	NPValue_4T	Avg_1T	Avg_2T	Avg_3T	Avg_4T
		2231	2TIO2_160814135556	3	2231	49	460.917	33.6508	0	2.90761e+07	4.30995e+07	4.71238e+07	6.74394e+07	7.48672e+07	6.03402e+07	5.34158e+07	3.47015e+07	4.97097e+07	4.04304e+07	3.02075e+07	4.901e+07	1	0.476493	1	1.69864	0.587366	0.0178905	1.1553	0.524443	0.478924	1.00292	0.475654	0.988698	1	0.476493	1	1.69864	0.587366	0.0178905	1.1553	0.524443	0.478924	1.00292	0.475654	0.988698	3.97664e+07	6.75489e+07	4.59424e+07	3.98826e+07
SP://K7EL04	K7EL04_HUMAN Serine/threonine_protein kinase Nek8 OS=Homo sapiens GN=NEK8 PE=1 SV=1	1	1	1	1	0.476493	1	1.69864	0.587366	0.0178905	1.1553	0.524443	0.478924	1.00292	0.475654	0.988698
	peptides: 1 Items
	PEPTIDE	FRAMES	HITS	Ratio_1T	StdDev_1T	PValue_1T	Ratio_2T	StdDev_2T	PValue_2T	Ratio_3T	StdDev_3T	PValue_3T	Ratio_4T	StdDev_4T	PValue_4T	OtherAssignments	AvgPepPValue
	DLKTQNILLDK+Phospho(4)	1	1	1	0.476493	1	1.69864	0.587366	0.0178905	1.1553	0.524443	0.478924	1.00292	0.475654	0.988698	0	0
		hits: 1 Items
		FRAMEID	RAWFILE	MS2	FrameID1	CompID	MZ	Time	GoodID	II_1TIO2	II_1TIO2_160814080817	II_1TIO2_160814100408	II_2TIO2	II_2TIO2_160814135556	II_2TIO2_160814155150	II_3TIO2	II_3TIO2_160814194338	II_3TIO2_160814213929	II_4TIO2	II_4TIO2_160815013116	II_4TIO2_160815032716	Ratio_1T	StdDev_1T	PValue_1T	Ratio_2T	StdDev_2T	PValue_2T	Ratio_3T	StdDev_3T	PValue_3T	Ratio_4T	StdDev_4T	PValue_4T	NRatio_1T	NStdDev_1T	NPValue_1T	NRatio_2T	NStdDev_2T	NPValue_2T	NRatio_3T	NStdDev_3T	NPValue_3T	NRatio_4T	NStdDev_4T	NPValue_4T	Avg_1T	Avg_2T	Avg_3T	Avg_4T
		2231	2TIO2_160814135556	3	2231	49	460.917	33.6508	0	2.90761e+07	4.30995e+07	4.71238e+07	6.74394e+07	7.48672e+07	6.03402e+07	5.34158e+07	3.47015e+07	4.97097e+07	4.04304e+07	3.02075e+07	4.901e+07	1	0.476493	1	1.69864	0.587366	0.0178905	1.1553	0.524443	0.478924	1.00292	0.475654	0.988698	1	0.476493	1	1.69864	0.587366	0.0178905	1.1553	0.524443	0.478924	1.00292	0.475654	0.988698	3.97664e+07	6.75489e+07	4.59424e+07	3.98826e+07
SP://K7END4	K7END4_HUMAN Serine/threonine_protein kinase Nek8 (Fragment) OS=Homo sapiens GN=NEK8 PE=1 SV=1	1	1	1	1	0.476493	1	1.69864	0.587366	0.0178905	1.1553	0.524443	0.478924	1.00292	0.475654	0.988698
	peptides: 1 Items
	PEPTIDE	FRAMES	HITS	Ratio_1T	StdDev_1T	PValue_1T	Ratio_2T	StdDev_2T	PValue_2T	Ratio_3T	StdDev_3T	PValue_3T	Ratio_4T	StdDev_4T	PValue_4T	OtherAssignments	AvgPepPValue
	DLKTQNILLDK+Phospho(4)	1	1	1	0.476493	1	1.69864	0.587366	0.0178905	1.1553	0.524443	0.478924	1.00292	0.475654	0.988698	0	0
		hits: 1 Items
		FRAMEID	RAWFILE	MS2	FrameID1	CompID	MZ	Time	GoodID	II_1TIO2	II_1TIO2_160814080817	II_1TIO2_160814100408	II_2TIO2	II_2TIO2_160814135556	II_2TIO2_160814155150	II_3TIO2	II_3TIO2_160814194338	II_3TIO2_160814213929	II_4TIO2	II_4TIO2_160815013116	II_4TIO2_160815032716	Ratio_1T	StdDev_1T	PValue_1T	Ratio_2T	StdDev_2T	PValue_2T	Ratio_3T	StdDev_3T	PValue_3T	Ratio_4T	StdDev_4T	PValue_4T	NRatio_1T	NStdDev_1T	NPValue_1T	NRatio_2T	NStdDev_2T	NPValue_2T	NRatio_3T	NStdDev_3T	NPValue_3T	NRatio_4T	NStdDev_4T	NPValue_4T	Avg_1T	Avg_2T	Avg_3T	Avg_4T
		2231	2TIO2_160814135556	3	2231	49	460.917	33.6508	0	2.90761e+07	4.30995e+07	4.71238e+07	6.74394e+07	7.48672e+07	6.03402e+07	5.34158e+07	3.47015e+07	4.97097e+07	4.04304e+07	3.02075e+07	4.901e+07	1	0.476493	1	1.69864	0.587366	0.0178905	1.1553	0.524443	0.478924	1.00292	0.475654	0.988698	1	0.476493	1	1.69864	0.587366	0.0178905	1.1553	0.524443	0.478924	1.00292	0.475654	0.988698	3.97664e+07	6.75489e+07	4.59424e+07	3.98826e+07
SP://K7EPD3	K7EPD3_HUMAN Serine/threonine_protein kinase Nek8 (Fragment) OS=Homo sapiens GN=NEK8 PE=1 SV=7	1	1	1	1	0.476493	1	1.69864	0.587366	0.0178905	1.1553	0.524443	0.478924	1.00292	0.475654	0.988698
	peptides: 1 Items
	PEPTIDE	FRAMES	HITS	Ratio_1T	StdDev_1T	PValue_1T	Ratio_2T	StdDev_2T	PValue_2T	Ratio_3T	StdDev_3T	PValue_3T	Ratio_4T	StdDev_4T	PValue_4T	OtherAssignments	AvgPepPValue
	DLKTQNILLDK+Phospho(4)	1	1	1	0.476493	1	1.69864	0.587366	0.0178905	1.1553	0.524443	0.478924	1.00292	0.475654	0.988698	0	0
		hits: 1 Items
		FRAMEID	RAWFILE	MS2	FrameID1	CompID	MZ	Time	GoodID	II_1TIO2	II_1TIO2_160814080817	II_1TIO2_160814100408	II_2TIO2	II_2TIO2_160814135556	II_2TIO2_160814155150	II_3TIO2	II_3TIO2_160814194338	II_3TIO2_160814213929	II_4TIO2	II_4TIO2_160815013116	II_4TIO2_160815032716	Ratio_1T	StdDev_1T	PValue_1T	Ratio_2T	StdDev_2T	PValue_2T	Ratio_3T	StdDev_3T	PValue_3T	Ratio_4T	StdDev_4T	PValue_4T	NRatio_1T	NStdDev_1T	NPValue_1T	NRatio_2T	NStdDev_2T	NPValue_2T	NRatio_3T	NStdDev_3T	NPValue_3T	NRatio_4T	NStdDev_4T	NPValue_4T	Avg_1T	Avg_2T	Avg_3T	Avg_4T
		2231	2TIO2_160814135556	3	2231	49	460.917	33.6508	0	2.90761e+07	4.30995e+07	4.71238e+07	6.74394e+07	7.48672e+07	6.03402e+07	5.34158e+07	3.47015e+07	4.97097e+07	4.04304e+07	3.02075e+07	4.901e+07	1	0.476493	1	1.69864	0.587366	0.0178905	1.1553	0.524443	0.478924	1.00292	0.475654	0.988698	1	0.476493	1	1.69864	0.587366	0.0178905	1.1553	0.524443	0.478924	1.00292	0.475654	0.988698	3.97664e+07	6.75489e+07	4.59424e+07	3.98826e+07
SP://O60333	KIF1B_HUMAN Kinesin_like protein KIF1B OS=Homo sapiens GN=KIF1B PE=1 SV=5	1	1	1	1	0.476493	1	1.69864	0.587366	0.0178905	1.1553	0.524443	0.478924	1.00292	0.475654	0.988698
	peptides: 1 Items
	PEPTIDE	FRAMES	HITS	Ratio_1T	StdDev_1T	PValue_1T	Ratio_2T	StdDev_2T	PValue_2T	Ratio_3T	StdDev_3T	PValue_3T	Ratio_4T	StdDev_4T	PValue_4T	OtherAssignments	AvgPepPValue
	GTRLKEGANINK+Phospho(2)	1	1	1	0.476493	1	1.69864	0.587366	0.0178905	1.1553	0.524443	0.478924	1.00292	0.475654	0.988698	0	0
		hits: 1 Items
		FRAMEID	RAWFILE	MS2	FrameID1	CompID	MZ	Time	GoodID	II_1TIO2	II_1TIO2_160814080817	II_1TIO2_160814100408	II_2TIO2	II_2TIO2_160814135556	II_2TIO2_160814155150	II_3TIO2	II_3TIO2_160814194338	II_3TIO2_160814213929	II_4TIO2	II_4TIO2_160815013116	II_4TIO2_160815032716	Ratio_1T	StdDev_1T	PValue_1T	Ratio_2T	StdDev_2T	PValue_2T	Ratio_3T	StdDev_3T	PValue_3T	Ratio_4T	StdDev_4T	PValue_4T	NRatio_1T	NStdDev_1T	NPValue_1T	NRatio_2T	NStdDev_2T	NPValue_2T	NRatio_3T	NStdDev_3T	NPValue_3T	NRatio_4T	NStdDev_4T	NPValue_4T	Avg_1T	Avg_2T	Avg_3T	Avg_4T
		2231	2TIO2_160814135556	3	2231	49	460.917	33.6508	0	2.90761e+07	4.30995e+07	4.71238e+07	6.74394e+07	7.48672e+07	6.03402e+07	5.34158e+07	3.47015e+07	4.97097e+07	4.04304e+07	3.02075e+07	4.901e+07	1	0.476493	1	1.69864	0.587366	0.0178905	1.1553	0.524443	0.478924	1.00292	0.475654	0.988698	1	0.476493	1	1.69864	0.587366	0.0178905	1.1553	0.524443	0.478924	1.00292	0.475654	0.988698	3.97664e+07	6.75489e+07	4.59424e+07	3.98826e+07
SP://P17948	VGFR1_HUMAN Vascular endothelial growth factor receptor 1 OS=Homo sapiens GN=FLT1 PE=1 SV=2	1	1	1	1	0.476493	1	1.69864	0.587366	0.0178905	1.1553	0.524443	0.478924	1.00292	0.475654	0.988698
	peptides: 1 Items
	PEPTIDE	FRAMES	HITS	Ratio_1T	StdDev_1T	PValue_1T	Ratio_2T	StdDev_2T	PValue_2T	Ratio_3T	StdDev_3T	PValue_3T	Ratio_4T	StdDev_4T	PValue_4T	OtherAssignments	AvgPepPValue
	VTSPNITVTLKK+Phospho(3)	1	1	1	0.476493	1	1.69864	0.587366	0.0178905	1.1553	0.524443	0.478924	1.00292	0.475654	0.988698	0	0
		hits: 1 Items
		FRAMEID	RAWFILE	MS2	FrameID1	CompID	MZ	Time	GoodID	II_1TIO2	II_1TIO2_160814080817	II_1TIO2_160814100408	II_2TIO2	II_2TIO2_160814135556	II_2TIO2_160814155150	II_3TIO2	II_3TIO2_160814194338	II_3TIO2_160814213929	II_4TIO2	II_4TIO2_160815013116	II_4TIO2_160815032716	Ratio_1T	StdDev_1T	PValue_1T	Ratio_2T	StdDev_2T	PValue_2T	Ratio_3T	StdDev_3T	PValue_3T	Ratio_4T	StdDev_4T	PValue_4T	NRatio_1T	NStdDev_1T	NPValue_1T	NRatio_2T	NStdDev_2T	NPValue_2T	NRatio_3T	NStdDev_3T	NPValue_3T	NRatio_4T	NStdDev_4T	NPValue_4T	Avg_1T	Avg_2T	Avg_3T	Avg_4T
		2231	2TIO2_160814135556	3	2231	49	460.917	33.6508	0	2.90761e+07	4.30995e+07	4.71238e+07	6.74394e+07	7.48672e+07	6.03402e+07	5.34158e+07	3.47015e+07	4.97097e+07	4.04304e+07	3.02075e+07	4.901e+07	1	0.476493	1	1.69864	0.587366	0.0178905	1.1553	0.524443	0.478924	1.00292	0.475654	0.988698	1	0.476493	1	1.69864	0.587366	0.0178905	1.1553	0.524443	0.478924	1.00292	0.475654	0.988698	3.97664e+07	6.75489e+07	4.59424e+07	3.98826e+07
SP://Q12756	KIF1A_HUMAN Kinesin_like protein KIF1A OS=Homo sapiens GN=KIF1A PE=1 SV=2	1	1	1	1	0.476493	1	1.69864	0.587366	0.0178905	1.1553	0.524443	0.478924	1.00292	0.475654	0.988698
	peptides: 1 Items
	PEPTIDE	FRAMES	HITS	Ratio_1T	StdDev_1T	PValue_1T	Ratio_2T	StdDev_2T	PValue_2T	Ratio_3T	StdDev_3T	PValue_3T	Ratio_4T	StdDev_4T	PValue_4T	OtherAssignments	AvgPepPValue
	GTRLKEGANINK+Phospho(2)	1	1	1	0.476493	1	1.69864	0.587366	0.0178905	1.1553	0.524443	0.478924	1.00292	0.475654	0.988698	0	0
		hits: 1 Items
		FRAMEID	RAWFILE	MS2	FrameID1	CompID	MZ	Time	GoodID	II_1TIO2	II_1TIO2_160814080817	II_1TIO2_160814100408	II_2TIO2	II_2TIO2_160814135556	II_2TIO2_160814155150	II_3TIO2	II_3TIO2_160814194338	II_3TIO2_160814213929	II_4TIO2	II_4TIO2_160815013116	II_4TIO2_160815032716	Ratio_1T	StdDev_1T	PValue_1T	Ratio_2T	StdDev_2T	PValue_2T	Ratio_3T	StdDev_3T	PValue_3T	Ratio_4T	StdDev_4T	PValue_4T	NRatio_1T	NStdDev_1T	NPValue_1T	NRatio_2T	NStdDev_2T	NPValue_2T	NRatio_3T	NStdDev_3T	NPValue_3T	NRatio_4T	NStdDev_4T	NPValue_4T	Avg_1T	Avg_2T	Avg_3T	Avg_4T
		2231	2TIO2_160814135556	3	2231	49	460.917	33.6508	0	2.90761e+07	4.30995e+07	4.71238e+07	6.74394e+07	7.48672e+07	6.03402e+07	5.34158e+07	3.47015e+07	4.97097e+07	4.04304e+07	3.02075e+07	4.901e+07	1	0.476493	1	1.69864	0.587366	0.0178905	1.1553	0.524443	0.478924	1.00292	0.475654	0.988698	1	0.476493	1	1.69864	0.587366	0.0178905	1.1553	0.524443	0.478924	1.00292	0.475654	0.988698	3.97664e+07	6.75489e+07	4.59424e+07	3.98826e+07
SP://Q20BG7	Q20BG7_HUMAN CTTNBP2 (Fragment) OS=Homo sapiens GN=CTTNBP2 PE=4 SV=1	1	1	2	1	0.476493	1	1.69864	0.587366	0.0178905	1.1553	0.524443	0.478924	1.00292	0.475654	0.988698
	peptides: 1 Items
	PEPTIDE	FRAMES	HITS	Ratio_1T	StdDev_1T	PValue_1T	Ratio_2T	StdDev_2T	PValue_2T	Ratio_3T	StdDev_3T	PValue_3T	Ratio_4T	StdDev_4T	PValue_4T	OtherAssignments	AvgPepPValue
	LLLEAGTNRSVK+Phospho(7)	1	2	1	0.476493	1	1.69864	0.587366	0.0178905	1.1553	0.524443	0.478924	1.00292	0.475654	0.988698	0	0
		hits: 2 Items
		FRAMEID	RAWFILE	MS2	FrameID1	CompID	MZ	Time	GoodID	II_1TIO2	II_1TIO2_160814080817	II_1TIO2_160814100408	II_2TIO2	II_2TIO2_160814135556	II_2TIO2_160814155150	II_3TIO2	II_3TIO2_160814194338	II_3TIO2_160814213929	II_4TIO2	II_4TIO2_160815013116	II_4TIO2_160815032716	Ratio_1T	StdDev_1T	PValue_1T	Ratio_2T	StdDev_2T	PValue_2T	Ratio_3T	StdDev_3T	PValue_3T	Ratio_4T	StdDev_4T	PValue_4T	NRatio_1T	NStdDev_1T	NPValue_1T	NRatio_2T	NStdDev_2T	NPValue_2T	NRatio_3T	NStdDev_3T	NPValue_3T	NRatio_4T	NStdDev_4T	NPValue_4T	Avg_1T	Avg_2T	Avg_3T	Avg_4T
		2231	2TIO2_160814135556	3	2231	49	460.917	33.6508	0	2.90761e+07	4.30995e+07	4.71238e+07	6.74394e+07	7.48672e+07	6.03402e+07	5.34158e+07	3.47015e+07	4.97097e+07	4.04304e+07	3.02075e+07	4.901e+07	1	0.476493	1	1.69864	0.587366	0.0178905	1.1553	0.524443	0.478924	1.00292	0.475654	0.988698	1	0.476493	1	1.69864	0.587366	0.0178905	1.1553	0.524443	0.478924	1.00292	0.475654	0.988698	3.97664e+07	6.75489e+07	4.59424e+07	3.98826e+07
		2231	2TIO2_160814135556	3	2231	49	460.917	33.6508	0	2.90761e+07	4.30995e+07	4.71238e+07	6.74394e+07	7.48672e+07	6.03402e+07	5.34158e+07	3.47015e+07	4.97097e+07	4.04304e+07	3.02075e+07	4.901e+07	1	0.476493	1	1.69864	0.587366	0.0178905	1.1553	0.524443	0.478924	1.00292	0.475654	0.988698	1	0.476493	1	1.69864	0.587366	0.0178905	1.1553	0.524443	0.478924	1.00292	0.475654	0.988698	3.97664e+07	6.75489e+07	4.59424e+07	3.98826e+07
SP://Q20BI7	Q20BI7_HUMAN CTTNBP2 OS=Homo sapiens GN=CTTNBP2 PE=4 SV=1	1	1	2	1	0.476493	1	1.69864	0.587366	0.0178905	1.1553	0.524443	0.478924	1.00292	0.475654	0.988698
	peptides: 1 Items
	PEPTIDE	FRAMES	HITS	Ratio_1T	StdDev_1T	PValue_1T	Ratio_2T	StdDev_2T	PValue_2T	Ratio_3T	StdDev_3T	PValue_3T	Ratio_4T	StdDev_4T	PValue_4T	OtherAssignments	AvgPepPValue
	LLLEAGTNRSVK+Phospho(7)	1	2	1	0.476493	1	1.69864	0.587366	0.0178905	1.1553	0.524443	0.478924	1.00292	0.475654	0.988698	0	0
		hits: 2 Items
		FRAMEID	RAWFILE	MS2	FrameID1	CompID	MZ	Time	GoodID	II_1TIO2	II_1TIO2_160814080817	II_1TIO2_160814100408	II_2TIO2	II_2TIO2_160814135556	II_2TIO2_160814155150	II_3TIO2	II_3TIO2_160814194338	II_3TIO2_160814213929	II_4TIO2	II_4TIO2_160815013116	II_4TIO2_160815032716	Ratio_1T	StdDev_1T	PValue_1T	Ratio_2T	StdDev_2T	PValue_2T	Ratio_3T	StdDev_3T	PValue_3T	Ratio_4T	StdDev_4T	PValue_4T	NRatio_1T	NStdDev_1T	NPValue_1T	NRatio_2T	NStdDev_2T	NPValue_2T	NRatio_3T	NStdDev_3T	NPValue_3T	NRatio_4T	NStdDev_4T	NPValue_4T	Avg_1T	Avg_2T	Avg_3T	Avg_4T
		2231	2TIO2_160814135556	3	2231	49	460.917	33.6508	0	2.90761e+07	4.30995e+07	4.71238e+07	6.74394e+07	7.48672e+07	6.03402e+07	5.34158e+07	3.47015e+07	4.97097e+07	4.04304e+07	3.02075e+07	4.901e+07	1	0.476493	1	1.69864	0.587366	0.0178905	1.1553	0.524443	0.478924	1.00292	0.475654	0.988698	1	0.476493	1	1.69864	0.587366	0.0178905	1.1553	0.524443	0.478924	1.00292	0.475654	0.988698	3.97664e+07	6.75489e+07	4.59424e+07	3.98826e+07
		2231	2TIO2_160814135556	3	2231	49	460.917	33.6508	0	2.90761e+07	4.30995e+07	4.71238e+07	6.74394e+07	7.48672e+07	6.03402e+07	5.34158e+07	3.47015e+07	4.97097e+07	4.04304e+07	3.02075e+07	4.901e+07	1	0.476493	1	1.69864	0.587366	0.0178905	1.1553	0.524443	0.478924	1.00292	0.475654	0.988698	1	0.476493	1	1.69864	0.587366	0.0178905	1.1553	0.524443	0.478924	1.00292	0.475654	0.988698	3.97664e+07	6.75489e+07	4.59424e+07	3.98826e+07
SP://Q2I096	Q2I096_HUMAN CTTNBP2 OS=Homo sapiens GN=CTTNBP2 PE=4 SV=1	1	1	2	1	0.476493	1	1.69864	0.587366	0.0178905	1.1553	0.524443	0.478924	1.00292	0.475654	0.988698
	peptides: 1 Items
	PEPTIDE	FRAMES	HITS	Ratio_1T	StdDev_1T	PValue_1T	Ratio_2T	StdDev_2T	PValue_2T	Ratio_3T	StdDev_3T	PValue_3T	Ratio_4T	StdDev_4T	PValue_4T	OtherAssignments	AvgPepPValue
	LLLEAGTNRSVK+Phospho(7)	1	2	1	0.476493	1	1.69864	0.587366	0.0178905	1.1553	0.524443	0.478924	1.00292	0.475654	0.988698	0	0
		hits: 2 Items
		FRAMEID	RAWFILE	MS2	FrameID1	CompID	MZ	Time	GoodID	II_1TIO2	II_1TIO2_160814080817	II_1TIO2_160814100408	II_2TIO2	II_2TIO2_160814135556	II_2TIO2_160814155150	II_3TIO2	II_3TIO2_160814194338	II_3TIO2_160814213929	II_4TIO2	II_4TIO2_160815013116	II_4TIO2_160815032716	Ratio_1T	StdDev_1T	PValue_1T	Ratio_2T	StdDev_2T	PValue_2T	Ratio_3T	StdDev_3T	PValue_3T	Ratio_4T	StdDev_4T	PValue_4T	NRatio_1T	NStdDev_1T	NPValue_1T	NRatio_2T	NStdDev_2T	NPValue_2T	NRatio_3T	NStdDev_3T	NPValue_3T	NRatio_4T	NStdDev_4T	NPValue_4T	Avg_1T	Avg_2T	Avg_3T	Avg_4T
		2231	2TIO2_160814135556	3	2231	49	460.917	33.6508	0	2.90761e+07	4.30995e+07	4.71238e+07	6.74394e+07	7.48672e+07	6.03402e+07	5.34158e+07	3.47015e+07	4.97097e+07	4.04304e+07	3.02075e+07	4.901e+07	1	0.476493	1	1.69864	0.587366	0.0178905	1.1553	0.524443	0.478924	1.00292	0.475654	0.988698	1	0.476493	1	1.69864	0.587366	0.0178905	1.1553	0.524443	0.478924	1.00292	0.475654	0.988698	3.97664e+07	6.75489e+07	4.59424e+07	3.98826e+07
		2231	2TIO2_160814135556	3	2231	49	460.917	33.6508	0	2.90761e+07	4.30995e+07	4.71238e+07	6.74394e+07	7.48672e+07	6.03402e+07	5.34158e+07	3.47015e+07	4.97097e+07	4.04304e+07	3.02075e+07	4.901e+07	1	0.476493	1	1.69864	0.587366	0.0178905	1.1553	0.524443	0.478924	1.00292	0.475654	0.988698	1	0.476493	1	1.69864	0.587366	0.0178905	1.1553	0.524443	0.478924	1.00292	0.475654	0.988698	3.97664e+07	6.75489e+07	4.59424e+07	3.98826e+07
SP://Q2I0A6	Q2I0A6_HUMAN CTTNBP2 OS=Homo sapiens GN=CTTNBP2 PE=4 SV=1	1	1	2	1	0.476493	1	1.69864	0.587366	0.0178905	1.1553	0.524443	0.478924	1.00292	0.475654	0.988698
	peptides: 1 Items
	PEPTIDE	FRAMES	HITS	Ratio_1T	StdDev_1T	PValue_1T	Ratio_2T	StdDev_2T	PValue_2T	Ratio_3T	StdDev_3T	PValue_3T	Ratio_4T	StdDev_4T	PValue_4T	OtherAssignments	AvgPepPValue
	LLLEAGTNRSVK+Phospho(7)	1	2	1	0.476493	1	1.69864	0.587366	0.0178905	1.1553	0.524443	0.478924	1.00292	0.475654	0.988698	0	0
		hits: 2 Items
		FRAMEID	RAWFILE	MS2	FrameID1	CompID	MZ	Time	GoodID	II_1TIO2	II_1TIO2_160814080817	II_1TIO2_160814100408	II_2TIO2	II_2TIO2_160814135556	II_2TIO2_160814155150	II_3TIO2	II_3TIO2_160814194338	II_3TIO2_160814213929	II_4TIO2	II_4TIO2_160815013116	II_4TIO2_160815032716	Ratio_1T	StdDev_1T	PValue_1T	Ratio_2T	StdDev_2T	PValue_2T	Ratio_3T	StdDev_3T	PValue_3T	Ratio_4T	StdDev_4T	PValue_4T	NRatio_1T	NStdDev_1T	NPValue_1T	NRatio_2T	NStdDev_2T	NPValue_2T	NRatio_3T	NStdDev_3T	NPValue_3T	NRatio_4T	NStdDev_4T	NPValue_4T	Avg_1T	Avg_2T	Avg_3T	Avg_4T
		2231	2TIO2_160814135556	3	2231	49	460.917	33.6508	0	2.90761e+07	4.30995e+07	4.71238e+07	6.74394e+07	7.48672e+07	6.03402e+07	5.34158e+07	3.47015e+07	4.97097e+07	4.04304e+07	3.02075e+07	4.901e+07	1	0.476493	1	1.69864	0.587366	0.0178905	1.1553	0.524443	0.478924	1.00292	0.475654	0.988698	1	0.476493	1	1.69864	0.587366	0.0178905	1.1553	0.524443	0.478924	1.00292	0.475654	0.988698	3.97664e+07	6.75489e+07	4.59424e+07	3.98826e+07
		2231	2TIO2_160814135556	3	2231	49	460.917	33.6508	0	2.90761e+07	4.30995e+07	4.71238e+07	6.74394e+07	7.48672e+07	6.03402e+07	5.34158e+07	3.47015e+07	4.97097e+07	4.04304e+07	3.02075e+07	4.901e+07	1	0.476493	1	1.69864	0.587366	0.0178905	1.1553	0.524443	0.478924	1.00292	0.475654	0.988698	1	0.476493	1	1.69864	0.587366	0.0178905	1.1553	0.524443	0.478924	1.00292	0.475654	0.988698	3.97664e+07	6.75489e+07	4.59424e+07	3.98826e+07
SP://Q4R9M7	Q4R9M7_HUMAN Kinesin_like protein OS=Homo sapiens GN=KIF1Bbeta PE=2 SV=1	1	1	1	1	0.476493	1	1.69864	0.587366	0.0178905	1.1553	0.524443	0.478924	1.00292	0.475654	0.988698
	peptides: 1 Items
	PEPTIDE	FRAMES	HITS	Ratio_1T	StdDev_1T	PValue_1T	Ratio_2T	StdDev_2T	PValue_2T	Ratio_3T	StdDev_3T	PValue_3T	Ratio_4T	StdDev_4T	PValue_4T	OtherAssignments	AvgPepPValue
	GTRLKEGANINK+Phospho(2)	1	1	1	0.476493	1	1.69864	0.587366	0.0178905	1.1553	0.524443	0.478924	1.00292	0.475654	0.988698	0	0
		hits: 1 Items
		FRAMEID	RAWFILE	MS2	FrameID1	CompID	MZ	Time	GoodID	II_1TIO2	II_1TIO2_160814080817	II_1TIO2_160814100408	II_2TIO2	II_2TIO2_160814135556	II_2TIO2_160814155150	II_3TIO2	II_3TIO2_160814194338	II_3TIO2_160814213929	II_4TIO2	II_4TIO2_160815013116	II_4TIO2_160815032716	Ratio_1T	StdDev_1T	PValue_1T	Ratio_2T	StdDev_2T	PValue_2T	Ratio_3T	StdDev_3T	PValue_3T	Ratio_4T	StdDev_4T	PValue_4T	NRatio_1T	NStdDev_1T	NPValue_1T	NRatio_2T	NStdDev_2T	NPValue_2T	NRatio_3T	NStdDev_3T	NPValue_3T	NRatio_4T	NStdDev_4T	NPValue_4T	Avg_1T	Avg_2T	Avg_3T	Avg_4T
		2231	2TIO2_160814135556	3	2231	49	460.917	33.6508	0	2.90761e+07	4.30995e+07	4.71238e+07	6.74394e+07	7.48672e+07	6.03402e+07	5.34158e+07	3.47015e+07	4.97097e+07	4.04304e+07	3.02075e+07	4.901e+07	1	0.476493	1	1.69864	0.587366	0.0178905	1.1553	0.524443	0.478924	1.00292	0.475654	0.988698	1	0.476493	1	1.69864	0.587366	0.0178905	1.1553	0.524443	0.478924	1.00292	0.475654	0.988698	3.97664e+07	6.75489e+07	4.59424e+07	3.98826e+07
SP://Q4R9M8	Q4R9M8_HUMAN Kinesin_like protein OS=Homo sapiens GN=KIF1Bbeta PE=2 SV=1	1	1	1	1	0.476493	1	1.69864	0.587366	0.0178905	1.1553	0.524443	0.478924	1.00292	0.475654	0.988698
	peptides: 1 Items
	PEPTIDE	FRAMES	HITS	Ratio_1T	StdDev_1T	PValue_1T	Ratio_2T	StdDev_2T	PValue_2T	Ratio_3T	StdDev_3T	PValue_3T	Ratio_4T	StdDev_4T	PValue_4T	OtherAssignments	AvgPepPValue
	GTRLKEGANINK+Phospho(2)	1	1	1	0.476493	1	1.69864	0.587366	0.0178905	1.1553	0.524443	0.478924	1.00292	0.475654	0.988698	0	0
		hits: 1 Items
		FRAMEID	RAWFILE	MS2	FrameID1	CompID	MZ	Time	GoodID	II_1TIO2	II_1TIO2_160814080817	II_1TIO2_160814100408	II_2TIO2	II_2TIO2_160814135556	II_2TIO2_160814155150	II_3TIO2	II_3TIO2_160814194338	II_3TIO2_160814213929	II_4TIO2	II_4TIO2_160815013116	II_4TIO2_160815032716	Ratio_1T	StdDev_1T	PValue_1T	Ratio_2T	StdDev_2T	PValue_2T	Ratio_3T	StdDev_3T	PValue_3T	Ratio_4T	StdDev_4T	PValue_4T	NRatio_1T	NStdDev_1T	NPValue_1T	NRatio_2T	NStdDev_2T	NPValue_2T	NRatio_3T	NStdDev_3T	NPValue_3T	NRatio_4T	NStdDev_4T	NPValue_4T	Avg_1T	Avg_2T	Avg_3T	Avg_4T
		2231	2TIO2_160814135556	3	2231	49	460.917	33.6508	0	2.90761e+07	4.30995e+07	4.71238e+07	6.74394e+07	7.48672e+07	6.03402e+07	5.34158e+07	3.47015e+07	4.97097e+07	4.04304e+07	3.02075e+07	4.901e+07	1	0.476493	1	1.69864	0.587366	0.0178905	1.1553	0.524443	0.478924	1.00292	0.475654	0.988698	1	0.476493	1	1.69864	0.587366	0.0178905	1.1553	0.524443	0.478924	1.00292	0.475654	0.988698	3.97664e+07	6.75489e+07	4.59424e+07	3.98826e+07
SP://Q4R9M9	Q4R9M9_HUMAN Kinesin_like protein OS=Homo sapiens GN=KIF1Bbeta PE=1 SV=1	1	1	1	1	0.476493	1	1.69864	0.587366	0.0178905	1.1553	0.524443	0.478924	1.00292	0.475654	0.988698
	peptides: 1 Items
	PEPTIDE	FRAMES	HITS	Ratio_1T	StdDev_1T	PValue_1T	Ratio_2T	StdDev_2T	PValue_2T	Ratio_3T	StdDev_3T	PValue_3T	Ratio_4T	StdDev_4T	PValue_4T	OtherAssignments	AvgPepPValue
	GTRLKEGANINK+Phospho(2)	1	1	1	0.476493	1	1.69864	0.587366	0.0178905	1.1553	0.524443	0.478924	1.00292	0.475654	0.988698	0	0
		hits: 1 Items
		FRAMEID	RAWFILE	MS2	FrameID1	CompID	MZ	Time	GoodID	II_1TIO2	II_1TIO2_160814080817	II_1TIO2_160814100408	II_2TIO2	II_2TIO2_160814135556	II_2TIO2_160814155150	II_3TIO2	II_3TIO2_160814194338	II_3TIO2_160814213929	II_4TIO2	II_4TIO2_160815013116	II_4TIO2_160815032716	Ratio_1T	StdDev_1T	PValue_1T	Ratio_2T	StdDev_2T	PValue_2T	Ratio_3T	StdDev_3T	PValue_3T	Ratio_4T	StdDev_4T	PValue_4T	NRatio_1T	NStdDev_1T	NPValue_1T	NRatio_2T	NStdDev_2T	NPValue_2T	NRatio_3T	NStdDev_3T	NPValue_3T	NRatio_4T	NStdDev_4T	NPValue_4T	Avg_1T	Avg_2T	Avg_3T	Avg_4T
		2231	2TIO2_160814135556	3	2231	49	460.917	33.6508	0	2.90761e+07	4.30995e+07	4.71238e+07	6.74394e+07	7.48672e+07	6.03402e+07	5.34158e+07	3.47015e+07	4.97097e+07	4.04304e+07	3.02075e+07	4.901e+07	1	0.476493	1	1.69864	0.587366	0.0178905	1.1553	0.524443	0.478924	1.00292	0.475654	0.988698	1	0.476493	1	1.69864	0.587366	0.0178905	1.1553	0.524443	0.478924	1.00292	0.475654	0.988698	3.97664e+07	6.75489e+07	4.59424e+07	3.98826e+07
SP://Q86SG6	NEK8_HUMAN Serine/threonine_protein kinase Nek8 OS=Homo sapiens GN=NEK8 PE=1 SV=1	1	1	1	1	0.476493	1	1.69864	0.587366	0.0178905	1.1553	0.524443	0.478924	1.00292	0.475654	0.988698
	peptides: 1 Items
	PEPTIDE	FRAMES	HITS	Ratio_1T	StdDev_1T	PValue_1T	Ratio_2T	StdDev_2T	PValue_2T	Ratio_3T	StdDev_3T	PValue_3T	Ratio_4T	StdDev_4T	PValue_4T	OtherAssignments	AvgPepPValue
	DLKTQNILLDK+Phospho(4)	1	1	1	0.476493	1	1.69864	0.587366	0.0178905	1.1553	0.524443	0.478924	1.00292	0.475654	0.988698	0	0
		hits: 1 Items
		FRAMEID	RAWFILE	MS2	FrameID1	CompID	MZ	Time	GoodID	II_1TIO2	II_1TIO2_160814080817	II_1TIO2_160814100408	II_2TIO2	II_2TIO2_160814135556	II_2TIO2_160814155150	II_3TIO2	II_3TIO2_160814194338	II_3TIO2_160814213929	II_4TIO2	II_4TIO2_160815013116	II_4TIO2_160815032716	Ratio_1T	StdDev_1T	PValue_1T	Ratio_2T	StdDev_2T	PValue_2T	Ratio_3T	StdDev_3T	PValue_3T	Ratio_4T	StdDev_4T	PValue_4T	NRatio_1T	NStdDev_1T	NPValue_1T	NRatio_2T	NStdDev_2T	NPValue_2T	NRatio_3T	NStdDev_3T	NPValue_3T	NRatio_4T	NStdDev_4T	NPValue_4T	Avg_1T	Avg_2T	Avg_3T	Avg_4T
		2231	2TIO2_160814135556	3	2231	49	460.917	33.6508	0	2.90761e+07	4.30995e+07	4.71238e+07	6.74394e+07	7.48672e+07	6.03402e+07	5.34158e+07	3.47015e+07	4.97097e+07	4.04304e+07	3.02075e+07	4.901e+07	1	0.476493	1	1.69864	0.587366	0.0178905	1.1553	0.524443	0.478924	1.00292	0.475654	0.988698	1	0.476493	1	1.69864	0.587366	0.0178905	1.1553	0.524443	0.478924	1.00292	0.475654	0.988698	3.97664e+07	6.75489e+07	4.59424e+07	3.98826e+07
SP://Q8TCD5	NT5C_HUMAN 5_(3_)_deoxyribonucleotidase_ cytosolic type OS=Homo sapiens GN=NT5C PE=1 SV=2	1	1	1	1	0.476493	1	1.69864	0.587366	0.0178905	1.1553	0.524443	0.478924	1.00292	0.475654	0.988698
	peptides: 1 Items
	PEPTIDE	FRAMES	HITS	Ratio_1T	StdDev_1T	PValue_1T	Ratio_2T	StdDev_2T	PValue_2T	Ratio_3T	StdDev_3T	PValue_3T	Ratio_4T	StdDev_4T	PValue_4T	OtherAssignments	AvgPepPValue
	TVVLGDLLIDDK+Phospho(1)	1	1	1	0.476493	1	1.69864	0.587366	0.0178905	1.1553	0.524443	0.478924	1.00292	0.475654	0.988698	0	0
		hits: 1 Items
		FRAMEID	RAWFILE	MS2	FrameID1	CompID	MZ	Time	GoodID	II_1TIO2	II_1TIO2_160814080817	II_1TIO2_160814100408	II_2TIO2	II_2TIO2_160814135556	II_2TIO2_160814155150	II_3TIO2	II_3TIO2_160814194338	II_3TIO2_160814213929	II_4TIO2	II_4TIO2_160815013116	II_4TIO2_160815032716	Ratio_1T	StdDev_1T	PValue_1T	Ratio_2T	StdDev_2T	PValue_2T	Ratio_3T	StdDev_3T	PValue_3T	Ratio_4T	StdDev_4T	PValue_4T	NRatio_1T	NStdDev_1T	NPValue_1T	NRatio_2T	NStdDev_2T	NPValue_2T	NRatio_3T	NStdDev_3T	NPValue_3T	NRatio_4T	NStdDev_4T	NPValue_4T	Avg_1T	Avg_2T	Avg_3T	Avg_4T
		2231	2TIO2_160814135556	3	2231	49	460.917	33.6508	0	2.90761e+07	4.30995e+07	4.71238e+07	6.74394e+07	7.48672e+07	6.03402e+07	5.34158e+07	3.47015e+07	4.97097e+07	4.04304e+07	3.02075e+07	4.901e+07	1	0.476493	1	1.69864	0.587366	0.0178905	1.1553	0.524443	0.478924	1.00292	0.475654	0.988698	1	0.476493	1	1.69864	0.587366	0.0178905	1.1553	0.524443	0.478924	1.00292	0.475654	0.988698	3.97664e+07	6.75489e+07	4.59424e+07	3.98826e+07
SP://Q8WZ74	CTTB2_HUMAN Cortactin_binding protein 2 OS=Homo sapiens GN=CTTNBP2 PE=1 SV=1	1	1	2	1	0.476493	1	1.69864	0.587366	0.0178905	1.1553	0.524443	0.478924	1.00292	0.475654	0.988698
	peptides: 1 Items
	PEPTIDE	FRAMES	HITS	Ratio_1T	StdDev_1T	PValue_1T	Ratio_2T	StdDev_2T	PValue_2T	Ratio_3T	StdDev_3T	PValue_3T	Ratio_4T	StdDev_4T	PValue_4T	OtherAssignments	AvgPepPValue
	LLLEAGTNRSVK+Phospho(7)	1	2	1	0.476493	1	1.69864	0.587366	0.0178905	1.1553	0.524443	0.478924	1.00292	0.475654	0.988698	0	0
		hits: 2 Items
		FRAMEID	RAWFILE	MS2	FrameID1	CompID	MZ	Time	GoodID	II_1TIO2	II_1TIO2_160814080817	II_1TIO2_160814100408	II_2TIO2	II_2TIO2_160814135556	II_2TIO2_160814155150	II_3TIO2	II_3TIO2_160814194338	II_3TIO2_160814213929	II_4TIO2	II_4TIO2_160815013116	II_4TIO2_160815032716	Ratio_1T	StdDev_1T	PValue_1T	Ratio_2T	StdDev_2T	PValue_2T	Ratio_3T	StdDev_3T	PValue_3T	Ratio_4T	StdDev_4T	PValue_4T	NRatio_1T	NStdDev_1T	NPValue_1T	NRatio_2T	NStdDev_2T	NPValue_2T	NRatio_3T	NStdDev_3T	NPValue_3T	NRatio_4T	NStdDev_4T	NPValue_4T	Avg_1T	Avg_2T	Avg_3T	Avg_4T
		2231	2TIO2_160814135556	3	2231	49	460.917	33.6508	0	2.90761e+07	4.30995e+07	4.71238e+07	6.74394e+07	7.48672e+07	6.03402e+07	5.34158e+07	3.47015e+07	4.97097e+07	4.04304e+07	3.02075e+07	4.901e+07	1	0.476493	1	1.69864	0.587366	0.0178905	1.1553	0.524443	0.478924	1.00292	0.475654	0.988698	1	0.476493	1	1.69864	0.587366	0.0178905	1.1553	0.524443	0.478924	1.00292	0.475654	0.988698	3.97664e+07	6.75489e+07	4.59424e+07	3.98826e+07
		2231	2TIO2_160814135556	3	2231	49	460.917	33.6508	0	2.90761e+07	4.30995e+07	4.71238e+07	6.74394e+07	7.48672e+07	6.03402e+07	5.34158e+07	3.47015e+07	4.97097e+07	4.04304e+07	3.02075e+07	4.901e+07	1	0.476493	1	1.69864	0.587366	0.0178905	1.1553	0.524443	0.478924	1.00292	0.475654	0.988698	1	0.476493	1	1.69864	0.587366	0.0178905	1.1553	0.524443	0.478924	1.00292	0.475654	0.988698	3.97664e+07	6.75489e+07	4.59424e+07	3.98826e+07
SP://Q9BVG3	TRI62_HUMAN E3 ubiquitin_protein ligase TRIM62 OS=Homo sapiens GN=TRIM62 PE=1 SV=1	1	1	2	1	0.476493	1	1.69864	0.587366	0.0178905	1.1553	0.524443	0.478924	1.00292	0.475654	0.988698
	peptides: 1 Items
	PEPTIDE	FRAMES	HITS	Ratio_1T	StdDev_1T	PValue_1T	Ratio_2T	StdDev_2T	PValue_2T	Ratio_3T	StdDev_3T	PValue_3T	Ratio_4T	StdDev_4T	PValue_4T	OtherAssignments	AvgPepPValue
	AARPCQAHDKVK+Carbamidomethyl(5)	1	2	1	0.476493	1	1.69864	0.587366	0.0178905	1.1553	0.524443	0.478924	1.00292	0.475654	0.988698	0	0
		hits: 2 Items
		FRAMEID	RAWFILE	MS2	FrameID1	CompID	MZ	Time	GoodID	II_1TIO2	II_1TIO2_160814080817	II_1TIO2_160814100408	II_2TIO2	II_2TIO2_160814135556	II_2TIO2_160814155150	II_3TIO2	II_3TIO2_160814194338	II_3TIO2_160814213929	II_4TIO2	II_4TIO2_160815013116	II_4TIO2_160815032716	Ratio_1T	StdDev_1T	PValue_1T	Ratio_2T	StdDev_2T	PValue_2T	Ratio_3T	StdDev_3T	PValue_3T	Ratio_4T	StdDev_4T	PValue_4T	NRatio_1T	NStdDev_1T	NPValue_1T	NRatio_2T	NStdDev_2T	NPValue_2T	NRatio_3T	NStdDev_3T	NPValue_3T	NRatio_4T	NStdDev_4T	NPValue_4T	Avg_1T	Avg_2T	Avg_3T	Avg_4T
		2231	2TIO2_160814135556	3	2231	49	460.917	33.6508	0	2.90761e+07	4.30995e+07	4.71238e+07	6.74394e+07	7.48672e+07	6.03402e+07	5.34158e+07	3.47015e+07	4.97097e+07	4.04304e+07	3.02075e+07	4.901e+07	1	0.476493	1	1.69864	0.587366	0.0178905	1.1553	0.524443	0.478924	1.00292	0.475654	0.988698	1	0.476493	1	1.69864	0.587366	0.0178905	1.1553	0.524443	0.478924	1.00292	0.475654	0.988698	3.97664e+07	6.75489e+07	4.59424e+07	3.98826e+07
		2231	2TIO2_160814135556	3	2231	49	460.917	33.6508	0	2.90761e+07	4.30995e+07	4.71238e+07	6.74394e+07	7.48672e+07	6.03402e+07	5.34158e+07	3.47015e+07	4.97097e+07	4.04304e+07	3.02075e+07	4.901e+07	1	0.476493	1	1.69864	0.587366	0.0178905	1.1553	0.524443	0.478924	1.00292	0.475654	0.988698	1	0.476493	1	1.69864	0.587366	0.0178905	1.1553	0.524443	0.478924	1.00292	0.475654	0.988698	3.97664e+07	6.75489e+07	4.59424e+07	3.98826e+07
SP://X5D7J0	X5D7J0_HUMAN Kinesin_like protein (Fragment) OS=Homo sapiens GN=KIF1A PE=2 SV=1	1	1	1	1	0.476493	1	1.69864	0.587366	0.0178905	1.1553	0.524443	0.478924	1.00292	0.475654	0.988698
	peptides: 1 Items
	PEPTIDE	FRAMES	HITS	Ratio_1T	StdDev_1T	PValue_1T	Ratio_2T	StdDev_2T	PValue_2T	Ratio_3T	StdDev_3T	PValue_3T	Ratio_4T	StdDev_4T	PValue_4T	OtherAssignments	AvgPepPValue
	GTRLKEGANINK+Phospho(2)	1	1	1	0.476493	1	1.69864	0.587366	0.0178905	1.1553	0.524443	0.478924	1.00292	0.475654	0.988698	0	0
		hits: 1 Items
		FRAMEID	RAWFILE	MS2	FrameID1	CompID	MZ	Time	GoodID	II_1TIO2	II_1TIO2_160814080817	II_1TIO2_160814100408	II_2TIO2	II_2TIO2_160814135556	II_2TIO2_160814155150	II_3TIO2	II_3TIO2_160814194338	II_3TIO2_160814213929	II_4TIO2	II_4TIO2_160815013116	II_4TIO2_160815032716	Ratio_1T	StdDev_1T	PValue_1T	Ratio_2T	StdDev_2T	PValue_2T	Ratio_3T	StdDev_3T	PValue_3T	Ratio_4T	StdDev_4T	PValue_4T	NRatio_1T	NStdDev_1T	NPValue_1T	NRatio_2T	NStdDev_2T	NPValue_2T	NRatio_3T	NStdDev_3T	NPValue_3T	NRatio_4T	NStdDev_4T	NPValue_4T	Avg_1T	Avg_2T	Avg_3T	Avg_4T
[truncated: 388 more rows]
[truncated: 17 more columns]
