# Supplementary material for: HIV-1 Transcription Inhibitor 1E7-03 Decreases Nucleophosmin Phosphorylation
Source: Mol Cell Proteomics. 2022 Dec 21;22(2):100488. doi: 10.1016/j.mcpro.2022.100488 (PMC9975258; doi:10.1016/j.mcpro.2022.100488)
Supplement: Supplemental Table S8 [file mmc9.xlsx]

## Sheet: Sheet1
	Supplemental Table S8. TiO2-enriched samples quantified by SIEVE 2.1. 1T, no infection; 2T, no infection +1E7-03; 3T, HIV-1 infection; 4T, HIV-1 infection +1E7-03. Filtered for ratio<0.66 and p<0.05. II - ion integration (abundance).
proteins: 626 Items
PROTEINID	DESCRIPTION	PEPTIDES	FRAMES	HITS	Ratio_1T	StdDev_1T	PValue_1T	Ratio_2T	StdDev_2T	PValue_2T	Ratio_3T	StdDev_3T	PValue_3T	Ratio_4T	StdDev_4T	PValue_4T
SP://B4DVQ0	B4DVQ0_HUMAN cDNA FLJ58286_ highly similar to Actin_ cytoplasmic 2 OS=Homo sapiens PE=2 SV=1	6	6	85	1	0.0271987	1	0.546357	0.0163278	4.39787e-11	1.02093	0.0307066	0.0038758	0.933126	0.0431812	0.167705
	peptides: 6 Items
	PEPTIDE	FRAMES	HITS	Ratio_1T	StdDev_1T	PValue_1T	Ratio_2T	StdDev_2T	PValue_2T	Ratio_3T	StdDev_3T	PValue_3T	Ratio_4T	StdDev_4T	PValue_4T	OtherAssignments	AvgPepPValue
	AGFAGDDAPR	1	6	1	0.0469649	1	0.365286	0.100422	0.00463838	1.18019	0.230871	0.263398	0.997449	0.0860934	0.952184	0	0
		hits: 6 Items
		FRAMEID	RAWFILE	MS2	FrameID1	CompID	MZ	Time	GoodID	II_1TIO2	II_1TIO2_160814080817	II_1TIO2_160814100408	II_2TIO2	II_2TIO2_160814135556	II_2TIO2_160814155150	II_3TIO2	II_3TIO2_160814194338	II_3TIO2_160814213929	II_4TIO2	II_4TIO2_160815013116	II_4TIO2_160815032716	Ratio_1T	StdDev_1T	PValue_1T	Ratio_2T	StdDev_2T	PValue_2T	Ratio_3T	StdDev_3T	PValue_3T	Ratio_4T	StdDev_4T	PValue_4T	NRatio_1T	NStdDev_1T	NPValue_1T	NRatio_2T	NStdDev_2T	NPValue_2T	NRatio_3T	NStdDev_3T	NPValue_3T	NRatio_4T	NStdDev_4T	NPValue_4T	Avg_1T	Avg_2T	Avg_3T	Avg_4T
		3427	4TIO2_160815013116	6	3427	-1	488.724	35.1261	0	2.64884e+07	2.77235e+07	2.68535e+07	7.23219e+06	1.21585e+07	1.02214e+07	3.77048e+07	3.1171e+07	2.67964e+07	2.60704e+07	2.58829e+07	2.89053e+07	1	0.0469649	1	0.365286	0.100422	0.00463838	1.18019	0.230871	0.263398	0.997449	0.0860934	0.952184	1	0.0469649	1	0.365286	0.100422	0.00463838	1.18019	0.230871	0.263398	0.997449	0.0860934	0.952184	2.70218e+07	9.87069e+06	3.18907e+07	2.69529e+07
		3427	4TIO2_160815013116	6	3427	-1	488.724	35.1261	0	2.64884e+07	2.77235e+07	2.68535e+07	7.23219e+06	1.21585e+07	1.02214e+07	3.77048e+07	3.1171e+07	2.67964e+07	2.60704e+07	2.58829e+07	2.89053e+07	1	0.0469649	1	0.365286	0.100422	0.00463838	1.18019	0.230871	0.263398	0.997449	0.0860934	0.952184	1	0.0469649	1	0.365286	0.100422	0.00463838	1.18019	0.230871	0.263398	0.997449	0.0860934	0.952184	2.70218e+07	9.87069e+06	3.18907e+07	2.69529e+07
		3427	4TIO2_160815032716	6	3427	-1	488.724	35.1261	0	2.64884e+07	2.77235e+07	2.68535e+07	7.23219e+06	1.21585e+07	1.02214e+07	3.77048e+07	3.1171e+07	2.67964e+07	2.60704e+07	2.58829e+07	2.89053e+07	1	0.0469649	1	0.365286	0.100422	0.00463838	1.18019	0.230871	0.263398	0.997449	0.0860934	0.952184	1	0.0469649	1	0.365286	0.100422	0.00463838	1.18019	0.230871	0.263398	0.997449	0.0860934	0.952184	2.70218e+07	9.87069e+06	3.18907e+07	2.69529e+07
		3427	4TIO2_160815032716	6	3427	-1	488.724	35.1261	0	2.64884e+07	2.77235e+07	2.68535e+07	7.23219e+06	1.21585e+07	1.02214e+07	3.77048e+07	3.1171e+07	2.67964e+07	2.60704e+07	2.58829e+07	2.89053e+07	1	0.0469649	1	0.365286	0.100422	0.00463838	1.18019	0.230871	0.263398	0.997449	0.0860934	0.952184	1	0.0469649	1	0.365286	0.100422	0.00463838	1.18019	0.230871	0.263398	0.997449	0.0860934	0.952184	2.70218e+07	9.87069e+06	3.18907e+07	2.69529e+07
		3427	3TIO2	6	3427	-1	488.724	35.1261	0	2.64884e+07	2.77235e+07	2.68535e+07	7.23219e+06	1.21585e+07	1.02214e+07	3.77048e+07	3.1171e+07	2.67964e+07	2.60704e+07	2.58829e+07	2.89053e+07	1	0.0469649	1	0.365286	0.100422	0.00463838	1.18019	0.230871	0.263398	0.997449	0.0860934	0.952184	1	0.0469649	1	0.365286	0.100422	0.00463838	1.18019	0.230871	0.263398	0.997449	0.0860934	0.952184	2.70218e+07	9.87069e+06	3.18907e+07	2.69529e+07
		3427	3TIO2	6	3427	-1	488.724	35.1261	0	2.64884e+07	2.77235e+07	2.68535e+07	7.23219e+06	1.21585e+07	1.02214e+07	3.77048e+07	3.1171e+07	2.67964e+07	2.60704e+07	2.58829e+07	2.89053e+07	1	0.0469649	1	0.365286	0.100422	0.00463838	1.18019	0.230871	0.263398	0.997449	0.0860934	0.952184	1	0.0469649	1	0.365286	0.100422	0.00463838	1.18019	0.230871	0.263398	0.997449	0.0860934	0.952184	2.70218e+07	9.87069e+06	3.18907e+07	2.69529e+07
	GYSFTTTAER	1	3	1	0.340215	1	0.505245	0.175036	0.0206564	1.29347	0.438965	0.145043	1.06959	0.307674	0.601744	0	0
		hits: 3 Items
		FRAMEID	RAWFILE	MS2	FrameID1	CompID	MZ	Time	GoodID	II_1TIO2	II_1TIO2_160814080817	II_1TIO2_160814100408	II_2TIO2	II_2TIO2_160814135556	II_2TIO2_160814155150	II_3TIO2	II_3TIO2_160814194338	II_3TIO2_160814213929	II_4TIO2	II_4TIO2_160815013116	II_4TIO2_160815032716	Ratio_1T	StdDev_1T	PValue_1T	Ratio_2T	StdDev_2T	PValue_2T	Ratio_3T	StdDev_3T	PValue_3T	Ratio_4T	StdDev_4T	PValue_4T	NRatio_1T	NStdDev_1T	NPValue_1T	NRatio_2T	NStdDev_2T	NPValue_2T	NRatio_3T	NStdDev_3T	NPValue_3T	NRatio_4T	NStdDev_4T	NPValue_4T	Avg_1T	Avg_2T	Avg_3T	Avg_4T
		6801	4TIO2	3	6801	1833	566.762	39.2478	0	1.34712e+07	9.84759e+06	1.0555e+07	4.63731e+06	5.84221e+06	6.63507e+06	1.64785e+07	1.1803e+07	1.5533e+07	1.27701e+07	1.0444e+07	1.3017e+07	1	0.340215	1	0.505245	0.175036	0.0206564	1.29347	0.438965	0.145043	1.06959	0.307674	0.601744	1	0.340215	1	0.505245	0.175036	0.0206564	1.29347	0.438965	0.145043	1.06959	0.307674	0.601744	1.12913e+07	5.70486e+06	1.46049e+07	1.2077e+07
		6801	3TIO2	3	6801	1833	566.762	39.2478	0	1.34712e+07	9.84759e+06	1.0555e+07	4.63731e+06	5.84221e+06	6.63507e+06	1.64785e+07	1.1803e+07	1.5533e+07	1.27701e+07	1.0444e+07	1.3017e+07	1	0.340215	1	0.505245	0.175036	0.0206564	1.29347	0.438965	0.145043	1.06959	0.307674	0.601744	1	0.340215	1	0.505245	0.175036	0.0206564	1.29347	0.438965	0.145043	1.06959	0.307674	0.601744	1.12913e+07	5.70486e+06	1.46049e+07	1.2077e+07
		6801	3TIO2_160814194338	3	6801	1833	566.762	39.2478	0	1.34712e+07	9.84759e+06	1.0555e+07	4.63731e+06	5.84221e+06	6.63507e+06	1.64785e+07	1.1803e+07	1.5533e+07	1.27701e+07	1.0444e+07	1.3017e+07	1	0.340215	1	0.505245	0.175036	0.0206564	1.29347	0.438965	0.145043	1.06959	0.307674	0.601744	1	0.340215	1	0.505245	0.175036	0.0206564	1.29347	0.438965	0.145043	1.06959	0.307674	0.601744	1.12913e+07	5.70486e+06	1.46049e+07	1.2077e+07
	IIAPPER	1	14	1	0.0627018	1	0.54783	0.0252076	0.00088694	1.15144	0.0610326	0.00333609	1.02979	0.199137	0.788183	0	0
		hits: 14 Items
		FRAMEID	RAWFILE	MS2	FrameID1	CompID	MZ	Time	GoodID	II_1TIO2	II_1TIO2_160814080817	II_1TIO2_160814100408	II_2TIO2	II_2TIO2_160814135556	II_2TIO2_160814155150	II_3TIO2	II_3TIO2_160814194338	II_3TIO2_160814213929	II_4TIO2	II_4TIO2_160815013116	II_4TIO2_160815032716	Ratio_1T	StdDev_1T	PValue_1T	Ratio_2T	StdDev_2T	PValue_2T	Ratio_3T	StdDev_3T	PValue_3T	Ratio_4T	StdDev_4T	PValue_4T	NRatio_1T	NStdDev_1T	NPValue_1T	NRatio_2T	NStdDev_2T	NPValue_2T	NRatio_3T	NStdDev_3T	NPValue_3T	NRatio_4T	NStdDev_4T	NPValue_4T	Avg_1T	Avg_2T	Avg_3T	Avg_4T
		3256	4TIO2	14	3256	541	398.237	35.2217	0	3.85599e+07	3.85923e+07	3.65188e+07	2.07546e+07	2.10632e+07	2.04545e+07	4.33646e+07	4.28436e+07	4.4677e+07	4.62551e+07	3.45651e+07	3.62372e+07	1	0.0627018	1	0.54783	0.0252076	0.00088694	1.15144	0.0610326	0.00333609	1.02979	0.199137	0.788183	1	0.0627018	1	0.54783	0.0252076	0.00088694	1.15144	0.0610326	0.00333609	1.02979	0.199137	0.788183	3.78903e+07	2.07574e+07	4.36284e+07	3.90192e+07
		3256	4TIO2	14	3256	541	398.237	35.2217	0	3.85599e+07	3.85923e+07	3.65188e+07	2.07546e+07	2.10632e+07	2.04545e+07	4.33646e+07	4.28436e+07	4.4677e+07	4.62551e+07	3.45651e+07	3.62372e+07	1	0.0627018	1	0.54783	0.0252076	0.00088694	1.15144	0.0610326	0.00333609	1.02979	0.199137	0.788183	1	0.0627018	1	0.54783	0.0252076	0.00088694	1.15144	0.0610326	0.00333609	1.02979	0.199137	0.788183	3.78903e+07	2.07574e+07	4.36284e+07	3.90192e+07
		3256	4TIO2	14	3256	541	398.237	35.2217	0	3.85599e+07	3.85923e+07	3.65188e+07	2.07546e+07	2.10632e+07	2.04545e+07	4.33646e+07	4.28436e+07	4.4677e+07	4.62551e+07	3.45651e+07	3.62372e+07	1	0.0627018	1	0.54783	0.0252076	0.00088694	1.15144	0.0610326	0.00333609	1.02979	0.199137	0.788183	1	0.0627018	1	0.54783	0.0252076	0.00088694	1.15144	0.0610326	0.00333609	1.02979	0.199137	0.788183	3.78903e+07	2.07574e+07	4.36284e+07	3.90192e+07
		3256	4TIO2	14	3256	541	398.237	35.2217	0	3.85599e+07	3.85923e+07	3.65188e+07	2.07546e+07	2.10632e+07	2.04545e+07	4.33646e+07	4.28436e+07	4.4677e+07	4.62551e+07	3.45651e+07	3.62372e+07	1	0.0627018	1	0.54783	0.0252076	0.00088694	1.15144	0.0610326	0.00333609	1.02979	0.199137	0.788183	1	0.0627018	1	0.54783	0.0252076	0.00088694	1.15144	0.0610326	0.00333609	1.02979	0.199137	0.788183	3.78903e+07	2.07574e+07	4.36284e+07	3.90192e+07
		3256	4TIO2_160815013116	14	3256	541	398.237	35.2217	0	3.85599e+07	3.85923e+07	3.65188e+07	2.07546e+07	2.10632e+07	2.04545e+07	4.33646e+07	4.28436e+07	4.4677e+07	4.62551e+07	3.45651e+07	3.62372e+07	1	0.0627018	1	0.54783	0.0252076	0.00088694	1.15144	0.0610326	0.00333609	1.02979	0.199137	0.788183	1	0.0627018	1	0.54783	0.0252076	0.00088694	1.15144	0.0610326	0.00333609	1.02979	0.199137	0.788183	3.78903e+07	2.07574e+07	4.36284e+07	3.90192e+07
		3256	1TIO2	14	3256	541	398.237	35.2217	0	3.85599e+07	3.85923e+07	3.65188e+07	2.07546e+07	2.10632e+07	2.04545e+07	4.33646e+07	4.28436e+07	4.4677e+07	4.62551e+07	3.45651e+07	3.62372e+07	1	0.0627018	1	0.54783	0.0252076	0.00088694	1.15144	0.0610326	0.00333609	1.02979	0.199137	0.788183	1	0.0627018	1	0.54783	0.0252076	0.00088694	1.15144	0.0610326	0.00333609	1.02979	0.199137	0.788183	3.78903e+07	2.07574e+07	4.36284e+07	3.90192e+07
		3256	1TIO2_160814080817	14	3256	541	398.237	35.2217	0	3.85599e+07	3.85923e+07	3.65188e+07	2.07546e+07	2.10632e+07	2.04545e+07	4.33646e+07	4.28436e+07	4.4677e+07	4.62551e+07	3.45651e+07	3.62372e+07	1	0.0627018	1	0.54783	0.0252076	0.00088694	1.15144	0.0610326	0.00333609	1.02979	0.199137	0.788183	1	0.0627018	1	0.54783	0.0252076	0.00088694	1.15144	0.0610326	0.00333609	1.02979	0.199137	0.788183	3.78903e+07	2.07574e+07	4.36284e+07	3.90192e+07
		3256	3TIO2	14	3256	541	398.237	35.2217	0	3.85599e+07	3.85923e+07	3.65188e+07	2.07546e+07	2.10632e+07	2.04545e+07	4.33646e+07	4.28436e+07	4.4677e+07	4.62551e+07	3.45651e+07	3.62372e+07	1	0.0627018	1	0.54783	0.0252076	0.00088694	1.15144	0.0610326	0.00333609	1.02979	0.199137	0.788183	1	0.0627018	1	0.54783	0.0252076	0.00088694	1.15144	0.0610326	0.00333609	1.02979	0.199137	0.788183	3.78903e+07	2.07574e+07	4.36284e+07	3.90192e+07
		3256	3TIO2	14	3256	541	398.237	35.2217	0	3.85599e+07	3.85923e+07	3.65188e+07	2.07546e+07	2.10632e+07	2.04545e+07	4.33646e+07	4.28436e+07	4.4677e+07	4.62551e+07	3.45651e+07	3.62372e+07	1	0.0627018	1	0.54783	0.0252076	0.00088694	1.15144	0.0610326	0.00333609	1.02979	0.199137	0.788183	1	0.0627018	1	0.54783	0.0252076	0.00088694	1.15144	0.0610326	0.00333609	1.02979	0.199137	0.788183	3.78903e+07	2.07574e+07	4.36284e+07	3.90192e+07
		3256	3TIO2_160814194338	14	3256	541	398.237	35.2217	0	3.85599e+07	3.85923e+07	3.65188e+07	2.07546e+07	2.10632e+07	2.04545e+07	4.33646e+07	4.28436e+07	4.4677e+07	4.62551e+07	3.45651e+07	3.62372e+07	1	0.0627018	1	0.54783	0.0252076	0.00088694	1.15144	0.0610326	0.00333609	1.02979	0.199137	0.788183	1	0.0627018	1	0.54783	0.0252076	0.00088694	1.15144	0.0610326	0.00333609	1.02979	0.199137	0.788183	3.78903e+07	2.07574e+07	4.36284e+07	3.90192e+07
		3256	3TIO2_160814194338	14	3256	541	398.237	35.2217	0	3.85599e+07	3.85923e+07	3.65188e+07	2.07546e+07	2.10632e+07	2.04545e+07	4.33646e+07	4.28436e+07	4.4677e+07	4.62551e+07	3.45651e+07	3.62372e+07	1	0.0627018	1	0.54783	0.0252076	0.00088694	1.15144	0.0610326	0.00333609	1.02979	0.199137	0.788183	1	0.0627018	1	0.54783	0.0252076	0.00088694	1.15144	0.0610326	0.00333609	1.02979	0.199137	0.788183	3.78903e+07	2.07574e+07	4.36284e+07	3.90192e+07
		3256	3TIO2_160814213929	14	3256	541	398.237	35.2217	0	3.85599e+07	3.85923e+07	3.65188e+07	2.07546e+07	2.10632e+07	2.04545e+07	4.33646e+07	4.28436e+07	4.4677e+07	4.62551e+07	3.45651e+07	3.62372e+07	1	0.0627018	1	0.54783	0.0252076	0.00088694	1.15144	0.0610326	0.00333609	1.02979	0.199137	0.788183	1	0.0627018	1	0.54783	0.0252076	0.00088694	1.15144	0.0610326	0.00333609	1.02979	0.199137	0.788183	3.78903e+07	2.07574e+07	4.36284e+07	3.90192e+07
		3256	3TIO2_160814213929	14	3256	541	398.237	35.2217	0	3.85599e+07	3.85923e+07	3.65188e+07	2.07546e+07	2.10632e+07	2.04545e+07	4.33646e+07	4.28436e+07	4.4677e+07	4.62551e+07	3.45651e+07	3.62372e+07	1	0.0627018	1	0.54783	0.0252076	0.00088694	1.15144	0.0610326	0.00333609	1.02979	0.199137	0.788183	1	0.0627018	1	0.54783	0.0252076	0.00088694	1.15144	0.0610326	0.00333609	1.02979	0.199137	0.788183	3.78903e+07	2.07574e+07	4.36284e+07	3.90192e+07
		3256	3TIO2_160814213929	14	3256	541	398.237	35.2217	0	3.85599e+07	3.85923e+07	3.65188e+07	2.07546e+07	2.10632e+07	2.04545e+07	4.33646e+07	4.28436e+07	4.4677e+07	4.62551e+07	3.45651e+07	3.62372e+07	1	0.0627018	1	0.54783	0.0252076	0.00088694	1.15144	0.0610326	0.00333609	1.02979	0.199137	0.788183	1	0.0627018	1	0.54783	0.0252076	0.00088694	1.15144	0.0610326	0.00333609	1.02979	0.199137	0.788183	3.78903e+07	2.07574e+07	4.36284e+07	3.90192e+07
	LDLAGR	1	4	1	0.462495	1	0.43705	0.227387	0.0324869	1.36481	0.470416	0.0953493	1.1804	0.358322	0.308879	0	0
		hits: 4 Items
		FRAMEID	RAWFILE	MS2	FrameID1	CompID	MZ	Time	GoodID	II_1TIO2	II_1TIO2_160814080817	II_1TIO2_160814100408	II_2TIO2	II_2TIO2_160814135556	II_2TIO2_160814155150	II_3TIO2	II_3TIO2_160814194338	II_3TIO2_160814213929	II_4TIO2	II_4TIO2_160815013116	II_4TIO2_160815032716	Ratio_1T	StdDev_1T	PValue_1T	Ratio_2T	StdDev_2T	PValue_2T	Ratio_3T	StdDev_3T	PValue_3T	Ratio_4T	StdDev_4T	PValue_4T	NRatio_1T	NStdDev_1T	NPValue_1T	NRatio_2T	NStdDev_2T	NPValue_2T	NRatio_3T	NStdDev_3T	NPValue_3T	NRatio_4T	NStdDev_4T	NPValue_4T	Avg_1T	Avg_2T	Avg_3T	Avg_4T
		6376	4TIO2	4	6376	1711	322.688	36.7492	0	1.45262e+07	1.21086e+07	9.03937e+06	5.53287e+06	6.50296e+06	3.55554e+06	1.42492e+07	1.65505e+07	1.78887e+07	1.41628e+07	1.49825e+07	1.29643e+07	1	0.462495	1	0.43705	0.227387	0.0324869	1.36481	0.470416	0.0953493	1.1804	0.358322	0.308879	1	0.462495	1	0.43705	0.227387	0.0324869	1.36481	0.470416	0.0953493	1.1804	0.358322	0.308879	1.18914e+07	5.19712e+06	1.62295e+07	1.40365e+07
		6376	4TIO2_160815032716	4	6376	1711	322.688	36.7492	0	1.45262e+07	1.21086e+07	9.03937e+06	5.53287e+06	6.50296e+06	3.55554e+06	1.42492e+07	1.65505e+07	1.78887e+07	1.41628e+07	1.49825e+07	1.29643e+07	1	0.462495	1	0.43705	0.227387	0.0324869	1.36481	0.470416	0.0953493	1.1804	0.358322	0.308879	1	0.462495	1	0.43705	0.227387	0.0324869	1.36481	0.470416	0.0953493	1.1804	0.358322	0.308879	1.18914e+07	5.19712e+06	1.62295e+07	1.40365e+07
		6376	3TIO2_160814194338	4	6376	1711	322.688	36.7492	0	1.45262e+07	1.21086e+07	9.03937e+06	5.53287e+06	6.50296e+06	3.55554e+06	1.42492e+07	1.65505e+07	1.78887e+07	1.41628e+07	1.49825e+07	1.29643e+07	1	0.462495	1	0.43705	0.227387	0.0324869	1.36481	0.470416	0.0953493	1.1804	0.358322	0.308879	1	0.462495	1	0.43705	0.227387	0.0324869	1.36481	0.470416	0.0953493	1.1804	0.358322	0.308879	1.18914e+07	5.19712e+06	1.62295e+07	1.40365e+07
		6376	3TIO2_160814194338	4	6376	1711	322.688	36.7492	0	1.45262e+07	1.21086e+07	9.03937e+06	5.53287e+06	6.50296e+06	3.55554e+06	1.42492e+07	1.65505e+07	1.78887e+07	1.41628e+07	1.49825e+07	1.29643e+07	1	0.462495	1	0.43705	0.227387	0.0324869	1.36481	0.470416	0.0953493	1.1804	0.358322	0.308879	1	0.462495	1	0.43705	0.227387	0.0324869	1.36481	0.470416	0.0953493	1.1804	0.358322	0.308879	1.18914e+07	5.19712e+06	1.62295e+07	1.40365e+07
	SYELPDGQVITIGNER	1	15	1	0.0526344	1	0.536332	0.0418892	3.11542e-05	0.952275	0.0519343	0.0929215	0.912011	0.0590035	0.0285659	0	0
		hits: 15 Items
		FRAMEID	RAWFILE	MS2	FrameID1	CompID	MZ	Time	GoodID	II_1TIO2	II_1TIO2_160814080817	II_1TIO2_160814100408	II_2TIO2	II_2TIO2_160814135556	II_2TIO2_160814155150	II_3TIO2	II_3TIO2_160814194338	II_3TIO2_160814213929	II_4TIO2	II_4TIO2_160815013116	II_4TIO2_160815032716	Ratio_1T	StdDev_1T	PValue_1T	Ratio_2T	StdDev_2T	PValue_2T	Ratio_3T	StdDev_3T	PValue_3T	Ratio_4T	StdDev_4T	PValue_4T	NRatio_1T	NStdDev_1T	NPValue_1T	NRatio_2T	NStdDev_2T	NPValue_2T	NRatio_3T	NStdDev_3T	NPValue_3T	NRatio_4T	NStdDev_4T	NPValue_4T	Avg_1T	Avg_2T	Avg_3T	Avg_4T
		5175	4TIO2	15	5175	1495	895.944	49.6911	0	1.59021e+07	1.67182e+07	1.60903e+07	9.22731e+06	8.41174e+06	8.48597e+06	1.59437e+07	1.50933e+07	1.53489e+07	1.41531e+07	1.51023e+07	1.51691e+07	1	0.0526344	1	0.536332	0.0418892	3.11542e-05	0.952275	0.0519343	0.0929215	0.912011	0.0590035	0.0285659	1	0.0526344	1	0.536332	0.0418892	3.11542e-05	0.952275	0.0519343	0.0929215	0.912011	0.0590035	0.0285659	1.62368e+07	8.70834e+06	1.54619e+07	1.48082e+07
		5175	4TIO2	15	5175	1495	895.944	49.6911	0	1.59021e+07	1.67182e+07	1.60903e+07	9.22731e+06	8.41174e+06	8.48597e+06	1.59437e+07	1.50933e+07	1.53489e+07	1.41531e+07	1.51023e+07	1.51691e+07	1	0.0526344	1	0.536332	0.0418892	3.11542e-05	0.952275	0.0519343	0.0929215	0.912011	0.0590035	0.0285659	1	0.0526344	1	0.536332	0.0418892	3.11542e-05	0.952275	0.0519343	0.0929215	0.912011	0.0590035	0.0285659	1.62368e+07	8.70834e+06	1.54619e+07	1.48082e+07
		5175	4TIO2_160815013116	15	5175	1495	895.944	49.6911	0	1.59021e+07	1.67182e+07	1.60903e+07	9.22731e+06	8.41174e+06	8.48597e+06	1.59437e+07	1.50933e+07	1.53489e+07	1.41531e+07	1.51023e+07	1.51691e+07	1	0.0526344	1	0.536332	0.0418892	3.11542e-05	0.952275	0.0519343	0.0929215	0.912011	0.0590035	0.0285659	1	0.0526344	1	0.536332	0.0418892	3.11542e-05	0.952275	0.0519343	0.0929215	0.912011	0.0590035	0.0285659	1.62368e+07	8.70834e+06	1.54619e+07	1.48082e+07
		5175	4TIO2_160815032716	15	5175	1495	895.944	49.6911	0	1.59021e+07	1.67182e+07	1.60903e+07	9.22731e+06	8.41174e+06	8.48597e+06	1.59437e+07	1.50933e+07	1.53489e+07	1.41531e+07	1.51023e+07	1.51691e+07	1	0.0526344	1	0.536332	0.0418892	3.11542e-05	0.952275	0.0519343	0.0929215	0.912011	0.0590035	0.0285659	1	0.0526344	1	0.536332	0.0418892	3.11542e-05	0.952275	0.0519343	0.0929215	0.912011	0.0590035	0.0285659	1.62368e+07	8.70834e+06	1.54619e+07	1.48082e+07
		5175	4TIO2_160815032716	15	5175	1495	895.944	49.6911	0	1.59021e+07	1.67182e+07	1.60903e+07	9.22731e+06	8.41174e+06	8.48597e+06	1.59437e+07	1.50933e+07	1.53489e+07	1.41531e+07	1.51023e+07	1.51691e+07	1	0.0526344	1	0.536332	0.0418892	3.11542e-05	0.952275	0.0519343	0.0929215	0.912011	0.0590035	0.0285659	1	0.0526344	1	0.536332	0.0418892	3.11542e-05	0.952275	0.0519343	0.0929215	0.912011	0.0590035	0.0285659	1.62368e+07	8.70834e+06	1.54619e+07	1.48082e+07
		5175	1TIO2	15	5175	1495	895.944	49.6911	0	1.59021e+07	1.67182e+07	1.60903e+07	9.22731e+06	8.41174e+06	8.48597e+06	1.59437e+07	1.50933e+07	1.53489e+07	1.41531e+07	1.51023e+07	1.51691e+07	1	0.0526344	1	0.536332	0.0418892	3.11542e-05	0.952275	0.0519343	0.0929215	0.912011	0.0590035	0.0285659	1	0.0526344	1	0.536332	0.0418892	3.11542e-05	0.952275	0.0519343	0.0929215	0.912011	0.0590035	0.0285659	1.62368e+07	8.70834e+06	1.54619e+07	1.48082e+07
		5175	1TIO2	15	5175	1495	895.944	49.6911	0	1.59021e+07	1.67182e+07	1.60903e+07	9.22731e+06	8.41174e+06	8.48597e+06	1.59437e+07	1.50933e+07	1.53489e+07	1.41531e+07	1.51023e+07	1.51691e+07	1	0.0526344	1	0.536332	0.0418892	3.11542e-05	0.952275	0.0519343	0.0929215	0.912011	0.0590035	0.0285659	1	0.0526344	1	0.536332	0.0418892	3.11542e-05	0.952275	0.0519343	0.0929215	0.912011	0.0590035	0.0285659	1.62368e+07	8.70834e+06	1.54619e+07	1.48082e+07
		5175	1TIO2_160814100408	15	5175	1495	895.944	49.6911	0	1.59021e+07	1.67182e+07	1.60903e+07	9.22731e+06	8.41174e+06	8.48597e+06	1.59437e+07	1.50933e+07	1.53489e+07	1.41531e+07	1.51023e+07	1.51691e+07	1	0.0526344	1	0.536332	0.0418892	3.11542e-05	0.952275	0.0519343	0.0929215	0.912011	0.0590035	0.0285659	1	0.0526344	1	0.536332	0.0418892	3.11542e-05	0.952275	0.0519343	0.0929215	0.912011	0.0590035	0.0285659	1.62368e+07	8.70834e+06	1.54619e+07	1.48082e+07
		5175	2TIO2	15	5175	1495	895.944	49.6911	0	1.59021e+07	1.67182e+07	1.60903e+07	9.22731e+06	8.41174e+06	8.48597e+06	1.59437e+07	1.50933e+07	1.53489e+07	1.41531e+07	1.51023e+07	1.51691e+07	1	0.0526344	1	0.536332	0.0418892	3.11542e-05	0.952275	0.0519343	0.0929215	0.912011	0.0590035	0.0285659	1	0.0526344	1	0.536332	0.0418892	3.11542e-05	0.952275	0.0519343	0.0929215	0.912011	0.0590035	0.0285659	1.62368e+07	8.70834e+06	1.54619e+07	1.48082e+07
		5175	3TIO2	15	5175	1495	895.944	49.6911	0	1.59021e+07	1.67182e+07	1.60903e+07	9.22731e+06	8.41174e+06	8.48597e+06	1.59437e+07	1.50933e+07	1.53489e+07	1.41531e+07	1.51023e+07	1.51691e+07	1	0.0526344	1	0.536332	0.0418892	3.11542e-05	0.952275	0.0519343	0.0929215	0.912011	0.0590035	0.0285659	1	0.0526344	1	0.536332	0.0418892	3.11542e-05	0.952275	0.0519343	0.0929215	0.912011	0.0590035	0.0285659	1.62368e+07	8.70834e+06	1.54619e+07	1.48082e+07
		5175	3TIO2	15	5175	1495	895.944	49.6911	0	1.59021e+07	1.67182e+07	1.60903e+07	9.22731e+06	8.41174e+06	8.48597e+06	1.59437e+07	1.50933e+07	1.53489e+07	1.41531e+07	1.51023e+07	1.51691e+07	1	0.0526344	1	0.536332	0.0418892	3.11542e-05	0.952275	0.0519343	0.0929215	0.912011	0.0590035	0.0285659	1	0.0526344	1	0.536332	0.0418892	3.11542e-05	0.952275	0.0519343	0.0929215	0.912011	0.0590035	0.0285659	1.62368e+07	8.70834e+06	1.54619e+07	1.48082e+07
		5175	3TIO2_160814194338	15	5175	1495	895.944	49.6911	0	1.59021e+07	1.67182e+07	1.60903e+07	9.22731e+06	8.41174e+06	8.48597e+06	1.59437e+07	1.50933e+07	1.53489e+07	1.41531e+07	1.51023e+07	1.51691e+07	1	0.0526344	1	0.536332	0.0418892	3.11542e-05	0.952275	0.0519343	0.0929215	0.912011	0.0590035	0.0285659	1	0.0526344	1	0.536332	0.0418892	3.11542e-05	0.952275	0.0519343	0.0929215	0.912011	0.0590035	0.0285659	1.62368e+07	8.70834e+06	1.54619e+07	1.48082e+07
		5175	3TIO2_160814194338	15	5175	1495	895.944	49.6911	0	1.59021e+07	1.67182e+07	1.60903e+07	9.22731e+06	8.41174e+06	8.48597e+06	1.59437e+07	1.50933e+07	1.53489e+07	1.41531e+07	1.51023e+07	1.51691e+07	1	0.0526344	1	0.536332	0.0418892	3.11542e-05	0.952275	0.0519343	0.0929215	0.912011	0.0590035	0.0285659	1	0.0526344	1	0.536332	0.0418892	3.11542e-05	0.952275	0.0519343	0.0929215	0.912011	0.0590035	0.0285659	1.62368e+07	8.70834e+06	1.54619e+07	1.48082e+07
		5175	3TIO2_160814213929	15	5175	1495	895.944	49.6911	0	1.59021e+07	1.67182e+07	1.60903e+07	9.22731e+06	8.41174e+06	8.48597e+06	1.59437e+07	1.50933e+07	1.53489e+07	1.41531e+07	1.51023e+07	1.51691e+07	1	0.0526344	1	0.536332	0.0418892	3.11542e-05	0.952275	0.0519343	0.0929215	0.912011	0.0590035	0.0285659	1	0.0526344	1	0.536332	0.0418892	3.11542e-05	0.952275	0.0519343	0.0929215	0.912011	0.0590035	0.0285659	1.62368e+07	8.70834e+06	1.54619e+07	1.48082e+07
		5175	3TIO2_160814213929	15	5175	1495	895.944	49.6911	0	1.59021e+07	1.67182e+07	1.60903e+07	9.22731e+06	8.41174e+06	8.48597e+06	1.59437e+07	1.50933e+07	1.53489e+07	1.41531e+07	1.51023e+07	1.51691e+07	1	0.0526344	1	0.536332	0.0418892	3.11542e-05	0.952275	0.0519343	0.0929215	0.912011	0.0590035	0.0285659	1	0.0526344	1	0.536332	0.0418892	3.11542e-05	0.952275	0.0519343	0.0929215	0.912011	0.0590035	0.0285659	1.62368e+07	8.70834e+06	1.54619e+07	1.48082e+07
	VAPEEHPVLLTEAPLNPK	1	43	1	0.0608835	1	0.563393	0.0262054	0.000739862	0.981381	0.0504514	0.436033	0.813854	0.119031	0.0642435	0	0
		hits: 43 Items
		FRAMEID	RAWFILE	MS2	FrameID1	CompID	MZ	Time	GoodID	II_1TIO2	II_1TIO2_160814080817	II_1TIO2_160814100408	II_2TIO2	II_2TIO2_160814135556	II_2TIO2_160814155150	II_3TIO2	II_3TIO2_160814194338	II_3TIO2_160814213929	II_4TIO2	II_4TIO2_160815013116	II_4TIO2_160815032716	Ratio_1T	StdDev_1T	PValue_1T	Ratio_2T	StdDev_2T	PValue_2T	Ratio_3T	StdDev_3T	PValue_3T	Ratio_4T	StdDev_4T	PValue_4T	NRatio_1T	NStdDev_1T	NPValue_1T	NRatio_2T	NStdDev_2T	NPValue_2T	NRatio_3T	NStdDev_3T	NPValue_3T	NRatio_4T	NStdDev_4T	NPValue_4T	Avg_1T	Avg_2T	Avg_3T	Avg_4T
		2650	4TIO2	46	2650	324	652.022	45.3894	0	5.6585e+07	6.0008e+07	5.91651e+07	3.33801e+07	3.23997e+07	3.32411e+07	5.64258e+07	5.88016e+07	5.72583e+07	4.68227e+07	4.26375e+07	5.35813e+07	1	0.0608835	1	0.563393	0.0262054	0.000739862	0.981381	0.0504514	0.436033	0.813854	0.119031	0.0642435	1	0.0608835	1	0.563393	0.0262054	0.000739862	0.981381	0.0504514	0.436033	0.813854	0.119031	0.0642435	5.85861e+07	3.3007e+07	5.74952e+07	4.76805e+07
		2650	4TIO2	46	2650	324	652.022	45.3894	0	5.6585e+07	6.0008e+07	5.91651e+07	3.33801e+07	3.23997e+07	3.32411e+07	5.64258e+07	5.88016e+07	5.72583e+07	4.68227e+07	4.26375e+07	5.35813e+07	1	0.0608835	1	0.563393	0.0262054	0.000739862	0.981381	0.0504514	0.436033	0.813854	0.119031	0.0642435	1	0.0608835	1	0.563393	0.0262054	0.000739862	0.981381	0.0504514	0.436033	0.813854	0.119031	0.0642435	5.85861e+07	3.3007e+07	5.74952e+07	4.76805e+07
		2650	4TIO2	46	2650	324	652.022	45.3894	0	5.6585e+07	6.0008e+07	5.91651e+07	3.33801e+07	3.23997e+07	3.32411e+07	5.64258e+07	5.88016e+07	5.72583e+07	4.68227e+07	4.26375e+07	5.35813e+07	1	0.0608835	1	0.563393	0.0262054	0.000739862	0.981381	0.0504514	0.436033	0.813854	0.119031	0.0642435	1	0.0608835	1	0.563393	0.0262054	0.000739862	0.981381	0.0504514	0.436033	0.813854	0.119031	0.0642435	5.85861e+07	3.3007e+07	5.74952e+07	4.76805e+07
		2650	4TIO2	46	2650	324	652.022	45.3894	0	5.6585e+07	6.0008e+07	5.91651e+07	3.33801e+07	3.23997e+07	3.32411e+07	5.64258e+07	5.88016e+07	5.72583e+07	4.68227e+07	4.26375e+07	5.35813e+07	1	0.0608835	1	0.563393	0.0262054	0.000739862	0.981381	0.0504514	0.436033	0.813854	0.119031	0.0642435	1	0.0608835	1	0.563393	0.0262054	0.000739862	0.981381	0.0504514	0.436033	0.813854	0.119031	0.0642435	5.85861e+07	3.3007e+07	5.74952e+07	4.76805e+07
		2650	4TIO2_160815013116	46	2650	324	652.022	45.3894	0	5.6585e+07	6.0008e+07	5.91651e+07	3.33801e+07	3.23997e+07	3.32411e+07	5.64258e+07	5.88016e+07	5.72583e+07	4.68227e+07	4.26375e+07	5.35813e+07	1	0.0608835	1	0.563393	0.0262054	0.000739862	0.981381	0.0504514	0.436033	0.813854	0.119031	0.0642435	1	0.0608835	1	0.563393	0.0262054	0.000739862	0.981381	0.0504514	0.436033	0.813854	0.119031	0.0642435	5.85861e+07	3.3007e+07	5.74952e+07	4.76805e+07
		2650	4TIO2_160815013116	46	2650	324	652.022	45.3894	0	5.6585e+07	6.0008e+07	5.91651e+07	3.33801e+07	3.23997e+07	3.32411e+07	5.64258e+07	5.88016e+07	5.72583e+07	4.68227e+07	4.26375e+07	5.35813e+07	1	0.0608835	1	0.563393	0.0262054	0.000739862	0.981381	0.0504514	0.436033	0.813854	0.119031	0.0642435	1	0.0608835	1	0.563393	0.0262054	0.000739862	0.981381	0.0504514	0.436033	0.813854	0.119031	0.0642435	5.85861e+07	3.3007e+07	5.74952e+07	4.76805e+07
		2650	4TIO2_160815013116	46	2650	324	652.022	45.3894	0	5.6585e+07	6.0008e+07	5.91651e+07	3.33801e+07	3.23997e+07	3.32411e+07	5.64258e+07	5.88016e+07	5.72583e+07	4.68227e+07	4.26375e+07	5.35813e+07	1	0.0608835	1	0.563393	0.0262054	0.000739862	0.981381	0.0504514	0.436033	0.813854	0.119031	0.0642435	1	0.0608835	1	0.563393	0.0262054	0.000739862	0.981381	0.0504514	0.436033	0.813854	0.119031	0.0642435	5.85861e+07	3.3007e+07	5.74952e+07	4.76805e+07
		2650	4TIO2_160815013116	46	2650	324	652.022	45.3894	0	5.6585e+07	6.0008e+07	5.91651e+07	3.33801e+07	3.23997e+07	3.32411e+07	5.64258e+07	5.88016e+07	5.72583e+07	4.68227e+07	4.26375e+07	5.35813e+07	1	0.0608835	1	0.563393	0.0262054	0.000739862	0.981381	0.0504514	0.436033	0.813854	0.119031	0.0642435	1	0.0608835	1	0.563393	0.0262054	0.000739862	0.981381	0.0504514	0.436033	0.813854	0.119031	0.0642435	5.85861e+07	3.3007e+07	5.74952e+07	4.76805e+07
		2650	4TIO2_160815013116	46	2650	324	652.022	45.3894	0	5.6585e+07	6.0008e+07	5.91651e+07	3.33801e+07	3.23997e+07	3.32411e+07	5.64258e+07	5.88016e+07	5.72583e+07	4.68227e+07	4.26375e+07	5.35813e+07	1	0.0608835	1	0.563393	0.0262054	0.000739862	0.981381	0.0504514	0.436033	0.813854	0.119031	0.0642435	1	0.0608835	1	0.563393	0.0262054	0.000739862	0.981381	0.0504514	0.436033	0.813854	0.119031	0.0642435	5.85861e+07	3.3007e+07	5.74952e+07	4.76805e+07
		2650	4TIO2_160815032716	46	2650	324	652.022	45.3894	0	5.6585e+07	6.0008e+07	5.91651e+07	3.33801e+07	3.23997e+07	3.32411e+07	5.64258e+07	5.88016e+07	5.72583e+07	4.68227e+07	4.26375e+07	5.35813e+07	1	0.0608835	1	0.563393	0.0262054	0.000739862	0.981381	0.0504514	0.436033	0.813854	0.119031	0.0642435	1	0.0608835	1	0.563393	0.0262054	0.000739862	0.981381	0.0504514	0.436033	0.813854	0.119031	0.0642435	5.85861e+07	3.3007e+07	5.74952e+07	4.76805e+07
		2650	4TIO2_160815032716	46	2650	324	652.022	45.3894	0	5.6585e+07	6.0008e+07	5.91651e+07	3.33801e+07	3.23997e+07	3.32411e+07	5.64258e+07	5.88016e+07	5.72583e+07	4.68227e+07	4.26375e+07	5.35813e+07	1	0.0608835	1	0.563393	0.0262054	0.000739862	0.981381	0.0504514	0.436033	0.813854	0.119031	0.0642435	1	0.0608835	1	0.563393	0.0262054	0.000739862	0.981381	0.0504514	0.436033	0.813854	0.119031	0.0642435	5.85861e+07	3.3007e+07	5.74952e+07	4.76805e+07
		2650	4TIO2_160815032716	46	2650	324	652.022	45.3894	0	5.6585e+07	6.0008e+07	5.91651e+07	3.33801e+07	3.23997e+07	3.32411e+07	5.64258e+07	5.88016e+07	5.72583e+07	4.68227e+07	4.26375e+07	5.35813e+07	1	0.0608835	1	0.563393	0.0262054	0.000739862	0.981381	0.0504514	0.436033	0.813854	0.119031	0.0642435	1	0.0608835	1	0.563393	0.0262054	0.000739862	0.981381	0.0504514	0.436033	0.813854	0.119031	0.0642435	5.85861e+07	3.3007e+07	5.74952e+07	4.76805e+07
		2650	4TIO2_160815032716	46	2650	324	652.022	45.3894	0	5.6585e+07	6.0008e+07	5.91651e+07	3.33801e+07	3.23997e+07	3.32411e+07	5.64258e+07	5.88016e+07	5.72583e+07	4.68227e+07	4.26375e+07	5.35813e+07	1	0.0608835	1	0.563393	0.0262054	0.000739862	0.981381	0.0504514	0.436033	0.813854	0.119031	0.0642435	1	0.0608835	1	0.563393	0.0262054	0.000739862	0.981381	0.0504514	0.436033	0.813854	0.119031	0.0642435	5.85861e+07	3.3007e+07	5.74952e+07	4.76805e+07
		2650	1TIO2	46	2650	324	652.022	45.3894	0	5.6585e+07	6.0008e+07	5.91651e+07	3.33801e+07	3.23997e+07	3.32411e+07	5.64258e+07	5.88016e+07	5.72583e+07	4.68227e+07	4.26375e+07	5.35813e+07	1	0.0608835	1	0.563393	0.0262054	0.000739862	0.981381	0.0504514	0.436033	0.813854	0.119031	0.0642435	1	0.0608835	1	0.563393	0.0262054	0.000739862	0.981381	0.0504514	0.436033	0.813854	0.119031	0.0642435	5.85861e+07	3.3007e+07	5.74952e+07	4.76805e+07
		2650	1TIO2	46	2650	324	652.022	45.3894	0	5.6585e+07	6.0008e+07	5.91651e+07	3.33801e+07	3.23997e+07	3.32411e+07	5.64258e+07	5.88016e+07	5.72583e+07	4.68227e+07	4.26375e+07	5.35813e+07	1	0.0608835	1	0.563393	0.0262054	0.000739862	0.981381	0.0504514	0.436033	0.813854	0.119031	0.0642435	1	0.0608835	1	0.563393	0.0262054	0.000739862	0.981381	0.0504514	0.436033	0.813854	0.119031	0.0642435	5.85861e+07	3.3007e+07	5.74952e+07	4.76805e+07
		2650	1TIO2	46	2650	324	652.022	45.3894	0	5.6585e+07	6.0008e+07	5.91651e+07	3.33801e+07	3.23997e+07	3.32411e+07	5.64258e+07	5.88016e+07	5.72583e+07	4.68227e+07	4.26375e+07	5.35813e+07	1	0.0608835	1	0.563393	0.0262054	0.000739862	0.981381	0.0504514	0.436033	0.813854	0.119031	0.0642435	1	0.0608835	1	0.563393	0.0262054	0.000739862	0.981381	0.0504514	0.436033	0.813854	0.119031	0.0642435	5.85861e+07	3.3007e+07	5.74952e+07	4.76805e+07
		2650	1TIO2	46	2650	324	652.022	45.3894	0	5.6585e+07	6.0008e+07	5.91651e+07	3.33801e+07	3.23997e+07	3.32411e+07	5.64258e+07	5.88016e+07	5.72583e+07	4.68227e+07	4.26375e+07	5.35813e+07	1	0.0608835	1	0.563393	0.0262054	0.000739862	0.981381	0.0504514	0.436033	0.813854	0.119031	0.0642435	1	0.0608835	1	0.563393	0.0262054	0.000739862	0.981381	0.0504514	0.436033	0.813854	0.119031	0.0642435	5.85861e+07	3.3007e+07	5.74952e+07	4.76805e+07
		2650	1TIO2_160814080817	46	2650	324	652.022	45.3894	0	5.6585e+07	6.0008e+07	5.91651e+07	3.33801e+07	3.23997e+07	3.32411e+07	5.64258e+07	5.88016e+07	5.72583e+07	4.68227e+07	4.26375e+07	5.35813e+07	1	0.0608835	1	0.563393	0.0262054	0.000739862	0.981381	0.0504514	0.436033	0.813854	0.119031	0.0642435	1	0.0608835	1	0.563393	0.0262054	0.000739862	0.981381	0.0504514	0.436033	0.813854	0.119031	0.0642435	5.85861e+07	3.3007e+07	5.74952e+07	4.76805e+07
		2650	1TIO2_160814080817	46	2650	324	652.022	45.3894	0	5.6585e+07	6.0008e+07	5.91651e+07	3.33801e+07	3.23997e+07	3.32411e+07	5.64258e+07	5.88016e+07	5.72583e+07	4.68227e+07	4.26375e+07	5.35813e+07	1	0.0608835	1	0.563393	0.0262054	0.000739862	0.981381	0.0504514	0.436033	0.813854	0.119031	0.0642435	1	0.0608835	1	0.563393	0.0262054	0.000739862	0.981381	0.0504514	0.436033	0.813854	0.119031	0.0642435	5.85861e+07	3.3007e+07	5.74952e+07	4.76805e+07
		2650	1TIO2_160814080817	46	2650	324	652.022	45.3894	0	5.6585e+07	6.0008e+07	5.91651e+07	3.33801e+07	3.23997e+07	3.32411e+07	5.64258e+07	5.88016e+07	5.72583e+07	4.68227e+07	4.26375e+07	5.35813e+07	1	0.0608835	1	0.563393	0.0262054	0.000739862	0.981381	0.0504514	0.436033	0.813854	0.119031	0.0642435	1	0.0608835	1	0.563393	0.0262054	0.000739862	0.981381	0.0504514	0.436033	0.813854	0.119031	0.0642435	5.85861e+07	3.3007e+07	5.74952e+07	4.76805e+07
		2650	1TIO2_160814080817	46	2650	324	652.022	45.3894	0	5.6585e+07	6.0008e+07	5.91651e+07	3.33801e+07	3.23997e+07	3.32411e+07	5.64258e+07	5.88016e+07	5.72583e+07	4.68227e+07	4.26375e+07	5.35813e+07	1	0.0608835	1	0.563393	0.0262054	0.000739862	0.981381	0.0504514	0.436033	0.813854	0.119031	0.0642435	1	0.0608835	1	0.563393	0.0262054	0.000739862	0.981381	0.0504514	0.436033	0.813854	0.119031	0.0642435	5.85861e+07	3.3007e+07	5.74952e+07	4.76805e+07
		2650	1TIO2_160814100408	46	2650	324	652.022	45.3894	0	5.6585e+07	6.0008e+07	5.91651e+07	3.33801e+07	3.23997e+07	3.32411e+07	5.64258e+07	5.88016e+07	5.72583e+07	4.68227e+07	4.26375e+07	5.35813e+07	1	0.0608835	1	0.563393	0.0262054	0.000739862	0.981381	0.0504514	0.436033	0.813854	0.119031	0.0642435	1	0.0608835	1	0.563393	0.0262054	0.000739862	0.981381	0.0504514	0.436033	0.813854	0.119031	0.0642435	5.85861e+07	3.3007e+07	5.74952e+07	4.76805e+07
		2650	1TIO2_160814100408	46	2650	324	652.022	45.3894	0	5.6585e+07	6.0008e+07	5.91651e+07	3.33801e+07	3.23997e+07	3.32411e+07	5.64258e+07	5.88016e+07	5.72583e+07	4.68227e+07	4.26375e+07	5.35813e+07	1	0.0608835	1	0.563393	0.0262054	0.000739862	0.981381	0.0504514	0.436033	0.813854	0.119031	0.0642435	1	0.0608835	1	0.563393	0.0262054	0.000739862	0.981381	0.0504514	0.436033	0.813854	0.119031	0.0642435	5.85861e+07	3.3007e+07	5.74952e+07	4.76805e+07
		2650	1TIO2_160814100408	46	2650	324	652.022	45.3894	0	5.6585e+07	6.0008e+07	5.91651e+07	3.33801e+07	3.23997e+07	3.32411e+07	5.64258e+07	5.88016e+07	5.72583e+07	4.68227e+07	4.26375e+07	5.35813e+07	1	0.0608835	1	0.563393	0.0262054	0.000739862	0.981381	0.0504514	0.436033	0.813854	0.119031	0.0642435	1	0.0608835	1	0.563393	0.0262054	0.000739862	0.981381	0.0504514	0.436033	0.813854	0.119031	0.0642435	5.85861e+07	3.3007e+07	5.74952e+07	4.76805e+07
		2650	1TIO2_160814100408	46	2650	324	652.022	45.3894	0	5.6585e+07	6.0008e+07	5.91651e+07	3.33801e+07	3.23997e+07	3.32411e+07	5.64258e+07	5.88016e+07	5.72583e+07	4.68227e+07	4.26375e+07	5.35813e+07	1	0.0608835	1	0.563393	0.0262054	0.000739862	0.981381	0.0504514	0.436033	0.813854	0.119031	0.0642435	1	0.0608835	1	0.563393	0.0262054	0.000739862	0.981381	0.0504514	0.436033	0.813854	0.119031	0.0642435	5.85861e+07	3.3007e+07	5.74952e+07	4.76805e+07
		2650	2TIO2	46	2650	324	652.022	45.3894	0	5.6585e+07	6.0008e+07	5.91651e+07	3.33801e+07	3.23997e+07	3.32411e+07	5.64258e+07	5.88016e+07	5.72583e+07	4.68227e+07	4.26375e+07	5.35813e+07	1	0.0608835	1	0.563393	0.0262054	0.000739862	0.981381	0.0504514	0.436033	0.813854	0.119031	0.0642435	1	0.0608835	1	0.563393	0.0262054	0.000739862	0.981381	0.0504514	0.436033	0.813854	0.119031	0.0642435	5.85861e+07	3.3007e+07	5.74952e+07	4.76805e+07
		2650	2TIO2	46	2650	324	652.022	45.3894	0	5.6585e+07	6.0008e+07	5.91651e+07	3.33801e+07	3.23997e+07	3.32411e+07	5.64258e+07	5.88016e+07	5.72583e+07	4.68227e+07	4.26375e+07	5.35813e+07	1	0.0608835	1	0.563393	0.0262054	0.000739862	0.981381	0.0504514	0.436033	0.813854	0.119031	0.0642435	1	0.0608835	1	0.563393	0.0262054	0.000739862	0.981381	0.0504514	0.436033	0.813854	0.119031	0.0642435	5.85861e+07	3.3007e+07	5.74952e+07	4.76805e+07
		2650	2TIO2_160814135556	46	2650	324	652.022	45.3894	0	5.6585e+07	6.0008e+07	5.91651e+07	3.33801e+07	3.23997e+07	3.32411e+07	5.64258e+07	5.88016e+07	5.72583e+07	4.68227e+07	4.26375e+07	5.35813e+07	1	0.0608835	1	0.563393	0.0262054	0.000739862	0.981381	0.0504514	0.436033	0.813854	0.119031	0.0642435	1	0.0608835	1	0.563393	0.0262054	0.000739862	0.981381	0.0504514	0.436033	0.813854	0.119031	0.0642435	5.85861e+07	3.3007e+07	5.74952e+07	4.76805e+07
		2650	2TIO2_160814135556	46	2650	324	652.022	45.3894	0	5.6585e+07	6.0008e+07	5.91651e+07	3.33801e+07	3.23997e+07	3.32411e+07	5.64258e+07	5.88016e+07	5.72583e+07	4.68227e+07	4.26375e+07	5.35813e+07	1	0.0608835	1	0.563393	0.0262054	0.000739862	0.981381	0.0504514	0.436033	0.813854	0.119031	0.0642435	1	0.0608835	1	0.563393	0.0262054	0.000739862	0.981381	0.0504514	0.436033	0.813854	0.119031	0.0642435	5.85861e+07	3.3007e+07	5.74952e+07	4.76805e+07
		2650	2TIO2_160814135556	46	2650	324	652.022	45.3894	0	5.6585e+07	6.0008e+07	5.91651e+07	3.33801e+07	3.23997e+07	3.32411e+07	5.64258e+07	5.88016e+07	5.72583e+07	4.68227e+07	4.26375e+07	5.35813e+07	1	0.0608835	1	0.563393	0.0262054	0.000739862	0.981381	0.0504514	0.436033	0.813854	0.119031	0.0642435	1	0.0608835	1	0.563393	0.0262054	0.000739862	0.981381	0.0504514	0.436033	0.813854	0.119031	0.0642435	5.85861e+07	3.3007e+07	5.74952e+07	4.76805e+07
		2650	3TIO2	46	2650	324	652.022	45.3894	0	5.6585e+07	6.0008e+07	5.91651e+07	3.33801e+07	3.23997e+07	3.32411e+07	5.64258e+07	5.88016e+07	5.72583e+07	4.68227e+07	4.26375e+07	5.35813e+07	1	0.0608835	1	0.563393	0.0262054	0.000739862	0.981381	0.0504514	0.436033	0.813854	0.119031	0.0642435	1	0.0608835	1	0.563393	0.0262054	0.000739862	0.981381	0.0504514	0.436033	0.813854	0.119031	0.0642435	5.85861e+07	3.3007e+07	5.74952e+07	4.76805e+07
		2650	3TIO2	46	2650	324	652.022	45.3894	0	5.6585e+07	6.0008e+07	5.91651e+07	3.33801e+07	3.23997e+07	3.32411e+07	5.64258e+07	5.88016e+07	5.72583e+07	4.68227e+07	4.26375e+07	5.35813e+07	1	0.0608835	1	0.563393	0.0262054	0.000739862	0.981381	0.0504514	0.436033	0.813854	0.119031	0.0642435	1	0.0608835	1	0.563393	0.0262054	0.000739862	0.981381	0.0504514	0.436033	0.813854	0.119031	0.0642435	5.85861e+07	3.3007e+07	5.74952e+07	4.76805e+07
		2650	3TIO2	46	2650	324	652.022	45.3894	0	5.6585e+07	6.0008e+07	5.91651e+07	3.33801e+07	3.23997e+07	3.32411e+07	5.64258e+07	5.88016e+07	5.72583e+07	4.68227e+07	4.26375e+07	5.35813e+07	1	0.0608835	1	0.563393	0.0262054	0.000739862	0.981381	0.0504514	0.436033	0.813854	0.119031	0.0642435	1	0.0608835	1	0.563393	0.0262054	0.000739862	0.981381	0.0504514	0.436033	0.813854	0.119031	0.0642435	5.85861e+07	3.3007e+07	5.74952e+07	4.76805e+07
		2650	3TIO2	46	2650	324	652.022	45.3894	0	5.6585e+07	6.0008e+07	5.91651e+07	3.33801e+07	3.23997e+07	3.32411e+07	5.64258e+07	5.88016e+07	5.72583e+07	4.68227e+07	4.26375e+07	5.35813e+07	1	0.0608835	1	0.563393	0.0262054	0.000739862	0.981381	0.0504514	0.436033	0.813854	0.119031	0.0642435	1	0.0608835	1	0.563393	0.0262054	0.000739862	0.981381	0.0504514	0.436033	0.813854	0.119031	0.0642435	5.85861e+07	3.3007e+07	5.74952e+07	4.76805e+07
		2650	3TIO2_160814194338	46	2650	324	652.022	45.3894	0	5.6585e+07	6.0008e+07	5.91651e+07	3.33801e+07	3.23997e+07	3.32411e+07	5.64258e+07	5.88016e+07	5.72583e+07	4.68227e+07	4.26375e+07	5.35813e+07	1	0.0608835	1	0.563393	0.0262054	0.000739862	0.981381	0.0504514	0.436033	0.813854	0.119031	0.0642435	1	0.0608835	1	0.563393	0.0262054	0.000739862	0.981381	0.0504514	0.436033	0.813854	0.119031	0.0642435	5.85861e+07	3.3007e+07	5.74952e+07	4.76805e+07
		2650	3TIO2_160814194338	46	2650	324	652.022	45.3894	0	5.6585e+07	6.0008e+07	5.91651e+07	3.33801e+07	3.23997e+07	3.32411e+07	5.64258e+07	5.88016e+07	5.72583e+07	4.68227e+07	4.26375e+07	5.35813e+07	1	0.0608835	1	0.563393	0.0262054	0.000739862	0.981381	0.0504514	0.436033	0.813854	0.119031	0.0642435	1	0.0608835	1	0.563393	0.0262054	0.000739862	0.981381	0.0504514	0.436033	0.813854	0.119031	0.0642435	5.85861e+07	3.3007e+07	5.74952e+07	4.76805e+07
		2650	3TIO2_160814194338	46	2650	324	652.022	45.3894	0	5.6585e+07	6.0008e+07	5.91651e+07	3.33801e+07	3.23997e+07	3.32411e+07	5.64258e+07	5.88016e+07	5.72583e+07	4.68227e+07	4.26375e+07	5.35813e+07	1	0.0608835	1	0.563393	0.0262054	0.000739862	0.981381	0.0504514	0.436033	0.813854	0.119031	0.0642435	1	0.0608835	1	0.563393	0.0262054	0.000739862	0.981381	0.0504514	0.436033	0.813854	0.119031	0.0642435	5.85861e+07	3.3007e+07	5.74952e+07	4.76805e+07
		2650	3TIO2_160814194338	46	2650	324	652.022	45.3894	0	5.6585e+07	6.0008e+07	5.91651e+07	3.33801e+07	3.23997e+07	3.32411e+07	5.64258e+07	5.88016e+07	5.72583e+07	4.68227e+07	4.26375e+07	5.35813e+07	1	0.0608835	1	0.563393	0.0262054	0.000739862	0.981381	0.0504514	0.436033	0.813854	0.119031	0.0642435	1	0.0608835	1	0.563393	0.0262054	0.000739862	0.981381	0.0504514	0.436033	0.813854	0.119031	0.0642435	5.85861e+07	3.3007e+07	5.74952e+07	4.76805e+07
		2650	3TIO2_160814194338	46	2650	324	652.022	45.3894	0	5.6585e+07	6.0008e+07	5.91651e+07	3.33801e+07	3.23997e+07	3.32411e+07	5.64258e+07	5.88016e+07	5.72583e+07	4.68227e+07	4.26375e+07	5.35813e+07	1	0.0608835	1	0.563393	0.0262054	0.000739862	0.981381	0.0504514	0.436033	0.813854	0.119031	0.0642435	1	0.0608835	1	0.563393	0.0262054	0.000739862	0.981381	0.0504514	0.436033	0.813854	0.119031	0.0642435	5.85861e+07	3.3007e+07	5.74952e+07	4.76805e+07
		2650	3TIO2_160814213929	46	2650	324	652.022	45.3894	0	5.6585e+07	6.0008e+07	5.91651e+07	3.33801e+07	3.23997e+07	3.32411e+07	5.64258e+07	5.88016e+07	5.72583e+07	4.68227e+07	4.26375e+07	5.35813e+07	1	0.0608835	1	0.563393	0.0262054	0.000739862	0.981381	0.0504514	0.436033	0.813854	0.119031	0.0642435	1	0.0608835	1	0.563393	0.0262054	0.000739862	0.981381	0.0504514	0.436033	0.813854	0.119031	0.0642435	5.85861e+07	3.3007e+07	5.74952e+07	4.76805e+07
		2650	3TIO2_160814213929	46	2650	324	652.022	45.3894	0	5.6585e+07	6.0008e+07	5.91651e+07	3.33801e+07	3.23997e+07	3.32411e+07	5.64258e+07	5.88016e+07	5.72583e+07	4.68227e+07	4.26375e+07	5.35813e+07	1	0.0608835	1	0.563393	0.0262054	0.000739862	0.981381	0.0504514	0.436033	0.813854	0.119031	0.0642435	1	0.0608835	1	0.563393	0.0262054	0.000739862	0.981381	0.0504514	0.436033	0.813854	0.119031	0.0642435	5.85861e+07	3.3007e+07	5.74952e+07	4.76805e+07
		2650	3TIO2_160814213929	46	2650	324	652.022	45.3894	0	5.6585e+07	6.0008e+07	5.91651e+07	3.33801e+07	3.23997e+07	3.32411e+07	5.64258e+07	5.88016e+07	5.72583e+07	4.68227e+07	4.26375e+07	5.35813e+07	1	0.0608835	1	0.563393	0.0262054	0.000739862	0.981381	0.0504514	0.436033	0.813854	0.119031	0.0642435	1	0.0608835	1	0.563393	0.0262054	0.000739862	0.981381	0.0504514	0.436033	0.813854	0.119031	0.0642435	5.85861e+07	3.3007e+07	5.74952e+07	4.76805e+07
		2650	3TIO2_160814213929	46	2650	324	652.022	45.3894	0	5.6585e+07	6.0008e+07	5.91651e+07	3.33801e+07	3.23997e+07	3.32411e+07	5.64258e+07	5.88016e+07	5.72583e+07	4.68227e+07	4.26375e+07	5.35813e+07	1	0.0608835	1	0.563393	0.0262054	0.000739862	0.981381	0.0504514	0.436033	0.813854	0.119031	0.0642435	1	0.0608835	1	0.563393	0.0262054	0.000739862	0.981381	0.0504514	0.436033	0.813854	0.119031	0.0642435	5.85861e+07	3.3007e+07	5.74952e+07	4.76805e+07
SP://B4DW52	B4DW52_HUMAN cDNA FLJ55253_ highly similar to Actin_ cytoplasmic 1 OS=Homo sapiens PE=2 SV=1	6	6	85	1	0.0271987	1	0.546357	0.0163278	4.39787e-11	1.02093	0.0307066	0.0038758	0.933126	0.0431812	0.167705
	peptides: 6 Items
	PEPTIDE	FRAMES	HITS	Ratio_1T	StdDev_1T	PValue_1T	Ratio_2T	StdDev_2T	PValue_2T	Ratio_3T	StdDev_3T	PValue_3T	Ratio_4T	StdDev_4T	PValue_4T	OtherAssignments	AvgPepPValue
	AGFAGDDAPR	1	6	1	0.0469649	1	0.365286	0.100422	0.00463838	1.18019	0.230871	0.263398	0.997449	0.0860934	0.952184	0	0
		hits: 6 Items
		FRAMEID	RAWFILE	MS2	FrameID1	CompID	MZ	Time	GoodID	II_1TIO2	II_1TIO2_160814080817	II_1TIO2_160814100408	II_2TIO2	II_2TIO2_160814135556	II_2TIO2_160814155150	II_3TIO2	II_3TIO2_160814194338	II_3TIO2_160814213929	II_4TIO2	II_4TIO2_160815013116	II_4TIO2_160815032716	Ratio_1T	StdDev_1T	PValue_1T	Ratio_2T	StdDev_2T	PValue_2T	Ratio_3T	StdDev_3T	PValue_3T	Ratio_4T	StdDev_4T	PValue_4T	NRatio_1T	NStdDev_1T	NPValue_1T	NRatio_2T	NStdDev_2T	NPValue_2T	NRatio_3T	NStdDev_3T	NPValue_3T	NRatio_4T	NStdDev_4T	NPValue_4T	Avg_1T	Avg_2T	Avg_3T	Avg_4T
		3427	4TIO2_160815013116	6	3427	-1	488.724	35.1261	0	2.64884e+07	2.77235e+07	2.68535e+07	7.23219e+06	1.21585e+07	1.02214e+07	3.77048e+07	3.1171e+07	2.67964e+07	2.60704e+07	2.58829e+07	2.89053e+07	1	0.0469649	1	0.365286	0.100422	0.00463838	1.18019	0.230871	0.263398	0.997449	0.0860934	0.952184	1	0.0469649	1	0.365286	0.100422	0.00463838	1.18019	0.230871	0.263398	0.997449	0.0860934	0.952184	2.70218e+07	9.87069e+06	3.18907e+07	2.69529e+07
		3427	4TIO2_160815013116	6	3427	-1	488.724	35.1261	0	2.64884e+07	2.77235e+07	2.68535e+07	7.23219e+06	1.21585e+07	1.02214e+07	3.77048e+07	3.1171e+07	2.67964e+07	2.60704e+07	2.58829e+07	2.89053e+07	1	0.0469649	1	0.365286	0.100422	0.00463838	1.18019	0.230871	0.263398	0.997449	0.0860934	0.952184	1	0.0469649	1	0.365286	0.100422	0.00463838	1.18019	0.230871	0.263398	0.997449	0.0860934	0.952184	2.70218e+07	9.87069e+06	3.18907e+07	2.69529e+07
		3427	4TIO2_160815032716	6	3427	-1	488.724	35.1261	0	2.64884e+07	2.77235e+07	2.68535e+07	7.23219e+06	1.21585e+07	1.02214e+07	3.77048e+07	3.1171e+07	2.67964e+07	2.60704e+07	2.58829e+07	2.89053e+07	1	0.0469649	1	0.365286	0.100422	0.00463838	1.18019	0.230871	0.263398	0.997449	0.0860934	0.952184	1	0.0469649	1	0.365286	0.100422	0.00463838	1.18019	0.230871	0.263398	0.997449	0.0860934	0.952184	2.70218e+07	9.87069e+06	3.18907e+07	2.69529e+07
		3427	4TIO2_160815032716	6	3427	-1	488.724	35.1261	0	2.64884e+07	2.77235e+07	2.68535e+07	7.23219e+06	1.21585e+07	1.02214e+07	3.77048e+07	3.1171e+07	2.67964e+07	2.60704e+07	2.58829e+07	2.89053e+07	1	0.0469649	1	0.365286	0.100422	0.00463838	1.18019	0.230871	0.263398	0.997449	0.0860934	0.952184	1	0.0469649	1	0.365286	0.100422	0.00463838	1.18019	0.230871	0.263398	0.997449	0.0860934	0.952184	2.70218e+07	9.87069e+06	3.18907e+07	2.69529e+07
		3427	3TIO2	6	3427	-1	488.724	35.1261	0	2.64884e+07	2.77235e+07	2.68535e+07	7.23219e+06	1.21585e+07	1.02214e+07	3.77048e+07	3.1171e+07	2.67964e+07	2.60704e+07	2.58829e+07	2.89053e+07	1	0.0469649	1	0.365286	0.100422	0.00463838	1.18019	0.230871	0.263398	0.997449	0.0860934	0.952184	1	0.0469649	1	0.365286	0.100422	0.00463838	1.18019	0.230871	0.263398	0.997449	0.0860934	0.952184	2.70218e+07	9.87069e+06	3.18907e+07	2.69529e+07
		3427	3TIO2	6	3427	-1	488.724	35.1261	0	2.64884e+07	2.77235e+07	2.68535e+07	7.23219e+06	1.21585e+07	1.02214e+07	3.77048e+07	3.1171e+07	2.67964e+07	2.60704e+07	2.58829e+07	2.89053e+07	1	0.0469649	1	0.365286	0.100422	0.00463838	1.18019	0.230871	0.263398	0.997449	0.0860934	0.952184	1	0.0469649	1	0.365286	0.100422	0.00463838	1.18019	0.230871	0.263398	0.997449	0.0860934	0.952184	2.70218e+07	9.87069e+06	3.18907e+07	2.69529e+07
	GYSFTTTAER	1	3	1	0.340215	1	0.505245	0.175036	0.0206564	1.29347	0.438965	0.145043	1.06959	0.307674	0.601744	0	0
		hits: 3 Items
		FRAMEID	RAWFILE	MS2	FrameID1	CompID	MZ	Time	GoodID	II_1TIO2	II_1TIO2_160814080817	II_1TIO2_160814100408	II_2TIO2	II_2TIO2_160814135556	II_2TIO2_160814155150	II_3TIO2	II_3TIO2_160814194338	II_3TIO2_160814213929	II_4TIO2	II_4TIO2_160815013116	II_4TIO2_160815032716	Ratio_1T	StdDev_1T	PValue_1T	Ratio_2T	StdDev_2T	PValue_2T	Ratio_3T	StdDev_3T	PValue_3T	Ratio_4T	StdDev_4T	PValue_4T	NRatio_1T	NStdDev_1T	NPValue_1T	NRatio_2T	NStdDev_2T	NPValue_2T	NRatio_3T	NStdDev_3T	NPValue_3T	NRatio_4T	NStdDev_4T	NPValue_4T	Avg_1T	Avg_2T	Avg_3T	Avg_4T
		6801	4TIO2	3	6801	1833	566.762	39.2478	0	1.34712e+07	9.84759e+06	1.0555e+07	4.63731e+06	5.84221e+06	6.63507e+06	1.64785e+07	1.1803e+07	1.5533e+07	1.27701e+07	1.0444e+07	1.3017e+07	1	0.340215	1	0.505245	0.175036	0.0206564	1.29347	0.438965	0.145043	1.06959	0.307674	0.601744	1	0.340215	1	0.505245	0.175036	0.0206564	1.29347	0.438965	0.145043	1.06959	0.307674	0.601744	1.12913e+07	5.70486e+06	1.46049e+07	1.2077e+07
		6801	3TIO2	3	6801	1833	566.762	39.2478	0	1.34712e+07	9.84759e+06	1.0555e+07	4.63731e+06	5.84221e+06	6.63507e+06	1.64785e+07	1.1803e+07	1.5533e+07	1.27701e+07	1.0444e+07	1.3017e+07	1	0.340215	1	0.505245	0.175036	0.0206564	1.29347	0.438965	0.145043	1.06959	0.307674	0.601744	1	0.340215	1	0.505245	0.175036	0.0206564	1.29347	0.438965	0.145043	1.06959	0.307674	0.601744	1.12913e+07	5.70486e+06	1.46049e+07	1.2077e+07
		6801	3TIO2_160814194338	3	6801	1833	566.762	39.2478	0	1.34712e+07	9.84759e+06	1.0555e+07	4.63731e+06	5.84221e+06	6.63507e+06	1.64785e+07	1.1803e+07	1.5533e+07	1.27701e+07	1.0444e+07	1.3017e+07	1	0.340215	1	0.505245	0.175036	0.0206564	1.29347	0.438965	0.145043	1.06959	0.307674	0.601744	1	0.340215	1	0.505245	0.175036	0.0206564	1.29347	0.438965	0.145043	1.06959	0.307674	0.601744	1.12913e+07	5.70486e+06	1.46049e+07	1.2077e+07
	IIAPPER	1	14	1	0.0627018	1	0.54783	0.0252076	0.00088694	1.15144	0.0610326	0.00333609	1.02979	0.199137	0.788183	0	0
		hits: 14 Items
		FRAMEID	RAWFILE	MS2	FrameID1	CompID	MZ	Time	GoodID	II_1TIO2	II_1TIO2_160814080817	II_1TIO2_160814100408	II_2TIO2	II_2TIO2_160814135556	II_2TIO2_160814155150	II_3TIO2	II_3TIO2_160814194338	II_3TIO2_160814213929	II_4TIO2	II_4TIO2_160815013116	II_4TIO2_160815032716	Ratio_1T	StdDev_1T	PValue_1T	Ratio_2T	StdDev_2T	PValue_2T	Ratio_3T	StdDev_3T	PValue_3T	Ratio_4T	StdDev_4T	PValue_4T	NRatio_1T	NStdDev_1T	NPValue_1T	NRatio_2T	NStdDev_2T	NPValue_2T	NRatio_3T	NStdDev_3T	NPValue_3T	NRatio_4T	NStdDev_4T	NPValue_4T	Avg_1T	Avg_2T	Avg_3T	Avg_4T
		3256	4TIO2	14	3256	541	398.237	35.2217	0	3.85599e+07	3.85923e+07	3.65188e+07	2.07546e+07	2.10632e+07	2.04545e+07	4.33646e+07	4.28436e+07	4.4677e+07	4.62551e+07	3.45651e+07	3.62372e+07	1	0.0627018	1	0.54783	0.0252076	0.00088694	1.15144	0.0610326	0.00333609	1.02979	0.199137	0.788183	1	0.0627018	1	0.54783	0.0252076	0.00088694	1.15144	0.0610326	0.00333609	1.02979	0.199137	0.788183	3.78903e+07	2.07574e+07	4.36284e+07	3.90192e+07
		3256	4TIO2	14	3256	541	398.237	35.2217	0	3.85599e+07	3.85923e+07	3.65188e+07	2.07546e+07	2.10632e+07	2.04545e+07	4.33646e+07	4.28436e+07	4.4677e+07	4.62551e+07	3.45651e+07	3.62372e+07	1	0.0627018	1	0.54783	0.0252076	0.00088694	1.15144	0.0610326	0.00333609	1.02979	0.199137	0.788183	1	0.0627018	1	0.54783	0.0252076	0.00088694	1.15144	0.0610326	0.00333609	1.02979	0.199137	0.788183	3.78903e+07	2.07574e+07	4.36284e+07	3.90192e+07
		3256	4TIO2	14	3256	541	398.237	35.2217	0	3.85599e+07	3.85923e+07	3.65188e+07	2.07546e+07	2.10632e+07	2.04545e+07	4.33646e+07	4.28436e+07	4.4677e+07	4.62551e+07	3.45651e+07	3.62372e+07	1	0.0627018	1	0.54783	0.0252076	0.00088694	1.15144	0.0610326	0.00333609	1.02979	0.199137	0.788183	1	0.0627018	1	0.54783	0.0252076	0.00088694	1.15144	0.0610326	0.00333609	1.02979	0.199137	0.788183	3.78903e+07	2.07574e+07	4.36284e+07	3.90192e+07
		3256	4TIO2	14	3256	541	398.237	35.2217	0	3.85599e+07	3.85923e+07	3.65188e+07	2.07546e+07	2.10632e+07	2.04545e+07	4.33646e+07	4.28436e+07	4.4677e+07	4.62551e+07	3.45651e+07	3.62372e+07	1	0.0627018	1	0.54783	0.0252076	0.00088694	1.15144	0.0610326	0.00333609	1.02979	0.199137	0.788183	1	0.0627018	1	0.54783	0.0252076	0.00088694	1.15144	0.0610326	0.00333609	1.02979	0.199137	0.788183	3.78903e+07	2.07574e+07	4.36284e+07	3.90192e+07
		3256	4TIO2_160815013116	14	3256	541	398.237	35.2217	0	3.85599e+07	3.85923e+07	3.65188e+07	2.07546e+07	2.10632e+07	2.04545e+07	4.33646e+07	4.28436e+07	4.4677e+07	4.62551e+07	3.45651e+07	3.62372e+07	1	0.0627018	1	0.54783	0.0252076	0.00088694	1.15144	0.0610326	0.00333609	1.02979	0.199137	0.788183	1	0.0627018	1	0.54783	0.0252076	0.00088694	1.15144	0.0610326	0.00333609	1.02979	0.199137	0.788183	3.78903e+07	2.07574e+07	4.36284e+07	3.90192e+07
		3256	1TIO2	14	3256	541	398.237	35.2217	0	3.85599e+07	3.85923e+07	3.65188e+07	2.07546e+07	2.10632e+07	2.04545e+07	4.33646e+07	4.28436e+07	4.4677e+07	4.62551e+07	3.45651e+07	3.62372e+07	1	0.0627018	1	0.54783	0.0252076	0.00088694	1.15144	0.0610326	0.00333609	1.02979	0.199137	0.788183	1	0.0627018	1	0.54783	0.0252076	0.00088694	1.15144	0.0610326	0.00333609	1.02979	0.199137	0.788183	3.78903e+07	2.07574e+07	4.36284e+07	3.90192e+07
		3256	1TIO2_160814080817	14	3256	541	398.237	35.2217	0	3.85599e+07	3.85923e+07	3.65188e+07	2.07546e+07	2.10632e+07	2.04545e+07	4.33646e+07	4.28436e+07	4.4677e+07	4.62551e+07	3.45651e+07	3.62372e+07	1	0.0627018	1	0.54783	0.0252076	0.00088694	1.15144	0.0610326	0.00333609	1.02979	0.199137	0.788183	1	0.0627018	1	0.54783	0.0252076	0.00088694	1.15144	0.0610326	0.00333609	1.02979	0.199137	0.788183	3.78903e+07	2.07574e+07	4.36284e+07	3.90192e+07
		3256	3TIO2	14	3256	541	398.237	35.2217	0	3.85599e+07	3.85923e+07	3.65188e+07	2.07546e+07	2.10632e+07	2.04545e+07	4.33646e+07	4.28436e+07	4.4677e+07	4.62551e+07	3.45651e+07	3.62372e+07	1	0.0627018	1	0.54783	0.0252076	0.00088694	1.15144	0.0610326	0.00333609	1.02979	0.199137	0.788183	1	0.0627018	1	0.54783	0.0252076	0.00088694	1.15144	0.0610326	0.00333609	1.02979	0.199137	0.788183	3.78903e+07	2.07574e+07	4.36284e+07	3.90192e+07
		3256	3TIO2	14	3256	541	398.237	35.2217	0	3.85599e+07	3.85923e+07	3.65188e+07	2.07546e+07	2.10632e+07	2.04545e+07	4.33646e+07	4.28436e+07	4.4677e+07	4.62551e+07	3.45651e+07	3.62372e+07	1	0.0627018	1	0.54783	0.0252076	0.00088694	1.15144	0.0610326	0.00333609	1.02979	0.199137	0.788183	1	0.0627018	1	0.54783	0.0252076	0.00088694	1.15144	0.0610326	0.00333609	1.02979	0.199137	0.788183	3.78903e+07	2.07574e+07	4.36284e+07	3.90192e+07
		3256	3TIO2_160814194338	14	3256	541	398.237	35.2217	0	3.85599e+07	3.85923e+07	3.65188e+07	2.07546e+07	2.10632e+07	2.04545e+07	4.33646e+07	4.28436e+07	4.4677e+07	4.62551e+07	3.45651e+07	3.62372e+07	1	0.0627018	1	0.54783	0.0252076	0.00088694	1.15144	0.0610326	0.00333609	1.02979	0.199137	0.788183	1	0.0627018	1	0.54783	0.0252076	0.00088694	1.15144	0.0610326	0.00333609	1.02979	0.199137	0.788183	3.78903e+07	2.07574e+07	4.36284e+07	3.90192e+07
		3256	3TIO2_160814194338	14	3256	541	398.237	35.2217	0	3.85599e+07	3.85923e+07	3.65188e+07	2.07546e+07	2.10632e+07	2.04545e+07	4.33646e+07	4.28436e+07	4.4677e+07	4.62551e+07	3.45651e+07	3.62372e+07	1	0.0627018	1	0.54783	0.0252076	0.00088694	1.15144	0.0610326	0.00333609	1.02979	0.199137	0.788183	1	0.0627018	1	0.54783	0.0252076	0.00088694	1.15144	0.0610326	0.00333609	1.02979	0.199137	0.788183	3.78903e+07	2.07574e+07	4.36284e+07	3.90192e+07
		3256	3TIO2_160814213929	14	3256	541	398.237	35.2217	0	3.85599e+07	3.85923e+07	3.65188e+07	2.07546e+07	2.10632e+07	2.04545e+07	4.33646e+07	4.28436e+07	4.4677e+07	4.62551e+07	3.45651e+07	3.62372e+07	1	0.0627018	1	0.54783	0.0252076	0.00088694	1.15144	0.0610326	0.00333609	1.02979	0.199137	0.788183	1	0.0627018	1	0.54783	0.0252076	0.00088694	1.15144	0.0610326	0.00333609	1.02979	0.199137	0.788183	3.78903e+07	2.07574e+07	4.36284e+07	3.90192e+07
		3256	3TIO2_160814213929	14	3256	541	398.237	35.2217	0	3.85599e+07	3.85923e+07	3.65188e+07	2.07546e+07	2.10632e+07	2.04545e+07	4.33646e+07	4.28436e+07	4.4677e+07	4.62551e+07	3.45651e+07	3.62372e+07	1	0.0627018	1	0.54783	0.0252076	0.00088694	1.15144	0.0610326	0.00333609	1.02979	0.199137	0.788183	1	0.0627018	1	0.54783	0.0252076	0.00088694	1.15144	0.0610326	0.00333609	1.02979	0.199137	0.788183	3.78903e+07	2.07574e+07	4.36284e+07	3.90192e+07
		3256	3TIO2_160814213929	14	3256	541	398.237	35.2217	0	3.85599e+07	3.85923e+07	3.65188e+07	2.07546e+07	2.10632e+07	2.04545e+07	4.33646e+07	4.28436e+07	4.4677e+07	4.62551e+07	3.45651e+07	3.62372e+07	1	0.0627018	1	0.54783	0.0252076	0.00088694	1.15144	0.0610326	0.00333609	1.02979	0.199137	0.788183	1	0.0627018	1	0.54783	0.0252076	0.00088694	1.15144	0.0610326	0.00333609	1.02979	0.199137	0.788183	3.78903e+07	2.07574e+07	4.36284e+07	3.90192e+07
	LDLAGR	1	4	1	0.462495	1	0.43705	0.227387	0.0324869	1.36481	0.470416	0.0953493	1.1804	0.358322	0.308879	0	0
		hits: 4 Items
		FRAMEID	RAWFILE	MS2	FrameID1	CompID	MZ	Time	GoodID	II_1TIO2	II_1TIO2_160814080817	II_1TIO2_160814100408	II_2TIO2	II_2TIO2_160814135556	II_2TIO2_160814155150	II_3TIO2	II_3TIO2_160814194338	II_3TIO2_160814213929	II_4TIO2	II_4TIO2_160815013116	II_4TIO2_160815032716	Ratio_1T	StdDev_1T	PValue_1T	Ratio_2T	StdDev_2T	PValue_2T	Ratio_3T	StdDev_3T	PValue_3T	Ratio_4T	StdDev_4T	PValue_4T	NRatio_1T	NStdDev_1T	NPValue_1T	NRatio_2T	NStdDev_2T	NPValue_2T	NRatio_3T	NStdDev_3T	NPValue_3T	NRatio_4T	NStdDev_4T	NPValue_4T	Avg_1T	Avg_2T	Avg_3T	Avg_4T
		6376	4TIO2	4	6376	1711	322.688	36.7492	0	1.45262e+07	1.21086e+07	9.03937e+06	5.53287e+06	6.50296e+06	3.55554e+06	1.42492e+07	1.65505e+07	1.78887e+07	1.41628e+07	1.49825e+07	1.29643e+07	1	0.462495	1	0.43705	0.227387	0.0324869	1.36481	0.470416	0.0953493	1.1804	0.358322	0.308879	1	0.462495	1	0.43705	0.227387	0.0324869	1.36481	0.470416	0.0953493	1.1804	0.358322	0.308879	1.18914e+07	5.19712e+06	1.62295e+07	1.40365e+07
		6376	4TIO2_160815032716	4	6376	1711	322.688	36.7492	0	1.45262e+07	1.21086e+07	9.03937e+06	5.53287e+06	6.50296e+06	3.55554e+06	1.42492e+07	1.65505e+07	1.78887e+07	1.41628e+07	1.49825e+07	1.29643e+07	1	0.462495	1	0.43705	0.227387	0.0324869	1.36481	0.470416	0.0953493	1.1804	0.358322	0.308879	1	0.462495	1	0.43705	0.227387	0.0324869	1.36481	0.470416	0.0953493	1.1804	0.358322	0.308879	1.18914e+07	5.19712e+06	1.62295e+07	1.40365e+07
		6376	3TIO2_160814194338	4	6376	1711	322.688	36.7492	0	1.45262e+07	1.21086e+07	9.03937e+06	5.53287e+06	6.50296e+06	3.55554e+06	1.42492e+07	1.65505e+07	1.78887e+07	1.41628e+07	1.49825e+07	1.29643e+07	1	0.462495	1	0.43705	0.227387	0.0324869	1.36481	0.470416	0.0953493	1.1804	0.358322	0.308879	1	0.462495	1	0.43705	0.227387	0.0324869	1.36481	0.470416	0.0953493	1.1804	0.358322	0.308879	1.18914e+07	5.19712e+06	1.62295e+07	1.40365e+07
		6376	3TIO2_160814194338	4	6376	1711	322.688	36.7492	0	1.45262e+07	1.21086e+07	9.03937e+06	5.53287e+06	6.50296e+06	3.55554e+06	1.42492e+07	1.65505e+07	1.78887e+07	1.41628e+07	1.49825e+07	1.29643e+07	1	0.462495	1	0.43705	0.227387	0.0324869	1.36481	0.470416	0.0953493	1.1804	0.358322	0.308879	1	0.462495	1	0.43705	0.227387	0.0324869	1.36481	0.470416	0.0953493	1.1804	0.358322	0.308879	1.18914e+07	5.19712e+06	1.62295e+07	1.40365e+07
	SYELPDGQVITIGNER	1	15	1	0.0526344	1	0.536332	0.0418892	3.11542e-05	0.952275	0.0519343	0.0929215	0.912011	0.0590035	0.0285659	0	0
		hits: 15 Items
		FRAMEID	RAWFILE	MS2	FrameID1	CompID	MZ	Time	GoodID	II_1TIO2	II_1TIO2_160814080817	II_1TIO2_160814100408	II_2TIO2	II_2TIO2_160814135556	II_2TIO2_160814155150	II_3TIO2	II_3TIO2_160814194338	II_3TIO2_160814213929	II_4TIO2	II_4TIO2_160815013116	II_4TIO2_160815032716	Ratio_1T	StdDev_1T	PValue_1T	Ratio_2T	StdDev_2T	PValue_2T	Ratio_3T	StdDev_3T	PValue_3T	Ratio_4T	StdDev_4T	PValue_4T	NRatio_1T	NStdDev_1T	NPValue_1T	NRatio_2T	NStdDev_2T	NPValue_2T	NRatio_3T	NStdDev_3T	NPValue_3T	NRatio_4T	NStdDev_4T	NPValue_4T	Avg_1T	Avg_2T	Avg_3T	Avg_4T
		5175	4TIO2	15	5175	1495	895.944	49.6911	0	1.59021e+07	1.67182e+07	1.60903e+07	9.22731e+06	8.41174e+06	8.48597e+06	1.59437e+07	1.50933e+07	1.53489e+07	1.41531e+07	1.51023e+07	1.51691e+07	1	0.0526344	1	0.536332	0.0418892	3.11542e-05	0.952275	0.0519343	0.0929215	0.912011	0.0590035	0.0285659	1	0.0526344	1	0.536332	0.0418892	3.11542e-05	0.952275	0.0519343	0.0929215	0.912011	0.0590035	0.0285659	1.62368e+07	8.70834e+06	1.54619e+07	1.48082e+07
		5175	4TIO2	15	5175	1495	895.944	49.6911	0	1.59021e+07	1.67182e+07	1.60903e+07	9.22731e+06	8.41174e+06	8.48597e+06	1.59437e+07	1.50933e+07	1.53489e+07	1.41531e+07	1.51023e+07	1.51691e+07	1	0.0526344	1	0.536332	0.0418892	3.11542e-05	0.952275	0.0519343	0.0929215	0.912011	0.0590035	0.0285659	1	0.0526344	1	0.536332	0.0418892	3.11542e-05	0.952275	0.0519343	0.0929215	0.912011	0.0590035	0.0285659	1.62368e+07	8.70834e+06	1.54619e+07	1.48082e+07
		5175	4TIO2_160815013116	15	5175	1495	895.944	49.6911	0	1.59021e+07	1.67182e+07	1.60903e+07	9.22731e+06	8.41174e+06	8.48597e+06	1.59437e+07	1.50933e+07	1.53489e+07	1.41531e+07	1.51023e+07	1.51691e+07	1	0.0526344	1	0.536332	0.0418892	3.11542e-05	0.952275	0.0519343	0.0929215	0.912011	0.0590035	0.0285659	1	0.0526344	1	0.536332	0.0418892	3.11542e-05	0.952275	0.0519343	0.0929215	0.912011	0.0590035	0.0285659	1.62368e+07	8.70834e+06	1.54619e+07	1.48082e+07
		5175	4TIO2_160815032716	15	5175	1495	895.944	49.6911	0	1.59021e+07	1.67182e+07	1.60903e+07	9.22731e+06	8.41174e+06	8.48597e+06	1.59437e+07	1.50933e+07	1.53489e+07	1.41531e+07	1.51023e+07	1.51691e+07	1	0.0526344	1	0.536332	0.0418892	3.11542e-05	0.952275	0.0519343	0.0929215	0.912011	0.0590035	0.0285659	1	0.0526344	1	0.536332	0.0418892	3.11542e-05	0.952275	0.0519343	0.0929215	0.912011	0.0590035	0.0285659	1.62368e+07	8.70834e+06	1.54619e+07	1.48082e+07
		5175	4TIO2_160815032716	15	5175	1495	895.944	49.6911	0	1.59021e+07	1.67182e+07	1.60903e+07	9.22731e+06	8.41174e+06	8.48597e+06	1.59437e+07	1.50933e+07	1.53489e+07	1.41531e+07	1.51023e+07	1.51691e+07	1	0.0526344	1	0.536332	0.0418892	3.11542e-05	0.952275	0.0519343	0.0929215	0.912011	0.0590035	0.0285659	1	0.0526344	1	0.536332	0.0418892	3.11542e-05	0.952275	0.0519343	0.0929215	0.912011	0.0590035	0.0285659	1.62368e+07	8.70834e+06	1.54619e+07	1.48082e+07
		5175	1TIO2	15	5175	1495	895.944	49.6911	0	1.59021e+07	1.67182e+07	1.60903e+07	9.22731e+06	8.41174e+06	8.48597e+06	1.59437e+07	1.50933e+07	1.53489e+07	1.41531e+07	1.51023e+07	1.51691e+07	1	0.0526344	1	0.536332	0.0418892	3.11542e-05	0.952275	0.0519343	0.0929215	0.912011	0.0590035	0.0285659	1	0.0526344	1	0.536332	0.0418892	3.11542e-05	0.952275	0.0519343	0.0929215	0.912011	0.0590035	0.0285659	1.62368e+07	8.70834e+06	1.54619e+07	1.48082e+07
		5175	1TIO2	15	5175	1495	895.944	49.6911	0	1.59021e+07	1.67182e+07	1.60903e+07	9.22731e+06	8.41174e+06	8.48597e+06	1.59437e+07	1.50933e+07	1.53489e+07	1.41531e+07	1.51023e+07	1.51691e+07	1	0.0526344	1	0.536332	0.0418892	3.11542e-05	0.952275	0.0519343	0.0929215	0.912011	0.0590035	0.0285659	1	0.0526344	1	0.536332	0.0418892	3.11542e-05	0.952275	0.0519343	0.0929215	0.912011	0.0590035	0.0285659	1.62368e+07	8.70834e+06	1.54619e+07	1.48082e+07
		5175	1TIO2_160814100408	15	5175	1495	895.944	49.6911	0	1.59021e+07	1.67182e+07	1.60903e+07	9.22731e+06	8.41174e+06	8.48597e+06	1.59437e+07	1.50933e+07	1.53489e+07	1.41531e+07	1.51023e+07	1.51691e+07	1	0.0526344	1	0.536332	0.0418892	3.11542e-05	0.952275	0.0519343	0.0929215	0.912011	0.0590035	0.0285659	1	0.0526344	1	0.536332	0.0418892	3.11542e-05	0.952275	0.0519343	0.0929215	0.912011	0.0590035	0.0285659	1.62368e+07	8.70834e+06	1.54619e+07	1.48082e+07
		5175	2TIO2	15	5175	1495	895.944	49.6911	0	1.59021e+07	1.67182e+07	1.60903e+07	9.22731e+06	8.41174e+06	8.48597e+06	1.59437e+07	1.50933e+07	1.53489e+07	1.41531e+07	1.51023e+07	1.51691e+07	1	0.0526344	1	0.536332	0.0418892	3.11542e-05	0.952275	0.0519343	0.0929215	0.912011	0.0590035	0.0285659	1	0.0526344	1	0.536332	0.0418892	3.11542e-05	0.952275	0.0519343	0.0929215	0.912011	0.0590035	0.0285659	1.62368e+07	8.70834e+06	1.54619e+07	1.48082e+07
		5175	3TIO2	15	5175	1495	895.944	49.6911	0	1.59021e+07	1.67182e+07	1.60903e+07	9.22731e+06	8.41174e+06	8.48597e+06	1.59437e+07	1.50933e+07	1.53489e+07	1.41531e+07	1.51023e+07	1.51691e+07	1	0.0526344	1	0.536332	0.0418892	3.11542e-05	0.952275	0.0519343	0.0929215	0.912011	0.0590035	0.0285659	1	0.0526344	1	0.536332	0.0418892	3.11542e-05	0.952275	0.0519343	0.0929215	0.912011	0.0590035	0.0285659	1.62368e+07	8.70834e+06	1.54619e+07	1.48082e+07
		5175	3TIO2	15	5175	1495	895.944	49.6911	0	1.59021e+07	1.67182e+07	1.60903e+07	9.22731e+06	8.41174e+06	8.48597e+06	1.59437e+07	1.50933e+07	1.53489e+07	1.41531e+07	1.51023e+07	1.51691e+07	1	0.0526344	1	0.536332	0.0418892	3.11542e-05	0.952275	0.0519343	0.0929215	0.912011	0.0590035	0.0285659	1	0.0526344	1	0.536332	0.0418892	3.11542e-05	0.952275	0.0519343	0.0929215	0.912011	0.0590035	0.0285659	1.62368e+07	8.70834e+06	1.54619e+07	1.48082e+07
		5175	3TIO2_160814194338	15	5175	1495	895.944	49.6911	0	1.59021e+07	1.67182e+07	1.60903e+07	9.22731e+06	8.41174e+06	8.48597e+06	1.59437e+07	1.50933e+07	1.53489e+07	1.41531e+07	1.51023e+07	1.51691e+07	1	0.0526344	1	0.536332	0.0418892	3.11542e-05	0.952275	0.0519343	0.0929215	0.912011	0.0590035	0.0285659	1	0.0526344	1	0.536332	0.0418892	3.11542e-05	0.952275	0.0519343	0.0929215	0.912011	0.0590035	0.0285659	1.62368e+07	8.70834e+06	1.54619e+07	1.48082e+07
		5175	3TIO2_160814194338	15	5175	1495	895.944	49.6911	0	1.59021e+07	1.67182e+07	1.60903e+07	9.22731e+06	8.41174e+06	8.48597e+06	1.59437e+07	1.50933e+07	1.53489e+07	1.41531e+07	1.51023e+07	1.51691e+07	1	0.0526344	1	0.536332	0.0418892	3.11542e-05	0.952275	0.0519343	0.0929215	0.912011	0.0590035	0.0285659	1	0.0526344	1	0.536332	0.0418892	3.11542e-05	0.952275	0.0519343	0.0929215	0.912011	0.0590035	0.0285659	1.62368e+07	8.70834e+06	1.54619e+07	1.48082e+07
		5175	3TIO2_160814213929	15	5175	1495	895.944	49.6911	0	1.59021e+07	1.67182e+07	1.60903e+07	9.22731e+06	8.41174e+06	8.48597e+06	1.59437e+07	1.50933e+07	1.53489e+07	1.41531e+07	1.51023e+07	1.51691e+07	1	0.0526344	1	0.536332	0.0418892	3.11542e-05	0.952275	0.0519343	0.0929215	0.912011	0.0590035	0.0285659	1	0.0526344	1	0.536332	0.0418892	3.11542e-05	0.952275	0.0519343	0.0929215	0.912011	0.0590035	0.0285659	1.62368e+07	8.70834e+06	1.54619e+07	1.48082e+07
		5175	3TIO2_160814213929	15	5175	1495	895.944	49.6911	0	1.59021e+07	1.67182e+07	1.60903e+07	9.22731e+06	8.41174e+06	8.48597e+06	1.59437e+07	1.50933e+07	1.53489e+07	1.41531e+07	1.51023e+07	1.51691e+07	1	0.0526344	1	0.536332	0.0418892	3.11542e-05	0.952275	0.0519343	0.0929215	0.912011	0.0590035	0.0285659	1	0.0526344	1	0.536332	0.0418892	3.11542e-05	0.952275	0.0519343	0.0929215	0.912011	0.0590035	0.0285659	1.62368e+07	8.70834e+06	1.54619e+07	1.48082e+07
	VAPEEHPVLLTEAPLNPK	1	43	1	0.0608835	1	0.563393	0.0262054	0.000739862	0.981381	0.0504514	0.436033	0.813854	0.119031	0.0642435	0	0
		hits: 43 Items
		FRAMEID	RAWFILE	MS2	FrameID1	CompID	MZ	Time	GoodID	II_1TIO2	II_1TIO2_160814080817	II_1TIO2_160814100408	II_2TIO2	II_2TIO2_160814135556	II_2TIO2_160814155150	II_3TIO2	II_3TIO2_160814194338	II_3TIO2_160814213929	II_4TIO2	II_4TIO2_160815013116	II_4TIO2_160815032716	Ratio_1T	StdDev_1T	PValue_1T	Ratio_2T	StdDev_2T	PValue_2T	Ratio_3T	StdDev_3T	PValue_3T	Ratio_4T	StdDev_4T	PValue_4T	NRatio_1T	NStdDev_1T	NPValue_1T	NRatio_2T	NStdDev_2T	NPValue_2T	NRatio_3T	NStdDev_3T	NPValue_3T	NRatio_4T	NStdDev_4T	NPValue_4T	Avg_1T	Avg_2T	Avg_3T	Avg_4T
		2650	4TIO2	46	2650	324	652.022	45.3894	0	5.6585e+07	6.0008e+07	5.91651e+07	3.33801e+07	3.23997e+07	3.32411e+07	5.64258e+07	5.88016e+07	5.72583e+07	4.68227e+07	4.26375e+07	5.35813e+07	1	0.0608835	1	0.563393	0.0262054	0.000739862	0.981381	0.0504514	0.436033	0.813854	0.119031	0.0642435	1	0.0608835	1	0.563393	0.0262054	0.000739862	0.981381	0.0504514	0.436033	0.813854	0.119031	0.0642435	5.85861e+07	3.3007e+07	5.74952e+07	4.76805e+07
		2650	4TIO2	46	2650	324	652.022	45.3894	0	5.6585e+07	6.0008e+07	5.91651e+07	3.33801e+07	3.23997e+07	3.32411e+07	5.64258e+07	5.88016e+07	5.72583e+07	4.68227e+07	4.26375e+07	5.35813e+07	1	0.0608835	1	0.563393	0.0262054	0.000739862	0.981381	0.0504514	0.436033	0.813854	0.119031	0.0642435	1	0.0608835	1	0.563393	0.0262054	0.000739862	0.981381	0.0504514	0.436033	0.813854	0.119031	0.0642435	5.85861e+07	3.3007e+07	5.74952e+07	4.76805e+07
		2650	4TIO2	46	2650	324	652.022	45.3894	0	5.6585e+07	6.0008e+07	5.91651e+07	3.33801e+07	3.23997e+07	3.32411e+07	5.64258e+07	5.88016e+07	5.72583e+07	4.68227e+07	4.26375e+07	5.35813e+07	1	0.0608835	1	0.563393	0.0262054	0.000739862	0.981381	0.0504514	0.436033	0.813854	0.119031	0.0642435	1	0.0608835	1	0.563393	0.0262054	0.000739862	0.981381	0.0504514	0.436033	0.813854	0.119031	0.0642435	5.85861e+07	3.3007e+07	5.74952e+07	4.76805e+07
		2650	4TIO2	46	2650	324	652.022	45.3894	0	5.6585e+07	6.0008e+07	5.91651e+07	3.33801e+07	3.23997e+07	3.32411e+07	5.64258e+07	5.88016e+07	5.72583e+07	4.68227e+07	4.26375e+07	5.35813e+07	1	0.0608835	1	0.563393	0.0262054	0.000739862	0.981381	0.0504514	0.436033	0.813854	0.119031	0.0642435	1	0.0608835	1	0.563393	0.0262054	0.000739862	0.981381	0.0504514	0.436033	0.813854	0.119031	0.0642435	5.85861e+07	3.3007e+07	5.74952e+07	4.76805e+07
		2650	4TIO2_160815013116	46	2650	324	652.022	45.3894	0	5.6585e+07	6.0008e+07	5.91651e+07	3.33801e+07	3.23997e+07	3.32411e+07	5.64258e+07	5.88016e+07	5.72583e+07	4.68227e+07	4.26375e+07	5.35813e+07	1	0.0608835	1	0.563393	0.0262054	0.000739862	0.981381	0.0504514	0.436033	0.813854	0.119031	0.0642435	1	0.0608835	1	0.563393	0.0262054	0.000739862	0.981381	0.0504514	0.436033	0.813854	0.119031	0.0642435	5.85861e+07	3.3007e+07	5.74952e+07	4.76805e+07
		2650	4TIO2_160815013116	46	2650	324	652.022	45.3894	0	5.6585e+07	6.0008e+07	5.91651e+07	3.33801e+07	3.23997e+07	3.32411e+07	5.64258e+07	5.88016e+07	5.72583e+07	4.68227e+07	4.26375e+07	5.35813e+07	1	0.0608835	1	0.563393	0.0262054	0.000739862	0.981381	0.0504514	0.436033	0.813854	0.119031	0.0642435	1	0.0608835	1	0.563393	0.0262054	0.000739862	0.981381	0.0504514	0.436033	0.813854	0.119031	0.0642435	5.85861e+07	3.3007e+07	5.74952e+07	4.76805e+07
		2650	4TIO2_160815013116	46	2650	324	652.022	45.3894	0	5.6585e+07	6.0008e+07	5.91651e+07	3.33801e+07	3.23997e+07	3.32411e+07	5.64258e+07	5.88016e+07	5.72583e+07	4.68227e+07	4.26375e+07	5.35813e+07	1	0.0608835	1	0.563393	0.0262054	0.000739862	0.981381	0.0504514	0.436033	0.813854	0.119031	0.0642435	1	0.0608835	1	0.563393	0.0262054	0.000739862	0.981381	0.0504514	0.436033	0.813854	0.119031	0.0642435	5.85861e+07	3.3007e+07	5.74952e+07	4.76805e+07
		2650	4TIO2_160815013116	46	2650	324	652.022	45.3894	0	5.6585e+07	6.0008e+07	5.91651e+07	3.33801e+07	3.23997e+07	3.32411e+07	5.64258e+07	5.88016e+07	5.72583e+07	4.68227e+07	4.26375e+07	5.35813e+07	1	0.0608835	1	0.563393	0.0262054	0.000739862	0.981381	0.0504514	0.436033	0.813854	0.119031	0.0642435	1	0.0608835	1	0.563393	0.0262054	0.000739862	0.981381	0.0504514	0.436033	0.813854	0.119031	0.0642435	5.85861e+07	3.3007e+07	5.74952e+07	4.76805e+07
		2650	4TIO2_160815013116	46	2650	324	652.022	45.3894	0	5.6585e+07	6.0008e+07	5.91651e+07	3.33801e+07	3.23997e+07	3.32411e+07	5.64258e+07	5.88016e+07	5.72583e+07	4.68227e+07	4.26375e+07	5.35813e+07	1	0.0608835	1	0.563393	0.0262054	0.000739862	0.981381	0.0504514	0.436033	0.813854	0.119031	0.0642435	1	0.0608835	1	0.563393	0.0262054	0.000739862	0.981381	0.0504514	0.436033	0.813854	0.119031	0.0642435	5.85861e+07	3.3007e+07	5.74952e+07	4.76805e+07
		2650	4TIO2_160815032716	46	2650	324	652.022	45.3894	0	5.6585e+07	6.0008e+07	5.91651e+07	3.33801e+07	3.23997e+07	3.32411e+07	5.64258e+07	5.88016e+07	5.72583e+07	4.68227e+07	4.26375e+07	5.35813e+07	1	0.0608835	1	0.563393	0.0262054	0.000739862	0.981381	0.0504514	0.436033	0.813854	0.119031	0.0642435	1	0.0608835	1	0.563393	0.0262054	0.000739862	0.981381	0.0504514	0.436033	0.813854	0.119031	0.0642435	5.85861e+07	3.3007e+07	5.74952e+07	4.76805e+07
		2650	4TIO2_160815032716	46	2650	324	652.022	45.3894	0	5.6585e+07	6.0008e+07	5.91651e+07	3.33801e+07	3.23997e+07	3.32411e+07	5.64258e+07	5.88016e+07	5.72583e+07	4.68227e+07	4.26375e+07	5.35813e+07	1	0.0608835	1	0.563393	0.0262054	0.000739862	0.981381	0.0504514	0.436033	0.813854	0.119031	0.0642435	1	0.0608835	1	0.563393	0.0262054	0.000739862	0.981381	0.0504514	0.436033	0.813854	0.119031	0.0642435	5.85861e+07	3.3007e+07	5.74952e+07	4.76805e+07
		2650	4TIO2_160815032716	46	2650	324	652.022	45.3894	0	5.6585e+07	6.0008e+07	5.91651e+07	3.33801e+07	3.23997e+07	3.32411e+07	5.64258e+07	5.88016e+07	5.72583e+07	4.68227e+07	4.26375e+07	5.35813e+07	1	0.0608835	1	0.563393	0.0262054	0.000739862	0.981381	0.0504514	0.436033	0.813854	0.119031	0.0642435	1	0.0608835	1	0.563393	0.0262054	0.000739862	0.981381	0.0504514	0.436033	0.813854	0.119031	0.0642435	5.85861e+07	3.3007e+07	5.74952e+07	4.76805e+07
		2650	4TIO2_160815032716	46	2650	324	652.022	45.3894	0	5.6585e+07	6.0008e+07	5.91651e+07	3.33801e+07	3.23997e+07	3.32411e+07	5.64258e+07	5.88016e+07	5.72583e+07	4.68227e+07	4.26375e+07	5.35813e+07	1	0.0608835	1	0.563393	0.0262054	0.000739862	0.981381	0.0504514	0.436033	0.813854	0.119031	0.0642435	1	0.0608835	1	0.563393	0.0262054	0.000739862	0.981381	0.0504514	0.436033	0.813854	0.119031	0.0642435	5.85861e+07	3.3007e+07	5.74952e+07	4.76805e+07
		2650	1TIO2	46	2650	324	652.022	45.3894	0	5.6585e+07	6.0008e+07	5.91651e+07	3.33801e+07	3.23997e+07	3.32411e+07	5.64258e+07	5.88016e+07	5.72583e+07	4.68227e+07	4.26375e+07	5.35813e+07	1	0.0608835	1	0.563393	0.0262054	0.000739862	0.981381	0.0504514	0.436033	0.813854	0.119031	0.0642435	1	0.0608835	1	0.563393	0.0262054	0.000739862	0.981381	0.0504514	0.436033	0.813854	0.119031	0.0642435	5.85861e+07	3.3007e+07	5.74952e+07	4.76805e+07
		2650	1TIO2	46	2650	324	652.022	45.3894	0	5.6585e+07	6.0008e+07	5.91651e+07	3.33801e+07	3.23997e+07	3.32411e+07	5.64258e+07	5.88016e+07	5.72583e+07	4.68227e+07	4.26375e+07	5.35813e+07	1	0.0608835	1	0.563393	0.0262054	0.000739862	0.981381	0.0504514	0.436033	0.813854	0.119031	0.0642435	1	0.0608835	1	0.563393	0.0262054	0.000739862	0.981381	0.0504514	0.436033	0.813854	0.119031	0.0642435	5.85861e+07	3.3007e+07	5.74952e+07	4.76805e+07
		2650	1TIO2	46	2650	324	652.022	45.3894	0	5.6585e+07	6.0008e+07	5.91651e+07	3.33801e+07	3.23997e+07	3.32411e+07	5.64258e+07	5.88016e+07	5.72583e+07	4.68227e+07	4.26375e+07	5.35813e+07	1	0.0608835	1	0.563393	0.0262054	0.000739862	0.981381	0.0504514	0.436033	0.813854	0.119031	0.0642435	1	0.0608835	1	0.563393	0.0262054	0.000739862	0.981381	0.0504514	0.436033	0.813854	0.119031	0.0642435	5.85861e+07	3.3007e+07	5.74952e+07	4.76805e+07
		2650	1TIO2	46	2650	324	652.022	45.3894	0	5.6585e+07	6.0008e+07	5.91651e+07	3.33801e+07	3.23997e+07	3.32411e+07	5.64258e+07	5.88016e+07	5.72583e+07	4.68227e+07	4.26375e+07	5.35813e+07	1	0.0608835	1	0.563393	0.0262054	0.000739862	0.981381	0.0504514	0.436033	0.813854	0.119031	0.0642435	1	0.0608835	1	0.563393	0.0262054	0.000739862	0.981381	0.0504514	0.436033	0.813854	0.119031	0.0642435	5.85861e+07	3.3007e+07	5.74952e+07	4.76805e+07
		2650	1TIO2_160814080817	46	2650	324	652.022	45.3894	0	5.6585e+07	6.0008e+07	5.91651e+07	3.33801e+07	3.23997e+07	3.32411e+07	5.64258e+07	5.88016e+07	5.72583e+07	4.68227e+07	4.26375e+07	5.35813e+07	1	0.0608835	1	0.563393	0.0262054	0.000739862	0.981381	0.0504514	0.436033	0.813854	0.119031	0.0642435	1	0.0608835	1	0.563393	0.0262054	0.000739862	0.981381	0.0504514	0.436033	0.813854	0.119031	0.0642435	5.85861e+07	3.3007e+07	5.74952e+07	4.76805e+07
		2650	1TIO2_160814080817	46	2650	324	652.022	45.3894	0	5.6585e+07	6.0008e+07	5.91651e+07	3.33801e+07	3.23997e+07	3.32411e+07	5.64258e+07	5.88016e+07	5.72583e+07	4.68227e+07	4.26375e+07	5.35813e+07	1	0.0608835	1	0.563393	0.0262054	0.000739862	0.981381	0.0504514	0.436033	0.813854	0.119031	0.0642435	1	0.0608835	1	0.563393	0.0262054	0.000739862	0.981381	0.0504514	0.436033	0.813854	0.119031	0.0642435	5.85861e+07	3.3007e+07	5.74952e+07	4.76805e+07
		2650	1TIO2_160814080817	46	2650	324	652.022	45.3894	0	5.6585e+07	6.0008e+07	5.91651e+07	3.33801e+07	3.23997e+07	3.32411e+07	5.64258e+07	5.88016e+07	5.72583e+07	4.68227e+07	4.26375e+07	5.35813e+07	1	0.0608835	1	0.563393	0.0262054	0.000739862	0.981381	0.0504514	0.436033	0.813854	0.119031	0.0642435	1	0.0608835	1	0.563393	0.0262054	0.000739862	0.981381	0.0504514	0.436033	0.813854	0.119031	0.0642435	5.85861e+07	3.3007e+07	5.74952e+07	4.76805e+07
		2650	1TIO2_160814080817	46	2650	324	652.022	45.3894	0	5.6585e+07	6.0008e+07	5.91651e+07	3.33801e+07	3.23997e+07	3.32411e+07	5.64258e+07	5.88016e+07	5.72583e+07	4.68227e+07	4.26375e+07	5.35813e+07	1	0.0608835	1	0.563393	0.0262054	0.000739862	0.981381	0.0504514	0.436033	0.813854	0.119031	0.0642435	1	0.0608835	1	0.563393	0.0262054	0.000739862	0.981381	0.0504514	0.436033	0.813854	0.119031	0.0642435	5.85861e+07	3.3007e+07	5.74952e+07	4.76805e+07
		2650	1TIO2_160814100408	46	2650	324	652.022	45.3894	0	5.6585e+07	6.0008e+07	5.91651e+07	3.33801e+07	3.23997e+07	3.32411e+07	5.64258e+07	5.88016e+07	5.72583e+07	4.68227e+07	4.26375e+07	5.35813e+07	1	0.0608835	1	0.563393	0.0262054	0.000739862	0.981381	0.0504514	0.436033	0.813854	0.119031	0.0642435	1	0.0608835	1	0.563393	0.0262054	0.000739862	0.981381	0.0504514	0.436033	0.813854	0.119031	0.0642435	5.85861e+07	3.3007e+07	5.74952e+07	4.76805e+07
		2650	1TIO2_160814100408	46	2650	324	652.022	45.3894	0	5.6585e+07	6.0008e+07	5.91651e+07	3.33801e+07	3.23997e+07	3.32411e+07	5.64258e+07	5.88016e+07	5.72583e+07	4.68227e+07	4.26375e+07	5.35813e+07	1	0.0608835	1	0.563393	0.0262054	0.000739862	0.981381	0.0504514	0.436033	0.813854	0.119031	0.0642435	1	0.0608835	1	0.563393	0.0262054	0.000739862	0.981381	0.0504514	0.436033	0.813854	0.119031	0.0642435	5.85861e+07	3.3007e+07	5.74952e+07	4.76805e+07
		2650	1TIO2_160814100408	46	2650	324	652.022	45.3894	0	5.6585e+07	6.0008e+07	5.91651e+07	3.33801e+07	3.23997e+07	3.32411e+07	5.64258e+07	5.88016e+07	5.72583e+07	4.68227e+07	4.26375e+07	5.35813e+07	1	0.0608835	1	0.563393	0.0262054	0.000739862	0.981381	0.0504514	0.436033	0.813854	0.119031	0.0642435	1	0.0608835	1	0.563393	0.0262054	0.000739862	0.981381	0.0504514	0.436033	0.813854	0.119031	0.0642435	5.85861e+07	3.3007e+07	5.74952e+07	4.76805e+07
		2650	1TIO2_160814100408	46	2650	324	652.022	45.3894	0	5.6585e+07	6.0008e+07	5.91651e+07	3.33801e+07	3.23997e+07	3.32411e+07	5.64258e+07	5.88016e+07	5.72583e+07	4.68227e+07	4.26375e+07	5.35813e+07	1	0.0608835	1	0.563393	0.0262054	0.000739862	0.981381	0.0504514	0.436033	0.813854	0.119031	0.0642435	1	0.0608835	1	0.563393	0.0262054	0.000739862	0.981381	0.0504514	0.436033	0.813854	0.119031	0.0642435	5.85861e+07	3.3007e+07	5.74952e+07	4.76805e+07
		2650	2TIO2	46	2650	324	652.022	45.3894	0	5.6585e+07	6.0008e+07	5.91651e+07	3.33801e+07	3.23997e+07	3.32411e+07	5.64258e+07	5.88016e+07	5.72583e+07	4.68227e+07	4.26375e+07	5.35813e+07	1	0.0608835	1	0.563393	0.0262054	0.000739862	0.981381	0.0504514	0.436033	0.813854	0.119031	0.0642435	1	0.0608835	1	0.563393	0.0262054	0.000739862	0.981381	0.0504514	0.436033	0.813854	0.119031	0.0642435	5.85861e+07	3.3007e+07	5.74952e+07	4.76805e+07
		2650	2TIO2	46	2650	324	652.022	45.3894	0	5.6585e+07	6.0008e+07	5.91651e+07	3.33801e+07	3.23997e+07	3.32411e+07	5.64258e+07	5.88016e+07	5.72583e+07	4.68227e+07	4.26375e+07	5.35813e+07	1	0.0608835	1	0.563393	0.0262054	0.000739862	0.981381	0.0504514	0.436033	0.813854	0.119031	0.0642435	1	0.0608835	1	0.563393	0.0262054	0.000739862	0.981381	0.0504514	0.436033	0.813854	0.119031	0.0642435	5.85861e+07	3.3007e+07	5.74952e+07	4.76805e+07
		2650	2TIO2_160814135556	46	2650	324	652.022	45.3894	0	5.6585e+07	6.0008e+07	5.91651e+07	3.33801e+07	3.23997e+07	3.32411e+07	5.64258e+07	5.88016e+07	5.72583e+07	4.68227e+07	4.26375e+07	5.35813e+07	1	0.0608835	1	0.563393	0.0262054	0.000739862	0.981381	0.0504514	0.436033	0.813854	0.119031	0.0642435	1	0.0608835	1	0.563393	0.0262054	0.000739862	0.981381	0.0504514	0.436033	0.813854	0.119031	0.0642435	5.85861e+07	3.3007e+07	5.74952e+07	4.76805e+07
		2650	2TIO2_160814135556	46	2650	324	652.022	45.3894	0	5.6585e+07	6.0008e+07	5.91651e+07	3.33801e+07	3.23997e+07	3.32411e+07	5.64258e+07	5.88016e+07	5.72583e+07	4.68227e+07	4.26375e+07	5.35813e+07	1	0.0608835	1	0.563393	0.0262054	0.000739862	0.981381	0.0504514	0.436033	0.813854	0.119031	0.0642435	1	0.0608835	1	0.563393	0.0262054	0.000739862	0.981381	0.0504514	0.436033	0.813854	0.119031	0.0642435	5.85861e+07	3.3007e+07	5.74952e+07	4.76805e+07
		2650	2TIO2_160814135556	46	2650	324	652.022	45.3894	0	5.6585e+07	6.0008e+07	5.91651e+07	3.33801e+07	3.23997e+07	3.32411e+07	5.64258e+07	5.88016e+07	5.72583e+07	4.68227e+07	4.26375e+07	5.35813e+07	1	0.0608835	1	0.563393	0.0262054	0.000739862	0.981381	0.0504514	0.436033	0.813854	0.119031	0.0642435	1	0.0608835	1	0.563393	0.0262054	0.000739862	0.981381	0.0504514	0.436033	0.813854	0.119031	0.0642435	5.85861e+07	3.3007e+07	5.74952e+07	4.76805e+07
		2650	3TIO2	46	2650	324	652.022	45.3894	0	5.6585e+07	6.0008e+07	5.91651e+07	3.33801e+07	3.23997e+07	3.32411e+07	5.64258e+07	5.88016e+07	5.72583e+07	4.68227e+07	4.26375e+07	5.35813e+07	1	0.0608835	1	0.563393	0.0262054	0.000739862	0.981381	0.0504514	0.436033	0.813854	0.119031	0.0642435	1	0.0608835	1	0.563393	0.0262054	0.000739862	0.981381	0.0504514	0.436033	0.813854	0.119031	0.0642435	5.85861e+07	3.3007e+07	5.74952e+07	4.76805e+07
		2650	3TIO2	46	2650	324	652.022	45.3894	0	5.6585e+07	6.0008e+07	5.91651e+07	3.33801e+07	3.23997e+07	3.32411e+07	5.64258e+07	5.88016e+07	5.72583e+07	4.68227e+07	4.26375e+07	5.35813e+07	1	0.0608835	1	0.563393	0.0262054	0.000739862	0.981381	0.0504514	0.436033	0.813854	0.119031	0.0642435	1	0.0608835	1	0.563393	0.0262054	0.000739862	0.981381	0.0504514	0.436033	0.813854	0.119031	0.0642435	5.85861e+07	3.3007e+07	5.74952e+07	4.76805e+07
		2650	3TIO2	46	2650	324	652.022	45.3894	0	5.6585e+07	6.0008e+07	5.91651e+07	3.33801e+07	3.23997e+07	3.32411e+07	5.64258e+07	5.88016e+07	5.72583e+07	4.68227e+07	4.26375e+07	5.35813e+07	1	0.0608835	1	0.563393	0.0262054	0.000739862	0.981381	0.0504514	0.436033	0.813854	0.119031	0.0642435	1	0.0608835	1	0.563393	0.0262054	0.000739862	0.981381	0.0504514	0.436033	0.813854	0.119031	0.0642435	5.85861e+07	3.3007e+07	5.74952e+07	4.76805e+07
		2650	3TIO2	46	2650	324	652.022	45.3894	0	5.6585e+07	6.0008e+07	5.91651e+07	3.33801e+07	3.23997e+07	3.32411e+07	5.64258e+07	5.88016e+07	5.72583e+07	4.68227e+07	4.26375e+07	5.35813e+07	1	0.0608835	1	0.563393	0.0262054	0.000739862	0.981381	0.0504514	0.436033	0.813854	0.119031	0.0642435	1	0.0608835	1	0.563393	0.0262054	0.000739862	0.981381	0.0504514	0.436033	0.813854	0.119031	0.0642435	5.85861e+07	3.3007e+07	5.74952e+07	4.76805e+07
		2650	3TIO2_160814194338	46	2650	324	652.022	45.3894	0	5.6585e+07	6.0008e+07	5.91651e+07	3.33801e+07	3.23997e+07	3.32411e+07	5.64258e+07	5.88016e+07	5.72583e+07	4.68227e+07	4.26375e+07	5.35813e+07	1	0.0608835	1	0.563393	0.0262054	0.000739862	0.981381	0.0504514	0.436033	0.813854	0.119031	0.0642435	1	0.0608835	1	0.563393	0.0262054	0.000739862	0.981381	0.0504514	0.436033	0.813854	0.119031	0.0642435	5.85861e+07	3.3007e+07	5.74952e+07	4.76805e+07
		2650	3TIO2_160814194338	46	2650	324	652.022	45.3894	0	5.6585e+07	6.0008e+07	5.91651e+07	3.33801e+07	3.23997e+07	3.32411e+07	5.64258e+07	5.88016e+07	5.72583e+07	4.68227e+07	4.26375e+07	5.35813e+07	1	0.0608835	1	0.563393	0.0262054	0.000739862	0.981381	0.0504514	0.436033	0.813854	0.119031	0.0642435	1	0.0608835	1	0.563393	0.0262054	0.000739862	0.981381	0.0504514	0.436033	0.813854	0.119031	0.0642435	5.85861e+07	3.3007e+07	5.74952e+07	4.76805e+07
		2650	3TIO2_160814194338	46	2650	324	652.022	45.3894	0	5.6585e+07	6.0008e+07	5.91651e+07	3.33801e+07	3.23997e+07	3.32411e+07	5.64258e+07	5.88016e+07	5.72583e+07	4.68227e+07	4.26375e+07	5.35813e+07	1	0.0608835	1	0.563393	0.0262054	0.000739862	0.981381	0.0504514	0.436033	0.813854	0.119031	0.0642435	1	0.0608835	1	0.563393	0.0262054	0.000739862	0.981381	0.0504514	0.436033	0.813854	0.119031	0.0642435	5.85861e+07	3.3007e+07	5.74952e+07	4.76805e+07
		2650	3TIO2_160814194338	46	2650	324	652.022	45.3894	0	5.6585e+07	6.0008e+07	5.91651e+07	3.33801e+07	3.23997e+07	3.32411e+07	5.64258e+07	5.88016e+07	5.72583e+07	4.68227e+07	4.26375e+07	5.35813e+07	1	0.0608835	1	0.563393	0.0262054	0.000739862	0.981381	0.0504514	0.436033	0.813854	0.119031	0.0642435	1	0.0608835	1	0.563393	0.0262054	0.000739862	0.981381	0.0504514	0.436033	0.813854	0.119031	0.0642435	5.85861e+07	3.3007e+07	5.74952e+07	4.76805e+07
		2650	3TIO2_160814194338	46	2650	324	652.022	45.3894	0	5.6585e+07	6.0008e+07	5.91651e+07	3.33801e+07	3.23997e+07	3.32411e+07	5.64258e+07	5.88016e+07	5.72583e+07	4.68227e+07	4.26375e+07	5.35813e+07	1	0.0608835	1	0.563393	0.0262054	0.000739862	0.981381	0.0504514	0.436033	0.813854	0.119031	0.0642435	1	0.0608835	1	0.563393	0.0262054	0.000739862	0.981381	0.0504514	0.436033	0.813854	0.119031	0.0642435	5.85861e+07	3.3007e+07	5.74952e+07	4.76805e+07
		2650	3TIO2_160814213929	46	2650	324	652.022	45.3894	0	5.6585e+07	6.0008e+07	5.91651e+07	3.33801e+07	3.23997e+07	3.32411e+07	5.64258e+07	5.88016e+07	5.72583e+07	4.68227e+07	4.26375e+07	5.35813e+07	1	0.0608835	1	0.563393	0.0262054	0.000739862	0.981381	0.0504514	0.436033	0.813854	0.119031	0.0642435	1	0.0608835	1	0.563393	0.0262054	0.000739862	0.981381	0.0504514	0.436033	0.813854	0.119031	0.0642435	5.85861e+07	3.3007e+07	5.74952e+07	4.76805e+07
		2650	3TIO2_160814213929	46	2650	324	652.022	45.3894	0	5.6585e+07	6.0008e+07	5.91651e+07	3.33801e+07	3.23997e+07	3.32411e+07	5.64258e+07	5.88016e+07	5.72583e+07	4.68227e+07	4.26375e+07	5.35813e+07	1	0.0608835	1	0.563393	0.0262054	0.000739862	0.981381	0.0504514	0.436033	0.813854	0.119031	0.0642435	1	0.0608835	1	0.563393	0.0262054	0.000739862	0.981381	0.0504514	0.436033	0.813854	0.119031	0.0642435	5.85861e+07	3.3007e+07	5.74952e+07	4.76805e+07
		2650	3TIO2_160814213929	46	2650	324	652.022	45.3894	0	5.6585e+07	6.0008e+07	5.91651e+07	3.33801e+07	3.23997e+07	3.32411e+07	5.64258e+07	5.88016e+07	5.72583e+07	4.68227e+07	4.26375e+07	5.35813e+07	1	0.0608835	1	0.563393	0.0262054	0.000739862	0.981381	0.0504514	0.436033	0.813854	0.119031	0.0642435	1	0.0608835	1	0.563393	0.0262054	0.000739862	0.981381	0.0504514	0.436033	0.813854	0.119031	0.0642435	5.85861e+07	3.3007e+07	5.74952e+07	4.76805e+07
		2650	3TIO2_160814213929	46	2650	324	652.022	45.3894	0	5.6585e+07	6.0008e+07	5.91651e+07	3.33801e+07	3.23997e+07	3.32411e+07	5.64258e+07	5.88016e+07	5.72583e+07	4.68227e+07	4.26375e+07	5.35813e+07	1	0.0608835	1	0.563393	0.0262054	0.000739862	0.981381	0.0504514	0.436033	0.813854	0.119031	0.0642435	1	0.0608835	1	0.563393	0.0262054	0.000739862	0.981381	0.0504514	0.436033	0.813854	0.119031	0.0642435	5.85861e+07	3.3007e+07	5.74952e+07	4.76805e+07
SP://B4E335	B4E335_HUMAN cDNA FLJ52842_ highly similar to Actin_ cytoplasmic 1 OS=Homo sapiens PE=2 SV=1	6	6	85	1	0.0271987	1	0.546357	0.0163278	4.39787e-11	1.02093	0.0307066	0.0038758	0.933126	0.0431812	0.167705
	peptides: 6 Items
	PEPTIDE	FRAMES	HITS	Ratio_1T	StdDev_1T	PValue_1T	Ratio_2T	StdDev_2T	PValue_2T	Ratio_3T	StdDev_3T	PValue_3T	Ratio_4T	StdDev_4T	PValue_4T	OtherAssignments	AvgPepPValue
	AGFAGDDAPR	1	6	1	0.0469649	1	0.365286	0.100422	0.00463838	1.18019	0.230871	0.263398	0.997449	0.0860934	0.952184	0	0
		hits: 6 Items
		FRAMEID	RAWFILE	MS2	FrameID1	CompID	MZ	Time	GoodID	II_1TIO2	II_1TIO2_160814080817	II_1TIO2_160814100408	II_2TIO2	II_2TIO2_160814135556	II_2TIO2_160814155150	II_3TIO2	II_3TIO2_160814194338	II_3TIO2_160814213929	II_4TIO2	II_4TIO2_160815013116	II_4TIO2_160815032716	Ratio_1T	StdDev_1T	PValue_1T	Ratio_2T	StdDev_2T	PValue_2T	Ratio_3T	StdDev_3T	PValue_3T	Ratio_4T	StdDev_4T	PValue_4T	NRatio_1T	NStdDev_1T	NPValue_1T	NRatio_2T	NStdDev_2T	NPValue_2T	NRatio_3T	NStdDev_3T	NPValue_3T	NRatio_4T	NStdDev_4T	NPValue_4T	Avg_1T	Avg_2T	Avg_3T	Avg_4T
		3427	4TIO2_160815013116	6	3427	-1	488.724	35.1261	0	2.64884e+07	2.77235e+07	2.68535e+07	7.23219e+06	1.21585e+07	1.02214e+07	3.77048e+07	3.1171e+07	2.67964e+07	2.60704e+07	2.58829e+07	2.89053e+07	1	0.0469649	1	0.365286	0.100422	0.00463838	1.18019	0.230871	0.263398	0.997449	0.0860934	0.952184	1	0.0469649	1	0.365286	0.100422	0.00463838	1.18019	0.230871	0.263398	0.997449	0.0860934	0.952184	2.70218e+07	9.87069e+06	3.18907e+07	2.69529e+07
		3427	4TIO2_160815013116	6	3427	-1	488.724	35.1261	0	2.64884e+07	2.77235e+07	2.68535e+07	7.23219e+06	1.21585e+07	1.02214e+07	3.77048e+07	3.1171e+07	2.67964e+07	2.60704e+07	2.58829e+07	2.89053e+07	1	0.0469649	1	0.365286	0.100422	0.00463838	1.18019	0.230871	0.263398	0.997449	0.0860934	0.952184	1	0.0469649	1	0.365286	0.100422	0.00463838	1.18019	0.230871	0.263398	0.997449	0.0860934	0.952184	2.70218e+07	9.87069e+06	3.18907e+07	2.69529e+07
		3427	4TIO2_160815032716	6	3427	-1	488.724	35.1261	0	2.64884e+07	2.77235e+07	2.68535e+07	7.23219e+06	1.21585e+07	1.02214e+07	3.77048e+07	3.1171e+07	2.67964e+07	2.60704e+07	2.58829e+07	2.89053e+07	1	0.0469649	1	0.365286	0.100422	0.00463838	1.18019	0.230871	0.263398	0.997449	0.0860934	0.952184	1	0.0469649	1	0.365286	0.100422	0.00463838	1.18019	0.230871	0.263398	0.997449	0.0860934	0.952184	2.70218e+07	9.87069e+06	3.18907e+07	2.69529e+07
		3427	4TIO2_160815032716	6	3427	-1	488.724	35.1261	0	2.64884e+07	2.77235e+07	2.68535e+07	7.23219e+06	1.21585e+07	1.02214e+07	3.77048e+07	3.1171e+07	2.67964e+07	2.60704e+07	2.58829e+07	2.89053e+07	1	0.0469649	1	0.365286	0.100422	0.00463838	1.18019	0.230871	0.263398	0.997449	0.0860934	0.952184	1	0.0469649	1	0.365286	0.100422	0.00463838	1.18019	0.230871	0.263398	0.997449	0.0860934	0.952184	2.70218e+07	9.87069e+06	3.18907e+07	2.69529e+07
		3427	3TIO2	6	3427	-1	488.724	35.1261	0	2.64884e+07	2.77235e+07	2.68535e+07	7.23219e+06	1.21585e+07	1.02214e+07	3.77048e+07	3.1171e+07	2.67964e+07	2.60704e+07	2.58829e+07	2.89053e+07	1	0.0469649	1	0.365286	0.100422	0.00463838	1.18019	0.230871	0.263398	0.997449	0.0860934	0.952184	1	0.0469649	1	0.365286	0.100422	0.00463838	1.18019	0.230871	0.263398	0.997449	0.0860934	0.952184	2.70218e+07	9.87069e+06	3.18907e+07	2.69529e+07
		3427	3TIO2	6	3427	-1	488.724	35.1261	0	2.64884e+07	2.77235e+07	2.68535e+07	7.23219e+06	1.21585e+07	1.02214e+07	3.77048e+07	3.1171e+07	2.67964e+07	2.60704e+07	2.58829e+07	2.89053e+07	1	0.0469649	1	0.365286	0.100422	0.00463838	1.18019	0.230871	0.263398	0.997449	0.0860934	0.952184	1	0.0469649	1	0.365286	0.100422	0.00463838	1.18019	0.230871	0.263398	0.997449	0.0860934	0.952184	2.70218e+07	9.87069e+06	3.18907e+07	2.69529e+07
	GYSFTTTAER	1	3	1	0.340215	1	0.505245	0.175036	0.0206564	1.29347	0.438965	0.145043	1.06959	0.307674	0.601744	0	0
		hits: 3 Items
		FRAMEID	RAWFILE	MS2	FrameID1	CompID	MZ	Time	GoodID	II_1TIO2	II_1TIO2_160814080817	II_1TIO2_160814100408	II_2TIO2	II_2TIO2_160814135556	II_2TIO2_160814155150	II_3TIO2	II_3TIO2_160814194338	II_3TIO2_160814213929	II_4TIO2	II_4TIO2_160815013116	II_4TIO2_160815032716	Ratio_1T	StdDev_1T	PValue_1T	Ratio_2T	StdDev_2T	PValue_2T	Ratio_3T	StdDev_3T	PValue_3T	Ratio_4T	StdDev_4T	PValue_4T	NRatio_1T	NStdDev_1T	NPValue_1T	NRatio_2T	NStdDev_2T	NPValue_2T	NRatio_3T	NStdDev_3T	NPValue_3T	NRatio_4T	NStdDev_4T	NPValue_4T	Avg_1T	Avg_2T	Avg_3T	Avg_4T
		6801	4TIO2	3	6801	1833	566.762	39.2478	0	1.34712e+07	9.84759e+06	1.0555e+07	4.63731e+06	5.84221e+06	6.63507e+06	1.64785e+07	1.1803e+07	1.5533e+07	1.27701e+07	1.0444e+07	1.3017e+07	1	0.340215	1	0.505245	0.175036	0.0206564	1.29347	0.438965	0.145043	1.06959	0.307674	0.601744	1	0.340215	1	0.505245	0.175036	0.0206564	1.29347	0.438965	0.145043	1.06959	0.307674	0.601744	1.12913e+07	5.70486e+06	1.46049e+07	1.2077e+07
		6801	3TIO2	3	6801	1833	566.762	39.2478	0	1.34712e+07	9.84759e+06	1.0555e+07	4.63731e+06	5.84221e+06	6.63507e+06	1.64785e+07	1.1803e+07	1.5533e+07	1.27701e+07	1.0444e+07	1.3017e+07	1	0.340215	1	0.505245	0.175036	0.0206564	1.29347	0.438965	0.145043	1.06959	0.307674	0.601744	1	0.340215	1	0.505245	0.175036	0.0206564	1.29347	0.438965	0.145043	1.06959	0.307674	0.601744	1.12913e+07	5.70486e+06	1.46049e+07	1.2077e+07
		6801	3TIO2_160814194338	3	6801	1833	566.762	39.2478	0	1.34712e+07	9.84759e+06	1.0555e+07	4.63731e+06	5.84221e+06	6.63507e+06	1.64785e+07	1.1803e+07	1.5533e+07	1.27701e+07	1.0444e+07	1.3017e+07	1	0.340215	1	0.505245	0.175036	0.0206564	1.29347	0.438965	0.145043	1.06959	0.307674	0.601744	1	0.340215	1	0.505245	0.175036	0.0206564	1.29347	0.438965	0.145043	1.06959	0.307674	0.601744	1.12913e+07	5.70486e+06	1.46049e+07	1.2077e+07
	IIAPPER	1	14	1	0.0627018	1	0.54783	0.0252076	0.00088694	1.15144	0.0610326	0.00333609	1.02979	0.199137	0.788183	0	0
		hits: 14 Items
		FRAMEID	RAWFILE	MS2	FrameID1	CompID	MZ	Time	GoodID	II_1TIO2	II_1TIO2_160814080817	II_1TIO2_160814100408	II_2TIO2	II_2TIO2_160814135556	II_2TIO2_160814155150	II_3TIO2	II_3TIO2_160814194338	II_3TIO2_160814213929	II_4TIO2	II_4TIO2_160815013116	II_4TIO2_160815032716	Ratio_1T	StdDev_1T	PValue_1T	Ratio_2T	StdDev_2T	PValue_2T	Ratio_3T	StdDev_3T	PValue_3T	Ratio_4T	StdDev_4T	PValue_4T	NRatio_1T	NStdDev_1T	NPValue_1T	NRatio_2T	NStdDev_2T	NPValue_2T	NRatio_3T	NStdDev_3T	NPValue_3T	NRatio_4T	NStdDev_4T	NPValue_4T	Avg_1T	Avg_2T	Avg_3T	Avg_4T
		3256	4TIO2	14	3256	541	398.237	35.2217	0	3.85599e+07	3.85923e+07	3.65188e+07	2.07546e+07	2.10632e+07	2.04545e+07	4.33646e+07	4.28436e+07	4.4677e+07	4.62551e+07	3.45651e+07	3.62372e+07	1	0.0627018	1	0.54783	0.0252076	0.00088694	1.15144	0.0610326	0.00333609	1.02979	0.199137	0.788183	1	0.0627018	1	0.54783	0.0252076	0.00088694	1.15144	0.0610326	0.00333609	1.02979	0.199137	0.788183	3.78903e+07	2.07574e+07	4.36284e+07	3.90192e+07
		3256	4TIO2	14	3256	541	398.237	35.2217	0	3.85599e+07	3.85923e+07	3.65188e+07	2.07546e+07	2.10632e+07	2.04545e+07	4.33646e+07	4.28436e+07	4.4677e+07	4.62551e+07	3.45651e+07	3.62372e+07	1	0.0627018	1	0.54783	0.0252076	0.00088694	1.15144	0.0610326	0.00333609	1.02979	0.199137	0.788183	1	0.0627018	1	0.54783	0.0252076	0.00088694	1.15144	0.0610326	0.00333609	1.02979	0.199137	0.788183	3.78903e+07	2.07574e+07	4.36284e+07	3.90192e+07
		3256	4TIO2	14	3256	541	398.237	35.2217	0	3.85599e+07	3.85923e+07	3.65188e+07	2.07546e+07	2.10632e+07	2.04545e+07	4.33646e+07	4.28436e+07	4.4677e+07	4.62551e+07	3.45651e+07	3.62372e+07	1	0.0627018	1	0.54783	0.0252076	0.00088694	1.15144	0.0610326	0.00333609	1.02979	0.199137	0.788183	1	0.0627018	1	0.54783	0.0252076	0.00088694	1.15144	0.0610326	0.00333609	1.02979	0.199137	0.788183	3.78903e+07	2.07574e+07	4.36284e+07	3.90192e+07
		3256	4TIO2	14	3256	541	398.237	35.2217	0	3.85599e+07	3.85923e+07	3.65188e+07	2.07546e+07	2.10632e+07	2.04545e+07	4.33646e+07	4.28436e+07	4.4677e+07	4.62551e+07	3.45651e+07	3.62372e+07	1	0.0627018	1	0.54783	0.0252076	0.00088694	1.15144	0.0610326	0.00333609	1.02979	0.199137	0.788183	1	0.0627018	1	0.54783	0.0252076	0.00088694	1.15144	0.0610326	0.00333609	1.02979	0.199137	0.788183	3.78903e+07	2.07574e+07	4.36284e+07	3.90192e+07
		3256	4TIO2_160815013116	14	3256	541	398.237	35.2217	0	3.85599e+07	3.85923e+07	3.65188e+07	2.07546e+07	2.10632e+07	2.04545e+07	4.33646e+07	4.28436e+07	4.4677e+07	4.62551e+07	3.45651e+07	3.62372e+07	1	0.0627018	1	0.54783	0.0252076	0.00088694	1.15144	0.0610326	0.00333609	1.02979	0.199137	0.788183	1	0.0627018	1	0.54783	0.0252076	0.00088694	1.15144	0.0610326	0.00333609	1.02979	0.199137	0.788183	3.78903e+07	2.07574e+07	4.36284e+07	3.90192e+07
		3256	1TIO2	14	3256	541	398.237	35.2217	0	3.85599e+07	3.85923e+07	3.65188e+07	2.07546e+07	2.10632e+07	2.04545e+07	4.33646e+07	4.28436e+07	4.4677e+07	4.62551e+07	3.45651e+07	3.62372e+07	1	0.0627018	1	0.54783	0.0252076	0.00088694	1.15144	0.0610326	0.00333609	1.02979	0.199137	0.788183	1	0.0627018	1	0.54783	0.0252076	0.00088694	1.15144	0.0610326	0.00333609	1.02979	0.199137	0.788183	3.78903e+07	2.07574e+07	4.36284e+07	3.90192e+07
		3256	1TIO2_160814080817	14	3256	541	398.237	35.2217	0	3.85599e+07	3.85923e+07	3.65188e+07	2.07546e+07	2.10632e+07	2.04545e+07	4.33646e+07	4.28436e+07	4.4677e+07	4.62551e+07	3.45651e+07	3.62372e+07	1	0.0627018	1	0.54783	0.0252076	0.00088694	1.15144	0.0610326	0.00333609	1.02979	0.199137	0.788183	1	0.0627018	1	0.54783	0.0252076	0.00088694	1.15144	0.0610326	0.00333609	1.02979	0.199137	0.788183	3.78903e+07	2.07574e+07	4.36284e+07	3.90192e+07
		3256	3TIO2	14	3256	541	398.237	35.2217	0	3.85599e+07	3.85923e+07	3.65188e+07	2.07546e+07	2.10632e+07	2.04545e+07	4.33646e+07	4.28436e+07	4.4677e+07	4.62551e+07	3.45651e+07	3.62372e+07	1	0.0627018	1	0.54783	0.0252076	0.00088694	1.15144	0.0610326	0.00333609	1.02979	0.199137	0.788183	1	0.0627018	1	0.54783	0.0252076	0.00088694	1.15144	0.0610326	0.00333609	1.02979	0.199137	0.788183	3.78903e+07	2.07574e+07	4.36284e+07	3.90192e+07
		3256	3TIO2	14	3256	541	398.237	35.2217	0	3.85599e+07	3.85923e+07	3.65188e+07	2.07546e+07	2.10632e+07	2.04545e+07	4.33646e+07	4.28436e+07	4.4677e+07	4.62551e+07	3.45651e+07	3.62372e+07	1	0.0627018	1	0.54783	0.0252076	0.00088694	1.15144	0.0610326	0.00333609	1.02979	0.199137	0.788183	1	0.0627018	1	0.54783	0.0252076	0.00088694	1.15144	0.0610326	0.00333609	1.02979	0.199137	0.788183	3.78903e+07	2.07574e+07	4.36284e+07	3.90192e+07
		3256	3TIO2_160814194338	14	3256	541	398.237	35.2217	0	3.85599e+07	3.85923e+07	3.65188e+07	2.07546e+07	2.10632e+07	2.04545e+07	4.33646e+07	4.28436e+07	4.4677e+07	4.62551e+07	3.45651e+07	3.62372e+07	1	0.0627018	1	0.54783	0.0252076	0.00088694	1.15144	0.0610326	0.00333609	1.02979	0.199137	0.788183	1	0.0627018	1	0.54783	0.0252076	0.00088694	1.15144	0.0610326	0.00333609	1.02979	0.199137	0.788183	3.78903e+07	2.07574e+07	4.36284e+07	3.90192e+07
		3256	3TIO2_160814194338	14	3256	541	398.237	35.2217	0	3.85599e+07	3.85923e+07	3.65188e+07	2.07546e+07	2.10632e+07	2.04545e+07	4.33646e+07	4.28436e+07	4.4677e+07	4.62551e+07	3.45651e+07	3.62372e+07	1	0.0627018	1	0.54783	0.0252076	0.00088694	1.15144	0.0610326	0.00333609	1.02979	0.199137	0.788183	1	0.0627018	1	0.54783	0.0252076	0.00088694	1.15144	0.0610326	0.00333609	1.02979	0.199137	0.788183	3.78903e+07	2.07574e+07	4.36284e+07	3.90192e+07
		3256	3TIO2_160814213929	14	3256	541	398.237	35.2217	0	3.85599e+07	3.85923e+07	3.65188e+07	2.07546e+07	2.10632e+07	2.04545e+07	4.33646e+07	4.28436e+07	4.4677e+07	4.62551e+07	3.45651e+07	3.62372e+07	1	0.0627018	1	0.54783	0.0252076	0.00088694	1.15144	0.0610326	0.00333609	1.02979	0.199137	0.788183	1	0.0627018	1	0.54783	0.0252076	0.00088694	1.15144	0.0610326	0.00333609	1.02979	0.199137	0.788183	3.78903e+07	2.07574e+07	4.36284e+07	3.90192e+07
		3256	3TIO2_160814213929	14	3256	541	398.237	35.2217	0	3.85599e+07	3.85923e+07	3.65188e+07	2.07546e+07	2.10632e+07	2.04545e+07	4.33646e+07	4.28436e+07	4.4677e+07	4.62551e+07	3.45651e+07	3.62372e+07	1	0.0627018	1	0.54783	0.0252076	0.00088694	1.15144	0.0610326	0.00333609	1.02979	0.199137	0.788183	1	0.0627018	1	0.54783	0.0252076	0.00088694	1.15144	0.0610326	0.00333609	1.02979	0.199137	0.788183	3.78903e+07	2.07574e+07	4.36284e+07	3.90192e+07
		3256	3TIO2_160814213929	14	3256	541	398.237	35.2217	0	3.85599e+07	3.85923e+07	3.65188e+07	2.07546e+07	2.10632e+07	2.04545e+07	4.33646e+07	4.28436e+07	4.4677e+07	4.62551e+07	3.45651e+07	3.62372e+07	1	0.0627018	1	0.54783	0.0252076	0.00088694	1.15144	0.0610326	0.00333609	1.02979	0.199137	0.788183	1	0.0627018	1	0.54783	0.0252076	0.00088694	1.15144	0.0610326	0.00333609	1.02979	0.199137	0.788183	3.78903e+07	2.07574e+07	4.36284e+07	3.90192e+07
	LDLAGR	1	4	1	0.462495	1	0.43705	0.227387	0.0324869	1.36481	0.470416	0.0953493	1.1804	0.358322	0.308879	0	0
		hits: 4 Items
		FRAMEID	RAWFILE	MS2	FrameID1	CompID	MZ	Time	GoodID	II_1TIO2	II_1TIO2_160814080817	II_1TIO2_160814100408	II_2TIO2	II_2TIO2_160814135556	II_2TIO2_160814155150	II_3TIO2	II_3TIO2_160814194338	II_3TIO2_160814213929	II_4TIO2	II_4TIO2_160815013116	II_4TIO2_160815032716	Ratio_1T	StdDev_1T	PValue_1T	Ratio_2T	StdDev_2T	PValue_2T	Ratio_3T	StdDev_3T	PValue_3T	Ratio_4T	StdDev_4T	PValue_4T	NRatio_1T	NStdDev_1T	NPValue_1T	NRatio_2T	NStdDev_2T	NPValue_2T	NRatio_3T	NStdDev_3T	NPValue_3T	NRatio_4T	NStdDev_4T	NPValue_4T	Avg_1T	Avg_2T	Avg_3T	Avg_4T
		6376	4TIO2	4	6376	1711	322.688	36.7492	0	1.45262e+07	1.21086e+07	9.03937e+06	5.53287e+06	6.50296e+06	3.55554e+06	1.42492e+07	1.65505e+07	1.78887e+07	1.41628e+07	1.49825e+07	1.29643e+07	1	0.462495	1	0.43705	0.227387	0.0324869	1.36481	0.470416	0.0953493	1.1804	0.358322	0.308879	1	0.462495	1	0.43705	0.227387	0.0324869	1.36481	0.470416	0.0953493	1.1804	0.358322	0.308879	1.18914e+07	5.19712e+06	1.62295e+07	1.40365e+07
		6376	4TIO2_160815032716	4	6376	1711	322.688	36.7492	0	1.45262e+07	1.21086e+07	9.03937e+06	5.53287e+06	6.50296e+06	3.55554e+06	1.42492e+07	1.65505e+07	1.78887e+07	1.41628e+07	1.49825e+07	1.29643e+07	1	0.462495	1	0.43705	0.227387	0.0324869	1.36481	0.470416	0.0953493	1.1804	0.358322	0.308879	1	0.462495	1	0.43705	0.227387	0.0324869	1.36481	0.470416	0.0953493	1.1804	0.358322	0.308879	1.18914e+07	5.19712e+06	1.62295e+07	1.40365e+07
		6376	3TIO2_160814194338	4	6376	1711	322.688	36.7492	0	1.45262e+07	1.21086e+07	9.03937e+06	5.53287e+06	6.50296e+06	3.55554e+06	1.42492e+07	1.65505e+07	1.78887e+07	1.41628e+07	1.49825e+07	1.29643e+07	1	0.462495	1	0.43705	0.227387	0.0324869	1.36481	0.470416	0.0953493	1.1804	0.358322	0.308879	1	0.462495	1	0.43705	0.227387	0.0324869	1.36481	0.470416	0.0953493	1.1804	0.358322	0.308879	1.18914e+07	5.19712e+06	1.62295e+07	1.40365e+07
		6376	3TIO2_160814194338	4	6376	1711	322.688	36.7492	0	1.45262e+07	1.21086e+07	9.03937e+06	5.53287e+06	6.50296e+06	3.55554e+06	1.42492e+07	1.65505e+07	1.78887e+07	1.41628e+07	1.49825e+07	1.29643e+07	1	0.462495	1	0.43705	0.227387	0.0324869	1.36481	0.470416	0.0953493	1.1804	0.358322	0.308879	1	0.462495	1	0.43705	0.227387	0.0324869	1.36481	0.470416	0.0953493	1.1804	0.358322	0.308879	1.18914e+07	5.19712e+06	1.62295e+07	1.40365e+07
	SYELPDGQVITIGNER	1	15	1	0.0526344	1	0.536332	0.0418892	3.11542e-05	0.952275	0.0519343	0.0929215	0.912011	0.0590035	0.0285659	0	0
		hits: 15 Items
		FRAMEID	RAWFILE	MS2	FrameID1	CompID	MZ	Time	GoodID	II_1TIO2	II_1TIO2_160814080817	II_1TIO2_160814100408	II_2TIO2	II_2TIO2_160814135556	II_2TIO2_160814155150	II_3TIO2	II_3TIO2_160814194338	II_3TIO2_160814213929	II_4TIO2	II_4TIO2_160815013116	II_4TIO2_160815032716	Ratio_1T	StdDev_1T	PValue_1T	Ratio_2T	StdDev_2T	PValue_2T	Ratio_3T	StdDev_3T	PValue_3T	Ratio_4T	StdDev_4T	PValue_4T	NRatio_1T	NStdDev_1T	NPValue_1T	NRatio_2T	NStdDev_2T	NPValue_2T	NRatio_3T	NStdDev_3T	NPValue_3T	NRatio_4T	NStdDev_4T	NPValue_4T	Avg_1T	Avg_2T	Avg_3T	Avg_4T
		5175	4TIO2	15	5175	1495	895.944	49.6911	0	1.59021e+07	1.67182e+07	1.60903e+07	9.22731e+06	8.41174e+06	8.48597e+06	1.59437e+07	1.50933e+07	1.53489e+07	1.41531e+07	1.51023e+07	1.51691e+07	1	0.0526344	1	0.536332	0.0418892	3.11542e-05	0.952275	0.0519343	0.0929215	0.912011	0.0590035	0.0285659	1	0.0526344	1	0.536332	0.0418892	3.11542e-05	0.952275	0.0519343	0.0929215	0.912011	0.0590035	0.0285659	1.62368e+07	8.70834e+06	1.54619e+07	1.48082e+07
		5175	4TIO2	15	5175	1495	895.944	49.6911	0	1.59021e+07	1.67182e+07	1.60903e+07	9.22731e+06	8.41174e+06	8.48597e+06	1.59437e+07	1.50933e+07	1.53489e+07	1.41531e+07	1.51023e+07	1.51691e+07	1	0.0526344	1	0.536332	0.0418892	3.11542e-05	0.952275	0.0519343	0.0929215	0.912011	0.0590035	0.0285659	1	0.0526344	1	0.536332	0.0418892	3.11542e-05	0.952275	0.0519343	0.0929215	0.912011	0.0590035	0.0285659	1.62368e+07	8.70834e+06	1.54619e+07	1.48082e+07
		5175	4TIO2_160815013116	15	5175	1495	895.944	49.6911	0	1.59021e+07	1.67182e+07	1.60903e+07	9.22731e+06	8.41174e+06	8.48597e+06	1.59437e+07	1.50933e+07	1.53489e+07	1.41531e+07	1.51023e+07	1.51691e+07	1	0.0526344	1	0.536332	0.0418892	3.11542e-05	0.952275	0.0519343	0.0929215	0.912011	0.0590035	0.0285659	1	0.0526344	1	0.536332	0.0418892	3.11542e-05	0.952275	0.0519343	0.0929215	0.912011	0.0590035	0.0285659	1.62368e+07	8.70834e+06	1.54619e+07	1.48082e+07
		5175	4TIO2_160815032716	15	5175	1495	895.944	49.6911	0	1.59021e+07	1.67182e+07	1.60903e+07	9.22731e+06	8.41174e+06	8.48597e+06	1.59437e+07	1.50933e+07	1.53489e+07	1.41531e+07	1.51023e+07	1.51691e+07	1	0.0526344	1	0.536332	0.0418892	3.11542e-05	0.952275	0.0519343	0.0929215	0.912011	0.0590035	0.0285659	1	0.0526344	1	0.536332	0.0418892	3.11542e-05	0.952275	0.0519343	0.0929215	0.912011	0.0590035	0.0285659	1.62368e+07	8.70834e+06	1.54619e+07	1.48082e+07
		5175	4TIO2_160815032716	15	5175	1495	895.944	49.6911	0	1.59021e+07	1.67182e+07	1.60903e+07	9.22731e+06	8.41174e+06	8.48597e+06	1.59437e+07	1.50933e+07	1.53489e+07	1.41531e+07	1.51023e+07	1.51691e+07	1	0.0526344	1	0.536332	0.0418892	3.11542e-05	0.952275	0.0519343	0.0929215	0.912011	0.0590035	0.0285659	1	0.0526344	1	0.536332	0.0418892	3.11542e-05	0.952275	0.0519343	0.0929215	0.912011	0.0590035	0.0285659	1.62368e+07	8.70834e+06	1.54619e+07	1.48082e+07
		5175	1TIO2	15	5175	1495	895.944	49.6911	0	1.59021e+07	1.67182e+07	1.60903e+07	9.22731e+06	8.41174e+06	8.48597e+06	1.59437e+07	1.50933e+07	1.53489e+07	1.41531e+07	1.51023e+07	1.51691e+07	1	0.0526344	1	0.536332	0.0418892	3.11542e-05	0.952275	0.0519343	0.0929215	0.912011	0.0590035	0.0285659	1	0.0526344	1	0.536332	0.0418892	3.11542e-05	0.952275	0.0519343	0.0929215	0.912011	0.0590035	0.0285659	1.62368e+07	8.70834e+06	1.54619e+07	1.48082e+07
		5175	1TIO2	15	5175	1495	895.944	49.6911	0	1.59021e+07	1.67182e+07	1.60903e+07	9.22731e+06	8.41174e+06	8.48597e+06	1.59437e+07	1.50933e+07	1.53489e+07	1.41531e+07	1.51023e+07	1.51691e+07	1	0.0526344	1	0.536332	0.0418892	3.11542e-05	0.952275	0.0519343	0.0929215	0.912011	0.0590035	0.0285659	1	0.0526344	1	0.536332	0.0418892	3.11542e-05	0.952275	0.0519343	0.0929215	0.912011	0.0590035	0.0285659	1.62368e+07	8.70834e+06	1.54619e+07	1.48082e+07
		5175	1TIO2_160814100408	15	5175	1495	895.944	49.6911	0	1.59021e+07	1.67182e+07	1.60903e+07	9.22731e+06	8.41174e+06	8.48597e+06	1.59437e+07	1.50933e+07	1.53489e+07	1.41531e+07	1.51023e+07	1.51691e+07	1	0.0526344	1	0.536332	0.0418892	3.11542e-05	0.952275	0.0519343	0.0929215	0.912011	0.0590035	0.0285659	1	0.0526344	1	0.536332	0.0418892	3.11542e-05	0.952275	0.0519343	0.0929215	0.912011	0.0590035	0.0285659	1.62368e+07	8.70834e+06	1.54619e+07	1.48082e+07
		5175	2TIO2	15	5175	1495	895.944	49.6911	0	1.59021e+07	1.67182e+07	1.60903e+07	9.22731e+06	8.41174e+06	8.48597e+06	1.59437e+07	1.50933e+07	1.53489e+07	1.41531e+07	1.51023e+07	1.51691e+07	1	0.0526344	1	0.536332	0.0418892	3.11542e-05	0.952275	0.0519343	0.0929215	0.912011	0.0590035	0.0285659	1	0.0526344	1	0.536332	0.0418892	3.11542e-05	0.952275	0.0519343	0.0929215	0.912011	0.0590035	0.0285659	1.62368e+07	8.70834e+06	1.54619e+07	1.48082e+07
		5175	3TIO2	15	5175	1495	895.944	49.6911	0	1.59021e+07	1.67182e+07	1.60903e+07	9.22731e+06	8.41174e+06	8.48597e+06	1.59437e+07	1.50933e+07	1.53489e+07	1.41531e+07	1.51023e+07	1.51691e+07	1	0.0526344	1	0.536332	0.0418892	3.11542e-05	0.952275	0.0519343	0.0929215	0.912011	0.0590035	0.0285659	1	0.0526344	1	0.536332	0.0418892	3.11542e-05	0.952275	0.0519343	0.0929215	0.912011	0.0590035	0.0285659	1.62368e+07	8.70834e+06	1.54619e+07	1.48082e+07
		5175	3TIO2	15	5175	1495	895.944	49.6911	0	1.59021e+07	1.67182e+07	1.60903e+07	9.22731e+06	8.41174e+06	8.48597e+06	1.59437e+07	1.50933e+07	1.53489e+07	1.41531e+07	1.51023e+07	1.51691e+07	1	0.0526344	1	0.536332	0.0418892	3.11542e-05	0.952275	0.0519343	0.0929215	0.912011	0.0590035	0.0285659	1	0.0526344	1	0.536332	0.0418892	3.11542e-05	0.952275	0.0519343	0.0929215	0.912011	0.0590035	0.0285659	1.62368e+07	8.70834e+06	1.54619e+07	1.48082e+07
		5175	3TIO2_160814194338	15	5175	1495	895.944	49.6911	0	1.59021e+07	1.67182e+07	1.60903e+07	9.22731e+06	8.41174e+06	8.48597e+06	1.59437e+07	1.50933e+07	1.53489e+07	1.41531e+07	1.51023e+07	1.51691e+07	1	0.0526344	1	0.536332	0.0418892	3.11542e-05	0.952275	0.0519343	0.0929215	0.912011	0.0590035	0.0285659	1	0.0526344	1	0.536332	0.0418892	3.11542e-05	0.952275	0.0519343	0.0929215	0.912011	0.0590035	0.0285659	1.62368e+07	8.70834e+06	1.54619e+07	1.48082e+07
		5175	3TIO2_160814194338	15	5175	1495	895.944	49.6911	0	1.59021e+07	1.67182e+07	1.60903e+07	9.22731e+06	8.41174e+06	8.48597e+06	1.59437e+07	1.50933e+07	1.53489e+07	1.41531e+07	1.51023e+07	1.51691e+07	1	0.0526344	1	0.536332	0.0418892	3.11542e-05	0.952275	0.0519343	0.0929215	0.912011	0.0590035	0.0285659	1	0.0526344	1	0.536332	0.0418892	3.11542e-05	0.952275	0.0519343	0.0929215	0.912011	0.0590035	0.0285659	1.62368e+07	8.70834e+06	1.54619e+07	1.48082e+07
		5175	3TIO2_160814213929	15	5175	1495	895.944	49.6911	0	1.59021e+07	1.67182e+07	1.60903e+07	9.22731e+06	8.41174e+06	8.48597e+06	1.59437e+07	1.50933e+07	1.53489e+07	1.41531e+07	1.51023e+07	1.51691e+07	1	0.0526344	1	0.536332	0.0418892	3.11542e-05	0.952275	0.0519343	0.0929215	0.912011	0.0590035	0.0285659	1	0.0526344	1	0.536332	0.0418892	3.11542e-05	0.952275	0.0519343	0.0929215	0.912011	0.0590035	0.0285659	1.62368e+07	8.70834e+06	1.54619e+07	1.48082e+07
		5175	3TIO2_160814213929	15	5175	1495	895.944	49.6911	0	1.59021e+07	1.67182e+07	1.60903e+07	9.22731e+06	8.41174e+06	8.48597e+06	1.59437e+07	1.50933e+07	1.53489e+07	1.41531e+07	1.51023e+07	1.51691e+07	1	0.0526344	1	0.536332	0.0418892	3.11542e-05	0.952275	0.0519343	0.0929215	0.912011	0.0590035	0.0285659	1	0.0526344	1	0.536332	0.0418892	3.11542e-05	0.952275	0.0519343	0.0929215	0.912011	0.0590035	0.0285659	1.62368e+07	8.70834e+06	1.54619e+07	1.48082e+07
	VAPEEHPVLLTEAPLNPK	1	43	1	0.0608835	1	0.563393	0.0262054	0.000739862	0.981381	0.0504514	0.436033	0.813854	0.119031	0.0642435	0	0
		hits: 43 Items
		FRAMEID	RAWFILE	MS2	FrameID1	CompID	MZ	Time	GoodID	II_1TIO2	II_1TIO2_160814080817	II_1TIO2_160814100408	II_2TIO2	II_2TIO2_160814135556	II_2TIO2_160814155150	II_3TIO2	II_3TIO2_160814194338	II_3TIO2_160814213929	II_4TIO2	II_4TIO2_160815013116	II_4TIO2_160815032716	Ratio_1T	StdDev_1T	PValue_1T	Ratio_2T	StdDev_2T	PValue_2T	Ratio_3T	StdDev_3T	PValue_3T	Ratio_4T	StdDev_4T	PValue_4T	NRatio_1T	NStdDev_1T	NPValue_1T	NRatio_2T	NStdDev_2T	NPValue_2T	NRatio_3T	NStdDev_3T	NPValue_3T	NRatio_4T	NStdDev_4T	NPValue_4T	Avg_1T	Avg_2T	Avg_3T	Avg_4T
		2650	4TIO2	46	2650	324	652.022	45.3894	0	5.6585e+07	6.0008e+07	5.91651e+07	3.33801e+07	3.23997e+07	3.32411e+07	5.64258e+07	5.88016e+07	5.72583e+07	4.68227e+07	4.26375e+07	5.35813e+07	1	0.0608835	1	0.563393	0.0262054	0.000739862	0.981381	0.0504514	0.436033	0.813854	0.119031	0.0642435	1	0.0608835	1	0.563393	0.0262054	0.000739862	0.981381	0.0504514	0.436033	0.813854	0.119031	0.0642435	5.85861e+07	3.3007e+07	5.74952e+07	4.76805e+07
		2650	4TIO2	46	2650	324	652.022	45.3894	0	5.6585e+07	6.0008e+07	5.91651e+07	3.33801e+07	3.23997e+07	3.32411e+07	5.64258e+07	5.88016e+07	5.72583e+07	4.68227e+07	4.26375e+07	5.35813e+07	1	0.0608835	1	0.563393	0.0262054	0.000739862	0.981381	0.0504514	0.436033	0.813854	0.119031	0.0642435	1	0.0608835	1	0.563393	0.0262054	0.000739862	0.981381	0.0504514	0.436033	0.813854	0.119031	0.0642435	5.85861e+07	3.3007e+07	5.74952e+07	4.76805e+07
		2650	4TIO2	46	2650	324	652.022	45.3894	0	5.6585e+07	6.0008e+07	5.91651e+07	3.33801e+07	3.23997e+07	3.32411e+07	5.64258e+07	5.88016e+07	5.72583e+07	4.68227e+07	4.26375e+07	5.35813e+07	1	0.0608835	1	0.563393	0.0262054	0.000739862	0.981381	0.0504514	0.436033	0.813854	0.119031	0.0642435	1	0.0608835	1	0.563393	0.0262054	0.000739862	0.981381	0.0504514	0.436033	0.813854	0.119031	0.0642435	5.85861e+07	3.3007e+07	5.74952e+07	4.76805e+07
		2650	4TIO2	46	2650	324	652.022	45.3894	0	5.6585e+07	6.0008e+07	5.91651e+07	3.33801e+07	3.23997e+07	3.32411e+07	5.64258e+07	5.88016e+07	5.72583e+07	4.68227e+07	4.26375e+07	5.35813e+07	1	0.0608835	1	0.563393	0.0262054	0.000739862	0.981381	0.0504514	0.436033	0.813854	0.119031	0.0642435	1	0.0608835	1	0.563393	0.0262054	0.000739862	0.981381	0.0504514	0.436033	0.813854	0.119031	0.0642435	5.85861e+07	3.3007e+07	5.74952e+07	4.76805e+07
		2650	4TIO2_160815013116	46	2650	324	652.022	45.3894	0	5.6585e+07	6.0008e+07	5.91651e+07	3.33801e+07	3.23997e+07	3.32411e+07	5.64258e+07	5.88016e+07	5.72583e+07	4.68227e+07	4.26375e+07	5.35813e+07	1	0.0608835	1	0.563393	0.0262054	0.000739862	0.981381	0.0504514	0.436033	0.813854	0.119031	0.0642435	1	0.0608835	1	0.563393	0.0262054	0.000739862	0.981381	0.0504514	0.436033	0.813854	0.119031	0.0642435	5.85861e+07	3.3007e+07	5.74952e+07	4.76805e+07
		2650	4TIO2_160815013116	46	2650	324	652.022	45.3894	0	5.6585e+07	6.0008e+07	5.91651e+07	3.33801e+07	3.23997e+07	3.32411e+07	5.64258e+07	5.88016e+07	5.72583e+07	4.68227e+07	4.26375e+07	5.35813e+07	1	0.0608835	1	0.563393	0.0262054	0.000739862	0.981381	0.0504514	0.436033	0.813854	0.119031	0.0642435	1	0.0608835	1	0.563393	0.0262054	0.000739862	0.981381	0.0504514	0.436033	0.813854	0.119031	0.0642435	5.85861e+07	3.3007e+07	5.74952e+07	4.76805e+07
		2650	4TIO2_160815013116	46	2650	324	652.022	45.3894	0	5.6585e+07	6.0008e+07	5.91651e+07	3.33801e+07	3.23997e+07	3.32411e+07	5.64258e+07	5.88016e+07	5.72583e+07	4.68227e+07	4.26375e+07	5.35813e+07	1	0.0608835	1	0.563393	0.0262054	0.000739862	0.981381	0.0504514	0.436033	0.813854	0.119031	0.0642435	1	0.0608835	1	0.563393	0.0262054	0.000739862	0.981381	0.0504514	0.436033	0.813854	0.119031	0.0642435	5.85861e+07	3.3007e+07	5.74952e+07	4.76805e+07
		2650	4TIO2_160815013116	46	2650	324	652.022	45.3894	0	5.6585e+07	6.0008e+07	5.91651e+07	3.33801e+07	3.23997e+07	3.32411e+07	5.64258e+07	5.88016e+07	5.72583e+07	4.68227e+07	4.26375e+07	5.35813e+07	1	0.0608835	1	0.563393	0.0262054	0.000739862	0.981381	0.0504514	0.436033	0.813854	0.119031	0.0642435	1	0.0608835	1	0.563393	0.0262054	0.000739862	0.981381	0.0504514	0.436033	0.813854	0.119031	0.0642435	5.85861e+07	3.3007e+07	5.74952e+07	4.76805e+07
		2650	4TIO2_160815013116	46	2650	324	652.022	45.3894	0	5.6585e+07	6.0008e+07	5.91651e+07	3.33801e+07	3.23997e+07	3.32411e+07	5.64258e+07	5.88016e+07	5.72583e+07	4.68227e+07	4.26375e+07	5.35813e+07	1	0.0608835	1	0.563393	0.0262054	0.000739862	0.981381	0.0504514	0.436033	0.813854	0.119031	0.0642435	1	0.0608835	1	0.563393	0.0262054	0.000739862	0.981381	0.0504514	0.436033	0.813854	0.119031	0.0642435	5.85861e+07	3.3007e+07	5.74952e+07	4.76805e+07
		2650	4TIO2_160815032716	46	2650	324	652.022	45.3894	0	5.6585e+07	6.0008e+07	5.91651e+07	3.33801e+07	3.23997e+07	3.32411e+07	5.64258e+07	5.88016e+07	5.72583e+07	4.68227e+07	4.26375e+07	5.35813e+07	1	0.0608835	1	0.563393	0.0262054	0.000739862	0.981381	0.0504514	0.436033	0.813854	0.119031	0.0642435	1	0.0608835	1	0.563393	0.0262054	0.000739862	0.981381	0.0504514	0.436033	0.813854	0.119031	0.0642435	5.85861e+07	3.3007e+07	5.74952e+07	4.76805e+07
		2650	4TIO2_160815032716	46	2650	324	652.022	45.3894	0	5.6585e+07	6.0008e+07	5.91651e+07	3.33801e+07	3.23997e+07	3.32411e+07	5.64258e+07	5.88016e+07	5.72583e+07	4.68227e+07	4.26375e+07	5.35813e+07	1	0.0608835	1	0.563393	0.0262054	0.000739862	0.981381	0.0504514	0.436033	0.813854	0.119031	0.0642435	1	0.0608835	1	0.563393	0.0262054	0.000739862	0.981381	0.0504514	0.436033	0.813854	0.119031	0.0642435	5.85861e+07	3.3007e+07	5.74952e+07	4.76805e+07
		2650	4TIO2_160815032716	46	2650	324	652.022	45.3894	0	5.6585e+07	6.0008e+07	5.91651e+07	3.33801e+07	3.23997e+07	3.32411e+07	5.64258e+07	5.88016e+07	5.72583e+07	4.68227e+07	4.26375e+07	5.35813e+07	1	0.0608835	1	0.563393	0.0262054	0.000739862	0.981381	0.0504514	0.436033	0.813854	0.119031	0.0642435	1	0.0608835	1	0.563393	0.0262054	0.000739862	0.981381	0.0504514	0.436033	0.813854	0.119031	0.0642435	5.85861e+07	3.3007e+07	5.74952e+07	4.76805e+07
		2650	4TIO2_160815032716	46	2650	324	652.022	45.3894	0	5.6585e+07	6.0008e+07	5.91651e+07	3.33801e+07	3.23997e+07	3.32411e+07	5.64258e+07	5.88016e+07	5.72583e+07	4.68227e+07	4.26375e+07	5.35813e+07	1	0.0608835	1	0.563393	0.0262054	0.000739862	0.981381	0.0504514	0.436033	0.813854	0.119031	0.0642435	1	0.0608835	1	0.563393	0.0262054	0.000739862	0.981381	0.0504514	0.436033	0.813854	0.119031	0.0642435	5.85861e+07	3.3007e+07	5.74952e+07	4.76805e+07
		2650	1TIO2	46	2650	324	652.022	45.3894	0	5.6585e+07	6.0008e+07	5.91651e+07	3.33801e+07	3.23997e+07	3.32411e+07	5.64258e+07	5.88016e+07	5.72583e+07	4.68227e+07	4.26375e+07	5.35813e+07	1	0.0608835	1	0.563393	0.0262054	0.000739862	0.981381	0.0504514	0.436033	0.813854	0.119031	0.0642435	1	0.0608835	1	0.563393	0.0262054	0.000739862	0.981381	0.0504514	0.436033	0.813854	0.119031	0.0642435	5.85861e+07	3.3007e+07	5.74952e+07	4.76805e+07
		2650	1TIO2	46	2650	324	652.022	45.3894	0	5.6585e+07	6.0008e+07	5.91651e+07	3.33801e+07	3.23997e+07	3.32411e+07	5.64258e+07	5.88016e+07	5.72583e+07	4.68227e+07	4.26375e+07	5.35813e+07	1	0.0608835	1	0.563393	0.0262054	0.000739862	0.981381	0.0504514	0.436033	0.813854	0.119031	0.0642435	1	0.0608835	1	0.563393	0.0262054	0.000739862	0.981381	0.0504514	0.436033	0.813854	0.119031	0.0642435	5.85861e+07	3.3007e+07	5.74952e+07	4.76805e+07
		2650	1TIO2	46	2650	324	652.022	45.3894	0	5.6585e+07	6.0008e+07	5.91651e+07	3.33801e+07	3.23997e+07	3.32411e+07	5.64258e+07	5.88016e+07	5.72583e+07	4.68227e+07	4.26375e+07	5.35813e+07	1	0.0608835	1	0.563393	0.0262054	0.000739862	0.981381	0.0504514	0.436033	0.813854	0.119031	0.0642435	1	0.0608835	1	0.563393	0.0262054	0.000739862	0.981381	0.0504514	0.436033	0.813854	0.119031	0.0642435	5.85861e+07	3.3007e+07	5.74952e+07	4.76805e+07
		2650	1TIO2	46	2650	324	652.022	45.3894	0	5.6585e+07	6.0008e+07	5.91651e+07	3.33801e+07	3.23997e+07	3.32411e+07	5.64258e+07	5.88016e+07	5.72583e+07	4.68227e+07	4.26375e+07	5.35813e+07	1	0.0608835	1	0.563393	0.0262054	0.000739862	0.981381	0.0504514	0.436033	0.813854	0.119031	0.0642435	1	0.0608835	1	0.563393	0.0262054	0.000739862	0.981381	0.0504514	0.436033	0.813854	0.119031	0.0642435	5.85861e+07	3.3007e+07	5.74952e+07	4.76805e+07
		2650	1TIO2_160814080817	46	2650	324	652.022	45.3894	0	5.6585e+07	6.0008e+07	5.91651e+07	3.33801e+07	3.23997e+07	3.32411e+07	5.64258e+07	5.88016e+07	5.72583e+07	4.68227e+07	4.26375e+07	5.35813e+07	1	0.0608835	1	0.563393	0.0262054	0.000739862	0.981381	0.0504514	0.436033	0.813854	0.119031	0.0642435	1	0.0608835	1	0.563393	0.0262054	0.000739862	0.981381	0.0504514	0.436033	0.813854	0.119031	0.0642435	5.85861e+07	3.3007e+07	5.74952e+07	4.76805e+07
		2650	1TIO2_160814080817	46	2650	324	652.022	45.3894	0	5.6585e+07	6.0008e+07	5.91651e+07	3.33801e+07	3.23997e+07	3.32411e+07	5.64258e+07	5.88016e+07	5.72583e+07	4.68227e+07	4.26375e+07	5.35813e+07	1	0.0608835	1	0.563393	0.0262054	0.000739862	0.981381	0.0504514	0.436033	0.813854	0.119031	0.0642435	1	0.0608835	1	0.563393	0.0262054	0.000739862	0.981381	0.0504514	0.436033	0.813854	0.119031	0.0642435	5.85861e+07	3.3007e+07	5.74952e+07	4.76805e+07
		2650	1TIO2_160814080817	46	2650	324	652.022	45.3894	0	5.6585e+07	6.0008e+07	5.91651e+07	3.33801e+07	3.23997e+07	3.32411e+07	5.64258e+07	5.88016e+07	5.72583e+07	4.68227e+07	4.26375e+07	5.35813e+07	1	0.0608835	1	0.563393	0.0262054	0.000739862	0.981381	0.0504514	0.436033	0.813854	0.119031	0.0642435	1	0.0608835	1	0.563393	0.0262054	0.000739862	0.981381	0.0504514	0.436033	0.813854	0.119031	0.0642435	5.85861e+07	3.3007e+07	5.74952e+07	4.76805e+07
		2650	1TIO2_160814080817	46	2650	324	652.022	45.3894	0	5.6585e+07	6.0008e+07	5.91651e+07	3.33801e+07	3.23997e+07	3.32411e+07	5.64258e+07	5.88016e+07	5.72583e+07	4.68227e+07	4.26375e+07	5.35813e+07	1	0.0608835	1	0.563393	0.0262054	0.000739862	0.981381	0.0504514	0.436033	0.813854	0.119031	0.0642435	1	0.0608835	1	0.563393	0.0262054	0.000739862	0.981381	0.0504514	0.436033	0.813854	0.119031	0.0642435	5.85861e+07	3.3007e+07	5.74952e+07	4.76805e+07
		2650	1TIO2_160814100408	46	2650	324	652.022	45.3894	0	5.6585e+07	6.0008e+07	5.91651e+07	3.33801e+07	3.23997e+07	3.32411e+07	5.64258e+07	5.88016e+07	5.72583e+07	4.68227e+07	4.26375e+07	5.35813e+07	1	0.0608835	1	0.563393	0.0262054	0.000739862	0.981381	0.0504514	0.436033	0.813854	0.119031	0.0642435	1	0.0608835	1	0.563393	0.0262054	0.000739862	0.981381	0.0504514	0.436033	0.813854	0.119031	0.0642435	5.85861e+07	3.3007e+07	5.74952e+07	4.76805e+07
		2650	1TIO2_160814100408	46	2650	324	652.022	45.3894	0	5.6585e+07	6.0008e+07	5.91651e+07	3.33801e+07	3.23997e+07	3.32411e+07	5.64258e+07	5.88016e+07	5.72583e+07	4.68227e+07	4.26375e+07	5.35813e+07	1	0.0608835	1	0.563393	0.0262054	0.000739862	0.981381	0.0504514	0.436033	0.813854	0.119031	0.0642435	1	0.0608835	1	0.563393	0.0262054	0.000739862	0.981381	0.0504514	0.436033	0.813854	0.119031	0.0642435	5.85861e+07	3.3007e+07	5.74952e+07	4.76805e+07
		2650	1TIO2_160814100408	46	2650	324	652.022	45.3894	0	5.6585e+07	6.0008e+07	5.91651e+07	3.33801e+07	3.23997e+07	3.32411e+07	5.64258e+07	5.88016e+07	5.72583e+07	4.68227e+07	4.26375e+07	5.35813e+07	1	0.0608835	1	0.563393	0.0262054	0.000739862	0.981381	0.0504514	0.436033	0.813854	0.119031	0.0642435	1	0.0608835	1	0.563393	0.0262054	0.000739862	0.981381	0.0504514	0.436033	0.813854	0.119031	0.0642435	5.85861e+07	3.3007e+07	5.74952e+07	4.76805e+07
		2650	1TIO2_160814100408	46	2650	324	652.022	45.3894	0	5.6585e+07	6.0008e+07	5.91651e+07	3.33801e+07	3.23997e+07	3.32411e+07	5.64258e+07	5.88016e+07	5.72583e+07	4.68227e+07	4.26375e+07	5.35813e+07	1	0.0608835	1	0.563393	0.0262054	0.000739862	0.981381	0.0504514	0.436033	0.813854	0.119031	0.0642435	1	0.0608835	1	0.563393	0.0262054	0.000739862	0.981381	0.0504514	0.436033	0.813854	0.119031	0.0642435	5.85861e+07	3.3007e+07	5.74952e+07	4.76805e+07
		2650	2TIO2	46	2650	324	652.022	45.3894	0	5.6585e+07	6.0008e+07	5.91651e+07	3.33801e+07	3.23997e+07	3.32411e+07	5.64258e+07	5.88016e+07	5.72583e+07	4.68227e+07	4.26375e+07	5.35813e+07	1	0.0608835	1	0.563393	0.0262054	0.000739862	0.981381	0.0504514	0.436033	0.813854	0.119031	0.0642435	1	0.0608835	1	0.563393	0.0262054	0.000739862	0.981381	0.0504514	0.436033	0.813854	0.119031	0.0642435	5.85861e+07	3.3007e+07	5.74952e+07	4.76805e+07
		2650	2TIO2	46	2650	324	652.022	45.3894	0	5.6585e+07	6.0008e+07	5.91651e+07	3.33801e+07	3.23997e+07	3.32411e+07	5.64258e+07	5.88016e+07	5.72583e+07	4.68227e+07	4.26375e+07	5.35813e+07	1	0.0608835	1	0.563393	0.0262054	0.000739862	0.981381	0.0504514	0.436033	0.813854	0.119031	0.0642435	1	0.0608835	1	0.563393	0.0262054	0.000739862	0.981381	0.0504514	0.436033	0.813854	0.119031	0.0642435	5.85861e+07	3.3007e+07	5.74952e+07	4.76805e+07
		2650	2TIO2_160814135556	46	2650	324	652.022	45.3894	0	5.6585e+07	6.0008e+07	5.91651e+07	3.33801e+07	3.23997e+07	3.32411e+07	5.64258e+07	5.88016e+07	5.72583e+07	4.68227e+07	4.26375e+07	5.35813e+07	1	0.0608835	1	0.563393	0.0262054	0.000739862	0.981381	0.0504514	0.436033	0.813854	0.119031	0.0642435	1	0.0608835	1	0.563393	0.0262054	0.000739862	0.981381	0.0504514	0.436033	0.813854	0.119031	0.0642435	5.85861e+07	3.3007e+07	5.74952e+07	4.76805e+07
		2650	2TIO2_160814135556	46	2650	324	652.022	45.3894	0	5.6585e+07	6.0008e+07	5.91651e+07	3.33801e+07	3.23997e+07	3.32411e+07	5.64258e+07	5.88016e+07	5.72583e+07	4.68227e+07	4.26375e+07	5.35813e+07	1	0.0608835	1	0.563393	0.0262054	0.000739862	0.981381	0.0504514	0.436033	0.813854	0.119031	0.0642435	1	0.0608835	1	0.563393	0.0262054	0.000739862	0.981381	0.0504514	0.436033	0.813854	0.119031	0.0642435	5.85861e+07	3.3007e+07	5.74952e+07	4.76805e+07
		2650	2TIO2_160814135556	46	2650	324	652.022	45.3894	0	5.6585e+07	6.0008e+07	5.91651e+07	3.33801e+07	3.23997e+07	3.32411e+07	5.64258e+07	5.88016e+07	5.72583e+07	4.68227e+07	4.26375e+07	5.35813e+07	1	0.0608835	1	0.563393	0.0262054	0.000739862	0.981381	0.0504514	0.436033	0.813854	0.119031	0.0642435	1	0.0608835	1	0.563393	0.0262054	0.000739862	0.981381	0.0504514	0.436033	0.813854	0.119031	0.0642435	5.85861e+07	3.3007e+07	5.74952e+07	4.76805e+07
		2650	3TIO2	46	2650	324	652.022	45.3894	0	5.6585e+07	6.0008e+07	5.91651e+07	3.33801e+07	3.23997e+07	3.32411e+07	5.64258e+07	5.88016e+07	5.72583e+07	4.68227e+07	4.26375e+07	5.35813e+07	1	0.0608835	1	0.563393	0.0262054	0.000739862	0.981381	0.0504514	0.436033	0.813854	0.119031	0.0642435	1	0.0608835	1	0.563393	0.0262054	0.000739862	0.981381	0.0504514	0.436033	0.813854	0.119031	0.0642435	5.85861e+07	3.3007e+07	5.74952e+07	4.76805e+07
		2650	3TIO2	46	2650	324	652.022	45.3894	0	5.6585e+07	6.0008e+07	5.91651e+07	3.33801e+07	3.23997e+07	3.32411e+07	5.64258e+07	5.88016e+07	5.72583e+07	4.68227e+07	4.26375e+07	5.35813e+07	1	0.0608835	1	0.563393	0.0262054	0.000739862	0.981381	0.0504514	0.436033	0.813854	0.119031	0.0642435	1	0.0608835	1	0.563393	0.0262054	0.000739862	0.981381	0.0504514	0.436033	0.813854	0.119031	0.0642435	5.85861e+07	3.3007e+07	5.74952e+07	4.76805e+07
		2650	3TIO2	46	2650	324	652.022	45.3894	0	5.6585e+07	6.0008e+07	5.91651e+07	3.33801e+07	3.23997e+07	3.32411e+07	5.64258e+07	5.88016e+07	5.72583e+07	4.68227e+07	4.26375e+07	5.35813e+07	1	0.0608835	1	0.563393	0.0262054	0.000739862	0.981381	0.0504514	0.436033	0.813854	0.119031	0.0642435	1	0.0608835	1	0.563393	0.0262054	0.000739862	0.981381	0.0504514	0.436033	0.813854	0.119031	0.0642435	5.85861e+07	3.3007e+07	5.74952e+07	4.76805e+07
		2650	3TIO2	46	2650	324	652.022	45.3894	0	5.6585e+07	6.0008e+07	5.91651e+07	3.33801e+07	3.23997e+07	3.32411e+07	5.64258e+07	5.88016e+07	5.72583e+07	4.68227e+07	4.26375e+07	5.35813e+07	1	0.0608835	1	0.563393	0.0262054	0.000739862	0.981381	0.0504514	0.436033	0.813854	0.119031	0.0642435	1	0.0608835	1	0.563393	0.0262054	0.000739862	0.981381	0.0504514	0.436033	0.813854	0.119031	0.0642435	5.85861e+07	3.3007e+07	5.74952e+07	4.76805e+07
		2650	3TIO2_160814194338	46	2650	324	652.022	45.3894	0	5.6585e+07	6.0008e+07	5.91651e+07	3.33801e+07	3.23997e+07	3.32411e+07	5.64258e+07	5.88016e+07	5.72583e+07	4.68227e+07	4.26375e+07	5.35813e+07	1	0.0608835	1	0.563393	0.0262054	0.000739862	0.981381	0.0504514	0.436033	0.813854	0.119031	0.0642435	1	0.0608835	1	0.563393	0.0262054	0.000739862	0.981381	0.0504514	0.436033	0.813854	0.119031	0.0642435	5.85861e+07	3.3007e+07	5.74952e+07	4.76805e+07
		2650	3TIO2_160814194338	46	2650	324	652.022	45.3894	0	5.6585e+07	6.0008e+07	5.91651e+07	3.33801e+07	3.23997e+07	3.32411e+07	5.64258e+07	5.88016e+07	5.72583e+07	4.68227e+07	4.26375e+07	5.35813e+07	1	0.0608835	1	0.563393	0.0262054	0.000739862	0.981381	0.0504514	0.436033	0.813854	0.119031	0.0642435	1	0.0608835	1	0.563393	0.0262054	0.000739862	0.981381	0.0504514	0.436033	0.813854	0.119031	0.0642435	5.85861e+07	3.3007e+07	5.74952e+07	4.76805e+07
		2650	3TIO2_160814194338	46	2650	324	652.022	45.3894	0	5.6585e+07	6.0008e+07	5.91651e+07	3.33801e+07	3.23997e+07	3.32411e+07	5.64258e+07	5.88016e+07	5.72583e+07	4.68227e+07	4.26375e+07	5.35813e+07	1	0.0608835	1	0.563393	0.0262054	0.000739862	0.981381	0.0504514	0.436033	0.813854	0.119031	0.0642435	1	0.0608835	1	0.563393	0.0262054	0.000739862	0.981381	0.0504514	0.436033	0.813854	0.119031	0.0642435	5.85861e+07	3.3007e+07	5.74952e+07	4.76805e+07
		2650	3TIO2_160814194338	46	2650	324	652.022	45.3894	0	5.6585e+07	6.0008e+07	5.91651e+07	3.33801e+07	3.23997e+07	3.32411e+07	5.64258e+07	5.88016e+07	5.72583e+07	4.68227e+07	4.26375e+07	5.35813e+07	1	0.0608835	1	0.563393	0.0262054	0.000739862	0.981381	0.0504514	0.436033	0.813854	0.119031	0.0642435	1	0.0608835	1	0.563393	0.0262054	0.000739862	0.981381	0.0504514	0.436033	0.813854	0.119031	0.0642435	5.85861e+07	3.3007e+07	5.74952e+07	4.76805e+07
		2650	3TIO2_160814194338	46	2650	324	652.022	45.3894	0	5.6585e+07	6.0008e+07	5.91651e+07	3.33801e+07	3.23997e+07	3.32411e+07	5.64258e+07	5.88016e+07	5.72583e+07	4.68227e+07	4.26375e+07	5.35813e+07	1	0.0608835	1	0.563393	0.0262054	0.000739862	0.981381	0.0504514	0.436033	0.813854	0.119031	0.0642435	1	0.0608835	1	0.563393	0.0262054	0.000739862	0.981381	0.0504514	0.436033	0.813854	0.119031	0.0642435	5.85861e+07	3.3007e+07	5.74952e+07	4.76805e+07
		2650	3TIO2_160814213929	46	2650	324	652.022	45.3894	0	5.6585e+07	6.0008e+07	5.91651e+07	3.33801e+07	3.23997e+07	3.32411e+07	5.64258e+07	5.88016e+07	5.72583e+07	4.68227e+07	4.26375e+07	5.35813e+07	1	0.0608835	1	0.563393	0.0262054	0.000739862	0.981381	0.0504514	0.436033	0.813854	0.119031	0.0642435	1	0.0608835	1	0.563393	0.0262054	0.000739862	0.981381	0.0504514	0.436033	0.813854	0.119031	0.0642435	5.85861e+07	3.3007e+07	5.74952e+07	4.76805e+07
		2650	3TIO2_160814213929	46	2650	324	652.022	45.3894	0	5.6585e+07	6.0008e+07	5.91651e+07	3.33801e+07	3.23997e+07	3.32411e+07	5.64258e+07	5.88016e+07	5.72583e+07	4.68227e+07	4.26375e+07	5.35813e+07	1	0.0608835	1	0.563393	0.0262054	0.000739862	0.981381	0.0504514	0.436033	0.813854	0.119031	0.0642435	1	0.0608835	1	0.563393	0.0262054	0.000739862	0.981381	0.0504514	0.436033	0.813854	0.119031	0.0642435	5.85861e+07	3.3007e+07	5.74952e+07	4.76805e+07
		2650	3TIO2_160814213929	46	2650	324	652.022	45.3894	0	5.6585e+07	6.0008e+07	5.91651e+07	3.33801e+07	3.23997e+07	3.32411e+07	5.64258e+07	5.88016e+07	5.72583e+07	4.68227e+07	4.26375e+07	5.35813e+07	1	0.0608835	1	0.563393	0.0262054	0.000739862	0.981381	0.0504514	0.436033	0.813854	0.119031	0.0642435	1	0.0608835	1	0.563393	0.0262054	0.000739862	0.981381	0.0504514	0.436033	0.813854	0.119031	0.0642435	5.85861e+07	3.3007e+07	5.74952e+07	4.76805e+07
		2650	3TIO2_160814213929	46	2650	324	652.022	45.3894	0	5.6585e+07	6.0008e+07	5.91651e+07	3.33801e+07	3.23997e+07	3.32411e+07	5.64258e+07	5.88016e+07	5.72583e+07	4.68227e+07	4.26375e+07	5.35813e+07	1	0.0608835	1	0.563393	0.0262054	0.000739862	0.981381	0.0504514	0.436033	0.813854	0.119031	0.0642435	1	0.0608835	1	0.563393	0.0262054	0.000739862	0.981381	0.0504514	0.436033	0.813854	0.119031	0.0642435	5.85861e+07	3.3007e+07	5.74952e+07	4.76805e+07
SP://B4E3A4	B4E3A4_HUMAN cDNA FLJ57283_ highly similar to Actin_ cytoplasmic 2 OS=Homo sapiens PE=2 SV=1	6	6	85	1	0.0271987	1	0.546357	0.0163278	4.39787e-11	1.02093	0.0307066	0.0038758	0.933126	0.0431812	0.167705
	peptides: 6 Items
	PEPTIDE	FRAMES	HITS	Ratio_1T	StdDev_1T	PValue_1T	Ratio_2T	StdDev_2T	PValue_2T	Ratio_3T	StdDev_3T	PValue_3T	Ratio_4T	StdDev_4T	PValue_4T	OtherAssignments	AvgPepPValue
	AGFAGDDAPR	1	6	1	0.0469649	1	0.365286	0.100422	0.00463838	1.18019	0.230871	0.263398	0.997449	0.0860934	0.952184	0	0
		hits: 6 Items
		FRAMEID	RAWFILE	MS2	FrameID1	CompID	MZ	Time	GoodID	II_1TIO2	II_1TIO2_160814080817	II_1TIO2_160814100408	II_2TIO2	II_2TIO2_160814135556	II_2TIO2_160814155150	II_3TIO2	II_3TIO2_160814194338	II_3TIO2_160814213929	II_4TIO2	II_4TIO2_160815013116	II_4TIO2_160815032716	Ratio_1T	StdDev_1T	PValue_1T	Ratio_2T	StdDev_2T	PValue_2T	Ratio_3T	StdDev_3T	PValue_3T	Ratio_4T	StdDev_4T	PValue_4T	NRatio_1T	NStdDev_1T	NPValue_1T	NRatio_2T	NStdDev_2T	NPValue_2T	NRatio_3T	NStdDev_3T	NPValue_3T	NRatio_4T	NStdDev_4T	NPValue_4T	Avg_1T	Avg_2T	Avg_3T	Avg_4T
		3427	4TIO2_160815013116	6	3427	-1	488.724	35.1261	0	2.64884e+07	2.77235e+07	2.68535e+07	7.23219e+06	1.21585e+07	1.02214e+07	3.77048e+07	3.1171e+07	2.67964e+07	2.60704e+07	2.58829e+07	2.89053e+07	1	0.0469649	1	0.365286	0.100422	0.00463838	1.18019	0.230871	0.263398	0.997449	0.0860934	0.952184	1	0.0469649	1	0.365286	0.100422	0.00463838	1.18019	0.230871	0.263398	0.997449	0.0860934	0.952184	2.70218e+07	9.87069e+06	3.18907e+07	2.69529e+07
		3427	4TIO2_160815013116	6	3427	-1	488.724	35.1261	0	2.64884e+07	2.77235e+07	2.68535e+07	7.23219e+06	1.21585e+07	1.02214e+07	3.77048e+07	3.1171e+07	2.67964e+07	2.60704e+07	2.58829e+07	2.89053e+07	1	0.0469649	1	0.365286	0.100422	0.00463838	1.18019	0.230871	0.263398	0.997449	0.0860934	0.952184	1	0.0469649	1	0.365286	0.100422	0.00463838	1.18019	0.230871	0.263398	0.997449	0.0860934	0.952184	2.70218e+07	9.87069e+06	3.18907e+07	2.69529e+07
		3427	4TIO2_160815032716	6	3427	-1	488.724	35.1261	0	2.64884e+07	2.77235e+07	2.68535e+07	7.23219e+06	1.21585e+07	1.02214e+07	3.77048e+07	3.1171e+07	2.67964e+07	2.60704e+07	2.58829e+07	2.89053e+07	1	0.0469649	1	0.365286	0.100422	0.00463838	1.18019	0.230871	0.263398	0.997449	0.0860934	0.952184	1	0.0469649	1	0.365286	0.100422	0.00463838	1.18019	0.230871	0.263398	0.997449	0.0860934	0.952184	2.70218e+07	9.87069e+06	3.18907e+07	2.69529e+07
		3427	4TIO2_160815032716	6	3427	-1	488.724	35.1261	0	2.64884e+07	2.77235e+07	2.68535e+07	7.23219e+06	1.21585e+07	1.02214e+07	3.77048e+07	3.1171e+07	2.67964e+07	2.60704e+07	2.58829e+07	2.89053e+07	1	0.0469649	1	0.365286	0.100422	0.00463838	1.18019	0.230871	0.263398	0.997449	0.0860934	0.952184	1	0.0469649	1	0.365286	0.100422	0.00463838	1.18019	0.230871	0.263398	0.997449	0.0860934	0.952184	2.70218e+07	9.87069e+06	3.18907e+07	2.69529e+07
		3427	3TIO2	6	3427	-1	488.724	35.1261	0	2.64884e+07	2.77235e+07	2.68535e+07	7.23219e+06	1.21585e+07	1.02214e+07	3.77048e+07	3.1171e+07	2.67964e+07	2.60704e+07	2.58829e+07	2.89053e+07	1	0.0469649	1	0.365286	0.100422	0.00463838	1.18019	0.230871	0.263398	0.997449	0.0860934	0.952184	1	0.0469649	1	0.365286	0.100422	0.00463838	1.18019	0.230871	0.263398	0.997449	0.0860934	0.952184	2.70218e+07	9.87069e+06	3.18907e+07	2.69529e+07
		3427	3TIO2	6	3427	-1	488.724	35.1261	0	2.64884e+07	2.77235e+07	2.68535e+07	7.23219e+06	1.21585e+07	1.02214e+07	3.77048e+07	3.1171e+07	2.67964e+07	2.60704e+07	2.58829e+07	2.89053e+07	1	0.0469649	1	0.365286	0.100422	0.00463838	1.18019	0.230871	0.263398	0.997449	0.0860934	0.952184	1	0.0469649	1	0.365286	0.100422	0.00463838	1.18019	0.230871	0.263398	0.997449	0.0860934	0.952184	2.70218e+07	9.87069e+06	3.18907e+07	2.69529e+07
	GYSFTTTAER	1	3	1	0.340215	1	0.505245	0.175036	0.0206564	1.29347	0.438965	0.145043	1.06959	0.307674	0.601744	0	0
		hits: 3 Items
		FRAMEID	RAWFILE	MS2	FrameID1	CompID	MZ	Time	GoodID	II_1TIO2	II_1TIO2_160814080817	II_1TIO2_160814100408	II_2TIO2	II_2TIO2_160814135556	II_2TIO2_160814155150	II_3TIO2	II_3TIO2_160814194338	II_3TIO2_160814213929	II_4TIO2	II_4TIO2_160815013116	II_4TIO2_160815032716	Ratio_1T	StdDev_1T	PValue_1T	Ratio_2T	StdDev_2T	PValue_2T	Ratio_3T	StdDev_3T	PValue_3T	Ratio_4T	StdDev_4T	PValue_4T	NRatio_1T	NStdDev_1T	NPValue_1T	NRatio_2T	NStdDev_2T	NPValue_2T	NRatio_3T	NStdDev_3T	NPValue_3T	NRatio_4T	NStdDev_4T	NPValue_4T	Avg_1T	Avg_2T	Avg_3T	Avg_4T
		6801	4TIO2	3	6801	1833	566.762	39.2478	0	1.34712e+07	9.84759e+06	1.0555e+07	4.63731e+06	5.84221e+06	6.63507e+06	1.64785e+07	1.1803e+07	1.5533e+07	1.27701e+07	1.0444e+07	1.3017e+07	1	0.340215	1	0.505245	0.175036	0.0206564	1.29347	0.438965	0.145043	1.06959	0.307674	0.601744	1	0.340215	1	0.505245	0.175036	0.0206564	1.29347	0.438965	0.145043	1.06959	0.307674	0.601744	1.12913e+07	5.70486e+06	1.46049e+07	1.2077e+07
		6801	3TIO2	3	6801	1833	566.762	39.2478	0	1.34712e+07	9.84759e+06	1.0555e+07	4.63731e+06	5.84221e+06	6.63507e+06	1.64785e+07	1.1803e+07	1.5533e+07	1.27701e+07	1.0444e+07	1.3017e+07	1	0.340215	1	0.505245	0.175036	0.0206564	1.29347	0.438965	0.145043	1.06959	0.307674	0.601744	1	0.340215	1	0.505245	0.175036	0.0206564	1.29347	0.438965	0.145043	1.06959	0.307674	0.601744	1.12913e+07	5.70486e+06	1.46049e+07	1.2077e+07
		6801	3TIO2_160814194338	3	6801	1833	566.762	39.2478	0	1.34712e+07	9.84759e+06	1.0555e+07	4.63731e+06	5.84221e+06	6.63507e+06	1.64785e+07	1.1803e+07	1.5533e+07	1.27701e+07	1.0444e+07	1.3017e+07	1	0.340215	1	0.505245	0.175036	0.0206564	1.29347	0.438965	0.145043	1.06959	0.307674	0.601744	1	0.340215	1	0.505245	0.175036	0.0206564	1.29347	0.438965	0.145043	1.06959	0.307674	0.601744	1.12913e+07	5.70486e+06	1.46049e+07	1.2077e+07
	IIAPPER	1	14	1	0.0627018	1	0.54783	0.0252076	0.00088694	1.15144	0.0610326	0.00333609	1.02979	0.199137	0.788183	0	0
		hits: 14 Items
		FRAMEID	RAWFILE	MS2	FrameID1	CompID	MZ	Time	GoodID	II_1TIO2	II_1TIO2_160814080817	II_1TIO2_160814100408	II_2TIO2	II_2TIO2_160814135556	II_2TIO2_160814155150	II_3TIO2	II_3TIO2_160814194338	II_3TIO2_160814213929	II_4TIO2	II_4TIO2_160815013116	II_4TIO2_160815032716	Ratio_1T	StdDev_1T	PValue_1T	Ratio_2T	StdDev_2T	PValue_2T	Ratio_3T	StdDev_3T	PValue_3T	Ratio_4T	StdDev_4T	PValue_4T	NRatio_1T	NStdDev_1T	NPValue_1T	NRatio_2T	NStdDev_2T	NPValue_2T	NRatio_3T	NStdDev_3T	NPValue_3T	NRatio_4T	NStdDev_4T	NPValue_4T	Avg_1T	Avg_2T	Avg_3T	Avg_4T
		3256	4TIO2	14	3256	541	398.237	35.2217	0	3.85599e+07	3.85923e+07	3.65188e+07	2.07546e+07	2.10632e+07	2.04545e+07	4.33646e+07	4.28436e+07	4.4677e+07	4.62551e+07	3.45651e+07	3.62372e+07	1	0.0627018	1	0.54783	0.0252076	0.00088694	1.15144	0.0610326	0.00333609	1.02979	0.199137	0.788183	1	0.0627018	1	0.54783	0.0252076	0.00088694	1.15144	0.0610326	0.00333609	1.02979	0.199137	0.788183	3.78903e+07	2.07574e+07	4.36284e+07	3.90192e+07
		3256	4TIO2	14	3256	541	398.237	35.2217	0	3.85599e+07	3.85923e+07	3.65188e+07	2.07546e+07	2.10632e+07	2.04545e+07	4.33646e+07	4.28436e+07	4.4677e+07	4.62551e+07	3.45651e+07	3.62372e+07	1	0.0627018	1	0.54783	0.0252076	0.00088694	1.15144	0.0610326	0.00333609	1.02979	0.199137	0.788183	1	0.0627018	1	0.54783	0.0252076	0.00088694	1.15144	0.0610326	0.00333609	1.02979	0.199137	0.788183	3.78903e+07	2.07574e+07	4.36284e+07	3.90192e+07
		3256	4TIO2	14	3256	541	398.237	35.2217	0	3.85599e+07	3.85923e+07	3.65188e+07	2.07546e+07	2.10632e+07	2.04545e+07	4.33646e+07	4.28436e+07	4.4677e+07	4.62551e+07	3.45651e+07	3.62372e+07	1	0.0627018	1	0.54783	0.0252076	0.00088694	1.15144	0.0610326	0.00333609	1.02979	0.199137	0.788183	1	0.0627018	1	0.54783	0.0252076	0.00088694	1.15144	0.0610326	0.00333609	1.02979	0.199137	0.788183	3.78903e+07	2.07574e+07	4.36284e+07	3.90192e+07
		3256	4TIO2	14	3256	541	398.237	35.2217	0	3.85599e+07	3.85923e+07	3.65188e+07	2.07546e+07	2.10632e+07	2.04545e+07	4.33646e+07	4.28436e+07	4.4677e+07	4.62551e+07	3.45651e+07	3.62372e+07	1	0.0627018	1	0.54783	0.0252076	0.00088694	1.15144	0.0610326	0.00333609	1.02979	0.199137	0.788183	1	0.0627018	1	0.54783	0.0252076	0.00088694	1.15144	0.0610326	0.00333609	1.02979	0.199137	0.788183	3.78903e+07	2.07574e+07	4.36284e+07	3.90192e+07
		3256	4TIO2_160815013116	14	3256	541	398.237	35.2217	0	3.85599e+07	3.85923e+07	3.65188e+07	2.07546e+07	2.10632e+07	2.04545e+07	4.33646e+07	4.28436e+07	4.4677e+07	4.62551e+07	3.45651e+07	3.62372e+07	1	0.0627018	1	0.54783	0.0252076	0.00088694	1.15144	0.0610326	0.00333609	1.02979	0.199137	0.788183	1	0.0627018	1	0.54783	0.0252076	0.00088694	1.15144	0.0610326	0.00333609	1.02979	0.199137	0.788183	3.78903e+07	2.07574e+07	4.36284e+07	3.90192e+07
		3256	1TIO2	14	3256	541	398.237	35.2217	0	3.85599e+07	3.85923e+07	3.65188e+07	2.07546e+07	2.10632e+07	2.04545e+07	4.33646e+07	4.28436e+07	4.4677e+07	4.62551e+07	3.45651e+07	3.62372e+07	1	0.0627018	1	0.54783	0.0252076	0.00088694	1.15144	0.0610326	0.00333609	1.02979	0.199137	0.788183	1	0.0627018	1	0.54783	0.0252076	0.00088694	1.15144	0.0610326	0.00333609	1.02979	0.199137	0.788183	3.78903e+07	2.07574e+07	4.36284e+07	3.90192e+07
		3256	1TIO2_160814080817	14	3256	541	398.237	35.2217	0	3.85599e+07	3.85923e+07	3.65188e+07	2.07546e+07	2.10632e+07	2.04545e+07	4.33646e+07	4.28436e+07	4.4677e+07	4.62551e+07	3.45651e+07	3.62372e+07	1	0.0627018	1	0.54783	0.0252076	0.00088694	1.15144	0.0610326	0.00333609	1.02979	0.199137	0.788183	1	0.0627018	1	0.54783	0.0252076	0.00088694	1.15144	0.0610326	0.00333609	1.02979	0.199137	0.788183	3.78903e+07	2.07574e+07	4.36284e+07	3.90192e+07
		3256	3TIO2	14	3256	541	398.237	35.2217	0	3.85599e+07	3.85923e+07	3.65188e+07	2.07546e+07	2.10632e+07	2.04545e+07	4.33646e+07	4.28436e+07	4.4677e+07	4.62551e+07	3.45651e+07	3.62372e+07	1	0.0627018	1	0.54783	0.0252076	0.00088694	1.15144	0.0610326	0.00333609	1.02979	0.199137	0.788183	1	0.0627018	1	0.54783	0.0252076	0.00088694	1.15144	0.0610326	0.00333609	1.02979	0.199137	0.788183	3.78903e+07	2.07574e+07	4.36284e+07	3.90192e+07
		3256	3TIO2	14	3256	541	398.237	35.2217	0	3.85599e+07	3.85923e+07	3.65188e+07	2.07546e+07	2.10632e+07	2.04545e+07	4.33646e+07	4.28436e+07	4.4677e+07	4.62551e+07	3.45651e+07	3.62372e+07	1	0.0627018	1	0.54783	0.0252076	0.00088694	1.15144	0.0610326	0.00333609	1.02979	0.199137	0.788183	1	0.0627018	1	0.54783	0.0252076	0.00088694	1.15144	0.0610326	0.00333609	1.02979	0.199137	0.788183	3.78903e+07	2.07574e+07	4.36284e+07	3.90192e+07
		3256	3TIO2_160814194338	14	3256	541	398.237	35.2217	0	3.85599e+07	3.85923e+07	3.65188e+07	2.07546e+07	2.10632e+07	2.04545e+07	4.33646e+07	4.28436e+07	4.4677e+07	4.62551e+07	3.45651e+07	3.62372e+07	1	0.0627018	1	0.54783	0.0252076	0.00088694	1.15144	0.0610326	0.00333609	1.02979	0.199137	0.788183	1	0.0627018	1	0.54783	0.0252076	0.00088694	1.15144	0.0610326	0.00333609	1.02979	0.199137	0.788183	3.78903e+07	2.07574e+07	4.36284e+07	3.90192e+07
		3256	3TIO2_160814194338	14	3256	541	398.237	35.2217	0	3.85599e+07	3.85923e+07	3.65188e+07	2.07546e+07	2.10632e+07	2.04545e+07	4.33646e+07	4.28436e+07	4.4677e+07	4.62551e+07	3.45651e+07	3.62372e+07	1	0.0627018	1	0.54783	0.0252076	0.00088694	1.15144	0.0610326	0.00333609	1.02979	0.199137	0.788183	1	0.0627018	1	0.54783	0.0252076	0.00088694	1.15144	0.0610326	0.00333609	1.02979	0.199137	0.788183	3.78903e+07	2.07574e+07	4.36284e+07	3.90192e+07
		3256	3TIO2_160814213929	14	3256	541	398.237	35.2217	0	3.85599e+07	3.85923e+07	3.65188e+07	2.07546e+07	2.10632e+07	2.04545e+07	4.33646e+07	4.28436e+07	4.4677e+07	4.62551e+07	3.45651e+07	3.62372e+07	1	0.0627018	1	0.54783	0.0252076	0.00088694	1.15144	0.0610326	0.00333609	1.02979	0.199137	0.788183	1	0.0627018	1	0.54783	0.0252076	0.00088694	1.15144	0.0610326	0.00333609	1.02979	0.199137	0.788183	3.78903e+07	2.07574e+07	4.36284e+07	3.90192e+07
		3256	3TIO2_160814213929	14	3256	541	398.237	35.2217	0	3.85599e+07	3.85923e+07	3.65188e+07	2.07546e+07	2.10632e+07	2.04545e+07	4.33646e+07	4.28436e+07	4.4677e+07	4.62551e+07	3.45651e+07	3.62372e+07	1	0.0627018	1	0.54783	0.0252076	0.00088694	1.15144	0.0610326	0.00333609	1.02979	0.199137	0.788183	1	0.0627018	1	0.54783	0.0252076	0.00088694	1.15144	0.0610326	0.00333609	1.02979	0.199137	0.788183	3.78903e+07	2.07574e+07	4.36284e+07	3.90192e+07
		3256	3TIO2_160814213929	14	3256	541	398.237	35.2217	0	3.85599e+07	3.85923e+07	3.65188e+07	2.07546e+07	2.10632e+07	2.04545e+07	4.33646e+07	4.28436e+07	4.4677e+07	4.62551e+07	3.45651e+07	3.62372e+07	1	0.0627018	1	0.54783	0.0252076	0.00088694	1.15144	0.0610326	0.00333609	1.02979	0.199137	0.788183	1	0.0627018	1	0.54783	0.0252076	0.00088694	1.15144	0.0610326	0.00333609	1.02979	0.199137	0.788183	3.78903e+07	2.07574e+07	4.36284e+07	3.90192e+07
	LDLAGR	1	4	1	0.462495	1	0.43705	0.227387	0.0324869	1.36481	0.470416	0.0953493	1.1804	0.358322	0.308879	0	0
		hits: 4 Items
		FRAMEID	RAWFILE	MS2	FrameID1	CompID	MZ	Time	GoodID	II_1TIO2	II_1TIO2_160814080817	II_1TIO2_160814100408	II_2TIO2	II_2TIO2_160814135556	II_2TIO2_160814155150	II_3TIO2	II_3TIO2_160814194338	II_3TIO2_160814213929	II_4TIO2	II_4TIO2_160815013116	II_4TIO2_160815032716	Ratio_1T	StdDev_1T	PValue_1T	Ratio_2T	StdDev_2T	PValue_2T	Ratio_3T	StdDev_3T	PValue_3T	Ratio_4T	StdDev_4T	PValue_4T	NRatio_1T	NStdDev_1T	NPValue_1T	NRatio_2T	NStdDev_2T	NPValue_2T	NRatio_3T	NStdDev_3T	NPValue_3T	NRatio_4T	NStdDev_4T	NPValue_4T	Avg_1T	Avg_2T	Avg_3T	Avg_4T
		6376	4TIO2	4	6376	1711	322.688	36.7492	0	1.45262e+07	1.21086e+07	9.03937e+06	5.53287e+06	6.50296e+06	3.55554e+06	1.42492e+07	1.65505e+07	1.78887e+07	1.41628e+07	1.49825e+07	1.29643e+07	1	0.462495	1	0.43705	0.227387	0.0324869	1.36481	0.470416	0.0953493	1.1804	0.358322	0.308879	1	0.462495	1	0.43705	0.227387	0.0324869	1.36481	0.470416	0.0953493	1.1804	0.358322	0.308879	1.18914e+07	5.19712e+06	1.62295e+07	1.40365e+07
		6376	4TIO2_160815032716	4	6376	1711	322.688	36.7492	0	1.45262e+07	1.21086e+07	9.03937e+06	5.53287e+06	6.50296e+06	3.55554e+06	1.42492e+07	1.65505e+07	1.78887e+07	1.41628e+07	1.49825e+07	1.29643e+07	1	0.462495	1	0.43705	0.227387	0.0324869	1.36481	0.470416	0.0953493	1.1804	0.358322	0.308879	1	0.462495	1	0.43705	0.227387	0.0324869	1.36481	0.470416	0.0953493	1.1804	0.358322	0.308879	1.18914e+07	5.19712e+06	1.62295e+07	1.40365e+07
		6376	3TIO2_160814194338	4	6376	1711	322.688	36.7492	0	1.45262e+07	1.21086e+07	9.03937e+06	5.53287e+06	6.50296e+06	3.55554e+06	1.42492e+07	1.65505e+07	1.78887e+07	1.41628e+07	1.49825e+07	1.29643e+07	1	0.462495	1	0.43705	0.227387	0.0324869	1.36481	0.470416	0.0953493	1.1804	0.358322	0.308879	1	0.462495	1	0.43705	0.227387	0.0324869	1.36481	0.470416	0.0953493	1.1804	0.358322	0.308879	1.18914e+07	5.19712e+06	1.62295e+07	1.40365e+07
		6376	3TIO2_160814194338	4	6376	1711	322.688	36.7492	0	1.45262e+07	1.21086e+07	9.03937e+06	5.53287e+06	6.50296e+06	3.55554e+06	1.42492e+07	1.65505e+07	1.78887e+07	1.41628e+07	1.49825e+07	1.29643e+07	1	0.462495	1	0.43705	0.227387	0.0324869	1.36481	0.470416	0.0953493	1.1804	0.358322	0.308879	1	0.462495	1	0.43705	0.227387	0.0324869	1.36481	0.470416	0.0953493	1.1804	0.358322	0.308879	1.18914e+07	5.19712e+06	1.62295e+07	1.40365e+07
	SYELPDGQVITIGNER	1	15	1	0.0526344	1	0.536332	0.0418892	3.11542e-05	0.952275	0.0519343	0.0929215	0.912011	0.0590035	0.0285659	0	0
		hits: 15 Items
		FRAMEID	RAWFILE	MS2	FrameID1	CompID	MZ	Time	GoodID	II_1TIO2	II_1TIO2_160814080817	II_1TIO2_160814100408	II_2TIO2	II_2TIO2_160814135556	II_2TIO2_160814155150	II_3TIO2	II_3TIO2_160814194338	II_3TIO2_160814213929	II_4TIO2	II_4TIO2_160815013116	II_4TIO2_160815032716	Ratio_1T	StdDev_1T	PValue_1T	Ratio_2T	StdDev_2T	PValue_2T	Ratio_3T	StdDev_3T	PValue_3T	Ratio_4T	StdDev_4T	PValue_4T	NRatio_1T	NStdDev_1T	NPValue_1T	NRatio_2T	NStdDev_2T	NPValue_2T	NRatio_3T	NStdDev_3T	NPValue_3T	NRatio_4T	NStdDev_4T	NPValue_4T	Avg_1T	Avg_2T	Avg_3T	Avg_4T
		5175	4TIO2	15	5175	1495	895.944	49.6911	0	1.59021e+07	1.67182e+07	1.60903e+07	9.22731e+06	8.41174e+06	8.48597e+06	1.59437e+07	1.50933e+07	1.53489e+07	1.41531e+07	1.51023e+07	1.51691e+07	1	0.0526344	1	0.536332	0.0418892	3.11542e-05	0.952275	0.0519343	0.0929215	0.912011	0.0590035	0.0285659	1	0.0526344	1	0.536332	0.0418892	3.11542e-05	0.952275	0.0519343	0.0929215	0.912011	0.0590035	0.0285659	1.62368e+07	8.70834e+06	1.54619e+07	1.48082e+07
		5175	4TIO2	15	5175	1495	895.944	49.6911	0	1.59021e+07	1.67182e+07	1.60903e+07	9.22731e+06	8.41174e+06	8.48597e+06	1.59437e+07	1.50933e+07	1.53489e+07	1.41531e+07	1.51023e+07	1.51691e+07	1	0.0526344	1	0.536332	0.0418892	3.11542e-05	0.952275	0.0519343	0.0929215	0.912011	0.0590035	0.0285659	1	0.0526344	1	0.536332	0.0418892	3.11542e-05	0.952275	0.0519343	0.0929215	0.912011	0.0590035	0.0285659	1.62368e+07	8.70834e+06	1.54619e+07	1.48082e+07
		5175	4TIO2_160815013116	15	5175	1495	895.944	49.6911	0	1.59021e+07	1.67182e+07	1.60903e+07	9.22731e+06	8.41174e+06	8.48597e+06	1.59437e+07	1.50933e+07	1.53489e+07	1.41531e+07	1.51023e+07	1.51691e+07	1	0.0526344	1	0.536332	0.0418892	3.11542e-05	0.952275	0.0519343	0.0929215	0.912011	0.0590035	0.0285659	1	0.0526344	1	0.536332	0.0418892	3.11542e-05	0.952275	0.0519343	0.0929215	0.912011	0.0590035	0.0285659	1.62368e+07	8.70834e+06	1.54619e+07	1.48082e+07
		5175	4TIO2_160815032716	15	5175	1495	895.944	49.6911	0	1.59021e+07	1.67182e+07	1.60903e+07	9.22731e+06	8.41174e+06	8.48597e+06	1.59437e+07	1.50933e+07	1.53489e+07	1.41531e+07	1.51023e+07	1.51691e+07	1	0.0526344	1	0.536332	0.0418892	3.11542e-05	0.952275	0.0519343	0.0929215	0.912011	0.0590035	0.0285659	1	0.0526344	1	0.536332	0.0418892	3.11542e-05	0.952275	0.0519343	0.0929215	0.912011	0.0590035	0.0285659	1.62368e+07	8.70834e+06	1.54619e+07	1.48082e+07
		5175	4TIO2_160815032716	15	5175	1495	895.944	49.6911	0	1.59021e+07	1.67182e+07	1.60903e+07	9.22731e+06	8.41174e+06	8.48597e+06	1.59437e+07	1.50933e+07	1.53489e+07	1.41531e+07	1.51023e+07	1.51691e+07	1	0.0526344	1	0.536332	0.0418892	3.11542e-05	0.952275	0.0519343	0.0929215	0.912011	0.0590035	0.0285659	1	0.0526344	1	0.536332	0.0418892	3.11542e-05	0.952275	0.0519343	0.0929215	0.912011	0.0590035	0.0285659	1.62368e+07	8.70834e+06	1.54619e+07	1.48082e+07
		5175	1TIO2	15	5175	1495	895.944	49.6911	0	1.59021e+07	1.67182e+07	1.60903e+07	9.22731e+06	8.41174e+06	8.48597e+06	1.59437e+07	1.50933e+07	1.53489e+07	1.41531e+07	1.51023e+07	1.51691e+07	1	0.0526344	1	0.536332	0.0418892	3.11542e-05	0.952275	0.0519343	0.0929215	0.912011	0.0590035	0.0285659	1	0.0526344	1	0.536332	0.0418892	3.11542e-05	0.952275	0.0519343	0.0929215	0.912011	0.0590035	0.0285659	1.62368e+07	8.70834e+06	1.54619e+07	1.48082e+07
		5175	1TIO2	15	5175	1495	895.944	49.6911	0	1.59021e+07	1.67182e+07	1.60903e+07	9.22731e+06	8.41174e+06	8.48597e+06	1.59437e+07	1.50933e+07	1.53489e+07	1.41531e+07	1.51023e+07	1.51691e+07	1	0.0526344	1	0.536332	0.0418892	3.11542e-05	0.952275	0.0519343	0.0929215	0.912011	0.0590035	0.0285659	1	0.0526344	1	0.536332	0.0418892	3.11542e-05	0.952275	0.0519343	0.0929215	0.912011	0.0590035	0.0285659	1.62368e+07	8.70834e+06	1.54619e+07	1.48082e+07
		5175	1TIO2_160814100408	15	5175	1495	895.944	49.6911	0	1.59021e+07	1.67182e+07	1.60903e+07	9.22731e+06	8.41174e+06	8.48597e+06	1.59437e+07	1.50933e+07	1.53489e+07	1.41531e+07	1.51023e+07	1.51691e+07	1	0.0526344	1	0.536332	0.0418892	3.11542e-05	0.952275	0.0519343	0.0929215	0.912011	0.0590035	0.0285659	1	0.0526344	1	0.536332	0.0418892	3.11542e-05	0.952275	0.0519343	0.0929215	0.912011	0.0590035	0.0285659	1.62368e+07	8.70834e+06	1.54619e+07	1.48082e+07
		5175	2TIO2	15	5175	1495	895.944	49.6911	0	1.59021e+07	1.67182e+07	1.60903e+07	9.22731e+06	8.41174e+06	8.48597e+06	1.59437e+07	1.50933e+07	1.53489e+07	1.41531e+07	1.51023e+07	1.51691e+07	1	0.0526344	1	0.536332	0.0418892	3.11542e-05	0.952275	0.0519343	0.0929215	0.912011	0.0590035	0.0285659	1	0.0526344	1	0.536332	0.0418892	3.11542e-05	0.952275	0.0519343	0.0929215	0.912011	0.0590035	0.0285659	1.62368e+07	8.70834e+06	1.54619e+07	1.48082e+07
		5175	3TIO2	15	5175	1495	895.944	49.6911	0	1.59021e+07	1.67182e+07	1.60903e+07	9.22731e+06	8.41174e+06	8.48597e+06	1.59437e+07	1.50933e+07	1.53489e+07	1.41531e+07	1.51023e+07	1.51691e+07	1	0.0526344	1	0.536332	0.0418892	3.11542e-05	0.952275	0.0519343	0.0929215	0.912011	0.0590035	0.0285659	1	0.0526344	1	0.536332	0.0418892	3.11542e-05	0.952275	0.0519343	0.0929215	0.912011	0.0590035	0.0285659	1.62368e+07	8.70834e+06	1.54619e+07	1.48082e+07
		5175	3TIO2	15	5175	1495	895.944	49.6911	0	1.59021e+07	1.67182e+07	1.60903e+07	9.22731e+06	8.41174e+06	8.48597e+06	1.59437e+07	1.50933e+07	1.53489e+07	1.41531e+07	1.51023e+07	1.51691e+07	1	0.0526344	1	0.536332	0.0418892	3.11542e-05	0.952275	0.0519343	0.0929215	0.912011	0.0590035	0.0285659	1	0.0526344	1	0.536332	0.0418892	3.11542e-05	0.952275	0.0519343	0.0929215	0.912011	0.0590035	0.0285659	1.62368e+07	8.70834e+06	1.54619e+07	1.48082e+07
		5175	3TIO2_160814194338	15	5175	1495	895.944	49.6911	0	1.59021e+07	1.67182e+07	1.60903e+07	9.22731e+06	8.41174e+06	8.48597e+06	1.59437e+07	1.50933e+07	1.53489e+07	1.41531e+07	1.51023e+07	1.51691e+07	1	0.0526344	1	0.536332	0.0418892	3.11542e-05	0.952275	0.0519343	0.0929215	0.912011	0.0590035	0.0285659	1	0.0526344	1	0.536332	0.0418892	3.11542e-05	0.952275	0.0519343	0.0929215	0.912011	0.0590035	0.0285659	1.62368e+07	8.70834e+06	1.54619e+07	1.48082e+07
		5175	3TIO2_160814194338	15	5175	1495	895.944	49.6911	0	1.59021e+07	1.67182e+07	1.60903e+07	9.22731e+06	8.41174e+06	8.48597e+06	1.59437e+07	1.50933e+07	1.53489e+07	1.41531e+07	1.51023e+07	1.51691e+07	1	0.0526344	1	0.536332	0.0418892	3.11542e-05	0.952275	0.0519343	0.0929215	0.912011	0.0590035	0.0285659	1	0.0526344	1	0.536332	0.0418892	3.11542e-05	0.952275	0.0519343	0.0929215	0.912011	0.0590035	0.0285659	1.62368e+07	8.70834e+06	1.54619e+07	1.48082e+07
		5175	3TIO2_160814213929	15	5175	1495	895.944	49.6911	0	1.59021e+07	1.67182e+07	1.60903e+07	9.22731e+06	8.41174e+06	8.48597e+06	1.59437e+07	1.50933e+07	1.53489e+07	1.41531e+07	1.51023e+07	1.51691e+07	1	0.0526344	1	0.536332	0.0418892	3.11542e-05	0.952275	0.0519343	0.0929215	0.912011	0.0590035	0.0285659	1	0.0526344	1	0.536332	0.0418892	3.11542e-05	0.952275	0.0519343	0.0929215	0.912011	0.0590035	0.0285659	1.62368e+07	8.70834e+06	1.54619e+07	1.48082e+07
		5175	3TIO2_160814213929	15	5175	1495	895.944	49.6911	0	1.59021e+07	1.67182e+07	1.60903e+07	9.22731e+06	8.41174e+06	8.48597e+06	1.59437e+07	1.50933e+07	1.53489e+07	1.41531e+07	1.51023e+07	1.51691e+07	1	0.0526344	1	0.536332	0.0418892	3.11542e-05	0.952275	0.0519343	0.0929215	0.912011	0.0590035	0.0285659	1	0.0526344	1	0.536332	0.0418892	3.11542e-05	0.952275	0.0519343	0.0929215	0.912011	0.0590035	0.0285659	1.62368e+07	8.70834e+06	1.54619e+07	1.48082e+07
	VAPEEHPVLLTEAPLNPK	1	43	1	0.0608835	1	0.563393	0.0262054	0.000739862	0.981381	0.0504514	0.436033	0.813854	0.119031	0.0642435	0	0
		hits: 43 Items
		FRAMEID	RAWFILE	MS2	FrameID1	CompID	MZ	Time	GoodID	II_1TIO2	II_1TIO2_160814080817	II_1TIO2_160814100408	II_2TIO2	II_2TIO2_160814135556	II_2TIO2_160814155150	II_3TIO2	II_3TIO2_160814194338	II_3TIO2_160814213929	II_4TIO2	II_4TIO2_160815013116	II_4TIO2_160815032716	Ratio_1T	StdDev_1T	PValue_1T	Ratio_2T	StdDev_2T	PValue_2T	Ratio_3T	StdDev_3T	PValue_3T	Ratio_4T	StdDev_4T	PValue_4T	NRatio_1T	NStdDev_1T	NPValue_1T	NRatio_2T	NStdDev_2T	NPValue_2T	NRatio_3T	NStdDev_3T	NPValue_3T	NRatio_4T	NStdDev_4T	NPValue_4T	Avg_1T	Avg_2T	Avg_3T	Avg_4T
		2650	4TIO2	46	2650	324	652.022	45.3894	0	5.6585e+07	6.0008e+07	5.91651e+07	3.33801e+07	3.23997e+07	3.32411e+07	5.64258e+07	5.88016e+07	5.72583e+07	4.68227e+07	4.26375e+07	5.35813e+07	1	0.0608835	1	0.563393	0.0262054	0.000739862	0.981381	0.0504514	0.436033	0.813854	0.119031	0.0642435	1	0.0608835	1	0.563393	0.0262054	0.000739862	0.981381	0.0504514	0.436033	0.813854	0.119031	0.0642435	5.85861e+07	3.3007e+07	5.74952e+07	4.76805e+07
		2650	4TIO2	46	2650	324	652.022	45.3894	0	5.6585e+07	6.0008e+07	5.91651e+07	3.33801e+07	3.23997e+07	3.32411e+07	5.64258e+07	5.88016e+07	5.72583e+07	4.68227e+07	4.26375e+07	5.35813e+07	1	0.0608835	1	0.563393	0.0262054	0.000739862	0.981381	0.0504514	0.436033	0.813854	0.119031	0.0642435	1	0.0608835	1	0.563393	0.0262054	0.000739862	0.981381	0.0504514	0.436033	0.813854	0.119031	0.0642435	5.85861e+07	3.3007e+07	5.74952e+07	4.76805e+07
		2650	4TIO2	46	2650	324	652.022	45.3894	0	5.6585e+07	6.0008e+07	5.91651e+07	3.33801e+07	3.23997e+07	3.32411e+07	5.64258e+07	5.88016e+07	5.72583e+07	4.68227e+07	4.26375e+07	5.35813e+07	1	0.0608835	1	0.563393	0.0262054	0.000739862	0.981381	0.0504514	0.436033	0.813854	0.119031	0.0642435	1	0.0608835	1	0.563393	0.0262054	0.000739862	0.981381	0.0504514	0.436033	0.813854	0.119031	0.0642435	5.85861e+07	3.3007e+07	5.74952e+07	4.76805e+07
		2650	4TIO2	46	2650	324	652.022	45.3894	0	5.6585e+07	6.0008e+07	5.91651e+07	3.33801e+07	3.23997e+07	3.32411e+07	5.64258e+07	5.88016e+07	5.72583e+07	4.68227e+07	4.26375e+07	5.35813e+07	1	0.0608835	1	0.563393	0.0262054	0.000739862	0.981381	0.0504514	0.436033	0.813854	0.119031	0.0642435	1	0.0608835	1	0.563393	0.0262054	0.000739862	0.981381	0.0504514	0.436033	0.813854	0.119031	0.0642435	5.85861e+07	3.3007e+07	5.74952e+07	4.76805e+07
		2650	4TIO2_160815013116	46	2650	324	652.022	45.3894	0	5.6585e+07	6.0008e+07	5.91651e+07	3.33801e+07	3.23997e+07	3.32411e+07	5.64258e+07	5.88016e+07	5.72583e+07	4.68227e+07	4.26375e+07	5.35813e+07	1	0.0608835	1	0.563393	0.0262054	0.000739862	0.981381	0.0504514	0.436033	0.813854	0.119031	0.0642435	1	0.0608835	1	0.563393	0.0262054	0.000739862	0.981381	0.0504514	0.436033	0.813854	0.119031	0.0642435	5.85861e+07	3.3007e+07	5.74952e+07	4.76805e+07
		2650	4TIO2_160815013116	46	2650	324	652.022	45.3894	0	5.6585e+07	6.0008e+07	5.91651e+07	3.33801e+07	3.23997e+07	3.32411e+07	5.64258e+07	5.88016e+07	5.72583e+07	4.68227e+07	4.26375e+07	5.35813e+07	1	0.0608835	1	0.563393	0.0262054	0.000739862	0.981381	0.0504514	0.436033	0.813854	0.119031	0.0642435	1	0.0608835	1	0.563393	0.0262054	0.000739862	0.981381	0.0504514	0.436033	0.813854	0.119031	0.0642435	5.85861e+07	3.3007e+07	5.74952e+07	4.76805e+07
		2650	4TIO2_160815013116	46	2650	324	652.022	45.3894	0	5.6585e+07	6.0008e+07	5.91651e+07	3.33801e+07	3.23997e+07	3.32411e+07	5.64258e+07	5.88016e+07	5.72583e+07	4.68227e+07	4.26375e+07	5.35813e+07	1	0.0608835	1	0.563393	0.0262054	0.000739862	0.981381	0.0504514	0.436033	0.813854	0.119031	0.0642435	1	0.0608835	1	0.563393	0.0262054	0.000739862	0.981381	0.0504514	0.436033	0.813854	0.119031	0.0642435	5.85861e+07	3.3007e+07	5.74952e+07	4.76805e+07
		2650	4TIO2_160815013116	46	2650	324	652.022	45.3894	0	5.6585e+07	6.0008e+07	5.91651e+07	3.33801e+07	3.23997e+07	3.32411e+07	5.64258e+07	5.88016e+07	5.72583e+07	4.68227e+07	4.26375e+07	5.35813e+07	1	0.0608835	1	0.563393	0.0262054	0.000739862	0.981381	0.0504514	0.436033	0.813854	0.119031	0.0642435	1	0.0608835	1	0.563393	0.0262054	0.000739862	0.981381	0.0504514	0.436033	0.813854	0.119031	0.0642435	5.85861e+07	3.3007e+07	5.74952e+07	4.76805e+07
		2650	4TIO2_160815013116	46	2650	324	652.022	45.3894	0	5.6585e+07	6.0008e+07	5.91651e+07	3.33801e+07	3.23997e+07	3.32411e+07	5.64258e+07	5.88016e+07	5.72583e+07	4.68227e+07	4.26375e+07	5.35813e+07	1	0.0608835	1	0.563393	0.0262054	0.000739862	0.981381	0.0504514	0.436033	0.813854	0.119031	0.0642435	1	0.0608835	1	0.563393	0.0262054	0.000739862	0.981381	0.0504514	0.436033	0.813854	0.119031	0.0642435	5.85861e+07	3.3007e+07	5.74952e+07	4.76805e+07
		2650	4TIO2_160815032716	46	2650	324	652.022	45.3894	0	5.6585e+07	6.0008e+07	5.91651e+07	3.33801e+07	3.23997e+07	3.32411e+07	5.64258e+07	5.88016e+07	5.72583e+07	4.68227e+07	4.26375e+07	5.35813e+07	1	0.0608835	1	0.563393	0.0262054	0.000739862	0.981381	0.0504514	0.436033	0.813854	0.119031	0.0642435	1	0.0608835	1	0.563393	0.0262054	0.000739862	0.981381	0.0504514	0.436033	0.813854	0.119031	0.0642435	5.85861e+07	3.3007e+07	5.74952e+07	4.76805e+07
		2650	4TIO2_160815032716	46	2650	324	652.022	45.3894	0	5.6585e+07	6.0008e+07	5.91651e+07	3.33801e+07	3.23997e+07	3.32411e+07	5.64258e+07	5.88016e+07	5.72583e+07	4.68227e+07	4.26375e+07	5.35813e+07	1	0.0608835	1	0.563393	0.0262054	0.000739862	0.981381	0.0504514	0.436033	0.813854	0.119031	0.0642435	1	0.0608835	1	0.563393	0.0262054	0.000739862	0.981381	0.0504514	0.436033	0.813854	0.119031	0.0642435	5.85861e+07	3.3007e+07	5.74952e+07	4.76805e+07
		2650	4TIO2_160815032716	46	2650	324	652.022	45.3894	0	5.6585e+07	6.0008e+07	5.91651e+07	3.33801e+07	3.23997e+07	3.32411e+07	5.64258e+07	5.88016e+07	5.72583e+07	4.68227e+07	4.26375e+07	5.35813e+07	1	0.0608835	1	0.563393	0.0262054	0.000739862	0.981381	0.0504514	0.436033	0.813854	0.119031	0.0642435	1	0.0608835	1	0.563393	0.0262054	0.000739862	0.981381	0.0504514	0.436033	0.813854	0.119031	0.0642435	5.85861e+07	3.3007e+07	5.74952e+07	4.76805e+07
		2650	4TIO2_160815032716	46	2650	324	652.022	45.3894	0	5.6585e+07	6.0008e+07	5.91651e+07	3.33801e+07	3.23997e+07	3.32411e+07	5.64258e+07	5.88016e+07	5.72583e+07	4.68227e+07	4.26375e+07	5.35813e+07	1	0.0608835	1	0.563393	0.0262054	0.000739862	0.981381	0.0504514	0.436033	0.813854	0.119031	0.0642435	1	0.0608835	1	0.563393	0.0262054	0.000739862	0.981381	0.0504514	0.436033	0.813854	0.119031	0.0642435	5.85861e+07	3.3007e+07	5.74952e+07	4.76805e+07
		2650	1TIO2	46	2650	324	652.022	45.3894	0	5.6585e+07	6.0008e+07	5.91651e+07	3.33801e+07	3.23997e+07	3.32411e+07	5.64258e+07	5.88016e+07	5.72583e+07	4.68227e+07	4.26375e+07	5.35813e+07	1	0.0608835	1	0.563393	0.0262054	0.000739862	0.981381	0.0504514	0.436033	0.813854	0.119031	0.0642435	1	0.0608835	1	0.563393	0.0262054	0.000739862	0.981381	0.0504514	0.436033	0.813854	0.119031	0.0642435	5.85861e+07	3.3007e+07	5.74952e+07	4.76805e+07
		2650	1TIO2	46	2650	324	652.022	45.3894	0	5.6585e+07	6.0008e+07	5.91651e+07	3.33801e+07	3.23997e+07	3.32411e+07	5.64258e+07	5.88016e+07	5.72583e+07	4.68227e+07	4.26375e+07	5.35813e+07	1	0.0608835	1	0.563393	0.0262054	0.000739862	0.981381	0.0504514	0.436033	0.813854	0.119031	0.0642435	1	0.0608835	1	0.563393	0.0262054	0.000739862	0.981381	0.0504514	0.436033	0.813854	0.119031	0.0642435	5.85861e+07	3.3007e+07	5.74952e+07	4.76805e+07
		2650	1TIO2	46	2650	324	652.022	45.3894	0	5.6585e+07	6.0008e+07	5.91651e+07	3.33801e+07	3.23997e+07	3.32411e+07	5.64258e+07	5.88016e+07	5.72583e+07	4.68227e+07	4.26375e+07	5.35813e+07	1	0.0608835	1	0.563393	0.0262054	0.000739862	0.981381	0.0504514	0.436033	0.813854	0.119031	0.0642435	1	0.0608835	1	0.563393	0.0262054	0.000739862	0.981381	0.0504514	0.436033	0.813854	0.119031	0.0642435	5.85861e+07	3.3007e+07	5.74952e+07	4.76805e+07
		2650	1TIO2	46	2650	324	652.022	45.3894	0	5.6585e+07	6.0008e+07	5.91651e+07	3.33801e+07	3.23997e+07	3.32411e+07	5.64258e+07	5.88016e+07	5.72583e+07	4.68227e+07	4.26375e+07	5.35813e+07	1	0.0608835	1	0.563393	0.0262054	0.000739862	0.981381	0.0504514	0.436033	0.813854	0.119031	0.0642435	1	0.0608835	1	0.563393	0.0262054	0.000739862	0.981381	0.0504514	0.436033	0.813854	0.119031	0.0642435	5.85861e+07	3.3007e+07	5.74952e+07	4.76805e+07
		2650	1TIO2_160814080817	46	2650	324	652.022	45.3894	0	5.6585e+07	6.0008e+07	5.91651e+07	3.33801e+07	3.23997e+07	3.32411e+07	5.64258e+07	5.88016e+07	5.72583e+07	4.68227e+07	4.26375e+07	5.35813e+07	1	0.0608835	1	0.563393	0.0262054	0.000739862	0.981381	0.0504514	0.436033	0.813854	0.119031	0.0642435	1	0.0608835	1	0.563393	0.0262054	0.000739862	0.981381	0.0504514	0.436033	0.813854	0.119031	0.0642435	5.85861e+07	3.3007e+07	5.74952e+07	4.76805e+07
		2650	1TIO2_160814080817	46	2650	324	652.022	45.3894	0	5.6585e+07	6.0008e+07	5.91651e+07	3.33801e+07	3.23997e+07	3.32411e+07	5.64258e+07	5.88016e+07	5.72583e+07	4.68227e+07	4.26375e+07	5.35813e+07	1	0.0608835	1	0.563393	0.0262054	0.000739862	0.981381	0.0504514	0.436033	0.813854	0.119031	0.0642435	1	0.0608835	1	0.563393	0.0262054	0.000739862	0.981381	0.0504514	0.436033	0.813854	0.119031	0.0642435	5.85861e+07	3.3007e+07	5.74952e+07	4.76805e+07
		2650	1TIO2_160814080817	46	2650	324	652.022	45.3894	0	5.6585e+07	6.0008e+07	5.91651e+07	3.33801e+07	3.23997e+07	3.32411e+07	5.64258e+07	5.88016e+07	5.72583e+07	4.68227e+07	4.26375e+07	5.35813e+07	1	0.0608835	1	0.563393	0.0262054	0.000739862	0.981381	0.0504514	0.436033	0.813854	0.119031	0.0642435	1	0.0608835	1	0.563393	0.0262054	0.000739862	0.981381	0.0504514	0.436033	0.813854	0.119031	0.0642435	5.85861e+07	3.3007e+07	5.74952e+07	4.76805e+07
		2650	1TIO2_160814080817	46	2650	324	652.022	45.3894	0	5.6585e+07	6.0008e+07	5.91651e+07	3.33801e+07	3.23997e+07	3.32411e+07	5.64258e+07	5.88016e+07	5.72583e+07	4.68227e+07	4.26375e+07	5.35813e+07	1	0.0608835	1	0.563393	0.0262054	0.000739862	0.981381	0.0504514	0.436033	0.813854	0.119031	0.0642435	1	0.0608835	1	0.563393	0.0262054	0.000739862	0.981381	0.0504514	0.436033	0.813854	0.119031	0.0642435	5.85861e+07	3.3007e+07	5.74952e+07	4.76805e+07
		2650	1TIO2_160814100408	46	2650	324	652.022	45.3894	0	5.6585e+07	6.0008e+07	5.91651e+07	3.33801e+07	3.23997e+07	3.32411e+07	5.64258e+07	5.88016e+07	5.72583e+07	4.68227e+07	4.26375e+07	5.35813e+07	1	0.0608835	1	0.563393	0.0262054	0.000739862	0.981381	0.0504514	0.436033	0.813854	0.119031	0.0642435	1	0.0608835	1	0.563393	0.0262054	0.000739862	0.981381	0.0504514	0.436033	0.813854	0.119031	0.0642435	5.85861e+07	3.3007e+07	5.74952e+07	4.76805e+07
		2650	1TIO2_160814100408	46	2650	324	652.022	45.3894	0	5.6585e+07	6.0008e+07	5.91651e+07	3.33801e+07	3.23997e+07	3.32411e+07	5.64258e+07	5.88016e+07	5.72583e+07	4.68227e+07	4.26375e+07	5.35813e+07	1	0.0608835	1	0.563393	0.0262054	0.000739862	0.981381	0.0504514	0.436033	0.813854	0.119031	0.0642435	1	0.0608835	1	0.563393	0.0262054	0.000739862	0.981381	0.0504514	0.436033	0.813854	0.119031	0.0642435	5.85861e+07	3.3007e+07	5.74952e+07	4.76805e+07
		2650	1TIO2_160814100408	46	2650	324	652.022	45.3894	0	5.6585e+07	6.0008e+07	5.91651e+07	3.33801e+07	3.23997e+07	3.32411e+07	5.64258e+07	5.88016e+07	5.72583e+07	4.68227e+07	4.26375e+07	5.35813e+07	1	0.0608835	1	0.563393	0.0262054	0.000739862	0.981381	0.0504514	0.436033	0.813854	0.119031	0.0642435	1	0.0608835	1	0.563393	0.0262054	0.000739862	0.981381	0.0504514	0.436033	0.813854	0.119031	0.0642435	5.85861e+07	3.3007e+07	5.74952e+07	4.76805e+07
		2650	1TIO2_160814100408	46	2650	324	652.022	45.3894	0	5.6585e+07	6.0008e+07	5.91651e+07	3.33801e+07	3.23997e+07	3.32411e+07	5.64258e+07	5.88016e+07	5.72583e+07	4.68227e+07	4.26375e+07	5.35813e+07	1	0.0608835	1	0.563393	0.0262054	0.000739862	0.981381	0.0504514	0.436033	0.813854	0.119031	0.0642435	1	0.0608835	1	0.563393	0.0262054	0.000739862	0.981381	0.0504514	0.436033	0.813854	0.119031	0.0642435	5.85861e+07	3.3007e+07	5.74952e+07	4.76805e+07
		2650	2TIO2	46	2650	324	652.022	45.3894	0	5.6585e+07	6.0008e+07	5.91651e+07	3.33801e+07	3.23997e+07	3.32411e+07	5.64258e+07	5.88016e+07	5.72583e+07	4.68227e+07	4.26375e+07	5.35813e+07	1	0.0608835	1	0.563393	0.0262054	0.000739862	0.981381	0.0504514	0.436033	0.813854	0.119031	0.0642435	1	0.0608835	1	0.563393	0.0262054	0.000739862	0.981381	0.0504514	0.436033	0.813854	0.119031	0.0642435	5.85861e+07	3.3007e+07	5.74952e+07	4.76805e+07
		2650	2TIO2	46	2650	324	652.022	45.3894	0	5.6585e+07	6.0008e+07	5.91651e+07	3.33801e+07	3.23997e+07	3.32411e+07	5.64258e+07	5.88016e+07	5.72583e+07	4.68227e+07	4.26375e+07	5.35813e+07	1	0.0608835	1	0.563393	0.0262054	0.000739862	0.981381	0.0504514	0.436033	0.813854	0.119031	0.0642435	1	0.0608835	1	0.563393	0.0262054	0.000739862	0.981381	0.0504514	0.436033	0.813854	0.119031	0.0642435	5.85861e+07	3.3007e+07	5.74952e+07	4.76805e+07
		2650	2TIO2_160814135556	46	2650	324	652.022	45.3894	0	5.6585e+07	6.0008e+07	5.91651e+07	3.33801e+07	3.23997e+07	3.32411e+07	5.64258e+07	5.88016e+07	5.72583e+07	4.68227e+07	4.26375e+07	5.35813e+07	1	0.0608835	1	0.563393	0.0262054	0.000739862	0.981381	0.0504514	0.436033	0.813854	0.119031	0.0642435	1	0.0608835	1	0.563393	0.0262054	0.000739862	0.981381	0.0504514	0.436033	0.813854	0.119031	0.0642435	5.85861e+07	3.3007e+07	5.74952e+07	4.76805e+07
		2650	2TIO2_160814135556	46	2650	324	652.022	45.3894	0	5.6585e+07	6.0008e+07	5.91651e+07	3.33801e+07	3.23997e+07	3.32411e+07	5.64258e+07	5.88016e+07	5.72583e+07	4.68227e+07	4.26375e+07	5.35813e+07	1	0.0608835	1	0.563393	0.0262054	0.000739862	0.981381	0.0504514	0.436033	0.813854	0.119031	0.0642435	1	0.0608835	1	0.563393	0.0262054	0.000739862	0.981381	0.0504514	0.436033	0.813854	0.119031	0.0642435	5.85861e+07	3.3007e+07	5.74952e+07	4.76805e+07
		2650	2TIO2_160814135556	46	2650	324	652.022	45.3894	0	5.6585e+07	6.0008e+07	5.91651e+07	3.33801e+07	3.23997e+07	3.32411e+07	5.64258e+07	5.88016e+07	5.72583e+07	4.68227e+07	4.26375e+07	5.35813e+07	1	0.0608835	1	0.563393	0.0262054	0.000739862	0.981381	0.0504514	0.436033	0.813854	0.119031	0.0642435	1	0.0608835	1	0.563393	0.0262054	0.000739862	0.981381	0.0504514	0.436033	0.813854	0.119031	0.0642435	5.85861e+07	3.3007e+07	5.74952e+07	4.76805e+07
		2650	3TIO2	46	2650	324	652.022	45.3894	0	5.6585e+07	6.0008e+07	5.91651e+07	3.33801e+07	3.23997e+07	3.32411e+07	5.64258e+07	5.88016e+07	5.72583e+07	4.68227e+07	4.26375e+07	5.35813e+07	1	0.0608835	1	0.563393	0.0262054	0.000739862	0.981381	0.0504514	0.436033	0.813854	0.119031	0.0642435	1	0.0608835	1	0.563393	0.0262054	0.000739862	0.981381	0.0504514	0.436033	0.813854	0.119031	0.0642435	5.85861e+07	3.3007e+07	5.74952e+07	4.76805e+07
		2650	3TIO2	46	2650	324	652.022	45.3894	0	5.6585e+07	6.0008e+07	5.91651e+07	3.33801e+07	3.23997e+07	3.32411e+07	5.64258e+07	5.88016e+07	5.72583e+07	4.68227e+07	4.26375e+07	5.35813e+07	1	0.0608835	1	0.563393	0.0262054	0.000739862	0.981381	0.0504514	0.436033	0.813854	0.119031	0.0642435	1	0.0608835	1	0.563393	0.0262054	0.000739862	0.981381	0.0504514	0.436033	0.813854	0.119031	0.0642435	5.85861e+07	3.3007e+07	5.74952e+07	4.76805e+07
		2650	3TIO2	46	2650	324	652.022	45.3894	0	5.6585e+07	6.0008e+07	5.91651e+07	3.33801e+07	3.23997e+07	3.32411e+07	5.64258e+07	5.88016e+07	5.72583e+07	4.68227e+07	4.26375e+07	5.35813e+07	1	0.0608835	1	0.563393	0.0262054	0.000739862	0.981381	0.0504514	0.436033	0.813854	0.119031	0.0642435	1	0.0608835	1	0.563393	0.0262054	0.000739862	0.981381	0.0504514	0.436033	0.813854	0.119031	0.0642435	5.85861e+07	3.3007e+07	5.74952e+07	4.76805e+07
		2650	3TIO2	46	2650	324	652.022	45.3894	0	5.6585e+07	6.0008e+07	5.91651e+07	3.33801e+07	3.23997e+07	3.32411e+07	5.64258e+07	5.88016e+07	5.72583e+07	4.68227e+07	4.26375e+07	5.35813e+07	1	0.0608835	1	0.563393	0.0262054	0.000739862	0.981381	0.0504514	0.436033	0.813854	0.119031	0.0642435	1	0.0608835	1	0.563393	0.0262054	0.000739862	0.981381	0.0504514	0.436033	0.813854	0.119031	0.0642435	5.85861e+07	3.3007e+07	5.74952e+07	4.76805e+07
		2650	3TIO2_160814194338	46	2650	324	652.022	45.3894	0	5.6585e+07	6.0008e+07	5.91651e+07	3.33801e+07	3.23997e+07	3.32411e+07	5.64258e+07	5.88016e+07	5.72583e+07	4.68227e+07	4.26375e+07	5.35813e+07	1	0.0608835	1	0.563393	0.0262054	0.000739862	0.981381	0.0504514	0.436033	0.813854	0.119031	0.0642435	1	0.0608835	1	0.563393	0.0262054	0.000739862	0.981381	0.0504514	0.436033	0.813854	0.119031	0.0642435	5.85861e+07	3.3007e+07	5.74952e+07	4.76805e+07
		2650	3TIO2_160814194338	46	2650	324	652.022	45.3894	0	5.6585e+07	6.0008e+07	5.91651e+07	3.33801e+07	3.23997e+07	3.32411e+07	5.64258e+07	5.88016e+07	5.72583e+07	4.68227e+07	4.26375e+07	5.35813e+07	1	0.0608835	1	0.563393	0.0262054	0.000739862	0.981381	0.0504514	0.436033	0.813854	0.119031	0.0642435	1	0.0608835	1	0.563393	0.0262054	0.000739862	0.981381	0.0504514	0.436033	0.813854	0.119031	0.0642435	5.85861e+07	3.3007e+07	5.74952e+07	4.76805e+07
		2650	3TIO2_160814194338	46	2650	324	652.022	45.3894	0	5.6585e+07	6.0008e+07	5.91651e+07	3.33801e+07	3.23997e+07	3.32411e+07	5.64258e+07	5.88016e+07	5.72583e+07	4.68227e+07	4.26375e+07	5.35813e+07	1	0.0608835	1	0.563393	0.0262054	0.000739862	0.981381	0.0504514	0.436033	0.813854	0.119031	0.0642435	1	0.0608835	1	0.563393	0.0262054	0.000739862	0.981381	0.0504514	0.436033	0.813854	0.119031	0.0642435	5.85861e+07	3.3007e+07	5.74952e+07	4.76805e+07
		2650	3TIO2_160814194338	46	2650	324	652.022	45.3894	0	5.6585e+07	6.0008e+07	5.91651e+07	3.33801e+07	3.23997e+07	3.32411e+07	5.64258e+07	5.88016e+07	5.72583e+07	4.68227e+07	4.26375e+07	5.35813e+07	1	0.0608835	1	0.563393	0.0262054	0.000739862	0.981381	0.0504514	0.436033	0.813854	0.119031	0.0642435	1	0.0608835	1	0.563393	0.0262054	0.000739862	0.981381	0.0504514	0.436033	0.813854	0.119031	0.0642435	5.85861e+07	3.3007e+07	5.74952e+07	4.76805e+07
		2650	3TIO2_160814194338	46	2650	324	652.022	45.3894	0	5.6585e+07	6.0008e+07	5.91651e+07	3.33801e+07	3.23997e+07	3.32411e+07	5.64258e+07	5.88016e+07	5.72583e+07	4.68227e+07	4.26375e+07	5.35813e+07	1	0.0608835	1	0.563393	0.0262054	0.000739862	0.981381	0.0504514	0.436033	0.813854	0.119031	0.0642435	1	0.0608835	1	0.563393	0.0262054	0.000739862	0.981381	0.0504514	0.436033	0.813854	0.119031	0.0642435	5.85861e+07	3.3007e+07	5.74952e+07	4.76805e+07
		2650	3TIO2_160814213929	46	2650	324	652.022	45.3894	0	5.6585e+07	6.0008e+07	5.91651e+07	3.33801e+07	3.23997e+07	3.32411e+07	5.64258e+07	5.88016e+07	5.72583e+07	4.68227e+07	4.26375e+07	5.35813e+07	1	0.0608835	1	0.563393	0.0262054	0.000739862	0.981381	0.0504514	0.436033	0.813854	0.119031	0.0642435	1	0.0608835	1	0.563393	0.0262054	0.000739862	0.981381	0.0504514	0.436033	0.813854	0.119031	0.0642435	5.85861e+07	3.3007e+07	5.74952e+07	4.76805e+07
		2650	3TIO2_160814213929	46	2650	324	652.022	45.3894	0	5.6585e+07	6.0008e+07	5.91651e+07	3.33801e+07	3.23997e+07	3.32411e+07	5.64258e+07	5.88016e+07	5.72583e+07	4.68227e+07	4.26375e+07	5.35813e+07	1	0.0608835	1	0.563393	0.0262054	0.000739862	0.981381	0.0504514	0.436033	0.813854	0.119031	0.0642435	1	0.0608835	1	0.563393	0.0262054	0.000739862	0.981381	0.0504514	0.436033	0.813854	0.119031	0.0642435	5.85861e+07	3.3007e+07	5.74952e+07	4.76805e+07
		2650	3TIO2_160814213929	46	2650	324	652.022	45.3894	0	5.6585e+07	6.0008e+07	5.91651e+07	3.33801e+07	3.23997e+07	3.32411e+07	5.64258e+07	5.88016e+07	5.72583e+07	4.68227e+07	4.26375e+07	5.35813e+07	1	0.0608835	1	0.563393	0.0262054	0.000739862	0.981381	0.0504514	0.436033	0.813854	0.119031	0.0642435	1	0.0608835	1	0.563393	0.0262054	0.000739862	0.981381	0.0504514	0.436033	0.813854	0.119031	0.0642435	5.85861e+07	3.3007e+07	5.74952e+07	4.76805e+07
		2650	3TIO2_160814213929	46	2650	324	652.022	45.3894	0	5.6585e+07	6.0008e+07	5.91651e+07	3.33801e+07	3.23997e+07	3.32411e+07	5.64258e+07	5.88016e+07	5.72583e+07	4.68227e+07	4.26375e+07	5.35813e+07	1	0.0608835	1	0.563393	0.0262054	0.000739862	0.981381	0.0504514	0.436033	0.813854	0.119031	0.0642435	1	0.0608835	1	0.563393	0.0262054	0.000739862	0.981381	0.0504514	0.436033	0.813854	0.119031	0.0642435	5.85861e+07	3.3007e+07	5.74952e+07	4.76805e+07
SP://P60709	ACTB_HUMAN Actin_ cytoplasmic 1 OS=Homo sapiens GN=ACTB PE=1 SV=1	6	6	85	1	0.0271987	1	0.546357	0.0163278	4.39787e-11	1.02093	0.0307066	0.0038758	0.933126	0.0431812	0.167705
	peptides: 6 Items
	PEPTIDE	FRAMES	HITS	Ratio_1T	StdDev_1T	PValue_1T	Ratio_2T	StdDev_2T	PValue_2T	Ratio_3T	StdDev_3T	PValue_3T	Ratio_4T	StdDev_4T	PValue_4T	OtherAssignments	AvgPepPValue
	AGFAGDDAPR	1	6	1	0.0469649	1	0.365286	0.100422	0.00463838	1.18019	0.230871	0.263398	0.997449	0.0860934	0.952184	0	0
		hits: 6 Items
		FRAMEID	RAWFILE	MS2	FrameID1	CompID	MZ	Time	GoodID	II_1TIO2	II_1TIO2_160814080817	II_1TIO2_160814100408	II_2TIO2	II_2TIO2_160814135556	II_2TIO2_160814155150	II_3TIO2	II_3TIO2_160814194338	II_3TIO2_160814213929	II_4TIO2	II_4TIO2_160815013116	II_4TIO2_160815032716	Ratio_1T	StdDev_1T	PValue_1T	Ratio_2T	StdDev_2T	PValue_2T	Ratio_3T	StdDev_3T	PValue_3T	Ratio_4T	StdDev_4T	PValue_4T	NRatio_1T	NStdDev_1T	NPValue_1T	NRatio_2T	NStdDev_2T	NPValue_2T	NRatio_3T	NStdDev_3T	NPValue_3T	NRatio_4T	NStdDev_4T	NPValue_4T	Avg_1T	Avg_2T	Avg_3T	Avg_4T
		3427	4TIO2_160815013116	6	3427	-1	488.724	35.1261	0	2.64884e+07	2.77235e+07	2.68535e+07	7.23219e+06	1.21585e+07	1.02214e+07	3.77048e+07	3.1171e+07	2.67964e+07	2.60704e+07	2.58829e+07	2.89053e+07	1	0.0469649	1	0.365286	0.100422	0.00463838	1.18019	0.230871	0.263398	0.997449	0.0860934	0.952184	1	0.0469649	1	0.365286	0.100422	0.00463838	1.18019	0.230871	0.263398	0.997449	0.0860934	0.952184	2.70218e+07	9.87069e+06	3.18907e+07	2.69529e+07
		3427	4TIO2_160815013116	6	3427	-1	488.724	35.1261	0	2.64884e+07	2.77235e+07	2.68535e+07	7.23219e+06	1.21585e+07	1.02214e+07	3.77048e+07	3.1171e+07	2.67964e+07	2.60704e+07	2.58829e+07	2.89053e+07	1	0.0469649	1	0.365286	0.100422	0.00463838	1.18019	0.230871	0.263398	0.997449	0.0860934	0.952184	1	0.0469649	1	0.365286	0.100422	0.00463838	1.18019	0.230871	0.263398	0.997449	0.0860934	0.952184	2.70218e+07	9.87069e+06	3.18907e+07	2.69529e+07
		3427	4TIO2_160815032716	6	3427	-1	488.724	35.1261	0	2.64884e+07	2.77235e+07	2.68535e+07	7.23219e+06	1.21585e+07	1.02214e+07	3.77048e+07	3.1171e+07	2.67964e+07	2.60704e+07	2.58829e+07	2.89053e+07	1	0.0469649	1	0.365286	0.100422	0.00463838	1.18019	0.230871	0.263398	0.997449	0.0860934	0.952184	1	0.0469649	1	0.365286	0.100422	0.00463838	1.18019	0.230871	0.263398	0.997449	0.0860934	0.952184	2.70218e+07	9.87069e+06	3.18907e+07	2.69529e+07
		3427	4TIO2_160815032716	6	3427	-1	488.724	35.1261	0	2.64884e+07	2.77235e+07	2.68535e+07	7.23219e+06	1.21585e+07	1.02214e+07	3.77048e+07	3.1171e+07	2.67964e+07	2.60704e+07	2.58829e+07	2.89053e+07	1	0.0469649	1	0.365286	0.100422	0.00463838	1.18019	0.230871	0.263398	0.997449	0.0860934	0.952184	1	0.0469649	1	0.365286	0.100422	0.00463838	1.18019	0.230871	0.263398	0.997449	0.0860934	0.952184	2.70218e+07	9.87069e+06	3.18907e+07	2.69529e+07
		3427	3TIO2	6	3427	-1	488.724	35.1261	0	2.64884e+07	2.77235e+07	2.68535e+07	7.23219e+06	1.21585e+07	1.02214e+07	3.77048e+07	3.1171e+07	2.67964e+07	2.60704e+07	2.58829e+07	2.89053e+07	1	0.0469649	1	0.365286	0.100422	0.00463838	1.18019	0.230871	0.263398	0.997449	0.0860934	0.952184	1	0.0469649	1	0.365286	0.100422	0.00463838	1.18019	0.230871	0.263398	0.997449	0.0860934	0.952184	2.70218e+07	9.87069e+06	3.18907e+07	2.69529e+07
		3427	3TIO2	6	3427	-1	488.724	35.1261	0	2.64884e+07	2.77235e+07	2.68535e+07	7.23219e+06	1.21585e+07	1.02214e+07	3.77048e+07	3.1171e+07	2.67964e+07	2.60704e+07	2.58829e+07	2.89053e+07	1	0.0469649	1	0.365286	0.100422	0.00463838	1.18019	0.230871	0.263398	0.997449	0.0860934	0.952184	1	0.0469649	1	0.365286	0.100422	0.00463838	1.18019	0.230871	0.263398	0.997449	0.0860934	0.952184	2.70218e+07	9.87069e+06	3.18907e+07	2.69529e+07
	GYSFTTTAER	1	3	1	0.340215	1	0.505245	0.175036	0.0206564	1.29347	0.438965	0.145043	1.06959	0.307674	0.601744	0	0
		hits: 3 Items
		FRAMEID	RAWFILE	MS2	FrameID1	CompID	MZ	Time	GoodID	II_1TIO2	II_1TIO2_160814080817	II_1TIO2_160814100408	II_2TIO2	II_2TIO2_160814135556	II_2TIO2_160814155150	II_3TIO2	II_3TIO2_160814194338	II_3TIO2_160814213929	II_4TIO2	II_4TIO2_160815013116	II_4TIO2_160815032716	Ratio_1T	StdDev_1T	PValue_1T	Ratio_2T	StdDev_2T	PValue_2T	Ratio_3T	StdDev_3T	PValue_3T	Ratio_4T	StdDev_4T	PValue_4T	NRatio_1T	NStdDev_1T	NPValue_1T	NRatio_2T	NStdDev_2T	NPValue_2T	NRatio_3T	NStdDev_3T	NPValue_3T	NRatio_4T	NStdDev_4T	NPValue_4T	Avg_1T	Avg_2T	Avg_3T	Avg_4T
		6801	4TIO2	3	6801	1833	566.762	39.2478	0	1.34712e+07	9.84759e+06	1.0555e+07	4.63731e+06	5.84221e+06	6.63507e+06	1.64785e+07	1.1803e+07	1.5533e+07	1.27701e+07	1.0444e+07	1.3017e+07	1	0.340215	1	0.505245	0.175036	0.0206564	1.29347	0.438965	0.145043	1.06959	0.307674	0.601744	1	0.340215	1	0.505245	0.175036	0.0206564	1.29347	0.438965	0.145043	1.06959	0.307674	0.601744	1.12913e+07	5.70486e+06	1.46049e+07	1.2077e+07
		6801	3TIO2	3	6801	1833	566.762	39.2478	0	1.34712e+07	9.84759e+06	1.0555e+07	4.63731e+06	5.84221e+06	6.63507e+06	1.64785e+07	1.1803e+07	1.5533e+07	1.27701e+07	1.0444e+07	1.3017e+07	1	0.340215	1	0.505245	0.175036	0.0206564	1.29347	0.438965	0.145043	1.06959	0.307674	0.601744	1	0.340215	1	0.505245	0.175036	0.0206564	1.29347	0.438965	0.145043	1.06959	0.307674	0.601744	1.12913e+07	5.70486e+06	1.46049e+07	1.2077e+07
		6801	3TIO2_160814194338	3	6801	1833	566.762	39.2478	0	1.34712e+07	9.84759e+06	1.0555e+07	4.63731e+06	5.84221e+06	6.63507e+06	1.64785e+07	1.1803e+07	1.5533e+07	1.27701e+07	1.0444e+07	1.3017e+07	1	0.340215	1	0.505245	0.175036	0.0206564	1.29347	0.438965	0.145043	1.06959	0.307674	0.601744	1	0.340215	1	0.505245	0.175036	0.0206564	1.29347	0.438965	0.145043	1.06959	0.307674	0.601744	1.12913e+07	5.70486e+06	1.46049e+07	1.2077e+07
	IIAPPER	1	14	1	0.0627018	1	0.54783	0.0252076	0.00088694	1.15144	0.0610326	0.00333609	1.02979	0.199137	0.788183	0	0
		hits: 14 Items
		FRAMEID	RAWFILE	MS2	FrameID1	CompID	MZ	Time	GoodID	II_1TIO2	II_1TIO2_160814080817	II_1TIO2_160814100408	II_2TIO2	II_2TIO2_160814135556	II_2TIO2_160814155150	II_3TIO2	II_3TIO2_160814194338	II_3TIO2_160814213929	II_4TIO2	II_4TIO2_160815013116	II_4TIO2_160815032716	Ratio_1T	StdDev_1T	PValue_1T	Ratio_2T	StdDev_2T	PValue_2T	Ratio_3T	StdDev_3T	PValue_3T	Ratio_4T	StdDev_4T	PValue_4T	NRatio_1T	NStdDev_1T	NPValue_1T	NRatio_2T	NStdDev_2T	NPValue_2T	NRatio_3T	NStdDev_3T	NPValue_3T	NRatio_4T	NStdDev_4T	NPValue_4T	Avg_1T	Avg_2T	Avg_3T	Avg_4T
		3256	4TIO2	14	3256	541	398.237	35.2217	0	3.85599e+07	3.85923e+07	3.65188e+07	2.07546e+07	2.10632e+07	2.04545e+07	4.33646e+07	4.28436e+07	4.4677e+07	4.62551e+07	3.45651e+07	3.62372e+07	1	0.0627018	1	0.54783	0.0252076	0.00088694	1.15144	0.0610326	0.00333609	1.02979	0.199137	0.788183	1	0.0627018	1	0.54783	0.0252076	0.00088694	1.15144	0.0610326	0.00333609	1.02979	0.199137	0.788183	3.78903e+07	2.07574e+07	4.36284e+07	3.90192e+07
		3256	4TIO2	14	3256	541	398.237	35.2217	0	3.85599e+07	3.85923e+07	3.65188e+07	2.07546e+07	2.10632e+07	2.04545e+07	4.33646e+07	4.28436e+07	4.4677e+07	4.62551e+07	3.45651e+07	3.62372e+07	1	0.0627018	1	0.54783	0.0252076	0.00088694	1.15144	0.0610326	0.00333609	1.02979	0.199137	0.788183	1	0.0627018	1	0.54783	0.0252076	0.00088694	1.15144	0.0610326	0.00333609	1.02979	0.199137	0.788183	3.78903e+07	2.07574e+07	4.36284e+07	3.90192e+07
		3256	4TIO2	14	3256	541	398.237	35.2217	0	3.85599e+07	3.85923e+07	3.65188e+07	2.07546e+07	2.10632e+07	2.04545e+07	4.33646e+07	4.28436e+07	4.4677e+07	4.62551e+07	3.45651e+07	3.62372e+07	1	0.0627018	1	0.54783	0.0252076	0.00088694	1.15144	0.0610326	0.00333609	1.02979	0.199137	0.788183	1	0.0627018	1	0.54783	0.0252076	0.00088694	1.15144	0.0610326	0.00333609	1.02979	0.199137	0.788183	3.78903e+07	2.07574e+07	4.36284e+07	3.90192e+07
		3256	4TIO2	14	3256	541	398.237	35.2217	0	3.85599e+07	3.85923e+07	3.65188e+07	2.07546e+07	2.10632e+07	2.04545e+07	4.33646e+07	4.28436e+07	4.4677e+07	4.62551e+07	3.45651e+07	3.62372e+07	1	0.0627018	1	0.54783	0.0252076	0.00088694	1.15144	0.0610326	0.00333609	1.02979	0.199137	0.788183	1	0.0627018	1	0.54783	0.0252076	0.00088694	1.15144	0.0610326	0.00333609	1.02979	0.199137	0.788183	3.78903e+07	2.07574e+07	4.36284e+07	3.90192e+07
		3256	4TIO2_160815013116	14	3256	541	398.237	35.2217	0	3.85599e+07	3.85923e+07	3.65188e+07	2.07546e+07	2.10632e+07	2.04545e+07	4.33646e+07	4.28436e+07	4.4677e+07	4.62551e+07	3.45651e+07	3.62372e+07	1	0.0627018	1	0.54783	0.0252076	0.00088694	1.15144	0.0610326	0.00333609	1.02979	0.199137	0.788183	1	0.0627018	1	0.54783	0.0252076	0.00088694	1.15144	0.0610326	0.00333609	1.02979	0.199137	0.788183	3.78903e+07	2.07574e+07	4.36284e+07	3.90192e+07
		3256	1TIO2	14	3256	541	398.237	35.2217	0	3.85599e+07	3.85923e+07	3.65188e+07	2.07546e+07	2.10632e+07	2.04545e+07	4.33646e+07	4.28436e+07	4.4677e+07	4.62551e+07	3.45651e+07	3.62372e+07	1	0.0627018	1	0.54783	0.0252076	0.00088694	1.15144	0.0610326	0.00333609	1.02979	0.199137	0.788183	1	0.0627018	1	0.54783	0.0252076	0.00088694	1.15144	0.0610326	0.00333609	1.02979	0.199137	0.788183	3.78903e+07	2.07574e+07	4.36284e+07	3.90192e+07
		3256	1TIO2_160814080817	14	3256	541	398.237	35.2217	0	3.85599e+07	3.85923e+07	3.65188e+07	2.07546e+07	2.10632e+07	2.04545e+07	4.33646e+07	4.28436e+07	4.4677e+07	4.62551e+07	3.45651e+07	3.62372e+07	1	0.0627018	1	0.54783	0.0252076	0.00088694	1.15144	0.0610326	0.00333609	1.02979	0.199137	0.788183	1	0.0627018	1	0.54783	0.0252076	0.00088694	1.15144	0.0610326	0.00333609	1.02979	0.199137	0.788183	3.78903e+07	2.07574e+07	4.36284e+07	3.90192e+07
		3256	3TIO2	14	3256	541	398.237	35.2217	0	3.85599e+07	3.85923e+07	3.65188e+07	2.07546e+07	2.10632e+07	2.04545e+07	4.33646e+07	4.28436e+07	4.4677e+07	4.62551e+07	3.45651e+07	3.62372e+07	1	0.0627018	1	0.54783	0.0252076	0.00088694	1.15144	0.0610326	0.00333609	1.02979	0.199137	0.788183	1	0.0627018	1	0.54783	0.0252076	0.00088694	1.15144	0.0610326	0.00333609	1.02979	0.199137	0.788183	3.78903e+07	2.07574e+07	4.36284e+07	3.90192e+07
		3256	3TIO2	14	3256	541	398.237	35.2217	0	3.85599e+07	3.85923e+07	3.65188e+07	2.07546e+07	2.10632e+07	2.04545e+07	4.33646e+07	4.28436e+07	4.4677e+07	4.62551e+07	3.45651e+07	3.62372e+07	1	0.0627018	1	0.54783	0.0252076	0.00088694	1.15144	0.0610326	0.00333609	1.02979	0.199137	0.788183	1	0.0627018	1	0.54783	0.0252076	0.00088694	1.15144	0.0610326	0.00333609	1.02979	0.199137	0.788183	3.78903e+07	2.07574e+07	4.36284e+07	3.90192e+07
		3256	3TIO2_160814194338	14	3256	541	398.237	35.2217	0	3.85599e+07	3.85923e+07	3.65188e+07	2.07546e+07	2.10632e+07	2.04545e+07	4.33646e+07	4.28436e+07	4.4677e+07	4.62551e+07	3.45651e+07	3.62372e+07	1	0.0627018	1	0.54783	0.0252076	0.00088694	1.15144	0.0610326	0.00333609	1.02979	0.199137	0.788183	1	0.0627018	1	0.54783	0.0252076	0.00088694	1.15144	0.0610326	0.00333609	1.02979	0.199137	0.788183	3.78903e+07	2.07574e+07	4.36284e+07	3.90192e+07
		3256	3TIO2_160814194338	14	3256	541	398.237	35.2217	0	3.85599e+07	3.85923e+07	3.65188e+07	2.07546e+07	2.10632e+07	2.04545e+07	4.33646e+07	4.28436e+07	4.4677e+07	4.62551e+07	3.45651e+07	3.62372e+07	1	0.0627018	1	0.54783	0.0252076	0.00088694	1.15144	0.0610326	0.00333609	1.02979	0.199137	0.788183	1	0.0627018	1	0.54783	0.0252076	0.00088694	1.15144	0.0610326	0.00333609	1.02979	0.199137	0.788183	3.78903e+07	2.07574e+07	4.36284e+07	3.90192e+07
		3256	3TIO2_160814213929	14	3256	541	398.237	35.2217	0	3.85599e+07	3.85923e+07	3.65188e+07	2.07546e+07	2.10632e+07	2.04545e+07	4.33646e+07	4.28436e+07	4.4677e+07	4.62551e+07	3.45651e+07	3.62372e+07	1	0.0627018	1	0.54783	0.0252076	0.00088694	1.15144	0.0610326	0.00333609	1.02979	0.199137	0.788183	1	0.0627018	1	0.54783	0.0252076	0.00088694	1.15144	0.0610326	0.00333609	1.02979	0.199137	0.788183	3.78903e+07	2.07574e+07	4.36284e+07	3.90192e+07
		3256	3TIO2_160814213929	14	3256	541	398.237	35.2217	0	3.85599e+07	3.85923e+07	3.65188e+07	2.07546e+07	2.10632e+07	2.04545e+07	4.33646e+07	4.28436e+07	4.4677e+07	4.62551e+07	3.45651e+07	3.62372e+07	1	0.0627018	1	0.54783	0.0252076	0.00088694	1.15144	0.0610326	0.00333609	1.02979	0.199137	0.788183	1	0.0627018	1	0.54783	0.0252076	0.00088694	1.15144	0.0610326	0.00333609	1.02979	0.199137	0.788183	3.78903e+07	2.07574e+07	4.36284e+07	3.90192e+07
		3256	3TIO2_160814213929	14	3256	541	398.237	35.2217	0	3.85599e+07	3.85923e+07	3.65188e+07	2.07546e+07	2.10632e+07	2.04545e+07	4.33646e+07	4.28436e+07	4.4677e+07	4.62551e+07	3.45651e+07	3.62372e+07	1	0.0627018	1	0.54783	0.0252076	0.00088694	1.15144	0.0610326	0.00333609	1.02979	0.199137	0.788183	1	0.0627018	1	0.54783	0.0252076	0.00088694	1.15144	0.0610326	0.00333609	1.02979	0.199137	0.788183	3.78903e+07	2.07574e+07	4.36284e+07	3.90192e+07
	LDLAGR	1	4	1	0.462495	1	0.43705	0.227387	0.0324869	1.36481	0.470416	0.0953493	1.1804	0.358322	0.308879	0	0
		hits: 4 Items
		FRAMEID	RAWFILE	MS2	FrameID1	CompID	MZ	Time	GoodID	II_1TIO2	II_1TIO2_160814080817	II_1TIO2_160814100408	II_2TIO2	II_2TIO2_160814135556	II_2TIO2_160814155150	II_3TIO2	II_3TIO2_160814194338	II_3TIO2_160814213929	II_4TIO2	II_4TIO2_160815013116	II_4TIO2_160815032716	Ratio_1T	StdDev_1T	PValue_1T	Ratio_2T	StdDev_2T	PValue_2T	Ratio_3T	StdDev_3T	PValue_3T	Ratio_4T	StdDev_4T	PValue_4T	NRatio_1T	NStdDev_1T	NPValue_1T	NRatio_2T	NStdDev_2T	NPValue_2T	NRatio_3T	NStdDev_3T	NPValue_3T	NRatio_4T	NStdDev_4T	NPValue_4T	Avg_1T	Avg_2T	Avg_3T	Avg_4T
		6376	4TIO2	4	6376	1711	322.688	36.7492	0	1.45262e+07	1.21086e+07	9.03937e+06	5.53287e+06	6.50296e+06	3.55554e+06	1.42492e+07	1.65505e+07	1.78887e+07	1.41628e+07	1.49825e+07	1.29643e+07	1	0.462495	1	0.43705	0.227387	0.0324869	1.36481	0.470416	0.0953493	1.1804	0.358322	0.308879	1	0.462495	1	0.43705	0.227387	0.0324869	1.36481	0.470416	0.0953493	1.1804	0.358322	0.308879	1.18914e+07	5.19712e+06	1.62295e+07	1.40365e+07
		6376	4TIO2_160815032716	4	6376	1711	322.688	36.7492	0	1.45262e+07	1.21086e+07	9.03937e+06	5.53287e+06	6.50296e+06	3.55554e+06	1.42492e+07	1.65505e+07	1.78887e+07	1.41628e+07	1.49825e+07	1.29643e+07	1	0.462495	1	0.43705	0.227387	0.0324869	1.36481	0.470416	0.0953493	1.1804	0.358322	0.308879	1	0.462495	1	0.43705	0.227387	0.0324869	1.36481	0.470416	0.0953493	1.1804	0.358322	0.308879	1.18914e+07	5.19712e+06	1.62295e+07	1.40365e+07
		6376	3TIO2_160814194338	4	6376	1711	322.688	36.7492	0	1.45262e+07	1.21086e+07	9.03937e+06	5.53287e+06	6.50296e+06	3.55554e+06	1.42492e+07	1.65505e+07	1.78887e+07	1.41628e+07	1.49825e+07	1.29643e+07	1	0.462495	1	0.43705	0.227387	0.0324869	1.36481	0.470416	0.0953493	1.1804	0.358322	0.308879	1	0.462495	1	0.43705	0.227387	0.0324869	1.36481	0.470416	0.0953493	1.1804	0.358322	0.308879	1.18914e+07	5.19712e+06	1.62295e+07	1.40365e+07
		6376	3TIO2_160814194338	4	6376	1711	322.688	36.7492	0	1.45262e+07	1.21086e+07	9.03937e+06	5.53287e+06	6.50296e+06	3.55554e+06	1.42492e+07	1.65505e+07	1.78887e+07	1.41628e+07	1.49825e+07	1.29643e+07	1	0.462495	1	0.43705	0.227387	0.0324869	1.36481	0.470416	0.0953493	1.1804	0.358322	0.308879	1	0.462495	1	0.43705	0.227387	0.0324869	1.36481	0.470416	0.0953493	1.1804	0.358322	0.308879	1.18914e+07	5.19712e+06	1.62295e+07	1.40365e+07
	SYELPDGQVITIGNER	1	15	1	0.0526344	1	0.536332	0.0418892	3.11542e-05	0.952275	0.0519343	0.0929215	0.912011	0.0590035	0.0285659	0	0
		hits: 15 Items
		FRAMEID	RAWFILE	MS2	FrameID1	CompID	MZ	Time	GoodID	II_1TIO2	II_1TIO2_160814080817	II_1TIO2_160814100408	II_2TIO2	II_2TIO2_160814135556	II_2TIO2_160814155150	II_3TIO2	II_3TIO2_160814194338	II_3TIO2_160814213929	II_4TIO2	II_4TIO2_160815013116	II_4TIO2_160815032716	Ratio_1T	StdDev_1T	PValue_1T	Ratio_2T	StdDev_2T	PValue_2T	Ratio_3T	StdDev_3T	PValue_3T	Ratio_4T	StdDev_4T	PValue_4T	NRatio_1T	NStdDev_1T	NPValue_1T	NRatio_2T	NStdDev_2T	NPValue_2T	NRatio_3T	NStdDev_3T	NPValue_3T	NRatio_4T	NStdDev_4T	NPValue_4T	Avg_1T	Avg_2T	Avg_3T	Avg_4T
		5175	4TIO2	15	5175	1495	895.944	49.6911	0	1.59021e+07	1.67182e+07	1.60903e+07	9.22731e+06	8.41174e+06	8.48597e+06	1.59437e+07	1.50933e+07	1.53489e+07	1.41531e+07	1.51023e+07	1.51691e+07	1	0.0526344	1	0.536332	0.0418892	3.11542e-05	0.952275	0.0519343	0.0929215	0.912011	0.0590035	0.0285659	1	0.0526344	1	0.536332	0.0418892	3.11542e-05	0.952275	0.0519343	0.0929215	0.912011	0.0590035	0.0285659	1.62368e+07	8.70834e+06	1.54619e+07	1.48082e+07
		5175	4TIO2	15	5175	1495	895.944	49.6911	0	1.59021e+07	1.67182e+07	1.60903e+07	9.22731e+06	8.41174e+06	8.48597e+06	1.59437e+07	1.50933e+07	1.53489e+07	1.41531e+07	1.51023e+07	1.51691e+07	1	0.0526344	1	0.536332	0.0418892	3.11542e-05	0.952275	0.0519343	0.0929215	0.912011	0.0590035	0.0285659	1	0.0526344	1	0.536332	0.0418892	3.11542e-05	0.952275	0.0519343	0.0929215	0.912011	0.0590035	0.0285659	1.62368e+07	8.70834e+06	1.54619e+07	1.48082e+07
		5175	4TIO2_160815013116	15	5175	1495	895.944	49.6911	0	1.59021e+07	1.67182e+07	1.60903e+07	9.22731e+06	8.41174e+06	8.48597e+06	1.59437e+07	1.50933e+07	1.53489e+07	1.41531e+07	1.51023e+07	1.51691e+07	1	0.0526344	1	0.536332	0.0418892	3.11542e-05	0.952275	0.0519343	0.0929215	0.912011	0.0590035	0.0285659	1	0.0526344	1	0.536332	0.0418892	3.11542e-05	0.952275	0.0519343	0.0929215	0.912011	0.0590035	0.0285659	1.62368e+07	8.70834e+06	1.54619e+07	1.48082e+07
		5175	4TIO2_160815032716	15	5175	1495	895.944	49.6911	0	1.59021e+07	1.67182e+07	1.60903e+07	9.22731e+06	8.41174e+06	8.48597e+06	1.59437e+07	1.50933e+07	1.53489e+07	1.41531e+07	1.51023e+07	1.51691e+07	1	0.0526344	1	0.536332	0.0418892	3.11542e-05	0.952275	0.0519343	0.0929215	0.912011	0.0590035	0.0285659	1	0.0526344	1	0.536332	0.0418892	3.11542e-05	0.952275	0.0519343	0.0929215	0.912011	0.0590035	0.0285659	1.62368e+07	8.70834e+06	1.54619e+07	1.48082e+07
		5175	4TIO2_160815032716	15	5175	1495	895.944	49.6911	0	1.59021e+07	1.67182e+07	1.60903e+07	9.22731e+06	8.41174e+06	8.48597e+06	1.59437e+07	1.50933e+07	1.53489e+07	1.41531e+07	1.51023e+07	1.51691e+07	1	0.0526344	1	0.536332	0.0418892	3.11542e-05	0.952275	0.0519343	0.0929215	0.912011	0.0590035	0.0285659	1	0.0526344	1	0.536332	0.0418892	3.11542e-05	0.952275	0.0519343	0.0929215	0.912011	0.0590035	0.0285659	1.62368e+07	8.70834e+06	1.54619e+07	1.48082e+07
		5175	1TIO2	15	5175	1495	895.944	49.6911	0	1.59021e+07	1.67182e+07	1.60903e+07	9.22731e+06	8.41174e+06	8.48597e+06	1.59437e+07	1.50933e+07	1.53489e+07	1.41531e+07	1.51023e+07	1.51691e+07	1	0.0526344	1	0.536332	0.0418892	3.11542e-05	0.952275	0.0519343	0.0929215	0.912011	0.0590035	0.0285659	1	0.0526344	1	0.536332	0.0418892	3.11542e-05	0.952275	0.0519343	0.0929215	0.912011	0.0590035	0.0285659	1.62368e+07	8.70834e+06	1.54619e+07	1.48082e+07
		5175	1TIO2	15	5175	1495	895.944	49.6911	0	1.59021e+07	1.67182e+07	1.60903e+07	9.22731e+06	8.41174e+06	8.48597e+06	1.59437e+07	1.50933e+07	1.53489e+07	1.41531e+07	1.51023e+07	1.51691e+07	1	0.0526344	1	0.536332	0.0418892	3.11542e-05	0.952275	0.0519343	0.0929215	0.912011	0.0590035	0.0285659	1	0.0526344	1	0.536332	0.0418892	3.11542e-05	0.952275	0.0519343	0.0929215	0.912011	0.0590035	0.0285659	1.62368e+07	8.70834e+06	1.54619e+07	1.48082e+07
		5175	1TIO2_160814100408	15	5175	1495	895.944	49.6911	0	1.59021e+07	1.67182e+07	1.60903e+07	9.22731e+06	8.41174e+06	8.48597e+06	1.59437e+07	1.50933e+07	1.53489e+07	1.41531e+07	1.51023e+07	1.51691e+07	1	0.0526344	1	0.536332	0.0418892	3.11542e-05	0.952275	0.0519343	0.0929215	0.912011	0.0590035	0.0285659	1	0.0526344	1	0.536332	0.0418892	3.11542e-05	0.952275	0.0519343	0.0929215	0.912011	0.0590035	0.0285659	1.62368e+07	8.70834e+06	1.54619e+07	1.48082e+07
		5175	2TIO2	15	5175	1495	895.944	49.6911	0	1.59021e+07	1.67182e+07	1.60903e+07	9.22731e+06	8.41174e+06	8.48597e+06	1.59437e+07	1.50933e+07	1.53489e+07	1.41531e+07	1.51023e+07	1.51691e+07	1	0.0526344	1	0.536332	0.0418892	3.11542e-05	0.952275	0.0519343	0.0929215	0.912011	0.0590035	0.0285659	1	0.0526344	1	0.536332	0.0418892	3.11542e-05	0.952275	0.0519343	0.0929215	0.912011	0.0590035	0.0285659	1.62368e+07	8.70834e+06	1.54619e+07	1.48082e+07
		5175	3TIO2	15	5175	1495	895.944	49.6911	0	1.59021e+07	1.67182e+07	1.60903e+07	9.22731e+06	8.41174e+06	8.48597e+06	1.59437e+07	1.50933e+07	1.53489e+07	1.41531e+07	1.51023e+07	1.51691e+07	1	0.0526344	1	0.536332	0.0418892	3.11542e-05	0.952275	0.0519343	0.0929215	0.912011	0.0590035	0.0285659	1	0.0526344	1	0.536332	0.0418892	3.11542e-05	0.952275	0.0519343	0.0929215	0.912011	0.0590035	0.0285659	1.62368e+07	8.70834e+06	1.54619e+07	1.48082e+07
		5175	3TIO2	15	5175	1495	895.944	49.6911	0	1.59021e+07	1.67182e+07	1.60903e+07	9.22731e+06	8.41174e+06	8.48597e+06	1.59437e+07	1.50933e+07	1.53489e+07	1.41531e+07	1.51023e+07	1.51691e+07	1	0.0526344	1	0.536332	0.0418892	3.11542e-05	0.952275	0.0519343	0.0929215	0.912011	0.0590035	0.0285659	1	0.0526344	1	0.536332	0.0418892	3.11542e-05	0.952275	0.0519343	0.0929215	0.912011	0.0590035	0.0285659	1.62368e+07	8.70834e+06	1.54619e+07	1.48082e+07
		5175	3TIO2_160814194338	15	5175	1495	895.944	49.6911	0	1.59021e+07	1.67182e+07	1.60903e+07	9.22731e+06	8.41174e+06	8.48597e+06	1.59437e+07	1.50933e+07	1.53489e+07	1.41531e+07	1.51023e+07	1.51691e+07	1	0.0526344	1	0.536332	0.0418892	3.11542e-05	0.952275	0.0519343	0.0929215	0.912011	0.0590035	0.0285659	1	0.0526344	1	0.536332	0.0418892	3.11542e-05	0.952275	0.0519343	0.0929215	0.912011	0.0590035	0.0285659	1.62368e+07	8.70834e+06	1.54619e+07	1.48082e+07
		5175	3TIO2_160814194338	15	5175	1495	895.944	49.6911	0	1.59021e+07	1.67182e+07	1.60903e+07	9.22731e+06	8.41174e+06	8.48597e+06	1.59437e+07	1.50933e+07	1.53489e+07	1.41531e+07	1.51023e+07	1.51691e+07	1	0.0526344	1	0.536332	0.0418892	3.11542e-05	0.952275	0.0519343	0.0929215	0.912011	0.0590035	0.0285659	1	0.0526344	1	0.536332	0.0418892	3.11542e-05	0.952275	0.0519343	0.0929215	0.912011	0.0590035	0.0285659	1.62368e+07	8.70834e+06	1.54619e+07	1.48082e+07
		5175	3TIO2_160814213929	15	5175	1495	895.944	49.6911	0	1.59021e+07	1.67182e+07	1.60903e+07	9.22731e+06	8.41174e+06	8.48597e+06	1.59437e+07	1.50933e+07	1.53489e+07	1.41531e+07	1.51023e+07	1.51691e+07	1	0.0526344	1	0.536332	0.0418892	3.11542e-05	0.952275	0.0519343	0.0929215	0.912011	0.0590035	0.0285659	1	0.0526344	1	0.536332	0.0418892	3.11542e-05	0.952275	0.0519343	0.0929215	0.912011	0.0590035	0.0285659	1.62368e+07	8.70834e+06	1.54619e+07	1.48082e+07
		5175	3TIO2_160814213929	15	5175	1495	895.944	49.6911	0	1.59021e+07	1.67182e+07	1.60903e+07	9.22731e+06	8.41174e+06	8.48597e+06	1.59437e+07	1.50933e+07	1.53489e+07	1.41531e+07	1.51023e+07	1.51691e+07	1	0.0526344	1	0.536332	0.0418892	3.11542e-05	0.952275	0.0519343	0.0929215	0.912011	0.0590035	0.0285659	1	0.0526344	1	0.536332	0.0418892	3.11542e-05	0.952275	0.0519343	0.0929215	0.912011	0.0590035	0.0285659	1.62368e+07	8.70834e+06	1.54619e+07	1.48082e+07
	VAPEEHPVLLTEAPLNPK	1	43	1	0.0608835	1	0.563393	0.0262054	0.000739862	0.981381	0.0504514	0.436033	0.813854	0.119031	0.0642435	0	0
		hits: 43 Items
		FRAMEID	RAWFILE	MS2	FrameID1	CompID	MZ	Time	GoodID	II_1TIO2	II_1TIO2_160814080817	II_1TIO2_160814100408	II_2TIO2	II_2TIO2_160814135556	II_2TIO2_160814155150	II_3TIO2	II_3TIO2_160814194338	II_3TIO2_160814213929	II_4TIO2	II_4TIO2_160815013116	II_4TIO2_160815032716	Ratio_1T	StdDev_1T	PValue_1T	Ratio_2T	StdDev_2T	PValue_2T	Ratio_3T	StdDev_3T	PValue_3T	Ratio_4T	StdDev_4T	PValue_4T	NRatio_1T	NStdDev_1T	NPValue_1T	NRatio_2T	NStdDev_2T	NPValue_2T	NRatio_3T	NStdDev_3T	NPValue_3T	NRatio_4T	NStdDev_4T	NPValue_4T	Avg_1T	Avg_2T	Avg_3T	Avg_4T
		2650	4TIO2	46	2650	324	652.022	45.3894	0	5.6585e+07	6.0008e+07	5.91651e+07	3.33801e+07	3.23997e+07	3.32411e+07	5.64258e+07	5.88016e+07	5.72583e+07	4.68227e+07	4.26375e+07	5.35813e+07	1	0.0608835	1	0.563393	0.0262054	0.000739862	0.981381	0.0504514	0.436033	0.813854	0.119031	0.0642435	1	0.0608835	1	0.563393	0.0262054	0.000739862	0.981381	0.0504514	0.436033	0.813854	0.119031	0.0642435	5.85861e+07	3.3007e+07	5.74952e+07	4.76805e+07
		2650	4TIO2	46	2650	324	652.022	45.3894	0	5.6585e+07	6.0008e+07	5.91651e+07	3.33801e+07	3.23997e+07	3.32411e+07	5.64258e+07	5.88016e+07	5.72583e+07	4.68227e+07	4.26375e+07	5.35813e+07	1	0.0608835	1	0.563393	0.0262054	0.000739862	0.981381	0.0504514	0.436033	0.813854	0.119031	0.0642435	1	0.0608835	1	0.563393	0.0262054	0.000739862	0.981381	0.0504514	0.436033	0.813854	0.119031	0.0642435	5.85861e+07	3.3007e+07	5.74952e+07	4.76805e+07
		2650	4TIO2	46	2650	324	652.022	45.3894	0	5.6585e+07	6.0008e+07	5.91651e+07	3.33801e+07	3.23997e+07	3.32411e+07	5.64258e+07	5.88016e+07	5.72583e+07	4.68227e+07	4.26375e+07	5.35813e+07	1	0.0608835	1	0.563393	0.0262054	0.000739862	0.981381	0.0504514	0.436033	0.813854	0.119031	0.0642435	1	0.0608835	1	0.563393	0.0262054	0.000739862	0.981381	0.0504514	0.436033	0.813854	0.119031	0.0642435	5.85861e+07	3.3007e+07	5.74952e+07	4.76805e+07
		2650	4TIO2	46	2650	324	652.022	45.3894	0	5.6585e+07	6.0008e+07	5.91651e+07	3.33801e+07	3.23997e+07	3.32411e+07	5.64258e+07	5.88016e+07	5.72583e+07	4.68227e+07	4.26375e+07	5.35813e+07	1	0.0608835	1	0.563393	0.0262054	0.000739862	0.981381	0.0504514	0.436033	0.813854	0.119031	0.0642435	1	0.0608835	1	0.563393	0.0262054	0.000739862	0.981381	0.0504514	0.436033	0.813854	0.119031	0.0642435	5.85861e+07	3.3007e+07	5.74952e+07	4.76805e+07
		2650	4TIO2_160815013116	46	2650	324	652.022	45.3894	0	5.6585e+07	6.0008e+07	5.91651e+07	3.33801e+07	3.23997e+07	3.32411e+07	5.64258e+07	5.88016e+07	5.72583e+07	4.68227e+07	4.26375e+07	5.35813e+07	1	0.0608835	1	0.563393	0.0262054	0.000739862	0.981381	0.0504514	0.436033	0.813854	0.119031	0.0642435	1	0.0608835	1	0.563393	0.0262054	0.000739862	0.981381	0.0504514	0.436033	0.813854	0.119031	0.0642435	5.85861e+07	3.3007e+07	5.74952e+07	4.76805e+07
		2650	4TIO2_160815013116	46	2650	324	652.022	45.3894	0	5.6585e+07	6.0008e+07	5.91651e+07	3.33801e+07	3.23997e+07	3.32411e+07	5.64258e+07	5.88016e+07	5.72583e+07	4.68227e+07	4.26375e+07	5.35813e+07	1	0.0608835	1	0.563393	0.0262054	0.000739862	0.981381	0.0504514	0.436033	0.813854	0.119031	0.0642435	1	0.0608835	1	0.563393	0.0262054	0.000739862	0.981381	0.0504514	0.436033	0.813854	0.119031	0.0642435	5.85861e+07	3.3007e+07	5.74952e+07	4.76805e+07
		2650	4TIO2_160815013116	46	2650	324	652.022	45.3894	0	5.6585e+07	6.0008e+07	5.91651e+07	3.33801e+07	3.23997e+07	3.32411e+07	5.64258e+07	5.88016e+07	5.72583e+07	4.68227e+07	4.26375e+07	5.35813e+07	1	0.0608835	1	0.563393	0.0262054	0.000739862	0.981381	0.0504514	0.436033	0.813854	0.119031	0.0642435	1	0.0608835	1	0.563393	0.0262054	0.000739862	0.981381	0.0504514	0.436033	0.813854	0.119031	0.0642435	5.85861e+07	3.3007e+07	5.74952e+07	4.76805e+07
		2650	4TIO2_160815013116	46	2650	324	652.022	45.3894	0	5.6585e+07	6.0008e+07	5.91651e+07	3.33801e+07	3.23997e+07	3.32411e+07	5.64258e+07	5.88016e+07	5.72583e+07	4.68227e+07	4.26375e+07	5.35813e+07	1	0.0608835	1	0.563393	0.0262054	0.000739862	0.981381	0.0504514	0.436033	0.813854	0.119031	0.0642435	1	0.0608835	1	0.563393	0.0262054	0.000739862	0.981381	0.0504514	0.436033	0.813854	0.119031	0.0642435	5.85861e+07	3.3007e+07	5.74952e+07	4.76805e+07
		2650	4TIO2_160815013116	46	2650	324	652.022	45.3894	0	5.6585e+07	6.0008e+07	5.91651e+07	3.33801e+07	3.23997e+07	3.32411e+07	5.64258e+07	5.88016e+07	5.72583e+07	4.68227e+07	4.26375e+07	5.35813e+07	1	0.0608835	1	0.563393	0.0262054	0.000739862	0.981381	0.0504514	0.436033	0.813854	0.119031	0.0642435	1	0.0608835	1	0.563393	0.0262054	0.000739862	0.981381	0.0504514	0.436033	0.813854	0.119031	0.0642435	5.85861e+07	3.3007e+07	5.74952e+07	4.76805e+07
		2650	4TIO2_160815032716	46	2650	324	652.022	45.3894	0	5.6585e+07	6.0008e+07	5.91651e+07	3.33801e+07	3.23997e+07	3.32411e+07	5.64258e+07	5.88016e+07	5.72583e+07	4.68227e+07	4.26375e+07	5.35813e+07	1	0.0608835	1	0.563393	0.0262054	0.000739862	0.981381	0.0504514	0.436033	0.813854	0.119031	0.0642435	1	0.0608835	1	0.563393	0.0262054	0.000739862	0.981381	0.0504514	0.436033	0.813854	0.119031	0.0642435	5.85861e+07	3.3007e+07	5.74952e+07	4.76805e+07
		2650	4TIO2_160815032716	46	2650	324	652.022	45.3894	0	5.6585e+07	6.0008e+07	5.91651e+07	3.33801e+07	3.23997e+07	3.32411e+07	5.64258e+07	5.88016e+07	5.72583e+07	4.68227e+07	4.26375e+07	5.35813e+07	1	0.0608835	1	0.563393	0.0262054	0.000739862	0.981381	0.0504514	0.436033	0.813854	0.119031	0.0642435	1	0.0608835	1	0.563393	0.0262054	0.000739862	0.981381	0.0504514	0.436033	0.813854	0.119031	0.0642435	5.85861e+07	3.3007e+07	5.74952e+07	4.76805e+07
		2650	4TIO2_160815032716	46	2650	324	652.022	45.3894	0	5.6585e+07	6.0008e+07	5.91651e+07	3.33801e+07	3.23997e+07	3.32411e+07	5.64258e+07	5.88016e+07	5.72583e+07	4.68227e+07	4.26375e+07	5.35813e+07	1	0.0608835	1	0.563393	0.0262054	0.000739862	0.981381	0.0504514	0.436033	0.813854	0.119031	0.0642435	1	0.0608835	1	0.563393	0.0262054	0.000739862	0.981381	0.0504514	0.436033	0.813854	0.119031	0.0642435	5.85861e+07	3.3007e+07	5.74952e+07	4.76805e+07
		2650	4TIO2_160815032716	46	2650	324	652.022	45.3894	0	5.6585e+07	6.0008e+07	5.91651e+07	3.33801e+07	3.23997e+07	3.32411e+07	5.64258e+07	5.88016e+07	5.72583e+07	4.68227e+07	4.26375e+07	5.35813e+07	1	0.0608835	1	0.563393	0.0262054	0.000739862	0.981381	0.0504514	0.436033	0.813854	0.119031	0.0642435	1	0.0608835	1	0.563393	0.0262054	0.000739862	0.981381	0.0504514	0.436033	0.813854	0.119031	0.0642435	5.85861e+07	3.3007e+07	5.74952e+07	4.76805e+07
		2650	1TIO2	46	2650	324	652.022	45.3894	0	5.6585e+07	6.0008e+07	5.91651e+07	3.33801e+07	3.23997e+07	3.32411e+07	5.64258e+07	5.88016e+07	5.72583e+07	4.68227e+07	4.26375e+07	5.35813e+07	1	0.0608835	1	0.563393	0.0262054	0.000739862	0.981381	0.0504514	0.436033	0.813854	0.119031	0.0642435	1	0.0608835	1	0.563393	0.0262054	0.000739862	0.981381	0.0504514	0.436033	0.813854	0.119031	0.0642435	5.85861e+07	3.3007e+07	5.74952e+07	4.76805e+07
		2650	1TIO2	46	2650	324	652.022	45.3894	0	5.6585e+07	6.0008e+07	5.91651e+07	3.33801e+07	3.23997e+07	3.32411e+07	5.64258e+07	5.88016e+07	5.72583e+07	4.68227e+07	4.26375e+07	5.35813e+07	1	0.0608835	1	0.563393	0.0262054	0.000739862	0.981381	0.0504514	0.436033	0.813854	0.119031	0.0642435	1	0.0608835	1	0.563393	0.0262054	0.000739862	0.981381	0.0504514	0.436033	0.813854	0.119031	0.0642435	5.85861e+07	3.3007e+07	5.74952e+07	4.76805e+07
		2650	1TIO2	46	2650	324	652.022	45.3894	0	5.6585e+07	6.0008e+07	5.91651e+07	3.33801e+07	3.23997e+07	3.32411e+07	5.64258e+07	5.88016e+07	5.72583e+07	4.68227e+07	4.26375e+07	5.35813e+07	1	0.0608835	1	0.563393	0.0262054	0.000739862	0.981381	0.0504514	0.436033	0.813854	0.119031	0.0642435	1	0.0608835	1	0.563393	0.0262054	0.000739862	0.981381	0.0504514	0.436033	0.813854	0.119031	0.0642435	5.85861e+07	3.3007e+07	5.74952e+07	4.76805e+07
		2650	1TIO2	46	2650	324	652.022	45.3894	0	5.6585e+07	6.0008e+07	5.91651e+07	3.33801e+07	3.23997e+07	3.32411e+07	5.64258e+07	5.88016e+07	5.72583e+07	4.68227e+07	4.26375e+07	5.35813e+07	1	0.0608835	1	0.563393	0.0262054	0.000739862	0.981381	0.0504514	0.436033	0.813854	0.119031	0.0642435	1	0.0608835	1	0.563393	0.0262054	0.000739862	0.981381	0.0504514	0.436033	0.813854	0.119031	0.0642435	5.85861e+07	3.3007e+07	5.74952e+07	4.76805e+07
		2650	1TIO2_160814080817	46	2650	324	652.022	45.3894	0	5.6585e+07	6.0008e+07	5.91651e+07	3.33801e+07	3.23997e+07	3.32411e+07	5.64258e+07	5.88016e+07	5.72583e+07	4.68227e+07	4.26375e+07	5.35813e+07	1	0.0608835	1	0.563393	0.0262054	0.000739862	0.981381	0.0504514	0.436033	0.813854	0.119031	0.0642435	1	0.0608835	1	0.563393	0.0262054	0.000739862	0.981381	0.0504514	0.436033	0.813854	0.119031	0.0642435	5.85861e+07	3.3007e+07	5.74952e+07	4.76805e+07
		2650	1TIO2_160814080817	46	2650	324	652.022	45.3894	0	5.6585e+07	6.0008e+07	5.91651e+07	3.33801e+07	3.23997e+07	3.32411e+07	5.64258e+07	5.88016e+07	5.72583e+07	4.68227e+07	4.26375e+07	5.35813e+07	1	0.0608835	1	0.563393	0.0262054	0.000739862	0.981381	0.0504514	0.436033	0.813854	0.119031	0.0642435	1	0.0608835	1	0.563393	0.0262054	0.000739862	0.981381	0.0504514	0.436033	0.813854	0.119031	0.0642435	5.85861e+07	3.3007e+07	5.74952e+07	4.76805e+07
		2650	1TIO2_160814080817	46	2650	324	652.022	45.3894	0	5.6585e+07	6.0008e+07	5.91651e+07	3.33801e+07	3.23997e+07	3.32411e+07	5.64258e+07	5.88016e+07	5.72583e+07	4.68227e+07	4.26375e+07	5.35813e+07	1	0.0608835	1	0.563393	0.0262054	0.000739862	0.981381	0.0504514	0.436033	0.813854	0.119031	0.0642435	1	0.0608835	1	0.563393	0.0262054	0.000739862	0.981381	0.0504514	0.436033	0.813854	0.119031	0.0642435	5.85861e+07	3.3007e+07	5.74952e+07	4.76805e+07
		2650	1TIO2_160814080817	46	2650	324	652.022	45.3894	0	5.6585e+07	6.0008e+07	5.91651e+07	3.33801e+07	3.23997e+07	3.32411e+07	5.64258e+07	5.88016e+07	5.72583e+07	4.68227e+07	4.26375e+07	5.35813e+07	1	0.0608835	1	0.563393	0.0262054	0.000739862	0.981381	0.0504514	0.436033	0.813854	0.119031	0.0642435	1	0.0608835	1	0.563393	0.0262054	0.000739862	0.981381	0.0504514	0.436033	0.813854	0.119031	0.0642435	5.85861e+07	3.3007e+07	5.74952e+07	4.76805e+07
		2650	1TIO2_160814100408	46	2650	324	652.022	45.3894	0	5.6585e+07	6.0008e+07	5.91651e+07	3.33801e+07	3.23997e+07	3.32411e+07	5.64258e+07	5.88016e+07	5.72583e+07	4.68227e+07	4.26375e+07	5.35813e+07	1	0.0608835	1	0.563393	0.0262054	0.000739862	0.981381	0.0504514	0.436033	0.813854	0.119031	0.0642435	1	0.0608835	1	0.563393	0.0262054	0.000739862	0.981381	0.0504514	0.436033	0.813854	0.119031	0.0642435	5.85861e+07	3.3007e+07	5.74952e+07	4.76805e+07
		2650	1TIO2_160814100408	46	2650	324	652.022	45.3894	0	5.6585e+07	6.0008e+07	5.91651e+07	3.33801e+07	3.23997e+07	3.32411e+07	5.64258e+07	5.88016e+07	5.72583e+07	4.68227e+07	4.26375e+07	5.35813e+07	1	0.0608835	1	0.563393	0.0262054	0.000739862	0.981381	0.0504514	0.436033	0.813854	0.119031	0.0642435	1	0.0608835	1	0.563393	0.0262054	0.000739862	0.981381	0.0504514	0.436033	0.813854	0.119031	0.0642435	5.85861e+07	3.3007e+07	5.74952e+07	4.76805e+07
		2650	1TIO2_160814100408	46	2650	324	652.022	45.3894	0	5.6585e+07	6.0008e+07	5.91651e+07	3.33801e+07	3.23997e+07	3.32411e+07	5.64258e+07	5.88016e+07	5.72583e+07	4.68227e+07	4.26375e+07	5.35813e+07	1	0.0608835	1	0.563393	0.0262054	0.000739862	0.981381	0.0504514	0.436033	0.813854	0.119031	0.0642435	1	0.0608835	1	0.563393	0.0262054	0.000739862	0.981381	0.0504514	0.436033	0.813854	0.119031	0.0642435	5.85861e+07	3.3007e+07	5.74952e+07	4.76805e+07
		2650	1TIO2_160814100408	46	2650	324	652.022	45.3894	0	5.6585e+07	6.0008e+07	5.91651e+07	3.33801e+07	3.23997e+07	3.32411e+07	5.64258e+07	5.88016e+07	5.72583e+07	4.68227e+07	4.26375e+07	5.35813e+07	1	0.0608835	1	0.563393	0.0262054	0.000739862	0.981381	0.0504514	0.436033	0.813854	0.119031	0.0642435	1	0.0608835	1	0.563393	0.0262054	0.000739862	0.981381	0.0504514	0.436033	0.813854	0.119031	0.0642435	5.85861e+07	3.3007e+07	5.74952e+07	4.76805e+07
		2650	2TIO2	46	2650	324	652.022	45.3894	0	5.6585e+07	6.0008e+07	5.91651e+07	3.33801e+07	3.23997e+07	3.32411e+07	5.64258e+07	5.88016e+07	5.72583e+07	4.68227e+07	4.26375e+07	5.35813e+07	1	0.0608835	1	0.563393	0.0262054	0.000739862	0.981381	0.0504514	0.436033	0.813854	0.119031	0.0642435	1	0.0608835	1	0.563393	0.0262054	0.000739862	0.981381	0.0504514	0.436033	0.813854	0.119031	0.0642435	5.85861e+07	3.3007e+07	5.74952e+07	4.76805e+07
		2650	2TIO2	46	2650	324	652.022	45.3894	0	5.6585e+07	6.0008e+07	5.91651e+07	3.33801e+07	3.23997e+07	3.32411e+07	5.64258e+07	5.88016e+07	5.72583e+07	4.68227e+07	4.26375e+07	5.35813e+07	1	0.0608835	1	0.563393	0.0262054	0.000739862	0.981381	0.0504514	0.436033	0.813854	0.119031	0.0642435	1	0.0608835	1	0.563393	0.0262054	0.000739862	0.981381	0.0504514	0.436033	0.813854	0.119031	0.0642435	5.85861e+07	3.3007e+07	5.74952e+07	4.76805e+07
		2650	2TIO2_160814135556	46	2650	324	652.022	45.3894	0	5.6585e+07	6.0008e+07	5.91651e+07	3.33801e+07	3.23997e+07	3.32411e+07	5.64258e+07	5.88016e+07	5.72583e+07	4.68227e+07	4.26375e+07	5.35813e+07	1	0.0608835	1	0.563393	0.0262054	0.000739862	0.981381	0.0504514	0.436033	0.813854	0.119031	0.0642435	1	0.0608835	1	0.563393	0.0262054	0.000739862	0.981381	0.0504514	0.436033	0.813854	0.119031	0.0642435	5.85861e+07	3.3007e+07	5.74952e+07	4.76805e+07
		2650	2TIO2_160814135556	46	2650	324	652.022	45.3894	0	5.6585e+07	6.0008e+07	5.91651e+07	3.33801e+07	3.23997e+07	3.32411e+07	5.64258e+07	5.88016e+07	5.72583e+07	4.68227e+07	4.26375e+07	5.35813e+07	1	0.0608835	1	0.563393	0.0262054	0.000739862	0.981381	0.0504514	0.436033	0.813854	0.119031	0.0642435	1	0.0608835	1	0.563393	0.0262054	0.000739862	0.981381	0.0504514	0.436033	0.813854	0.119031	0.0642435	5.85861e+07	3.3007e+07	5.74952e+07	4.76805e+07
		2650	2TIO2_160814135556	46	2650	324	652.022	45.3894	0	5.6585e+07	6.0008e+07	5.91651e+07	3.33801e+07	3.23997e+07	3.32411e+07	5.64258e+07	5.88016e+07	5.72583e+07	4.68227e+07	4.26375e+07	5.35813e+07	1	0.0608835	1	0.563393	0.0262054	0.000739862	0.981381	0.0504514	0.436033	0.813854	0.119031	0.0642435	1	0.0608835	1	0.563393	0.0262054	0.000739862	0.981381	0.0504514	0.436033	0.813854	0.119031	0.0642435	5.85861e+07	3.3007e+07	5.74952e+07	4.76805e+07
		2650	3TIO2	46	2650	324	652.022	45.3894	0	5.6585e+07	6.0008e+07	5.91651e+07	3.33801e+07	3.23997e+07	3.32411e+07	5.64258e+07	5.88016e+07	5.72583e+07	4.68227e+07	4.26375e+07	5.35813e+07	1	0.0608835	1	0.563393	0.0262054	0.000739862	0.981381	0.0504514	0.436033	0.813854	0.119031	0.0642435	1	0.0608835	1	0.563393	0.0262054	0.000739862	0.981381	0.0504514	0.436033	0.813854	0.119031	0.0642435	5.85861e+07	3.3007e+07	5.74952e+07	4.76805e+07
		2650	3TIO2	46	2650	324	652.022	45.3894	0	5.6585e+07	6.0008e+07	5.91651e+07	3.33801e+07	3.23997e+07	3.32411e+07	5.64258e+07	5.88016e+07	5.72583e+07	4.68227e+07	4.26375e+07	5.35813e+07	1	0.0608835	1	0.563393	0.0262054	0.000739862	0.981381	0.0504514	0.436033	0.813854	0.119031	0.0642435	1	0.0608835	1	0.563393	0.0262054	0.000739862	0.981381	0.0504514	0.436033	0.813854	0.119031	0.0642435	5.85861e+07	3.3007e+07	5.74952e+07	4.76805e+07
		2650	3TIO2	46	2650	324	652.022	45.3894	0	5.6585e+07	6.0008e+07	5.91651e+07	3.33801e+07	3.23997e+07	3.32411e+07	5.64258e+07	5.88016e+07	5.72583e+07	4.68227e+07	4.26375e+07	5.35813e+07	1	0.0608835	1	0.563393	0.0262054	0.000739862	0.981381	0.0504514	0.436033	0.813854	0.119031	0.0642435	1	0.0608835	1	0.563393	0.0262054	0.000739862	0.981381	0.0504514	0.436033	0.813854	0.119031	0.0642435	5.85861e+07	3.3007e+07	5.74952e+07	4.76805e+07
		2650	3TIO2	46	2650	324	652.022	45.3894	0	5.6585e+07	6.0008e+07	5.91651e+07	3.33801e+07	3.23997e+07	3.32411e+07	5.64258e+07	5.88016e+07	5.72583e+07	4.68227e+07	4.26375e+07	5.35813e+07	1	0.0608835	1	0.563393	0.0262054	0.000739862	0.981381	0.0504514	0.436033	0.813854	0.119031	0.0642435	1	0.0608835	1	0.563393	0.0262054	0.000739862	0.981381	0.0504514	0.436033	0.813854	0.119031	0.0642435	5.85861e+07	3.3007e+07	5.74952e+07	4.76805e+07
		2650	3TIO2_160814194338	46	2650	324	652.022	45.3894	0	5.6585e+07	6.0008e+07	5.91651e+07	3.33801e+07	3.23997e+07	3.32411e+07	5.64258e+07	5.88016e+07	5.72583e+07	4.68227e+07	4.26375e+07	5.35813e+07	1	0.0608835	1	0.563393	0.0262054	0.000739862	0.981381	0.0504514	0.436033	0.813854	0.119031	0.0642435	1	0.0608835	1	0.563393	0.0262054	0.000739862	0.981381	0.0504514	0.436033	0.813854	0.119031	0.0642435	5.85861e+07	3.3007e+07	5.74952e+07	4.76805e+07
		2650	3TIO2_160814194338	46	2650	324	652.022	45.3894	0	5.6585e+07	6.0008e+07	5.91651e+07	3.33801e+07	3.23997e+07	3.32411e+07	5.64258e+07	5.88016e+07	5.72583e+07	4.68227e+07	4.26375e+07	5.35813e+07	1	0.0608835	1	0.563393	0.0262054	0.000739862	0.981381	0.0504514	0.436033	0.813854	0.119031	0.0642435	1	0.0608835	1	0.563393	0.0262054	0.000739862	0.981381	0.0504514	0.436033	0.813854	0.119031	0.0642435	5.85861e+07	3.3007e+07	5.74952e+07	4.76805e+07
		2650	3TIO2_160814194338	46	2650	324	652.022	45.3894	0	5.6585e+07	6.0008e+07	5.91651e+07	3.33801e+07	3.23997e+07	3.32411e+07	5.64258e+07	5.88016e+07	5.72583e+07	4.68227e+07	4.26375e+07	5.35813e+07	1	0.0608835	1	0.563393	0.0262054	0.000739862	0.981381	0.0504514	0.436033	0.813854	0.119031	0.0642435	1	0.0608835	1	0.563393	0.0262054	0.000739862	0.981381	0.0504514	0.436033	0.813854	0.119031	0.0642435	5.85861e+07	3.3007e+07	5.74952e+07	4.76805e+07
		2650	3TIO2_160814194338	46	2650	324	652.022	45.3894	0	5.6585e+07	6.0008e+07	5.91651e+07	3.33801e+07	3.23997e+07	3.32411e+07	5.64258e+07	5.88016e+07	5.72583e+07	4.68227e+07	4.26375e+07	5.35813e+07	1	0.0608835	1	0.563393	0.0262054	0.000739862	0.981381	0.0504514	0.436033	0.813854	0.119031	0.0642435	1	0.0608835	1	0.563393	0.0262054	0.000739862	0.981381	0.0504514	0.436033	0.813854	0.119031	0.0642435	5.85861e+07	3.3007e+07	5.74952e+07	4.76805e+07
		2650	3TIO2_160814194338	46	2650	324	652.022	45.3894	0	5.6585e+07	6.0008e+07	5.91651e+07	3.33801e+07	3.23997e+07	3.32411e+07	5.64258e+07	5.88016e+07	5.72583e+07	4.68227e+07	4.26375e+07	5.35813e+07	1	0.0608835	1	0.563393	0.0262054	0.000739862	0.981381	0.0504514	0.436033	0.813854	0.119031	0.0642435	1	0.0608835	1	0.563393	0.0262054	0.000739862	0.981381	0.0504514	0.436033	0.813854	0.119031	0.0642435	5.85861e+07	3.3007e+07	5.74952e+07	4.76805e+07
		2650	3TIO2_160814213929	46	2650	324	652.022	45.3894	0	5.6585e+07	6.0008e+07	5.91651e+07	3.33801e+07	3.23997e+07	3.32411e+07	5.64258e+07	5.88016e+07	5.72583e+07	4.68227e+07	4.26375e+07	5.35813e+07	1	0.0608835	1	0.563393	0.0262054	0.000739862	0.981381	0.0504514	0.436033	0.813854	0.119031	0.0642435	1	0.0608835	1	0.563393	0.0262054	0.000739862	0.981381	0.0504514	0.436033	0.813854	0.119031	0.0642435	5.85861e+07	3.3007e+07	5.74952e+07	4.76805e+07
		2650	3TIO2_160814213929	46	2650	324	652.022	45.3894	0	5.6585e+07	6.0008e+07	5.91651e+07	3.33801e+07	3.23997e+07	3.32411e+07	5.64258e+07	5.88016e+07	5.72583e+07	4.68227e+07	4.26375e+07	5.35813e+07	1	0.0608835	1	0.563393	0.0262054	0.000739862	0.981381	0.0504514	0.436033	0.813854	0.119031	0.0642435	1	0.0608835	1	0.563393	0.0262054	0.000739862	0.981381	0.0504514	0.436033	0.813854	0.119031	0.0642435	5.85861e+07	3.3007e+07	5.74952e+07	4.76805e+07
		2650	3TIO2_160814213929	46	2650	324	652.022	45.3894	0	5.6585e+07	6.0008e+07	5.91651e+07	3.33801e+07	3.23997e+07	3.32411e+07	5.64258e+07	5.88016e+07	5.72583e+07	4.68227e+07	4.26375e+07	5.35813e+07	1	0.0608835	1	0.563393	0.0262054	0.000739862	0.981381	0.0504514	0.436033	0.813854	0.119031	0.0642435	1	0.0608835	1	0.563393	0.0262054	0.000739862	0.981381	0.0504514	0.436033	0.813854	0.119031	0.0642435	5.85861e+07	3.3007e+07	5.74952e+07	4.76805e+07
		2650	3TIO2_160814213929	46	2650	324	652.022	45.3894	0	5.6585e+07	6.0008e+07	5.91651e+07	3.33801e+07	3.23997e+07	3.32411e+07	5.64258e+07	5.88016e+07	5.72583e+07	4.68227e+07	4.26375e+07	5.35813e+07	1	0.0608835	1	0.563393	0.0262054	0.000739862	0.981381	0.0504514	0.436033	0.813854	0.119031	0.0642435	1	0.0608835	1	0.563393	0.0262054	0.000739862	0.981381	0.0504514	0.436033	0.813854	0.119031	0.0642435	5.85861e+07	3.3007e+07	5.74952e+07	4.76805e+07
SP://P63261	ACTG_HUMAN Actin_ cytoplasmic 2 OS=Homo sapiens GN=ACTG1 PE=1 SV=1	6	6	85	1	0.0271987	1	0.546357	0.0163278	4.39787e-11	1.02093	0.0307066	0.0038758	0.933126	0.0431812	0.167705
	peptides: 6 Items
	PEPTIDE	FRAMES	HITS	Ratio_1T	StdDev_1T	PValue_1T	Ratio_2T	StdDev_2T	PValue_2T	Ratio_3T	StdDev_3T	PValue_3T	Ratio_4T	StdDev_4T	PValue_4T	OtherAssignments	AvgPepPValue
	AGFAGDDAPR	1	6	1	0.0469649	1	0.365286	0.100422	0.00463838	1.18019	0.230871	0.263398	0.997449	0.0860934	0.952184	0	0
		hits: 6 Items
		FRAMEID	RAWFILE	MS2	FrameID1	CompID	MZ	Time	GoodID	II_1TIO2	II_1TIO2_160814080817	II_1TIO2_160814100408	II_2TIO2	II_2TIO2_160814135556	II_2TIO2_160814155150	II_3TIO2	II_3TIO2_160814194338	II_3TIO2_160814213929	II_4TIO2	II_4TIO2_160815013116	II_4TIO2_160815032716	Ratio_1T	StdDev_1T	PValue_1T	Ratio_2T	StdDev_2T	PValue_2T	Ratio_3T	StdDev_3T	PValue_3T	Ratio_4T	StdDev_4T	PValue_4T	NRatio_1T	NStdDev_1T	NPValue_1T	NRatio_2T	NStdDev_2T	NPValue_2T	NRatio_3T	NStdDev_3T	NPValue_3T	NRatio_4T	NStdDev_4T	NPValue_4T	Avg_1T	Avg_2T	Avg_3T	Avg_4T
		3427	4TIO2_160815013116	6	3427	-1	488.724	35.1261	0	2.64884e+07	2.77235e+07	2.68535e+07	7.23219e+06	1.21585e+07	1.02214e+07	3.77048e+07	3.1171e+07	2.67964e+07	2.60704e+07	2.58829e+07	2.89053e+07	1	0.0469649	1	0.365286	0.100422	0.00463838	1.18019	0.230871	0.263398	0.997449	0.0860934	0.952184	1	0.0469649	1	0.365286	0.100422	0.00463838	1.18019	0.230871	0.263398	0.997449	0.0860934	0.952184	2.70218e+07	9.87069e+06	3.18907e+07	2.69529e+07
		3427	4TIO2_160815013116	6	3427	-1	488.724	35.1261	0	2.64884e+07	2.77235e+07	2.68535e+07	7.23219e+06	1.21585e+07	1.02214e+07	3.77048e+07	3.1171e+07	2.67964e+07	2.60704e+07	2.58829e+07	2.89053e+07	1	0.0469649	1	0.365286	0.100422	0.00463838	1.18019	0.230871	0.263398	0.997449	0.0860934	0.952184	1	0.0469649	1	0.365286	0.100422	0.00463838	1.18019	0.230871	0.263398	0.997449	0.0860934	0.952184	2.70218e+07	9.87069e+06	3.18907e+07	2.69529e+07
		3427	4TIO2_160815032716	6	3427	-1	488.724	35.1261	0	2.64884e+07	2.77235e+07	2.68535e+07	7.23219e+06	1.21585e+07	1.02214e+07	3.77048e+07	3.1171e+07	2.67964e+07	2.60704e+07	2.58829e+07	2.89053e+07	1	0.0469649	1	0.365286	0.100422	0.00463838	1.18019	0.230871	0.263398	0.997449	0.0860934	0.952184	1	0.0469649	1	0.365286	0.100422	0.00463838	1.18019	0.230871	0.263398	0.997449	0.0860934	0.952184	2.70218e+07	9.87069e+06	3.18907e+07	2.69529e+07
		3427	4TIO2_160815032716	6	3427	-1	488.724	35.1261	0	2.64884e+07	2.77235e+07	2.68535e+07	7.23219e+06	1.21585e+07	1.02214e+07	3.77048e+07	3.1171e+07	2.67964e+07	2.60704e+07	2.58829e+07	2.89053e+07	1	0.0469649	1	0.365286	0.100422	0.00463838	1.18019	0.230871	0.263398	0.997449	0.0860934	0.952184	1	0.0469649	1	0.365286	0.100422	0.00463838	1.18019	0.230871	0.263398	0.997449	0.0860934	0.952184	2.70218e+07	9.87069e+06	3.18907e+07	2.69529e+07
		3427	3TIO2	6	3427	-1	488.724	35.1261	0	2.64884e+07	2.77235e+07	2.68535e+07	7.23219e+06	1.21585e+07	1.02214e+07	3.77048e+07	3.1171e+07	2.67964e+07	2.60704e+07	2.58829e+07	2.89053e+07	1	0.0469649	1	0.365286	0.100422	0.00463838	1.18019	0.230871	0.263398	0.997449	0.0860934	0.952184	1	0.0469649	1	0.365286	0.100422	0.00463838	1.18019	0.230871	0.263398	0.997449	0.0860934	0.952184	2.70218e+07	9.87069e+06	3.18907e+07	2.69529e+07
		3427	3TIO2	6	3427	-1	488.724	35.1261	0	2.64884e+07	2.77235e+07	2.68535e+07	7.23219e+06	1.21585e+07	1.02214e+07	3.77048e+07	3.1171e+07	2.67964e+07	2.60704e+07	2.58829e+07	2.89053e+07	1	0.0469649	1	0.365286	0.100422	0.00463838	1.18019	0.230871	0.263398	0.997449	0.0860934	0.952184	1	0.0469649	1	0.365286	0.100422	0.00463838	1.18019	0.230871	0.263398	0.997449	0.0860934	0.952184	2.70218e+07	9.87069e+06	3.18907e+07	2.69529e+07
	GYSFTTTAER	1	3	1	0.340215	1	0.505245	0.175036	0.0206564	1.29347	0.438965	0.145043	1.06959	0.307674	0.601744	0	0
		hits: 3 Items
		FRAMEID	RAWFILE	MS2	FrameID1	CompID	MZ	Time	GoodID	II_1TIO2	II_1TIO2_160814080817	II_1TIO2_160814100408	II_2TIO2	II_2TIO2_160814135556	II_2TIO2_160814155150	II_3TIO2	II_3TIO2_160814194338	II_3TIO2_160814213929	II_4TIO2	II_4TIO2_160815013116	II_4TIO2_160815032716	Ratio_1T	StdDev_1T	PValue_1T	Ratio_2T	StdDev_2T	PValue_2T	Ratio_3T	StdDev_3T	PValue_3T	Ratio_4T	StdDev_4T	PValue_4T	NRatio_1T	NStdDev_1T	NPValue_1T	NRatio_2T	NStdDev_2T	NPValue_2T	NRatio_3T	NStdDev_3T	NPValue_3T	NRatio_4T	NStdDev_4T	NPValue_4T	Avg_1T	Avg_2T	Avg_3T	Avg_4T
		6801	4TIO2	3	6801	1833	566.762	39.2478	0	1.34712e+07	9.84759e+06	1.0555e+07	4.63731e+06	5.84221e+06	6.63507e+06	1.64785e+07	1.1803e+07	1.5533e+07	1.27701e+07	1.0444e+07	1.3017e+07	1	0.340215	1	0.505245	0.175036	0.0206564	1.29347	0.438965	0.145043	1.06959	0.307674	0.601744	1	0.340215	1	0.505245	0.175036	0.0206564	1.29347	0.438965	0.145043	1.06959	0.307674	0.601744	1.12913e+07	5.70486e+06	1.46049e+07	1.2077e+07
		6801	3TIO2	3	6801	1833	566.762	39.2478	0	1.34712e+07	9.84759e+06	1.0555e+07	4.63731e+06	5.84221e+06	6.63507e+06	1.64785e+07	1.1803e+07	1.5533e+07	1.27701e+07	1.0444e+07	1.3017e+07	1	0.340215	1	0.505245	0.175036	0.0206564	1.29347	0.438965	0.145043	1.06959	0.307674	0.601744	1	0.340215	1	0.505245	0.175036	0.0206564	1.29347	0.438965	0.145043	1.06959	0.307674	0.601744	1.12913e+07	5.70486e+06	1.46049e+07	1.2077e+07
		6801	3TIO2_160814194338	3	6801	1833	566.762	39.2478	0	1.34712e+07	9.84759e+06	1.0555e+07	4.63731e+06	5.84221e+06	6.63507e+06	1.64785e+07	1.1803e+07	1.5533e+07	1.27701e+07	1.0444e+07	1.3017e+07	1	0.340215	1	0.505245	0.175036	0.0206564	1.29347	0.438965	0.145043	1.06959	0.307674	0.601744	1	0.340215	1	0.505245	0.175036	0.0206564	1.29347	0.438965	0.145043	1.06959	0.307674	0.601744	1.12913e+07	5.70486e+06	1.46049e+07	1.2077e+07
	IIAPPER	1	14	1	0.0627018	1	0.54783	0.0252076	0.00088694	1.15144	0.0610326	0.00333609	1.02979	0.199137	0.788183	0	0
		hits: 14 Items
		FRAMEID	RAWFILE	MS2	FrameID1	CompID	MZ	Time	GoodID	II_1TIO2	II_1TIO2_160814080817	II_1TIO2_160814100408	II_2TIO2	II_2TIO2_160814135556	II_2TIO2_160814155150	II_3TIO2	II_3TIO2_160814194338	II_3TIO2_160814213929	II_4TIO2	II_4TIO2_160815013116	II_4TIO2_160815032716	Ratio_1T	StdDev_1T	PValue_1T	Ratio_2T	StdDev_2T	PValue_2T	Ratio_3T	StdDev_3T	PValue_3T	Ratio_4T	StdDev_4T	PValue_4T	NRatio_1T	NStdDev_1T	NPValue_1T	NRatio_2T	NStdDev_2T	NPValue_2T	NRatio_3T	NStdDev_3T	NPValue_3T	NRatio_4T	NStdDev_4T	NPValue_4T	Avg_1T	Avg_2T	Avg_3T	Avg_4T
		3256	4TIO2	14	3256	541	398.237	35.2217	0	3.85599e+07	3.85923e+07	3.65188e+07	2.07546e+07	2.10632e+07	2.04545e+07	4.33646e+07	4.28436e+07	4.4677e+07	4.62551e+07	3.45651e+07	3.62372e+07	1	0.0627018	1	0.54783	0.0252076	0.00088694	1.15144	0.0610326	0.00333609	1.02979	0.199137	0.788183	1	0.0627018	1	0.54783	0.0252076	0.00088694	1.15144	0.0610326	0.00333609	1.02979	0.199137	0.788183	3.78903e+07	2.07574e+07	4.36284e+07	3.90192e+07
		3256	4TIO2	14	3256	541	398.237	35.2217	0	3.85599e+07	3.85923e+07	3.65188e+07	2.07546e+07	2.10632e+07	2.04545e+07	4.33646e+07	4.28436e+07	4.4677e+07	4.62551e+07	3.45651e+07	3.62372e+07	1	0.0627018	1	0.54783	0.0252076	0.00088694	1.15144	0.0610326	0.00333609	1.02979	0.199137	0.788183	1	0.0627018	1	0.54783	0.0252076	0.00088694	1.15144	0.0610326	0.00333609	1.02979	0.199137	0.788183	3.78903e+07	2.07574e+07	4.36284e+07	3.90192e+07
		3256	4TIO2	14	3256	541	398.237	35.2217	0	3.85599e+07	3.85923e+07	3.65188e+07	2.07546e+07	2.10632e+07	2.04545e+07	4.33646e+07	4.28436e+07	4.4677e+07	4.62551e+07	3.45651e+07	3.62372e+07	1	0.0627018	1	0.54783	0.0252076	0.00088694	1.15144	0.0610326	0.00333609	1.02979	0.199137	0.788183	1	0.0627018	1	0.54783	0.0252076	0.00088694	1.15144	0.0610326	0.00333609	1.02979	0.199137	0.788183	3.78903e+07	2.07574e+07	4.36284e+07	3.90192e+07
		3256	4TIO2	14	3256	541	398.237	35.2217	0	3.85599e+07	3.85923e+07	3.65188e+07	2.07546e+07	2.10632e+07	2.04545e+07	4.33646e+07	4.28436e+07	4.4677e+07	4.62551e+07	3.45651e+07	3.62372e+07	1	0.0627018	1	0.54783	0.0252076	0.00088694	1.15144	0.0610326	0.00333609	1.02979	0.199137	0.788183	1	0.0627018	1	0.54783	0.0252076	0.00088694	1.15144	0.0610326	0.00333609	1.02979	0.199137	0.788183	3.78903e+07	2.07574e+07	4.36284e+07	3.90192e+07
		3256	4TIO2_160815013116	14	3256	541	398.237	35.2217	0	3.85599e+07	3.85923e+07	3.65188e+07	2.07546e+07	2.10632e+07	2.04545e+07	4.33646e+07	4.28436e+07	4.4677e+07	4.62551e+07	3.45651e+07	3.62372e+07	1	0.0627018	1	0.54783	0.0252076	0.00088694	1.15144	0.0610326	0.00333609	1.02979	0.199137	0.788183	1	0.0627018	1	0.54783	0.0252076	0.00088694	1.15144	0.0610326	0.00333609	1.02979	0.199137	0.788183	3.78903e+07	2.07574e+07	4.36284e+07	3.90192e+07
		3256	1TIO2	14	3256	541	398.237	35.2217	0	3.85599e+07	3.85923e+07	3.65188e+07	2.07546e+07	2.10632e+07	2.04545e+07	4.33646e+07	4.28436e+07	4.4677e+07	4.62551e+07	3.45651e+07	3.62372e+07	1	0.0627018	1	0.54783	0.0252076	0.00088694	1.15144	0.0610326	0.00333609	1.02979	0.199137	0.788183	1	0.0627018	1	0.54783	0.0252076	0.00088694	1.15144	0.0610326	0.00333609	1.02979	0.199137	0.788183	3.78903e+07	2.07574e+07	4.36284e+07	3.90192e+07
		3256	1TIO2_160814080817	14	3256	541	398.237	35.2217	0	3.85599e+07	3.85923e+07	3.65188e+07	2.07546e+07	2.10632e+07	2.04545e+07	4.33646e+07	4.28436e+07	4.4677e+07	4.62551e+07	3.45651e+07	3.62372e+07	1	0.0627018	1	0.54783	0.0252076	0.00088694	1.15144	0.0610326	0.00333609	1.02979	0.199137	0.788183	1	0.0627018	1	0.54783	0.0252076	0.00088694	1.15144	0.0610326	0.00333609	1.02979	0.199137	0.788183	3.78903e+07	2.07574e+07	4.36284e+07	3.90192e+07
		3256	3TIO2	14	3256	541	398.237	35.2217	0	3.85599e+07	3.85923e+07	3.65188e+07	2.07546e+07	2.10632e+07	2.04545e+07	4.33646e+07	4.28436e+07	4.4677e+07	4.62551e+07	3.45651e+07	3.62372e+07	1	0.0627018	1	0.54783	0.0252076	0.00088694	1.15144	0.0610326	0.00333609	1.02979	0.199137	0.788183	1	0.0627018	1	0.54783	0.0252076	0.00088694	1.15144	0.0610326	0.00333609	1.02979	0.199137	0.788183	3.78903e+07	2.07574e+07	4.36284e+07	3.90192e+07
		3256	3TIO2	14	3256	541	398.237	35.2217	0	3.85599e+07	3.85923e+07	3.65188e+07	2.07546e+07	2.10632e+07	2.04545e+07	4.33646e+07	4.28436e+07	4.4677e+07	4.62551e+07	3.45651e+07	3.62372e+07	1	0.0627018	1	0.54783	0.0252076	0.00088694	1.15144	0.0610326	0.00333609	1.02979	0.199137	0.788183	1	0.0627018	1	0.54783	0.0252076	0.00088694	1.15144	0.0610326	0.00333609	1.02979	0.199137	0.788183	3.78903e+07	2.07574e+07	4.36284e+07	3.90192e+07
		3256	3TIO2_160814194338	14	3256	541	398.237	35.2217	0	3.85599e+07	3.85923e+07	3.65188e+07	2.07546e+07	2.10632e+07	2.04545e+07	4.33646e+07	4.28436e+07	4.4677e+07	4.62551e+07	3.45651e+07	3.62372e+07	1	0.0627018	1	0.54783	0.0252076	0.00088694	1.15144	0.0610326	0.00333609	1.02979	0.199137	0.788183	1	0.0627018	1	0.54783	0.0252076	0.00088694	1.15144	0.0610326	0.00333609	1.02979	0.199137	0.788183	3.78903e+07	2.07574e+07	4.36284e+07	3.90192e+07
		3256	3TIO2_160814194338	14	3256	541	398.237	35.2217	0	3.85599e+07	3.85923e+07	3.65188e+07	2.07546e+07	2.10632e+07	2.04545e+07	4.33646e+07	4.28436e+07	4.4677e+07	4.62551e+07	3.45651e+07	3.62372e+07	1	0.0627018	1	0.54783	0.0252076	0.00088694	1.15144	0.0610326	0.00333609	1.02979	0.199137	0.788183	1	0.0627018	1	0.54783	0.0252076	0.00088694	1.15144	0.0610326	0.00333609	1.02979	0.199137	0.788183	3.78903e+07	2.07574e+07	4.36284e+07	3.90192e+07
		3256	3TIO2_160814213929	14	3256	541	398.237	35.2217	0	3.85599e+07	3.85923e+07	3.65188e+07	2.07546e+07	2.10632e+07	2.04545e+07	4.33646e+07	4.28436e+07	4.4677e+07	4.62551e+07	3.45651e+07	3.62372e+07	1	0.0627018	1	0.54783	0.0252076	0.00088694	1.15144	0.0610326	0.00333609	1.02979	0.199137	0.788183	1	0.0627018	1	0.54783	0.0252076	0.00088694	1.15144	0.0610326	0.00333609	1.02979	0.199137	0.788183	3.78903e+07	2.07574e+07	4.36284e+07	3.90192e+07
		3256	3TIO2_160814213929	14	3256	541	398.237	35.2217	0	3.85599e+07	3.85923e+07	3.65188e+07	2.07546e+07	2.10632e+07	2.04545e+07	4.33646e+07	4.28436e+07	4.4677e+07	4.62551e+07	3.45651e+07	3.62372e+07	1	0.0627018	1	0.54783	0.0252076	0.00088694	1.15144	0.0610326	0.00333609	1.02979	0.199137	0.788183	1	0.0627018	1	0.54783	0.0252076	0.00088694	1.15144	0.0610326	0.00333609	1.02979	0.199137	0.788183	3.78903e+07	2.07574e+07	4.36284e+07	3.90192e+07
		3256	3TIO2_160814213929	14	3256	541	398.237	35.2217	0	3.85599e+07	3.85923e+07	3.65188e+07	2.07546e+07	2.10632e+07	2.04545e+07	4.33646e+07	4.28436e+07	4.4677e+07	4.62551e+07	3.45651e+07	3.62372e+07	1	0.0627018	1	0.54783	0.0252076	0.00088694	1.15144	0.0610326	0.00333609	1.02979	0.199137	0.788183	1	0.0627018	1	0.54783	0.0252076	0.00088694	1.15144	0.0610326	0.00333609	1.02979	0.199137	0.788183	3.78903e+07	2.07574e+07	4.36284e+07	3.90192e+07
	LDLAGR	1	4	1	0.462495	1	0.43705	0.227387	0.0324869	1.36481	0.470416	0.0953493	1.1804	0.358322	0.308879	0	0
		hits: 4 Items
		FRAMEID	RAWFILE	MS2	FrameID1	CompID	MZ	Time	GoodID	II_1TIO2	II_1TIO2_160814080817	II_1TIO2_160814100408	II_2TIO2	II_2TIO2_160814135556	II_2TIO2_160814155150	II_3TIO2	II_3TIO2_160814194338	II_3TIO2_160814213929	II_4TIO2	II_4TIO2_160815013116	II_4TIO2_160815032716	Ratio_1T	StdDev_1T	PValue_1T	Ratio_2T	StdDev_2T	PValue_2T	Ratio_3T	StdDev_3T	PValue_3T	Ratio_4T	StdDev_4T	PValue_4T	NRatio_1T	NStdDev_1T	NPValue_1T	NRatio_2T	NStdDev_2T	NPValue_2T	NRatio_3T	NStdDev_3T	NPValue_3T	NRatio_4T	NStdDev_4T	NPValue_4T	Avg_1T	Avg_2T	Avg_3T	Avg_4T
		6376	4TIO2	4	6376	1711	322.688	36.7492	0	1.45262e+07	1.21086e+07	9.03937e+06	5.53287e+06	6.50296e+06	3.55554e+06	1.42492e+07	1.65505e+07	1.78887e+07	1.41628e+07	1.49825e+07	1.29643e+07	1	0.462495	1	0.43705	0.227387	0.0324869	1.36481	0.470416	0.0953493	1.1804	0.358322	0.308879	1	0.462495	1	0.43705	0.227387	0.0324869	1.36481	0.470416	0.0953493	1.1804	0.358322	0.308879	1.18914e+07	5.19712e+06	1.62295e+07	1.40365e+07
		6376	4TIO2_160815032716	4	6376	1711	322.688	36.7492	0	1.45262e+07	1.21086e+07	9.03937e+06	5.53287e+06	6.50296e+06	3.55554e+06	1.42492e+07	1.65505e+07	1.78887e+07	1.41628e+07	1.49825e+07	1.29643e+07	1	0.462495	1	0.43705	0.227387	0.0324869	1.36481	0.470416	0.0953493	1.1804	0.358322	0.308879	1	0.462495	1	0.43705	0.227387	0.0324869	1.36481	0.470416	0.0953493	1.1804	0.358322	0.308879	1.18914e+07	5.19712e+06	1.62295e+07	1.40365e+07
		6376	3TIO2_160814194338	4	6376	1711	322.688	36.7492	0	1.45262e+07	1.21086e+07	9.03937e+06	5.53287e+06	6.50296e+06	3.55554e+06	1.42492e+07	1.65505e+07	1.78887e+07	1.41628e+07	1.49825e+07	1.29643e+07	1	0.462495	1	0.43705	0.227387	0.0324869	1.36481	0.470416	0.0953493	1.1804	0.358322	0.308879	1	0.462495	1	0.43705	0.227387	0.0324869	1.36481	0.470416	0.0953493	1.1804	0.358322	0.308879	1.18914e+07	5.19712e+06	1.62295e+07	1.40365e+07
		6376	3TIO2_160814194338	4	6376	1711	322.688	36.7492	0	1.45262e+07	1.21086e+07	9.03937e+06	5.53287e+06	6.50296e+06	3.55554e+06	1.42492e+07	1.65505e+07	1.78887e+07	1.41628e+07	1.49825e+07	1.29643e+07	1	0.462495	1	0.43705	0.227387	0.0324869	1.36481	0.470416	0.0953493	1.1804	0.358322	0.308879	1	0.462495	1	0.43705	0.227387	0.0324869	1.36481	0.470416	0.0953493	1.1804	0.358322	0.308879	1.18914e+07	5.19712e+06	1.62295e+07	1.40365e+07
	SYELPDGQVITIGNER	1	15	1	0.0526344	1	0.536332	0.0418892	3.11542e-05	0.952275	0.0519343	0.0929215	0.912011	0.0590035	0.0285659	0	0
		hits: 15 Items
		FRAMEID	RAWFILE	MS2	FrameID1	CompID	MZ	Time	GoodID	II_1TIO2	II_1TIO2_160814080817	II_1TIO2_160814100408	II_2TIO2	II_2TIO2_160814135556	II_2TIO2_160814155150	II_3TIO2	II_3TIO2_160814194338	II_3TIO2_160814213929	II_4TIO2	II_4TIO2_160815013116	II_4TIO2_160815032716	Ratio_1T	StdDev_1T	PValue_1T	Ratio_2T	StdDev_2T	PValue_2T	Ratio_3T	StdDev_3T	PValue_3T	Ratio_4T	StdDev_4T	PValue_4T	NRatio_1T	NStdDev_1T	NPValue_1T	NRatio_2T	NStdDev_2T	NPValue_2T	NRatio_3T	NStdDev_3T	NPValue_3T	NRatio_4T	NStdDev_4T	NPValue_4T	Avg_1T	Avg_2T	Avg_3T	Avg_4T
		5175	4TIO2	15	5175	1495	895.944	49.6911	0	1.59021e+07	1.67182e+07	1.60903e+07	9.22731e+06	8.41174e+06	8.48597e+06	1.59437e+07	1.50933e+07	1.53489e+07	1.41531e+07	1.51023e+07	1.51691e+07	1	0.0526344	1	0.536332	0.0418892	3.11542e-05	0.952275	0.0519343	0.0929215	0.912011	0.0590035	0.0285659	1	0.0526344	1	0.536332	0.0418892	3.11542e-05	0.952275	0.0519343	0.0929215	0.912011	0.0590035	0.0285659	1.62368e+07	8.70834e+06	1.54619e+07	1.48082e+07
		5175	4TIO2	15	5175	1495	895.944	49.6911	0	1.59021e+07	1.67182e+07	1.60903e+07	9.22731e+06	8.41174e+06	8.48597e+06	1.59437e+07	1.50933e+07	1.53489e+07	1.41531e+07	1.51023e+07	1.51691e+07	1	0.0526344	1	0.536332	0.0418892	3.11542e-05	0.952275	0.0519343	0.0929215	0.912011	0.0590035	0.0285659	1	0.0526344	1	0.536332	0.0418892	3.11542e-05	0.952275	0.0519343	0.0929215	0.912011	0.0590035	0.0285659	1.62368e+07	8.70834e+06	1.54619e+07	1.48082e+07
		5175	4TIO2_160815013116	15	5175	1495	895.944	49.6911	0	1.59021e+07	1.67182e+07	1.60903e+07	9.22731e+06	8.41174e+06	8.48597e+06	1.59437e+07	1.50933e+07	1.53489e+07	1.41531e+07	1.51023e+07	1.51691e+07	1	0.0526344	1	0.536332	0.0418892	3.11542e-05	0.952275	0.0519343	0.0929215	0.912011	0.0590035	0.0285659	1	0.0526344	1	0.536332	0.0418892	3.11542e-05	0.952275	0.0519343	0.0929215	0.912011	0.0590035	0.0285659	1.62368e+07	8.70834e+06	1.54619e+07	1.48082e+07
		5175	4TIO2_160815032716	15	5175	1495	895.944	49.6911	0	1.59021e+07	1.67182e+07	1.60903e+07	9.22731e+06	8.41174e+06	8.48597e+06	1.59437e+07	1.50933e+07	1.53489e+07	1.41531e+07	1.51023e+07	1.51691e+07	1	0.0526344	1	0.536332	0.0418892	3.11542e-05	0.952275	0.0519343	0.0929215	0.912011	0.0590035	0.0285659	1	0.0526344	1	0.536332	0.0418892	3.11542e-05	0.952275	0.0519343	0.0929215	0.912011	0.0590035	0.0285659	1.62368e+07	8.70834e+06	1.54619e+07	1.48082e+07
		5175	4TIO2_160815032716	15	5175	1495	895.944	49.6911	0	1.59021e+07	1.67182e+07	1.60903e+07	9.22731e+06	8.41174e+06	8.48597e+06	1.59437e+07	1.50933e+07	1.53489e+07	1.41531e+07	1.51023e+07	1.51691e+07	1	0.0526344	1	0.536332	0.0418892	3.11542e-05	0.952275	0.0519343	0.0929215	0.912011	0.0590035	0.0285659	1	0.0526344	1	0.536332	0.0418892	3.11542e-05	0.952275	0.0519343	0.0929215	0.912011	0.0590035	0.0285659	1.62368e+07	8.70834e+06	1.54619e+07	1.48082e+07
		5175	1TIO2	15	5175	1495	895.944	49.6911	0	1.59021e+07	1.67182e+07	1.60903e+07	9.22731e+06	8.41174e+06	8.48597e+06	1.59437e+07	1.50933e+07	1.53489e+07	1.41531e+07	1.51023e+07	1.51691e+07	1	0.0526344	1	0.536332	0.0418892	3.11542e-05	0.952275	0.0519343	0.0929215	0.912011	0.0590035	0.0285659	1	0.0526344	1	0.536332	0.0418892	3.11542e-05	0.952275	0.0519343	0.0929215	0.912011	0.0590035	0.0285659	1.62368e+07	8.70834e+06	1.54619e+07	1.48082e+07
		5175	1TIO2	15	5175	1495	895.944	49.6911	0	1.59021e+07	1.67182e+07	1.60903e+07	9.22731e+06	8.41174e+06	8.48597e+06	1.59437e+07	1.50933e+07	1.53489e+07	1.41531e+07	1.51023e+07	1.51691e+07	1	0.0526344	1	0.536332	0.0418892	3.11542e-05	0.952275	0.0519343	0.0929215	0.912011	0.0590035	0.0285659	1	0.0526344	1	0.536332	0.0418892	3.11542e-05	0.952275	0.0519343	0.0929215	0.912011	0.0590035	0.0285659	1.62368e+07	8.70834e+06	1.54619e+07	1.48082e+07
		5175	1TIO2_160814100408	15	5175	1495	895.944	49.6911	0	1.59021e+07	1.67182e+07	1.60903e+07	9.22731e+06	8.41174e+06	8.48597e+06	1.59437e+07	1.50933e+07	1.53489e+07	1.41531e+07	1.51023e+07	1.51691e+07	1	0.0526344	1	0.536332	0.0418892	3.11542e-05	0.952275	0.0519343	0.0929215	0.912011	0.0590035	0.0285659	1	0.0526344	1	0.536332	0.0418892	3.11542e-05	0.952275	0.0519343	0.0929215	0.912011	0.0590035	0.0285659	1.62368e+07	8.70834e+06	1.54619e+07	1.48082e+07
		5175	2TIO2	15	5175	1495	895.944	49.6911	0	1.59021e+07	1.67182e+07	1.60903e+07	9.22731e+06	8.41174e+06	8.48597e+06	1.59437e+07	1.50933e+07	1.53489e+07	1.41531e+07	1.51023e+07	1.51691e+07	1	0.0526344	1	0.536332	0.0418892	3.11542e-05	0.952275	0.0519343	0.0929215	0.912011	0.0590035	0.0285659	1	0.0526344	1	0.536332	0.0418892	3.11542e-05	0.952275	0.0519343	0.0929215	0.912011	0.0590035	0.0285659	1.62368e+07	8.70834e+06	1.54619e+07	1.48082e+07
		5175	3TIO2	15	5175	1495	895.944	49.6911	0	1.59021e+07	1.67182e+07	1.60903e+07	9.22731e+06	8.41174e+06	8.48597e+06	1.59437e+07	1.50933e+07	1.53489e+07	1.41531e+07	1.51023e+07	1.51691e+07	1	0.0526344	1	0.536332	0.0418892	3.11542e-05	0.952275	0.0519343	0.0929215	0.912011	0.0590035	0.0285659	1	0.0526344	1	0.536332	0.0418892	3.11542e-05	0.952275	0.0519343	0.0929215	0.912011	0.0590035	0.0285659	1.62368e+07	8.70834e+06	1.54619e+07	1.48082e+07
		5175	3TIO2	15	5175	1495	895.944	49.6911	0	1.59021e+07	1.67182e+07	1.60903e+07	9.22731e+06	8.41174e+06	8.48597e+06	1.59437e+07	1.50933e+07	1.53489e+07	1.41531e+07	1.51023e+07	1.51691e+07	1	0.0526344	1	0.536332	0.0418892	3.11542e-05	0.952275	0.0519343	0.0929215	0.912011	0.0590035	0.0285659	1	0.0526344	1	0.536332	0.0418892	3.11542e-05	0.952275	0.0519343	0.0929215	0.912011	0.0590035	0.0285659	1.62368e+07	8.70834e+06	1.54619e+07	1.48082e+07
		5175	3TIO2_160814194338	15	5175	1495	895.944	49.6911	0	1.59021e+07	1.67182e+07	1.60903e+07	9.22731e+06	8.41174e+06	8.48597e+06	1.59437e+07	1.50933e+07	1.53489e+07	1.41531e+07	1.51023e+07	1.51691e+07	1	0.0526344	1	0.536332	0.0418892	3.11542e-05	0.952275	0.0519343	0.0929215	0.912011	0.0590035	0.0285659	1	0.0526344	1	0.536332	0.0418892	3.11542e-05	0.952275	0.0519343	0.0929215	0.912011	0.0590035	0.0285659	1.62368e+07	8.70834e+06	1.54619e+07	1.48082e+07
		5175	3TIO2_160814194338	15	5175	1495	895.944	49.6911	0	1.59021e+07	1.67182e+07	1.60903e+07	9.22731e+06	8.41174e+06	8.48597e+06	1.59437e+07	1.50933e+07	1.53489e+07	1.41531e+07	1.51023e+07	1.51691e+07	1	0.0526344	1	0.536332	0.0418892	3.11542e-05	0.952275	0.0519343	0.0929215	0.912011	0.0590035	0.0285659	1	0.0526344	1	0.536332	0.0418892	3.11542e-05	0.952275	0.0519343	0.0929215	0.912011	0.0590035	0.0285659	1.62368e+07	8.70834e+06	1.54619e+07	1.48082e+07
		5175	3TIO2_160814213929	15	5175	1495	895.944	49.6911	0	1.59021e+07	1.67182e+07	1.60903e+07	9.22731e+06	8.41174e+06	8.48597e+06	1.59437e+07	1.50933e+07	1.53489e+07	1.41531e+07	1.51023e+07	1.51691e+07	1	0.0526344	1	0.536332	0.0418892	3.11542e-05	0.952275	0.0519343	0.0929215	0.912011	0.0590035	0.0285659	1	0.0526344	1	0.536332	0.0418892	3.11542e-05	0.952275	0.0519343	0.0929215	0.912011	0.0590035	0.0285659	1.62368e+07	8.70834e+06	1.54619e+07	1.48082e+07
		5175	3TIO2_160814213929	15	5175	1495	895.944	49.6911	0	1.59021e+07	1.67182e+07	1.60903e+07	9.22731e+06	8.41174e+06	8.48597e+06	1.59437e+07	1.50933e+07	1.53489e+07	1.41531e+07	1.51023e+07	1.51691e+07	1	0.0526344	1	0.536332	0.0418892	3.11542e-05	0.952275	0.0519343	0.0929215	0.912011	0.0590035	0.0285659	1	0.0526344	1	0.536332	0.0418892	3.11542e-05	0.952275	0.0519343	0.0929215	0.912011	0.0590035	0.0285659	1.62368e+07	8.70834e+06	1.54619e+07	1.48082e+07
	VAPEEHPVLLTEAPLNPK	1	43	1	0.0608835	1	0.563393	0.0262054	0.000739862	0.981381	0.0504514	0.436033	0.813854	0.119031	0.0642435	0	0
		hits: 43 Items
		FRAMEID	RAWFILE	MS2	FrameID1	CompID	MZ	Time	GoodID	II_1TIO2	II_1TIO2_160814080817	II_1TIO2_160814100408	II_2TIO2	II_2TIO2_160814135556	II_2TIO2_160814155150	II_3TIO2	II_3TIO2_160814194338	II_3TIO2_160814213929	II_4TIO2	II_4TIO2_160815013116	II_4TIO2_160815032716	Ratio_1T	StdDev_1T	PValue_1T	Ratio_2T	StdDev_2T	PValue_2T	Ratio_3T	StdDev_3T	PValue_3T	Ratio_4T	StdDev_4T	PValue_4T	NRatio_1T	NStdDev_1T	NPValue_1T	NRatio_2T	NStdDev_2T	NPValue_2T	NRatio_3T	NStdDev_3T	NPValue_3T	NRatio_4T	NStdDev_4T	NPValue_4T	Avg_1T	Avg_2T	Avg_3T	Avg_4T
		2650	4TIO2	46	2650	324	652.022	45.3894	0	5.6585e+07	6.0008e+07	5.91651e+07	3.33801e+07	3.23997e+07	3.32411e+07	5.64258e+07	5.88016e+07	5.72583e+07	4.68227e+07	4.26375e+07	5.35813e+07	1	0.0608835	1	0.563393	0.0262054	0.000739862	0.981381	0.0504514	0.436033	0.813854	0.119031	0.0642435	1	0.0608835	1	0.563393	0.0262054	0.000739862	0.981381	0.0504514	0.436033	0.813854	0.119031	0.0642435	5.85861e+07	3.3007e+07	5.74952e+07	4.76805e+07
		2650	4TIO2	46	2650	324	652.022	45.3894	0	5.6585e+07	6.0008e+07	5.91651e+07	3.33801e+07	3.23997e+07	3.32411e+07	5.64258e+07	5.88016e+07	5.72583e+07	4.68227e+07	4.26375e+07	5.35813e+07	1	0.0608835	1	0.563393	0.0262054	0.000739862	0.981381	0.0504514	0.436033	0.813854	0.119031	0.0642435	1	0.0608835	1	0.563393	0.0262054	0.000739862	0.981381	0.0504514	0.436033	0.813854	0.119031	0.0642435	5.85861e+07	3.3007e+07	5.74952e+07	4.76805e+07
		2650	4TIO2	46	2650	324	652.022	45.3894	0	5.6585e+07	6.0008e+07	5.91651e+07	3.33801e+07	3.23997e+07	3.32411e+07	5.64258e+07	5.88016e+07	5.72583e+07	4.68227e+07	4.26375e+07	5.35813e+07	1	0.0608835	1	0.563393	0.0262054	0.000739862	0.981381	0.0504514	0.436033	0.813854	0.119031	0.0642435	1	0.0608835	1	0.563393	0.0262054	0.000739862	0.981381	0.0504514	0.436033	0.813854	0.119031	0.0642435	5.85861e+07	3.3007e+07	5.74952e+07	4.76805e+07
		2650	4TIO2	46	2650	324	652.022	45.3894	0	5.6585e+07	6.0008e+07	5.91651e+07	3.33801e+07	3.23997e+07	3.32411e+07	5.64258e+07	5.88016e+07	5.72583e+07	4.68227e+07	4.26375e+07	5.35813e+07	1	0.0608835	1	0.563393	0.0262054	0.000739862	0.981381	0.0504514	0.436033	0.813854	0.119031	0.0642435	1	0.0608835	1	0.563393	0.0262054	0.000739862	0.981381	0.0504514	0.436033	0.813854	0.119031	0.0642435	5.85861e+07	3.3007e+07	5.74952e+07	4.76805e+07
		2650	4TIO2_160815013116	46	2650	324	652.022	45.3894	0	5.6585e+07	6.0008e+07	5.91651e+07	3.33801e+07	3.23997e+07	3.32411e+07	5.64258e+07	5.88016e+07	5.72583e+07	4.68227e+07	4.26375e+07	5.35813e+07	1	0.0608835	1	0.563393	0.0262054	0.000739862	0.981381	0.0504514	0.436033	0.813854	0.119031	0.0642435	1	0.0608835	1	0.563393	0.0262054	0.000739862	0.981381	0.0504514	0.436033	0.813854	0.119031	0.0642435	5.85861e+07	3.3007e+07	5.74952e+07	4.76805e+07
		2650	4TIO2_160815013116	46	2650	324	652.022	45.3894	0	5.6585e+07	6.0008e+07	5.91651e+07	3.33801e+07	3.23997e+07	3.32411e+07	5.64258e+07	5.88016e+07	5.72583e+07	4.68227e+07	4.26375e+07	5.35813e+07	1	0.0608835	1	0.563393	0.0262054	0.000739862	0.981381	0.0504514	0.436033	0.813854	0.119031	0.0642435	1	0.0608835	1	0.563393	0.0262054	0.000739862	0.981381	0.0504514	0.436033	0.813854	0.119031	0.0642435	5.85861e+07	3.3007e+07	5.74952e+07	4.76805e+07
		2650	4TIO2_160815013116	46	2650	324	652.022	45.3894	0	5.6585e+07	6.0008e+07	5.91651e+07	3.33801e+07	3.23997e+07	3.32411e+07	5.64258e+07	5.88016e+07	5.72583e+07	4.68227e+07	4.26375e+07	5.35813e+07	1	0.0608835	1	0.563393	0.0262054	0.000739862	0.981381	0.0504514	0.436033	0.813854	0.119031	0.0642435	1	0.0608835	1	0.563393	0.0262054	0.000739862	0.981381	0.0504514	0.436033	0.813854	0.119031	0.0642435	5.85861e+07	3.3007e+07	5.74952e+07	4.76805e+07
		2650	4TIO2_160815013116	46	2650	324	652.022	45.3894	0	5.6585e+07	6.0008e+07	5.91651e+07	3.33801e+07	3.23997e+07	3.32411e+07	5.64258e+07	5.88016e+07	5.72583e+07	4.68227e+07	4.26375e+07	5.35813e+07	1	0.0608835	1	0.563393	0.0262054	0.000739862	0.981381	0.0504514	0.436033	0.813854	0.119031	0.0642435	1	0.0608835	1	0.563393	0.0262054	0.000739862	0.981381	0.0504514	0.436033	0.813854	0.119031	0.0642435	5.85861e+07	3.3007e+07	5.74952e+07	4.76805e+07
		2650	4TIO2_160815013116	46	2650	324	652.022	45.3894	0	5.6585e+07	6.0008e+07	5.91651e+07	3.33801e+07	3.23997e+07	3.32411e+07	5.64258e+07	5.88016e+07	5.72583e+07	4.68227e+07	4.26375e+07	5.35813e+07	1	0.0608835	1	0.563393	0.0262054	0.000739862	0.981381	0.0504514	0.436033	0.813854	0.119031	0.0642435	1	0.0608835	1	0.563393	0.0262054	0.000739862	0.981381	0.0504514	0.436033	0.813854	0.119031	0.0642435	5.85861e+07	3.3007e+07	5.74952e+07	4.76805e+07
		2650	4TIO2_160815032716	46	2650	324	652.022	45.3894	0	5.6585e+07	6.0008e+07	5.91651e+07	3.33801e+07	3.23997e+07	3.32411e+07	5.64258e+07	5.88016e+07	5.72583e+07	4.68227e+07	4.26375e+07	5.35813e+07	1	0.0608835	1	0.563393	0.0262054	0.000739862	0.981381	0.0504514	0.436033	0.813854	0.119031	0.0642435	1	0.0608835	1	0.563393	0.0262054	0.000739862	0.981381	0.0504514	0.436033	0.813854	0.119031	0.0642435	5.85861e+07	3.3007e+07	5.74952e+07	4.76805e+07
		2650	4TIO2_160815032716	46	2650	324	652.022	45.3894	0	5.6585e+07	6.0008e+07	5.91651e+07	3.33801e+07	3.23997e+07	3.32411e+07	5.64258e+07	5.88016e+07	5.72583e+07	4.68227e+07	4.26375e+07	5.35813e+07	1	0.0608835	1	0.563393	0.0262054	0.000739862	0.981381	0.0504514	0.436033	0.813854	0.119031	0.0642435	1	0.0608835	1	0.563393	0.0262054	0.000739862	0.981381	0.0504514	0.436033	0.813854	0.119031	0.0642435	5.85861e+07	3.3007e+07	5.74952e+07	4.76805e+07
		2650	4TIO2_160815032716	46	2650	324	652.022	45.3894	0	5.6585e+07	6.0008e+07	5.91651e+07	3.33801e+07	3.23997e+07	3.32411e+07	5.64258e+07	5.88016e+07	5.72583e+07	4.68227e+07	4.26375e+07	5.35813e+07	1	0.0608835	1	0.563393	0.0262054	0.000739862	0.981381	0.0504514	0.436033	0.813854	0.119031	0.0642435	1	0.0608835	1	0.563393	0.0262054	0.000739862	0.981381	0.0504514	0.436033	0.813854	0.119031	0.0642435	5.85861e+07	3.3007e+07	5.74952e+07	4.76805e+07
		2650	4TIO2_160815032716	46	2650	324	652.022	45.3894	0	5.6585e+07	6.0008e+07	5.91651e+07	3.33801e+07	3.23997e+07	3.32411e+07	5.64258e+07	5.88016e+07	5.72583e+07	4.68227e+07	4.26375e+07	5.35813e+07	1	0.0608835	1	0.563393	0.0262054	0.000739862	0.981381	0.0504514	0.436033	0.813854	0.119031	0.0642435	1	0.0608835	1	0.563393	0.0262054	0.000739862	0.981381	0.0504514	0.436033	0.813854	0.119031	0.0642435	5.85861e+07	3.3007e+07	5.74952e+07	4.76805e+07
		2650	1TIO2	46	2650	324	652.022	45.3894	0	5.6585e+07	6.0008e+07	5.91651e+07	3.33801e+07	3.23997e+07	3.32411e+07	5.64258e+07	5.88016e+07	5.72583e+07	4.68227e+07	4.26375e+07	5.35813e+07	1	0.0608835	1	0.563393	0.0262054	0.000739862	0.981381	0.0504514	0.436033	0.813854	0.119031	0.0642435	1	0.0608835	1	0.563393	0.0262054	0.000739862	0.981381	0.0504514	0.436033	0.813854	0.119031	0.0642435	5.85861e+07	3.3007e+07	5.74952e+07	4.76805e+07
		2650	1TIO2	46	2650	324	652.022	45.3894	0	5.6585e+07	6.0008e+07	5.91651e+07	3.33801e+07	3.23997e+07	3.32411e+07	5.64258e+07	5.88016e+07	5.72583e+07	4.68227e+07	4.26375e+07	5.35813e+07	1	0.0608835	1	0.563393	0.0262054	0.000739862	0.981381	0.0504514	0.436033	0.813854	0.119031	0.0642435	1	0.0608835	1	0.563393	0.0262054	0.000739862	0.981381	0.0504514	0.436033	0.813854	0.119031	0.0642435	5.85861e+07	3.3007e+07	5.74952e+07	4.76805e+07
		2650	1TIO2	46	2650	324	652.022	45.3894	0	5.6585e+07	6.0008e+07	5.91651e+07	3.33801e+07	3.23997e+07	3.32411e+07	5.64258e+07	5.88016e+07	5.72583e+07	4.68227e+07	4.26375e+07	5.35813e+07	1	0.0608835	1	0.563393	0.0262054	0.000739862	0.981381	0.0504514	0.436033	0.813854	0.119031	0.0642435	1	0.0608835	1	0.563393	0.0262054	0.000739862	0.981381	0.0504514	0.436033	0.813854	0.119031	0.0642435	5.85861e+07	3.3007e+07	5.74952e+07	4.76805e+07
		2650	1TIO2	46	2650	324	652.022	45.3894	0	5.6585e+07	6.0008e+07	5.91651e+07	3.33801e+07	3.23997e+07	3.32411e+07	5.64258e+07	5.88016e+07	5.72583e+07	4.68227e+07	4.26375e+07	5.35813e+07	1	0.0608835	1	0.563393	0.0262054	0.000739862	0.981381	0.0504514	0.436033	0.813854	0.119031	0.0642435	1	0.0608835	1	0.563393	0.0262054	0.000739862	0.981381	0.0504514	0.436033	0.813854	0.119031	0.0642435	5.85861e+07	3.3007e+07	5.74952e+07	4.76805e+07
		2650	1TIO2_160814080817	46	2650	324	652.022	45.3894	0	5.6585e+07	6.0008e+07	5.91651e+07	3.33801e+07	3.23997e+07	3.32411e+07	5.64258e+07	5.88016e+07	5.72583e+07	4.68227e+07	4.26375e+07	5.35813e+07	1	0.0608835	1	0.563393	0.0262054	0.000739862	0.981381	0.0504514	0.436033	0.813854	0.119031	0.0642435	1	0.0608835	1	0.563393	0.0262054	0.000739862	0.981381	0.0504514	0.436033	0.813854	0.119031	0.0642435	5.85861e+07	3.3007e+07	5.74952e+07	4.76805e+07
		2650	1TIO2_160814080817	46	2650	324	652.022	45.3894	0	5.6585e+07	6.0008e+07	5.91651e+07	3.33801e+07	3.23997e+07	3.32411e+07	5.64258e+07	5.88016e+07	5.72583e+07	4.68227e+07	4.26375e+07	5.35813e+07	1	0.0608835	1	0.563393	0.0262054	0.000739862	0.981381	0.0504514	0.436033	0.813854	0.119031	0.0642435	1	0.0608835	1	0.563393	0.0262054	0.000739862	0.981381	0.0504514	0.436033	0.813854	0.119031	0.0642435	5.85861e+07	3.3007e+07	5.74952e+07	4.76805e+07
		2650	1TIO2_160814080817	46	2650	324	652.022	45.3894	0	5.6585e+07	6.0008e+07	5.91651e+07	3.33801e+07	3.23997e+07	3.32411e+07	5.64258e+07	5.88016e+07	5.72583e+07	4.68227e+07	4.26375e+07	5.35813e+07	1	0.0608835	1	0.563393	0.0262054	0.000739862	0.981381	0.0504514	0.436033	0.813854	0.119031	0.0642435	1	0.0608835	1	0.563393	0.0262054	0.000739862	0.981381	0.0504514	0.436033	0.813854	0.119031	0.0642435	5.85861e+07	3.3007e+07	5.74952e+07	4.76805e+07
		2650	1TIO2_160814080817	46	2650	324	652.022	45.3894	0	5.6585e+07	6.0008e+07	5.91651e+07	3.33801e+07	3.23997e+07	3.32411e+07	5.64258e+07	5.88016e+07	5.72583e+07	4.68227e+07	4.26375e+07	5.35813e+07	1	0.0608835	1	0.563393	0.0262054	0.000739862	0.981381	0.0504514	0.436033	0.813854	0.119031	0.0642435	1	0.0608835	1	0.563393	0.0262054	0.000739862	0.981381	0.0504514	0.436033	0.813854	0.119031	0.0642435	5.85861e+07	3.3007e+07	5.74952e+07	4.76805e+07
		2650	1TIO2_160814100408	46	2650	324	652.022	45.3894	0	5.6585e+07	6.0008e+07	5.91651e+07	3.33801e+07	3.23997e+07	3.32411e+07	5.64258e+07	5.88016e+07	5.72583e+07	4.68227e+07	4.26375e+07	5.35813e+07	1	0.0608835	1	0.563393	0.0262054	0.000739862	0.981381	0.0504514	0.436033	0.813854	0.119031	0.0642435	1	0.0608835	1	0.563393	0.0262054	0.000739862	0.981381	0.0504514	0.436033	0.813854	0.119031	0.0642435	5.85861e+07	3.3007e+07	5.74952e+07	4.76805e+07
		2650	1TIO2_160814100408	46	2650	324	652.022	45.3894	0	5.6585e+07	6.0008e+07	5.91651e+07	3.33801e+07	3.23997e+07	3.32411e+07	5.64258e+07	5.88016e+07	5.72583e+07	4.68227e+07	4.26375e+07	5.35813e+07	1	0.0608835	1	0.563393	0.0262054	0.000739862	0.981381	0.0504514	0.436033	0.813854	0.119031	0.0642435	1	0.0608835	1	0.563393	0.0262054	0.000739862	0.981381	0.0504514	0.436033	0.813854	0.119031	0.0642435	5.85861e+07	3.3007e+07	5.74952e+07	4.76805e+07
		2650	1TIO2_160814100408	46	2650	324	652.022	45.3894	0	5.6585e+07	6.0008e+07	5.91651e+07	3.33801e+07	3.23997e+07	3.32411e+07	5.64258e+07	5.88016e+07	5.72583e+07	4.68227e+07	4.26375e+07	5.35813e+07	1	0.0608835	1	0.563393	0.0262054	0.000739862	0.981381	0.0504514	0.436033	0.813854	0.119031	0.0642435	1	0.0608835	1	0.563393	0.0262054	0.000739862	0.981381	0.0504514	0.436033	0.813854	0.119031	0.0642435	5.85861e+07	3.3007e+07	5.74952e+07	4.76805e+07
		2650	1TIO2_160814100408	46	2650	324	652.022	45.3894	0	5.6585e+07	6.0008e+07	5.91651e+07	3.33801e+07	3.23997e+07	3.32411e+07	5.64258e+07	5.88016e+07	5.72583e+07	4.68227e+07	4.26375e+07	5.35813e+07	1	0.0608835	1	0.563393	0.0262054	0.000739862	0.981381	0.0504514	0.436033	0.813854	0.119031	0.0642435	1	0.0608835	1	0.563393	0.0262054	0.000739862	0.981381	0.0504514	0.436033	0.813854	0.119031	0.0642435	5.85861e+07	3.3007e+07	5.74952e+07	4.76805e+07
		2650	2TIO2	46	2650	324	652.022	45.3894	0	5.6585e+07	6.0008e+07	5.91651e+07	3.33801e+07	3.23997e+07	3.32411e+07	5.64258e+07	5.88016e+07	5.72583e+07	4.68227e+07	4.26375e+07	5.35813e+07	1	0.0608835	1	0.563393	0.0262054	0.000739862	0.981381	0.0504514	0.436033	0.813854	0.119031	0.0642435	1	0.0608835	1	0.563393	0.0262054	0.000739862	0.981381	0.0504514	0.436033	0.813854	0.119031	0.0642435	5.85861e+07	3.3007e+07	5.74952e+07	4.76805e+07
		2650	2TIO2	46	2650	324	652.022	45.3894	0	5.6585e+07	6.0008e+07	5.91651e+07	3.33801e+07	3.23997e+07	3.32411e+07	5.64258e+07	5.88016e+07	5.72583e+07	4.68227e+07	4.26375e+07	5.35813e+07	1	0.0608835	1	0.563393	0.0262054	0.000739862	0.981381	0.0504514	0.436033	0.813854	0.119031	0.0642435	1	0.0608835	1	0.563393	0.0262054	0.000739862	0.981381	0.0504514	0.436033	0.813854	0.119031	0.0642435	5.85861e+07	3.3007e+07	5.74952e+07	4.76805e+07
		2650	2TIO2_160814135556	46	2650	324	652.022	45.3894	0	5.6585e+07	6.0008e+07	5.91651e+07	3.33801e+07	3.23997e+07	3.32411e+07	5.64258e+07	5.88016e+07	5.72583e+07	4.68227e+07	4.26375e+07	5.35813e+07	1	0.0608835	1	0.563393	0.0262054	0.000739862	0.981381	0.0504514	0.436033	0.813854	0.119031	0.0642435	1	0.0608835	1	0.563393	0.0262054	0.000739862	0.981381	0.0504514	0.436033	0.813854	0.119031	0.0642435	5.85861e+07	3.3007e+07	5.74952e+07	4.76805e+07
		2650	2TIO2_160814135556	46	2650	324	652.022	45.3894	0	5.6585e+07	6.0008e+07	5.91651e+07	3.33801e+07	3.23997e+07	3.32411e+07	5.64258e+07	5.88016e+07	5.72583e+07	4.68227e+07	4.26375e+07	5.35813e+07	1	0.0608835	1	0.563393	0.0262054	0.000739862	0.981381	0.0504514	0.436033	0.813854	0.119031	0.0642435	1	0.0608835	1	0.563393	0.0262054	0.000739862	0.981381	0.0504514	0.436033	0.813854	0.119031	0.0642435	5.85861e+07	3.3007e+07	5.74952e+07	4.76805e+07
		2650	2TIO2_160814135556	46	2650	324	652.022	45.3894	0	5.6585e+07	6.0008e+07	5.91651e+07	3.33801e+07	3.23997e+07	3.32411e+07	5.64258e+07	5.88016e+07	5.72583e+07	4.68227e+07	4.26375e+07	5.35813e+07	1	0.0608835	1	0.563393	0.0262054	0.000739862	0.981381	0.0504514	0.436033	0.813854	0.119031	0.0642435	1	0.0608835	1	0.563393	0.0262054	0.000739862	0.981381	0.0504514	0.436033	0.813854	0.119031	0.0642435	5.85861e+07	3.3007e+07	5.74952e+07	4.76805e+07
		2650	3TIO2	46	2650	324	652.022	45.3894	0	5.6585e+07	6.0008e+07	5.91651e+07	3.33801e+07	3.23997e+07	3.32411e+07	5.64258e+07	5.88016e+07	5.72583e+07	4.68227e+07	4.26375e+07	5.35813e+07	1	0.0608835	1	0.563393	0.0262054	0.000739862	0.981381	0.0504514	0.436033	0.813854	0.119031	0.0642435	1	0.0608835	1	0.563393	0.0262054	0.000739862	0.981381	0.0504514	0.436033	0.813854	0.119031	0.0642435	5.85861e+07	3.3007e+07	5.74952e+07	4.76805e+07
		2650	3TIO2	46	2650	324	652.022	45.3894	0	5.6585e+07	6.0008e+07	5.91651e+07	3.33801e+07	3.23997e+07	3.32411e+07	5.64258e+07	5.88016e+07	5.72583e+07	4.68227e+07	4.26375e+07	5.35813e+07	1	0.0608835	1	0.563393	0.0262054	0.000739862	0.981381	0.0504514	0.436033	0.813854	0.119031	0.0642435	1	0.0608835	1	0.563393	0.0262054	0.000739862	0.981381	0.0504514	0.436033	0.813854	0.119031	0.0642435	5.85861e+07	3.3007e+07	5.74952e+07	4.76805e+07
		2650	3TIO2	46	2650	324	652.022	45.3894	0	5.6585e+07	6.0008e+07	5.91651e+07	3.33801e+07	3.23997e+07	3.32411e+07	5.64258e+07	5.88016e+07	5.72583e+07	4.68227e+07	4.26375e+07	5.35813e+07	1	0.0608835	1	0.563393	0.0262054	0.000739862	0.981381	0.0504514	0.436033	0.813854	0.119031	0.0642435	1	0.0608835	1	0.563393	0.0262054	0.000739862	0.981381	0.0504514	0.436033	0.813854	0.119031	0.0642435	5.85861e+07	3.3007e+07	5.74952e+07	4.76805e+07
		2650	3TIO2	46	2650	324	652.022	45.3894	0	5.6585e+07	6.0008e+07	5.91651e+07	3.33801e+07	3.23997e+07	3.32411e+07	5.64258e+07	5.88016e+07	5.72583e+07	4.68227e+07	4.26375e+07	5.35813e+07	1	0.0608835	1	0.563393	0.0262054	0.000739862	0.981381	0.0504514	0.436033	0.813854	0.119031	0.0642435	1	0.0608835	1	0.563393	0.0262054	0.000739862	0.981381	0.0504514	0.436033	0.813854	0.119031	0.0642435	5.85861e+07	3.3007e+07	5.74952e+07	4.76805e+07
		2650	3TIO2_160814194338	46	2650	324	652.022	45.3894	0	5.6585e+07	6.0008e+07	5.91651e+07	3.33801e+07	3.23997e+07	3.32411e+07	5.64258e+07	5.88016e+07	5.72583e+07	4.68227e+07	4.26375e+07	5.35813e+07	1	0.0608835	1	0.563393	0.0262054	0.000739862	0.981381	0.0504514	0.436033	0.813854	0.119031	0.0642435	1	0.0608835	1	0.563393	0.0262054	0.000739862	0.981381	0.0504514	0.436033	0.813854	0.119031	0.0642435	5.85861e+07	3.3007e+07	5.74952e+07	4.76805e+07
		2650	3TIO2_160814194338	46	2650	324	652.022	45.3894	0	5.6585e+07	6.0008e+07	5.91651e+07	3.33801e+07	3.23997e+07	3.32411e+07	5.64258e+07	5.88016e+07	5.72583e+07	4.68227e+07	4.26375e+07	5.35813e+07	1	0.0608835	1	0.563393	0.0262054	0.000739862	0.981381	0.0504514	0.436033	0.813854	0.119031	0.0642435	1	0.0608835	1	0.563393	0.0262054	0.000739862	0.981381	0.0504514	0.436033	0.813854	0.119031	0.0642435	5.85861e+07	3.3007e+07	5.74952e+07	4.76805e+07
		2650	3TIO2_160814194338	46	2650	324	652.022	45.3894	0	5.6585e+07	6.0008e+07	5.91651e+07	3.33801e+07	3.23997e+07	3.32411e+07	5.64258e+07	5.88016e+07	5.72583e+07	4.68227e+07	4.26375e+07	5.35813e+07	1	0.0608835	1	0.563393	0.0262054	0.000739862	0.981381	0.0504514	0.436033	0.813854	0.119031	0.0642435	1	0.0608835	1	0.563393	0.0262054	0.000739862	0.981381	0.0504514	0.436033	0.813854	0.119031	0.0642435	5.85861e+07	3.3007e+07	5.74952e+07	4.76805e+07
		2650	3TIO2_160814194338	46	2650	324	652.022	45.3894	0	5.6585e+07	6.0008e+07	5.91651e+07	3.33801e+07	3.23997e+07	3.32411e+07	5.64258e+07	5.88016e+07	5.72583e+07	4.68227e+07	4.26375e+07	5.35813e+07	1	0.0608835	1	0.563393	0.0262054	0.000739862	0.981381	0.0504514	0.436033	0.813854	0.119031	0.0642435	1	0.0608835	1	0.563393	0.0262054	0.000739862	0.981381	0.0504514	0.436033	0.813854	0.119031	0.0642435	5.85861e+07	3.3007e+07	5.74952e+07	4.76805e+07
		2650	3TIO2_160814194338	46	2650	324	652.022	45.3894	0	5.6585e+07	6.0008e+07	5.91651e+07	3.33801e+07	3.23997e+07	3.32411e+07	5.64258e+07	5.88016e+07	5.72583e+07	4.68227e+07	4.26375e+07	5.35813e+07	1	0.0608835	1	0.563393	0.0262054	0.000739862	0.981381	0.0504514	0.436033	0.813854	0.119031	0.0642435	1	0.0608835	1	0.563393	0.0262054	0.000739862	0.981381	0.0504514	0.436033	0.813854	0.119031	0.0642435	5.85861e+07	3.3007e+07	5.74952e+07	4.76805e+07
		2650	3TIO2_160814213929	46	2650	324	652.022	45.3894	0	5.6585e+07	6.0008e+07	5.91651e+07	3.33801e+07	3.23997e+07	3.32411e+07	5.64258e+07	5.88016e+07	5.72583e+07	4.68227e+07	4.26375e+07	5.35813e+07	1	0.0608835	1	0.563393	0.0262054	0.000739862	0.981381	0.0504514	0.436033	0.813854	0.119031	0.0642435	1	0.0608835	1	0.563393	0.0262054	0.000739862	0.981381	0.0504514	0.436033	0.813854	0.119031	0.0642435	5.85861e+07	3.3007e+07	5.74952e+07	4.76805e+07
		2650	3TIO2_160814213929	46	2650	324	652.022	45.3894	0	5.6585e+07	6.0008e+07	5.91651e+07	3.33801e+07	3.23997e+07	3.32411e+07	5.64258e+07	5.88016e+07	5.72583e+07	4.68227e+07	4.26375e+07	5.35813e+07	1	0.0608835	1	0.563393	0.0262054	0.000739862	0.981381	0.0504514	0.436033	0.813854	0.119031	0.0642435	1	0.0608835	1	0.563393	0.0262054	0.000739862	0.981381	0.0504514	0.436033	0.813854	0.119031	0.0642435	5.85861e+07	3.3007e+07	5.74952e+07	4.76805e+07
		2650	3TIO2_160814213929	46	2650	324	652.022	45.3894	0	5.6585e+07	6.0008e+07	5.91651e+07	3.33801e+07	3.23997e+07	3.32411e+07	5.64258e+07	5.88016e+07	5.72583e+07	4.68227e+07	4.26375e+07	5.35813e+07	1	0.0608835	1	0.563393	0.0262054	0.000739862	0.981381	0.0504514	0.436033	0.813854	0.119031	0.0642435	1	0.0608835	1	0.563393	0.0262054	0.000739862	0.981381	0.0504514	0.436033	0.813854	0.119031	0.0642435	5.85861e+07	3.3007e+07	5.74952e+07	4.76805e+07
		2650	3TIO2_160814213929	46	2650	324	652.022	45.3894	0	5.6585e+07	6.0008e+07	5.91651e+07	3.33801e+07	3.23997e+07	3.32411e+07	5.64258e+07	5.88016e+07	5.72583e+07	4.68227e+07	4.26375e+07	5.35813e+07	1	0.0608835	1	0.563393	0.0262054	0.000739862	0.981381	0.0504514	0.436033	0.813854	0.119031	0.0642435	1	0.0608835	1	0.563393	0.0262054	0.000739862	0.981381	0.0504514	0.436033	0.813854	0.119031	0.0642435	5.85861e+07	3.3007e+07	5.74952e+07	4.76805e+07
SP://Q53G76	Q53G76_HUMAN Beta actin variant (Fragment) OS=Homo sapiens PE=2 SV=1	6	6	85	1	0.0271987	1	0.546357	0.0163278	4.39787e-11	1.02093	0.0307066	0.0038758	0.933126	0.0431812	0.167705
	peptides: 6 Items
	PEPTIDE	FRAMES	HITS	Ratio_1T	StdDev_1T	PValue_1T	Ratio_2T	StdDev_2T	PValue_2T	Ratio_3T	StdDev_3T	PValue_3T	Ratio_4T	StdDev_4T	PValue_4T	OtherAssignments	AvgPepPValue
	AGFAGDDAPR	1	6	1	0.0469649	1	0.365286	0.100422	0.00463838	1.18019	0.230871	0.263398	0.997449	0.0860934	0.952184	0	0
		hits: 6 Items
		FRAMEID	RAWFILE	MS2	FrameID1	CompID	MZ	Time	GoodID	II_1TIO2	II_1TIO2_160814080817	II_1TIO2_160814100408	II_2TIO2	II_2TIO2_160814135556	II_2TIO2_160814155150	II_3TIO2	II_3TIO2_160814194338	II_3TIO2_160814213929	II_4TIO2	II_4TIO2_160815013116	II_4TIO2_160815032716	Ratio_1T	StdDev_1T	PValue_1T	Ratio_2T	StdDev_2T	PValue_2T	Ratio_3T	StdDev_3T	PValue_3T	Ratio_4T	StdDev_4T	PValue_4T	NRatio_1T	NStdDev_1T	NPValue_1T	NRatio_2T	NStdDev_2T	NPValue_2T	NRatio_3T	NStdDev_3T	NPValue_3T	NRatio_4T	NStdDev_4T	NPValue_4T	Avg_1T	Avg_2T	Avg_3T	Avg_4T
		3427	4TIO2_160815013116	6	3427	-1	488.724	35.1261	0	2.64884e+07	2.77235e+07	2.68535e+07	7.23219e+06	1.21585e+07	1.02214e+07	3.77048e+07	3.1171e+07	2.67964e+07	2.60704e+07	2.58829e+07	2.89053e+07	1	0.0469649	1	0.365286	0.100422	0.00463838	1.18019	0.230871	0.263398	0.997449	0.0860934	0.952184	1	0.0469649	1	0.365286	0.100422	0.00463838	1.18019	0.230871	0.263398	0.997449	0.0860934	0.952184	2.70218e+07	9.87069e+06	3.18907e+07	2.69529e+07
		3427	4TIO2_160815013116	6	3427	-1	488.724	35.1261	0	2.64884e+07	2.77235e+07	2.68535e+07	7.23219e+06	1.21585e+07	1.02214e+07	3.77048e+07	3.1171e+07	2.67964e+07	2.60704e+07	2.58829e+07	2.89053e+07	1	0.0469649	1	0.365286	0.100422	0.00463838	1.18019	0.230871	0.263398	0.997449	0.0860934	0.952184	1	0.0469649	1	0.365286	0.100422	0.00463838	1.18019	0.230871	0.263398	0.997449	0.0860934	0.952184	2.70218e+07	9.87069e+06	3.18907e+07	2.69529e+07
		3427	4TIO2_160815032716	6	3427	-1	488.724	35.1261	0	2.64884e+07	2.77235e+07	2.68535e+07	7.23219e+06	1.21585e+07	1.02214e+07	3.77048e+07	3.1171e+07	2.67964e+07	2.60704e+07	2.58829e+07	2.89053e+07	1	0.0469649	1	0.365286	0.100422	0.00463838	1.18019	0.230871	0.263398	0.997449	0.0860934	0.952184	1	0.0469649	1	0.365286	0.100422	0.00463838	1.18019	0.230871	0.263398	0.997449	0.0860934	0.952184	2.70218e+07	9.87069e+06	3.18907e+07	2.69529e+07
		3427	4TIO2_160815032716	6	3427	-1	488.724	35.1261	0	2.64884e+07	2.77235e+07	2.68535e+07	7.23219e+06	1.21585e+07	1.02214e+07	3.77048e+07	3.1171e+07	2.67964e+07	2.60704e+07	2.58829e+07	2.89053e+07	1	0.0469649	1	0.365286	0.100422	0.00463838	1.18019	0.230871	0.263398	0.997449	0.0860934	0.952184	1	0.0469649	1	0.365286	0.100422	0.00463838	1.18019	0.230871	0.263398	0.997449	0.0860934	0.952184	2.70218e+07	9.87069e+06	3.18907e+07	2.69529e+07
		3427	3TIO2	6	3427	-1	488.724	35.1261	0	2.64884e+07	2.77235e+07	2.68535e+07	7.23219e+06	1.21585e+07	1.02214e+07	3.77048e+07	3.1171e+07	2.67964e+07	2.60704e+07	2.58829e+07	2.89053e+07	1	0.0469649	1	0.365286	0.100422	0.00463838	1.18019	0.230871	0.263398	0.997449	0.0860934	0.952184	1	0.0469649	1	0.365286	0.100422	0.00463838	1.18019	0.230871	0.263398	0.997449	0.0860934	0.952184	2.70218e+07	9.87069e+06	3.18907e+07	2.69529e+07
		3427	3TIO2	6	3427	-1	488.724	35.1261	0	2.64884e+07	2.77235e+07	2.68535e+07	7.23219e+06	1.21585e+07	1.02214e+07	3.77048e+07	3.1171e+07	2.67964e+07	2.60704e+07	2.58829e+07	2.89053e+07	1	0.0469649	1	0.365286	0.100422	0.00463838	1.18019	0.230871	0.263398	0.997449	0.0860934	0.952184	1	0.0469649	1	0.365286	0.100422	0.00463838	1.18019	0.230871	0.263398	0.997449	0.0860934	0.952184	2.70218e+07	9.87069e+06	3.18907e+07	2.69529e+07
	GYSFTTTAER	1	3	1	0.340215	1	0.505245	0.175036	0.0206564	1.29347	0.438965	0.145043	1.06959	0.307674	0.601744	0	0
		hits: 3 Items
		FRAMEID	RAWFILE	MS2	FrameID1	CompID	MZ	Time	GoodID	II_1TIO2	II_1TIO2_160814080817	II_1TIO2_160814100408	II_2TIO2	II_2TIO2_160814135556	II_2TIO2_160814155150	II_3TIO2	II_3TIO2_160814194338	II_3TIO2_160814213929	II_4TIO2	II_4TIO2_160815013116	II_4TIO2_160815032716	Ratio_1T	StdDev_1T	PValue_1T	Ratio_2T	StdDev_2T	PValue_2T	Ratio_3T	StdDev_3T	PValue_3T	Ratio_4T	StdDev_4T	PValue_4T	NRatio_1T	NStdDev_1T	NPValue_1T	NRatio_2T	NStdDev_2T	NPValue_2T	NRatio_3T	NStdDev_3T	NPValue_3T	NRatio_4T	NStdDev_4T	NPValue_4T	Avg_1T	Avg_2T	Avg_3T	Avg_4T
		6801	4TIO2	3	6801	1833	566.762	39.2478	0	1.34712e+07	9.84759e+06	1.0555e+07	4.63731e+06	5.84221e+06	6.63507e+06	1.64785e+07	1.1803e+07	1.5533e+07	1.27701e+07	1.0444e+07	1.3017e+07	1	0.340215	1	0.505245	0.175036	0.0206564	1.29347	0.438965	0.145043	1.06959	0.307674	0.601744	1	0.340215	1	0.505245	0.175036	0.0206564	1.29347	0.438965	0.145043	1.06959	0.307674	0.601744	1.12913e+07	5.70486e+06	1.46049e+07	1.2077e+07
		6801	3TIO2	3	6801	1833	566.762	39.2478	0	1.34712e+07	9.84759e+06	1.0555e+07	4.63731e+06	5.84221e+06	6.63507e+06	1.64785e+07	1.1803e+07	1.5533e+07	1.27701e+07	1.0444e+07	1.3017e+07	1	0.340215	1	0.505245	0.175036	0.0206564	1.29347	0.438965	0.145043	1.06959	0.307674	0.601744	1	0.340215	1	0.505245	0.175036	0.0206564	1.29347	0.438965	0.145043	1.06959	0.307674	0.601744	1.12913e+07	5.70486e+06	1.46049e+07	1.2077e+07
		6801	3TIO2_160814194338	3	6801	1833	566.762	39.2478	0	1.34712e+07	9.84759e+06	1.0555e+07	4.63731e+06	5.84221e+06	6.63507e+06	1.64785e+07	1.1803e+07	1.5533e+07	1.27701e+07	1.0444e+07	1.3017e+07	1	0.340215	1	0.505245	0.175036	0.0206564	1.29347	0.438965	0.145043	1.06959	0.307674	0.601744	1	0.340215	1	0.505245	0.175036	0.0206564	1.29347	0.438965	0.145043	1.06959	0.307674	0.601744	1.12913e+07	5.70486e+06	1.46049e+07	1.2077e+07
	IIAPPER	1	14	1	0.0627018	1	0.54783	0.0252076	0.00088694	1.15144	0.0610326	0.00333609	1.02979	0.199137	0.788183	0	0
		hits: 14 Items
		FRAMEID	RAWFILE	MS2	FrameID1	CompID	MZ	Time	GoodID	II_1TIO2	II_1TIO2_160814080817	II_1TIO2_160814100408	II_2TIO2	II_2TIO2_160814135556	II_2TIO2_160814155150	II_3TIO2	II_3TIO2_160814194338	II_3TIO2_160814213929	II_4TIO2	II_4TIO2_160815013116	II_4TIO2_160815032716	Ratio_1T	StdDev_1T	PValue_1T	Ratio_2T	StdDev_2T	PValue_2T	Ratio_3T	StdDev_3T	PValue_3T	Ratio_4T	StdDev_4T	PValue_4T	NRatio_1T	NStdDev_1T	NPValue_1T	NRatio_2T	NStdDev_2T	NPValue_2T	NRatio_3T	NStdDev_3T	NPValue_3T	NRatio_4T	NStdDev_4T	NPValue_4T	Avg_1T	Avg_2T	Avg_3T	Avg_4T
		3256	4TIO2	14	3256	541	398.237	35.2217	0	3.85599e+07	3.85923e+07	3.65188e+07	2.07546e+07	2.10632e+07	2.04545e+07	4.33646e+07	4.28436e+07	4.4677e+07	4.62551e+07	3.45651e+07	3.62372e+07	1	0.0627018	1	0.54783	0.0252076	0.00088694	1.15144	0.0610326	0.00333609	1.02979	0.199137	0.788183	1	0.0627018	1	0.54783	0.0252076	0.00088694	1.15144	0.0610326	0.00333609	1.02979	0.199137	0.788183	3.78903e+07	2.07574e+07	4.36284e+07	3.90192e+07
		3256	4TIO2	14	3256	541	398.237	35.2217	0	3.85599e+07	3.85923e+07	3.65188e+07	2.07546e+07	2.10632e+07	2.04545e+07	4.33646e+07	4.28436e+07	4.4677e+07	4.62551e+07	3.45651e+07	3.62372e+07	1	0.0627018	1	0.54783	0.0252076	0.00088694	1.15144	0.0610326	0.00333609	1.02979	0.199137	0.788183	1	0.0627018	1	0.54783	0.0252076	0.00088694	1.15144	0.0610326	0.00333609	1.02979	0.199137	0.788183	3.78903e+07	2.07574e+07	4.36284e+07	3.90192e+07
		3256	4TIO2	14	3256	541	398.237	35.2217	0	3.85599e+07	3.85923e+07	3.65188e+07	2.07546e+07	2.10632e+07	2.04545e+07	4.33646e+07	4.28436e+07	4.4677e+07	4.62551e+07	3.45651e+07	3.62372e+07	1	0.0627018	1	0.54783	0.0252076	0.00088694	1.15144	0.0610326	0.00333609	1.02979	0.199137	0.788183	1	0.0627018	1	0.54783	0.0252076	0.00088694	1.15144	0.0610326	0.00333609	1.02979	0.199137	0.788183	3.78903e+07	2.07574e+07	4.36284e+07	3.90192e+07
		3256	4TIO2	14	3256	541	398.237	35.2217	0	3.85599e+07	3.85923e+07	3.65188e+07	2.07546e+07	2.10632e+07	2.04545e+07	4.33646e+07	4.28436e+07	4.4677e+07	4.62551e+07	3.45651e+07	3.62372e+07	1	0.0627018	1	0.54783	0.0252076	0.00088694	1.15144	0.0610326	0.00333609	1.02979	0.199137	0.788183	1	0.0627018	1	0.54783	0.0252076	0.00088694	1.15144	0.0610326	0.00333609	1.02979	0.199137	0.788183	3.78903e+07	2.07574e+07	4.36284e+07	3.90192e+07
		3256	4TIO2_160815013116	14	3256	541	398.237	35.2217	0	3.85599e+07	3.85923e+07	3.65188e+07	2.07546e+07	2.10632e+07	2.04545e+07	4.33646e+07	4.28436e+07	4.4677e+07	4.62551e+07	3.45651e+07	3.62372e+07	1	0.0627018	1	0.54783	0.0252076	0.00088694	1.15144	0.0610326	0.00333609	1.02979	0.199137	0.788183	1	0.0627018	1	0.54783	0.0252076	0.00088694	1.15144	0.0610326	0.00333609	1.02979	0.199137	0.788183	3.78903e+07	2.07574e+07	4.36284e+07	3.90192e+07
		3256	1TIO2	14	3256	541	398.237	35.2217	0	3.85599e+07	3.85923e+07	3.65188e+07	2.07546e+07	2.10632e+07	2.04545e+07	4.33646e+07	4.28436e+07	4.4677e+07	4.62551e+07	3.45651e+07	3.62372e+07	1	0.0627018	1	0.54783	0.0252076	0.00088694	1.15144	0.0610326	0.00333609	1.02979	0.199137	0.788183	1	0.0627018	1	0.54783	0.0252076	0.00088694	1.15144	0.0610326	0.00333609	1.02979	0.199137	0.788183	3.78903e+07	2.07574e+07	4.36284e+07	3.90192e+07
		3256	1TIO2_160814080817	14	3256	541	398.237	35.2217	0	3.85599e+07	3.85923e+07	3.65188e+07	2.07546e+07	2.10632e+07	2.04545e+07	4.33646e+07	4.28436e+07	4.4677e+07	4.62551e+07	3.45651e+07	3.62372e+07	1	0.0627018	1	0.54783	0.0252076	0.00088694	1.15144	0.0610326	0.00333609	1.02979	0.199137	0.788183	1	0.0627018	1	0.54783	0.0252076	0.00088694	1.15144	0.0610326	0.00333609	1.02979	0.199137	0.788183	3.78903e+07	2.07574e+07	4.36284e+07	3.90192e+07
		3256	3TIO2	14	3256	541	398.237	35.2217	0	3.85599e+07	3.85923e+07	3.65188e+07	2.07546e+07	2.10632e+07	2.04545e+07	4.33646e+07	4.28436e+07	4.4677e+07	4.62551e+07	3.45651e+07	3.62372e+07	1	0.0627018	1	0.54783	0.0252076	0.00088694	1.15144	0.0610326	0.00333609	1.02979	0.199137	0.788183	1	0.0627018	1	0.54783	0.0252076	0.00088694	1.15144	0.0610326	0.00333609	1.02979	0.199137	0.788183	3.78903e+07	2.07574e+07	4.36284e+07	3.90192e+07
		3256	3TIO2	14	3256	541	398.237	35.2217	0	3.85599e+07	3.85923e+07	3.65188e+07	2.07546e+07	2.10632e+07	2.04545e+07	4.33646e+07	4.28436e+07	4.4677e+07	4.62551e+07	3.45651e+07	3.62372e+07	1	0.0627018	1	0.54783	0.0252076	0.00088694	1.15144	0.0610326	0.00333609	1.02979	0.199137	0.788183	1	0.0627018	1	0.54783	0.0252076	0.00088694	1.15144	0.0610326	0.00333609	1.02979	0.199137	0.788183	3.78903e+07	2.07574e+07	4.36284e+07	3.90192e+07
		3256	3TIO2_160814194338	14	3256	541	398.237	35.2217	0	3.85599e+07	3.85923e+07	3.65188e+07	2.07546e+07	2.10632e+07	2.04545e+07	4.33646e+07	4.28436e+07	4.4677e+07	4.62551e+07	3.45651e+07	3.62372e+07	1	0.0627018	1	0.54783	0.0252076	0.00088694	1.15144	0.0610326	0.00333609	1.02979	0.199137	0.788183	1	0.0627018	1	0.54783	0.0252076	0.00088694	1.15144	0.0610326	0.00333609	1.02979	0.199137	0.788183	3.78903e+07	2.07574e+07	4.36284e+07	3.90192e+07
		3256	3TIO2_160814194338	14	3256	541	398.237	35.2217	0	3.85599e+07	3.85923e+07	3.65188e+07	2.07546e+07	2.10632e+07	2.04545e+07	4.33646e+07	4.28436e+07	4.4677e+07	4.62551e+07	3.45651e+07	3.62372e+07	1	0.0627018	1	0.54783	0.0252076	0.00088694	1.15144	0.0610326	0.00333609	1.02979	0.199137	0.788183	1	0.0627018	1	0.54783	0.0252076	0.00088694	1.15144	0.0610326	0.00333609	1.02979	0.199137	0.788183	3.78903e+07	2.07574e+07	4.36284e+07	3.90192e+07
		3256	3TIO2_160814213929	14	3256	541	398.237	35.2217	0	3.85599e+07	3.85923e+07	3.65188e+07	2.07546e+07	2.10632e+07	2.04545e+07	4.33646e+07	4.28436e+07	4.4677e+07	4.62551e+07	3.45651e+07	3.62372e+07	1	0.0627018	1	0.54783	0.0252076	0.00088694	1.15144	0.0610326	0.00333609	1.02979	0.199137	0.788183	1	0.0627018	1	0.54783	0.0252076	0.00088694	1.15144	0.0610326	0.00333609	1.02979	0.199137	0.788183	3.78903e+07	2.07574e+07	4.36284e+07	3.90192e+07
		3256	3TIO2_160814213929	14	3256	541	398.237	35.2217	0	3.85599e+07	3.85923e+07	3.65188e+07	2.07546e+07	2.10632e+07	2.04545e+07	4.33646e+07	4.28436e+07	4.4677e+07	4.62551e+07	3.45651e+07	3.62372e+07	1	0.0627018	1	0.54783	0.0252076	0.00088694	1.15144	0.0610326	0.00333609	1.02979	0.199137	0.788183	1	0.0627018	1	0.54783	0.0252076	0.00088694	1.15144	0.0610326	0.00333609	1.02979	0.199137	0.788183	3.78903e+07	2.07574e+07	4.36284e+07	3.90192e+07
		3256	3TIO2_160814213929	14	3256	541	398.237	35.2217	0	3.85599e+07	3.85923e+07	3.65188e+07	2.07546e+07	2.10632e+07	2.04545e+07	4.33646e+07	4.28436e+07	4.4677e+07	4.62551e+07	3.45651e+07	3.62372e+07	1	0.0627018	1	0.54783	0.0252076	0.00088694	1.15144	0.0610326	0.00333609	1.02979	0.199137	0.788183	1	0.0627018	1	0.54783	0.0252076	0.00088694	1.15144	0.0610326	0.00333609	1.02979	0.199137	0.788183	3.78903e+07	2.07574e+07	4.36284e+07	3.90192e+07
	LDLAGR	1	4	1	0.462495	1	0.43705	0.227387	0.0324869	1.36481	0.470416	0.0953493	1.1804	0.358322	0.308879	0	0
		hits: 4 Items
		FRAMEID	RAWFILE	MS2	FrameID1	CompID	MZ	Time	GoodID	II_1TIO2	II_1TIO2_160814080817	II_1TIO2_160814100408	II_2TIO2	II_2TIO2_160814135556	II_2TIO2_160814155150	II_3TIO2	II_3TIO2_160814194338	II_3TIO2_160814213929	II_4TIO2	II_4TIO2_160815013116	II_4TIO2_160815032716	Ratio_1T	StdDev_1T	PValue_1T	Ratio_2T	StdDev_2T	PValue_2T	Ratio_3T	StdDev_3T	PValue_3T	Ratio_4T	StdDev_4T	PValue_4T	NRatio_1T	NStdDev_1T	NPValue_1T	NRatio_2T	NStdDev_2T	NPValue_2T	NRatio_3T	NStdDev_3T	NPValue_3T	NRatio_4T	NStdDev_4T	NPValue_4T	Avg_1T	Avg_2T	Avg_3T	Avg_4T
		6376	4TIO2	4	6376	1711	322.688	36.7492	0	1.45262e+07	1.21086e+07	9.03937e+06	5.53287e+06	6.50296e+06	3.55554e+06	1.42492e+07	1.65505e+07	1.78887e+07	1.41628e+07	1.49825e+07	1.29643e+07	1	0.462495	1	0.43705	0.227387	0.0324869	1.36481	0.470416	0.0953493	1.1804	0.358322	0.308879	1	0.462495	1	0.43705	0.227387	0.0324869	1.36481	0.470416	0.0953493	1.1804	0.358322	0.308879	1.18914e+07	5.19712e+06	1.62295e+07	1.40365e+07
		6376	4TIO2_160815032716	4	6376	1711	322.688	36.7492	0	1.45262e+07	1.21086e+07	9.03937e+06	5.53287e+06	6.50296e+06	3.55554e+06	1.42492e+07	1.65505e+07	1.78887e+07	1.41628e+07	1.49825e+07	1.29643e+07	1	0.462495	1	0.43705	0.227387	0.0324869	1.36481	0.470416	0.0953493	1.1804	0.358322	0.308879	1	0.462495	1	0.43705	0.227387	0.0324869	1.36481	0.470416	0.0953493	1.1804	0.358322	0.308879	1.18914e+07	5.19712e+06	1.62295e+07	1.40365e+07
		6376	3TIO2_160814194338	4	6376	1711	322.688	36.7492	0	1.45262e+07	1.21086e+07	9.03937e+06	5.53287e+06	6.50296e+06	3.55554e+06	1.42492e+07	1.65505e+07	1.78887e+07	1.41628e+07	1.49825e+07	1.29643e+07	1	0.462495	1	0.43705	0.227387	0.0324869	1.36481	0.470416	0.0953493	1.1804	0.358322	0.308879	1	0.462495	1	0.43705	0.227387	0.0324869	1.36481	0.470416	0.0953493	1.1804	0.358322	0.308879	1.18914e+07	5.19712e+06	1.62295e+07	1.40365e+07
		6376	3TIO2_160814194338	4	6376	1711	322.688	36.7492	0	1.45262e+07	1.21086e+07	9.03937e+06	5.53287e+06	6.50296e+06	3.55554e+06	1.42492e+07	1.65505e+07	1.78887e+07	1.41628e+07	1.49825e+07	1.29643e+07	1	0.462495	1	0.43705	0.227387	0.0324869	1.36481	0.470416	0.0953493	1.1804	0.358322	0.308879	1	0.462495	1	0.43705	0.227387	0.0324869	1.36481	0.470416	0.0953493	1.1804	0.358322	0.308879	1.18914e+07	5.19712e+06	1.62295e+07	1.40365e+07
	SYELPDGQVITIGNER	1	15	1	0.0526344	1	0.536332	0.0418892	3.11542e-05	0.952275	0.0519343	0.0929215	0.912011	0.0590035	0.0285659	0	0
		hits: 15 Items
		FRAMEID	RAWFILE	MS2	FrameID1	CompID	MZ	Time	GoodID	II_1TIO2	II_1TIO2_160814080817	II_1TIO2_160814100408	II_2TIO2	II_2TIO2_160814135556	II_2TIO2_160814155150	II_3TIO2	II_3TIO2_160814194338	II_3TIO2_160814213929	II_4TIO2	II_4TIO2_160815013116	II_4TIO2_160815032716	Ratio_1T	StdDev_1T	PValue_1T	Ratio_2T	StdDev_2T	PValue_2T	Ratio_3T	StdDev_3T	PValue_3T	Ratio_4T	StdDev_4T	PValue_4T	NRatio_1T	NStdDev_1T	NPValue_1T	NRatio_2T	NStdDev_2T	NPValue_2T	NRatio_3T	NStdDev_3T	NPValue_3T	NRatio_4T	NStdDev_4T	NPValue_4T	Avg_1T	Avg_2T	Avg_3T	Avg_4T
		5175	4TIO2	15	5175	1495	895.944	49.6911	0	1.59021e+07	1.67182e+07	1.60903e+07	9.22731e+06	8.41174e+06	8.48597e+06	1.59437e+07	1.50933e+07	1.53489e+07	1.41531e+07	1.51023e+07	1.51691e+07	1	0.0526344	1	0.536332	0.0418892	3.11542e-05	0.952275	0.0519343	0.0929215	0.912011	0.0590035	0.0285659	1	0.0526344	1	0.536332	0.0418892	3.11542e-05	0.952275	0.0519343	0.0929215	0.912011	0.0590035	0.0285659	1.62368e+07	8.70834e+06	1.54619e+07	1.48082e+07
		5175	4TIO2	15	5175	1495	895.944	49.6911	0	1.59021e+07	1.67182e+07	1.60903e+07	9.22731e+06	8.41174e+06	8.48597e+06	1.59437e+07	1.50933e+07	1.53489e+07	1.41531e+07	1.51023e+07	1.51691e+07	1	0.0526344	1	0.536332	0.0418892	3.11542e-05	0.952275	0.0519343	0.0929215	0.912011	0.0590035	0.0285659	1	0.0526344	1	0.536332	0.0418892	3.11542e-05	0.952275	0.0519343	0.0929215	0.912011	0.0590035	0.0285659	1.62368e+07	8.70834e+06	1.54619e+07	1.48082e+07
		5175	4TIO2_160815013116	15	5175	1495	895.944	49.6911	0	1.59021e+07	1.67182e+07	1.60903e+07	9.22731e+06	8.41174e+06	8.48597e+06	1.59437e+07	1.50933e+07	1.53489e+07	1.41531e+07	1.51023e+07	1.51691e+07	1	0.0526344	1	0.536332	0.0418892	3.11542e-05	0.952275	0.0519343	0.0929215	0.912011	0.0590035	0.0285659	1	0.0526344	1	0.536332	0.0418892	3.11542e-05	0.952275	0.0519343	0.0929215	0.912011	0.0590035	0.0285659	1.62368e+07	8.70834e+06	1.54619e+07	1.48082e+07
		5175	4TIO2_160815032716	15	5175	1495	895.944	49.6911	0	1.59021e+07	1.67182e+07	1.60903e+07	9.22731e+06	8.41174e+06	8.48597e+06	1.59437e+07	1.50933e+07	1.53489e+07	1.41531e+07	1.51023e+07	1.51691e+07	1	0.0526344	1	0.536332	0.0418892	3.11542e-05	0.952275	0.0519343	0.0929215	0.912011	0.0590035	0.0285659	1	0.0526344	1	0.536332	0.0418892	3.11542e-05	0.952275	0.0519343	0.0929215	0.912011	0.0590035	0.0285659	1.62368e+07	8.70834e+06	1.54619e+07	1.48082e+07
		5175	4TIO2_160815032716	15	5175	1495	895.944	49.6911	0	1.59021e+07	1.67182e+07	1.60903e+07	9.22731e+06	8.41174e+06	8.48597e+06	1.59437e+07	1.50933e+07	1.53489e+07	1.41531e+07	1.51023e+07	1.51691e+07	1	0.0526344	1	0.536332	0.0418892	3.11542e-05	0.952275	0.0519343	0.0929215	0.912011	0.0590035	0.0285659	1	0.0526344	1	0.536332	0.0418892	3.11542e-05	0.952275	0.0519343	0.0929215	0.912011	0.0590035	0.0285659	1.62368e+07	8.70834e+06	1.54619e+07	1.48082e+07
		5175	1TIO2	15	5175	1495	895.944	49.6911	0	1.59021e+07	1.67182e+07	1.60903e+07	9.22731e+06	8.41174e+06	8.48597e+06	1.59437e+07	1.50933e+07	1.53489e+07	1.41531e+07	1.51023e+07	1.51691e+07	1	0.0526344	1	0.536332	0.0418892	3.11542e-05	0.952275	0.0519343	0.0929215	0.912011	0.0590035	0.0285659	1	0.0526344	1	0.536332	0.0418892	3.11542e-05	0.952275	0.0519343	0.0929215	0.912011	0.0590035	0.0285659	1.62368e+07	8.70834e+06	1.54619e+07	1.48082e+07
		5175	1TIO2	15	5175	1495	895.944	49.6911	0	1.59021e+07	1.67182e+07	1.60903e+07	9.22731e+06	8.41174e+06	8.48597e+06	1.59437e+07	1.50933e+07	1.53489e+07	1.41531e+07	1.51023e+07	1.51691e+07	1	0.0526344	1	0.536332	0.0418892	3.11542e-05	0.952275	0.0519343	0.0929215	0.912011	0.0590035	0.0285659	1	0.0526344	1	0.536332	0.0418892	3.11542e-05	0.952275	0.0519343	0.0929215	0.912011	0.0590035	0.0285659	1.62368e+07	8.70834e+06	1.54619e+07	1.48082e+07
		5175	1TIO2_160814100408	15	5175	1495	895.944	49.6911	0	1.59021e+07	1.67182e+07	1.60903e+07	9.22731e+06	8.41174e+06	8.48597e+06	1.59437e+07	1.50933e+07	1.53489e+07	1.41531e+07	1.51023e+07	1.51691e+07	1	0.0526344	1	0.536332	0.0418892	3.11542e-05	0.952275	0.0519343	0.0929215	0.912011	0.0590035	0.0285659	1	0.0526344	1	0.536332	0.0418892	3.11542e-05	0.952275	0.0519343	0.0929215	0.912011	0.0590035	0.0285659	1.62368e+07	8.70834e+06	1.54619e+07	1.48082e+07
		5175	2TIO2	15	5175	1495	895.944	49.6911	0	1.59021e+07	1.67182e+07	1.60903e+07	9.22731e+06	8.41174e+06	8.48597e+06	1.59437e+07	1.50933e+07	1.53489e+07	1.41531e+07	1.51023e+07	1.51691e+07	1	0.0526344	1	0.536332	0.0418892	3.11542e-05	0.952275	0.0519343	0.0929215	0.912011	0.0590035	0.0285659	1	0.0526344	1	0.536332	0.0418892	3.11542e-05	0.952275	0.0519343	0.0929215	0.912011	0.0590035	0.0285659	1.62368e+07	8.70834e+06	1.54619e+07	1.48082e+07
		5175	3TIO2	15	5175	1495	895.944	49.6911	0	1.59021e+07	1.67182e+07	1.60903e+07	9.22731e+06	8.41174e+06	8.48597e+06	1.59437e+07	1.50933e+07	1.53489e+07	1.41531e+07	1.51023e+07	1.51691e+07	1	0.0526344	1	0.536332	0.0418892	3.11542e-05	0.952275	0.0519343	0.0929215	0.912011	0.0590035	0.0285659	1	0.0526344	1	0.536332	0.0418892	3.11542e-05	0.952275	0.0519343	0.0929215	0.912011	0.0590035	0.0285659	1.62368e+07	8.70834e+06	1.54619e+07	1.48082e+07
		5175	3TIO2	15	5175	1495	895.944	49.6911	0	1.59021e+07	1.67182e+07	1.60903e+07	9.22731e+06	8.41174e+06	8.48597e+06	1.59437e+07	1.50933e+07	1.53489e+07	1.41531e+07	1.51023e+07	1.51691e+07	1	0.0526344	1	0.536332	0.0418892	3.11542e-05	0.952275	0.0519343	0.0929215	0.912011	0.0590035	0.0285659	1	0.0526344	1	0.536332	0.0418892	3.11542e-05	0.952275	0.0519343	0.0929215	0.912011	0.0590035	0.0285659	1.62368e+07	8.70834e+06	1.54619e+07	1.48082e+07
		5175	3TIO2_160814194338	15	5175	1495	895.944	49.6911	0	1.59021e+07	1.67182e+07	1.60903e+07	9.22731e+06	8.41174e+06	8.48597e+06	1.59437e+07	1.50933e+07	1.53489e+07	1.41531e+07	1.51023e+07	1.51691e+07	1	0.0526344	1	0.536332	0.0418892	3.11542e-05	0.952275	0.0519343	0.0929215	0.912011	0.0590035	0.0285659	1	0.0526344	1	0.536332	0.0418892	3.11542e-05	0.952275	0.0519343	0.0929215	0.912011	0.0590035	0.0285659	1.62368e+07	8.70834e+06	1.54619e+07	1.48082e+07
		5175	3TIO2_160814194338	15	5175	1495	895.944	49.6911	0	1.59021e+07	1.67182e+07	1.60903e+07	9.22731e+06	8.41174e+06	8.48597e+06	1.59437e+07	1.50933e+07	1.53489e+07	1.41531e+07	1.51023e+07	1.51691e+07	1	0.0526344	1	0.536332	0.0418892	3.11542e-05	0.952275	0.0519343	0.0929215	0.912011	0.0590035	0.0285659	1	0.0526344	1	0.536332	0.0418892	3.11542e-05	0.952275	0.0519343	0.0929215	0.912011	0.0590035	0.0285659	1.62368e+07	8.70834e+06	1.54619e+07	1.48082e+07
		5175	3TIO2_160814213929	15	5175	1495	895.944	49.6911	0	1.59021e+07	1.67182e+07	1.60903e+07	9.22731e+06	8.41174e+06	8.48597e+06	1.59437e+07	1.50933e+07	1.53489e+07	1.41531e+07	1.51023e+07	1.51691e+07	1	0.0526344	1	0.536332	0.0418892	3.11542e-05	0.952275	0.0519343	0.0929215	0.912011	0.0590035	0.0285659	1	0.0526344	1	0.536332	0.0418892	3.11542e-05	0.952275	0.0519343	0.0929215	0.912011	0.0590035	0.0285659	1.62368e+07	8.70834e+06	1.54619e+07	1.48082e+07
		5175	3TIO2_160814213929	15	5175	1495	895.944	49.6911	0	1.59021e+07	1.67182e+07	1.60903e+07	9.22731e+06	8.41174e+06	8.48597e+06	1.59437e+07	1.50933e+07	1.53489e+07	1.41531e+07	1.51023e+07	1.51691e+07	1	0.0526344	1	0.536332	0.0418892	3.11542e-05	0.952275	0.0519343	0.0929215	0.912011	0.0590035	0.0285659	1	0.0526344	1	0.536332	0.0418892	3.11542e-05	0.952275	0.0519343	0.0929215	0.912011	0.0590035	0.0285659	1.62368e+07	8.70834e+06	1.54619e+07	1.48082e+07
	VAPEEHPVLLTEAPLNPK	1	43	1	0.0608835	1	0.563393	0.0262054	0.000739862	0.981381	0.0504514	0.436033	0.813854	0.119031	0.0642435	0	0
		hits: 43 Items
		FRAMEID	RAWFILE	MS2	FrameID1	CompID	MZ	Time	GoodID	II_1TIO2	II_1TIO2_160814080817	II_1TIO2_160814100408	II_2TIO2	II_2TIO2_160814135556	II_2TIO2_160814155150	II_3TIO2	II_3TIO2_160814194338	II_3TIO2_160814213929	II_4TIO2	II_4TIO2_160815013116	II_4TIO2_160815032716	Ratio_1T	StdDev_1T	PValue_1T	Ratio_2T	StdDev_2T	PValue_2T	Ratio_3T	StdDev_3T	PValue_3T	Ratio_4T	StdDev_4T	PValue_4T	NRatio_1T	NStdDev_1T	NPValue_1T	NRatio_2T	NStdDev_2T	NPValue_2T	NRatio_3T	NStdDev_3T	NPValue_3T	NRatio_4T	NStdDev_4T	NPValue_4T	Avg_1T	Avg_2T	Avg_3T	Avg_4T
		2650	4TIO2	46	2650	324	652.022	45.3894	0	5.6585e+07	6.0008e+07	5.91651e+07	3.33801e+07	3.23997e+07	3.32411e+07	5.64258e+07	5.88016e+07	5.72583e+07	4.68227e+07	4.26375e+07	5.35813e+07	1	0.0608835	1	0.563393	0.0262054	0.000739862	0.981381	0.0504514	0.436033	0.813854	0.119031	0.0642435	1	0.0608835	1	0.563393	0.0262054	0.000739862	0.981381	0.0504514	0.436033	0.813854	0.119031	0.0642435	5.85861e+07	3.3007e+07	5.74952e+07	4.76805e+07
		2650	4TIO2	46	2650	324	652.022	45.3894	0	5.6585e+07	6.0008e+07	5.91651e+07	3.33801e+07	3.23997e+07	3.32411e+07	5.64258e+07	5.88016e+07	5.72583e+07	4.68227e+07	4.26375e+07	5.35813e+07	1	0.0608835	1	0.563393	0.0262054	0.000739862	0.981381	0.0504514	0.436033	0.813854	0.119031	0.0642435	1	0.0608835	1	0.563393	0.0262054	0.000739862	0.981381	0.0504514	0.436033	0.813854	0.119031	0.0642435	5.85861e+07	3.3007e+07	5.74952e+07	4.76805e+07
		2650	4TIO2	46	2650	324	652.022	45.3894	0	5.6585e+07	6.0008e+07	5.91651e+07	3.33801e+07	3.23997e+07	3.32411e+07	5.64258e+07	5.88016e+07	5.72583e+07	4.68227e+07	4.26375e+07	5.35813e+07	1	0.0608835	1	0.563393	0.0262054	0.000739862	0.981381	0.0504514	0.436033	0.813854	0.119031	0.0642435	1	0.0608835	1	0.563393	0.0262054	0.000739862	0.981381	0.0504514	0.436033	0.813854	0.119031	0.0642435	5.85861e+07	3.3007e+07	5.74952e+07	4.76805e+07
		2650	4TIO2	46	2650	324	652.022	45.3894	0	5.6585e+07	6.0008e+07	5.91651e+07	3.33801e+07	3.23997e+07	3.32411e+07	5.64258e+07	5.88016e+07	5.72583e+07	4.68227e+07	4.26375e+07	5.35813e+07	1	0.0608835	1	0.563393	0.0262054	0.000739862	0.981381	0.0504514	0.436033	0.813854	0.119031	0.0642435	1	0.0608835	1	0.563393	0.0262054	0.000739862	0.981381	0.0504514	0.436033	0.813854	0.119031	0.0642435	5.85861e+07	3.3007e+07	5.74952e+07	4.76805e+07
		2650	4TIO2_160815013116	46	2650	324	652.022	45.3894	0	5.6585e+07	6.0008e+07	5.91651e+07	3.33801e+07	3.23997e+07	3.32411e+07	5.64258e+07	5.88016e+07	5.72583e+07	4.68227e+07	4.26375e+07	5.35813e+07	1	0.0608835	1	0.563393	0.0262054	0.000739862	0.981381	0.0504514	0.436033	0.813854	0.119031	0.0642435	1	0.0608835	1	0.563393	0.0262054	0.000739862	0.981381	0.0504514	0.436033	0.813854	0.119031	0.0642435	5.85861e+07	3.3007e+07	5.74952e+07	4.76805e+07
		2650	4TIO2_160815013116	46	2650	324	652.022	45.3894	0	5.6585e+07	6.0008e+07	5.91651e+07	3.33801e+07	3.23997e+07	3.32411e+07	5.64258e+07	5.88016e+07	5.72583e+07	4.68227e+07	4.26375e+07	5.35813e+07	1	0.0608835	1	0.563393	0.0262054	0.000739862	0.981381	0.0504514	0.436033	0.813854	0.119031	0.0642435	1	0.0608835	1	0.563393	0.0262054	0.000739862	0.981381	0.0504514	0.436033	0.813854	0.119031	0.0642435	5.85861e+07	3.3007e+07	5.74952e+07	4.76805e+07
		2650	4TIO2_160815013116	46	2650	324	652.022	45.3894	0	5.6585e+07	6.0008e+07	5.91651e+07	3.33801e+07	3.23997e+07	3.32411e+07	5.64258e+07	5.88016e+07	5.72583e+07	4.68227e+07	4.26375e+07	5.35813e+07	1	0.0608835	1	0.563393	0.0262054	0.000739862	0.981381	0.0504514	0.436033	0.813854	0.119031	0.0642435	1	0.0608835	1	0.563393	0.0262054	0.000739862	0.981381	0.0504514	0.436033	0.813854	0.119031	0.0642435	5.85861e+07	3.3007e+07	5.74952e+07	4.76805e+07
		2650	4TIO2_160815013116	46	2650	324	652.022	45.3894	0	5.6585e+07	6.0008e+07	5.91651e+07	3.33801e+07	3.23997e+07	3.32411e+07	5.64258e+07	5.88016e+07	5.72583e+07	4.68227e+07	4.26375e+07	5.35813e+07	1	0.0608835	1	0.563393	0.0262054	0.000739862	0.981381	0.0504514	0.436033	0.813854	0.119031	0.0642435	1	0.0608835	1	0.563393	0.0262054	0.000739862	0.981381	0.0504514	0.436033	0.813854	0.119031	0.0642435	5.85861e+07	3.3007e+07	5.74952e+07	4.76805e+07
		2650	4TIO2_160815013116	46	2650	324	652.022	45.3894	0	5.6585e+07	6.0008e+07	5.91651e+07	3.33801e+07	3.23997e+07	3.32411e+07	5.64258e+07	5.88016e+07	5.72583e+07	4.68227e+07	4.26375e+07	5.35813e+07	1	0.0608835	1	0.563393	0.0262054	0.000739862	0.981381	0.0504514	0.436033	0.813854	0.119031	0.0642435	1	0.0608835	1	0.563393	0.0262054	0.000739862	0.981381	0.0504514	0.436033	0.813854	0.119031	0.0642435	5.85861e+07	3.3007e+07	5.74952e+07	4.76805e+07
		2650	4TIO2_160815032716	46	2650	324	652.022	45.3894	0	5.6585e+07	6.0008e+07	5.91651e+07	3.33801e+07	3.23997e+07	3.32411e+07	5.64258e+07	5.88016e+07	5.72583e+07	4.68227e+07	4.26375e+07	5.35813e+07	1	0.0608835	1	0.563393	0.0262054	0.000739862	0.981381	0.0504514	0.436033	0.813854	0.119031	0.0642435	1	0.0608835	1	0.563393	0.0262054	0.000739862	0.981381	0.0504514	0.436033	0.813854	0.119031	0.0642435	5.85861e+07	3.3007e+07	5.74952e+07	4.76805e+07
		2650	4TIO2_160815032716	46	2650	324	652.022	45.3894	0	5.6585e+07	6.0008e+07	5.91651e+07	3.33801e+07	3.23997e+07	3.32411e+07	5.64258e+07	5.88016e+07	5.72583e+07	4.68227e+07	4.26375e+07	5.35813e+07	1	0.0608835	1	0.563393	0.0262054	0.000739862	0.981381	0.0504514	0.436033	0.813854	0.119031	0.0642435	1	0.0608835	1	0.563393	0.0262054	0.000739862	0.981381	0.0504514	0.436033	0.813854	0.119031	0.0642435	5.85861e+07	3.3007e+07	5.74952e+07	4.76805e+07
		2650	4TIO2_160815032716	46	2650	324	652.022	45.3894	0	5.6585e+07	6.0008e+07	5.91651e+07	3.33801e+07	3.23997e+07	3.32411e+07	5.64258e+07	5.88016e+07	5.72583e+07	4.68227e+07	4.26375e+07	5.35813e+07	1	0.0608835	1	0.563393	0.0262054	0.000739862	0.981381	0.0504514	0.436033	0.813854	0.119031	0.0642435	1	0.0608835	1	0.563393	0.0262054	0.000739862	0.981381	0.0504514	0.436033	0.813854	0.119031	0.0642435	5.85861e+07	3.3007e+07	5.74952e+07	4.76805e+07
		2650	4TIO2_160815032716	46	2650	324	652.022	45.3894	0	5.6585e+07	6.0008e+07	5.91651e+07	3.33801e+07	3.23997e+07	3.32411e+07	5.64258e+07	5.88016e+07	5.72583e+07	4.68227e+07	4.26375e+07	5.35813e+07	1	0.0608835	1	0.563393	0.0262054	0.000739862	0.981381	0.0504514	0.436033	0.813854	0.119031	0.0642435	1	0.0608835	1	0.563393	0.0262054	0.000739862	0.981381	0.0504514	0.436033	0.813854	0.119031	0.0642435	5.85861e+07	3.3007e+07	5.74952e+07	4.76805e+07
		2650	1TIO2	46	2650	324	652.022	45.3894	0	5.6585e+07	6.0008e+07	5.91651e+07	3.33801e+07	3.23997e+07	3.32411e+07	5.64258e+07	5.88016e+07	5.72583e+07	4.68227e+07	4.26375e+07	5.35813e+07	1	0.0608835	1	0.563393	0.0262054	0.000739862	0.981381	0.0504514	0.436033	0.813854	0.119031	0.0642435	1	0.0608835	1	0.563393	0.0262054	0.000739862	0.981381	0.0504514	0.436033	0.813854	0.119031	0.0642435	5.85861e+07	3.3007e+07	5.74952e+07	4.76805e+07
		2650	1TIO2	46	2650	324	652.022	45.3894	0	5.6585e+07	6.0008e+07	5.91651e+07	3.33801e+07	3.23997e+07	3.32411e+07	5.64258e+07	5.88016e+07	5.72583e+07	4.68227e+07	4.26375e+07	5.35813e+07	1	0.0608835	1	0.563393	0.0262054	0.000739862	0.981381	0.0504514	0.436033	0.813854	0.119031	0.0642435	1	0.0608835	1	0.563393	0.0262054	0.000739862	0.981381	0.0504514	0.436033	0.813854	0.119031	0.0642435	5.85861e+07	3.3007e+07	5.74952e+07	4.76805e+07
		2650	1TIO2	46	2650	324	652.022	45.3894	0	5.6585e+07	6.0008e+07	5.91651e+07	3.33801e+07	3.23997e+07	3.32411e+07	5.64258e+07	5.88016e+07	5.72583e+07	4.68227e+07	4.26375e+07	5.35813e+07	1	0.0608835	1	0.563393	0.0262054	0.000739862	0.981381	0.0504514	0.436033	0.813854	0.119031	0.0642435	1	0.0608835	1	0.563393	0.0262054	0.000739862	0.981381	0.0504514	0.436033	0.813854	0.119031	0.0642435	5.85861e+07	3.3007e+07	5.74952e+07	4.76805e+07
		2650	1TIO2	46	2650	324	652.022	45.3894	0	5.6585e+07	6.0008e+07	5.91651e+07	3.33801e+07	3.23997e+07	3.32411e+07	5.64258e+07	5.88016e+07	5.72583e+07	4.68227e+07	4.26375e+07	5.35813e+07	1	0.0608835	1	0.563393	0.0262054	0.000739862	0.981381	0.0504514	0.436033	0.813854	0.119031	0.0642435	1	0.0608835	1	0.563393	0.0262054	0.000739862	0.981381	0.0504514	0.436033	0.813854	0.119031	0.0642435	5.85861e+07	3.3007e+07	5.74952e+07	4.76805e+07
		2650	1TIO2_160814080817	46	2650	324	652.022	45.3894	0	5.6585e+07	6.0008e+07	5.91651e+07	3.33801e+07	3.23997e+07	3.32411e+07	5.64258e+07	5.88016e+07	5.72583e+07	4.68227e+07	4.26375e+07	5.35813e+07	1	0.0608835	1	0.563393	0.0262054	0.000739862	0.981381	0.0504514	0.436033	0.813854	0.119031	0.0642435	1	0.0608835	1	0.563393	0.0262054	0.000739862	0.981381	0.0504514	0.436033	0.813854	0.119031	0.0642435	5.85861e+07	3.3007e+07	5.74952e+07	4.76805e+07
		2650	1TIO2_160814080817	46	2650	324	652.022	45.3894	0	5.6585e+07	6.0008e+07	5.91651e+07	3.33801e+07	3.23997e+07	3.32411e+07	5.64258e+07	5.88016e+07	5.72583e+07	4.68227e+07	4.26375e+07	5.35813e+07	1	0.0608835	1	0.563393	0.0262054	0.000739862	0.981381	0.0504514	0.436033	0.813854	0.119031	0.0642435	1	0.0608835	1	0.563393	0.0262054	0.000739862	0.981381	0.0504514	0.436033	0.813854	0.119031	0.0642435	5.85861e+07	3.3007e+07	5.74952e+07	4.76805e+07
		2650	1TIO2_160814080817	46	2650	324	652.022	45.3894	0	5.6585e+07	6.0008e+07	5.91651e+07	3.33801e+07	3.23997e+07	3.32411e+07	5.64258e+07	5.88016e+07	5.72583e+07	4.68227e+07	4.26375e+07	5.35813e+07	1	0.0608835	1	0.563393	0.0262054	0.000739862	0.981381	0.0504514	0.436033	0.813854	0.119031	0.0642435	1	0.0608835	1	0.563393	0.0262054	0.000739862	0.981381	0.0504514	0.436033	0.813854	0.119031	0.0642435	5.85861e+07	3.3007e+07	5.74952e+07	4.76805e+07
		2650	1TIO2_160814080817	46	2650	324	652.022	45.3894	0	5.6585e+07	6.0008e+07	5.91651e+07	3.33801e+07	3.23997e+07	3.32411e+07	5.64258e+07	5.88016e+07	5.72583e+07	4.68227e+07	4.26375e+07	5.35813e+07	1	0.0608835	1	0.563393	0.0262054	0.000739862	0.981381	0.0504514	0.436033	0.813854	0.119031	0.0642435	1	0.0608835	1	0.563393	0.0262054	0.000739862	0.981381	0.0504514	0.436033	0.813854	0.119031	0.0642435	5.85861e+07	3.3007e+07	5.74952e+07	4.76805e+07
		2650	1TIO2_160814100408	46	2650	324	652.022	45.3894	0	5.6585e+07	6.0008e+07	5.91651e+07	3.33801e+07	3.23997e+07	3.32411e+07	5.64258e+07	5.88016e+07	5.72583e+07	4.68227e+07	4.26375e+07	5.35813e+07	1	0.0608835	1	0.563393	0.0262054	0.000739862	0.981381	0.0504514	0.436033	0.813854	0.119031	0.0642435	1	0.0608835	1	0.563393	0.0262054	0.000739862	0.981381	0.0504514	0.436033	0.813854	0.119031	0.0642435	5.85861e+07	3.3007e+07	5.74952e+07	4.76805e+07
		2650	1TIO2_160814100408	46	2650	324	652.022	45.3894	0	5.6585e+07	6.0008e+07	5.91651e+07	3.33801e+07	3.23997e+07	3.32411e+07	5.64258e+07	5.88016e+07	5.72583e+07	4.68227e+07	4.26375e+07	5.35813e+07	1	0.0608835	1	0.563393	0.0262054	0.000739862	0.981381	0.0504514	0.436033	0.813854	0.119031	0.0642435	1	0.0608835	1	0.563393	0.0262054	0.000739862	0.981381	0.0504514	0.436033	0.813854	0.119031	0.0642435	5.85861e+07	3.3007e+07	5.74952e+07	4.76805e+07
		2650	1TIO2_160814100408	46	2650	324	652.022	45.3894	0	5.6585e+07	6.0008e+07	5.91651e+07	3.33801e+07	3.23997e+07	3.32411e+07	5.64258e+07	5.88016e+07	5.72583e+07	4.68227e+07	4.26375e+07	5.35813e+07	1	0.0608835	1	0.563393	0.0262054	0.000739862	0.981381	0.0504514	0.436033	0.813854	0.119031	0.0642435	1	0.0608835	1	0.563393	0.0262054	0.000739862	0.981381	0.0504514	0.436033	0.813854	0.119031	0.0642435	5.85861e+07	3.3007e+07	5.74952e+07	4.76805e+07
		2650	1TIO2_160814100408	46	2650	324	652.022	45.3894	0	5.6585e+07	6.0008e+07	5.91651e+07	3.33801e+07	3.23997e+07	3.32411e+07	5.64258e+07	5.88016e+07	5.72583e+07	4.68227e+07	4.26375e+07	5.35813e+07	1	0.0608835	1	0.563393	0.0262054	0.000739862	0.981381	0.0504514	0.436033	0.813854	0.119031	0.0642435	1	0.0608835	1	0.563393	0.0262054	0.000739862	0.981381	0.0504514	0.436033	0.813854	0.119031	0.0642435	5.85861e+07	3.3007e+07	5.74952e+07	4.76805e+07
		2650	2TIO2	46	2650	324	652.022	45.3894	0	5.6585e+07	6.0008e+07	5.91651e+07	3.33801e+07	3.23997e+07	3.32411e+07	5.64258e+07	5.88016e+07	5.72583e+07	4.68227e+07	4.26375e+07	5.35813e+07	1	0.0608835	1	0.563393	0.0262054	0.000739862	0.981381	0.0504514	0.436033	0.813854	0.119031	0.0642435	1	0.0608835	1	0.563393	0.0262054	0.000739862	0.981381	0.0504514	0.436033	0.813854	0.119031	0.0642435	5.85861e+07	3.3007e+07	5.74952e+07	4.76805e+07
		2650	2TIO2	46	2650	324	652.022	45.3894	0	5.6585e+07	6.0008e+07	5.91651e+07	3.33801e+07	3.23997e+07	3.32411e+07	5.64258e+07	5.88016e+07	5.72583e+07	4.68227e+07	4.26375e+07	5.35813e+07	1	0.0608835	1	0.563393	0.0262054	0.000739862	0.981381	0.0504514	0.436033	0.813854	0.119031	0.0642435	1	0.0608835	1	0.563393	0.0262054	0.000739862	0.981381	0.0504514	0.436033	0.813854	0.119031	0.0642435	5.85861e+07	3.3007e+07	5.74952e+07	4.76805e+07
		2650	2TIO2_160814135556	46	2650	324	652.022	45.3894	0	5.6585e+07	6.0008e+07	5.91651e+07	3.33801e+07	3.23997e+07	3.32411e+07	5.64258e+07	5.88016e+07	5.72583e+07	4.68227e+07	4.26375e+07	5.35813e+07	1	0.0608835	1	0.563393	0.0262054	0.000739862	0.981381	0.0504514	0.436033	0.813854	0.119031	0.0642435	1	0.0608835	1	0.563393	0.0262054	0.000739862	0.981381	0.0504514	0.436033	0.813854	0.119031	0.0642435	5.85861e+07	3.3007e+07	5.74952e+07	4.76805e+07
		2650	2TIO2_160814135556	46	2650	324	652.022	45.3894	0	5.6585e+07	6.0008e+07	5.91651e+07	3.33801e+07	3.23997e+07	3.32411e+07	5.64258e+07	5.88016e+07	5.72583e+07	4.68227e+07	4.26375e+07	5.35813e+07	1	0.0608835	1	0.563393	0.0262054	0.000739862	0.981381	0.0504514	0.436033	0.813854	0.119031	0.0642435	1	0.0608835	1	0.563393	0.0262054	0.000739862	0.981381	0.0504514	0.436033	0.813854	0.119031	0.0642435	5.85861e+07	3.3007e+07	5.74952e+07	4.76805e+07
		2650	2TIO2_160814135556	46	2650	324	652.022	45.3894	0	5.6585e+07	6.0008e+07	5.91651e+07	3.33801e+07	3.23997e+07	3.32411e+07	5.64258e+07	5.88016e+07	5.72583e+07	4.68227e+07	4.26375e+07	5.35813e+07	1	0.0608835	1	0.563393	0.0262054	0.000739862	0.981381	0.0504514	0.436033	0.813854	0.119031	0.0642435	1	0.0608835	1	0.563393	0.0262054	0.000739862	0.981381	0.0504514	0.436033	0.813854	0.119031	0.0642435	5.85861e+07	3.3007e+07	5.74952e+07	4.76805e+07
		2650	3TIO2	46	2650	324	652.022	45.3894	0	5.6585e+07	6.0008e+07	5.91651e+07	3.33801e+07	3.23997e+07	3.32411e+07	5.64258e+07	5.88016e+07	5.72583e+07	4.68227e+07	4.26375e+07	5.35813e+07	1	0.0608835	1	0.563393	0.0262054	0.000739862	0.981381	0.0504514	0.436033	0.813854	0.119031	0.0642435	1	0.0608835	1	0.563393	0.0262054	0.000739862	0.981381	0.0504514	0.436033	0.813854	0.119031	0.0642435	5.85861e+07	3.3007e+07	5.74952e+07	4.76805e+07
		2650	3TIO2	46	2650	324	652.022	45.3894	0	5.6585e+07	6.0008e+07	5.91651e+07	3.33801e+07	3.23997e+07	3.32411e+07	5.64258e+07	5.88016e+07	5.72583e+07	4.68227e+07	4.26375e+07	5.35813e+07	1	0.0608835	1	0.563393	0.0262054	0.000739862	0.981381	0.0504514	0.436033	0.813854	0.119031	0.0642435	1	0.0608835	1	0.563393	0.0262054	0.000739862	0.981381	0.0504514	0.436033	0.813854	0.119031	0.0642435	5.85861e+07	3.3007e+07	5.74952e+07	4.76805e+07
		2650	3TIO2	46	2650	324	652.022	45.3894	0	5.6585e+07	6.0008e+07	5.91651e+07	3.33801e+07	3.23997e+07	3.32411e+07	5.64258e+07	5.88016e+07	5.72583e+07	4.68227e+07	4.26375e+07	5.35813e+07	1	0.0608835	1	0.563393	0.0262054	0.000739862	0.981381	0.0504514	0.436033	0.813854	0.119031	0.0642435	1	0.0608835	1	0.563393	0.0262054	0.000739862	0.981381	0.0504514	0.436033	0.813854	0.119031	0.0642435	5.85861e+07	3.3007e+07	5.74952e+07	4.76805e+07
		2650	3TIO2	46	2650	324	652.022	45.3894	0	5.6585e+07	6.0008e+07	5.91651e+07	3.33801e+07	3.23997e+07	3.32411e+07	5.64258e+07	5.88016e+07	5.72583e+07	4.68227e+07	4.26375e+07	5.35813e+07	1	0.0608835	1	0.563393	0.0262054	0.000739862	0.981381	0.0504514	0.436033	0.813854	0.119031	0.0642435	1	0.0608835	1	0.563393	0.0262054	0.000739862	0.981381	0.0504514	0.436033	0.813854	0.119031	0.0642435	5.85861e+07	3.3007e+07	5.74952e+07	4.76805e+07
		2650	3TIO2_160814194338	46	2650	324	652.022	45.3894	0	5.6585e+07	6.0008e+07	5.91651e+07	3.33801e+07	3.23997e+07	3.32411e+07	5.64258e+07	5.88016e+07	5.72583e+07	4.68227e+07	4.26375e+07	5.35813e+07	1	0.0608835	1	0.563393	0.0262054	0.000739862	0.981381	0.0504514	0.436033	0.813854	0.119031	0.0642435	1	0.0608835	1	0.563393	0.0262054	0.000739862	0.981381	0.0504514	0.436033	0.813854	0.119031	0.0642435	5.85861e+07	3.3007e+07	5.74952e+07	4.76805e+07
		2650	3TIO2_160814194338	46	2650	324	652.022	45.3894	0	5.6585e+07	6.0008e+07	5.91651e+07	3.33801e+07	3.23997e+07	3.32411e+07	5.64258e+07	5.88016e+07	5.72583e+07	4.68227e+07	4.26375e+07	5.35813e+07	1	0.0608835	1	0.563393	0.0262054	0.000739862	0.981381	0.0504514	0.436033	0.813854	0.119031	0.0642435	1	0.0608835	1	0.563393	0.0262054	0.000739862	0.981381	0.0504514	0.436033	0.813854	0.119031	0.0642435	5.85861e+07	3.3007e+07	5.74952e+07	4.76805e+07
		2650	3TIO2_160814194338	46	2650	324	652.022	45.3894	0	5.6585e+07	6.0008e+07	5.91651e+07	3.33801e+07	3.23997e+07	3.32411e+07	5.64258e+07	5.88016e+07	5.72583e+07	4.68227e+07	4.26375e+07	5.35813e+07	1	0.0608835	1	0.563393	0.0262054	0.000739862	0.981381	0.0504514	0.436033	0.813854	0.119031	0.0642435	1	0.0608835	1	0.563393	0.0262054	0.000739862	0.981381	0.0504514	0.436033	0.813854	0.119031	0.0642435	5.85861e+07	3.3007e+07	5.74952e+07	4.76805e+07
		2650	3TIO2_160814194338	46	2650	324	652.022	45.3894	0	5.6585e+07	6.0008e+07	5.91651e+07	3.33801e+07	3.23997e+07	3.32411e+07	5.64258e+07	5.88016e+07	5.72583e+07	4.68227e+07	4.26375e+07	5.35813e+07	1	0.0608835	1	0.563393	0.0262054	0.000739862	0.981381	0.0504514	0.436033	0.813854	0.119031	0.0642435	1	0.0608835	1	0.563393	0.0262054	0.000739862	0.981381	0.0504514	0.436033	0.813854	0.119031	0.0642435	5.85861e+07	3.3007e+07	5.74952e+07	4.76805e+07
		2650	3TIO2_160814194338	46	2650	324	652.022	45.3894	0	5.6585e+07	6.0008e+07	5.91651e+07	3.33801e+07	3.23997e+07	3.32411e+07	5.64258e+07	5.88016e+07	5.72583e+07	4.68227e+07	4.26375e+07	5.35813e+07	1	0.0608835	1	0.563393	0.0262054	0.000739862	0.981381	0.0504514	0.436033	0.813854	0.119031	0.0642435	1	0.0608835	1	0.563393	0.0262054	0.000739862	0.981381	0.0504514	0.436033	0.813854	0.119031	0.0642435	5.85861e+07	3.3007e+07	5.74952e+07	4.76805e+07
		2650	3TIO2_160814213929	46	2650	324	652.022	45.3894	0	5.6585e+07	6.0008e+07	5.91651e+07	3.33801e+07	3.23997e+07	3.32411e+07	5.64258e+07	5.88016e+07	5.72583e+07	4.68227e+07	4.26375e+07	5.35813e+07	1	0.0608835	1	0.563393	0.0262054	0.000739862	0.981381	0.0504514	0.436033	0.813854	0.119031	0.0642435	1	0.0608835	1	0.563393	0.0262054	0.000739862	0.981381	0.0504514	0.436033	0.813854	0.119031	0.0642435	5.85861e+07	3.3007e+07	5.74952e+07	4.76805e+07
		2650	3TIO2_160814213929	46	2650	324	652.022	45.3894	0	5.6585e+07	6.0008e+07	5.91651e+07	3.33801e+07	3.23997e+07	3.32411e+07	5.64258e+07	5.88016e+07	5.72583e+07	4.68227e+07	4.26375e+07	5.35813e+07	1	0.0608835	1	0.563393	0.0262054	0.000739862	0.981381	0.0504514	0.436033	0.813854	0.119031	0.0642435	1	0.0608835	1	0.563393	0.0262054	0.000739862	0.981381	0.0504514	0.436033	0.813854	0.119031	0.0642435	5.85861e+07	3.3007e+07	5.74952e+07	4.76805e+07
		2650	3TIO2_160814213929	46	2650	324	652.022	45.3894	0	5.6585e+07	6.0008e+07	5.91651e+07	3.33801e+07	3.23997e+07	3.32411e+07	5.64258e+07	5.88016e+07	5.72583e+07	4.68227e+07	4.26375e+07	5.35813e+07	1	0.0608835	1	0.563393	0.0262054	0.000739862	0.981381	0.0504514	0.436033	0.813854	0.119031	0.0642435	1	0.0608835	1	0.563393	0.0262054	0.000739862	0.981381	0.0504514	0.436033	0.813854	0.119031	0.0642435	5.85861e+07	3.3007e+07	5.74952e+07	4.76805e+07
		2650	3TIO2_160814213929	46	2650	324	652.022	45.3894	0	5.6585e+07	6.0008e+07	5.91651e+07	3.33801e+07	3.23997e+07	3.32411e+07	5.64258e+07	5.88016e+07	5.72583e+07	4.68227e+07	4.26375e+07	5.35813e+07	1	0.0608835	1	0.563393	0.0262054	0.000739862	0.981381	0.0504514	0.436033	0.813854	0.119031	0.0642435	1	0.0608835	1	0.563393	0.0262054	0.000739862	0.981381	0.0504514	0.436033	0.813854	0.119031	0.0642435	5.85861e+07	3.3007e+07	5.74952e+07	4.76805e+07
SP://Q53G99	Q53G99_HUMAN Beta actin variant (Fragment) OS=Homo sapiens PE=2 SV=1	6	6	85	1	0.0271987	1	0.546357	0.0163278	4.39787e-11	1.02093	0.0307066	0.0038758	0.933126	0.0431812	0.167705
	peptides: 6 Items
	PEPTIDE	FRAMES	HITS	Ratio_1T	StdDev_1T	PValue_1T	Ratio_2T	StdDev_2T	PValue_2T	Ratio_3T	StdDev_3T	PValue_3T	Ratio_4T	StdDev_4T	PValue_4T	OtherAssignments	AvgPepPValue
	AGFAGDDAPR	1	6	1	0.0469649	1	0.365286	0.100422	0.00463838	1.18019	0.230871	0.263398	0.997449	0.0860934	0.952184	0	0
		hits: 6 Items
		FRAMEID	RAWFILE	MS2	FrameID1	CompID	MZ	Time	GoodID	II_1TIO2	II_1TIO2_160814080817	II_1TIO2_160814100408	II_2TIO2	II_2TIO2_160814135556	II_2TIO2_160814155150	II_3TIO2	II_3TIO2_160814194338	II_3TIO2_160814213929	II_4TIO2	II_4TIO2_160815013116	II_4TIO2_160815032716	Ratio_1T	StdDev_1T	PValue_1T	Ratio_2T	StdDev_2T	PValue_2T	Ratio_3T	StdDev_3T	PValue_3T	Ratio_4T	StdDev_4T	PValue_4T	NRatio_1T	NStdDev_1T	NPValue_1T	NRatio_2T	NStdDev_2T	NPValue_2T	NRatio_3T	NStdDev_3T	NPValue_3T	NRatio_4T	NStdDev_4T	NPValue_4T	Avg_1T	Avg_2T	Avg_3T	Avg_4T
		3427	4TIO2_160815013116	6	3427	-1	488.724	35.1261	0	2.64884e+07	2.77235e+07	2.68535e+07	7.23219e+06	1.21585e+07	1.02214e+07	3.77048e+07	3.1171e+07	2.67964e+07	2.60704e+07	2.58829e+07	2.89053e+07	1	0.0469649	1	0.365286	0.100422	0.00463838	1.18019	0.230871	0.263398	0.997449	0.0860934	0.952184	1	0.0469649	1	0.365286	0.100422	0.00463838	1.18019	0.230871	0.263398	0.997449	0.0860934	0.952184	2.70218e+07	9.87069e+06	3.18907e+07	2.69529e+07
		3427	4TIO2_160815013116	6	3427	-1	488.724	35.1261	0	2.64884e+07	2.77235e+07	2.68535e+07	7.23219e+06	1.21585e+07	1.02214e+07	3.77048e+07	3.1171e+07	2.67964e+07	2.60704e+07	2.58829e+07	2.89053e+07	1	0.0469649	1	0.365286	0.100422	0.00463838	1.18019	0.230871	0.263398	0.997449	0.0860934	0.952184	1	0.0469649	1	0.365286	0.100422	0.00463838	1.18019	0.230871	0.263398	0.997449	0.0860934	0.952184	2.70218e+07	9.87069e+06	3.18907e+07	2.69529e+07
		3427	4TIO2_160815032716	6	3427	-1	488.724	35.1261	0	2.64884e+07	2.77235e+07	2.68535e+07	7.23219e+06	1.21585e+07	1.02214e+07	3.77048e+07	3.1171e+07	2.67964e+07	2.60704e+07	2.58829e+07	2.89053e+07	1	0.0469649	1	0.365286	0.100422	0.00463838	1.18019	0.230871	0.263398	0.997449	0.0860934	0.952184	1	0.0469649	1	0.365286	0.100422	0.00463838	1.18019	0.230871	0.263398	0.997449	0.0860934	0.952184	2.70218e+07	9.87069e+06	3.18907e+07	2.69529e+07
		3427	4TIO2_160815032716	6	3427	-1	488.724	35.1261	0	2.64884e+07	2.77235e+07	2.68535e+07	7.23219e+06	1.21585e+07	1.02214e+07	3.77048e+07	3.1171e+07	2.67964e+07	2.60704e+07	2.58829e+07	2.89053e+07	1	0.0469649	1	0.365286	0.100422	0.00463838	1.18019	0.230871	0.263398	0.997449	0.0860934	0.952184	1	0.0469649	1	0.365286	0.100422	0.00463838	1.18019	0.230871	0.263398	0.997449	0.0860934	0.952184	2.70218e+07	9.87069e+06	3.18907e+07	2.69529e+07
		3427	3TIO2	6	3427	-1	488.724	35.1261	0	2.64884e+07	2.77235e+07	2.68535e+07	7.23219e+06	1.21585e+07	1.02214e+07	3.77048e+07	3.1171e+07	2.67964e+07	2.60704e+07	2.58829e+07	2.89053e+07	1	0.0469649	1	0.365286	0.100422	0.00463838	1.18019	0.230871	0.263398	0.997449	0.0860934	0.952184	1	0.0469649	1	0.365286	0.100422	0.00463838	1.18019	0.230871	0.263398	0.997449	0.0860934	0.952184	2.70218e+07	9.87069e+06	3.18907e+07	2.69529e+07
		3427	3TIO2	6	3427	-1	488.724	35.1261	0	2.64884e+07	2.77235e+07	2.68535e+07	7.23219e+06	1.21585e+07	1.02214e+07	3.77048e+07	3.1171e+07	2.67964e+07	2.60704e+07	2.58829e+07	2.89053e+07	1	0.0469649	1	0.365286	0.100422	0.00463838	1.18019	0.230871	0.263398	0.997449	0.0860934	0.952184	1	0.0469649	1	0.365286	0.100422	0.00463838	1.18019	0.230871	0.263398	0.997449	0.0860934	0.952184	2.70218e+07	9.87069e+06	3.18907e+07	2.69529e+07
	GYSFTTTAER	1	3	1	0.340215	1	0.505245	0.175036	0.0206564	1.29347	0.438965	0.145043	1.06959	0.307674	0.601744	0	0
		hits: 3 Items
		FRAMEID	RAWFILE	MS2	FrameID1	CompID	MZ	Time	GoodID	II_1TIO2	II_1TIO2_160814080817	II_1TIO2_160814100408	II_2TIO2	II_2TIO2_160814135556	II_2TIO2_160814155150	II_3TIO2	II_3TIO2_160814194338	II_3TIO2_160814213929	II_4TIO2	II_4TIO2_160815013116	II_4TIO2_160815032716	Ratio_1T	StdDev_1T	PValue_1T	Ratio_2T	StdDev_2T	PValue_2T	Ratio_3T	StdDev_3T	PValue_3T	Ratio_4T	StdDev_4T	PValue_4T	NRatio_1T	NStdDev_1T	NPValue_1T	NRatio_2T	NStdDev_2T	NPValue_2T	NRatio_3T	NStdDev_3T	NPValue_3T	NRatio_4T	NStdDev_4T	NPValue_4T	Avg_1T	Avg_2T	Avg_3T	Avg_4T
		6801	4TIO2	3	6801	1833	566.762	39.2478	0	1.34712e+07	9.84759e+06	1.0555e+07	4.63731e+06	5.84221e+06	6.63507e+06	1.64785e+07	1.1803e+07	1.5533e+07	1.27701e+07	1.0444e+07	1.3017e+07	1	0.340215	1	0.505245	0.175036	0.0206564	1.29347	0.438965	0.145043	1.06959	0.307674	0.601744	1	0.340215	1	0.505245	0.175036	0.0206564	1.29347	0.438965	0.145043	1.06959	0.307674	0.601744	1.12913e+07	5.70486e+06	1.46049e+07	1.2077e+07
		6801	3TIO2	3	6801	1833	566.762	39.2478	0	1.34712e+07	9.84759e+06	1.0555e+07	4.63731e+06	5.84221e+06	6.63507e+06	1.64785e+07	1.1803e+07	1.5533e+07	1.27701e+07	1.0444e+07	1.3017e+07	1	0.340215	1	0.505245	0.175036	0.0206564	1.29347	0.438965	0.145043	1.06959	0.307674	0.601744	1	0.340215	1	0.505245	0.175036	0.0206564	1.29347	0.438965	0.145043	1.06959	0.307674	0.601744	1.12913e+07	5.70486e+06	1.46049e+07	1.2077e+07
		6801	3TIO2_160814194338	3	6801	1833	566.762	39.2478	0	1.34712e+07	9.84759e+06	1.0555e+07	4.63731e+06	5.84221e+06	6.63507e+06	1.64785e+07	1.1803e+07	1.5533e+07	1.27701e+07	1.0444e+07	1.3017e+07	1	0.340215	1	0.505245	0.175036	0.0206564	1.29347	0.438965	0.145043	1.06959	0.307674	0.601744	1	0.340215	1	0.505245	0.175036	0.0206564	1.29347	0.438965	0.145043	1.06959	0.307674	0.601744	1.12913e+07	5.70486e+06	1.46049e+07	1.2077e+07
	IIAPPER	1	14	1	0.0627018	1	0.54783	0.0252076	0.00088694	1.15144	0.0610326	0.00333609	1.02979	0.199137	0.788183	0	0
		hits: 14 Items
		FRAMEID	RAWFILE	MS2	FrameID1	CompID	MZ	Time	GoodID	II_1TIO2	II_1TIO2_160814080817	II_1TIO2_160814100408	II_2TIO2	II_2TIO2_160814135556	II_2TIO2_160814155150	II_3TIO2	II_3TIO2_160814194338	II_3TIO2_160814213929	II_4TIO2	II_4TIO2_160815013116	II_4TIO2_160815032716	Ratio_1T	StdDev_1T	PValue_1T	Ratio_2T	StdDev_2T	PValue_2T	Ratio_3T	StdDev_3T	PValue_3T	Ratio_4T	StdDev_4T	PValue_4T	NRatio_1T	NStdDev_1T	NPValue_1T	NRatio_2T	NStdDev_2T	NPValue_2T	NRatio_3T	NStdDev_3T	NPValue_3T	NRatio_4T	NStdDev_4T	NPValue_4T	Avg_1T	Avg_2T	Avg_3T	Avg_4T
		3256	4TIO2	14	3256	541	398.237	35.2217	0	3.85599e+07	3.85923e+07	3.65188e+07	2.07546e+07	2.10632e+07	2.04545e+07	4.33646e+07	4.28436e+07	4.4677e+07	4.62551e+07	3.45651e+07	3.62372e+07	1	0.0627018	1	0.54783	0.0252076	0.00088694	1.15144	0.0610326	0.00333609	1.02979	0.199137	0.788183	1	0.0627018	1	0.54783	0.0252076	0.00088694	1.15144	0.0610326	0.00333609	1.02979	0.199137	0.788183	3.78903e+07	2.07574e+07	4.36284e+07	3.90192e+07
		3256	4TIO2	14	3256	541	398.237	35.2217	0	3.85599e+07	3.85923e+07	3.65188e+07	2.07546e+07	2.10632e+07	2.04545e+07	4.33646e+07	4.28436e+07	4.4677e+07	4.62551e+07	3.45651e+07	3.62372e+07	1	0.0627018	1	0.54783	0.0252076	0.00088694	1.15144	0.0610326	0.00333609	1.02979	0.199137	0.788183	1	0.0627018	1	0.54783	0.0252076	0.00088694	1.15144	0.0610326	0.00333609	1.02979	0.199137	0.788183	3.78903e+07	2.07574e+07	4.36284e+07	3.90192e+07
		3256	4TIO2	14	3256	541	398.237	35.2217	0	3.85599e+07	3.85923e+07	3.65188e+07	2.07546e+07	2.10632e+07	2.04545e+07	4.33646e+07	4.28436e+07	4.4677e+07	4.62551e+07	3.45651e+07	3.62372e+07	1	0.0627018	1	0.54783	0.0252076	0.00088694	1.15144	0.0610326	0.00333609	1.02979	0.199137	0.788183	1	0.0627018	1	0.54783	0.0252076	0.00088694	1.15144	0.0610326	0.00333609	1.02979	0.199137	0.788183	3.78903e+07	2.07574e+07	4.36284e+07	3.90192e+07
		3256	4TIO2	14	3256	541	398.237	35.2217	0	3.85599e+07	3.85923e+07	3.65188e+07	2.07546e+07	2.10632e+07	2.04545e+07	4.33646e+07	4.28436e+07	4.4677e+07	4.62551e+07	3.45651e+07	3.62372e+07	1	0.0627018	1	0.54783	0.0252076	0.00088694	1.15144	0.0610326	0.00333609	1.02979	0.199137	0.788183	1	0.0627018	1	0.54783	0.0252076	0.00088694	1.15144	0.0610326	0.00333609	1.02979	0.199137	0.788183	3.78903e+07	2.07574e+07	4.36284e+07	3.90192e+07
		3256	4TIO2_160815013116	14	3256	541	398.237	35.2217	0	3.85599e+07	3.85923e+07	3.65188e+07	2.07546e+07	2.10632e+07	2.04545e+07	4.33646e+07	4.28436e+07	4.4677e+07	4.62551e+07	3.45651e+07	3.62372e+07	1	0.0627018	1	0.54783	0.0252076	0.00088694	1.15144	0.0610326	0.00333609	1.02979	0.199137	0.788183	1	0.0627018	1	0.54783	0.0252076	0.00088694	1.15144	0.0610326	0.00333609	1.02979	0.199137	0.788183	3.78903e+07	2.07574e+07	4.36284e+07	3.90192e+07
		3256	1TIO2	14	3256	541	398.237	35.2217	0	3.85599e+07	3.85923e+07	3.65188e+07	2.07546e+07	2.10632e+07	2.04545e+07	4.33646e+07	4.28436e+07	4.4677e+07	4.62551e+07	3.45651e+07	3.62372e+07	1	0.0627018	1	0.54783	0.0252076	0.00088694	1.15144	0.0610326	0.00333609	1.02979	0.199137	0.788183	1	0.0627018	1	0.54783	0.0252076	0.00088694	1.15144	0.0610326	0.00333609	1.02979	0.199137	0.788183	3.78903e+07	2.07574e+07	4.36284e+07	3.90192e+07
		3256	1TIO2_160814080817	14	3256	541	398.237	35.2217	0	3.85599e+07	3.85923e+07	3.65188e+07	2.07546e+07	2.10632e+07	2.04545e+07	4.33646e+07	4.28436e+07	4.4677e+07	4.62551e+07	3.45651e+07	3.62372e+07	1	0.0627018	1	0.54783	0.0252076	0.00088694	1.15144	0.0610326	0.00333609	1.02979	0.199137	0.788183	1	0.0627018	1	0.54783	0.0252076	0.00088694	1.15144	0.0610326	0.00333609	1.02979	0.199137	0.788183	3.78903e+07	2.07574e+07	4.36284e+07	3.90192e+07
		3256	3TIO2	14	3256	541	398.237	35.2217	0	3.85599e+07	3.85923e+07	3.65188e+07	2.07546e+07	2.10632e+07	2.04545e+07	4.33646e+07	4.28436e+07	4.4677e+07	4.62551e+07	3.45651e+07	3.62372e+07	1	0.0627018	1	0.54783	0.0252076	0.00088694	1.15144	0.0610326	0.00333609	1.02979	0.199137	0.788183	1	0.0627018	1	0.54783	0.0252076	0.00088694	1.15144	0.0610326	0.00333609	1.02979	0.199137	0.788183	3.78903e+07	2.07574e+07	4.36284e+07	3.90192e+07
		3256	3TIO2	14	3256	541	398.237	35.2217	0	3.85599e+07	3.85923e+07	3.65188e+07	2.07546e+07	2.10632e+07	2.04545e+07	4.33646e+07	4.28436e+07	4.4677e+07	4.62551e+07	3.45651e+07	3.62372e+07	1	0.0627018	1	0.54783	0.0252076	0.00088694	1.15144	0.0610326	0.00333609	1.02979	0.199137	0.788183	1	0.0627018	1	0.54783	0.0252076	0.00088694	1.15144	0.0610326	0.00333609	1.02979	0.199137	0.788183	3.78903e+07	2.07574e+07	4.36284e+07	3.90192e+07
		3256	3TIO2_160814194338	14	3256	541	398.237	35.2217	0	3.85599e+07	3.85923e+07	3.65188e+07	2.07546e+07	2.10632e+07	2.04545e+07	4.33646e+07	4.28436e+07	4.4677e+07	4.62551e+07	3.45651e+07	3.62372e+07	1	0.0627018	1	0.54783	0.0252076	0.00088694	1.15144	0.0610326	0.00333609	1.02979	0.199137	0.788183	1	0.0627018	1	0.54783	0.0252076	0.00088694	1.15144	0.0610326	0.00333609	1.02979	0.199137	0.788183	3.78903e+07	2.07574e+07	4.36284e+07	3.90192e+07
		3256	3TIO2_160814194338	14	3256	541	398.237	35.2217	0	3.85599e+07	3.85923e+07	3.65188e+07	2.07546e+07	2.10632e+07	2.04545e+07	4.33646e+07	4.28436e+07	4.4677e+07	4.62551e+07	3.45651e+07	3.62372e+07	1	0.0627018	1	0.54783	0.0252076	0.00088694	1.15144	0.0610326	0.00333609	1.02979	0.199137	0.788183	1	0.0627018	1	0.54783	0.0252076	0.00088694	1.15144	0.0610326	0.00333609	1.02979	0.199137	0.788183	3.78903e+07	2.07574e+07	4.36284e+07	3.90192e+07
		3256	3TIO2_160814213929	14	3256	541	398.237	35.2217	0	3.85599e+07	3.85923e+07	3.65188e+07	2.07546e+07	2.10632e+07	2.04545e+07	4.33646e+07	4.28436e+07	4.4677e+07	4.62551e+07	3.45651e+07	3.62372e+07	1	0.0627018	1	0.54783	0.0252076	0.00088694	1.15144	0.0610326	0.00333609	1.02979	0.199137	0.788183	1	0.0627018	1	0.54783	0.0252076	0.00088694	1.15144	0.0610326	0.00333609	1.02979	0.199137	0.788183	3.78903e+07	2.07574e+07	4.36284e+07	3.90192e+07
		3256	3TIO2_160814213929	14	3256	541	398.237	35.2217	0	3.85599e+07	3.85923e+07	3.65188e+07	2.07546e+07	2.10632e+07	2.04545e+07	4.33646e+07	4.28436e+07	4.4677e+07	4.62551e+07	3.45651e+07	3.62372e+07	1	0.0627018	1	0.54783	0.0252076	0.00088694	1.15144	0.0610326	0.00333609	1.02979	0.199137	0.788183	1	0.0627018	1	0.54783	0.0252076	0.00088694	1.15144	0.0610326	0.00333609	1.02979	0.199137	0.788183	3.78903e+07	2.07574e+07	4.36284e+07	3.90192e+07
		3256	3TIO2_160814213929	14	3256	541	398.237	35.2217	0	3.85599e+07	3.85923e+07	3.65188e+07	2.07546e+07	2.10632e+07	2.04545e+07	4.33646e+07	4.28436e+07	4.4677e+07	4.62551e+07	3.45651e+07	3.62372e+07	1	0.0627018	1	0.54783	0.0252076	0.00088694	1.15144	0.0610326	0.00333609	1.02979	0.199137	0.788183	1	0.0627018	1	0.54783	0.0252076	0.00088694	1.15144	0.0610326	0.00333609	1.02979	0.199137	0.788183	3.78903e+07	2.07574e+07	4.36284e+07	3.90192e+07
	LDLAGR	1	4	1	0.462495	1	0.43705	0.227387	0.0324869	1.36481	0.470416	0.0953493	1.1804	0.358322	0.308879	0	0
		hits: 4 Items
		FRAMEID	RAWFILE	MS2	FrameID1	CompID	MZ	Time	GoodID	II_1TIO2	II_1TIO2_160814080817	II_1TIO2_160814100408	II_2TIO2	II_2TIO2_160814135556	II_2TIO2_160814155150	II_3TIO2	II_3TIO2_160814194338	II_3TIO2_160814213929	II_4TIO2	II_4TIO2_160815013116	II_4TIO2_160815032716	Ratio_1T	StdDev_1T	PValue_1T	Ratio_2T	StdDev_2T	PValue_2T	Ratio_3T	StdDev_3T	PValue_3T	Ratio_4T	StdDev_4T	PValue_4T	NRatio_1T	NStdDev_1T	NPValue_1T	NRatio_2T	NStdDev_2T	NPValue_2T	NRatio_3T	NStdDev_3T	NPValue_3T	NRatio_4T	NStdDev_4T	NPValue_4T	Avg_1T	Avg_2T	Avg_3T	Avg_4T
		6376	4TIO2	4	6376	1711	322.688	36.7492	0	1.45262e+07	1.21086e+07	9.03937e+06	5.53287e+06	6.50296e+06	3.55554e+06	1.42492e+07	1.65505e+07	1.78887e+07	1.41628e+07	1.49825e+07	1.29643e+07	1	0.462495	1	0.43705	0.227387	0.0324869	1.36481	0.470416	0.0953493	1.1804	0.358322	0.308879	1	0.462495	1	0.43705	0.227387	0.0324869	1.36481	0.470416	0.0953493	1.1804	0.358322	0.308879	1.18914e+07	5.19712e+06	1.62295e+07	1.40365e+07
		6376	4TIO2_160815032716	4	6376	1711	322.688	36.7492	0	1.45262e+07	1.21086e+07	9.03937e+06	5.53287e+06	6.50296e+06	3.55554e+06	1.42492e+07	1.65505e+07	1.78887e+07	1.41628e+07	1.49825e+07	1.29643e+07	1	0.462495	1	0.43705	0.227387	0.0324869	1.36481	0.470416	0.0953493	1.1804	0.358322	0.308879	1	0.462495	1	0.43705	0.227387	0.0324869	1.36481	0.470416	0.0953493	1.1804	0.358322	0.308879	1.18914e+07	5.19712e+06	1.62295e+07	1.40365e+07
		6376	3TIO2_160814194338	4	6376	1711	322.688	36.7492	0	1.45262e+07	1.21086e+07	9.03937e+06	5.53287e+06	6.50296e+06	3.55554e+06	1.42492e+07	1.65505e+07	1.78887e+07	1.41628e+07	1.49825e+07	1.29643e+07	1	0.462495	1	0.43705	0.227387	0.0324869	1.36481	0.470416	0.0953493	1.1804	0.358322	0.308879	1	0.462495	1	0.43705	0.227387	0.0324869	1.36481	0.470416	0.0953493	1.1804	0.358322	0.308879	1.18914e+07	5.19712e+06	1.62295e+07	1.40365e+07
		6376	3TIO2_160814194338	4	6376	1711	322.688	36.7492	0	1.45262e+07	1.21086e+07	9.03937e+06	5.53287e+06	6.50296e+06	3.55554e+06	1.42492e+07	1.65505e+07	1.78887e+07	1.41628e+07	1.49825e+07	1.29643e+07	1	0.462495	1	0.43705	0.227387	0.0324869	1.36481	0.470416	0.0953493	1.1804	0.358322	0.308879	1	0.462495	1	0.43705	0.227387	0.0324869	1.36481	0.470416	0.0953493	1.1804	0.358322	0.308879	1.18914e+07	5.19712e+06	1.62295e+07	1.40365e+07
	SYELPDGQVITIGNER	1	15	1	0.0526344	1	0.536332	0.0418892	3.11542e-05	0.952275	0.0519343	0.0929215	0.912011	0.0590035	0.0285659	0	0
		hits: 15 Items
		FRAMEID	RAWFILE	MS2	FrameID1	CompID	MZ	Time	GoodID	II_1TIO2	II_1TIO2_160814080817	II_1TIO2_160814100408	II_2TIO2	II_2TIO2_160814135556	II_2TIO2_160814155150	II_3TIO2	II_3TIO2_160814194338	II_3TIO2_160814213929	II_4TIO2	II_4TIO2_160815013116	II_4TIO2_160815032716	Ratio_1T	StdDev_1T	PValue_1T	Ratio_2T	StdDev_2T	PValue_2T	Ratio_3T	StdDev_3T	PValue_3T	Ratio_4T	StdDev_4T	PValue_4T	NRatio_1T	NStdDev_1T	NPValue_1T	NRatio_2T	NStdDev_2T	NPValue_2T	NRatio_3T	NStdDev_3T	NPValue_3T	NRatio_4T	NStdDev_4T	NPValue_4T	Avg_1T	Avg_2T	Avg_3T	Avg_4T
		5175	4TIO2	15	5175	1495	895.944	49.6911	0	1.59021e+07	1.67182e+07	1.60903e+07	9.22731e+06	8.41174e+06	8.48597e+06	1.59437e+07	1.50933e+07	1.53489e+07	1.41531e+07	1.51023e+07	1.51691e+07	1	0.0526344	1	0.536332	0.0418892	3.11542e-05	0.952275	0.0519343	0.0929215	0.912011	0.0590035	0.0285659	1	0.0526344	1	0.536332	0.0418892	3.11542e-05	0.952275	0.0519343	0.0929215	0.912011	0.0590035	0.0285659	1.62368e+07	8.70834e+06	1.54619e+07	1.48082e+07
		5175	4TIO2	15	5175	1495	895.944	49.6911	0	1.59021e+07	1.67182e+07	1.60903e+07	9.22731e+06	8.41174e+06	8.48597e+06	1.59437e+07	1.50933e+07	1.53489e+07	1.41531e+07	1.51023e+07	1.51691e+07	1	0.0526344	1	0.536332	0.0418892	3.11542e-05	0.952275	0.0519343	0.0929215	0.912011	0.0590035	0.0285659	1	0.0526344	1	0.536332	0.0418892	3.11542e-05	0.952275	0.0519343	0.0929215	0.912011	0.0590035	0.0285659	1.62368e+07	8.70834e+06	1.54619e+07	1.48082e+07
		5175	4TIO2_160815013116	15	5175	1495	895.944	49.6911	0	1.59021e+07	1.67182e+07	1.60903e+07	9.22731e+06	8.41174e+06	8.48597e+06	1.59437e+07	1.50933e+07	1.53489e+07	1.41531e+07	1.51023e+07	1.51691e+07	1	0.0526344	1	0.536332	0.0418892	3.11542e-05	0.952275	0.0519343	0.0929215	0.912011	0.0590035	0.0285659	1	0.0526344	1	0.536332	0.0418892	3.11542e-05	0.952275	0.0519343	0.0929215	0.912011	0.0590035	0.0285659	1.62368e+07	8.70834e+06	1.54619e+07	1.48082e+07
		5175	4TIO2_160815032716	15	5175	1495	895.944	49.6911	0	1.59021e+07	1.67182e+07	1.60903e+07	9.22731e+06	8.41174e+06	8.48597e+06	1.59437e+07	1.50933e+07	1.53489e+07	1.41531e+07	1.51023e+07	1.51691e+07	1	0.0526344	1	0.536332	0.0418892	3.11542e-05	0.952275	0.0519343	0.0929215	0.912011	0.0590035	0.0285659	1	0.0526344	1	0.536332	0.0418892	3.11542e-05	0.952275	0.0519343	0.0929215	0.912011	0.0590035	0.0285659	1.62368e+07	8.70834e+06	1.54619e+07	1.48082e+07
		5175	4TIO2_160815032716	15	5175	1495	895.944	49.6911	0	1.59021e+07	1.67182e+07	1.60903e+07	9.22731e+06	8.41174e+06	8.48597e+06	1.59437e+07	1.50933e+07	1.53489e+07	1.41531e+07	1.51023e+07	1.51691e+07	1	0.0526344	1	0.536332	0.0418892	3.11542e-05	0.952275	0.0519343	0.0929215	0.912011	0.0590035	0.0285659	1	0.0526344	1	0.536332	0.0418892	3.11542e-05	0.952275	0.0519343	0.0929215	0.912011	0.0590035	0.0285659	1.62368e+07	8.70834e+06	1.54619e+07	1.48082e+07
		5175	1TIO2	15	5175	1495	895.944	49.6911	0	1.59021e+07	1.67182e+07	1.60903e+07	9.22731e+06	8.41174e+06	8.48597e+06	1.59437e+07	1.50933e+07	1.53489e+07	1.41531e+07	1.51023e+07	1.51691e+07	1	0.0526344	1	0.536332	0.0418892	3.11542e-05	0.952275	0.0519343	0.0929215	0.912011	0.0590035	0.0285659	1	0.0526344	1	0.536332	0.0418892	3.11542e-05	0.952275	0.0519343	0.0929215	0.912011	0.0590035	0.0285659	1.62368e+07	8.70834e+06	1.54619e+07	1.48082e+07
		5175	1TIO2	15	5175	1495	895.944	49.6911	0	1.59021e+07	1.67182e+07	1.60903e+07	9.22731e+06	8.41174e+06	8.48597e+06	1.59437e+07	1.50933e+07	1.53489e+07	1.41531e+07	1.51023e+07	1.51691e+07	1	0.0526344	1	0.536332	0.0418892	3.11542e-05	0.952275	0.0519343	0.0929215	0.912011	0.0590035	0.0285659	1	0.0526344	1	0.536332	0.0418892	3.11542e-05	0.952275	0.0519343	0.0929215	0.912011	0.0590035	0.0285659	1.62368e+07	8.70834e+06	1.54619e+07	1.48082e+07
		5175	1TIO2_160814100408	15	5175	1495	895.944	49.6911	0	1.59021e+07	1.67182e+07	1.60903e+07	9.22731e+06	8.41174e+06	8.48597e+06	1.59437e+07	1.50933e+07	1.53489e+07	1.41531e+07	1.51023e+07	1.51691e+07	1	0.0526344	1	0.536332	0.0418892	3.11542e-05	0.952275	0.0519343	0.0929215	0.912011	0.0590035	0.0285659	1	0.0526344	1	0.536332	0.0418892	3.11542e-05	0.952275	0.0519343	0.0929215	0.912011	0.0590035	0.0285659	1.62368e+07	8.70834e+06	1.54619e+07	1.48082e+07
		5175	2TIO2	15	5175	1495	895.944	49.6911	0	1.59021e+07	1.67182e+07	1.60903e+07	9.22731e+06	8.41174e+06	8.48597e+06	1.59437e+07	1.50933e+07	1.53489e+07	1.41531e+07	1.51023e+07	1.51691e+07	1	0.0526344	1	0.536332	0.0418892	3.11542e-05	0.952275	0.0519343	0.0929215	0.912011	0.0590035	0.0285659	1	0.0526344	1	0.536332	0.0418892	3.11542e-05	0.952275	0.0519343	0.0929215	0.912011	0.0590035	0.0285659	1.62368e+07	8.70834e+06	1.54619e+07	1.48082e+07
		5175	3TIO2	15	5175	1495	895.944	49.6911	0	1.59021e+07	1.67182e+07	1.60903e+07	9.22731e+06	8.41174e+06	8.48597e+06	1.59437e+07	1.50933e+07	1.53489e+07	1.41531e+07	1.51023e+07	1.51691e+07	1	0.0526344	1	0.536332	0.0418892	3.11542e-05	0.952275	0.0519343	0.0929215	0.912011	0.0590035	0.0285659	1	0.0526344	1	0.536332	0.0418892	3.11542e-05	0.952275	0.0519343	0.0929215	0.912011	0.0590035	0.0285659	1.62368e+07	8.70834e+06	1.54619e+07	1.48082e+07
		5175	3TIO2	15	5175	1495	895.944	49.6911	0	1.59021e+07	1.67182e+07	1.60903e+07	9.22731e+06	8.41174e+06	8.48597e+06	1.59437e+07	1.50933e+07	1.53489e+07	1.41531e+07	1.51023e+07	1.51691e+07	1	0.0526344	1	0.536332	0.0418892	3.11542e-05	0.952275	0.0519343	0.0929215	0.912011	0.0590035	0.0285659	1	0.0526344	1	0.536332	0.0418892	3.11542e-05	0.952275	0.0519343	0.0929215	0.912011	0.0590035	0.0285659	1.62368e+07	8.70834e+06	1.54619e+07	1.48082e+07
		5175	3TIO2_160814194338	15	5175	1495	895.944	49.6911	0	1.59021e+07	1.67182e+07	1.60903e+07	9.22731e+06	8.41174e+06	8.48597e+06	1.59437e+07	1.50933e+07	1.53489e+07	1.41531e+07	1.51023e+07	1.51691e+07	1	0.0526344	1	0.536332	0.0418892	3.11542e-05	0.952275	0.0519343	0.0929215	0.912011	0.0590035	0.0285659	1	0.0526344	1	0.536332	0.0418892	3.11542e-05	0.952275	0.0519343	0.0929215	0.912011	0.0590035	0.0285659	1.62368e+07	8.70834e+06	1.54619e+07	1.48082e+07
		5175	3TIO2_160814194338	15	5175	1495	895.944	49.6911	0	1.59021e+07	1.67182e+07	1.60903e+07	9.22731e+06	8.41174e+06	8.48597e+06	1.59437e+07	1.50933e+07	1.53489e+07	1.41531e+07	1.51023e+07	1.51691e+07	1	0.0526344	1	0.536332	0.0418892	3.11542e-05	0.952275	0.0519343	0.0929215	0.912011	0.0590035	0.0285659	1	0.0526344	1	0.536332	0.0418892	3.11542e-05	0.952275	0.0519343	0.0929215	0.912011	0.0590035	0.0285659	1.62368e+07	8.70834e+06	1.54619e+07	1.48082e+07
		5175	3TIO2_160814213929	15	5175	1495	895.944	49.6911	0	1.59021e+07	1.67182e+07	1.60903e+07	9.22731e+06	8.41174e+06	8.48597e+06	1.59437e+07	1.50933e+07	1.53489e+07	1.41531e+07	1.51023e+07	1.51691e+07	1	0.0526344	1	0.536332	0.0418892	3.11542e-05	0.952275	0.0519343	0.0929215	0.912011	0.0590035	0.0285659	1	0.0526344	1	0.536332	0.0418892	3.11542e-05	0.952275	0.0519343	0.0929215	0.912011	0.0590035	0.0285659	1.62368e+07	8.70834e+06	1.54619e+07	1.48082e+07
		5175	3TIO2_160814213929	15	5175	1495	895.944	49.6911	0	1.59021e+07	1.67182e+07	1.60903e+07	9.22731e+06	8.41174e+06	8.48597e+06	1.59437e+07	1.50933e+07	1.53489e+07	1.41531e+07	1.51023e+07	1.51691e+07	1	0.0526344	1	0.536332	0.0418892	3.11542e-05	0.952275	0.0519343	0.0929215	0.912011	0.0590035	0.0285659	1	0.0526344	1	0.536332	0.0418892	3.11542e-05	0.952275	0.0519343	0.0929215	0.912011	0.0590035	0.0285659	1.62368e+07	8.70834e+06	1.54619e+07	1.48082e+07
	VAPEEHPVLLTEAPLNPK	1	43	1	0.0608835	1	0.563393	0.0262054	0.000739862	0.981381	0.0504514	0.436033	0.813854	0.119031	0.0642435	0	0
		hits: 43 Items
		FRAMEID	RAWFILE	MS2	FrameID1	CompID	MZ	Time	GoodID	II_1TIO2	II_1TIO2_160814080817	II_1TIO2_160814100408	II_2TIO2	II_2TIO2_160814135556	II_2TIO2_160814155150	II_3TIO2	II_3TIO2_160814194338	II_3TIO2_160814213929	II_4TIO2	II_4TIO2_160815013116	II_4TIO2_160815032716	Ratio_1T	StdDev_1T	PValue_1T	Ratio_2T	StdDev_2T	PValue_2T	Ratio_3T	StdDev_3T	PValue_3T	Ratio_4T	StdDev_4T	PValue_4T	NRatio_1T	NStdDev_1T	NPValue_1T	NRatio_2T	NStdDev_2T	NPValue_2T	NRatio_3T	NStdDev_3T	NPValue_3T	NRatio_4T	NStdDev_4T	NPValue_4T	Avg_1T	Avg_2T	Avg_3T	Avg_4T
		2650	4TIO2	46	2650	324	652.022	45.3894	0	5.6585e+07	6.0008e+07	5.91651e+07	3.33801e+07	3.23997e+07	3.32411e+07	5.64258e+07	5.88016e+07	5.72583e+07	4.68227e+07	4.26375e+07	5.35813e+07	1	0.0608835	1	0.563393	0.0262054	0.000739862	0.981381	0.0504514	0.436033	0.813854	0.119031	0.0642435	1	0.0608835	1	0.563393	0.0262054	0.000739862	0.981381	0.0504514	0.436033	0.813854	0.119031	0.0642435	5.85861e+07	3.3007e+07	5.74952e+07	4.76805e+07
		2650	4TIO2	46	2650	324	652.022	45.3894	0	5.6585e+07	6.0008e+07	5.91651e+07	3.33801e+07	3.23997e+07	3.32411e+07	5.64258e+07	5.88016e+07	5.72583e+07	4.68227e+07	4.26375e+07	5.35813e+07	1	0.0608835	1	0.563393	0.0262054	0.000739862	0.981381	0.0504514	0.436033	0.813854	0.119031	0.0642435	1	0.0608835	1	0.563393	0.0262054	0.000739862	0.981381	0.0504514	0.436033	0.813854	0.119031	0.0642435	5.85861e+07	3.3007e+07	5.74952e+07	4.76805e+07
		2650	4TIO2	46	2650	324	652.022	45.3894	0	5.6585e+07	6.0008e+07	5.91651e+07	3.33801e+07	3.23997e+07	3.32411e+07	5.64258e+07	5.88016e+07	5.72583e+07	4.68227e+07	4.26375e+07	5.35813e+07	1	0.0608835	1	0.563393	0.0262054	0.000739862	0.981381	0.0504514	0.436033	0.813854	0.119031	0.0642435	1	0.0608835	1	0.563393	0.0262054	0.000739862	0.981381	0.0504514	0.436033	0.813854	0.119031	0.0642435	5.85861e+07	3.3007e+07	5.74952e+07	4.76805e+07
		2650	4TIO2	46	2650	324	652.022	45.3894	0	5.6585e+07	6.0008e+07	5.91651e+07	3.33801e+07	3.23997e+07	3.32411e+07	5.64258e+07	5.88016e+07	5.72583e+07	4.68227e+07	4.26375e+07	5.35813e+07	1	0.0608835	1	0.563393	0.0262054	0.000739862	0.981381	0.0504514	0.436033	0.813854	0.119031	0.0642435	1	0.0608835	1	0.563393	0.0262054	0.000739862	0.981381	0.0504514	0.436033	0.813854	0.119031	0.0642435	5.85861e+07	3.3007e+07	5.74952e+07	4.76805e+07
		2650	4TIO2_160815013116	46	2650	324	652.022	45.3894	0	5.6585e+07	6.0008e+07	5.91651e+07	3.33801e+07	3.23997e+07	3.32411e+07	5.64258e+07	5.88016e+07	5.72583e+07	4.68227e+07	4.26375e+07	5.35813e+07	1	0.0608835	1	0.563393	0.0262054	0.000739862	0.981381	0.0504514	0.436033	0.813854	0.119031	0.0642435	1	0.0608835	1	0.563393	0.0262054	0.000739862	0.981381	0.0504514	0.436033	0.813854	0.119031	0.0642435	5.85861e+07	3.3007e+07	5.74952e+07	4.76805e+07
		2650	4TIO2_160815013116	46	2650	324	652.022	45.3894	0	5.6585e+07	6.0008e+07	5.91651e+07	3.33801e+07	3.23997e+07	3.32411e+07	5.64258e+07	5.88016e+07	5.72583e+07	4.68227e+07	4.26375e+07	5.35813e+07	1	0.0608835	1	0.563393	0.0262054	0.000739862	0.981381	0.0504514	0.436033	0.813854	0.119031	0.0642435	1	0.0608835	1	0.563393	0.0262054	0.000739862	0.981381	0.0504514	0.436033	0.813854	0.119031	0.0642435	5.85861e+07	3.3007e+07	5.74952e+07	4.76805e+07
		2650	4TIO2_160815013116	46	2650	324	652.022	45.3894	0	5.6585e+07	6.0008e+07	5.91651e+07	3.33801e+07	3.23997e+07	3.32411e+07	5.64258e+07	5.88016e+07	5.72583e+07	4.68227e+07	4.26375e+07	5.35813e+07	1	0.0608835	1	0.563393	0.0262054	0.000739862	0.981381	0.0504514	0.436033	0.813854	0.119031	0.0642435	1	0.0608835	1	0.563393	0.0262054	0.000739862	0.981381	0.0504514	0.436033	0.813854	0.119031	0.0642435	5.85861e+07	3.3007e+07	5.74952e+07	4.76805e+07
		2650	4TIO2_160815013116	46	2650	324	652.022	45.3894	0	5.6585e+07	6.0008e+07	5.91651e+07	3.33801e+07	3.23997e+07	3.32411e+07	5.64258e+07	5.88016e+07	5.72583e+07	4.68227e+07	4.26375e+07	5.35813e+07	1	0.0608835	1	0.563393	0.0262054	0.000739862	0.981381	0.0504514	0.436033	0.813854	0.119031	0.0642435	1	0.0608835	1	0.563393	0.0262054	0.000739862	0.981381	0.0504514	0.436033	0.813854	0.119031	0.0642435	5.85861e+07	3.3007e+07	5.74952e+07	4.76805e+07
		2650	4TIO2_160815013116	46	2650	324	652.022	45.3894	0	5.6585e+07	6.0008e+07	5.91651e+07	3.33801e+07	3.23997e+07	3.32411e+07	5.64258e+07	5.88016e+07	5.72583e+07	4.68227e+07	4.26375e+07	5.35813e+07	1	0.0608835	1	0.563393	0.0262054	0.000739862	0.981381	0.0504514	0.436033	0.813854	0.119031	0.0642435	1	0.0608835	1	0.563393	0.0262054	0.000739862	0.981381	0.0504514	0.436033	0.813854	0.119031	0.0642435	5.85861e+07	3.3007e+07	5.74952e+07	4.76805e+07
		2650	4TIO2_160815032716	46	2650	324	652.022	45.3894	0	5.6585e+07	6.0008e+07	5.91651e+07	3.33801e+07	3.23997e+07	3.32411e+07	5.64258e+07	5.88016e+07	5.72583e+07	4.68227e+07	4.26375e+07	5.35813e+07	1	0.0608835	1	0.563393	0.0262054	0.000739862	0.981381	0.0504514	0.436033	0.813854	0.119031	0.0642435	1	0.0608835	1	0.563393	0.0262054	0.000739862	0.981381	0.0504514	0.436033	0.813854	0.119031	0.0642435	5.85861e+07	3.3007e+07	5.74952e+07	4.76805e+07
		2650	4TIO2_160815032716	46	2650	324	652.022	45.3894	0	5.6585e+07	6.0008e+07	5.91651e+07	3.33801e+07	3.23997e+07	3.32411e+07	5.64258e+07	5.88016e+07	5.72583e+07	4.68227e+07	4.26375e+07	5.35813e+07	1	0.0608835	1	0.563393	0.0262054	0.000739862	0.981381	0.0504514	0.436033	0.813854	0.119031	0.0642435	1	0.0608835	1	0.563393	0.0262054	0.000739862	0.981381	0.0504514	0.436033	0.813854	0.119031	0.0642435	5.85861e+07	3.3007e+07	5.74952e+07	4.76805e+07
		2650	4TIO2_160815032716	46	2650	324	652.022	45.3894	0	5.6585e+07	6.0008e+07	5.91651e+07	3.33801e+07	3.23997e+07	3.32411e+07	5.64258e+07	5.88016e+07	5.72583e+07	4.68227e+07	4.26375e+07	5.35813e+07	1	0.0608835	1	0.563393	0.0262054	0.000739862	0.981381	0.0504514	0.436033	0.813854	0.119031	0.0642435	1	0.0608835	1	0.563393	0.0262054	0.000739862	0.981381	0.0504514	0.436033	0.813854	0.119031	0.0642435	5.85861e+07	3.3007e+07	5.74952e+07	4.76805e+07
		2650	4TIO2_160815032716	46	2650	324	652.022	45.3894	0	5.6585e+07	6.0008e+07	5.91651e+07	3.33801e+07	3.23997e+07	3.32411e+07	5.64258e+07	5.88016e+07	5.72583e+07	4.68227e+07	4.26375e+07	5.35813e+07	1	0.0608835	1	0.563393	0.0262054	0.000739862	0.981381	0.0504514	0.436033	0.813854	0.119031	0.0642435	1	0.0608835	1	0.563393	0.0262054	0.000739862	0.981381	0.0504514	0.436033	0.813854	0.119031	0.0642435	5.85861e+07	3.3007e+07	5.74952e+07	4.76805e+07
		2650	1TIO2	46	2650	324	652.022	45.3894	0	5.6585e+07	6.0008e+07	5.91651e+07	3.33801e+07	3.23997e+07	3.32411e+07	5.64258e+07	5.88016e+07	5.72583e+07	4.68227e+07	4.26375e+07	5.35813e+07	1	0.0608835	1	0.563393	0.0262054	0.000739862	0.981381	0.0504514	0.436033	0.813854	0.119031	0.0642435	1	0.0608835	1	0.563393	0.0262054	0.000739862	0.981381	0.0504514	0.436033	0.813854	0.119031	0.0642435	5.85861e+07	3.3007e+07	5.74952e+07	4.76805e+07
		2650	1TIO2	46	2650	324	652.022	45.3894	0	5.6585e+07	6.0008e+07	5.91651e+07	3.33801e+07	3.23997e+07	3.32411e+07	5.64258e+07	5.88016e+07	5.72583e+07	4.68227e+07	4.26375e+07	5.35813e+07	1	0.0608835	1	0.563393	0.0262054	0.000739862	0.981381	0.0504514	0.436033	0.813854	0.119031	0.0642435	1	0.0608835	1	0.563393	0.0262054	0.000739862	0.981381	0.0504514	0.436033	0.813854	0.119031	0.0642435	5.85861e+07	3.3007e+07	5.74952e+07	4.76805e+07
		2650	1TIO2	46	2650	324	652.022	45.3894	0	5.6585e+07	6.0008e+07	5.91651e+07	3.33801e+07	3.23997e+07	3.32411e+07	5.64258e+07	5.88016e+07	5.72583e+07	4.68227e+07	4.26375e+07	5.35813e+07	1	0.0608835	1	0.563393	0.0262054	0.000739862	0.981381	0.0504514	0.436033	0.813854	0.119031	0.0642435	1	0.0608835	1	0.563393	0.0262054	0.000739862	0.981381	0.0504514	0.436033	0.813854	0.119031	0.0642435	5.85861e+07	3.3007e+07	5.74952e+07	4.76805e+07
		2650	1TIO2	46	2650	324	652.022	45.3894	0	5.6585e+07	6.0008e+07	5.91651e+07	3.33801e+07	3.23997e+07	3.32411e+07	5.64258e+07	5.88016e+07	5.72583e+07	4.68227e+07	4.26375e+07	5.35813e+07	1	0.0608835	1	0.563393	0.0262054	0.000739862	0.981381	0.0504514	0.436033	0.813854	0.119031	0.0642435	1	0.0608835	1	0.563393	0.0262054	0.000739862	0.981381	0.0504514	0.436033	0.813854	0.119031	0.0642435	5.85861e+07	3.3007e+07	5.74952e+07	4.76805e+07
		2650	1TIO2_160814080817	46	2650	324	652.022	45.3894	0	5.6585e+07	6.0008e+07	5.91651e+07	3.33801e+07	3.23997e+07	3.32411e+07	5.64258e+07	5.88016e+07	5.72583e+07	4.68227e+07	4.26375e+07	5.35813e+07	1	0.0608835	1	0.563393	0.0262054	0.000739862	0.981381	0.0504514	0.436033	0.813854	0.119031	0.0642435	1	0.0608835	1	0.563393	0.0262054	0.000739862	0.981381	0.0504514	0.436033	0.813854	0.119031	0.0642435	5.85861e+07	3.3007e+07	5.74952e+07	4.76805e+07
		2650	1TIO2_160814080817	46	2650	324	652.022	45.3894	0	5.6585e+07	6.0008e+07	5.91651e+07	3.33801e+07	3.23997e+07	3.32411e+07	5.64258e+07	5.88016e+07	5.72583e+07	4.68227e+07	4.26375e+07	5.35813e+07	1	0.0608835	1	0.563393	0.0262054	0.000739862	0.981381	0.0504514	0.436033	0.813854	0.119031	0.0642435	1	0.0608835	1	0.563393	0.0262054	0.000739862	0.981381	0.0504514	0.436033	0.813854	0.119031	0.0642435	5.85861e+07	3.3007e+07	5.74952e+07	4.76805e+07
		2650	1TIO2_160814080817	46	2650	324	652.022	45.3894	0	5.6585e+07	6.0008e+07	5.91651e+07	3.33801e+07	3.23997e+07	3.32411e+07	5.64258e+07	5.88016e+07	5.72583e+07	4.68227e+07	4.26375e+07	5.35813e+07	1	0.0608835	1	0.563393	0.0262054	0.000739862	0.981381	0.0504514	0.436033	0.813854	0.119031	0.0642435	1	0.0608835	1	0.563393	0.0262054	0.000739862	0.981381	0.0504514	0.436033	0.813854	0.119031	0.0642435	5.85861e+07	3.3007e+07	5.74952e+07	4.76805e+07
		2650	1TIO2_160814080817	46	2650	324	652.022	45.3894	0	5.6585e+07	6.0008e+07	5.91651e+07	3.33801e+07	3.23997e+07	3.32411e+07	5.64258e+07	5.88016e+07	5.72583e+07	4.68227e+07	4.26375e+07	5.35813e+07	1	0.0608835	1	0.563393	0.0262054	0.000739862	0.981381	0.0504514	0.436033	0.813854	0.119031	0.0642435	1	0.0608835	1	0.563393	0.0262054	0.000739862	0.981381	0.0504514	0.436033	0.813854	0.119031	0.0642435	5.85861e+07	3.3007e+07	5.74952e+07	4.76805e+07
		2650	1TIO2_160814100408	46	2650	324	652.022	45.3894	0	5.6585e+07	6.0008e+07	5.91651e+07	3.33801e+07	3.23997e+07	3.32411e+07	5.64258e+07	5.88016e+07	5.72583e+07	4.68227e+07	4.26375e+07	5.35813e+07	1	0.0608835	1	0.563393	0.0262054	0.000739862	0.981381	0.0504514	0.436033	0.813854	0.119031	0.0642435	1	0.0608835	1	0.563393	0.0262054	0.000739862	0.981381	0.0504514	0.436033	0.813854	0.119031	0.0642435	5.85861e+07	3.3007e+07	5.74952e+07	4.76805e+07
		2650	1TIO2_160814100408	46	2650	324	652.022	45.3894	0	5.6585e+07	6.0008e+07	5.91651e+07	3.33801e+07	3.23997e+07	3.32411e+07	5.64258e+07	5.88016e+07	5.72583e+07	4.68227e+07	4.26375e+07	5.35813e+07	1	0.0608835	1	0.563393	0.0262054	0.000739862	0.981381	0.0504514	0.436033	0.813854	0.119031	0.0642435	1	0.0608835	1	0.563393	0.0262054	0.000739862	0.981381	0.0504514	0.436033	0.813854	0.119031	0.0642435	5.85861e+07	3.3007e+07	5.74952e+07	4.76805e+07
		2650	1TIO2_160814100408	46	2650	324	652.022	45.3894	0	5.6585e+07	6.0008e+07	5.91651e+07	3.33801e+07	3.23997e+07	3.32411e+07	5.64258e+07	5.88016e+07	5.72583e+07	4.68227e+07	4.26375e+07	5.35813e+07	1	0.0608835	1	0.563393	0.0262054	0.000739862	0.981381	0.0504514	0.436033	0.813854	0.119031	0.0642435	1	0.0608835	1	0.563393	0.0262054	0.000739862	0.981381	0.0504514	0.436033	0.813854	0.119031	0.0642435	5.85861e+07	3.3007e+07	5.74952e+07	4.76805e+07
		2650	1TIO2_160814100408	46	2650	324	652.022	45.3894	0	5.6585e+07	6.0008e+07	5.91651e+07	3.33801e+07	3.23997e+07	3.32411e+07	5.64258e+07	5.88016e+07	5.72583e+07	4.68227e+07	4.26375e+07	5.35813e+07	1	0.0608835	1	0.563393	0.0262054	0.000739862	0.981381	0.0504514	0.436033	0.813854	0.119031	0.0642435	1	0.0608835	1	0.563393	0.0262054	0.000739862	0.981381	0.0504514	0.436033	0.813854	0.119031	0.0642435	5.85861e+07	3.3007e+07	5.74952e+07	4.76805e+07
		2650	2TIO2	46	2650	324	652.022	45.3894	0	5.6585e+07	6.0008e+07	5.91651e+07	3.33801e+07	3.23997e+07	3.32411e+07	5.64258e+07	5.88016e+07	5.72583e+07	4.68227e+07	4.26375e+07	5.35813e+07	1	0.0608835	1	0.563393	0.0262054	0.000739862	0.981381	0.0504514	0.436033	0.813854	0.119031	0.0642435	1	0.0608835	1	0.563393	0.0262054	0.000739862	0.981381	0.0504514	0.436033	0.813854	0.119031	0.0642435	5.85861e+07	3.3007e+07	5.74952e+07	4.76805e+07
		2650	2TIO2	46	2650	324	652.022	45.3894	0	5.6585e+07	6.0008e+07	5.91651e+07	3.33801e+07	3.23997e+07	3.32411e+07	5.64258e+07	5.88016e+07	5.72583e+07	4.68227e+07	4.26375e+07	5.35813e+07	1	0.0608835	1	0.563393	0.0262054	0.000739862	0.981381	0.0504514	0.436033	0.813854	0.119031	0.0642435	1	0.0608835	1	0.563393	0.0262054	0.000739862	0.981381	0.0504514	0.436033	0.813854	0.119031	0.0642435	5.85861e+07	3.3007e+07	5.74952e+07	4.76805e+07
		2650	2TIO2_160814135556	46	2650	324	652.022	45.3894	0	5.6585e+07	6.0008e+07	5.91651e+07	3.33801e+07	3.23997e+07	3.32411e+07	5.64258e+07	5.88016e+07	5.72583e+07	4.68227e+07	4.26375e+07	5.35813e+07	1	0.0608835	1	0.563393	0.0262054	0.000739862	0.981381	0.0504514	0.436033	0.813854	0.119031	0.0642435	1	0.0608835	1	0.563393	0.0262054	0.000739862	0.981381	0.0504514	0.436033	0.813854	0.119031	0.0642435	5.85861e+07	3.3007e+07	5.74952e+07	4.76805e+07
		2650	2TIO2_160814135556	46	2650	324	652.022	45.3894	0	5.6585e+07	6.0008e+07	5.91651e+07	3.33801e+07	3.23997e+07	3.32411e+07	5.64258e+07	5.88016e+07	5.72583e+07	4.68227e+07	4.26375e+07	5.35813e+07	1	0.0608835	1	0.563393	0.0262054	0.000739862	0.981381	0.0504514	0.436033	0.813854	0.119031	0.0642435	1	0.0608835	1	0.563393	0.0262054	0.000739862	0.981381	0.0504514	0.436033	0.813854	0.119031	0.0642435	5.85861e+07	3.3007e+07	5.74952e+07	4.76805e+07
		2650	2TIO2_160814135556	46	2650	324	652.022	45.3894	0	5.6585e+07	6.0008e+07	5.91651e+07	3.33801e+07	3.23997e+07	3.32411e+07	5.64258e+07	5.88016e+07	5.72583e+07	4.68227e+07	4.26375e+07	5.35813e+07	1	0.0608835	1	0.563393	0.0262054	0.000739862	0.981381	0.0504514	0.436033	0.813854	0.119031	0.0642435	1	0.0608835	1	0.563393	0.0262054	0.000739862	0.981381	0.0504514	0.436033	0.813854	0.119031	0.0642435	5.85861e+07	3.3007e+07	5.74952e+07	4.76805e+07
		2650	3TIO2	46	2650	324	652.022	45.3894	0	5.6585e+07	6.0008e+07	5.91651e+07	3.33801e+07	3.23997e+07	3.32411e+07	5.64258e+07	5.88016e+07	5.72583e+07	4.68227e+07	4.26375e+07	5.35813e+07	1	0.0608835	1	0.563393	0.0262054	0.000739862	0.981381	0.0504514	0.436033	0.813854	0.119031	0.0642435	1	0.0608835	1	0.563393	0.0262054	0.000739862	0.981381	0.0504514	0.436033	0.813854	0.119031	0.0642435	5.85861e+07	3.3007e+07	5.74952e+07	4.76805e+07
		2650	3TIO2	46	2650	324	652.022	45.3894	0	5.6585e+07	6.0008e+07	5.91651e+07	3.33801e+07	3.23997e+07	3.32411e+07	5.64258e+07	5.88016e+07	5.72583e+07	4.68227e+07	4.26375e+07	5.35813e+07	1	0.0608835	1	0.563393	0.0262054	0.000739862	0.981381	0.0504514	0.436033	0.813854	0.119031	0.0642435	1	0.0608835	1	0.563393	0.0262054	0.000739862	0.981381	0.0504514	0.436033	0.813854	0.119031	0.0642435	5.85861e+07	3.3007e+07	5.74952e+07	4.76805e+07
		2650	3TIO2	46	2650	324	652.022	45.3894	0	5.6585e+07	6.0008e+07	5.91651e+07	3.33801e+07	3.23997e+07	3.32411e+07	5.64258e+07	5.88016e+07	5.72583e+07	4.68227e+07	4.26375e+07	5.35813e+07	1	0.0608835	1	0.563393	0.0262054	0.000739862	0.981381	0.0504514	0.436033	0.813854	0.119031	0.0642435	1	0.0608835	1	0.563393	0.0262054	0.000739862	0.981381	0.0504514	0.436033	0.813854	0.119031	0.0642435	5.85861e+07	3.3007e+07	5.74952e+07	4.76805e+07
		2650	3TIO2	46	2650	324	652.022	45.3894	0	5.6585e+07	6.0008e+07	5.91651e+07	3.33801e+07	3.23997e+07	3.32411e+07	5.64258e+07	5.88016e+07	5.72583e+07	4.68227e+07	4.26375e+07	5.35813e+07	1	0.0608835	1	0.563393	0.0262054	0.000739862	0.981381	0.0504514	0.436033	0.813854	0.119031	0.0642435	1	0.0608835	1	0.563393	0.0262054	0.000739862	0.981381	0.0504514	0.436033	0.813854	0.119031	0.0642435	5.85861e+07	3.3007e+07	5.74952e+07	4.76805e+07
		2650	3TIO2_160814194338	46	2650	324	652.022	45.3894	0	5.6585e+07	6.0008e+07	5.91651e+07	3.33801e+07	3.23997e+07	3.32411e+07	5.64258e+07	5.88016e+07	5.72583e+07	4.68227e+07	4.26375e+07	5.35813e+07	1	0.0608835	1	0.563393	0.0262054	0.000739862	0.981381	0.0504514	0.436033	0.813854	0.119031	0.0642435	1	0.0608835	1	0.563393	0.0262054	0.000739862	0.981381	0.0504514	0.436033	0.813854	0.119031	0.0642435	5.85861e+07	3.3007e+07	5.74952e+07	4.76805e+07
		2650	3TIO2_160814194338	46	2650	324	652.022	45.3894	0	5.6585e+07	6.0008e+07	5.91651e+07	3.33801e+07	3.23997e+07	3.32411e+07	5.64258e+07	5.88016e+07	5.72583e+07	4.68227e+07	4.26375e+07	5.35813e+07	1	0.0608835	1	0.563393	0.0262054	0.000739862	0.981381	0.0504514	0.436033	0.813854	0.119031	0.0642435	1	0.0608835	1	0.563393	0.0262054	0.000739862	0.981381	0.0504514	0.436033	0.813854	0.119031	0.0642435	5.85861e+07	3.3007e+07	5.74952e+07	4.76805e+07
		2650	3TIO2_160814194338	46	2650	324	652.022	45.3894	0	5.6585e+07	6.0008e+07	5.91651e+07	3.33801e+07	3.23997e+07	3.32411e+07	5.64258e+07	5.88016e+07	5.72583e+07	4.68227e+07	4.26375e+07	5.35813e+07	1	0.0608835	1	0.563393	0.0262054	0.000739862	0.981381	0.0504514	0.436033	0.813854	0.119031	0.0642435	1	0.0608835	1	0.563393	0.0262054	0.000739862	0.981381	0.0504514	0.436033	0.813854	0.119031	0.0642435	5.85861e+07	3.3007e+07	5.74952e+07	4.76805e+07
		2650	3TIO2_160814194338	46	2650	324	652.022	45.3894	0	5.6585e+07	6.0008e+07	5.91651e+07	3.33801e+07	3.23997e+07	3.32411e+07	5.64258e+07	5.88016e+07	5.72583e+07	4.68227e+07	4.26375e+07	5.35813e+07	1	0.0608835	1	0.563393	0.0262054	0.000739862	0.981381	0.0504514	0.436033	0.813854	0.119031	0.0642435	1	0.0608835	1	0.563393	0.0262054	0.000739862	0.981381	0.0504514	0.436033	0.813854	0.119031	0.0642435	5.85861e+07	3.3007e+07	5.74952e+07	4.76805e+07
		2650	3TIO2_160814194338	46	2650	324	652.022	45.3894	0	5.6585e+07	6.0008e+07	5.91651e+07	3.33801e+07	3.23997e+07	3.32411e+07	5.64258e+07	5.88016e+07	5.72583e+07	4.68227e+07	4.26375e+07	5.35813e+07	1	0.0608835	1	0.563393	0.0262054	0.000739862	0.981381	0.0504514	0.436033	0.813854	0.119031	0.0642435	1	0.0608835	1	0.563393	0.0262054	0.000739862	0.981381	0.0504514	0.436033	0.813854	0.119031	0.0642435	5.85861e+07	3.3007e+07	5.74952e+07	4.76805e+07
		2650	3TIO2_160814213929	46	2650	324	652.022	45.3894	0	5.6585e+07	6.0008e+07	5.91651e+07	3.33801e+07	3.23997e+07	3.32411e+07	5.64258e+07	5.88016e+07	5.72583e+07	4.68227e+07	4.26375e+07	5.35813e+07	1	0.0608835	1	0.563393	0.0262054	0.000739862	0.981381	0.0504514	0.436033	0.813854	0.119031	0.0642435	1	0.0608835	1	0.563393	0.0262054	0.000739862	0.981381	0.0504514	0.436033	0.813854	0.119031	0.0642435	5.85861e+07	3.3007e+07	5.74952e+07	4.76805e+07
		2650	3TIO2_160814213929	46	2650	324	652.022	45.3894	0	5.6585e+07	6.0008e+07	5.91651e+07	3.33801e+07	3.23997e+07	3.32411e+07	5.64258e+07	5.88016e+07	5.72583e+07	4.68227e+07	4.26375e+07	5.35813e+07	1	0.0608835	1	0.563393	0.0262054	0.000739862	0.981381	0.0504514	0.436033	0.813854	0.119031	0.0642435	1	0.0608835	1	0.563393	0.0262054	0.000739862	0.981381	0.0504514	0.436033	0.813854	0.119031	0.0642435	5.85861e+07	3.3007e+07	5.74952e+07	4.76805e+07
		2650	3TIO2_160814213929	46	2650	324	652.022	45.3894	0	5.6585e+07	6.0008e+07	5.91651e+07	3.33801e+07	3.23997e+07	3.32411e+07	5.64258e+07	5.88016e+07	5.72583e+07	4.68227e+07	4.26375e+07	5.35813e+07	1	0.0608835	1	0.563393	0.0262054	0.000739862	0.981381	0.0504514	0.436033	0.813854	0.119031	0.0642435	1	0.0608835	1	0.563393	0.0262054	0.000739862	0.981381	0.0504514	0.436033	0.813854	0.119031	0.0642435	5.85861e+07	3.3007e+07	5.74952e+07	4.76805e+07
		2650	3TIO2_160814213929	46	2650	324	652.022	45.3894	0	5.6585e+07	6.0008e+07	5.91651e+07	3.33801e+07	3.23997e+07	3.32411e+07	5.64258e+07	5.88016e+07	5.72583e+07	4.68227e+07	4.26375e+07	5.35813e+07	1	0.0608835	1	0.563393	0.0262054	0.000739862	0.981381	0.0504514	0.436033	0.813854	0.119031	0.0642435	1	0.0608835	1	0.563393	0.0262054	0.000739862	0.981381	0.0504514	0.436033	0.813854	0.119031	0.0642435	5.85861e+07	3.3007e+07	5.74952e+07	4.76805e+07
SP://Q53GK6	Q53GK6_HUMAN Beta actin variant (Fragment) OS=Homo sapiens PE=2 SV=1	6	6	85	1	0.0271987	1	0.546357	0.0163278	4.39787e-11	1.02093	0.0307066	0.0038758	0.933126	0.0431812	0.167705
	peptides: 6 Items
	PEPTIDE	FRAMES	HITS	Ratio_1T	StdDev_1T	PValue_1T	Ratio_2T	StdDev_2T	PValue_2T	Ratio_3T	StdDev_3T	PValue_3T	Ratio_4T	StdDev_4T	PValue_4T	OtherAssignments	AvgPepPValue
	AGFAGDDAPR	1	6	1	0.0469649	1	0.365286	0.100422	0.00463838	1.18019	0.230871	0.263398	0.997449	0.0860934	0.952184	0	0
		hits: 6 Items
		FRAMEID	RAWFILE	MS2	FrameID1	CompID	MZ	Time	GoodID	II_1TIO2	II_1TIO2_160814080817	II_1TIO2_160814100408	II_2TIO2	II_2TIO2_160814135556	II_2TIO2_160814155150	II_3TIO2	II_3TIO2_160814194338	II_3TIO2_160814213929	II_4TIO2	II_4TIO2_160815013116	II_4TIO2_160815032716	Ratio_1T	StdDev_1T	PValue_1T	Ratio_2T	StdDev_2T	PValue_2T	Ratio_3T	StdDev_3T	PValue_3T	Ratio_4T	StdDev_4T	PValue_4T	NRatio_1T	NStdDev_1T	NPValue_1T	NRatio_2T	NStdDev_2T	NPValue_2T	NRatio_3T	NStdDev_3T	NPValue_3T	NRatio_4T	NStdDev_4T	NPValue_4T	Avg_1T	Avg_2T	Avg_3T	Avg_4T
		3427	4TIO2_160815013116	6	3427	-1	488.724	35.1261	0	2.64884e+07	2.77235e+07	2.68535e+07	7.23219e+06	1.21585e+07	1.02214e+07	3.77048e+07	3.1171e+07	2.67964e+07	2.60704e+07	2.58829e+07	2.89053e+07	1	0.0469649	1	0.365286	0.100422	0.00463838	1.18019	0.230871	0.263398	0.997449	0.0860934	0.952184	1	0.0469649	1	0.365286	0.100422	0.00463838	1.18019	0.230871	0.263398	0.997449	0.0860934	0.952184	2.70218e+07	9.87069e+06	3.18907e+07	2.69529e+07
		3427	4TIO2_160815013116	6	3427	-1	488.724	35.1261	0	2.64884e+07	2.77235e+07	2.68535e+07	7.23219e+06	1.21585e+07	1.02214e+07	3.77048e+07	3.1171e+07	2.67964e+07	2.60704e+07	2.58829e+07	2.89053e+07	1	0.0469649	1	0.365286	0.100422	0.00463838	1.18019	0.230871	0.263398	0.997449	0.0860934	0.952184	1	0.0469649	1	0.365286	0.100422	0.00463838	1.18019	0.230871	0.263398	0.997449	0.0860934	0.952184	2.70218e+07	9.87069e+06	3.18907e+07	2.69529e+07
		3427	4TIO2_160815032716	6	3427	-1	488.724	35.1261	0	2.64884e+07	2.77235e+07	2.68535e+07	7.23219e+06	1.21585e+07	1.02214e+07	3.77048e+07	3.1171e+07	2.67964e+07	2.60704e+07	2.58829e+07	2.89053e+07	1	0.0469649	1	0.365286	0.100422	0.00463838	1.18019	0.230871	0.263398	0.997449	0.0860934	0.952184	1	0.0469649	1	0.365286	0.100422	0.00463838	1.18019	0.230871	0.263398	0.997449	0.0860934	0.952184	2.70218e+07	9.87069e+06	3.18907e+07	2.69529e+07
		3427	4TIO2_160815032716	6	3427	-1	488.724	35.1261	0	2.64884e+07	2.77235e+07	2.68535e+07	7.23219e+06	1.21585e+07	1.02214e+07	3.77048e+07	3.1171e+07	2.67964e+07	2.60704e+07	2.58829e+07	2.89053e+07	1	0.0469649	1	0.365286	0.100422	0.00463838	1.18019	0.230871	0.263398	0.997449	0.0860934	0.952184	1	0.0469649	1	0.365286	0.100422	0.00463838	1.18019	0.230871	0.263398	0.997449	0.0860934	0.952184	2.70218e+07	9.87069e+06	3.18907e+07	2.69529e+07
		3427	3TIO2	6	3427	-1	488.724	35.1261	0	2.64884e+07	2.77235e+07	2.68535e+07	7.23219e+06	1.21585e+07	1.02214e+07	3.77048e+07	3.1171e+07	2.67964e+07	2.60704e+07	2.58829e+07	2.89053e+07	1	0.0469649	1	0.365286	0.100422	0.00463838	1.18019	0.230871	0.263398	0.997449	0.0860934	0.952184	1	0.0469649	1	0.365286	0.100422	0.00463838	1.18019	0.230871	0.263398	0.997449	0.0860934	0.952184	2.70218e+07	9.87069e+06	3.18907e+07	2.69529e+07
		3427	3TIO2	6	3427	-1	488.724	35.1261	0	2.64884e+07	2.77235e+07	2.68535e+07	7.23219e+06	1.21585e+07	1.02214e+07	3.77048e+07	3.1171e+07	2.67964e+07	2.60704e+07	2.58829e+07	2.89053e+07	1	0.0469649	1	0.365286	0.100422	0.00463838	1.18019	0.230871	0.263398	0.997449	0.0860934	0.952184	1	0.0469649	1	0.365286	0.100422	0.00463838	1.18019	0.230871	0.263398	0.997449	0.0860934	0.952184	2.70218e+07	9.87069e+06	3.18907e+07	2.69529e+07
	GYSFTTTAER	1	3	1	0.340215	1	0.505245	0.175036	0.0206564	1.29347	0.438965	0.145043	1.06959	0.307674	0.601744	0	0
		hits: 3 Items
		FRAMEID	RAWFILE	MS2	FrameID1	CompID	MZ	Time	GoodID	II_1TIO2	II_1TIO2_160814080817	II_1TIO2_160814100408	II_2TIO2	II_2TIO2_160814135556	II_2TIO2_160814155150	II_3TIO2	II_3TIO2_160814194338	II_3TIO2_160814213929	II_4TIO2	II_4TIO2_160815013116	II_4TIO2_160815032716	Ratio_1T	StdDev_1T	PValue_1T	Ratio_2T	StdDev_2T	PValue_2T	Ratio_3T	StdDev_3T	PValue_3T	Ratio_4T	StdDev_4T	PValue_4T	NRatio_1T	NStdDev_1T	NPValue_1T	NRatio_2T	NStdDev_2T	NPValue_2T	NRatio_3T	NStdDev_3T	NPValue_3T	NRatio_4T	NStdDev_4T	NPValue_4T	Avg_1T	Avg_2T	Avg_3T	Avg_4T
		6801	4TIO2	3	6801	1833	566.762	39.2478	0	1.34712e+07	9.84759e+06	1.0555e+07	4.63731e+06	5.84221e+06	6.63507e+06	1.64785e+07	1.1803e+07	1.5533e+07	1.27701e+07	1.0444e+07	1.3017e+07	1	0.340215	1	0.505245	0.175036	0.0206564	1.29347	0.438965	0.145043	1.06959	0.307674	0.601744	1	0.340215	1	0.505245	0.175036	0.0206564	1.29347	0.438965	0.145043	1.06959	0.307674	0.601744	1.12913e+07	5.70486e+06	1.46049e+07	1.2077e+07
		6801	3TIO2	3	6801	1833	566.762	39.2478	0	1.34712e+07	9.84759e+06	1.0555e+07	4.63731e+06	5.84221e+06	6.63507e+06	1.64785e+07	1.1803e+07	1.5533e+07	1.27701e+07	1.0444e+07	1.3017e+07	1	0.340215	1	0.505245	0.175036	0.0206564	1.29347	0.438965	0.145043	1.06959	0.307674	0.601744	1	0.340215	1	0.505245	0.175036	0.0206564	1.29347	0.438965	0.145043	1.06959	0.307674	0.601744	1.12913e+07	5.70486e+06	1.46049e+07	1.2077e+07
		6801	3TIO2_160814194338	3	6801	1833	566.762	39.2478	0	1.34712e+07	9.84759e+06	1.0555e+07	4.63731e+06	5.84221e+06	6.63507e+06	1.64785e+07	1.1803e+07	1.5533e+07	1.27701e+07	1.0444e+07	1.3017e+07	1	0.340215	1	0.505245	0.175036	0.0206564	1.29347	0.438965	0.145043	1.06959	0.307674	0.601744	1	0.340215	1	0.505245	0.175036	0.0206564	1.29347	0.438965	0.145043	1.06959	0.307674	0.601744	1.12913e+07	5.70486e+06	1.46049e+07	1.2077e+07
	IIAPPER	1	14	1	0.0627018	1	0.54783	0.0252076	0.00088694	1.15144	0.0610326	0.00333609	1.02979	0.199137	0.788183	0	0
		hits: 14 Items
		FRAMEID	RAWFILE	MS2	FrameID1	CompID	MZ	Time	GoodID	II_1TIO2	II_1TIO2_160814080817	II_1TIO2_160814100408	II_2TIO2	II_2TIO2_160814135556	II_2TIO2_160814155150	II_3TIO2	II_3TIO2_160814194338	II_3TIO2_160814213929	II_4TIO2	II_4TIO2_160815013116	II_4TIO2_160815032716	Ratio_1T	StdDev_1T	PValue_1T	Ratio_2T	StdDev_2T	PValue_2T	Ratio_3T	StdDev_3T	PValue_3T	Ratio_4T	StdDev_4T	PValue_4T	NRatio_1T	NStdDev_1T	NPValue_1T	NRatio_2T	NStdDev_2T	NPValue_2T	NRatio_3T	NStdDev_3T	NPValue_3T	NRatio_4T	NStdDev_4T	NPValue_4T	Avg_1T	Avg_2T	Avg_3T	Avg_4T
		3256	4TIO2	14	3256	541	398.237	35.2217	0	3.85599e+07	3.85923e+07	3.65188e+07	2.07546e+07	2.10632e+07	2.04545e+07	4.33646e+07	4.28436e+07	4.4677e+07	4.62551e+07	3.45651e+07	3.62372e+07	1	0.0627018	1	0.54783	0.0252076	0.00088694	1.15144	0.0610326	0.00333609	1.02979	0.199137	0.788183	1	0.0627018	1	0.54783	0.0252076	0.00088694	1.15144	0.0610326	0.00333609	1.02979	0.199137	0.788183	3.78903e+07	2.07574e+07	4.36284e+07	3.90192e+07
		3256	4TIO2	14	3256	541	398.237	35.2217	0	3.85599e+07	3.85923e+07	3.65188e+07	2.07546e+07	2.10632e+07	2.04545e+07	4.33646e+07	4.28436e+07	4.4677e+07	4.62551e+07	3.45651e+07	3.62372e+07	1	0.0627018	1	0.54783	0.0252076	0.00088694	1.15144	0.0610326	0.00333609	1.02979	0.199137	0.788183	1	0.0627018	1	0.54783	0.0252076	0.00088694	1.15144	0.0610326	0.00333609	1.02979	0.199137	0.788183	3.78903e+07	2.07574e+07	4.36284e+07	3.90192e+07
		3256	4TIO2	14	3256	541	398.237	35.2217	0	3.85599e+07	3.85923e+07	3.65188e+07	2.07546e+07	2.10632e+07	2.04545e+07	4.33646e+07	4.28436e+07	4.4677e+07	4.62551e+07	3.45651e+07	3.62372e+07	1	0.0627018	1	0.54783	0.0252076	0.00088694	1.15144	0.0610326	0.00333609	1.02979	0.199137	0.788183	1	0.0627018	1	0.54783	0.0252076	0.00088694	1.15144	0.0610326	0.00333609	1.02979	0.199137	0.788183	3.78903e+07	2.07574e+07	4.36284e+07	3.90192e+07
		3256	4TIO2	14	3256	541	398.237	35.2217	0	3.85599e+07	3.85923e+07	3.65188e+07	2.07546e+07	2.10632e+07	2.04545e+07	4.33646e+07	4.28436e+07	4.4677e+07	4.62551e+07	3.45651e+07	3.62372e+07	1	0.0627018	1	0.54783	0.0252076	0.00088694	1.15144	0.0610326	0.00333609	1.02979	0.199137	0.788183	1	0.0627018	1	0.54783	0.0252076	0.00088694	1.15144	0.0610326	0.00333609	1.02979	0.199137	0.788183	3.78903e+07	2.07574e+07	4.36284e+07	3.90192e+07
		3256	4TIO2_160815013116	14	3256	541	398.237	35.2217	0	3.85599e+07	3.85923e+07	3.65188e+07	2.07546e+07	2.10632e+07	2.04545e+07	4.33646e+07	4.28436e+07	4.4677e+07	4.62551e+07	3.45651e+07	3.62372e+07	1	0.0627018	1	0.54783	0.0252076	0.00088694	1.15144	0.0610326	0.00333609	1.02979	0.199137	0.788183	1	0.0627018	1	0.54783	0.0252076	0.00088694	1.15144	0.0610326	0.00333609	1.02979	0.199137	0.788183	3.78903e+07	2.07574e+07	4.36284e+07	3.90192e+07
		3256	1TIO2	14	3256	541	398.237	35.2217	0	3.85599e+07	3.85923e+07	3.65188e+07	2.07546e+07	2.10632e+07	2.04545e+07	4.33646e+07	4.28436e+07	4.4677e+07	4.62551e+07	3.45651e+07	3.62372e+07	1	0.0627018	1	0.54783	0.0252076	0.00088694	1.15144	0.0610326	0.00333609	1.02979	0.199137	0.788183	1	0.0627018	1	0.54783	0.0252076	0.00088694	1.15144	0.0610326	0.00333609	1.02979	0.199137	0.788183	3.78903e+07	2.07574e+07	4.36284e+07	3.90192e+07
		3256	1TIO2_160814080817	14	3256	541	398.237	35.2217	0	3.85599e+07	3.85923e+07	3.65188e+07	2.07546e+07	2.10632e+07	2.04545e+07	4.33646e+07	4.28436e+07	4.4677e+07	4.62551e+07	3.45651e+07	3.62372e+07	1	0.0627018	1	0.54783	0.0252076	0.00088694	1.15144	0.0610326	0.00333609	1.02979	0.199137	0.788183	1	0.0627018	1	0.54783	0.0252076	0.00088694	1.15144	0.0610326	0.00333609	1.02979	0.199137	0.788183	3.78903e+07	2.07574e+07	4.36284e+07	3.90192e+07
		3256	3TIO2	14	3256	541	398.237	35.2217	0	3.85599e+07	3.85923e+07	3.65188e+07	2.07546e+07	2.10632e+07	2.04545e+07	4.33646e+07	4.28436e+07	4.4677e+07	4.62551e+07	3.45651e+07	3.62372e+07	1	0.0627018	1	0.54783	0.0252076	0.00088694	1.15144	0.0610326	0.00333609	1.02979	0.199137	0.788183	1	0.0627018	1	0.54783	0.0252076	0.00088694	1.15144	0.0610326	0.00333609	1.02979	0.199137	0.788183	3.78903e+07	2.07574e+07	4.36284e+07	3.90192e+07
		3256	3TIO2	14	3256	541	398.237	35.2217	0	3.85599e+07	3.85923e+07	3.65188e+07	2.07546e+07	2.10632e+07	2.04545e+07	4.33646e+07	4.28436e+07	4.4677e+07	4.62551e+07	3.45651e+07	3.62372e+07	1	0.0627018	1	0.54783	0.0252076	0.00088694	1.15144	0.0610326	0.00333609	1.02979	0.199137	0.788183	1	0.0627018	1	0.54783	0.0252076	0.00088694	1.15144	0.0610326	0.00333609	1.02979	0.199137	0.788183	3.78903e+07	2.07574e+07	4.36284e+07	3.90192e+07
		3256	3TIO2_160814194338	14	3256	541	398.237	35.2217	0	3.85599e+07	3.85923e+07	3.65188e+07	2.07546e+07	2.10632e+07	2.04545e+07	4.33646e+07	4.28436e+07	4.4677e+07	4.62551e+07	3.45651e+07	3.62372e+07	1	0.0627018	1	0.54783	0.0252076	0.00088694	1.15144	0.0610326	0.00333609	1.02979	0.199137	0.788183	1	0.0627018	1	0.54783	0.0252076	0.00088694	1.15144	0.0610326	0.00333609	1.02979	0.199137	0.788183	3.78903e+07	2.07574e+07	4.36284e+07	3.90192e+07
		3256	3TIO2_160814194338	14	3256	541	398.237	35.2217	0	3.85599e+07	3.85923e+07	3.65188e+07	2.07546e+07	2.10632e+07	2.04545e+07	4.33646e+07	4.28436e+07	4.4677e+07	4.62551e+07	3.45651e+07	3.62372e+07	1	0.0627018	1	0.54783	0.0252076	0.00088694	1.15144	0.0610326	0.00333609	1.02979	0.199137	0.788183	1	0.0627018	1	0.54783	0.0252076	0.00088694	1.15144	0.0610326	0.00333609	1.02979	0.199137	0.788183	3.78903e+07	2.07574e+07	4.36284e+07	3.90192e+07
		3256	3TIO2_160814213929	14	3256	541	398.237	35.2217	0	3.85599e+07	3.85923e+07	3.65188e+07	2.07546e+07	2.10632e+07	2.04545e+07	4.33646e+07	4.28436e+07	4.4677e+07	4.62551e+07	3.45651e+07	3.62372e+07	1	0.0627018	1	0.54783	0.0252076	0.00088694	1.15144	0.0610326	0.00333609	1.02979	0.199137	0.788183	1	0.0627018	1	0.54783	0.0252076	0.00088694	1.15144	0.0610326	0.00333609	1.02979	0.199137	0.788183	3.78903e+07	2.07574e+07	4.36284e+07	3.90192e+07
		3256	3TIO2_160814213929	14	3256	541	398.237	35.2217	0	3.85599e+07	3.85923e+07	3.65188e+07	2.07546e+07	2.10632e+07	2.04545e+07	4.33646e+07	4.28436e+07	4.4677e+07	4.62551e+07	3.45651e+07	3.62372e+07	1	0.0627018	1	0.54783	0.0252076	0.00088694	1.15144	0.0610326	0.00333609	1.02979	0.199137	0.788183	1	0.0627018	1	0.54783	0.0252076	0.00088694	1.15144	0.0610326	0.00333609	1.02979	0.199137	0.788183	3.78903e+07	2.07574e+07	4.36284e+07	3.90192e+07
		3256	3TIO2_160814213929	14	3256	541	398.237	35.2217	0	3.85599e+07	3.85923e+07	3.65188e+07	2.07546e+07	2.10632e+07	2.04545e+07	4.33646e+07	4.28436e+07	4.4677e+07	4.62551e+07	3.45651e+07	3.62372e+07	1	0.0627018	1	0.54783	0.0252076	0.00088694	1.15144	0.0610326	0.00333609	1.02979	0.199137	0.788183	1	0.0627018	1	0.54783	0.0252076	0.00088694	1.15144	0.0610326	0.00333609	1.02979	0.199137	0.788183	3.78903e+07	2.07574e+07	4.36284e+07	3.90192e+07
	LDLAGR	1	4	1	0.462495	1	0.43705	0.227387	0.0324869	1.36481	0.470416	0.0953493	1.1804	0.358322	0.308879	0	0
		hits: 4 Items
		FRAMEID	RAWFILE	MS2	FrameID1	CompID	MZ	Time	GoodID	II_1TIO2	II_1TIO2_160814080817	II_1TIO2_160814100408	II_2TIO2	II_2TIO2_160814135556	II_2TIO2_160814155150	II_3TIO2	II_3TIO2_160814194338	II_3TIO2_160814213929	II_4TIO2	II_4TIO2_160815013116	II_4TIO2_160815032716	Ratio_1T	StdDev_1T	PValue_1T	Ratio_2T	StdDev_2T	PValue_2T	Ratio_3T	StdDev_3T	PValue_3T	Ratio_4T	StdDev_4T	PValue_4T	NRatio_1T	NStdDev_1T	NPValue_1T	NRatio_2T	NStdDev_2T	NPValue_2T	NRatio_3T	NStdDev_3T	NPValue_3T	NRatio_4T	NStdDev_4T	NPValue_4T	Avg_1T	Avg_2T	Avg_3T	Avg_4T
		6376	4TIO2	4	6376	1711	322.688	36.7492	0	1.45262e+07	1.21086e+07	9.03937e+06	5.53287e+06	6.50296e+06	3.55554e+06	1.42492e+07	1.65505e+07	1.78887e+07	1.41628e+07	1.49825e+07	1.29643e+07	1	0.462495	1	0.43705	0.227387	0.0324869	1.36481	0.470416	0.0953493	1.1804	0.358322	0.308879	1	0.462495	1	0.43705	0.227387	0.0324869	1.36481	0.470416	0.0953493	1.1804	0.358322	0.308879	1.18914e+07	5.19712e+06	1.62295e+07	1.40365e+07
		6376	4TIO2_160815032716	4	6376	1711	322.688	36.7492	0	1.45262e+07	1.21086e+07	9.03937e+06	5.53287e+06	6.50296e+06	3.55554e+06	1.42492e+07	1.65505e+07	1.78887e+07	1.41628e+07	1.49825e+07	1.29643e+07	1	0.462495	1	0.43705	0.227387	0.0324869	1.36481	0.470416	0.0953493	1.1804	0.358322	0.308879	1	0.462495	1	0.43705	0.227387	0.0324869	1.36481	0.470416	0.0953493	1.1804	0.358322	0.308879	1.18914e+07	5.19712e+06	1.62295e+07	1.40365e+07
		6376	3TIO2_160814194338	4	6376	1711	322.688	36.7492	0	1.45262e+07	1.21086e+07	9.03937e+06	5.53287e+06	6.50296e+06	3.55554e+06	1.42492e+07	1.65505e+07	1.78887e+07	1.41628e+07	1.49825e+07	1.29643e+07	1	0.462495	1	0.43705	0.227387	0.0324869	1.36481	0.470416	0.0953493	1.1804	0.358322	0.308879	1	0.462495	1	0.43705	0.227387	0.0324869	1.36481	0.470416	0.0953493	1.1804	0.358322	0.308879	1.18914e+07	5.19712e+06	1.62295e+07	1.40365e+07
		6376	3TIO2_160814194338	4	6376	1711	322.688	36.7492	0	1.45262e+07	1.21086e+07	9.03937e+06	5.53287e+06	6.50296e+06	3.55554e+06	1.42492e+07	1.65505e+07	1.78887e+07	1.41628e+07	1.49825e+07	1.29643e+07	1	0.462495	1	0.43705	0.227387	0.0324869	1.36481	0.470416	0.0953493	1.1804	0.358322	0.308879	1	0.462495	1	0.43705	0.227387	0.0324869	1.36481	0.470416	0.0953493	1.1804	0.358322	0.308879	1.18914e+07	5.19712e+06	1.62295e+07	1.40365e+07
	SYELPDGQVITIGNER	1	15	1	0.0526344	1	0.536332	0.0418892	3.11542e-05	0.952275	0.0519343	0.0929215	0.912011	0.0590035	0.0285659	0	0
		hits: 15 Items
		FRAMEID	RAWFILE	MS2	FrameID1	CompID	MZ	Time	GoodID	II_1TIO2	II_1TIO2_160814080817	II_1TIO2_160814100408	II_2TIO2	II_2TIO2_160814135556	II_2TIO2_160814155150	II_3TIO2	II_3TIO2_160814194338	II_3TIO2_160814213929	II_4TIO2	II_4TIO2_160815013116	II_4TIO2_160815032716	Ratio_1T	StdDev_1T	PValue_1T	Ratio_2T	StdDev_2T	PValue_2T	Ratio_3T	StdDev_3T	PValue_3T	Ratio_4T	StdDev_4T	PValue_4T	NRatio_1T	NStdDev_1T	NPValue_1T	NRatio_2T	NStdDev_2T	NPValue_2T	NRatio_3T	NStdDev_3T	NPValue_3T	NRatio_4T	NStdDev_4T	NPValue_4T	Avg_1T	Avg_2T	Avg_3T	Avg_4T
		5175	4TIO2	15	5175	1495	895.944	49.6911	0	1.59021e+07	1.67182e+07	1.60903e+07	9.22731e+06	8.41174e+06	8.48597e+06	1.59437e+07	1.50933e+07	1.53489e+07	1.41531e+07	1.51023e+07	1.51691e+07	1	0.0526344	1	0.536332	0.0418892	3.11542e-05	0.952275	0.0519343	0.0929215	0.912011	0.0590035	0.0285659	1	0.0526344	1	0.536332	0.0418892	3.11542e-05	0.952275	0.0519343	0.0929215	0.912011	0.0590035	0.0285659	1.62368e+07	8.70834e+06	1.54619e+07	1.48082e+07
		5175	4TIO2	15	5175	1495	895.944	49.6911	0	1.59021e+07	1.67182e+07	1.60903e+07	9.22731e+06	8.41174e+06	8.48597e+06	1.59437e+07	1.50933e+07	1.53489e+07	1.41531e+07	1.51023e+07	1.51691e+07	1	0.0526344	1	0.536332	0.0418892	3.11542e-05	0.952275	0.0519343	0.0929215	0.912011	0.0590035	0.0285659	1	0.0526344	1	0.536332	0.0418892	3.11542e-05	0.952275	0.0519343	0.0929215	0.912011	0.0590035	0.0285659	1.62368e+07	8.70834e+06	1.54619e+07	1.48082e+07
		5175	4TIO2_160815013116	15	5175	1495	895.944	49.6911	0	1.59021e+07	1.67182e+07	1.60903e+07	9.22731e+06	8.41174e+06	8.48597e+06	1.59437e+07	1.50933e+07	1.53489e+07	1.41531e+07	1.51023e+07	1.51691e+07	1	0.0526344	1	0.536332	0.0418892	3.11542e-05	0.952275	0.0519343	0.0929215	0.912011	0.0590035	0.0285659	1	0.0526344	1	0.536332	0.0418892	3.11542e-05	0.952275	0.0519343	0.0929215	0.912011	0.0590035	0.0285659	1.62368e+07	8.70834e+06	1.54619e+07	1.48082e+07
		5175	4TIO2_160815032716	15	5175	1495	895.944	49.6911	0	1.59021e+07	1.67182e+07	1.60903e+07	9.22731e+06	8.41174e+06	8.48597e+06	1.59437e+07	1.50933e+07	1.53489e+07	1.41531e+07	1.51023e+07	1.51691e+07	1	0.0526344	1	0.536332	0.0418892	3.11542e-05	0.952275	0.0519343	0.0929215	0.912011	0.0590035	0.0285659	1	0.0526344	1	0.536332	0.0418892	3.11542e-05	0.952275	0.0519343	0.0929215	0.912011	0.0590035	0.0285659	1.62368e+07	8.70834e+06	1.54619e+07	1.48082e+07
		5175	4TIO2_160815032716	15	5175	1495	895.944	49.6911	0	1.59021e+07	1.67182e+07	1.60903e+07	9.22731e+06	8.41174e+06	8.48597e+06	1.59437e+07	1.50933e+07	1.53489e+07	1.41531e+07	1.51023e+07	1.51691e+07	1	0.0526344	1	0.536332	0.0418892	3.11542e-05	0.952275	0.0519343	0.0929215	0.912011	0.0590035	0.0285659	1	0.0526344	1	0.536332	0.0418892	3.11542e-05	0.952275	0.0519343	0.0929215	0.912011	0.0590035	0.0285659	1.62368e+07	8.70834e+06	1.54619e+07	1.48082e+07
		5175	1TIO2	15	5175	1495	895.944	49.6911	0	1.59021e+07	1.67182e+07	1.60903e+07	9.22731e+06	8.41174e+06	8.48597e+06	1.59437e+07	1.50933e+07	1.53489e+07	1.41531e+07	1.51023e+07	1.51691e+07	1	0.0526344	1	0.536332	0.0418892	3.11542e-05	0.952275	0.0519343	0.0929215	0.912011	0.0590035	0.0285659	1	0.0526344	1	0.536332	0.0418892	3.11542e-05	0.952275	0.0519343	0.0929215	0.912011	0.0590035	0.0285659	1.62368e+07	8.70834e+06	1.54619e+07	1.48082e+07
		5175	1TIO2	15	5175	1495	895.944	49.6911	0	1.59021e+07	1.67182e+07	1.60903e+07	9.22731e+06	8.41174e+06	8.48597e+06	1.59437e+07	1.50933e+07	1.53489e+07	1.41531e+07	1.51023e+07	1.51691e+07	1	0.0526344	1	0.536332	0.0418892	3.11542e-05	0.952275	0.0519343	0.0929215	0.912011	0.0590035	0.0285659	1	0.0526344	1	0.536332	0.0418892	3.11542e-05	0.952275	0.0519343	0.0929215	0.912011	0.0590035	0.0285659	1.62368e+07	8.70834e+06	1.54619e+07	1.48082e+07
		5175	1TIO2_160814100408	15	5175	1495	895.944	49.6911	0	1.59021e+07	1.67182e+07	1.60903e+07	9.22731e+06	8.41174e+06	8.48597e+06	1.59437e+07	1.50933e+07	1.53489e+07	1.41531e+07	1.51023e+07	1.51691e+07	1	0.0526344	1	0.536332	0.0418892	3.11542e-05	0.952275	0.0519343	0.0929215	0.912011	0.0590035	0.0285659	1	0.0526344	1	0.536332	0.0418892	3.11542e-05	0.952275	0.0519343	0.0929215	0.912011	0.0590035	0.0285659	1.62368e+07	8.70834e+06	1.54619e+07	1.48082e+07
		5175	2TIO2	15	5175	1495	895.944	49.6911	0	1.59021e+07	1.67182e+07	1.60903e+07	9.22731e+06	8.41174e+06	8.48597e+06	1.59437e+07	1.50933e+07	1.53489e+07	1.41531e+07	1.51023e+07	1.51691e+07	1	0.0526344	1	0.536332	0.0418892	3.11542e-05	0.952275	0.0519343	0.0929215	0.912011	0.0590035	0.0285659	1	0.0526344	1	0.536332	0.0418892	3.11542e-05	0.952275	0.0519343	0.0929215	0.912011	0.0590035	0.0285659	1.62368e+07	8.70834e+06	1.54619e+07	1.48082e+07
		5175	3TIO2	15	5175	1495	895.944	49.6911	0	1.59021e+07	1.67182e+07	1.60903e+07	9.22731e+06	8.41174e+06	8.48597e+06	1.59437e+07	1.50933e+07	1.53489e+07	1.41531e+07	1.51023e+07	1.51691e+07	1	0.0526344	1	0.536332	0.0418892	3.11542e-05	0.952275	0.0519343	0.0929215	0.912011	0.0590035	0.0285659	1	0.0526344	1	0.536332	0.0418892	3.11542e-05	0.952275	0.0519343	0.0929215	0.912011	0.0590035	0.0285659	1.62368e+07	8.70834e+06	1.54619e+07	1.48082e+07
		5175	3TIO2	15	5175	1495	895.944	49.6911	0	1.59021e+07	1.67182e+07	1.60903e+07	9.22731e+06	8.41174e+06	8.48597e+06	1.59437e+07	1.50933e+07	1.53489e+07	1.41531e+07	1.51023e+07	1.51691e+07	1	0.0526344	1	0.536332	0.0418892	3.11542e-05	0.952275	0.0519343	0.0929215	0.912011	0.0590035	0.0285659	1	0.0526344	1	0.536332	0.0418892	3.11542e-05	0.952275	0.0519343	0.0929215	0.912011	0.0590035	0.0285659	1.62368e+07	8.70834e+06	1.54619e+07	1.48082e+07
		5175	3TIO2_160814194338	15	5175	1495	895.944	49.6911	0	1.59021e+07	1.67182e+07	1.60903e+07	9.22731e+06	8.41174e+06	8.48597e+06	1.59437e+07	1.50933e+07	1.53489e+07	1.41531e+07	1.51023e+07	1.51691e+07	1	0.0526344	1	0.536332	0.0418892	3.11542e-05	0.952275	0.0519343	0.0929215	0.912011	0.0590035	0.0285659	1	0.0526344	1	0.536332	0.0418892	3.11542e-05	0.952275	0.0519343	0.0929215	0.912011	0.0590035	0.0285659	1.62368e+07	8.70834e+06	1.54619e+07	1.48082e+07
		5175	3TIO2_160814194338	15	5175	1495	895.944	49.6911	0	1.59021e+07	1.67182e+07	1.60903e+07	9.22731e+06	8.41174e+06	8.48597e+06	1.59437e+07	1.50933e+07	1.53489e+07	1.41531e+07	1.51023e+07	1.51691e+07	1	0.0526344	1	0.536332	0.0418892	3.11542e-05	0.952275	0.0519343	0.0929215	0.912011	0.0590035	0.0285659	1	0.0526344	1	0.536332	0.0418892	3.11542e-05	0.952275	0.0519343	0.0929215	0.912011	0.0590035	0.0285659	1.62368e+07	8.70834e+06	1.54619e+07	1.48082e+07
		5175	3TIO2_160814213929	15	5175	1495	895.944	49.6911	0	1.59021e+07	1.67182e+07	1.60903e+07	9.22731e+06	8.41174e+06	8.48597e+06	1.59437e+07	1.50933e+07	1.53489e+07	1.41531e+07	1.51023e+07	1.51691e+07	1	0.0526344	1	0.536332	0.0418892	3.11542e-05	0.952275	0.0519343	0.0929215	0.912011	0.0590035	0.0285659	1	0.0526344	1	0.536332	0.0418892	3.11542e-05	0.952275	0.0519343	0.0929215	0.912011	0.0590035	0.0285659	1.62368e+07	8.70834e+06	1.54619e+07	1.48082e+07
		5175	3TIO2_160814213929	15	5175	1495	895.944	49.6911	0	1.59021e+07	1.67182e+07	1.60903e+07	9.22731e+06	8.41174e+06	8.48597e+06	1.59437e+07	1.50933e+07	1.53489e+07	1.41531e+07	1.51023e+07	1.51691e+07	1	0.0526344	1	0.536332	0.0418892	3.11542e-05	0.952275	0.0519343	0.0929215	0.912011	0.0590035	0.0285659	1	0.0526344	1	0.536332	0.0418892	3.11542e-05	0.952275	0.0519343	0.0929215	0.912011	0.0590035	0.0285659	1.62368e+07	8.70834e+06	1.54619e+07	1.48082e+07
	VAPEEHPVLLTEAPLNPK	1	43	1	0.0608835	1	0.563393	0.0262054	0.000739862	0.981381	0.0504514	0.436033	0.813854	0.119031	0.0642435	0	0
		hits: 43 Items
		FRAMEID	RAWFILE	MS2	FrameID1	CompID	MZ	Time	GoodID	II_1TIO2	II_1TIO2_160814080817	II_1TIO2_160814100408	II_2TIO2	II_2TIO2_160814135556	II_2TIO2_160814155150	II_3TIO2	II_3TIO2_160814194338	II_3TIO2_160814213929	II_4TIO2	II_4TIO2_160815013116	II_4TIO2_160815032716	Ratio_1T	StdDev_1T	PValue_1T	Ratio_2T	StdDev_2T	PValue_2T	Ratio_3T	StdDev_3T	PValue_3T	Ratio_4T	StdDev_4T	PValue_4T	NRatio_1T	NStdDev_1T	NPValue_1T	NRatio_2T	NStdDev_2T	NPValue_2T	NRatio_3T	NStdDev_3T	NPValue_3T	NRatio_4T	NStdDev_4T	NPValue_4T	Avg_1T	Avg_2T	Avg_3T	Avg_4T
		2650	4TIO2	46	2650	324	652.022	45.3894	0	5.6585e+07	6.0008e+07	5.91651e+07	3.33801e+07	3.23997e+07	3.32411e+07	5.64258e+07	5.88016e+07	5.72583e+07	4.68227e+07	4.26375e+07	5.35813e+07	1	0.0608835	1	0.563393	0.0262054	0.000739862	0.981381	0.0504514	0.436033	0.813854	0.119031	0.0642435	1	0.0608835	1	0.563393	0.0262054	0.000739862	0.981381	0.0504514	0.436033	0.813854	0.119031	0.0642435	5.85861e+07	3.3007e+07	5.74952e+07	4.76805e+07
		2650	4TIO2	46	2650	324	652.022	45.3894	0	5.6585e+07	6.0008e+07	5.91651e+07	3.33801e+07	3.23997e+07	3.32411e+07	5.64258e+07	5.88016e+07	5.72583e+07	4.68227e+07	4.26375e+07	5.35813e+07	1	0.0608835	1	0.563393	0.0262054	0.000739862	0.981381	0.0504514	0.436033	0.813854	0.119031	0.0642435	1	0.0608835	1	0.563393	0.0262054	0.000739862	0.981381	0.0504514	0.436033	0.813854	0.119031	0.0642435	5.85861e+07	3.3007e+07	5.74952e+07	4.76805e+07
		2650	4TIO2	46	2650	324	652.022	45.3894	0	5.6585e+07	6.0008e+07	5.91651e+07	3.33801e+07	3.23997e+07	3.32411e+07	5.64258e+07	5.88016e+07	5.72583e+07	4.68227e+07	4.26375e+07	5.35813e+07	1	0.0608835	1	0.563393	0.0262054	0.000739862	0.981381	0.0504514	0.436033	0.813854	0.119031	0.0642435	1	0.0608835	1	0.563393	0.0262054	0.000739862	0.981381	0.0504514	0.436033	0.813854	0.119031	0.0642435	5.85861e+07	3.3007e+07	5.74952e+07	4.76805e+07
		2650	4TIO2	46	2650	324	652.022	45.3894	0	5.6585e+07	6.0008e+07	5.91651e+07	3.33801e+07	3.23997e+07	3.32411e+07	5.64258e+07	5.88016e+07	5.72583e+07	4.68227e+07	4.26375e+07	5.35813e+07	1	0.0608835	1	0.563393	0.0262054	0.000739862	0.981381	0.0504514	0.436033	0.813854	0.119031	0.0642435	1	0.0608835	1	0.563393	0.0262054	0.000739862	0.981381	0.0504514	0.436033	0.813854	0.119031	0.0642435	5.85861e+07	3.3007e+07	5.74952e+07	4.76805e+07
		2650	4TIO2_160815013116	46	2650	324	652.022	45.3894	0	5.6585e+07	6.0008e+07	5.91651e+07	3.33801e+07	3.23997e+07	3.32411e+07	5.64258e+07	5.88016e+07	5.72583e+07	4.68227e+07	4.26375e+07	5.35813e+07	1	0.0608835	1	0.563393	0.0262054	0.000739862	0.981381	0.0504514	0.436033	0.813854	0.119031	0.0642435	1	0.0608835	1	0.563393	0.0262054	0.000739862	0.981381	0.0504514	0.436033	0.813854	0.119031	0.0642435	5.85861e+07	3.3007e+07	5.74952e+07	4.76805e+07
		2650	4TIO2_160815013116	46	2650	324	652.022	45.3894	0	5.6585e+07	6.0008e+07	5.91651e+07	3.33801e+07	3.23997e+07	3.32411e+07	5.64258e+07	5.88016e+07	5.72583e+07	4.68227e+07	4.26375e+07	5.35813e+07	1	0.0608835	1	0.563393	0.0262054	0.000739862	0.981381	0.0504514	0.436033	0.813854	0.119031	0.0642435	1	0.0608835	1	0.563393	0.0262054	0.000739862	0.981381	0.0504514	0.436033	0.813854	0.119031	0.0642435	5.85861e+07	3.3007e+07	5.74952e+07	4.76805e+07
		2650	4TIO2_160815013116	46	2650	324	652.022	45.3894	0	5.6585e+07	6.0008e+07	5.91651e+07	3.33801e+07	3.23997e+07	3.32411e+07	5.64258e+07	5.88016e+07	5.72583e+07	4.68227e+07	4.26375e+07	5.35813e+07	1	0.0608835	1	0.563393	0.0262054	0.000739862	0.981381	0.0504514	0.436033	0.813854	0.119031	0.0642435	1	0.0608835	1	0.563393	0.0262054	0.000739862	0.981381	0.0504514	0.436033	0.813854	0.119031	0.0642435	5.85861e+07	3.3007e+07	5.74952e+07	4.76805e+07
		2650	4TIO2_160815013116	46	2650	324	652.022	45.3894	0	5.6585e+07	6.0008e+07	5.91651e+07	3.33801e+07	3.23997e+07	3.32411e+07	5.64258e+07	5.88016e+07	5.72583e+07	4.68227e+07	4.26375e+07	5.35813e+07	1	0.0608835	1	0.563393	0.0262054	0.000739862	0.981381	0.0504514	0.436033	0.813854	0.119031	0.0642435	1	0.0608835	1	0.563393	0.0262054	0.000739862	0.981381	0.0504514	0.436033	0.813854	0.119031	0.0642435	5.85861e+07	3.3007e+07	5.74952e+07	4.76805e+07
		2650	4TIO2_160815013116	46	2650	324	652.022	45.3894	0	5.6585e+07	6.0008e+07	5.91651e+07	3.33801e+07	3.23997e+07	3.32411e+07	5.64258e+07	5.88016e+07	5.72583e+07	4.68227e+07	4.26375e+07	5.35813e+07	1	0.0608835	1	0.563393	0.0262054	0.000739862	0.981381	0.0504514	0.436033	0.813854	0.119031	0.0642435	1	0.0608835	1	0.563393	0.0262054	0.000739862	0.981381	0.0504514	0.436033	0.813854	0.119031	0.0642435	5.85861e+07	3.3007e+07	5.74952e+07	4.76805e+07
		2650	4TIO2_160815032716	46	2650	324	652.022	45.3894	0	5.6585e+07	6.0008e+07	5.91651e+07	3.33801e+07	3.23997e+07	3.32411e+07	5.64258e+07	5.88016e+07	5.72583e+07	4.68227e+07	4.26375e+07	5.35813e+07	1	0.0608835	1	0.563393	0.0262054	0.000739862	0.981381	0.0504514	0.436033	0.813854	0.119031	0.0642435	1	0.0608835	1	0.563393	0.0262054	0.000739862	0.981381	0.0504514	0.436033	0.813854	0.119031	0.0642435	5.85861e+07	3.3007e+07	5.74952e+07	4.76805e+07
		2650	4TIO2_160815032716	46	2650	324	652.022	45.3894	0	5.6585e+07	6.0008e+07	5.91651e+07	3.33801e+07	3.23997e+07	3.32411e+07	5.64258e+07	5.88016e+07	5.72583e+07	4.68227e+07	4.26375e+07	5.35813e+07	1	0.0608835	1	0.563393	0.0262054	0.000739862	0.981381	0.0504514	0.436033	0.813854	0.119031	0.0642435	1	0.0608835	1	0.563393	0.0262054	0.000739862	0.981381	0.0504514	0.436033	0.813854	0.119031	0.0642435	5.85861e+07	3.3007e+07	5.74952e+07	4.76805e+07
		2650	4TIO2_160815032716	46	2650	324	652.022	45.3894	0	5.6585e+07	6.0008e+07	5.91651e+07	3.33801e+07	3.23997e+07	3.32411e+07	5.64258e+07	5.88016e+07	5.72583e+07	4.68227e+07	4.26375e+07	5.35813e+07	1	0.0608835	1	0.563393	0.0262054	0.000739862	0.981381	0.0504514	0.436033	0.813854	0.119031	0.0642435	1	0.0608835	1	0.563393	0.0262054	0.000739862	0.981381	0.0504514	0.436033	0.813854	0.119031	0.0642435	5.85861e+07	3.3007e+07	5.74952e+07	4.76805e+07
		2650	4TIO2_160815032716	46	2650	324	652.022	45.3894	0	5.6585e+07	6.0008e+07	5.91651e+07	3.33801e+07	3.23997e+07	3.32411e+07	5.64258e+07	5.88016e+07	5.72583e+07	4.68227e+07	4.26375e+07	5.35813e+07	1	0.0608835	1	0.563393	0.0262054	0.000739862	0.981381	0.0504514	0.436033	0.813854	0.119031	0.0642435	1	0.0608835	1	0.563393	0.0262054	0.000739862	0.981381	0.0504514	0.436033	0.813854	0.119031	0.0642435	5.85861e+07	3.3007e+07	5.74952e+07	4.76805e+07
		2650	1TIO2	46	2650	324	652.022	45.3894	0	5.6585e+07	6.0008e+07	5.91651e+07	3.33801e+07	3.23997e+07	3.32411e+07	5.64258e+07	5.88016e+07	5.72583e+07	4.68227e+07	4.26375e+07	5.35813e+07	1	0.0608835	1	0.563393	0.0262054	0.000739862	0.981381	0.0504514	0.436033	0.813854	0.119031	0.0642435	1	0.0608835	1	0.563393	0.0262054	0.000739862	0.981381	0.0504514	0.436033	0.813854	0.119031	0.0642435	5.85861e+07	3.3007e+07	5.74952e+07	4.76805e+07
		2650	1TIO2	46	2650	324	652.022	45.3894	0	5.6585e+07	6.0008e+07	5.91651e+07	3.33801e+07	3.23997e+07	3.32411e+07	5.64258e+07	5.88016e+07	5.72583e+07	4.68227e+07	4.26375e+07	5.35813e+07	1	0.0608835	1	0.563393	0.0262054	0.000739862	0.981381	0.0504514	0.436033	0.813854	0.119031	0.0642435	1	0.0608835	1	0.563393	0.0262054	0.000739862	0.981381	0.0504514	0.436033	0.813854	0.119031	0.0642435	5.85861e+07	3.3007e+07	5.74952e+07	4.76805e+07
		2650	1TIO2	46	2650	324	652.022	45.3894	0	5.6585e+07	6.0008e+07	5.91651e+07	3.33801e+07	3.23997e+07	3.32411e+07	5.64258e+07	5.88016e+07	5.72583e+07	4.68227e+07	4.26375e+07	5.35813e+07	1	0.0608835	1	0.563393	0.0262054	0.000739862	0.981381	0.0504514	0.436033	0.813854	0.119031	0.0642435	1	0.0608835	1	0.563393	0.0262054	0.000739862	0.981381	0.0504514	0.436033	0.813854	0.119031	0.0642435	5.85861e+07	3.3007e+07	5.74952e+07	4.76805e+07
		2650	1TIO2	46	2650	324	652.022	45.3894	0	5.6585e+07	6.0008e+07	5.91651e+07	3.33801e+07	3.23997e+07	3.32411e+07	5.64258e+07	5.88016e+07	5.72583e+07	4.68227e+07	4.26375e+07	5.35813e+07	1	0.0608835	1	0.563393	0.0262054	0.000739862	0.981381	0.0504514	0.436033	0.813854	0.119031	0.0642435	1	0.0608835	1	0.563393	0.0262054	0.000739862	0.981381	0.0504514	0.436033	0.813854	0.119031	0.0642435	5.85861e+07	3.3007e+07	5.74952e+07	4.76805e+07
		2650	1TIO2_160814080817	46	2650	324	652.022	45.3894	0	5.6585e+07	6.0008e+07	5.91651e+07	3.33801e+07	3.23997e+07	3.32411e+07	5.64258e+07	5.88016e+07	5.72583e+07	4.68227e+07	4.26375e+07	5.35813e+07	1	0.0608835	1	0.563393	0.0262054	0.000739862	0.981381	0.0504514	0.436033	0.813854	0.119031	0.0642435	1	0.0608835	1	0.563393	0.0262054	0.000739862	0.981381	0.0504514	0.436033	0.813854	0.119031	0.0642435	5.85861e+07	3.3007e+07	5.74952e+07	4.76805e+07
		2650	1TIO2_160814080817	46	2650	324	652.022	45.3894	0	5.6585e+07	6.0008e+07	5.91651e+07	3.33801e+07	3.23997e+07	3.32411e+07	5.64258e+07	5.88016e+07	5.72583e+07	4.68227e+07	4.26375e+07	5.35813e+07	1	0.0608835	1	0.563393	0.0262054	0.000739862	0.981381	0.0504514	0.436033	0.813854	0.119031	0.0642435	1	0.0608835	1	0.563393	0.0262054	0.000739862	0.981381	0.0504514	0.436033	0.813854	0.119031	0.0642435	5.85861e+07	3.3007e+07	5.74952e+07	4.76805e+07
		2650	1TIO2_160814080817	46	2650	324	652.022	45.3894	0	5.6585e+07	6.0008e+07	5.91651e+07	3.33801e+07	3.23997e+07	3.32411e+07	5.64258e+07	5.88016e+07	5.72583e+07	4.68227e+07	4.26375e+07	5.35813e+07	1	0.0608835	1	0.563393	0.0262054	0.000739862	0.981381	0.0504514	0.436033	0.813854	0.119031	0.0642435	1	0.0608835	1	0.563393	0.0262054	0.000739862	0.981381	0.0504514	0.436033	0.813854	0.119031	0.0642435	5.85861e+07	3.3007e+07	5.74952e+07	4.76805e+07
		2650	1TIO2_160814080817	46	2650	324	652.022	45.3894	0	5.6585e+07	6.0008e+07	5.91651e+07	3.33801e+07	3.23997e+07	3.32411e+07	5.64258e+07	5.88016e+07	5.72583e+07	4.68227e+07	4.26375e+07	5.35813e+07	1	0.0608835	1	0.563393	0.0262054	0.000739862	0.981381	0.0504514	0.436033	0.813854	0.119031	0.0642435	1	0.0608835	1	0.563393	0.0262054	0.000739862	0.981381	0.0504514	0.436033	0.813854	0.119031	0.0642435	5.85861e+07	3.3007e+07	5.74952e+07	4.76805e+07
		2650	1TIO2_160814100408	46	2650	324	652.022	45.3894	0	5.6585e+07	6.0008e+07	5.91651e+07	3.33801e+07	3.23997e+07	3.32411e+07	5.64258e+07	5.88016e+07	5.72583e+07	4.68227e+07	4.26375e+07	5.35813e+07	1	0.0608835	1	0.563393	0.0262054	0.000739862	0.981381	0.0504514	0.436033	0.813854	0.119031	0.0642435	1	0.0608835	1	0.563393	0.0262054	0.000739862	0.981381	0.0504514	0.436033	0.813854	0.119031	0.0642435	5.85861e+07	3.3007e+07	5.74952e+07	4.76805e+07
		2650	1TIO2_160814100408	46	2650	324	652.022	45.3894	0	5.6585e+07	6.0008e+07	5.91651e+07	3.33801e+07	3.23997e+07	3.32411e+07	5.64258e+07	5.88016e+07	5.72583e+07	4.68227e+07	4.26375e+07	5.35813e+07	1	0.0608835	1	0.563393	0.0262054	0.000739862	0.981381	0.0504514	0.436033	0.813854	0.119031	0.0642435	1	0.0608835	1	0.563393	0.0262054	0.000739862	0.981381	0.0504514	0.436033	0.813854	0.119031	0.0642435	5.85861e+07	3.3007e+07	5.74952e+07	4.76805e+07
		2650	1TIO2_160814100408	46	2650	324	652.022	45.3894	0	5.6585e+07	6.0008e+07	5.91651e+07	3.33801e+07	3.23997e+07	3.32411e+07	5.64258e+07	5.88016e+07	5.72583e+07	4.68227e+07	4.26375e+07	5.35813e+07	1	0.0608835	1	0.563393	0.0262054	0.000739862	0.981381	0.0504514	0.436033	0.813854	0.119031	0.0642435	1	0.0608835	1	0.563393	0.0262054	0.000739862	0.981381	0.0504514	0.436033	0.813854	0.119031	0.0642435	5.85861e+07	3.3007e+07	5.74952e+07	4.76805e+07
		2650	1TIO2_160814100408	46	2650	324	652.022	45.3894	0	5.6585e+07	6.0008e+07	5.91651e+07	3.33801e+07	3.23997e+07	3.32411e+07	5.64258e+07	5.88016e+07	5.72583e+07	4.68227e+07	4.26375e+07	5.35813e+07	1	0.0608835	1	0.563393	0.0262054	0.000739862	0.981381	0.0504514	0.436033	0.813854	0.119031	0.0642435	1	0.0608835	1	0.563393	0.0262054	0.000739862	0.981381	0.0504514	0.436033	0.813854	0.119031	0.0642435	5.85861e+07	3.3007e+07	5.74952e+07	4.76805e+07
		2650	2TIO2	46	2650	324	652.022	45.3894	0	5.6585e+07	6.0008e+07	5.91651e+07	3.33801e+07	3.23997e+07	3.32411e+07	5.64258e+07	5.88016e+07	5.72583e+07	4.68227e+07	4.26375e+07	5.35813e+07	1	0.0608835	1	0.563393	0.0262054	0.000739862	0.981381	0.0504514	0.436033	0.813854	0.119031	0.0642435	1	0.0608835	1	0.563393	0.0262054	0.000739862	0.981381	0.0504514	0.436033	0.813854	0.119031	0.0642435	5.85861e+07	3.3007e+07	5.74952e+07	4.76805e+07
		2650	2TIO2	46	2650	324	652.022	45.3894	0	5.6585e+07	6.0008e+07	5.91651e+07	3.33801e+07	3.23997e+07	3.32411e+07	5.64258e+07	5.88016e+07	5.72583e+07	4.68227e+07	4.26375e+07	5.35813e+07	1	0.0608835	1	0.563393	0.0262054	0.000739862	0.981381	0.0504514	0.436033	0.813854	0.119031	0.0642435	1	0.0608835	1	0.563393	0.0262054	0.000739862	0.981381	0.0504514	0.436033	0.813854	0.119031	0.0642435	5.85861e+07	3.3007e+07	5.74952e+07	4.76805e+07
		2650	2TIO2_160814135556	46	2650	324	652.022	45.3894	0	5.6585e+07	6.0008e+07	5.91651e+07	3.33801e+07	3.23997e+07	3.32411e+07	5.64258e+07	5.88016e+07	5.72583e+07	4.68227e+07	4.26375e+07	5.35813e+07	1	0.0608835	1	0.563393	0.0262054	0.000739862	0.981381	0.0504514	0.436033	0.813854	0.119031	0.0642435	1	0.0608835	1	0.563393	0.0262054	0.000739862	0.981381	0.0504514	0.436033	0.813854	0.119031	0.0642435	5.85861e+07	3.3007e+07	5.74952e+07	4.76805e+07
		2650	2TIO2_160814135556	46	2650	324	652.022	45.3894	0	5.6585e+07	6.0008e+07	5.91651e+07	3.33801e+07	3.23997e+07	3.32411e+07	5.64258e+07	5.88016e+07	5.72583e+07	4.68227e+07	4.26375e+07	5.35813e+07	1	0.0608835	1	0.563393	0.0262054	0.000739862	0.981381	0.0504514	0.436033	0.813854	0.119031	0.0642435	1	0.0608835	1	0.563393	0.0262054	0.000739862	0.981381	0.0504514	0.436033	0.813854	0.119031	0.0642435	5.85861e+07	3.3007e+07	5.74952e+07	4.76805e+07
		2650	2TIO2_160814135556	46	2650	324	652.022	45.3894	0	5.6585e+07	6.0008e+07	5.91651e+07	3.33801e+07	3.23997e+07	3.32411e+07	5.64258e+07	5.88016e+07	5.72583e+07	4.68227e+07	4.26375e+07	5.35813e+07	1	0.0608835	1	0.563393	0.0262054	0.000739862	0.981381	0.0504514	0.436033	0.813854	0.119031	0.0642435	1	0.0608835	1	0.563393	0.0262054	0.000739862	0.981381	0.0504514	0.436033	0.813854	0.119031	0.0642435	5.85861e+07	3.3007e+07	5.74952e+07	4.76805e+07
		2650	3TIO2	46	2650	324	652.022	45.3894	0	5.6585e+07	6.0008e+07	5.91651e+07	3.33801e+07	3.23997e+07	3.32411e+07	5.64258e+07	5.88016e+07	5.72583e+07	4.68227e+07	4.26375e+07	5.35813e+07	1	0.0608835	1	0.563393	0.0262054	0.000739862	0.981381	0.0504514	0.436033	0.813854	0.119031	0.0642435	1	0.0608835	1	0.563393	0.0262054	0.000739862	0.981381	0.0504514	0.436033	0.813854	0.119031	0.0642435	5.85861e+07	3.3007e+07	5.74952e+07	4.76805e+07
		2650	3TIO2	46	2650	324	652.022	45.3894	0	5.6585e+07	6.0008e+07	5.91651e+07	3.33801e+07	3.23997e+07	3.32411e+07	5.64258e+07	5.88016e+07	5.72583e+07	4.68227e+07	4.26375e+07	5.35813e+07	1	0.0608835	1	0.563393	0.0262054	0.000739862	0.981381	0.0504514	0.436033	0.813854	0.119031	0.0642435	1	0.0608835	1	0.563393	0.0262054	0.000739862	0.981381	0.0504514	0.436033	0.813854	0.119031	0.0642435	5.85861e+07	3.3007e+07	5.74952e+07	4.76805e+07
		2650	3TIO2	46	2650	324	652.022	45.3894	0	5.6585e+07	6.0008e+07	5.91651e+07	3.33801e+07	3.23997e+07	3.32411e+07	5.64258e+07	5.88016e+07	5.72583e+07	4.68227e+07	4.26375e+07	5.35813e+07	1	0.0608835	1	0.563393	0.0262054	0.000739862	0.981381	0.0504514	0.436033	0.813854	0.119031	0.0642435	1	0.0608835	1	0.563393	0.0262054	0.000739862	0.981381	0.0504514	0.436033	0.813854	0.119031	0.0642435	5.85861e+07	3.3007e+07	5.74952e+07	4.76805e+07
		2650	3TIO2	46	2650	324	652.022	45.3894	0	5.6585e+07	6.0008e+07	5.91651e+07	3.33801e+07	3.23997e+07	3.32411e+07	5.64258e+07	5.88016e+07	5.72583e+07	4.68227e+07	4.26375e+07	5.35813e+07	1	0.0608835	1	0.563393	0.0262054	0.000739862	0.981381	0.0504514	0.436033	0.813854	0.119031	0.0642435	1	0.0608835	1	0.563393	0.0262054	0.000739862	0.981381	0.0504514	0.436033	0.813854	0.119031	0.0642435	5.85861e+07	3.3007e+07	5.74952e+07	4.76805e+07
		2650	3TIO2_160814194338	46	2650	324	652.022	45.3894	0	5.6585e+07	6.0008e+07	5.91651e+07	3.33801e+07	3.23997e+07	3.32411e+07	5.64258e+07	5.88016e+07	5.72583e+07	4.68227e+07	4.26375e+07	5.35813e+07	1	0.0608835	1	0.563393	0.0262054	0.000739862	0.981381	0.0504514	0.436033	0.813854	0.119031	0.0642435	1	0.0608835	1	0.563393	0.0262054	0.000739862	0.981381	0.0504514	0.436033	0.813854	0.119031	0.0642435	5.85861e+07	3.3007e+07	5.74952e+07	4.76805e+07
		2650	3TIO2_160814194338	46	2650	324	652.022	45.3894	0	5.6585e+07	6.0008e+07	5.91651e+07	3.33801e+07	3.23997e+07	3.32411e+07	5.64258e+07	5.88016e+07	5.72583e+07	4.68227e+07	4.26375e+07	5.35813e+07	1	0.0608835	1	0.563393	0.0262054	0.000739862	0.981381	0.0504514	0.436033	0.813854	0.119031	0.0642435	1	0.0608835	1	0.563393	0.0262054	0.000739862	0.981381	0.0504514	0.436033	0.813854	0.119031	0.0642435	5.85861e+07	3.3007e+07	5.74952e+07	4.76805e+07
		2650	3TIO2_160814194338	46	2650	324	652.022	45.3894	0	5.6585e+07	6.0008e+07	5.91651e+07	3.33801e+07	3.23997e+07	3.32411e+07	5.64258e+07	5.88016e+07	5.72583e+07	4.68227e+07	4.26375e+07	5.35813e+07	1	0.0608835	1	0.563393	0.0262054	0.000739862	0.981381	0.0504514	0.436033	0.813854	0.119031	0.0642435	1	0.0608835	1	0.563393	0.0262054	0.000739862	0.981381	0.0504514	0.436033	0.813854	0.119031	0.0642435	5.85861e+07	3.3007e+07	5.74952e+07	4.76805e+07
		2650	3TIO2_160814194338	46	2650	324	652.022	45.3894	0	5.6585e+07	6.0008e+07	5.91651e+07	3.33801e+07	3.23997e+07	3.32411e+07	5.64258e+07	5.88016e+07	5.72583e+07	4.68227e+07	4.26375e+07	5.35813e+07	1	0.0608835	1	0.563393	0.0262054	0.000739862	0.981381	0.0504514	0.436033	0.813854	0.119031	0.0642435	1	0.0608835	1	0.563393	0.0262054	0.000739862	0.981381	0.0504514	0.436033	0.813854	0.119031	0.0642435	5.85861e+07	3.3007e+07	5.74952e+07	4.76805e+07
		2650	3TIO2_160814194338	46	2650	324	652.022	45.3894	0	5.6585e+07	6.0008e+07	5.91651e+07	3.33801e+07	3.23997e+07	3.32411e+07	5.64258e+07	5.88016e+07	5.72583e+07	4.68227e+07	4.26375e+07	5.35813e+07	1	0.0608835	1	0.563393	0.0262054	0.000739862	0.981381	0.0504514	0.436033	0.813854	0.119031	0.0642435	1	0.0608835	1	0.563393	0.0262054	0.000739862	0.981381	0.0504514	0.436033	0.813854	0.119031	0.0642435	5.85861e+07	3.3007e+07	5.74952e+07	4.76805e+07
		2650	3TIO2_160814213929	46	2650	324	652.022	45.3894	0	5.6585e+07	6.0008e+07	5.91651e+07	3.33801e+07	3.23997e+07	3.32411e+07	5.64258e+07	5.88016e+07	5.72583e+07	4.68227e+07	4.26375e+07	5.35813e+07	1	0.0608835	1	0.563393	0.0262054	0.000739862	0.981381	0.0504514	0.436033	0.813854	0.119031	0.0642435	1	0.0608835	1	0.563393	0.0262054	0.000739862	0.981381	0.0504514	0.436033	0.813854	0.119031	0.0642435	5.85861e+07	3.3007e+07	5.74952e+07	4.76805e+07
		2650	3TIO2_160814213929	46	2650	324	652.022	45.3894	0	5.6585e+07	6.0008e+07	5.91651e+07	3.33801e+07	3.23997e+07	3.32411e+07	5.64258e+07	5.88016e+07	5.72583e+07	4.68227e+07	4.26375e+07	5.35813e+07	1	0.0608835	1	0.563393	0.0262054	0.000739862	0.981381	0.0504514	0.436033	0.813854	0.119031	0.0642435	1	0.0608835	1	0.563393	0.0262054	0.000739862	0.981381	0.0504514	0.436033	0.813854	0.119031	0.0642435	5.85861e+07	3.3007e+07	5.74952e+07	4.76805e+07
		2650	3TIO2_160814213929	46	2650	324	652.022	45.3894	0	5.6585e+07	6.0008e+07	5.91651e+07	3.33801e+07	3.23997e+07	3.32411e+07	5.64258e+07	5.88016e+07	5.72583e+07	4.68227e+07	4.26375e+07	5.35813e+07	1	0.0608835	1	0.563393	0.0262054	0.000739862	0.981381	0.0504514	0.436033	0.813854	0.119031	0.0642435	1	0.0608835	1	0.563393	0.0262054	0.000739862	0.981381	0.0504514	0.436033	0.813854	0.119031	0.0642435	5.85861e+07	3.3007e+07	5.74952e+07	4.76805e+07
		2650	3TIO2_160814213929	46	2650	324	652.022	45.3894	0	5.6585e+07	6.0008e+07	5.91651e+07	3.33801e+07	3.23997e+07	3.32411e+07	5.64258e+07	5.88016e+07	5.72583e+07	4.68227e+07	4.26375e+07	5.35813e+07	1	0.0608835	1	0.563393	0.0262054	0.000739862	0.981381	0.0504514	0.436033	0.813854	0.119031	0.0642435	1	0.0608835	1	0.563393	0.0262054	0.000739862	0.981381	0.0504514	0.436033	0.813854	0.119031	0.0642435	5.85861e+07	3.3007e+07	5.74952e+07	4.76805e+07
SP://Q8WVW5	Q8WVW5_HUMAN Putative uncharacterized protein (Fragment) OS=Homo sapiens PE=2 SV=1	6	6	85	1	0.0271987	1	0.546357	0.0163278	4.39787e-11	1.02093	0.0307066	0.0038758	0.933126	0.0431812	0.167705
	peptides: 6 Items
	PEPTIDE	FRAMES	HITS	Ratio_1T	StdDev_1T	PValue_1T	Ratio_2T	StdDev_2T	PValue_2T	Ratio_3T	StdDev_3T	PValue_3T	Ratio_4T	StdDev_4T	PValue_4T	OtherAssignments	AvgPepPValue
	AGFAGDDAPR	1	6	1	0.0469649	1	0.365286	0.100422	0.00463838	1.18019	0.230871	0.263398	0.997449	0.0860934	0.952184	0	0
		hits: 6 Items
		FRAMEID	RAWFILE	MS2	FrameID1	CompID	MZ	Time	GoodID	II_1TIO2	II_1TIO2_160814080817	II_1TIO2_160814100408	II_2TIO2	II_2TIO2_160814135556	II_2TIO2_160814155150	II_3TIO2	II_3TIO2_160814194338	II_3TIO2_160814213929	II_4TIO2	II_4TIO2_160815013116	II_4TIO2_160815032716	Ratio_1T	StdDev_1T	PValue_1T	Ratio_2T	StdDev_2T	PValue_2T	Ratio_3T	StdDev_3T	PValue_3T	Ratio_4T	StdDev_4T	PValue_4T	NRatio_1T	NStdDev_1T	NPValue_1T	NRatio_2T	NStdDev_2T	NPValue_2T	NRatio_3T	NStdDev_3T	NPValue_3T	NRatio_4T	NStdDev_4T	NPValue_4T	Avg_1T	Avg_2T	Avg_3T	Avg_4T
		3427	4TIO2_160815013116	6	3427	-1	488.724	35.1261	0	2.64884e+07	2.77235e+07	2.68535e+07	7.23219e+06	1.21585e+07	1.02214e+07	3.77048e+07	3.1171e+07	2.67964e+07	2.60704e+07	2.58829e+07	2.89053e+07	1	0.0469649	1	0.365286	0.100422	0.00463838	1.18019	0.230871	0.263398	0.997449	0.0860934	0.952184	1	0.0469649	1	0.365286	0.100422	0.00463838	1.18019	0.230871	0.263398	0.997449	0.0860934	0.952184	2.70218e+07	9.87069e+06	3.18907e+07	2.69529e+07
		3427	4TIO2_160815013116	6	3427	-1	488.724	35.1261	0	2.64884e+07	2.77235e+07	2.68535e+07	7.23219e+06	1.21585e+07	1.02214e+07	3.77048e+07	3.1171e+07	2.67964e+07	2.60704e+07	2.58829e+07	2.89053e+07	1	0.0469649	1	0.365286	0.100422	0.00463838	1.18019	0.230871	0.263398	0.997449	0.0860934	0.952184	1	0.0469649	1	0.365286	0.100422	0.00463838	1.18019	0.230871	0.263398	0.997449	0.0860934	0.952184	2.70218e+07	9.87069e+06	3.18907e+07	2.69529e+07
		3427	4TIO2_160815032716	6	3427	-1	488.724	35.1261	0	2.64884e+07	2.77235e+07	2.68535e+07	7.23219e+06	1.21585e+07	1.02214e+07	3.77048e+07	3.1171e+07	2.67964e+07	2.60704e+07	2.58829e+07	2.89053e+07	1	0.0469649	1	0.365286	0.100422	0.00463838	1.18019	0.230871	0.263398	0.997449	0.0860934	0.952184	1	0.0469649	1	0.365286	0.100422	0.00463838	1.18019	0.230871	0.263398	0.997449	0.0860934	0.952184	2.70218e+07	9.87069e+06	3.18907e+07	2.69529e+07
		3427	4TIO2_160815032716	6	3427	-1	488.724	35.1261	0	2.64884e+07	2.77235e+07	2.68535e+07	7.23219e+06	1.21585e+07	1.02214e+07	3.77048e+07	3.1171e+07	2.67964e+07	2.60704e+07	2.58829e+07	2.89053e+07	1	0.0469649	1	0.365286	0.100422	0.00463838	1.18019	0.230871	0.263398	0.997449	0.0860934	0.952184	1	0.0469649	1	0.365286	0.100422	0.00463838	1.18019	0.230871	0.263398	0.997449	0.0860934	0.952184	2.70218e+07	9.87069e+06	3.18907e+07	2.69529e+07
		3427	3TIO2	6	3427	-1	488.724	35.1261	0	2.64884e+07	2.77235e+07	2.68535e+07	7.23219e+06	1.21585e+07	1.02214e+07	3.77048e+07	3.1171e+07	2.67964e+07	2.60704e+07	2.58829e+07	2.89053e+07	1	0.0469649	1	0.365286	0.100422	0.00463838	1.18019	0.230871	0.263398	0.997449	0.0860934	0.952184	1	0.0469649	1	0.365286	0.100422	0.00463838	1.18019	0.230871	0.263398	0.997449	0.0860934	0.952184	2.70218e+07	9.87069e+06	3.18907e+07	2.69529e+07
		3427	3TIO2	6	3427	-1	488.724	35.1261	0	2.64884e+07	2.77235e+07	2.68535e+07	7.23219e+06	1.21585e+07	1.02214e+07	3.77048e+07	3.1171e+07	2.67964e+07	2.60704e+07	2.58829e+07	2.89053e+07	1	0.0469649	1	0.365286	0.100422	0.00463838	1.18019	0.230871	0.263398	0.997449	0.0860934	0.952184	1	0.0469649	1	0.365286	0.100422	0.00463838	1.18019	0.230871	0.263398	0.997449	0.0860934	0.952184	2.70218e+07	9.87069e+06	3.18907e+07	2.69529e+07
	GYSFTTTAER	1	3	1	0.340215	1	0.505245	0.175036	0.0206564	1.29347	0.438965	0.145043	1.06959	0.307674	0.601744	0	0
		hits: 3 Items
		FRAMEID	RAWFILE	MS2	FrameID1	CompID	MZ	Time	GoodID	II_1TIO2	II_1TIO2_160814080817	II_1TIO2_160814100408	II_2TIO2	II_2TIO2_160814135556	II_2TIO2_160814155150	II_3TIO2	II_3TIO2_160814194338	II_3TIO2_160814213929	II_4TIO2	II_4TIO2_160815013116	II_4TIO2_160815032716	Ratio_1T	StdDev_1T	PValue_1T	Ratio_2T	StdDev_2T	PValue_2T	Ratio_3T	StdDev_3T	PValue_3T	Ratio_4T	StdDev_4T	PValue_4T	NRatio_1T	NStdDev_1T	NPValue_1T	NRatio_2T	NStdDev_2T	NPValue_2T	NRatio_3T	NStdDev_3T	NPValue_3T	NRatio_4T	NStdDev_4T	NPValue_4T	Avg_1T	Avg_2T	Avg_3T	Avg_4T
		6801	4TIO2	3	6801	1833	566.762	39.2478	0	1.34712e+07	9.84759e+06	1.0555e+07	4.63731e+06	5.84221e+06	6.63507e+06	1.64785e+07	1.1803e+07	1.5533e+07	1.27701e+07	1.0444e+07	1.3017e+07	1	0.340215	1	0.505245	0.175036	0.0206564	1.29347	0.438965	0.145043	1.06959	0.307674	0.601744	1	0.340215	1	0.505245	0.175036	0.0206564	1.29347	0.438965	0.145043	1.06959	0.307674	0.601744	1.12913e+07	5.70486e+06	1.46049e+07	1.2077e+07
		6801	3TIO2	3	6801	1833	566.762	39.2478	0	1.34712e+07	9.84759e+06	1.0555e+07	4.63731e+06	5.84221e+06	6.63507e+06	1.64785e+07	1.1803e+07	1.5533e+07	1.27701e+07	1.0444e+07	1.3017e+07	1	0.340215	1	0.505245	0.175036	0.0206564	1.29347	0.438965	0.145043	1.06959	0.307674	0.601744	1	0.340215	1	0.505245	0.175036	0.0206564	1.29347	0.438965	0.145043	1.06959	0.307674	0.601744	1.12913e+07	5.70486e+06	1.46049e+07	1.2077e+07
		6801	3TIO2_160814194338	3	6801	1833	566.762	39.2478	0	1.34712e+07	9.84759e+06	1.0555e+07	4.63731e+06	5.84221e+06	6.63507e+06	1.64785e+07	1.1803e+07	1.5533e+07	1.27701e+07	1.0444e+07	1.3017e+07	1	0.340215	1	0.505245	0.175036	0.0206564	1.29347	0.438965	0.145043	1.06959	0.307674	0.601744	1	0.340215	1	0.505245	0.175036	0.0206564	1.29347	0.438965	0.145043	1.06959	0.307674	0.601744	1.12913e+07	5.70486e+06	1.46049e+07	1.2077e+07
	IIAPPER	1	14	1	0.0627018	1	0.54783	0.0252076	0.00088694	1.15144	0.0610326	0.00333609	1.02979	0.199137	0.788183	0	0
		hits: 14 Items
		FRAMEID	RAWFILE	MS2	FrameID1	CompID	MZ	Time	GoodID	II_1TIO2	II_1TIO2_160814080817	II_1TIO2_160814100408	II_2TIO2	II_2TIO2_160814135556	II_2TIO2_160814155150	II_3TIO2	II_3TIO2_160814194338	II_3TIO2_160814213929	II_4TIO2	II_4TIO2_160815013116	II_4TIO2_160815032716	Ratio_1T	StdDev_1T	PValue_1T	Ratio_2T	StdDev_2T	PValue_2T	Ratio_3T	StdDev_3T	PValue_3T	Ratio_4T	StdDev_4T	PValue_4T	NRatio_1T	NStdDev_1T	NPValue_1T	NRatio_2T	NStdDev_2T	NPValue_2T	NRatio_3T	NStdDev_3T	NPValue_3T	NRatio_4T	NStdDev_4T	NPValue_4T	Avg_1T	Avg_2T	Avg_3T	Avg_4T
		3256	4TIO2	14	3256	541	398.237	35.2217	0	3.85599e+07	3.85923e+07	3.65188e+07	2.07546e+07	2.10632e+07	2.04545e+07	4.33646e+07	4.28436e+07	4.4677e+07	4.62551e+07	3.45651e+07	3.62372e+07	1	0.0627018	1	0.54783	0.0252076	0.00088694	1.15144	0.0610326	0.00333609	1.02979	0.199137	0.788183	1	0.0627018	1	0.54783	0.0252076	0.00088694	1.15144	0.0610326	0.00333609	1.02979	0.199137	0.788183	3.78903e+07	2.07574e+07	4.36284e+07	3.90192e+07
		3256	4TIO2	14	3256	541	398.237	35.2217	0	3.85599e+07	3.85923e+07	3.65188e+07	2.07546e+07	2.10632e+07	2.04545e+07	4.33646e+07	4.28436e+07	4.4677e+07	4.62551e+07	3.45651e+07	3.62372e+07	1	0.0627018	1	0.54783	0.0252076	0.00088694	1.15144	0.0610326	0.00333609	1.02979	0.199137	0.788183	1	0.0627018	1	0.54783	0.0252076	0.00088694	1.15144	0.0610326	0.00333609	1.02979	0.199137	0.788183	3.78903e+07	2.07574e+07	4.36284e+07	3.90192e+07
		3256	4TIO2	14	3256	541	398.237	35.2217	0	3.85599e+07	3.85923e+07	3.65188e+07	2.07546e+07	2.10632e+07	2.04545e+07	4.33646e+07	4.28436e+07	4.4677e+07	4.62551e+07	3.45651e+07	3.62372e+07	1	0.0627018	1	0.54783	0.0252076	0.00088694	1.15144	0.0610326	0.00333609	1.02979	0.199137	0.788183	1	0.0627018	1	0.54783	0.0252076	0.00088694	1.15144	0.0610326	0.00333609	1.02979	0.199137	0.788183	3.78903e+07	2.07574e+07	4.36284e+07	3.90192e+07
		3256	4TIO2	14	3256	541	398.237	35.2217	0	3.85599e+07	3.85923e+07	3.65188e+07	2.07546e+07	2.10632e+07	2.04545e+07	4.33646e+07	4.28436e+07	4.4677e+07	4.62551e+07	3.45651e+07	3.62372e+07	1	0.0627018	1	0.54783	0.0252076	0.00088694	1.15144	0.0610326	0.00333609	1.02979	0.199137	0.788183	1	0.0627018	1	0.54783	0.0252076	0.00088694	1.15144	0.0610326	0.00333609	1.02979	0.199137	0.788183	3.78903e+07	2.07574e+07	4.36284e+07	3.90192e+07
		3256	4TIO2_160815013116	14	3256	541	398.237	35.2217	0	3.85599e+07	3.85923e+07	3.65188e+07	2.07546e+07	2.10632e+07	2.04545e+07	4.33646e+07	4.28436e+07	4.4677e+07	4.62551e+07	3.45651e+07	3.62372e+07	1	0.0627018	1	0.54783	0.0252076	0.00088694	1.15144	0.0610326	0.00333609	1.02979	0.199137	0.788183	1	0.0627018	1	0.54783	0.0252076	0.00088694	1.15144	0.0610326	0.00333609	1.02979	0.199137	0.788183	3.78903e+07	2.07574e+07	4.36284e+07	3.90192e+07
		3256	1TIO2	14	3256	541	398.237	35.2217	0	3.85599e+07	3.85923e+07	3.65188e+07	2.07546e+07	2.10632e+07	2.04545e+07	4.33646e+07	4.28436e+07	4.4677e+07	4.62551e+07	3.45651e+07	3.62372e+07	1	0.0627018	1	0.54783	0.0252076	0.00088694	1.15144	0.0610326	0.00333609	1.02979	0.199137	0.788183	1	0.0627018	1	0.54783	0.0252076	0.00088694	1.15144	0.0610326	0.00333609	1.02979	0.199137	0.788183	3.78903e+07	2.07574e+07	4.36284e+07	3.90192e+07
		3256	1TIO2_160814080817	14	3256	541	398.237	35.2217	0	3.85599e+07	3.85923e+07	3.65188e+07	2.07546e+07	2.10632e+07	2.04545e+07	4.33646e+07	4.28436e+07	4.4677e+07	4.62551e+07	3.45651e+07	3.62372e+07	1	0.0627018	1	0.54783	0.0252076	0.00088694	1.15144	0.0610326	0.00333609	1.02979	0.199137	0.788183	1	0.0627018	1	0.54783	0.0252076	0.00088694	1.15144	0.0610326	0.00333609	1.02979	0.199137	0.788183	3.78903e+07	2.07574e+07	4.36284e+07	3.90192e+07
		3256	3TIO2	14	3256	541	398.237	35.2217	0	3.85599e+07	3.85923e+07	3.65188e+07	2.07546e+07	2.10632e+07	2.04545e+07	4.33646e+07	4.28436e+07	4.4677e+07	4.62551e+07	3.45651e+07	3.62372e+07	1	0.0627018	1	0.54783	0.0252076	0.00088694	1.15144	0.0610326	0.00333609	1.02979	0.199137	0.788183	1	0.0627018	1	0.54783	0.0252076	0.00088694	1.15144	0.0610326	0.00333609	1.02979	0.199137	0.788183	3.78903e+07	2.07574e+07	4.36284e+07	3.90192e+07
		3256	3TIO2	14	3256	541	398.237	35.2217	0	3.85599e+07	3.85923e+07	3.65188e+07	2.07546e+07	2.10632e+07	2.04545e+07	4.33646e+07	4.28436e+07	4.4677e+07	4.62551e+07	3.45651e+07	3.62372e+07	1	0.0627018	1	0.54783	0.0252076	0.00088694	1.15144	0.0610326	0.00333609	1.02979	0.199137	0.788183	1	0.0627018	1	0.54783	0.0252076	0.00088694	1.15144	0.0610326	0.00333609	1.02979	0.199137	0.788183	3.78903e+07	2.07574e+07	4.36284e+07	3.90192e+07
		3256	3TIO2_160814194338	14	3256	541	398.237	35.2217	0	3.85599e+07	3.85923e+07	3.65188e+07	2.07546e+07	2.10632e+07	2.04545e+07	4.33646e+07	4.28436e+07	4.4677e+07	4.62551e+07	3.45651e+07	3.62372e+07	1	0.0627018	1	0.54783	0.0252076	0.00088694	1.15144	0.0610326	0.00333609	1.02979	0.199137	0.788183	1	0.0627018	1	0.54783	0.0252076	0.00088694	1.15144	0.0610326	0.00333609	1.02979	0.199137	0.788183	3.78903e+07	2.07574e+07	4.36284e+07	3.90192e+07
		3256	3TIO2_160814194338	14	3256	541	398.237	35.2217	0	3.85599e+07	3.85923e+07	3.65188e+07	2.07546e+07	2.10632e+07	2.04545e+07	4.33646e+07	4.28436e+07	4.4677e+07	4.62551e+07	3.45651e+07	3.62372e+07	1	0.0627018	1	0.54783	0.0252076	0.00088694	1.15144	0.0610326	0.00333609	1.02979	0.199137	0.788183	1	0.0627018	1	0.54783	0.0252076	0.00088694	1.15144	0.0610326	0.00333609	1.02979	0.199137	0.788183	3.78903e+07	2.07574e+07	4.36284e+07	3.90192e+07
		3256	3TIO2_160814213929	14	3256	541	398.237	35.2217	0	3.85599e+07	3.85923e+07	3.65188e+07	2.07546e+07	2.10632e+07	2.04545e+07	4.33646e+07	4.28436e+07	4.4677e+07	4.62551e+07	3.45651e+07	3.62372e+07	1	0.0627018	1	0.54783	0.0252076	0.00088694	1.15144	0.0610326	0.00333609	1.02979	0.199137	0.788183	1	0.0627018	1	0.54783	0.0252076	0.00088694	1.15144	0.0610326	0.00333609	1.02979	0.199137	0.788183	3.78903e+07	2.07574e+07	4.36284e+07	3.90192e+07
		3256	3TIO2_160814213929	14	3256	541	398.237	35.2217	0	3.85599e+07	3.85923e+07	3.65188e+07	2.07546e+07	2.10632e+07	2.04545e+07	4.33646e+07	4.28436e+07	4.4677e+07	4.62551e+07	3.45651e+07	3.62372e+07	1	0.0627018	1	0.54783	0.0252076	0.00088694	1.15144	0.0610326	0.00333609	1.02979	0.199137	0.788183	1	0.0627018	1	0.54783	0.0252076	0.00088694	1.15144	0.0610326	0.00333609	1.02979	0.199137	0.788183	3.78903e+07	2.07574e+07	4.36284e+07	3.90192e+07
		3256	3TIO2_160814213929	14	3256	541	398.237	35.2217	0	3.85599e+07	3.85923e+07	3.65188e+07	2.07546e+07	2.10632e+07	2.04545e+07	4.33646e+07	4.28436e+07	4.4677e+07	4.62551e+07	3.45651e+07	3.62372e+07	1	0.0627018	1	0.54783	0.0252076	0.00088694	1.15144	0.0610326	0.00333609	1.02979	0.199137	0.788183	1	0.0627018	1	0.54783	0.0252076	0.00088694	1.15144	0.0610326	0.00333609	1.02979	0.199137	0.788183	3.78903e+07	2.07574e+07	4.36284e+07	3.90192e+07
	LDLAGR	1	4	1	0.462495	1	0.43705	0.227387	0.0324869	1.36481	0.470416	0.0953493	1.1804	0.358322	0.308879	0	0
		hits: 4 Items
		FRAMEID	RAWFILE	MS2	FrameID1	CompID	MZ	Time	GoodID	II_1TIO2	II_1TIO2_160814080817	II_1TIO2_160814100408	II_2TIO2	II_2TIO2_160814135556	II_2TIO2_160814155150	II_3TIO2	II_3TIO2_160814194338	II_3TIO2_160814213929	II_4TIO2	II_4TIO2_160815013116	II_4TIO2_160815032716	Ratio_1T	StdDev_1T	PValue_1T	Ratio_2T	StdDev_2T	PValue_2T	Ratio_3T	StdDev_3T	PValue_3T	Ratio_4T	StdDev_4T	PValue_4T	NRatio_1T	NStdDev_1T	NPValue_1T	NRatio_2T	NStdDev_2T	NPValue_2T	NRatio_3T	NStdDev_3T	NPValue_3T	NRatio_4T	NStdDev_4T	NPValue_4T	Avg_1T	Avg_2T	Avg_3T	Avg_4T
		6376	4TIO2	4	6376	1711	322.688	36.7492	0	1.45262e+07	1.21086e+07	9.03937e+06	5.53287e+06	6.50296e+06	3.55554e+06	1.42492e+07	1.65505e+07	1.78887e+07	1.41628e+07	1.49825e+07	1.29643e+07	1	0.462495	1	0.43705	0.227387	0.0324869	1.36481	0.470416	0.0953493	1.1804	0.358322	0.308879	1	0.462495	1	0.43705	0.227387	0.0324869	1.36481	0.470416	0.0953493	1.1804	0.358322	0.308879	1.18914e+07	5.19712e+06	1.62295e+07	1.40365e+07
		6376	4TIO2_160815032716	4	6376	1711	322.688	36.7492	0	1.45262e+07	1.21086e+07	9.03937e+06	5.53287e+06	6.50296e+06	3.55554e+06	1.42492e+07	1.65505e+07	1.78887e+07	1.41628e+07	1.49825e+07	1.29643e+07	1	0.462495	1	0.43705	0.227387	0.0324869	1.36481	0.470416	0.0953493	1.1804	0.358322	0.308879	1	0.462495	1	0.43705	0.227387	0.0324869	1.36481	0.470416	0.0953493	1.1804	0.358322	0.308879	1.18914e+07	5.19712e+06	1.62295e+07	1.40365e+07
		6376	3TIO2_160814194338	4	6376	1711	322.688	36.7492	0	1.45262e+07	1.21086e+07	9.03937e+06	5.53287e+06	6.50296e+06	3.55554e+06	1.42492e+07	1.65505e+07	1.78887e+07	1.41628e+07	1.49825e+07	1.29643e+07	1	0.462495	1	0.43705	0.227387	0.0324869	1.36481	0.470416	0.0953493	1.1804	0.358322	0.308879	1	0.462495	1	0.43705	0.227387	0.0324869	1.36481	0.470416	0.0953493	1.1804	0.358322	0.308879	1.18914e+07	5.19712e+06	1.62295e+07	1.40365e+07
		6376	3TIO2_160814194338	4	6376	1711	322.688	36.7492	0	1.45262e+07	1.21086e+07	9.03937e+06	5.53287e+06	6.50296e+06	3.55554e+06	1.42492e+07	1.65505e+07	1.78887e+07	1.41628e+07	1.49825e+07	1.29643e+07	1	0.462495	1	0.43705	0.227387	0.0324869	1.36481	0.470416	0.0953493	1.1804	0.358322	0.308879	1	0.462495	1	0.43705	0.227387	0.0324869	1.36481	0.470416	0.0953493	1.1804	0.358322	0.308879	1.18914e+07	5.19712e+06	1.62295e+07	1.40365e+07
	SYELPDGQVITIGNER	1	15	1	0.0526344	1	0.536332	0.0418892	3.11542e-05	0.952275	0.0519343	0.0929215	0.912011	0.0590035	0.0285659	0	0
		hits: 15 Items
		FRAMEID	RAWFILE	MS2	FrameID1	CompID	MZ	Time	GoodID	II_1TIO2	II_1TIO2_160814080817	II_1TIO2_160814100408	II_2TIO2	II_2TIO2_160814135556	II_2TIO2_160814155150	II_3TIO2	II_3TIO2_160814194338	II_3TIO2_160814213929	II_4TIO2	II_4TIO2_160815013116	II_4TIO2_160815032716	Ratio_1T	StdDev_1T	PValue_1T	Ratio_2T	StdDev_2T	PValue_2T	Ratio_3T	StdDev_3T	PValue_3T	Ratio_4T	StdDev_4T	PValue_4T	NRatio_1T	NStdDev_1T	NPValue_1T	NRatio_2T	NStdDev_2T	NPValue_2T	NRatio_3T	NStdDev_3T	NPValue_3T	NRatio_4T	NStdDev_4T	NPValue_4T	Avg_1T	Avg_2T	Avg_3T	Avg_4T
		5175	4TIO2	15	5175	1495	895.944	49.6911	0	1.59021e+07	1.67182e+07	1.60903e+07	9.22731e+06	8.41174e+06	8.48597e+06	1.59437e+07	1.50933e+07	1.53489e+07	1.41531e+07	1.51023e+07	1.51691e+07	1	0.0526344	1	0.536332	0.0418892	3.11542e-05	0.952275	0.0519343	0.0929215	0.912011	0.0590035	0.0285659	1	0.0526344	1	0.536332	0.0418892	3.11542e-05	0.952275	0.0519343	0.0929215	0.912011	0.0590035	0.0285659	1.62368e+07	8.70834e+06	1.54619e+07	1.48082e+07
		5175	4TIO2	15	5175	1495	895.944	49.6911	0	1.59021e+07	1.67182e+07	1.60903e+07	9.22731e+06	8.41174e+06	8.48597e+06	1.59437e+07	1.50933e+07	1.53489e+07	1.41531e+07	1.51023e+07	1.51691e+07	1	0.0526344	1	0.536332	0.0418892	3.11542e-05	0.952275	0.0519343	0.0929215	0.912011	0.0590035	0.0285659	1	0.0526344	1	0.536332	0.0418892	3.11542e-05	0.952275	0.0519343	0.0929215	0.912011	0.0590035	0.0285659	1.62368e+07	8.70834e+06	1.54619e+07	1.48082e+07
		5175	4TIO2_160815013116	15	5175	1495	895.944	49.6911	0	1.59021e+07	1.67182e+07	1.60903e+07	9.22731e+06	8.41174e+06	8.48597e+06	1.59437e+07	1.50933e+07	1.53489e+07	1.41531e+07	1.51023e+07	1.51691e+07	1	0.0526344	1	0.536332	0.0418892	3.11542e-05	0.952275	0.0519343	0.0929215	0.912011	0.0590035	0.0285659	1	0.0526344	1	0.536332	0.0418892	3.11542e-05	0.952275	0.0519343	0.0929215	0.912011	0.0590035	0.0285659	1.62368e+07	8.70834e+06	1.54619e+07	1.48082e+07
		5175	4TIO2_160815032716	15	5175	1495	895.944	49.6911	0	1.59021e+07	1.67182e+07	1.60903e+07	9.22731e+06	8.41174e+06	8.48597e+06	1.59437e+07	1.50933e+07	1.53489e+07	1.41531e+07	1.51023e+07	1.51691e+07	1	0.0526344	1	0.536332	0.0418892	3.11542e-05	0.952275	0.0519343	0.0929215	0.912011	0.0590035	0.0285659	1	0.0526344	1	0.536332	0.0418892	3.11542e-05	0.952275	0.0519343	0.0929215	0.912011	0.0590035	0.0285659	1.62368e+07	8.70834e+06	1.54619e+07	1.48082e+07
		5175	4TIO2_160815032716	15	5175	1495	895.944	49.6911	0	1.59021e+07	1.67182e+07	1.60903e+07	9.22731e+06	8.41174e+06	8.48597e+06	1.59437e+07	1.50933e+07	1.53489e+07	1.41531e+07	1.51023e+07	1.51691e+07	1	0.0526344	1	0.536332	0.0418892	3.11542e-05	0.952275	0.0519343	0.0929215	0.912011	0.0590035	0.0285659	1	0.0526344	1	0.536332	0.0418892	3.11542e-05	0.952275	0.0519343	0.0929215	0.912011	0.0590035	0.0285659	1.62368e+07	8.70834e+06	1.54619e+07	1.48082e+07
		5175	1TIO2	15	5175	1495	895.944	49.6911	0	1.59021e+07	1.67182e+07	1.60903e+07	9.22731e+06	8.41174e+06	8.48597e+06	1.59437e+07	1.50933e+07	1.53489e+07	1.41531e+07	1.51023e+07	1.51691e+07	1	0.0526344	1	0.536332	0.0418892	3.11542e-05	0.952275	0.0519343	0.0929215	0.912011	0.0590035	0.0285659	1	0.0526344	1	0.536332	0.0418892	3.11542e-05	0.952275	0.0519343	0.0929215	0.912011	0.0590035	0.0285659	1.62368e+07	8.70834e+06	1.54619e+07	1.48082e+07
[truncated: 10,056 more rows]
[truncated: 17 more columns]
